# Supplementary material for: Formation of S- and Z-twist supramolecular micro-ropes by peptide stereoisomers
Source: Nat Commun. 2026 Mar 26;17:4424. doi: 10.1038/s41467-026-71043-5 (PMC13183945; doi:10.1038/s41467-026-71043-5)
Supplement: Supplementary file 3 — Supplementary Data 1 [file 41467_2026_71043_MOESM3_ESM.zip]

Archive with 21 entries (20 files):
- positionFiles/
- positionFiles/O-P_final.txt
- __MACOSX/positionFiles/._O-P_final.txt
- positionFiles/O-P_initial.txt
- __MACOSX/positionFiles/._O-P_initial.txt
- positionFiles/c-DWDP_final.txt
- __MACOSX/positionFiles/._c-DWDP_final.txt
- positionFiles/c-DWDP_initial.txt
- __MACOSX/positionFiles/._c-DWDP_initial.txt
- positionFiles/c-DWLP_final.txt
- __MACOSX/positionFiles/._c-DWLP_final.txt
- positionFiles/c-DWLP_initial.txt
- __MACOSX/positionFiles/._c-DWLP_initial.txt
- positionFiles/c-LWDP_final.txt
- __MACOSX/positionFiles/._c-LWDP_final.txt
- positionFiles/c-LWDP_initial.txt
- __MACOSX/positionFiles/._c-LWDP_initial.txt
- positionFiles/c-LWLP_final.txt
- __MACOSX/positionFiles/._c-LWLP_final.txt
- positionFiles/c-LWLP_initial.txt
- __MACOSX/positionFiles/._c-LWLP_initial.txt
