# Supplementary material for: Formation of S- and Z-twist supramolecular micro-ropes by peptide stereoisomers
Source: Nat Commun. 2026 Mar 26;17:4424. doi: 10.1038/s41467-026-71043-5 (PMC13183945; doi:10.1038/s41467-026-71043-5)
Supplement: Supplementary file 3 — Supplementary Data 1 [file 41467_2026_71043_MOESM3_ESM.zip › positionFiles/O-P_final.txt]

c-OP
 1MOL O1 1 0.314 0.485 0.829
 1MOL O2 2 0.404 0.486 1.411
 1MOL H1 3 0.433 0.577 1.433
 1MOL O3 4 0.187 0.524 1.018
 1MOL O4 5 0.426 0.625 1.248
 1MOL N1 6 0.392 0.432 1.042
 1MOL C1 7 0.290 0.482 0.966
 1MOL C2 8 0.399 0.509 1.278
 1MOL C3 9 0.382 0.395 1.184
 1MOL H2 10 0.281 0.357 1.203
 1MOL C4 11 0.495 0.290 1.206
 1MOL H3 12 0.545 0.307 1.303
 1MOL H4 13 0.462 0.186 1.210
 1MOL C5 14 0.214 0.501 0.602
 1MOL C6 15 0.595 0.310 1.096
 1MOL H5 16 0.639 0.220 1.052
 1MOL H6 17 0.675 0.363 1.149
 1MOL C7 18 0.524 0.389 0.989
 1MOL H7 19 0.580 0.476 0.953
 1MOL H8 20 0.500 0.319 0.908
 1MOL C8 21 0.114 0.424 0.538
 1MOL H9 22 0.038 0.380 0.601
 1MOL C9 23 0.323 0.558 0.531
 1MOL H10 24 0.395 0.617 0.587
 1MOL C10 25 0.207 0.537 0.751
 1MOL H11 26 0.215 0.646 0.758
 1MOL H12 27 0.106 0.513 0.787
 1MOL C11 28 0.140 0.385 0.404
 1MOL H13 29 0.079 0.309 0.356
 1MOL C12 30 0.249 0.437 0.332
 1MOL H14 31 0.252 0.410 0.227
 1MOL C13 32 0.335 0.528 0.392
 1MOL H15 33 0.422 0.556 0.333
 2MOL O1 34 0.314 0.451 3.345
 2MOL O2 35 0.420 0.471 3.922
 2MOL H1 36 0.442 0.557 3.963
 2MOL O3 37 0.189 0.491 3.526
 2MOL O4 38 0.403 0.605 3.744
 2MOL N1 39 0.386 0.388 3.559
 2MOL C1 40 0.293 0.449 3.480
 2MOL C2 41 0.419 0.488 3.787
 2MOL C3 42 0.375 0.361 3.705
 2MOL H2 43 0.268 0.346 3.725
 2MOL C4 44 0.467 0.235 3.728
 2MOL H3 45 0.513 0.233 3.828
 2MOL H4 46 0.418 0.136 3.724
 2MOL C5 47 0.246 0.496 3.120
 2MOL C6 48 0.568 0.243 3.614
 2MOL H5 49 0.594 0.144 3.574
 2MOL H6 50 0.662 0.289 3.648
 2MOL C7 51 0.508 0.327 3.503
 2MOL H7 52 0.577 0.402 3.462
 2MOL H8 53 0.477 0.246 3.435
 2MOL C8 54 0.133 0.423 3.068
 2MOL H9 55 0.049 0.406 3.134
 2MOL C9 56 0.361 0.499 3.039
 2MOL H10 57 0.456 0.534 3.076
 2MOL C10 58 0.231 0.533 3.264
 2MOL H11 59 0.270 0.635 3.275
 2MOL H12 60 0.124 0.541 3.287
 2MOL C11 61 0.134 0.375 2.938
 2MOL H13 62 0.044 0.329 2.899
 2MOL C12 63 0.245 0.385 2.857
 2MOL H14 64 0.237 0.355 2.753
 2MOL C13 65 0.358 0.444 2.908
 2MOL H15 66 0.450 0.446 2.849
 3MOL O1 67 0.275 0.498 5.889
 3MOL O2 68 0.361 0.434 6.446
 3MOL H1 69 0.399 0.510 6.494
 3MOL O3 70 0.154 0.519 6.074
 3MOL O4 71 0.383 0.599 6.290
 3MOL N1 72 0.354 0.401 6.073
 3MOL C1 73 0.256 0.481 6.024
 3MOL C2 74 0.369 0.476 6.318
 3MOL C3 75 0.352 0.356 6.214
 3MOL H2 76 0.254 0.315 6.242
 3MOL C4 77 0.473 0.247 6.224
 3MOL H3 78 0.539 0.274 6.307
 3MOL H4 79 0.438 0.144 6.234
 3MOL C5 80 0.170 0.502 5.677
 3MOL C6 81 0.556 0.264 6.091
 3MOL H5 82 0.575 0.165 6.048
 3MOL H6 83 0.648 0.317 6.114
 3MOL C7 84 0.473 0.361 6.001
 3MOL H7 85 0.517 0.452 5.959
 3MOL H8 86 0.431 0.306 5.916
 3MOL C8 87 0.046 0.468 5.617
 3MOL H9 88 6.081 0.498 5.668
 3MOL C9 89 0.293 0.477 5.612
 3MOL H10 90 0.387 0.512 5.654
 3MOL C10 91 0.170 0.566 5.817
 3MOL H11 92 0.197 0.673 5.816
 3MOL H12 93 0.071 0.565 5.863
 3MOL C11 94 0.048 0.390 5.504
 3MOL H13 95 6.084 0.356 5.452
 3MOL C12 96 0.170 0.353 5.443
 3MOL H14 97 0.168 0.294 5.352
 3MOL C13 98 0.291 0.401 5.492
 3MOL H15 99 0.385 0.385 5.440
 4MOL O1 100 0.308 0.497 8.405
 4MOL O2 101 0.320 0.434 8.976
 4MOL H1 102 0.359 0.514 9.017
 4MOL O3 103 0.191 0.540 8.591
 4MOL O4 104 0.375 0.589 8.832
 4MOL N1 105 0.368 0.400 8.602
 4MOL C1 106 0.292 0.497 8.538
 4MOL C2 107 0.339 0.476 8.850
 4MOL C3 108 0.347 0.363 8.746
 4MOL H2 109 0.252 0.309 8.757
 4MOL C4 110 0.455 0.262 8.777
 4MOL H3 111 0.501 0.278 8.875
 4MOL H4 112 0.422 0.158 8.786
 4MOL C5 113 0.230 0.500 8.177
 4MOL C6 114 0.565 0.281 8.666
 4MOL H5 115 0.611 0.189 8.629
 4MOL H6 116 0.634 0.359 8.703
 4MOL C7 117 0.490 0.345 8.550
 4MOL H7 118 0.545 0.437 8.524
 4MOL H8 119 0.475 0.279 8.464
 4MOL C8 120 0.150 0.420 8.095
 4MOL H9 121 0.056 0.388 8.137
 4MOL C9 122 0.350 0.556 8.122
 4MOL H10 123 0.417 0.619 8.180
 4MOL C10 124 0.195 0.531 8.324
 4MOL H11 125 0.183 0.638 8.340
 4MOL H12 126 0.102 0.484 8.358
 4MOL C11 127 0.189 0.392 7.966
 4MOL H13 128 0.134 0.322 7.904
 4MOL C12 129 0.312 0.431 7.922
 4MOL H14 130 0.346 0.392 7.826
 4MOL C13 131 0.396 0.517 7.995
 4MOL H15 132 0.488 0.558 7.954
 5MOL O1 133 0.257 1.274 0.821
 5MOL O2 134 0.373 1.274 1.383
 5MOL H1 135 0.392 1.356 1.432
 5MOL O3 136 0.124 1.289 1.004
 5MOL O4 137 0.354 1.423 1.216
 5MOL N1 138 0.341 1.214 1.020
 5MOL C1 139 0.231 1.262 0.953
 5MOL C2 140 0.354 1.309 1.253
 5MOL C3 141 0.331 1.184 1.166
 5MOL H2 142 0.234 1.144 1.197
 5MOL C4 143 0.448 1.072 1.189
 5MOL H3 144 0.491 1.074 1.289
 5MOL H4 145 0.407 0.970 1.182
 5MOL C5 146 0.199 1.289 0.591
 5MOL C6 147 0.549 1.115 1.085
 5MOL H5 148 0.622 1.037 1.057
 5MOL H6 149 0.606 1.197 1.131
 5MOL C7 150 0.474 1.175 0.967
 5MOL H7 151 0.533 1.256 0.921
 5MOL H8 152 0.462 1.091 0.898
 5MOL C8 153 0.121 1.207 0.509
 5MOL H9 154 0.026 1.171 0.547
 5MOL C9 155 0.323 1.345 0.541
 5MOL H10 156 0.383 1.407 0.606
 5MOL C10 157 0.156 1.319 0.731
 5MOL H11 158 0.148 1.427 0.749
 5MOL H12 159 0.062 1.267 0.755
 5MOL C11 160 0.167 1.179 0.378
 5MOL H13 161 0.104 1.113 0.319
 5MOL C12 162 0.288 1.231 0.328
 5MOL H14 163 0.317 1.203 0.228
 5MOL C13 164 0.360 1.319 0.412
 5MOL H15 165 0.448 1.365 0.369
 6MOL O1 166 0.308 1.276 3.330
 6MOL O2 167 0.352 1.233 3.901
 6MOL H1 168 0.378 1.311 3.954
 6MOL O3 169 0.190 1.321 3.515
 6MOL O4 170 0.386 1.388 3.757
 6MOL N1 171 0.383 1.203 3.536
 6MOL C1 172 0.289 1.278 3.468
 6MOL C2 173 0.371 1.269 3.775
 6MOL C3 174 0.361 1.156 3.670
 6MOL H2 175 0.266 1.104 3.687
 6MOL C4 176 0.463 1.047 3.696
 6MOL H3 177 0.501 1.044 3.800
 6MOL H4 178 0.414 0.952 3.674
 6MOL C5 179 0.222 1.269 3.115
 6MOL C6 180 0.577 1.074 3.603
 6MOL H5 181 0.621 0.982 3.562
 6MOL H6 182 0.650 1.133 3.660
 6MOL C7 183 0.509 1.146 3.484
 6MOL H7 184 0.561 1.232 3.440
 6MOL H8 185 0.485 1.068 3.411
 6MOL C8 186 0.122 1.186 3.058
 6MOL H9 187 0.041 1.150 3.122
 6MOL C9 188 0.335 1.303 3.036
 6MOL H10 189 0.400 1.367 3.094
 6MOL C10 190 0.205 1.332 3.248
 6MOL H11 191 0.188 1.440 3.254
 6MOL H12 192 0.110 1.297 3.293
 6MOL C11 193 0.129 1.153 2.923
 6MOL H13 194 0.051 1.098 2.872
 6MOL C12 195 0.250 1.192 2.849
 6MOL H14 196 0.268 1.151 2.749
 6MOL C13 197 0.350 1.266 2.904
 6MOL H15 198 0.435 1.302 2.846
 7MOL O1 199 0.331 1.282 5.888
 7MOL O2 200 0.388 1.247 6.463
 7MOL H1 201 0.412 1.335 6.497
 7MOL O3 202 0.198 1.301 6.069
 7MOL O4 203 0.378 1.398 6.307
 7MOL N1 204 0.399 1.210 6.099
 7MOL C1 205 0.309 1.277 6.021
 7MOL C2 206 0.380 1.281 6.334
 7MOL C3 207 0.374 1.164 6.234
 7MOL H2 208 0.269 1.134 6.238
 7MOL C4 209 0.478 1.045 6.264
 7MOL H3 210 0.513 1.049 6.367
 7MOL H4 211 0.432 0.951 6.232
 7MOL C5 212 0.219 1.290 5.665
 7MOL C6 213 0.590 1.074 6.161
 7MOL H5 214 0.641 0.980 6.136
 7MOL H6 215 0.661 1.142 6.209
 7MOL C7 216 0.523 1.157 6.043
 7MOL H7 217 0.584 1.242 6.010
 7MOL H8 218 0.504 1.083 5.965
 7MOL C8 219 0.107 1.222 5.612
 7MOL H9 220 0.013 1.215 5.666
 7MOL C9 221 0.332 1.317 5.587
 7MOL H10 222 0.414 1.373 5.630
 7MOL C10 223 0.218 1.343 5.808
 7MOL H11 224 0.232 1.452 5.808
 7MOL H12 225 0.116 1.321 5.843
 7MOL C11 226 0.109 1.175 5.477
 7MOL H13 227 0.023 1.118 5.443
 7MOL C12 228 0.230 1.195 5.403
 7MOL H14 229 0.232 1.154 5.302
 7MOL C13 230 0.344 1.267 5.456
 7MOL H15 231 0.441 1.281 5.408
 8MOL O1 232 0.281 1.268 8.416
 8MOL O2 233 0.387 1.236 8.981
 8MOL H1 234 0.398 1.324 9.019
 8MOL O3 235 0.188 1.333 8.611
 8MOL O4 236 0.369 1.396 8.837
 8MOL N1 237 0.373 1.195 8.615
 8MOL C1 238 0.281 1.281 8.552
 8MOL C2 239 0.383 1.275 8.855
 8MOL C3 240 0.358 1.152 8.758
 8MOL H2 241 0.251 1.129 8.770
 8MOL C4 242 0.445 1.024 8.768
 8MOL H3 243 0.492 1.025 8.867
 8MOL H4 244 0.385 0.936 8.741
 8MOL C5 245 0.208 1.292 8.192
 8MOL C6 246 0.555 1.055 8.667
 8MOL H5 247 0.594 0.960 8.626
 8MOL H6 248 0.632 1.123 8.703
 8MOL C7 249 0.486 1.123 8.553
 8MOL H7 250 0.548 1.194 8.497
 8MOL H8 251 0.442 1.053 8.481
 8MOL C8 252 0.112 1.201 8.137
 8MOL H9 253 0.033 1.158 8.199
 8MOL C9 254 0.309 1.340 8.109
 8MOL H10 255 0.377 1.419 8.140
 8MOL C10 256 0.194 1.344 8.335
 8MOL H11 257 0.219 1.451 8.341
 8MOL H12 258 0.089 1.344 8.364
 8MOL C11 259 0.120 1.152 8.005
 8MOL H13 260 0.046 1.085 7.964
 8MOL C12 261 0.229 1.200 7.925
 8MOL H14 262 0.243 1.155 7.828
 8MOL C13 263 0.326 1.285 7.978
 8MOL H15 264 0.414 1.318 7.924
 9MOL O1 265 0.253 2.045 0.804
 9MOL O2 266 0.369 2.024 1.371
 9MOL H1 267 0.390 2.107 1.417
 9MOL O3 268 0.157 2.118 0.998
 9MOL O4 269 0.376 2.177 1.213
 9MOL N1 270 0.338 1.977 0.995
 9MOL C1 271 0.244 2.061 0.935
 9MOL C2 272 0.358 2.063 1.244
 9MOL C3 273 0.331 1.947 1.141
 9MOL H2 274 0.234 1.901 1.163
 9MOL C4 275 0.435 1.837 1.161
 9MOL H3 276 0.488 1.836 1.257
 9MOL H4 277 0.372 1.747 1.162
 9MOL C5 278 0.184 2.057 0.576
 9MOL C6 279 0.532 1.841 1.040
 9MOL H5 280 0.560 1.746 0.995
 9MOL H6 281 0.628 1.889 1.061
 9MOL C7 282 0.459 1.919 0.930
 9MOL H7 283 0.514 2.006 0.893
 9MOL H8 284 0.444 1.858 0.840
 9MOL C8 285 0.093 1.961 0.531
 9MOL H9 286 0.007 1.943 0.594
 9MOL C9 287 0.296 2.085 0.493
 9MOL H10 288 0.377 2.152 0.521
 9MOL C10 289 0.168 2.116 0.718
 9MOL H11 290 0.207 2.219 0.713
 9MOL H12 291 0.067 2.131 0.756
 9MOL C11 292 0.095 1.911 0.397
 9MOL H13 293 0.012 1.852 0.360
 9MOL C12 294 0.208 1.941 0.312
 9MOL H14 295 0.222 1.905 0.210
 9MOL C13 296 0.305 2.035 0.364
 9MOL H15 297 0.390 2.064 0.303
 10MOL O1 298 0.264 2.042 3.329
 10MOL O2 299 0.373 2.045 3.903
 10MOL H1 300 0.406 2.130 3.937
 10MOL O3 301 0.163 2.123 3.516
 10MOL O4 302 0.418 2.184 3.735
 10MOL N1 303 0.350 1.988 3.532
 10MOL C1 304 0.255 2.063 3.463
 10MOL C2 305 0.373 2.082 3.774
 10MOL C3 306 0.341 1.960 3.675
 10MOL H2 307 0.246 1.919 3.710
 10MOL C4 308 0.442 1.845 3.701
 10MOL H3 309 0.468 1.825 3.806
 10MOL H4 310 0.399 1.750 3.666
 10MOL C5 311 0.228 2.078 3.095
 10MOL C6 312 0.545 1.881 3.606
 10MOL H5 313 0.621 1.804 3.588
 10MOL H6 314 0.601 1.968 3.643
 10MOL C7 315 0.470 1.927 3.481
 10MOL H7 316 0.534 1.996 3.425
 10MOL H8 317 0.455 1.837 3.420
 10MOL C8 318 0.153 1.987 3.011
 10MOL H9 319 0.054 1.951 3.040
 10MOL C9 320 0.355 2.115 3.053
 10MOL H10 321 0.421 2.161 3.126
 10MOL C10 322 0.180 2.113 3.237
 10MOL H11 323 0.175 2.221 3.253
 10MOL H12 324 0.074 2.086 3.241
 10MOL C11 325 0.198 1.961 2.882
 10MOL H13 326 0.145 1.896 2.813
 10MOL C12 327 0.319 2.005 2.832
 10MOL H14 328 0.354 1.977 2.733
 10MOL C13 329 0.401 2.078 2.923
 10MOL H15 330 0.506 2.100 2.903
 11MOL O1 331 0.253 2.039 5.858
 11MOL O2 332 0.389 2.029 6.429
 11MOL H1 333 0.420 2.111 6.471
 11MOL O3 334 0.142 2.066 6.049
 11MOL O4 335 0.376 2.180 6.277
 11MOL N1 336 0.352 1.983 6.056
 11MOL C1 337 0.249 2.044 5.996
 11MOL C2 338 0.365 2.061 6.300
 11MOL C3 339 0.356 1.942 6.200
 11MOL H2 340 0.261 1.901 6.237
 11MOL C4 341 0.487 1.858 6.216
 11MOL H3 342 0.538 1.876 6.311
 11MOL H4 343 0.477 1.749 6.217
 11MOL C5 344 0.204 2.071 5.640
 11MOL C6 345 0.577 1.899 6.098
 11MOL H5 346 0.641 1.817 6.064
 11MOL H6 347 0.639 1.989 6.107
 11MOL C7 348 0.477 1.934 5.987
 11MOL H7 349 0.520 2.017 5.929
 11MOL H8 350 0.458 1.840 5.934
 11MOL C8 351 0.109 1.983 5.575
 11MOL H9 352 0.020 1.955 5.631
 11MOL C9 353 0.327 2.105 5.584
 11MOL H10 354 0.397 2.166 5.640
 11MOL C10 355 0.166 2.117 5.780
 11MOL H11 356 0.181 2.223 5.807
 11MOL H12 357 0.064 2.089 5.807
 11MOL C11 358 0.145 1.938 5.444
 11MOL H13 359 0.079 1.866 5.397
 11MOL C12 360 0.262 1.982 5.385
 11MOL H14 361 0.283 1.952 5.283
 11MOL C13 362 0.351 2.070 5.452
 11MOL H15 363 0.440 2.114 5.406
 12MOL O1 364 0.297 2.051 8.431
 12MOL O2 365 0.401 2.040 8.999
 12MOL H1 366 0.417 2.128 9.037
 12MOL O3 367 0.173 2.110 8.607
 12MOL O4 368 0.376 2.198 8.840
 12MOL N1 369 0.369 1.996 8.634
 12MOL C1 370 0.276 2.063 8.562
 12MOL C2 371 0.388 2.079 8.872
 12MOL C3 372 0.343 1.963 8.776
 12MOL H2 373 0.238 1.942 8.801
 12MOL C4 374 0.424 1.839 8.799
 12MOL H3 375 0.453 1.831 8.904
 12MOL H4 376 0.359 1.755 8.771
 12MOL C5 377 0.235 2.066 8.198
 12MOL C6 378 0.546 1.843 8.706
 12MOL H5 379 0.581 1.742 8.681
 12MOL H6 380 0.626 1.898 8.757
 12MOL C7 381 0.490 1.926 8.587
 12MOL H7 382 0.566 1.986 8.537
 12MOL H8 383 0.453 1.853 8.513
 12MOL C8 384 0.144 1.984 8.124
 12MOL H9 385 0.055 1.953 8.178
 12MOL C9 386 0.354 2.104 8.142
 12MOL H10 387 0.412 2.180 8.193
 12MOL C10 388 0.204 2.103 8.345
 12MOL H11 389 0.215 2.212 8.349
 12MOL H12 390 0.106 2.064 8.377
 12MOL C11 391 0.169 1.946 7.995
 12MOL H13 392 0.097 1.902 7.928
 12MOL C12 393 0.291 1.985 7.937
 12MOL H14 394 0.318 1.967 7.833
 12MOL C13 395 0.387 2.052 8.015
 12MOL H15 396 0.478 2.086 7.966
 13MOL O1 397 0.292 2.830 0.807
 13MOL O2 398 0.388 2.827 1.380
 13MOL H1 399 0.412 2.915 1.413
 13MOL O3 400 0.192 2.908 0.991
 13MOL O4 401 0.401 2.971 1.206
 13MOL N1 402 0.362 2.757 1.007
 13MOL C1 403 0.278 2.842 0.940
 13MOL C2 404 0.387 2.855 1.244
 13MOL C3 405 0.356 2.734 1.155
 13MOL H2 406 0.252 2.705 1.174
 13MOL C4 407 0.450 2.616 1.174
 13MOL H3 408 0.488 2.615 1.276
 13MOL H4 409 0.404 2.516 1.168
 13MOL C5 410 0.216 2.843 0.573
 13MOL C6 411 0.556 2.630 1.066
 13MOL H5 412 0.591 2.530 1.037
 13MOL H6 413 0.637 2.685 1.115
 13MOL C7 414 0.490 2.712 0.956
 13MOL H7 415 0.548 2.799 0.924
 13MOL H8 416 0.485 2.651 0.864
 13MOL C8 417 0.122 2.737 0.545
 13MOL H9 418 0.047 2.710 0.619
 13MOL C9 419 0.324 2.884 0.487
 13MOL H10 420 0.394 2.966 0.506
 13MOL C10 421 0.206 2.904 0.710
 13MOL H11 422 0.234 3.011 0.708
 13MOL H12 423 0.099 2.910 0.732
 13MOL C11 424 0.120 2.685 0.414
 13MOL H13 425 0.053 2.605 0.384
 13MOL C12 426 0.226 2.726 0.329
 13MOL H14 427 0.225 2.681 0.230
 13MOL C13 428 0.332 2.813 0.367
 13MOL H15 429 0.395 2.852 0.288
 14MOL O1 430 0.295 2.846 3.329
 14MOL O2 431 0.367 2.826 3.901
 14MOL H1 432 0.392 2.910 3.944
 14MOL O3 433 0.160 2.887 3.511
 14MOL O4 434 0.369 2.991 3.752
 14MOL N1 435 0.356 2.772 3.532
 14MOL C1 436 0.268 2.850 3.458
 14MOL C2 437 0.363 2.873 3.777
 14MOL C3 438 0.348 2.749 3.679
 14MOL H2 439 0.249 2.708 3.701
 14MOL C4 440 0.452 2.639 3.695
 14MOL H3 441 0.499 2.638 3.795
 14MOL H4 442 0.393 2.548 3.678
 14MOL C5 443 0.215 2.855 3.098
 14MOL C6 444 0.559 2.660 3.587
 14MOL H5 445 0.608 2.567 3.556
 14MOL H6 446 0.634 2.734 3.617
 14MOL C7 447 0.481 2.717 3.469
 14MOL H7 448 0.546 2.797 3.432
 14MOL H8 449 0.452 2.640 3.397
 14MOL C8 450 0.115 2.766 3.049
 14MOL H9 451 0.027 2.738 3.107
 14MOL C9 452 0.311 2.905 3.015
 14MOL H10 453 0.377 2.983 3.052
 14MOL C10 454 0.206 2.911 3.238
 14MOL H11 455 0.226 3.019 3.233
 14MOL H12 456 0.102 2.907 3.274
 14MOL C11 457 0.118 2.729 2.915
 14MOL H13 458 0.037 2.669 2.874
 14MOL C12 459 0.221 2.774 2.830
 14MOL H14 460 0.225 2.745 2.725
 14MOL C13 461 0.321 2.862 2.883
 14MOL H15 462 0.390 2.912 2.816
 15MOL O1 463 0.283 2.832 5.877
 15MOL O2 464 0.398 2.799 6.436
 15MOL H1 465 0.402 2.885 6.481
 15MOL O3 466 0.176 2.864 6.073
 15MOL O4 467 0.386 2.953 6.282
 15MOL N1 468 0.380 2.754 6.064
 15MOL C1 469 0.276 2.829 6.009
 15MOL C2 470 0.379 2.833 6.310
 15MOL C3 471 0.391 2.713 6.208
 15MOL H2 472 0.304 2.648 6.225
 15MOL C4 473 0.518 2.626 6.221
 15MOL H3 474 0.585 2.653 6.304
 15MOL H4 475 0.474 2.527 6.240
 15MOL C5 476 0.186 2.856 5.654
 15MOL C6 477 0.588 2.624 6.089
 15MOL H5 478 0.624 2.526 6.055
 15MOL H6 479 0.681 2.682 6.101
 15MOL C7 480 0.490 2.697 5.991
 15MOL H7 481 0.541 2.787 5.956
 15MOL H8 482 0.464 2.630 5.907
 15MOL C8 483 0.067 2.804 5.600
 15MOL H9 484 6.097 2.807 5.651
 15MOL C9 485 0.308 2.865 5.585
 15MOL H10 486 0.393 2.910 5.634
 15MOL C10 487 0.179 2.902 5.799
 15MOL H11 488 0.202 3.009 5.809
 15MOL H12 489 0.075 2.889 5.830
 15MOL C11 490 0.072 2.755 5.468
 15MOL H13 491 6.110 2.704 5.430
 15MOL C12 492 0.196 2.762 5.393
 15MOL H14 493 0.202 2.725 5.291
 15MOL C13 494 0.313 2.815 5.451
 15MOL H15 495 0.404 2.807 5.392
 16MOL O1 496 0.266 2.803 8.416
 16MOL O2 497 0.353 2.803 8.979
 16MOL H1 498 0.375 2.890 9.014
 16MOL O3 499 0.148 2.854 8.610
 16MOL O4 500 0.394 2.936 8.816
 16MOL N1 501 0.340 2.740 8.614
 16MOL C1 502 0.247 2.814 8.551
 16MOL C2 503 0.359 2.829 8.853
 16MOL C3 504 0.339 2.706 8.757
 16MOL H2 505 0.247 2.654 8.787
 16MOL C4 506 0.456 2.600 8.779
 16MOL H3 507 0.502 2.628 8.875
 16MOL H4 508 0.411 2.501 8.795
 16MOL C5 509 0.197 2.796 8.182
 16MOL C6 510 0.549 2.611 8.663
 16MOL H5 511 0.595 2.516 8.634
 16MOL H6 512 0.629 2.680 8.694
 16MOL C7 513 0.465 2.687 8.552
 16MOL H7 514 0.534 2.751 8.496
 16MOL H8 515 0.434 2.611 8.479
 16MOL C8 516 0.117 2.706 8.112
 16MOL H9 517 0.036 2.653 8.162
 16MOL C9 518 0.302 2.858 8.115
 16MOL H10 519 0.364 2.932 8.163
 16MOL C10 520 0.157 2.839 8.325
 16MOL H11 521 0.119 2.942 8.333
 16MOL H12 522 0.077 2.767 8.346
 16MOL C11 523 0.138 2.681 7.978
 16MOL H13 524 0.068 2.619 7.923
 16MOL C12 525 0.243 2.740 7.913
 16MOL H14 526 0.263 2.718 7.809
 16MOL C13 527 0.332 2.822 7.984
 16MOL H15 528 0.422 2.860 7.935
 17MOL O1 529 0.299 3.579 0.810
 17MOL O2 530 0.366 3.622 1.385
 17MOL H1 531 0.412 3.699 1.423
 17MOL O3 532 0.174 3.652 0.985
 17MOL O4 533 0.424 3.745 1.211
 17MOL N1 534 0.375 3.551 1.022
 17MOL C1 535 0.276 3.596 0.943
 17MOL C2 536 0.367 3.646 1.253
 17MOL C3 537 0.343 3.523 1.160
 17MOL H2 538 0.237 3.495 1.166
 17MOL C4 539 0.436 3.403 1.202
 17MOL H3 540 0.467 3.402 1.307
 17MOL H4 541 0.383 3.309 1.182
 17MOL C5 542 0.243 3.592 0.569
 17MOL C6 543 0.547 3.403 1.096
 17MOL H5 544 0.574 3.301 1.067
 17MOL H6 545 0.631 3.453 1.146
 17MOL C7 546 0.497 3.482 0.975
 17MOL H7 547 0.568 3.562 0.951
 17MOL H8 548 0.468 3.419 0.889
 17MOL C8 549 0.155 3.509 0.495
 17MOL H9 550 0.062 3.475 0.540
 17MOL C9 551 0.361 3.646 0.507
 17MOL H10 552 0.431 3.715 0.551
 17MOL C10 553 0.206 3.637 0.712
 17MOL H11 554 0.229 3.743 0.695
 17MOL H12 555 0.101 3.618 0.738
 17MOL C11 556 0.185 3.471 0.361
 17MOL H13 557 0.123 3.404 0.302
 17MOL C12 558 0.291 3.536 0.296
 17MOL H14 559 0.320 3.510 0.195
 17MOL C13 560 0.380 3.620 0.369
 17MOL H15 561 0.460 3.674 0.320
 18MOL O1 562 0.273 3.590 3.350
 18MOL O2 563 0.379 3.590 3.920
 18MOL H1 564 0.395 3.678 3.958
 18MOL O3 565 0.176 3.650 3.542
 18MOL O4 566 0.403 3.730 3.755
 18MOL N1 567 0.366 3.531 3.552
 18MOL C1 568 0.274 3.600 3.486
 18MOL C2 569 0.387 3.615 3.790
 18MOL C3 570 0.364 3.499 3.695
 18MOL H2 571 0.262 3.471 3.724
 18MOL C4 572 0.459 3.381 3.710
 18MOL H3 573 0.521 3.378 3.801
 18MOL H4 574 0.411 3.283 3.712
 18MOL C5 575 0.169 3.618 3.132
 18MOL C6 576 0.555 3.394 3.594
 18MOL H5 577 0.592 3.298 3.556
 18MOL H6 578 0.640 3.455 3.627
 18MOL C7 579 0.479 3.475 3.486
 18MOL H7 580 0.546 3.548 3.440
 18MOL H8 581 0.441 3.406 3.410
 18MOL C8 582 0.065 3.542 3.081
 18MOL H9 583 6.104 3.515 3.140
 18MOL C9 584 0.281 3.636 3.047
 18MOL H10 585 0.364 3.692 3.091
 18MOL C10 586 0.169 3.662 3.274
 18MOL H11 587 0.191 3.770 3.277
 18MOL H12 588 0.071 3.661 3.323
 18MOL C11 589 0.066 3.494 2.952
 18MOL H13 590 6.105 3.438 2.918
 18MOL C12 591 0.170 3.522 2.868
 18MOL H14 592 0.166 3.486 2.765
 18MOL C13 593 0.283 3.592 2.912
 18MOL H15 594 0.363 3.614 2.843
 19MOL O1 595 0.266 3.610 5.863
 19MOL O2 596 0.334 3.606 6.430
 19MOL H1 597 0.371 3.685 6.473
 19MOL O3 598 0.150 3.642 6.057
 19MOL O4 599 0.359 3.757 6.273
 19MOL N1 600 0.351 3.540 6.060
 19MOL C1 601 0.247 3.606 5.995
 19MOL C2 602 0.345 3.641 6.304
 19MOL C3 603 0.338 3.513 6.209
 19MOL H2 604 0.243 3.461 6.226
 19MOL C4 605 0.457 3.416 6.242
 19MOL H3 606 0.507 3.426 6.339
 19MOL H4 607 0.415 3.315 6.245
 19MOL C5 608 0.176 3.641 5.634
 19MOL C6 609 0.549 3.421 6.117
 19MOL H5 610 0.575 3.320 6.081
 19MOL H6 611 0.639 3.476 6.148
 19MOL C7 612 0.474 3.492 6.004
 19MOL H7 613 0.522 3.582 5.962
 19MOL H8 614 0.461 3.413 5.929
 19MOL C8 615 0.071 3.563 5.583
 19MOL H9 616 6.112 3.552 5.650
 19MOL C9 617 0.291 3.664 5.561
 19MOL H10 618 0.376 3.717 5.603
 19MOL C10 619 0.164 3.675 5.778
 19MOL H11 620 0.176 3.784 5.783
 19MOL H12 621 0.063 3.651 5.813
 19MOL C11 622 0.078 3.507 5.455
 19MOL H13 623 6.121 3.449 5.415
 19MOL C12 624 0.189 3.533 5.375
 19MOL H14 625 0.195 3.490 5.276
 19MOL C13 626 0.302 3.613 5.425
 19MOL H15 627 0.390 3.638 5.367
 20MOL O1 628 0.268 3.621 8.397
 20MOL O2 629 0.358 3.588 8.965
 20MOL H1 630 0.402 3.669 8.996
 20MOL O3 631 0.138 3.650 8.578
 20MOL O4 632 0.367 3.735 8.805
 20MOL N1 633 0.327 3.525 8.601
 20MOL C1 634 0.244 3.618 8.534
 20MOL C2 635 0.350 3.619 8.843
 20MOL C3 636 0.320 3.498 8.743
 20MOL H2 637 0.222 3.460 8.774
 20MOL C4 638 0.408 3.378 8.766
 20MOL H3 639 0.444 3.372 8.870
 20MOL H4 640 0.362 3.283 8.737
 20MOL C5 641 0.188 3.616 8.166
 20MOL C6 642 0.523 3.395 8.673
 20MOL H5 643 0.585 3.308 8.648
 20MOL H6 644 0.597 3.465 8.714
 20MOL C7 645 0.450 3.463 8.553
 20MOL H7 646 0.508 3.533 8.492
 20MOL H8 647 0.425 3.377 8.490
 20MOL C8 648 0.094 3.525 8.107
 20MOL H9 649 0.004 3.492 8.157
 20MOL C9 650 0.295 3.665 8.090
 20MOL H10 651 0.364 3.735 8.137
 20MOL C10 652 0.162 3.668 8.308
 20MOL H11 653 0.165 3.777 8.308
 20MOL H12 654 0.060 3.641 8.338
 20MOL C11 655 0.110 3.484 7.971
 20MOL H13 656 0.038 3.421 7.920
 20MOL C12 657 0.218 3.538 7.898
 20MOL H14 658 0.240 3.498 7.799
 20MOL C13 659 0.303 3.632 7.958
 20MOL H15 660 0.386 3.676 7.904
 21MOL O1 661 0.312 4.382 0.808
 21MOL O2 662 0.370 4.325 1.373
 21MOL H1 663 0.383 4.413 1.412
 21MOL O3 664 0.184 4.438 0.995
 21MOL O4 665 0.371 4.493 1.224
 21MOL N1 666 0.365 4.293 1.007
 21MOL C1 667 0.281 4.382 0.942
 21MOL C2 668 0.361 4.370 1.248
 21MOL C3 669 0.357 4.255 1.142
 21MOL H2 670 0.263 4.201 1.154
 21MOL C4 671 0.464 4.141 1.156
 21MOL H3 672 0.518 4.156 1.251
 21MOL H4 673 0.430 4.038 1.147
 21MOL C5 674 0.242 4.412 0.573
 21MOL C6 675 0.569 4.168 1.048
 21MOL H5 676 0.615 4.075 1.012
 21MOL H6 677 0.647 4.239 1.078
 21MOL C7 678 0.490 4.243 0.944
 21MOL H7 679 0.552 4.320 0.895
 21MOL H8 680 0.452 4.175 0.867
 21MOL C8 681 0.150 4.327 0.505
 21MOL H9 682 0.057 4.306 0.558
 21MOL C9 683 0.361 4.445 0.502
 21MOL H10 684 0.426 4.521 0.544
 21MOL C10 685 0.220 4.449 0.717
 21MOL H11 686 0.231 4.558 0.727
 21MOL H12 687 0.116 4.418 0.735
 21MOL C11 688 0.171 4.282 0.374
 21MOL H13 689 0.102 4.211 0.330
 21MOL C12 690 0.289 4.322 0.311
 21MOL H14 691 0.316 4.282 0.214
 21MOL C13 692 0.384 4.401 0.372
 21MOL H15 693 0.475 4.429 0.319
 22MOL O1 694 0.309 4.368 3.354
 22MOL O2 695 0.378 4.383 3.927
 22MOL H1 696 0.413 4.468 3.958
 22MOL O3 697 0.185 4.422 3.536
 22MOL O4 698 0.381 4.525 3.755
 22MOL N1 699 0.382 4.309 3.560
 22MOL C1 700 0.288 4.378 3.486
 22MOL C2 701 0.374 4.408 3.796
 22MOL C3 702 0.361 4.281 3.706
 22MOL H2 703 0.258 4.245 3.716
 22MOL C4 704 0.455 4.168 3.742
 22MOL H3 705 0.498 4.189 3.841
 22MOL H4 706 0.405 4.071 3.756
 22MOL C5 707 0.245 4.394 3.132
 22MOL C6 708 0.562 4.173 3.632
 22MOL H5 709 0.600 4.074 3.607
 22MOL H6 710 0.644 4.231 3.675
 22MOL C7 711 0.506 4.242 3.513
 22MOL H7 712 0.582 4.313 3.477
 22MOL H8 713 0.490 4.157 3.446
 22MOL C8 714 0.152 4.319 3.058
 22MOL H9 715 0.061 4.278 3.100
 22MOL C9 716 0.357 4.450 3.068
 22MOL H10 717 0.425 4.510 3.128
 22MOL C10 718 0.208 4.423 3.273
 22MOL H11 719 0.203 4.530 3.297
 22MOL H12 720 0.111 4.375 3.288
 22MOL C11 721 0.175 4.294 2.925
 22MOL H13 722 0.097 4.241 2.871
 22MOL C12 723 0.288 4.348 2.859
 22MOL H14 724 0.319 4.318 2.759
 22MOL C13 725 0.379 4.422 2.933
 22MOL H15 726 0.472 4.466 2.896
 23MOL O1 727 0.295 4.397 5.867
 23MOL O2 728 0.354 4.375 6.441
 23MOL H1 729 0.386 4.462 6.472
 23MOL O3 730 0.162 4.453 6.046
 23MOL O4 731 0.340 4.522 6.280
 23MOL N1 732 0.355 4.319 6.070
 23MOL C1 733 0.264 4.397 5.998
 23MOL C2 734 0.325 4.407 6.318
 23MOL C3 735 0.329 4.286 6.219
 23MOL H2 736 0.235 4.230 6.223
 23MOL C4 737 0.451 4.190 6.247
 23MOL H3 738 0.502 4.215 6.341
 23MOL H4 739 0.415 4.087 6.242
 23MOL C5 740 0.236 4.413 5.645
 23MOL C6 741 0.555 4.215 6.145
 23MOL H5 742 0.595 4.115 6.123
 23MOL H6 743 0.631 4.290 6.170
 23MOL C7 744 0.469 4.251 6.019
 23MOL H7 745 0.531 4.318 5.957
 23MOL H8 746 0.443 4.163 5.958
 23MOL C8 747 0.146 4.333 5.572
 23MOL H9 748 0.056 4.299 5.623
 23MOL C9 749 0.366 4.442 5.599
 23MOL H10 750 0.444 4.489 5.658
 23MOL C10 751 0.197 4.459 5.780
 23MOL H11 752 0.204 4.568 5.790
 23MOL H12 753 0.095 4.432 5.810
 23MOL C11 754 0.178 4.298 5.441
 23MOL H13 755 0.103 4.243 5.386
 23MOL C12 756 0.306 4.329 5.391
 23MOL H14 757 0.330 4.294 5.291
 23MOL C13 758 0.398 4.398 5.467
 23MOL H15 759 0.497 4.413 5.425
 24MOL O1 760 0.265 4.402 8.393
 24MOL O2 761 0.338 4.386 8.971
 24MOL H1 762 0.367 4.468 9.015
 24MOL O3 763 0.160 4.475 8.585
 24MOL O4 764 0.349 4.546 8.824
 24MOL N1 765 0.351 4.347 8.596
 24MOL C1 766 0.252 4.418 8.529
 24MOL C2 767 0.341 4.427 8.847
 24MOL C3 768 0.331 4.312 8.740
 24MOL H2 769 0.235 4.261 8.756
 24MOL C4 770 0.431 4.199 8.761
 24MOL H3 771 0.476 4.209 8.860
 24MOL H4 772 0.379 4.102 8.753
 24MOL C5 773 0.189 4.417 8.156
 24MOL C6 774 0.539 4.220 8.649
 24MOL H5 775 0.589 4.132 8.606
 24MOL H6 776 0.618 4.286 8.687
 24MOL C7 777 0.468 4.288 8.529
 24MOL H7 778 0.534 4.366 8.489
 24MOL H8 779 0.444 4.213 8.453
 24MOL C8 780 0.076 4.343 8.111
 24MOL H9 781 6.117 4.333 8.177
 24MOL C9 782 0.302 4.428 8.070
 24MOL H10 783 0.392 4.482 8.096
 24MOL C10 784 0.184 4.475 8.301
 24MOL H11 785 0.220 4.578 8.298
 24MOL H12 786 0.078 4.465 8.329
 24MOL C11 787 0.072 4.290 7.982
 24MOL H13 788 6.106 4.242 7.950
 24MOL C12 789 0.188 4.285 7.899
 24MOL H14 790 0.191 4.259 7.794
 24MOL C13 791 0.300 4.353 7.948
 24MOL H15 792 0.393 4.361 7.892
 25MOL O1 793 0.295 5.132 0.814
 25MOL O2 794 0.390 5.168 1.389
 25MOL H1 795 0.415 5.250 1.435
 25MOL O3 796 0.181 5.220 0.995
 25MOL O4 797 0.434 5.300 1.219
 25MOL N1 798 0.370 5.092 1.028
 25MOL C1 799 0.276 5.158 0.952
 25MOL C2 800 0.393 5.189 1.257
 25MOL C3 801 0.350 5.072 1.169
 25MOL H2 802 0.243 5.051 1.180
 25MOL C4 803 0.447 4.952 1.195
 25MOL H3 804 0.470 4.938 1.301
 25MOL H4 805 0.394 4.864 1.157
 25MOL C5 806 0.226 5.155 0.577
 25MOL C6 807 0.568 4.982 1.099
 25MOL H5 808 0.625 4.894 1.067
 25MOL H6 809 0.643 5.051 1.140
 25MOL C7 810 0.501 5.040 0.976
 25MOL H7 811 0.570 5.115 0.935
 25MOL H8 812 0.469 4.961 0.907
 25MOL C8 813 0.126 5.089 0.505
 25MOL H9 814 0.034 5.059 0.554
 25MOL C9 815 0.345 5.199 0.516
 25MOL H10 816 0.422 5.256 0.569
 25MOL C10 817 0.205 5.190 0.723
 25MOL H11 818 0.220 5.298 0.732
 25MOL H12 819 0.106 5.152 0.753
 25MOL C11 820 0.147 5.062 0.372
 25MOL H13 821 0.073 5.008 0.314
 25MOL C12 822 0.264 5.107 0.309
 25MOL H14 823 0.268 5.089 0.202
 25MOL C13 824 0.363 5.177 0.378
 25MOL H15 825 0.452 5.205 0.323
 26MOL O1 826 0.309 5.191 3.348
 26MOL O2 827 0.390 5.148 3.919
 26MOL H1 828 0.416 5.224 3.974
 26MOL O3 829 0.186 5.250 3.539
 26MOL O4 830 0.402 5.310 3.763
 26MOL N1 831 0.370 5.118 3.560
 26MOL C1 832 0.286 5.204 3.483
 26MOL C2 833 0.387 5.195 3.792
 26MOL C3 834 0.349 5.079 3.703
 26MOL H2 835 0.248 5.048 3.733
 26MOL C4 836 0.442 4.954 3.712
 26MOL H3 837 0.478 4.953 3.815
 26MOL H4 838 0.394 4.858 3.691
 26MOL C5 839 0.240 5.212 3.122
 26MOL C6 840 0.563 4.981 3.618
 26MOL H5 841 0.612 4.892 3.577
 26MOL H6 842 0.634 5.041 3.675
 26MOL C7 843 0.497 5.060 3.504
 26MOL H7 844 0.563 5.143 3.477
 26MOL H8 845 0.472 4.993 3.420
 26MOL C8 846 0.140 5.132 3.061
 26MOL H9 847 0.048 5.107 3.114
 26MOL C9 848 0.350 5.247 3.046
 26MOL H10 849 0.424 5.316 3.085
 26MOL C10 850 0.218 5.262 3.262
 26MOL H11 851 0.253 5.366 3.261
 26MOL H12 852 0.112 5.256 3.288
 26MOL C11 853 0.147 5.089 2.931
 26MOL H13 854 0.064 5.036 2.885
 26MOL C12 855 0.256 5.123 2.856
 26MOL H14 856 0.265 5.092 2.752
 26MOL C13 857 0.363 5.196 2.912
 26MOL H15 858 0.437 5.230 2.839
 27MOL O1 859 0.272 5.197 5.898
 27MOL O2 860 0.325 5.150 6.479
 27MOL H1 861 0.367 5.226 6.524
 27MOL O3 862 0.140 5.251 6.072
 27MOL O4 863 0.359 5.303 6.317
 27MOL N1 864 0.326 5.115 6.100
 27MOL C1 865 0.249 5.211 6.032
 27MOL C2 866 0.320 5.190 6.344
 27MOL C3 867 0.299 5.073 6.241
 27MOL H2 868 0.193 5.048 6.253
 27MOL C4 869 0.413 4.968 6.264
 27MOL H3 870 0.462 4.974 6.362
 27MOL H4 871 0.391 4.861 6.254
 27MOL C5 872 0.201 5.200 5.664
 27MOL C6 873 0.523 4.993 6.164
 27MOL H5 874 0.574 4.901 6.132
 27MOL H6 875 0.583 5.075 6.205
 27MOL C7 876 0.446 5.056 6.054
 27MOL H7 877 0.503 5.139 6.009
 27MOL H8 878 0.430 4.988 5.969
 27MOL C8 879 0.106 5.133 5.588
 27MOL H9 880 0.013 5.104 5.637
 27MOL C9 881 0.325 5.236 5.600
 27MOL H10 882 0.399 5.278 5.668
 27MOL C10 883 0.174 5.253 5.801
 27MOL H11 884 0.187 5.362 5.806
 27MOL H12 885 0.070 5.234 5.829
 27MOL C11 886 0.137 5.083 5.462
 27MOL H13 887 0.069 5.012 5.415
 27MOL C12 888 0.256 5.126 5.399
 27MOL H14 889 0.272 5.102 5.295
 27MOL C13 890 0.350 5.201 5.469
 27MOL H15 891 0.442 5.232 5.420
 28MOL O1 892 0.296 5.139 8.405
 28MOL O2 893 0.387 5.152 8.985
 28MOL H1 894 0.404 5.238 9.028
 28MOL O3 895 0.203 5.233 8.591
 28MOL O4 896 0.398 5.300 8.825
 28MOL N1 897 0.384 5.088 8.613
 28MOL C1 898 0.289 5.165 8.542
 28MOL C2 899 0.395 5.184 8.853
 28MOL C3 900 0.376 5.062 8.755
 28MOL H2 901 0.275 5.023 8.776
 28MOL C4 902 0.484 4.951 8.779
 28MOL H3 903 0.520 4.963 8.882
 28MOL H4 904 0.440 4.853 8.753
 28MOL C5 905 0.220 5.178 8.180
 28MOL C6 906 0.591 4.979 8.669
 28MOL H5 907 0.658 4.898 8.640
 28MOL H6 908 0.658 5.061 8.699
 28MOL C7 909 0.508 5.035 8.553
 28MOL H7 910 0.559 5.112 8.495
 28MOL H8 911 0.480 4.949 8.492
 28MOL C8 912 0.137 5.074 8.142
 28MOL H9 913 0.064 5.027 8.207
 28MOL C9 914 0.318 5.228 8.088
 28MOL H10 915 0.383 5.308 8.118
 28MOL C10 916 0.229 5.229 8.325
 28MOL H11 917 0.284 5.323 8.328
 28MOL H12 918 0.126 5.246 8.359
 28MOL C11 919 0.137 5.028 8.014
 28MOL H13 920 0.077 4.940 7.989
 28MOL C12 921 0.223 5.086 7.919
 28MOL H14 922 0.227 5.061 7.814
 28MOL C13 923 0.313 5.185 7.957
 28MOL H15 924 0.368 5.239 7.881
 29MOL O1 925 0.319 5.986 0.801
 29MOL O2 926 0.414 5.943 1.357
 29MOL H1 927 0.435 6.027 1.402
 29MOL O3 928 0.207 5.999 1.000
 29MOL O4 929 0.400 6.102 1.211
 29MOL N1 930 0.412 5.898 0.986
 29MOL C1 931 0.305 5.967 0.938
 29MOL C2 932 0.406 5.986 1.231
 29MOL C3 933 0.425 5.868 1.129
 29MOL H2 934 0.336 5.804 1.137
 29MOL C4 935 0.555 5.793 1.149
 29MOL H3 936 0.629 5.863 1.191
 29MOL H4 937 0.546 5.706 1.216
 29MOL C5 938 0.207 6.007 0.585
 29MOL C6 939 0.611 5.765 1.007
 29MOL H5 940 0.574 5.671 0.965
 29MOL H6 941 0.719 5.780 0.995
 29MOL C7 942 0.537 5.867 0.916
 29MOL H7 943 0.590 5.962 0.907
 29MOL H8 944 0.518 5.812 0.823
 29MOL C8 945 0.109 5.914 0.545
 29MOL H9 946 0.028 5.888 0.613
 29MOL C9 947 0.302 6.037 0.491
 29MOL H10 948 0.377 6.111 0.517
 29MOL C10 949 0.206 6.053 0.731
 29MOL H11 950 0.217 6.162 0.739
 29MOL H12 951 0.110 6.030 0.778
 29MOL C11 952 0.116 5.846 0.423
 29MOL H13 953 0.044 5.769 0.395
 29MOL C12 954 0.215 5.882 0.328
 29MOL H14 955 0.204 5.828 0.235
 29MOL C13 956 0.304 5.980 0.367
 29MOL H15 957 0.390 6.011 0.308
 30MOL O1 958 0.300 5.946 3.356
 30MOL O2 959 0.334 5.954 3.925
 30MOL H1 960 0.381 6.020 3.978
 30MOL O3 961 0.162 5.980 3.533
 30MOL O4 962 0.403 6.091 3.765
 30MOL N1 963 0.373 5.885 3.562
 30MOL C1 964 0.268 5.943 3.486
 30MOL C2 965 0.357 5.984 3.797
 30MOL C3 966 0.350 5.860 3.705
 30MOL H2 967 0.245 5.828 3.713
 30MOL C4 968 0.459 5.752 3.740
 30MOL H3 969 0.484 5.757 3.846
 30MOL H4 970 0.421 5.652 3.717
 30MOL C5 971 0.227 5.986 3.125
 30MOL C6 972 0.573 5.780 3.635
 30MOL H5 973 0.620 5.683 3.614
 30MOL H6 974 0.649 5.846 3.679
 30MOL C7 975 0.506 5.843 3.512
 30MOL H7 976 0.577 5.920 3.478
 30MOL H8 977 0.479 5.768 3.436
 30MOL C8 978 0.148 5.902 3.048
 30MOL H9 979 0.056 5.868 3.095
 30MOL C9 980 0.352 6.026 3.073
 30MOL H10 981 0.426 6.064 3.143
 30MOL C10 982 0.200 6.005 3.273
 30MOL H11 983 0.198 6.115 3.285
 30MOL H12 984 0.099 5.968 3.296
 30MOL C11 985 0.189 5.861 2.921
 30MOL H13 986 0.125 5.799 2.858
 30MOL C12 987 0.307 5.911 2.864
 30MOL H14 988 0.348 5.881 2.768
 30MOL C13 989 0.389 5.993 2.940
 30MOL H15 990 0.483 6.029 2.900
 31MOL O1 991 0.296 5.966 5.891
 31MOL O2 992 0.350 5.963 6.458
 31MOL H1 993 0.356 6.054 6.492
 31MOL O3 994 0.187 6.021 6.086
 31MOL O4 995 0.389 6.112 6.310
 31MOL N1 996 0.383 5.910 6.101
 31MOL C1 997 0.283 5.966 6.027
 31MOL C2 998 0.377 5.993 6.333
 31MOL C3 999 0.374 5.870 6.238
 31MOL H2 1000 0.277 5.824 6.260
 31MOL C4 1001 0.485 5.770 6.267
 31MOL H3 1002 0.524 5.773 6.370
 31MOL H4 1003 0.449 5.668 6.251
 31MOL C5 1004 0.211 5.972 5.656
 31MOL C6 1005 0.592 5.803 6.161
 31MOL H5 1006 0.655 5.714 6.145
 31MOL H6 1007 0.651 5.877 6.215
 31MOL C7 1008 0.509 5.860 6.040
 31MOL H7 1009 0.557 5.944 5.989
 31MOL H8 1010 0.468 5.776 5.983
 31MOL C8 1011 0.130 5.877 5.592
 31MOL H9 1012 0.048 5.831 5.646
 31MOL C9 1013 0.323 6.037 5.590
 31MOL H10 1014 0.381 6.119 5.632
 31MOL C10 1015 0.186 6.015 5.803
 31MOL H11 1016 0.176 6.124 5.800
 31MOL H12 1017 0.089 5.976 5.837
 31MOL C11 1018 0.166 5.842 5.461
 31MOL H13 1019 0.111 5.762 5.412
 31MOL C12 1020 0.275 5.908 5.398
 31MOL H14 1021 0.311 5.880 5.299
 31MOL C13 1022 0.349 6.005 5.459
 31MOL H15 1023 0.431 6.045 5.401
 32MOL O1 1024 0.305 6.017 8.428
 32MOL O2 1025 0.353 5.965 8.986
 32MOL H1 1026 0.383 6.052 9.019
 32MOL O3 1027 0.173 6.031 8.603
 32MOL O4 1028 0.403 6.117 8.838
 32MOL N1 1029 0.370 5.916 8.625
 32MOL C1 1030 0.285 6.003 8.562
 32MOL C2 1031 0.373 5.999 8.860
 32MOL C3 1032 0.346 5.875 8.767
 32MOL H2 1033 0.243 5.842 8.782
 32MOL C4 1034 0.447 5.760 8.785
 32MOL H3 1035 0.490 5.754 8.886
 32MOL H4 1036 0.406 5.661 8.763
 32MOL C5 1037 0.213 6.007 8.207
 32MOL C6 1038 0.568 5.792 8.693
 32MOL H5 1039 0.595 5.697 8.643
 32MOL H6 1040 0.654 5.837 8.745
 32MOL C7 1041 0.508 5.873 8.583
 32MOL H7 1042 0.562 5.965 8.557
 32MOL H8 1043 0.501 5.816 8.490
 32MOL C8 1044 0.116 5.929 8.137
 32MOL H9 1045 0.019 5.921 8.184
 32MOL C9 1046 0.339 6.031 8.142
 32MOL H10 1047 0.415 6.095 8.186
 32MOL C10 1048 0.190 6.053 8.343
 32MOL H11 1049 0.162 6.159 8.352
 32MOL H12 1050 0.098 6.004 8.377
 32MOL C11 1051 0.140 5.888 8.006
 32MOL H13 1052 0.067 5.829 7.951
 32MOL C12 1053 0.266 5.915 7.945
 32MOL H14 1054 0.283 5.891 7.841
 32MOL C13 1055 0.368 5.978 8.016
 32MOL H15 1056 0.459 6.003 7.962
 33MOL O1 1057 0.275 6.793 0.826
 33MOL O2 1058 0.389 6.728 1.399
 33MOL H1 1059 0.428 6.811 1.429
 33MOL O3 1060 0.141 6.795 1.009
 33MOL O4 1061 0.397 6.886 1.256
 33MOL N1 1062 0.361 6.714 1.023
 33MOL C1 1063 0.255 6.779 0.965
 33MOL C2 1064 0.383 6.766 1.272
 33MOL C3 1065 0.347 6.665 1.158
 33MOL H2 1066 0.246 6.624 1.173
 33MOL C4 1067 0.451 6.550 1.161
 33MOL H3 1068 0.502 6.534 1.257
 33MOL H4 1069 0.405 6.453 1.137
 33MOL C5 1070 0.214 6.791 0.593
 33MOL C6 1071 0.566 6.586 1.066
 33MOL H5 1072 0.604 6.493 1.021
 33MOL H6 1073 0.645 6.638 1.122
 33MOL C7 1074 0.494 6.671 0.962
 33MOL H7 1075 0.554 6.756 0.929
 33MOL H8 1076 0.461 6.611 0.877
 33MOL C8 1077 0.127 6.725 0.503
 33MOL H9 1078 0.022 6.701 0.521
 33MOL C9 1079 0.341 6.826 0.558
 33MOL H10 1080 0.412 6.868 0.629
 33MOL C10 1081 0.163 6.811 0.734
 33MOL H11 1082 0.131 6.916 0.734
 33MOL H12 1083 0.077 6.750 0.765
 33MOL C11 1084 0.180 6.692 0.372
 33MOL H13 1085 0.112 6.642 0.304
 33MOL C12 1086 0.305 6.742 0.332
 33MOL H14 1087 0.338 6.719 0.231
 33MOL C13 1088 0.393 6.803 0.430
 33MOL H15 1089 0.497 6.826 0.408
 34MOL O1 1090 0.257 6.749 3.372
 34MOL O2 1091 0.346 6.699 3.956
 34MOL H1 1092 0.369 6.775 4.012
 34MOL O3 1093 0.146 6.806 3.565
 34MOL O4 1094 0.360 6.881 3.830
 34MOL N1 1095 0.351 6.712 3.581
 34MOL C1 1096 0.249 6.768 3.511
 34MOL C2 1097 0.335 6.758 3.837
 34MOL C3 1098 0.334 6.658 3.717
 34MOL H2 1099 0.234 6.613 3.726
 34MOL C4 1100 0.434 6.535 3.728
 34MOL H3 1101 0.477 6.517 3.827
 34MOL H4 1102 0.375 6.447 3.699
 34MOL C5 1103 0.174 6.781 3.153
 34MOL C6 1104 0.541 6.563 3.618
 34MOL H5 1105 0.571 6.467 3.574
 34MOL H6 1106 0.627 6.615 3.660
 34MOL C7 1107 0.469 6.652 3.518
 34MOL H7 1108 0.539 6.725 3.476
 34MOL H8 1109 0.418 6.589 3.444
 34MOL C8 1110 0.091 6.691 3.095
 34MOL H9 1111 0.003 6.650 3.144
 34MOL C9 1112 0.287 6.825 3.090
 34MOL H10 1113 0.348 6.904 3.133
 34MOL C10 1114 0.160 6.819 3.303
 34MOL H11 1115 0.183 6.925 3.320
 34MOL H12 1116 0.057 6.800 3.337
 34MOL C11 1117 0.119 6.642 2.972
 34MOL H13 1118 0.052 6.566 2.932
 34MOL C12 1119 0.230 6.691 2.900
 34MOL H14 1120 0.247 6.665 2.797
 34MOL C13 1121 0.311 6.785 2.959
 34MOL H15 1122 0.405 6.818 2.916
 35MOL O1 1123 0.300 6.751 5.883
 35MOL O2 1124 0.377 6.732 6.454
 35MOL H1 1125 0.393 6.817 6.497
 35MOL O3 1126 0.167 6.800 6.071
 35MOL O4 1127 0.382 6.898 6.307
 35MOL N1 1128 0.379 6.701 6.083
 35MOL C1 1129 0.266 6.747 6.016
 35MOL C2 1130 0.384 6.778 6.331
 35MOL C3 1131 0.366 6.663 6.226
 35MOL H2 1132 0.264 6.624 6.234
 35MOL C4 1133 0.469 6.551 6.242
 35MOL H3 1134 0.506 6.541 6.345
 35MOL H4 1135 0.418 6.462 6.204
 35MOL C5 1136 0.227 6.760 5.643
 35MOL C6 1137 0.577 6.582 6.142
 35MOL H5 1138 0.641 6.498 6.109
 35MOL H6 1139 0.650 6.649 6.189
 35MOL C7 1140 0.503 6.660 6.020
 35MOL H7 1141 0.562 6.744 5.980
 35MOL H8 1142 0.486 6.592 5.936
 35MOL C8 1143 0.140 6.668 5.594
 35MOL H9 1144 0.064 6.629 5.662
 35MOL C9 1145 0.331 6.814 5.556
 35MOL H10 1146 0.399 6.889 5.595
 35MOL C10 1147 0.212 6.809 5.791
 35MOL H11 1148 0.215 6.918 5.802
 35MOL H12 1149 0.114 6.779 5.830
 35MOL C11 1150 0.154 6.623 5.463
 35MOL H13 1151 0.082 6.553 5.422
 35MOL C12 1152 0.249 6.682 5.371
 35MOL H14 1153 0.257 6.653 5.267
 35MOL C13 1154 0.341 6.774 5.425
 35MOL H15 1155 0.413 6.816 5.356
 36MOL O1 1156 0.299 6.790 8.409
 36MOL O2 1157 0.362 6.768 8.969
 36MOL H1 1158 0.378 6.859 9.001
 36MOL O3 1159 0.144 6.805 8.576
 36MOL O4 1160 0.335 6.917 8.813
 36MOL N1 1161 0.352 6.711 8.608
 36MOL C1 1162 0.257 6.780 8.538
 36MOL C2 1163 0.351 6.798 8.843
 36MOL C3 1164 0.329 6.678 8.744
 36MOL H2 1165 0.229 6.638 8.764
 36MOL C4 1166 0.430 6.564 8.779
 36MOL H3 1167 0.464 6.564 8.884
 36MOL H4 1168 0.375 6.469 8.774
 36MOL C5 1169 0.226 6.793 8.179
 36MOL C6 1170 0.541 6.571 8.666
 36MOL H5 1171 0.568 6.470 8.635
 36MOL H6 1172 0.632 6.623 8.699
 36MOL C7 1173 0.481 6.652 8.554
 36MOL H7 1174 0.555 6.730 8.534
 36MOL H8 1175 0.472 6.584 8.468
 36MOL C8 1176 0.116 6.707 8.144
 36MOL H9 1177 0.043 6.662 8.211
 36MOL C9 1178 0.332 6.827 8.095
 36MOL H10 1179 0.414 6.894 8.117
 36MOL C10 1180 0.218 6.860 8.314
 36MOL H11 1181 0.243 6.966 8.303
 36MOL H12 1182 0.112 6.856 8.343
 36MOL C11 1183 0.129 6.643 8.018
 36MOL H13 1184 0.061 6.565 7.984
 36MOL C12 1185 0.234 6.678 7.932
 36MOL H14 1186 0.240 6.641 7.830
 36MOL C13 1187 0.330 6.775 7.965
 36MOL H15 1188 0.414 6.795 7.899
 37MOL O1 1189 0.333 7.591 0.811
 37MOL O2 1190 0.370 7.570 1.387
 37MOL H1 1191 0.404 7.651 1.428
 37MOL O3 1192 0.201 7.631 0.983
 37MOL O4 1193 0.428 7.701 1.226
 37MOL N1 1194 0.386 7.504 1.013
 37MOL C1 1195 0.304 7.592 0.941
 37MOL C2 1196 0.401 7.588 1.259
 37MOL C3 1197 0.372 7.468 1.159
 37MOL H2 1198 0.274 7.421 1.175
 37MOL C4 1199 0.471 7.349 1.176
 37MOL H3 1200 0.517 7.358 1.275
 37MOL H4 1201 0.423 7.250 1.169
 37MOL C5 1202 0.245 7.586 0.582
 37MOL C6 1203 0.580 7.368 1.069
 37MOL H5 1204 0.604 7.269 1.030
 37MOL H6 1205 0.666 7.427 1.104
 37MOL C7 1206 0.509 7.448 0.959
 37MOL H7 1207 0.574 7.527 0.920
 37MOL H8 1208 0.493 7.378 0.875
 37MOL C8 1209 0.145 7.499 0.539
 37MOL H9 1210 0.059 7.469 0.598
 37MOL C9 1211 0.347 7.634 0.498
 37MOL H10 1212 0.419 7.710 0.523
 37MOL C10 1213 0.235 7.644 0.720
 37MOL H11 1214 0.252 7.752 0.708
 37MOL H12 1215 0.136 7.615 0.758
 37MOL C11 1216 0.161 7.441 0.409
 37MOL H13 1217 0.087 7.370 0.375
 37MOL C12 1218 0.262 7.483 0.323
 37MOL H14 1219 0.274 7.443 0.223
 37MOL C13 1220 0.355 7.580 0.369
 37MOL H15 1221 0.430 7.609 0.296
 38MOL O1 1222 0.316 7.507 3.362
 38MOL O2 1223 0.345 7.509 3.929
 38MOL H1 1224 0.388 7.590 3.962
 38MOL O3 1225 0.196 7.569 3.545
 38MOL O4 1226 0.355 7.658 3.781
 38MOL N1 1227 0.388 7.440 3.573
 38MOL C1 1228 0.297 7.515 3.499
 38MOL C2 1229 0.353 7.543 3.809
 38MOL C3 1230 0.359 7.414 3.715
 38MOL H2 1231 0.257 7.373 3.724
 38MOL C4 1232 0.463 7.304 3.755
 38MOL H3 1233 0.495 7.309 3.860
 38MOL H4 1234 0.421 7.204 3.739
 38MOL C5 1235 0.243 7.534 3.141
 38MOL C6 1236 0.576 7.317 3.655
 38MOL H5 1237 0.618 7.216 3.642
 38MOL H6 1238 0.657 7.382 3.690
 38MOL C7 1239 0.509 7.381 3.529
 38MOL H7 1240 0.590 7.440 3.484
 38MOL H8 1241 0.490 7.295 3.464
 38MOL C8 1242 0.146 7.484 3.055
 38MOL H9 1243 0.041 7.480 3.084
 38MOL C9 1244 0.377 7.549 3.097
 38MOL H10 1245 0.459 7.570 3.165
 38MOL C10 1246 0.217 7.566 3.282
 38MOL H11 1247 0.215 7.676 3.292
 38MOL H12 1248 0.117 7.527 3.304
 38MOL C11 1249 0.179 7.450 2.925
 38MOL H13 1250 0.109 7.412 2.852
 38MOL C12 1251 0.308 7.480 2.879
 38MOL H14 1252 0.335 7.455 2.777
 38MOL C13 1253 0.411 7.525 2.963
 38MOL H15 1254 0.514 7.534 2.930
 39MOL O1 1255 0.283 7.545 5.872
 39MOL O2 1256 0.343 7.536 6.438
 39MOL H1 1257 0.399 7.608 6.472
 39MOL O3 1258 0.160 7.583 6.058
 39MOL O4 1259 0.386 7.684 6.282
 39MOL N1 1260 0.347 7.465 6.069
 39MOL C1 1261 0.266 7.552 6.006
 39MOL C2 1262 0.350 7.570 6.313
 39MOL C3 1263 0.337 7.442 6.219
 39MOL H2 1264 0.238 7.400 6.242
 39MOL C4 1265 0.450 7.342 6.251
 39MOL H3 1266 0.501 7.378 6.341
 39MOL H4 1267 0.407 7.243 6.271
 39MOL C5 1268 0.214 7.555 5.640
 39MOL C6 1269 0.548 7.343 6.130
 39MOL H5 1270 0.562 7.237 6.105
 39MOL H6 1271 0.646 7.391 6.144
 39MOL C7 1272 0.475 7.409 6.017
 39MOL H7 1273 0.531 7.490 5.969
 39MOL H8 1274 0.440 7.340 5.939
 39MOL C8 1275 0.129 7.466 5.572
 39MOL H9 1276 0.039 7.429 5.621
 39MOL C9 1277 0.323 7.596 5.560
 39MOL H10 1278 0.392 7.669 5.602
 39MOL C10 1279 0.189 7.608 5.780
 39MOL H11 1280 0.206 7.716 5.784
 39MOL H12 1281 0.083 7.601 5.806
 39MOL C11 1282 0.154 7.426 5.442
 39MOL H13 1283 0.087 7.349 5.404
 39MOL C12 1284 0.262 7.468 5.373
 39MOL H14 1285 0.283 7.434 5.272
 39MOL C13 1286 0.351 7.552 5.430
 39MOL H15 1287 0.440 7.584 5.376
 40MOL O1 1288 0.270 7.536 8.414
 40MOL O2 1289 0.345 7.540 8.986
 40MOL H1 1290 0.353 7.629 9.026
 40MOL O3 1291 0.169 7.587 8.614
 40MOL O4 1292 0.357 7.688 8.837
 40MOL N1 1293 0.372 7.491 8.617
 40MOL C1 1294 0.267 7.552 8.554
 40MOL C2 1295 0.372 7.570 8.859
 40MOL C3 1296 0.375 7.451 8.756
 40MOL H2 1297 0.276 7.403 8.764
 40MOL C4 1298 0.491 7.346 8.767
 40MOL H3 1299 0.547 7.346 8.862
 40MOL H4 1300 0.454 7.245 8.750
 40MOL C5 1301 0.177 7.552 8.200
 40MOL C6 1302 0.578 7.368 8.646
 40MOL H5 1303 0.614 7.272 8.608
 40MOL H6 1304 0.659 7.435 8.676
 40MOL C7 1305 0.495 7.443 8.548
 40MOL H7 1306 0.560 7.524 8.511
 40MOL H8 1307 0.464 7.381 8.464
 40MOL C8 1308 0.080 7.464 8.153
 40MOL H9 1309 6.120 7.449 8.218
 40MOL C9 1310 0.290 7.579 8.130
 40MOL H10 1311 0.362 7.648 8.173
 40MOL C10 1312 0.172 7.598 8.338
 40MOL H11 1313 0.190 7.706 8.348
 40MOL H12 1314 0.075 7.591 8.389
 40MOL C11 1315 0.075 7.435 8.019
 40MOL H13 1316 6.113 7.384 7.981
 40MOL C12 1317 0.191 7.465 7.940
 40MOL H14 1318 0.199 7.449 7.833
 40MOL C13 1319 0.295 7.543 7.996
 40MOL H15 1320 0.382 7.575 7.939
 41MOL O1 1321 0.931 0.472 0.829
 41MOL O2 1322 1.031 0.438 1.388
 41MOL H1 1323 1.047 0.523 1.432
 41MOL O3 1324 0.807 0.522 1.011
 41MOL O4 1325 1.001 0.590 1.243
 41MOL N1 1326 1.004 0.399 1.025
 41MOL C1 1327 0.901 0.469 0.962
 41MOL C2 1328 0.989 0.473 1.267
 41MOL C3 1329 0.985 0.355 1.163
 41MOL H2 1330 0.892 0.297 1.172
 41MOL C4 1331 1.105 0.265 1.175
 41MOL H3 1332 1.144 0.240 1.274
 41MOL H4 1333 1.063 0.174 1.129
 41MOL C5 1334 0.853 0.486 0.601
 41MOL C6 1335 1.217 0.313 1.090
 41MOL H5 1336 1.288 0.232 1.070
 41MOL H6 1337 1.265 0.397 1.141
 41MOL C7 1338 1.140 0.367 0.969
 41MOL H7 1339 1.176 0.462 0.927
 41MOL H8 1340 1.135 0.285 0.897
 41MOL C8 1341 0.770 0.405 0.518
 41MOL H9 1342 0.669 0.375 0.546
 41MOL C9 1343 0.983 0.522 0.550
 41MOL H10 1344 1.062 0.566 0.611
 41MOL C10 1345 0.817 0.521 0.748
 41MOL H11 1346 0.824 0.631 0.745
 41MOL H12 1347 0.718 0.483 0.775
 41MOL C11 1348 0.804 0.380 0.383
 41MOL H13 1349 0.738 0.325 0.318
 41MOL C12 1350 0.929 0.423 0.331
 41MOL H14 1351 0.959 0.401 0.229
 41MOL C13 1352 1.016 0.493 0.418
 41MOL H15 1353 1.107 0.533 0.373
 42MOL O1 1354 0.919 0.477 3.354
 42MOL O2 1355 1.011 0.437 3.936
 42MOL H1 1356 1.022 0.527 3.971
 42MOL O3 1357 0.802 0.529 3.543
 42MOL O4 1358 0.996 0.587 3.765
 42MOL N1 1359 0.989 0.397 3.556
 42MOL C1 1360 0.896 0.479 3.488
 42MOL C2 1361 0.989 0.471 3.801
 42MOL C3 1362 0.964 0.353 3.697
 42MOL H2 1363 0.863 0.313 3.711
 42MOL C4 1364 1.068 0.238 3.714
 42MOL H3 1365 1.106 0.239 3.816
 42MOL H4 1366 1.025 0.139 3.695
 42MOL C5 1367 0.837 0.495 3.128
 42MOL C6 1368 1.177 0.266 3.614
 42MOL H5 1369 1.239 0.182 3.580
 42MOL H6 1370 1.249 0.332 3.663
 42MOL C7 1371 1.106 0.330 3.498
 42MOL H7 1372 1.177 0.388 3.437
 42MOL H8 1373 1.063 0.248 3.440
 42MOL C8 1374 0.764 0.395 3.073
 42MOL H9 1375 0.684 0.354 3.133
 42MOL C9 1376 0.951 0.548 3.065
 42MOL H10 1377 1.014 0.625 3.107
 42MOL C10 1378 0.815 0.534 3.274
 42MOL H11 1379 0.816 0.643 3.278
 42MOL H12 1380 0.717 0.492 3.303
 42MOL C11 1381 0.791 0.353 2.945
 42MOL H13 1382 0.731 0.278 2.896
 42MOL C12 1383 0.899 0.406 2.876
 42MOL H14 1384 0.918 0.383 2.772
 42MOL C13 1385 0.986 0.499 2.939
 42MOL H15 1386 1.062 0.550 2.880
 43MOL O1 1387 0.929 0.494 5.867
 43MOL O2 1388 0.969 0.464 6.419
 43MOL H1 1389 1.006 0.539 6.469
 43MOL O3 1390 0.797 0.524 6.053
 43MOL O4 1391 1.042 0.606 6.266
 43MOL N1 1392 0.994 0.403 6.064
 43MOL C1 1393 0.900 0.481 6.001
 43MOL C2 1394 0.989 0.502 6.293
 43MOL C3 1395 0.968 0.376 6.206
 43MOL H2 1396 0.862 0.357 6.225
 43MOL C4 1397 1.060 0.258 6.242
 43MOL H3 1398 1.088 0.258 6.348
 43MOL H4 1399 1.012 0.163 6.214
 43MOL C5 1400 0.848 0.518 5.642
 43MOL C6 1401 1.180 0.283 6.142
 43MOL H5 1402 1.213 0.180 6.121
 43MOL H6 1403 1.260 0.343 6.188
 43MOL C7 1404 1.128 0.358 6.021
 43MOL H7 1405 1.187 0.448 5.999
 43MOL H8 1406 1.122 0.290 5.935
 43MOL C8 1407 0.745 0.445 5.583
 43MOL H9 1408 0.651 0.426 5.634
 43MOL C9 1409 0.962 0.543 5.562
 43MOL H10 1410 1.042 0.610 5.592
 43MOL C10 1411 0.837 0.568 5.784
 43MOL H11 1412 0.861 0.675 5.789
 43MOL H12 1413 0.734 0.568 5.821
 43MOL C11 1414 0.755 0.381 5.463
 43MOL H13 1415 0.685 0.306 5.427
 43MOL C12 1416 0.864 0.407 5.383
 43MOL H14 1417 0.876 0.376 5.279
 43MOL C13 1418 0.968 0.490 5.434
 43MOL H15 1419 1.059 0.505 5.377
 44MOL O1 1420 0.921 0.493 8.408
 44MOL O2 1421 0.973 0.431 8.993
 44MOL H1 1422 0.998 0.514 9.037
 44MOL O3 1423 0.791 0.523 8.589
 44MOL O4 1424 0.983 0.587 8.834
 44MOL N1 1425 0.991 0.422 8.613
 44MOL C1 1426 0.898 0.495 8.543
 44MOL C2 1427 0.970 0.469 8.862
 44MOL C3 1428 0.973 0.367 8.751
 44MOL H2 1429 0.878 0.312 8.747
 44MOL C4 1430 1.091 0.270 8.774
 44MOL H3 1431 1.125 0.278 8.878
 44MOL H4 1432 1.054 0.166 8.769
 44MOL C5 1433 0.868 0.508 8.168
 44MOL C6 1434 1.190 0.306 8.662
 44MOL H5 1435 1.239 0.215 8.625
 44MOL H6 1436 1.266 0.368 8.710
 44MOL C7 1437 1.119 0.386 8.553
 44MOL H7 1438 1.177 0.469 8.511
 44MOL H8 1439 1.095 0.320 8.468
 44MOL C8 1440 0.787 0.443 8.078
 44MOL H9 1441 0.687 0.416 8.110
 44MOL C9 1442 0.997 0.546 8.127
 44MOL H10 1443 1.060 0.608 8.190
 44MOL C10 1444 0.825 0.544 8.310
 44MOL H11 1445 0.820 0.654 8.316
 44MOL H12 1446 0.725 0.504 8.329
 44MOL C11 1447 0.832 0.401 7.949
 44MOL H13 1448 0.766 0.347 7.882
 44MOL C12 1449 0.962 0.433 7.917
 44MOL H14 1450 0.997 0.400 7.819
 44MOL C13 1451 1.045 0.507 8.004
 44MOL H15 1452 1.146 0.534 7.976
 45MOL O1 1453 0.905 1.277 0.817
 45MOL O2 1454 0.966 1.262 1.395
 45MOL H1 1455 1.019 1.336 1.429
 45MOL O3 1456 0.770 1.316 0.991
 45MOL O4 1457 0.974 1.419 1.234
 45MOL N1 1458 0.974 1.216 1.021
 45MOL C1 1459 0.875 1.275 0.946
 45MOL C2 1460 0.951 1.304 1.262
 45MOL C3 1461 0.944 1.182 1.161
 45MOL H2 1462 0.843 1.141 1.168
 45MOL C4 1463 1.042 1.066 1.185
 45MOL H3 1464 1.067 1.060 1.291
 45MOL H4 1465 0.994 0.970 1.162
 45MOL C5 1466 0.843 1.289 0.586
 45MOL C6 1467 1.159 1.094 1.085
 45MOL H5 1468 1.208 1.001 1.052
 45MOL H6 1469 1.228 1.163 1.135
 45MOL C7 1470 1.099 1.167 0.969
 45MOL H7 1471 1.161 1.250 0.934
 45MOL H8 1472 1.076 1.093 0.891
 45MOL C8 1473 0.759 1.204 0.512
 45MOL H9 1474 0.660 1.185 0.552
 45MOL C9 1475 0.965 1.331 0.537
 45MOL H10 1476 1.025 1.403 0.593
 45MOL C10 1477 0.800 1.321 0.726
 45MOL H11 1478 0.789 1.429 0.745
 45MOL H12 1479 0.701 1.281 0.752
 45MOL C11 1480 0.799 1.166 0.385
 45MOL H13 1481 0.740 1.093 0.330
 45MOL C12 1482 0.916 1.214 0.330
 45MOL H14 1483 0.947 1.187 0.230
 45MOL C13 1484 1.000 1.296 0.405
 45MOL H15 1485 1.094 1.334 0.367
 46MOL O1 1486 0.896 1.280 3.348
 46MOL O2 1487 0.967 1.300 3.924
 46MOL H1 1488 0.993 1.390 3.949
 46MOL O3 1489 0.780 1.326 3.528
 46MOL O4 1490 1.030 1.416 3.752
 46MOL N1 1491 0.978 1.218 3.547
 46MOL C1 1492 0.884 1.294 3.481
 46MOL C2 1493 0.989 1.307 3.789
 46MOL C3 1494 0.955 1.184 3.692
 46MOL H2 1495 0.855 1.148 3.720
 46MOL C4 1496 1.058 1.072 3.723
 46MOL H3 1497 1.115 1.083 3.816
 46MOL H4 1498 1.013 0.972 3.721
 46MOL C5 1499 0.831 1.278 3.122
 46MOL C6 1500 1.165 1.082 3.610
 46MOL H5 1501 1.204 0.980 3.598
 46MOL H6 1502 1.245 1.150 3.643
 46MOL C7 1503 1.099 1.155 3.493
 46MOL H7 1504 1.164 1.224 3.438
 46MOL H8 1505 1.073 1.085 3.413
 46MOL C8 1506 0.739 1.232 3.030
 46MOL H9 1507 0.634 1.218 3.055
 46MOL C9 1508 0.960 1.312 3.076
 46MOL H10 1509 1.023 1.353 3.154
 46MOL C10 1510 0.791 1.322 3.264
 46MOL H11 1511 0.793 1.432 3.264
 46MOL H12 1512 0.693 1.280 3.291
 46MOL C11 1513 0.787 1.203 2.901
 46MOL H13 1514 0.720 1.149 2.835
 46MOL C12 1515 0.912 1.246 2.860
 46MOL H14 1516 0.932 1.230 2.754
 46MOL C13 1517 1.006 1.301 2.946
 46MOL H15 1518 1.106 1.333 2.917
 47MOL O1 1519 0.892 1.304 5.888
 47MOL O2 1520 0.988 1.238 6.450
 47MOL H1 1521 1.034 1.312 6.493
 47MOL O3 1522 0.785 1.359 6.074
 47MOL O4 1523 1.013 1.403 6.302
 47MOL N1 1524 0.974 1.230 6.081
 47MOL C1 1525 0.883 1.316 6.023
 47MOL C2 1526 0.981 1.289 6.325
 47MOL C3 1527 0.957 1.184 6.217
 47MOL H2 1528 0.854 1.147 6.227
 47MOL C4 1529 1.059 1.068 6.225
 47MOL H3 1530 1.101 1.059 6.327
 47MOL H4 1531 1.017 0.969 6.207
 47MOL C5 1532 0.813 1.284 5.668
 47MOL C6 1533 1.170 1.102 6.139
 47MOL H5 1534 1.215 1.007 6.108
 47MOL H6 1535 1.245 1.163 6.190
 47MOL C7 1536 1.096 1.167 6.020
 47MOL H7 1537 1.159 1.238 5.964
 47MOL H8 1538 1.054 1.094 5.950
 47MOL C8 1539 0.712 1.235 5.580
 47MOL H9 1540 0.613 1.228 5.624
 47MOL C9 1541 0.943 1.287 5.617
 47MOL H10 1542 1.025 1.321 5.680
 47MOL C10 1543 0.787 1.347 5.797
 47MOL H11 1544 0.776 1.456 5.789
 47MOL H12 1545 0.691 1.308 5.836
 47MOL C11 1546 0.746 1.172 5.459
 47MOL H13 1547 0.675 1.120 5.395
 47MOL C12 1548 0.873 1.180 5.405
 47MOL H14 1549 0.890 1.144 5.304
 47MOL C13 1550 0.970 1.247 5.478
 47MOL H15 1551 1.068 1.248 5.431
 48MOL O1 1552 0.880 1.244 8.404
 48MOL O2 1553 0.959 1.220 8.979
 48MOL H1 1554 0.995 1.305 9.011
 48MOL O3 1555 0.756 1.287 8.594
 48MOL O4 1556 0.972 1.369 8.826
 48MOL N1 1557 0.956 1.170 8.607
 48MOL C1 1558 0.861 1.244 8.542
 48MOL C2 1559 0.954 1.252 8.850
 48MOL C3 1560 0.953 1.130 8.751
 48MOL H2 1561 0.857 1.080 8.767
 48MOL C4 1562 1.067 1.029 8.771
 48MOL H3 1563 1.103 1.024 8.874
 48MOL H4 1564 1.026 0.927 8.760
 48MOL C5 1565 0.816 1.284 8.178
 48MOL C6 1566 1.169 1.064 8.666
 48MOL H5 1567 1.222 0.976 8.627
 48MOL H6 1568 1.243 1.129 8.716
 48MOL C7 1569 1.091 1.140 8.557
 48MOL H7 1570 1.140 1.237 8.543
 48MOL H8 1571 1.078 1.097 8.457
 48MOL C8 1572 0.711 1.224 8.106
 48MOL H9 1573 0.618 1.206 8.158
 48MOL C9 1574 0.935 1.319 8.117
 48MOL H10 1575 1.007 1.383 8.167
 48MOL C10 1576 0.795 1.318 8.327
 48MOL H11 1577 0.810 1.425 8.341
 48MOL H12 1578 0.693 1.286 8.353
 48MOL C11 1579 0.731 1.167 7.976
 48MOL H13 1580 0.666 1.100 7.920
 48MOL C12 1581 0.851 1.200 7.915
 48MOL H14 1582 0.868 1.158 7.816
 48MOL C13 1583 0.954 1.278 7.986
 48MOL H15 1584 1.051 1.297 7.941
 49MOL O1 1585 0.881 2.050 0.804
 49MOL O2 1586 0.946 2.049 1.377
 49MOL H1 1587 0.975 2.132 1.417
 49MOL O3 1588 0.749 2.093 0.979
 49MOL O4 1589 0.965 2.202 1.222
 49MOL N1 1590 0.957 2.015 1.017
 49MOL C1 1591 0.858 2.059 0.939
 49MOL C2 1592 0.959 2.083 1.251
 49MOL C3 1593 0.931 1.969 1.152
 49MOL H2 1594 0.824 1.947 1.164
 49MOL C4 1595 1.030 1.843 1.169
 49MOL H3 1596 1.066 1.831 1.272
 49MOL H4 1597 0.988 1.756 1.117
 49MOL C5 1598 0.811 2.049 0.571
 49MOL C6 1599 1.144 1.882 1.082
 49MOL H5 1600 1.196 1.791 1.052
 49MOL H6 1601 1.210 1.948 1.139
 49MOL C7 1602 1.082 1.962 0.965
 49MOL H7 1603 1.151 2.032 0.915
 49MOL H8 1604 1.051 1.887 0.891
 49MOL C8 1605 0.730 1.954 0.504
 49MOL H9 1606 0.645 1.914 0.558
 49MOL C9 1607 0.929 2.083 0.505
 49MOL H10 1608 1.007 2.139 0.556
 49MOL C10 1609 0.782 2.095 0.712
 49MOL H11 1610 0.781 2.205 0.716
 49MOL H12 1611 0.684 2.050 0.735
 49MOL C11 1612 0.757 1.909 0.370
 49MOL H13 1613 0.697 1.831 0.325
 49MOL C12 1614 0.866 1.958 0.295
 49MOL H14 1615 0.893 1.921 0.197
 49MOL C13 1616 0.946 2.048 0.368
 49MOL H15 1617 1.028 2.094 0.313
 50MOL O1 1618 0.892 2.060 3.348
 50MOL O2 1619 0.967 2.010 3.897
 50MOL H1 1620 1.002 2.090 3.941
 50MOL O3 1621 0.788 2.094 3.541
 50MOL O4 1622 1.017 2.164 3.755
 50MOL N1 1623 0.989 1.994 3.532
 50MOL C1 1624 0.887 2.063 3.479
 50MOL C2 1625 0.971 2.054 3.774
 50MOL C3 1626 0.985 1.943 3.670
 50MOL H2 1627 0.893 1.886 3.689
 50MOL C4 1628 1.112 1.858 3.688
 50MOL H3 1629 1.175 1.888 3.773
 50MOL H4 1630 1.081 1.753 3.698
 50MOL C5 1631 0.822 2.072 3.128
 50MOL C6 1632 1.196 1.867 3.559
 50MOL H5 1633 1.220 1.769 3.517
 50MOL H6 1634 1.282 1.932 3.580
 50MOL C7 1635 1.103 1.941 3.459
 50MOL H7 1636 1.150 2.024 3.404
 50MOL H8 1637 1.065 1.867 3.387
 50MOL C8 1638 0.731 2.000 3.048
 50MOL H9 1639 0.633 1.973 3.086
 50MOL C9 1640 0.948 2.108 3.067
 50MOL H10 1641 1.031 2.149 3.124
 50MOL C10 1642 0.794 2.111 3.270
 50MOL H11 1643 0.782 2.220 3.271
 50MOL H12 1644 0.698 2.063 3.292
 50MOL C11 1645 0.750 1.984 2.912
 50MOL H13 1646 0.678 1.932 2.849
 50MOL C12 1647 0.871 2.015 2.850
 50MOL H14 1648 0.891 1.994 2.745
 50MOL C13 1649 0.973 2.077 2.932
 50MOL H15 1650 1.071 2.085 2.885
 51MOL O1 1651 0.939 2.071 5.874
 51MOL O2 1652 0.963 2.077 6.437
 51MOL H1 1653 0.999 2.159 6.475
 51MOL O3 1654 0.812 2.134 6.051
 51MOL O4 1655 0.968 2.224 6.277
 51MOL N1 1656 1.004 2.021 6.080
 51MOL C1 1657 0.913 2.088 6.005
 51MOL C2 1658 0.972 2.108 6.314
 51MOL C3 1659 0.963 1.986 6.219
 51MOL H2 1660 0.860 1.949 6.216
 51MOL C4 1661 1.059 1.874 6.263
 51MOL H3 1662 1.087 1.879 6.368
 51MOL H4 1663 1.005 1.779 6.247
 51MOL C5 1664 0.852 2.075 5.649
 51MOL C6 1665 1.182 1.896 6.173
 51MOL H5 1666 1.245 1.807 6.160
 51MOL H6 1667 1.248 1.967 6.224
 51MOL C7 1668 1.124 1.947 6.043
 51MOL H7 1669 1.191 2.019 5.993
 51MOL H8 1670 1.095 1.864 5.978
 51MOL C8 1671 0.737 2.015 5.595
 51MOL H9 1672 0.639 2.020 5.641
 51MOL C9 1673 0.970 2.092 5.574
 51MOL H10 1674 1.053 2.151 5.613
 51MOL C10 1675 0.846 2.132 5.787
 51MOL H11 1676 0.854 2.242 5.783
 51MOL H12 1677 0.749 2.104 5.828
 51MOL C11 1678 0.756 1.953 5.469
 51MOL H13 1679 0.670 1.906 5.423
 51MOL C12 1680 0.873 1.960 5.393
 51MOL H14 1681 0.880 1.931 5.289
 51MOL C13 1682 0.979 2.040 5.444
 51MOL H15 1683 1.061 2.063 5.376
 52MOL O1 1684 0.933 2.066 8.422
 52MOL O2 1685 0.984 2.034 9.001
 52MOL H1 1686 1.015 2.120 9.032
 52MOL O3 1687 0.807 2.094 8.615
 52MOL O4 1688 1.005 2.194 8.838
 52MOL N1 1689 0.993 1.974 8.631
 52MOL C1 1690 0.908 2.052 8.559
 52MOL C2 1691 0.987 2.079 8.873
 52MOL C3 1692 0.977 1.948 8.779
 52MOL H2 1693 0.876 1.906 8.794
 52MOL C4 1694 1.088 1.838 8.803
 52MOL H3 1695 1.124 1.856 8.905
 52MOL H4 1696 1.041 1.740 8.787
 52MOL C5 1697 0.857 2.072 8.193
 52MOL C6 1698 1.188 1.868 8.698
 52MOL H5 1699 1.263 1.791 8.678
 52MOL H6 1700 1.238 1.957 8.740
 52MOL C7 1701 1.107 1.916 8.575
 52MOL H7 1702 1.162 1.987 8.512
 52MOL H8 1703 1.083 1.824 8.521
 52MOL C8 1704 0.759 1.990 8.132
 52MOL H9 1705 0.673 1.954 8.188
 52MOL C9 1706 0.969 2.122 8.127
 52MOL H10 1707 1.044 2.189 8.168
 52MOL C10 1708 0.832 2.114 8.334
 52MOL H11 1709 0.820 2.223 8.332
 52MOL H12 1710 0.739 2.076 8.377
 52MOL C11 1711 0.775 1.948 8.004
 52MOL H13 1712 0.696 1.886 7.964
 52MOL C12 1713 0.891 1.987 7.932
 52MOL H14 1714 0.910 1.947 7.833
 52MOL C13 1715 0.983 2.074 7.995
 52MOL H15 1716 1.064 2.109 7.932
 53MOL O1 1717 0.897 2.840 0.820
 53MOL O2 1718 0.978 2.815 1.391
 53MOL H1 1719 1.022 2.896 1.421
 53MOL O3 1720 0.758 2.860 0.996
 53MOL O4 1721 1.006 2.968 1.231
 53MOL N1 1722 0.965 2.773 1.020
 53MOL C1 1723 0.868 2.842 0.947
 53MOL C2 1724 0.975 2.850 1.259
 53MOL C3 1725 0.948 2.728 1.159
 53MOL H2 1726 0.849 2.684 1.179
 53MOL C4 1727 1.051 2.621 1.178
 53MOL H3 1728 1.064 2.603 1.286
 53MOL H4 1729 1.019 2.527 1.131
 53MOL C5 1730 0.862 2.838 0.579
 53MOL C6 1731 1.167 2.676 1.095
 53MOL H5 1732 1.239 2.599 1.063
 53MOL H6 1733 1.224 2.740 1.163
 53MOL C7 1734 1.102 2.740 0.968
 53MOL H7 1735 1.155 2.829 0.930
 53MOL H8 1736 1.101 2.670 0.883
 53MOL C8 1737 0.779 2.744 0.506
 53MOL H9 1738 0.688 2.705 0.550
 53MOL C9 1739 0.974 2.892 0.519
 53MOL H10 1740 1.039 2.963 0.569
 53MOL C10 1741 0.815 2.891 0.718
 53MOL H11 1742 0.821 3.000 0.705
 53MOL H12 1743 0.711 2.870 0.745
 53MOL C11 1744 0.813 2.711 0.373
 53MOL H13 1745 0.744 2.652 0.313
 53MOL C12 1746 0.927 2.770 0.313
 53MOL H14 1747 0.957 2.741 0.213
 53MOL C13 1748 1.008 2.854 0.391
 53MOL H15 1749 1.102 2.891 0.352
 54MOL O1 1750 0.894 2.838 3.323
 54MOL O2 1751 0.953 2.836 3.902
 54MOL H1 1752 0.988 2.920 3.937
 54MOL O3 1753 0.764 2.891 3.499
 54MOL O4 1754 0.977 2.990 3.744
 54MOL N1 1755 0.962 2.782 3.531
 54MOL C1 1756 0.864 2.847 3.453
 54MOL C2 1757 0.961 2.874 3.777
 54MOL C3 1758 0.952 2.754 3.682
 54MOL H2 1759 0.851 2.716 3.703
 54MOL C4 1760 1.061 2.643 3.711
 54MOL H3 1761 1.108 2.662 3.808
 54MOL H4 1762 1.016 2.543 3.701
 54MOL C5 1763 0.833 2.862 3.090
 54MOL C6 1764 1.171 2.669 3.603
 54MOL H5 1765 1.213 2.571 3.581
 54MOL H6 1766 1.242 2.742 3.645
 54MOL C7 1767 1.098 2.735 3.490
 54MOL H7 1768 1.152 2.826 3.462
 54MOL H8 1769 1.090 2.658 3.412
 54MOL C8 1770 0.743 2.787 3.011
 54MOL H9 1771 0.639 2.775 3.039
 54MOL C9 1772 0.963 2.886 3.052
 54MOL H10 1773 1.028 2.945 3.116
 54MOL C10 1774 0.793 2.891 3.233
 54MOL H11 1775 0.791 3.001 3.244
 54MOL H12 1776 0.697 2.843 3.253
 54MOL C11 1777 0.788 2.741 2.889
 54MOL H13 1778 0.720 2.694 2.819
 54MOL C12 1779 0.920 2.767 2.849
 54MOL H14 1780 0.948 2.736 2.749
 54MOL C13 1781 1.009 2.836 2.928
 54MOL H15 1782 1.109 2.858 2.891
 55MOL O1 1783 0.915 2.860 5.881
 55MOL O2 1784 0.941 2.840 6.454
 55MOL H1 1785 0.974 2.923 6.492
 55MOL O3 1786 0.788 2.905 6.055
 55MOL O4 1787 0.999 2.984 6.304
 55MOL N1 1788 0.989 2.799 6.085
 55MOL C1 1789 0.892 2.863 6.012
 55MOL C2 1790 0.966 2.872 6.330
 55MOL C3 1791 0.973 2.759 6.229
 55MOL H2 1792 0.873 2.715 6.239
 55MOL C4 1793 1.083 2.653 6.257
 55MOL H3 1794 1.135 2.657 6.353
 55MOL H4 1795 1.039 2.553 6.255
 55MOL C5 1796 0.839 2.880 5.651
 55MOL C6 1797 1.187 2.666 6.145
 55MOL H5 1798 1.226 2.567 6.115
 55MOL H6 1799 1.278 2.719 6.176
 55MOL C7 1800 1.115 2.742 6.031
 55MOL H7 1801 1.184 2.815 5.987
 55MOL H8 1802 1.092 2.669 5.953
 55MOL C8 1803 0.743 2.806 5.585
 55MOL H9 1804 0.645 2.798 5.632
 55MOL C9 1805 0.964 2.899 5.589
 55MOL H10 1806 1.041 2.954 5.641
 55MOL C10 1807 0.820 2.926 5.794
 55MOL H11 1808 0.841 3.034 5.790
 55MOL H12 1809 0.719 2.902 5.831
 55MOL C11 1810 0.761 2.754 5.458
 55MOL H13 1811 0.691 2.697 5.398
 55MOL C12 1812 0.881 2.774 5.393
 55MOL H14 1813 0.890 2.745 5.288
 55MOL C13 1814 0.982 2.845 5.461
 55MOL H15 1815 1.079 2.857 5.414
 56MOL O1 1816 0.887 2.831 8.412
 56MOL O2 1817 1.034 2.821 8.983
 56MOL H1 1818 1.044 2.911 9.018
 56MOL O3 1819 0.748 2.854 8.578
 56MOL O4 1820 1.017 2.976 8.832
 56MOL N1 1821 0.969 2.793 8.615
 56MOL C1 1822 0.863 2.830 8.542
 56MOL C2 1823 1.003 2.858 8.858
 56MOL C3 1824 0.959 2.750 8.762
 56MOL H2 1825 0.855 2.721 8.781
 56MOL C4 1826 1.048 2.623 8.766
 56MOL H3 1827 1.081 2.600 8.867
 56MOL H4 1828 0.994 2.536 8.725
 56MOL C5 1829 0.836 2.853 8.180
 56MOL C6 1830 1.164 2.655 8.669
 56MOL H5 1831 1.201 2.569 8.612
 56MOL H6 1832 1.243 2.713 8.718
 56MOL C7 1833 1.106 2.751 8.559
 56MOL H7 1834 1.173 2.836 8.538
 56MOL H8 1835 1.089 2.693 8.468
 56MOL C8 1836 0.753 2.775 8.098
 56MOL H9 1837 0.657 2.741 8.134
 56MOL C9 1838 0.963 2.905 8.127
 56MOL H10 1839 1.029 2.964 8.189
 56MOL C10 1840 0.792 2.878 8.319
 56MOL H11 1841 0.769 2.985 8.334
 56MOL H12 1842 0.700 2.826 8.347
 56MOL C11 1843 0.793 2.748 7.965
 56MOL H13 1844 0.732 2.692 7.894
 56MOL C12 1845 0.915 2.801 7.916
 56MOL H14 1846 0.936 2.778 7.812
 56MOL C13 1847 0.998 2.880 7.993
 56MOL H15 1848 1.090 2.920 7.953
 57MOL O1 1849 0.936 3.631 0.810
 57MOL O2 1850 1.012 3.569 1.377
 57MOL H1 1851 1.006 3.659 1.414
 57MOL O3 1852 0.821 3.638 1.004
 57MOL O4 1853 1.009 3.727 1.222
 57MOL N1 1854 1.021 3.540 1.003
 57MOL C1 1855 0.925 3.618 0.944
 57MOL C2 1856 1.020 3.608 1.249
 57MOL C3 1857 1.017 3.496 1.143
 57MOL H2 1858 0.919 3.447 1.145
 57MOL C4 1859 1.123 3.394 1.157
 57MOL H3 1860 1.183 3.415 1.247
 57MOL H4 1861 1.084 3.292 1.154
 57MOL C5 1862 0.811 3.611 0.594
 57MOL C6 1863 1.214 3.407 1.036
 57MOL H5 1864 1.240 3.306 1.002
 57MOL H6 1865 1.295 3.471 1.074
 57MOL C7 1866 1.136 3.487 0.929
 57MOL H7 1867 1.201 3.561 0.881
 57MOL H8 1868 1.102 3.425 0.845
 57MOL C8 1869 0.712 3.526 0.547
 57MOL H9 1870 0.630 3.506 0.615
 57MOL C9 1871 0.918 3.639 0.506
 57MOL H10 1872 1.005 3.691 0.544
 57MOL C10 1873 0.816 3.666 0.742
 57MOL H11 1874 0.800 3.774 0.737
 57MOL H12 1875 0.730 3.620 0.793
 57MOL C11 1876 0.713 3.475 0.420
 57MOL H13 1877 0.639 3.405 0.382
 57MOL C12 1878 0.814 3.512 0.325
 57MOL H14 1879 0.818 3.473 0.224
 57MOL C13 1880 0.916 3.590 0.373
 57MOL H15 1881 1.007 3.600 0.314
 58MOL O1 1882 0.893 3.623 3.352
 58MOL O2 1883 0.958 3.619 3.926
 58MOL H1 1884 1.000 3.699 3.963
 58MOL O3 1885 0.759 3.660 3.530
 58MOL O4 1886 0.957 3.762 3.769
 58MOL N1 1887 0.961 3.559 3.558
 58MOL C1 1888 0.865 3.621 3.485
 58MOL C2 1889 0.951 3.645 3.795
 58MOL C3 1890 0.945 3.525 3.700
 58MOL H2 1891 0.846 3.478 3.708
 58MOL C4 1892 1.054 3.425 3.731
 58MOL H3 1893 1.095 3.424 3.833
 58MOL H4 1894 1.022 3.322 3.712
 58MOL C5 1895 0.821 3.609 3.110
 58MOL C6 1896 1.165 3.454 3.634
 58MOL H5 1897 1.213 3.361 3.603
 58MOL H6 1898 1.235 3.529 3.673
 58MOL C7 1899 1.090 3.507 3.509
 58MOL H7 1900 1.151 3.581 3.456
 58MOL H8 1901 1.061 3.422 3.446
 58MOL C8 1902 0.729 3.533 3.033
 58MOL H9 1903 0.632 3.500 3.070
 58MOL C9 1904 0.938 3.657 3.052
 58MOL H10 1905 1.001 3.719 3.115
 58MOL C10 1906 0.792 3.656 3.251
 58MOL H11 1907 0.776 3.765 3.254
 58MOL H12 1908 0.693 3.614 3.274
 58MOL C11 1909 0.754 3.499 2.895
 58MOL H13 1910 0.684 3.433 2.845
 58MOL C12 1911 0.879 3.545 2.840
 58MOL H14 1912 0.884 3.523 2.734
 58MOL C13 1913 0.966 3.624 2.913
 58MOL H15 1914 1.038 3.672 2.846
 59MOL O1 1915 0.898 3.632 5.876
 59MOL O2 1916 0.965 3.609 6.460
 59MOL H1 1917 1.004 3.693 6.488
 59MOL O3 1918 0.763 3.668 6.054
 59MOL O4 1919 0.987 3.749 6.311
 59MOL N1 1920 0.956 3.562 6.089
 59MOL C1 1921 0.867 3.625 6.013
 59MOL C2 1922 0.946 3.637 6.330
 59MOL C3 1923 0.931 3.521 6.231
 59MOL H2 1924 0.828 3.486 6.246
 59MOL C4 1925 1.032 3.402 6.256
 59MOL H3 1926 1.052 3.399 6.364
 59MOL H4 1927 0.977 3.313 6.223
 59MOL C5 1928 0.824 3.626 5.643
 59MOL C6 1929 1.155 3.436 6.171
 59MOL H5 1930 1.204 3.348 6.129
 59MOL H6 1931 1.236 3.484 6.227
 59MOL C7 1932 1.099 3.520 6.058
 59MOL H7 1933 1.158 3.612 6.050
 59MOL H8 1934 1.094 3.471 5.960
 59MOL C8 1935 0.745 3.547 5.559
 59MOL H9 1936 0.652 3.507 5.597
 59MOL C9 1937 0.955 3.657 5.596
 59MOL H10 1938 1.021 3.697 5.672
 59MOL C10 1939 0.794 3.670 5.790
 59MOL H11 1940 0.783 3.779 5.782
 59MOL H12 1941 0.701 3.620 5.819
 59MOL C11 1942 0.790 3.516 5.432
 59MOL H13 1943 0.728 3.452 5.370
 59MOL C12 1944 0.914 3.555 5.382
 59MOL H14 1945 0.940 3.525 5.281
 59MOL C13 1946 1.000 3.625 5.465
 59MOL H15 1947 1.105 3.644 5.442
 60MOL O1 1948 0.897 3.600 8.408
 60MOL O2 1949 1.007 3.610 8.965
 60MOL H1 1950 1.029 3.696 9.005
 60MOL O3 1951 0.785 3.629 8.599
 60MOL O4 1952 1.042 3.742 8.792
 60MOL N1 1953 0.988 3.535 8.606
 60MOL C1 1954 0.889 3.599 8.543
 60MOL C2 1955 1.005 3.636 8.833
 60MOL C3 1956 0.979 3.508 8.749
 60MOL H2 1957 0.877 3.476 8.776
 60MOL C4 1958 1.080 3.399 8.772
 60MOL H3 1959 1.130 3.406 8.869
 60MOL H4 1960 1.034 3.300 8.778
 60MOL C5 1961 0.823 3.631 8.188
 60MOL C6 1962 1.181 3.410 8.660
 60MOL H5 1963 1.234 3.318 8.631
 60MOL H6 1964 1.263 3.480 8.678
 60MOL C7 1965 1.107 3.471 8.540
 60MOL H7 1966 1.164 3.548 8.486
 60MOL H8 1967 1.077 3.400 8.462
 60MOL C8 1968 0.727 3.548 8.126
 60MOL H9 1969 0.639 3.515 8.179
 60MOL C9 1970 0.933 3.675 8.121
 60MOL H10 1971 1.012 3.731 8.170
 60MOL C10 1972 0.798 3.672 8.331
 60MOL H11 1973 0.795 3.781 8.343
 60MOL H12 1974 0.695 3.644 8.359
 60MOL C11 1975 0.747 3.503 7.999
 60MOL H13 1976 0.668 3.441 7.957
 60MOL C12 1977 0.867 3.538 7.930
 60MOL H14 1978 0.901 3.479 7.845
 60MOL C13 1979 0.955 3.628 7.990
 60MOL H15 1980 1.047 3.660 7.943
 61MOL O1 1981 0.907 4.393 0.810
 61MOL O2 1982 0.988 4.376 1.383
 61MOL H1 1983 1.008 4.462 1.425
 61MOL O3 1984 0.789 4.449 0.994
 61MOL O4 1985 0.991 4.522 1.223
 61MOL N1 1986 0.981 4.324 1.017
 61MOL C1 1987 0.891 4.405 0.947
 61MOL C2 1988 0.981 4.404 1.254
 61MOL C3 1989 0.968 4.287 1.158
 61MOL H2 1990 0.864 4.253 1.165
 61MOL C4 1991 1.066 4.174 1.183
 61MOL H3 1992 1.097 4.170 1.288
 61MOL H4 1993 1.020 4.078 1.156
 61MOL C5 1994 0.831 4.430 0.585
 61MOL C6 1995 1.175 4.208 1.085
 61MOL H5 1996 1.225 4.115 1.053
 61MOL H6 1997 1.253 4.258 1.143
 61MOL C7 1998 1.112 4.285 0.971
 61MOL H7 1999 1.175 4.368 0.936
 61MOL H8 2000 1.088 4.215 0.890
 61MOL C8 2001 0.731 4.354 0.522
 61MOL H9 2002 0.639 4.331 0.575
 61MOL C9 2003 0.951 4.460 0.521
 61MOL H10 2004 1.018 4.526 0.575
 61MOL C10 2005 0.819 4.477 0.727
 61MOL H11 2006 0.832 4.585 0.738
 61MOL H12 2007 0.712 4.476 0.751
 61MOL C11 2008 0.754 4.305 0.396
 61MOL H13 2009 0.683 4.236 0.351
 61MOL C12 2010 0.873 4.343 0.324
 61MOL H14 2011 0.883 4.324 0.218
 61MOL C13 2012 0.968 4.414 0.392
 61MOL H15 2013 1.059 4.434 0.337
 62MOL O1 2014 0.886 4.406 3.346
 62MOL O2 2015 0.943 4.368 3.904
 62MOL H1 2016 0.981 4.446 3.948
 62MOL O3 2017 0.766 4.429 3.544
 62MOL O4 2018 0.982 4.512 3.750
 62MOL N1 2019 0.973 4.336 3.546
 62MOL C1 2020 0.872 4.408 3.481
 62MOL C2 2021 0.971 4.399 3.781
 62MOL C3 2022 0.968 4.287 3.683
 62MOL H2 2023 0.873 4.233 3.696
 62MOL C4 2024 1.088 4.195 3.707
 62MOL H3 2025 1.154 4.232 3.786
 62MOL H4 2026 1.058 4.092 3.730
 62MOL C5 2027 0.802 4.421 3.126
 62MOL C6 2028 1.166 4.200 3.579
 62MOL H5 2029 1.175 4.100 3.535
 62MOL H6 2030 1.268 4.240 3.594
 62MOL C7 2031 1.098 4.298 3.480
 62MOL H7 2032 1.166 4.379 3.450
 62MOL H8 2033 1.075 4.247 3.386
 62MOL C8 2034 0.704 4.354 3.062
 62MOL H9 2035 0.611 4.333 3.114
 62MOL C9 2036 0.925 4.444 3.063
 62MOL H10 2037 0.999 4.509 3.108
 62MOL C10 2038 0.783 4.468 3.266
 62MOL H11 2039 0.792 4.577 3.257
 62MOL H12 2040 0.682 4.438 3.298
 62MOL C11 2041 0.725 4.316 2.927
 62MOL H13 2042 0.648 4.258 2.879
 62MOL C12 2043 0.856 4.326 2.870
 62MOL H14 2044 0.878 4.279 2.774
 62MOL C13 2045 0.956 4.390 2.938
 62MOL H15 2046 1.060 4.395 2.906
 63MOL O1 2047 0.892 4.382 5.879
 63MOL O2 2048 0.970 4.384 6.458
 63MOL H1 2049 1.012 4.464 6.495
 63MOL O3 2050 0.777 4.450 6.064
 63MOL O4 2051 1.020 4.527 6.298
 63MOL N1 2052 0.976 4.331 6.087
 63MOL C1 2053 0.874 4.399 6.013
 63MOL C2 2054 0.975 4.417 6.326
 63MOL C3 2055 0.958 4.297 6.227
 63MOL H2 2056 0.856 4.261 6.244
 63MOL C4 2057 1.058 4.185 6.240
 63MOL H3 2058 1.103 4.187 6.340
 63MOL H4 2059 1.012 4.085 6.239
 63MOL C5 2060 0.823 4.419 5.637
 63MOL C6 2061 1.168 4.193 6.130
 63MOL H5 2062 1.197 4.092 6.098
 63MOL H6 2063 1.261 4.241 6.164
 63MOL C7 2064 1.095 4.264 6.020
 63MOL H7 2065 1.165 4.337 5.977
 63MOL H8 2066 1.061 4.200 5.938
 63MOL C8 2067 0.727 4.336 5.578
 63MOL H9 2068 0.646 4.301 5.641
 63MOL C9 2069 0.927 4.466 5.559
 63MOL H10 2070 0.994 4.544 5.593
 63MOL C10 2071 0.810 4.463 5.785
 63MOL H11 2072 0.840 4.568 5.796
 63MOL H12 2073 0.703 4.452 5.808
 63MOL C11 2074 0.740 4.290 5.447
 63MOL H13 2075 0.675 4.220 5.395
 63MOL C12 2076 0.856 4.329 5.376
 63MOL H14 2077 0.872 4.293 5.275
 63MOL C13 2078 0.950 4.419 5.430
 63MOL H15 2079 1.036 4.456 5.376
 64MOL O1 2080 0.920 4.391 8.423
 64MOL O2 2081 0.943 4.377 8.981
 64MOL H1 2082 0.976 4.457 9.024
 64MOL O3 2083 0.785 4.448 8.599
 64MOL O4 2084 0.947 4.530 8.833
 64MOL N1 2085 0.972 4.320 8.617
 64MOL C1 2086 0.887 4.402 8.553
 64MOL C2 2087 0.945 4.410 8.856
 64MOL C3 2088 0.943 4.289 8.756
 64MOL H2 2089 0.838 4.258 8.755
 64MOL C4 2090 1.046 4.181 8.796
 64MOL H3 2091 1.086 4.197 8.897
 64MOL H4 2092 1.000 4.081 8.794
 64MOL C5 2093 0.844 4.395 8.192
 64MOL C6 2094 1.157 4.194 8.691
 64MOL H5 2095 1.208 4.102 8.663
 64MOL H6 2096 1.235 4.258 8.734
 64MOL C7 2097 1.097 4.251 8.561
 64MOL H7 2098 1.168 4.320 8.514
 64MOL H8 2099 1.073 4.168 8.493
 64MOL C8 2100 0.759 4.307 8.129
 64MOL H9 2101 0.674 4.272 8.187
 64MOL C9 2102 0.965 4.436 8.138
 64MOL H10 2103 1.022 4.509 8.194
 64MOL C10 2104 0.819 4.442 8.331
 64MOL H11 2105 0.821 4.552 8.333
 64MOL H12 2106 0.721 4.413 8.369
 64MOL C11 2107 0.785 4.271 7.999
 64MOL H13 2108 0.724 4.198 7.947
 64MOL C12 2109 0.901 4.313 7.939
 64MOL H14 2110 0.919 4.288 7.835
 64MOL C13 2111 0.997 4.398 8.004
 64MOL H15 2112 1.087 4.436 7.957
 65MOL O1 2113 0.925 5.194 0.818
 65MOL O2 2114 0.979 5.176 1.397
 65MOL H1 2115 1.017 5.258 1.434
 65MOL O3 2116 0.791 5.223 0.999
 65MOL O4 2117 1.009 5.313 1.233
 65MOL N1 2118 0.991 5.120 1.023
 65MOL C1 2119 0.893 5.185 0.953
 65MOL C2 2120 0.994 5.201 1.268
 65MOL C3 2121 0.968 5.082 1.166
 65MOL H2 2122 0.864 5.049 1.183
 65MOL C4 2123 1.067 4.964 1.193
 65MOL H3 2124 1.116 4.962 1.291
 65MOL H4 2125 1.021 4.865 1.183
 65MOL C5 2126 0.842 5.154 0.588
 65MOL C6 2127 1.173 4.973 1.089
 65MOL H5 2128 1.216 4.880 1.051
 65MOL H6 2129 1.261 5.024 1.129
 65MOL C7 2130 1.108 5.052 0.971
 65MOL H7 2131 1.179 5.120 0.921
 65MOL H8 2132 1.082 4.981 0.892
 65MOL C8 2133 0.730 5.083 0.536
 65MOL H9 2134 0.644 5.068 0.601
 65MOL C9 2135 0.952 5.179 0.508
 65MOL H10 2136 1.038 5.239 0.534
 65MOL C10 2137 0.819 5.223 0.723
 65MOL H11 2138 0.808 5.331 0.708
 65MOL H12 2139 0.724 5.193 0.767
 65MOL C11 2140 0.737 5.023 0.404
 65MOL H13 2141 0.656 4.960 0.369
 65MOL C12 2142 0.850 5.042 0.328
 65MOL H14 2143 0.867 4.998 0.230
 65MOL C13 2144 0.950 5.121 0.375
 65MOL H15 2145 1.038 5.133 0.313
 66MOL O1 2146 0.938 5.204 3.363
 66MOL O2 2147 0.984 5.152 3.919
 66MOL H1 2148 1.003 5.236 3.964
 66MOL O3 2149 0.787 5.186 3.531
 66MOL O4 2150 1.003 5.299 3.771
 66MOL N1 2151 1.005 5.114 3.554
 66MOL C1 2152 0.906 5.176 3.489
 66MOL C2 2153 0.980 5.188 3.797
 66MOL C3 2154 0.986 5.072 3.693
 66MOL H2 2155 0.896 5.011 3.699
 66MOL C4 2156 1.092 4.968 3.718
 66MOL H3 2157 1.140 4.993 3.813
 66MOL H4 2158 1.052 4.866 3.723
 66MOL C5 2159 0.865 5.210 3.123
 66MOL C6 2160 1.196 4.978 3.612
 66MOL H5 2161 1.233 4.880 3.581
 66MOL H6 2162 1.281 5.030 3.659
 66MOL C7 2163 1.131 5.062 3.498
 66MOL H7 2164 1.191 5.150 3.471
 66MOL H8 2165 1.099 5.011 3.406
 66MOL C8 2166 0.761 5.155 3.042
 66MOL H9 2167 0.663 5.147 3.088
 66MOL C9 2168 0.989 5.231 3.073
 66MOL H10 2169 1.057 5.274 3.147
 66MOL C10 2170 0.830 5.248 3.271
 66MOL H11 2171 0.822 5.357 3.263
 66MOL H12 2172 0.732 5.216 3.308
 66MOL C11 2173 0.801 5.111 2.912
 66MOL H13 2174 0.728 5.062 2.849
 66MOL C12 2175 0.932 5.129 2.864
 66MOL H14 2176 0.948 5.093 2.763
 66MOL C13 2177 1.025 5.197 2.945
 66MOL H15 2178 1.125 5.211 2.905
 67MOL O1 2179 0.873 5.214 5.899
 67MOL O2 2180 0.958 5.172 6.474
 67MOL H1 2181 0.974 5.261 6.510
 67MOL O3 2182 0.747 5.218 6.087
 67MOL O4 2183 0.984 5.326 6.314
 67MOL N1 2184 0.956 5.123 6.095
 67MOL C1 2185 0.855 5.193 6.033
 67MOL C2 2186 0.958 5.208 6.341
 67MOL C3 2187 0.947 5.086 6.235
 67MOL H2 2188 0.852 5.036 6.258
 67MOL C4 2189 1.054 4.986 6.263
 67MOL H3 2190 1.106 4.999 6.359
 67MOL H4 2191 1.008 4.887 6.271
 67MOL C5 2192 0.800 5.223 5.671
 67MOL C6 2193 1.153 4.999 6.142
 67MOL H5 2194 1.180 4.902 6.099
 67MOL H6 2195 1.239 5.049 6.188
 67MOL C7 2196 1.085 5.094 6.039
 67MOL H7 2197 1.143 5.186 6.036
 67MOL H8 2198 1.074 5.046 5.941
 67MOL C8 2199 0.733 5.141 5.573
 67MOL H9 2200 0.639 5.093 5.598
 67MOL C9 2201 0.926 5.274 5.629
 67MOL H10 2202 0.988 5.323 5.703
 67MOL C10 2203 0.756 5.234 5.814
 67MOL H11 2204 0.718 5.333 5.842
 67MOL H12 2205 0.678 5.159 5.834
 67MOL C11 2206 0.785 5.116 5.446
 67MOL H13 2207 0.741 5.056 5.367
 67MOL C12 2208 0.910 5.162 5.414
 67MOL H14 2209 0.959 5.112 5.331
 67MOL C13 2210 0.981 5.238 5.510
 67MOL H15 2211 1.088 5.254 5.496
 68MOL O1 2212 0.905 5.185 8.419
 68MOL O2 2213 0.966 5.176 8.992
 68MOL H1 2214 1.002 5.252 9.041
 68MOL O3 2215 0.775 5.241 8.594
 68MOL O4 2216 0.966 5.331 8.830
 68MOL N1 2217 0.965 5.132 8.622
 68MOL C1 2218 0.882 5.208 8.549
 68MOL C2 2219 0.965 5.213 8.863
 68MOL C3 2220 0.939 5.096 8.760
 68MOL H2 2221 0.835 5.064 8.779
 68MOL C4 2222 1.040 4.978 8.774
 68MOL H3 2223 1.062 4.953 8.878
 68MOL H4 2224 1.001 4.890 8.722
 68MOL C5 2225 0.860 5.218 8.184
 68MOL C6 2226 1.161 5.014 8.698
 68MOL H5 2227 1.224 4.927 8.672
 68MOL H6 2228 1.226 5.089 8.745
 68MOL C7 2229 1.095 5.080 8.576
 68MOL H7 2230 1.159 5.156 8.529
 68MOL H8 2231 1.082 5.002 8.500
 68MOL C8 2232 0.783 5.124 8.113
 68MOL H9 2233 0.696 5.089 8.169
 68MOL C9 2234 0.982 5.256 8.127
 68MOL H10 2235 1.046 5.316 8.191
 68MOL C10 2236 0.821 5.257 8.324
 68MOL H11 2237 0.830 5.365 8.341
 68MOL H12 2238 0.720 5.220 8.345
 68MOL C11 2239 0.814 5.084 7.986
 68MOL H13 2240 0.749 5.025 7.923
 68MOL C12 2241 0.933 5.139 7.924
 68MOL H14 2242 0.957 5.114 7.821
 68MOL C13 2243 1.019 5.223 7.999
 68MOL H15 2244 1.111 5.267 7.962
 69MOL O1 2245 0.902 5.980 0.815
 69MOL O2 2246 0.975 5.966 1.373
 69MOL H1 2247 1.015 6.049 1.405
 69MOL O3 2248 0.796 6.044 1.011
 69MOL O4 2249 0.998 6.116 1.234
 69MOL N1 2250 0.977 5.904 1.016
 69MOL C1 2251 0.883 5.984 0.954
 69MOL C2 2252 0.962 6.000 1.248
 69MOL C3 2253 0.955 5.873 1.155
 69MOL H2 2254 0.855 5.831 1.170
 69MOL C4 2255 1.065 5.764 1.183
 69MOL H3 2256 1.106 5.759 1.285
 69MOL H4 2257 1.014 5.668 1.170
 69MOL C5 2258 0.831 6.005 0.590
 69MOL C6 2259 1.174 5.792 1.079
 69MOL H5 2260 1.219 5.696 1.049
 69MOL H6 2261 1.244 5.857 1.132
 69MOL C7 2262 1.105 5.860 0.964
 69MOL H7 2263 1.169 5.941 0.925
 69MOL H8 2264 1.085 5.774 0.900
 69MOL C8 2265 0.731 5.924 0.544
 69MOL H9 2266 0.645 5.918 0.611
 69MOL C9 2267 0.951 6.024 0.522
 69MOL H10 2268 1.035 6.082 0.560
 69MOL C10 2269 0.820 6.066 0.732
 69MOL H11 2270 0.850 6.171 0.741
 69MOL H12 2271 0.715 6.059 0.762
 69MOL C11 2272 0.742 5.867 0.414
 69MOL H13 2273 0.662 5.810 0.368
 69MOL C12 2274 0.858 5.893 0.340
 69MOL H14 2275 0.865 5.855 0.239
 69MOL C13 2276 0.967 5.958 0.398
 69MOL H15 2277 1.063 5.963 0.346
 70MOL O1 2278 0.903 5.932 3.356
 70MOL O2 2279 0.987 5.945 3.930
 70MOL H1 2280 0.993 6.038 3.957
 70MOL O3 2281 0.793 6.001 3.546
 70MOL O4 2282 1.020 6.087 3.763
 70MOL N1 2283 0.984 5.878 3.561
 70MOL C1 2284 0.880 5.937 3.493
 70MOL C2 2285 0.991 5.972 3.798
 70MOL C3 2286 0.968 5.848 3.707
 70MOL H2 2287 0.870 5.813 3.739
 70MOL C4 2288 1.075 5.741 3.737
 70MOL H3 2289 1.123 5.742 3.836
 70MOL H4 2290 1.036 5.638 3.735
 70MOL C5 2291 0.848 5.971 3.124
 70MOL C6 2292 1.175 5.743 3.620
 70MOL H5 2293 1.217 5.644 3.598
 70MOL H6 2294 1.254 5.811 3.650
 70MOL C7 2295 1.101 5.810 3.508
 70MOL H7 2296 1.156 5.885 3.450
 70MOL H8 2297 1.059 5.735 3.439
 70MOL C8 2298 0.764 5.889 3.051
 70MOL H9 2299 0.674 5.855 3.102
 70MOL C9 2300 0.969 6.016 3.069
 70MOL H10 2301 1.043 6.070 3.127
 70MOL C10 2302 0.815 6.007 3.270
 70MOL H11 2303 0.830 6.115 3.287
 70MOL H12 2304 0.711 5.990 3.301
 70MOL C11 2305 0.800 5.850 2.919
 70MOL H13 2306 0.736 5.788 2.858
 70MOL C12 2307 0.916 5.904 2.860
 70MOL H14 2308 0.930 5.882 2.755
 70MOL C13 2309 1.004 5.975 2.945
 70MOL H15 2310 1.097 6.019 2.910
 71MOL O1 2311 0.893 5.965 5.906
 71MOL O2 2312 0.978 5.955 6.473
 71MOL H1 2313 1.005 6.040 6.510
 71MOL O3 2314 0.796 6.034 6.101
 71MOL O4 2315 1.025 6.081 6.302
 71MOL N1 2316 0.969 5.885 6.106
 71MOL C1 2317 0.881 5.972 6.039
 71MOL C2 2318 0.975 5.976 6.340
 71MOL C3 2319 0.955 5.851 6.255
 71MOL H2 2320 0.852 5.819 6.275
 71MOL C4 2321 1.063 5.744 6.289
 71MOL H3 2322 1.105 5.750 6.390
 71MOL H4 2323 1.018 5.644 6.282
 71MOL C5 2324 0.833 5.997 5.665
 71MOL C6 2325 1.165 5.756 6.170
 71MOL H5 2326 1.206 5.657 6.147
 71MOL H6 2327 1.253 5.817 6.197
 71MOL C7 2328 1.084 5.814 6.053
 71MOL H7 2329 1.144 5.877 5.987
 71MOL H8 2330 1.041 5.734 5.991
 71MOL C8 2331 0.738 5.946 5.579
 71MOL H9 2332 0.636 5.920 5.606
 71MOL C9 2333 0.963 6.009 5.611
 71MOL H10 2334 1.042 6.045 5.677
 71MOL C10 2335 0.803 6.037 5.819
 71MOL H11 2336 0.817 6.145 5.834
 71MOL H12 2337 0.698 6.013 5.840
 71MOL C11 2338 0.766 5.892 5.451
 71MOL H13 2339 0.689 5.842 5.393
 71MOL C12 2340 0.895 5.907 5.395
 71MOL H14 2341 0.918 5.875 5.294
 71MOL C13 2342 0.991 5.963 5.481
 71MOL H15 2343 1.095 5.970 5.448
 72MOL O1 2344 0.911 5.969 8.421
 72MOL O2 2345 0.993 5.969 8.990
 72MOL H1 2346 1.017 6.057 9.024
 72MOL O3 2347 0.784 6.013 8.602
 72MOL O4 2348 0.992 6.113 8.824
 72MOL N1 2349 0.984 5.915 8.624
 72MOL C1 2350 0.889 5.988 8.556
 72MOL C2 2351 0.982 5.996 8.860
 72MOL C3 2352 0.962 5.872 8.760
 72MOL H2 2353 0.858 5.843 8.777
 72MOL C4 2354 1.065 5.758 8.793
 72MOL H3 2355 1.096 5.739 8.897
 72MOL H4 2356 1.027 5.661 8.758
 72MOL C5 2357 0.860 5.988 8.185
 72MOL C6 2358 1.184 5.807 8.705
 72MOL H5 2359 1.246 5.722 8.676
 72MOL H6 2360 1.265 5.860 8.757
 72MOL C7 2361 1.118 5.866 8.577
 72MOL H7 2362 1.159 5.955 8.527
 72MOL H8 2363 1.086 5.786 8.508
 72MOL C8 2364 0.785 5.887 8.121
 72MOL H9 2365 0.697 5.849 8.171
 72MOL C9 2366 0.975 6.042 8.120
 72MOL H10 2367 1.031 6.119 8.173
 72MOL C10 2368 0.827 6.038 8.323
 72MOL H11 2369 0.851 6.144 8.337
 72MOL H12 2370 0.719 6.025 8.335
 72MOL C11 2371 0.811 5.860 7.988
 72MOL H13 2372 0.746 5.794 7.932
 72MOL C12 2373 0.924 5.917 7.921
 72MOL H14 2374 0.954 5.879 7.823
 72MOL C13 2375 1.008 6.002 7.986
 72MOL H15 2376 1.097 6.040 7.936
 73MOL O1 2377 0.921 6.763 0.813
 73MOL O2 2378 0.986 6.734 1.395
 73MOL H1 2379 1.003 6.820 1.438
 73MOL O3 2380 0.803 6.807 1.006
 73MOL O4 2381 1.013 6.881 1.232
 73MOL N1 2382 0.992 6.677 1.012
 73MOL C1 2383 0.897 6.755 0.948
 73MOL C2 2384 0.992 6.765 1.265
 73MOL C3 2385 0.984 6.646 1.160
 73MOL H2 2386 0.888 6.599 1.182
 73MOL C4 2387 1.086 6.533 1.183
 73MOL H3 2388 1.135 6.553 1.279
 73MOL H4 2389 1.044 6.432 1.186
 73MOL C5 2390 0.855 6.801 0.573
 73MOL C6 2391 1.184 6.535 1.062
 73MOL H5 2392 1.219 6.435 1.033
 73MOL H6 2393 1.281 6.579 1.087
 73MOL C7 2394 1.109 6.618 0.953
 73MOL H7 2395 1.174 6.701 0.924
 73MOL H8 2396 1.083 6.552 0.869
 73MOL C8 2397 0.778 6.709 0.504
 73MOL H9 2398 0.693 6.659 0.549
 73MOL C9 2399 0.977 6.841 0.515
 73MOL H10 2400 1.049 6.897 0.574
 73MOL C10 2401 0.825 6.833 0.719
 73MOL H11 2402 0.832 6.942 0.730
 73MOL H12 2403 0.727 6.803 0.757
 73MOL C11 2404 0.813 6.671 0.374
 73MOL H13 2405 0.746 6.605 0.319
 73MOL C12 2406 0.924 6.725 0.312
 73MOL H14 2407 0.945 6.698 0.209
 73MOL C13 2408 1.010 6.806 0.384
 73MOL H15 2409 1.107 6.838 0.347
 74MOL O1 2410 0.931 6.716 3.372
 74MOL O2 2411 0.959 6.733 3.933
 74MOL H1 2412 1.006 6.815 3.958
 74MOL O3 2413 0.800 6.768 3.550
 74MOL O4 2414 0.988 6.870 3.764
 74MOL N1 2415 0.991 6.645 3.578
 74MOL C1 2416 0.901 6.719 3.503
 74MOL C2 2417 0.974 6.757 3.803
 74MOL C3 2418 0.970 6.623 3.719
 74MOL H2 2419 0.867 6.586 3.733
 74MOL C4 2420 1.074 6.512 3.760
 74MOL H3 2421 1.127 6.534 3.853
 74MOL H4 2422 1.024 6.416 3.775
 74MOL C5 2423 0.879 6.747 3.134
 74MOL C6 2424 1.175 6.498 3.641
 74MOL H5 2425 1.180 6.397 3.598
 74MOL H6 2426 1.274 6.533 3.669
 74MOL C7 2427 1.118 6.581 3.531
 74MOL H7 2428 1.196 6.654 3.509
 74MOL H8 2429 1.092 6.527 3.438
 74MOL C8 2430 0.778 6.692 3.048
 74MOL H9 2431 0.674 6.684 3.077
 74MOL C9 2432 1.003 6.785 3.081
 74MOL H10 2433 1.080 6.831 3.142
 74MOL C10 2434 0.842 6.779 3.277
 74MOL H11 2435 0.843 6.887 3.294
 74MOL H12 2436 0.740 6.742 3.294
 74MOL C11 2437 0.811 6.649 2.919
 74MOL H13 2438 0.748 6.595 2.849
 74MOL C12 2439 0.942 6.675 2.871
 74MOL H14 2440 0.973 6.633 2.776
 74MOL C13 2441 1.034 6.746 2.947
 74MOL H15 2442 1.133 6.775 2.911
 75MOL O1 2443 0.930 6.752 5.900
 75MOL O2 2444 0.972 6.737 6.479
 75MOL H1 2445 0.989 6.826 6.514
 75MOL O3 2446 0.813 6.802 6.088
 75MOL O4 2447 0.989 6.885 6.329
 75MOL N1 2448 0.995 6.675 6.109
 75MOL C1 2449 0.906 6.749 6.038
 75MOL C2 2450 0.985 6.767 6.349
 75MOL C3 2451 0.971 6.648 6.250
 75MOL H2 2452 0.871 6.603 6.254
 75MOL C4 2453 1.068 6.531 6.280
 75MOL H3 2454 1.116 6.530 6.378
 75MOL H4 2455 1.005 6.441 6.276
 75MOL C5 2456 0.870 6.771 5.674
 75MOL C6 2457 1.168 6.528 6.163
 75MOL H5 2458 1.198 6.426 6.137
 75MOL H6 2459 1.253 6.585 6.201
 75MOL C7 2460 1.106 6.598 6.042
 75MOL H7 2461 1.173 6.661 5.981
 75MOL H8 2462 1.062 6.523 5.975
 75MOL C8 2463 0.801 6.693 5.583
 75MOL H9 2464 0.707 6.645 5.611
 75MOL C9 2465 0.977 6.847 5.632
 75MOL H10 2466 1.014 6.921 5.702
 75MOL C10 2467 0.822 6.786 5.821
 75MOL H11 2468 0.793 6.892 5.825
 75MOL H12 2469 0.731 6.724 5.822
 75MOL C11 2470 0.845 6.685 5.449
 75MOL H13 2471 0.790 6.630 5.373
 75MOL C12 2472 0.962 6.755 5.418
 75MOL H14 2473 0.996 6.745 5.315
 75MOL C13 2474 1.032 6.831 5.506
 75MOL H15 2475 1.118 6.886 5.470
 76MOL O1 2476 0.893 6.772 8.410
 76MOL O2 2477 0.957 6.730 8.987
 76MOL H1 2478 1.000 6.806 9.030
 76MOL O3 2479 0.779 6.836 8.593
 76MOL O4 2480 0.995 6.892 8.856
 76MOL N1 2481 0.975 6.715 8.612
 76MOL C1 2482 0.878 6.786 8.540
 76MOL C2 2483 0.948 6.780 8.865
 76MOL C3 2484 0.955 6.671 8.752
 76MOL H2 2485 0.859 6.618 8.753
 76MOL C4 2486 1.066 6.557 8.774
 76MOL H3 2487 1.106 6.556 8.876
 76MOL H4 2488 1.034 6.456 8.745
 76MOL C5 2489 0.824 6.788 8.180
 76MOL C6 2490 1.183 6.592 8.669
 76MOL H5 2491 1.224 6.506 8.616
 76MOL H6 2492 1.263 6.656 8.711
 76MOL C7 2493 1.103 6.666 8.557
 76MOL H7 2494 1.159 6.754 8.525
 76MOL H8 2495 1.080 6.615 8.462
 76MOL C8 2496 0.723 6.691 8.140
 76MOL H9 2497 0.638 6.695 8.207
 76MOL C9 2498 0.925 6.817 8.092
 76MOL H10 2499 1.006 6.884 8.118
 76MOL C10 2500 0.820 6.855 8.317
 76MOL H11 2501 0.860 6.956 8.307
 76MOL H12 2502 0.716 6.873 8.345
 76MOL C11 2503 0.738 6.624 8.017
 76MOL H13 2504 0.660 6.555 7.983
 76MOL C12 2505 0.847 6.653 7.934
 76MOL H14 2506 0.862 6.591 7.846
 76MOL C13 2507 0.941 6.751 7.974
 76MOL H15 2508 1.027 6.766 7.910
 77MOL O1 2509 0.921 7.570 0.830
 77MOL O2 2510 0.961 7.513 1.395
 77MOL H1 2511 0.995 7.597 1.432
 77MOL O3 2512 0.811 7.622 1.025
 77MOL O4 2513 0.989 7.672 1.250
 77MOL N1 2514 0.995 7.484 1.027
 77MOL C1 2515 0.909 7.573 0.966
 77MOL C2 2516 0.971 7.556 1.273
 77MOL C3 2517 0.980 7.442 1.167
 77MOL H2 2518 0.886 7.385 1.166
 77MOL C4 2519 1.091 7.331 1.194
 77MOL H3 2520 1.148 7.344 1.287
 77MOL H4 2521 1.042 7.233 1.201
 77MOL C5 2522 0.820 7.574 0.612
 77MOL C6 2523 1.185 7.339 1.078
 77MOL H5 2524 1.209 7.240 1.038
 77MOL H6 2525 1.270 7.391 1.124
 77MOL C7 2526 1.119 7.430 0.974
 77MOL H7 2527 1.190 7.506 0.938
 77MOL H8 2528 1.102 7.369 0.884
 77MOL C8 2529 0.708 7.495 0.564
 77MOL H9 2530 0.618 7.491 0.625
 77MOL C9 2531 0.922 7.606 0.519
 77MOL H10 2532 1.007 7.668 0.546
 77MOL C10 2533 0.810 7.634 0.748
 77MOL H11 2534 0.824 7.742 0.735
 77MOL H12 2535 0.715 7.611 0.799
 77MOL C11 2536 0.717 7.433 0.440
 77MOL H13 2537 0.635 7.368 0.411
 77MOL C12 2538 0.814 7.479 0.349
 77MOL H14 2539 0.806 7.446 0.245
 77MOL C13 2540 0.917 7.568 0.389
 77MOL H15 2541 0.991 7.603 0.317
 78MOL O1 2542 0.912 7.511 3.384
 78MOL O2 2543 1.008 7.511 3.947
 78MOL H1 2544 1.026 7.600 3.983
 78MOL O3 2545 0.804 7.560 3.581
 78MOL O4 2546 0.983 7.667 3.791
 78MOL N1 2547 0.994 7.454 3.591
 78MOL C1 2548 0.901 7.525 3.524
 78MOL C2 2549 0.978 7.547 3.821
 78MOL C3 2550 0.979 7.416 3.733
 78MOL H2 2551 0.877 7.377 3.746
 78MOL C4 2552 1.083 7.295 3.746
 78MOL H3 2553 1.126 7.292 3.847
 78MOL H4 2554 1.034 7.200 3.722
 78MOL C5 2555 0.842 7.535 3.156
 78MOL C6 2556 1.194 7.332 3.650
 78MOL H5 2557 1.251 7.241 3.627
 78MOL H6 2558 1.256 7.408 3.698
 78MOL C7 2559 1.122 7.398 3.540
 78MOL H7 2560 1.182 7.466 3.478
 78MOL H8 2561 1.082 7.326 3.467
 78MOL C8 2562 0.756 7.468 3.071
 78MOL H9 2563 0.663 7.426 3.109
 78MOL C9 2564 0.978 7.559 3.111
 78MOL H10 2565 1.054 7.605 3.173
 78MOL C10 2566 0.806 7.560 3.300
 78MOL H11 2567 0.796 7.667 3.321
 78MOL H12 2568 0.723 7.494 3.328
 78MOL C11 2569 0.797 7.436 2.942
 78MOL H13 2570 0.736 7.371 2.880
 78MOL C12 2571 0.919 7.484 2.890
 78MOL H14 2572 0.951 7.465 2.789
 78MOL C13 2573 1.018 7.529 2.981
 78MOL H15 2574 1.117 7.547 2.939
 79MOL O1 2575 0.894 7.574 5.899
 79MOL O2 2576 0.951 7.561 6.459
 79MOL H1 2577 0.974 7.644 6.504
 79MOL O3 2578 0.770 7.581 6.090
 79MOL O4 2579 0.988 7.705 6.300
 79MOL N1 2580 0.979 7.497 6.095
 79MOL C1 2581 0.875 7.562 6.035
 79MOL C2 2582 0.973 7.588 6.335
 79MOL C3 2583 0.973 7.464 6.243
 79MOL H2 2584 0.885 7.401 6.263
 79MOL C4 2585 1.100 7.368 6.266
 79MOL H3 2586 1.166 7.415 6.341
 79MOL H4 2587 1.073 7.278 6.322
 79MOL C5 2588 0.814 7.573 5.680
 79MOL C6 2589 1.167 7.347 6.131
 79MOL H5 2590 1.153 7.247 6.086
 79MOL H6 2591 1.274 7.355 6.154
 79MOL C7 2592 1.108 7.450 6.038
 79MOL H7 2593 1.174 7.537 6.034
 79MOL H8 2594 1.099 7.411 5.936
 79MOL C8 2595 0.711 7.497 5.616
 79MOL H9 2596 0.616 7.480 5.665
 79MOL C9 2597 0.939 7.601 5.615
 79MOL H10 2598 1.015 7.650 5.676
 79MOL C10 2599 0.791 7.624 5.815
 79MOL H11 2600 0.792 7.733 5.808
 79MOL H12 2601 0.693 7.589 5.851
 79MOL C11 2602 0.738 7.446 5.489
 79MOL H13 2603 0.665 7.378 5.446
 79MOL C12 2604 0.864 7.471 5.429
 79MOL H14 2605 0.886 7.412 5.340
 79MOL C13 2606 0.967 7.546 5.490
 79MOL H15 2607 1.065 7.553 5.442
 80MOL O1 2608 0.890 7.552 8.410
 80MOL O2 2609 0.961 7.569 8.981
 80MOL H1 2610 1.009 7.643 9.020
 80MOL O3 2611 0.775 7.631 8.585
 80MOL O4 2612 0.999 7.707 8.811
 80MOL N1 2613 0.968 7.503 8.619
 80MOL C1 2614 0.873 7.572 8.543
 80MOL C2 2615 0.972 7.595 8.849
 80MOL C3 2616 0.950 7.470 8.761
 80MOL H2 2617 0.850 7.428 8.774
 80MOL C4 2618 1.055 7.363 8.795
 80MOL H3 2619 1.103 7.375 8.893
 80MOL H4 2620 1.013 7.262 8.792
 80MOL C5 2621 0.822 7.573 8.179
 80MOL C6 2622 1.161 7.383 8.686
 80MOL H5 2623 1.213 7.288 8.668
 80MOL H6 2624 1.241 7.441 8.734
 80MOL C7 2625 1.097 7.451 8.565
 80MOL H7 2626 1.147 7.547 8.545
 80MOL H8 2627 1.083 7.396 8.471
 80MOL C8 2628 0.739 7.477 8.116
 80MOL H9 2629 0.644 7.438 8.153
 80MOL C9 2630 0.938 7.616 8.119
 80MOL H10 2631 1.010 7.673 8.177
 80MOL C10 2632 0.795 7.615 8.322
 80MOL H11 2633 0.817 7.722 8.319
 80MOL H12 2634 0.692 7.604 8.359
 80MOL C11 2635 0.775 7.434 7.986
 80MOL H13 2636 0.710 7.367 7.932
 80MOL C12 2637 0.895 7.475 7.928
 80MOL H14 2638 0.916 7.453 7.824
 80MOL C13 2639 0.977 7.568 7.998
 80MOL H15 2640 1.072 7.604 7.960
 81MOL O1 2641 1.528 0.464 0.823
 81MOL O2 2642 1.608 0.414 1.381
 81MOL H1 2643 1.638 0.491 1.431
 81MOL O3 2644 1.422 0.533 1.022
 81MOL O4 2645 1.632 0.573 1.229
 81MOL N1 2646 1.602 0.384 1.013
 81MOL C1 2647 1.514 0.472 0.961
 81MOL C2 2648 1.601 0.454 1.255
 81MOL C3 2649 1.601 0.338 1.154
 81MOL H2 2650 1.508 0.282 1.169
 81MOL C4 2651 1.723 0.240 1.176
 81MOL H3 2652 1.792 0.263 1.258
 81MOL H4 2653 1.690 0.137 1.195
 81MOL C5 2654 1.451 0.497 0.597
 81MOL C6 2655 1.806 0.253 1.046
 81MOL H5 2656 1.854 0.161 1.009
 81MOL H6 2657 1.887 0.317 1.082
 81MOL C7 2658 1.726 0.333 0.942
 81MOL H7 2659 1.776 0.426 0.914
 81MOL H8 2660 1.707 0.272 0.853
 81MOL C8 2661 1.348 0.424 0.543
 81MOL H9 2662 1.259 0.406 0.601
 81MOL C9 2663 1.558 0.538 0.520
 81MOL H10 2664 1.631 0.607 0.560
 81MOL C10 2665 1.434 0.541 0.746
 81MOL H11 2666 1.428 0.650 0.760
 81MOL H12 2667 1.331 0.515 0.771
 81MOL C11 2668 1.366 0.371 0.416
 81MOL H13 2669 1.296 0.306 0.365
 81MOL C12 2670 1.482 0.406 0.338
 81MOL H14 2671 1.495 0.375 0.235
 81MOL C13 2672 1.578 0.485 0.390
 81MOL H15 2673 1.660 0.513 0.324
 82MOL O1 2674 1.502 0.487 3.339
 82MOL O2 2675 1.578 0.490 3.910
 82MOL H1 2676 1.608 0.574 3.950
 82MOL O3 2677 1.381 0.527 3.525
 82MOL O4 2678 1.596 0.632 3.748
 82MOL N1 2679 1.572 0.416 3.541
 82MOL C1 2680 1.480 0.485 3.468
 82MOL C2 2681 1.577 0.518 3.777
 82MOL C3 2682 1.563 0.391 3.688
 82MOL H2 2683 1.461 0.356 3.708
 82MOL C4 2684 1.657 0.279 3.724
 82MOL H3 2685 1.690 0.267 3.828
 82MOL H4 2686 1.618 0.179 3.702
 82MOL C5 2687 1.434 0.485 3.115
 82MOL C6 2688 1.769 0.298 3.617
 82MOL H5 2689 1.809 0.199 3.592
 82MOL H6 2690 1.841 0.364 3.666
 82MOL C7 2691 1.704 0.363 3.495
 82MOL H7 2692 1.772 0.440 3.456
 82MOL H8 2693 1.685 0.291 3.415
 82MOL C8 2694 1.346 0.390 3.058
 82MOL H9 2695 1.265 0.350 3.118
 82MOL C9 2696 1.549 0.522 3.043
 82MOL H10 2697 1.612 0.601 3.082
 82MOL C10 2698 1.406 0.543 3.250
 82MOL H11 2699 1.420 0.652 3.252
 82MOL H12 2700 1.305 0.520 3.288
 82MOL C11 2701 1.356 0.351 2.920
 82MOL H13 2702 1.280 0.289 2.873
 82MOL C12 2703 1.474 0.395 2.858
 82MOL H14 2704 1.483 0.374 2.751
 82MOL C13 2705 1.573 0.475 2.917
 82MOL H15 2706 1.644 0.525 2.852
 83MOL O1 2707 1.529 0.484 5.878
 83MOL O2 2708 1.620 0.467 6.456
 83MOL H1 2709 1.628 0.550 6.506
 83MOL O3 2710 1.408 0.527 6.063
 83MOL O4 2711 1.618 0.618 6.291
 83MOL N1 2712 1.605 0.417 6.083
 83MOL C1 2713 1.511 0.488 6.015
 83MOL C2 2714 1.619 0.502 6.323
 83MOL C3 2715 1.587 0.386 6.228
 83MOL H2 2716 1.483 0.355 6.245
 83MOL C4 2717 1.682 0.264 6.255
 83MOL H3 2718 1.709 0.255 6.361
 83MOL H4 2719 1.633 0.175 6.215
 83MOL C5 2720 1.436 0.480 5.646
 83MOL C6 2721 1.795 0.289 6.156
 83MOL H5 2722 1.848 0.197 6.129
 83MOL H6 2723 1.871 0.356 6.199
 83MOL C7 2724 1.721 0.349 6.026
 83MOL H7 2725 1.781 0.429 5.981
 83MOL H8 2726 1.705 0.273 5.948
 83MOL C8 2727 1.339 0.405 5.578
 83MOL H9 2728 1.251 0.371 5.632
 83MOL C9 2729 1.550 0.509 5.570
 83MOL H10 2730 1.625 0.573 5.615
 83MOL C10 2731 1.419 0.530 5.795
 83MOL H11 2732 1.408 0.639 5.798
 83MOL H12 2733 1.324 0.492 5.833
 83MOL C11 2734 1.353 0.360 5.445
 83MOL H13 2735 1.277 0.295 5.405
 83MOL C12 2736 1.466 0.402 5.375
 83MOL H14 2737 1.468 0.379 5.269
 83MOL C13 2738 1.564 0.479 5.435
 83MOL H15 2739 1.652 0.516 5.383
 84MOL O1 2740 1.527 0.471 8.405
 84MOL O2 2741 1.588 0.469 8.982
 84MOL H1 2742 1.606 0.560 9.010
 84MOL O3 2743 1.414 0.526 8.598
 84MOL O4 2744 1.597 0.601 8.816
 84MOL N1 2745 1.597 0.396 8.617
 84MOL C1 2746 1.515 0.483 8.544
 84MOL C2 2747 1.582 0.487 8.853
 84MOL C3 2748 1.583 0.361 8.761
 84MOL H2 2749 1.487 0.315 8.787
 84MOL C4 2750 1.694 0.262 8.793
 84MOL H3 2751 1.718 0.273 8.899
 84MOL H4 2752 1.665 0.159 8.767
 84MOL C5 2753 1.439 0.487 8.182
 84MOL C6 2754 1.798 0.301 8.692
 84MOL H5 2755 1.869 0.219 8.674
 84MOL H6 2756 1.851 0.395 8.714
 84MOL C7 2757 1.718 0.327 8.560
 84MOL H7 2758 1.772 0.402 8.502
 84MOL H8 2759 1.695 0.232 8.509
 84MOL C8 2760 1.347 0.394 8.133
 84MOL H9 2761 1.261 0.371 8.196
 84MOL C9 2762 1.557 0.520 8.106
 84MOL H10 2763 1.642 0.572 8.150
 84MOL C10 2764 1.423 0.533 8.326
 84MOL H11 2765 1.430 0.641 8.342
 84MOL H12 2766 1.324 0.502 8.362
 84MOL C11 2767 1.362 0.347 8.000
 84MOL H13 2768 1.290 0.280 7.954
 84MOL C12 2769 1.477 0.378 7.930
 84MOL H14 2770 1.487 0.343 7.827
 84MOL C13 2771 1.578 0.459 7.983
 84MOL H15 2772 1.668 0.478 7.927
 85MOL O1 2773 1.503 1.224 0.835
 85MOL O2 2774 1.569 1.240 1.415
 85MOL H1 2775 1.621 1.317 1.446
 85MOL O3 2776 1.396 1.303 1.022
 85MOL O4 2777 1.615 1.375 1.249
 85MOL N1 2778 1.584 1.166 1.047
 85MOL C1 2779 1.493 1.236 0.974
 85MOL C2 2780 1.588 1.265 1.284
 85MOL C3 2781 1.568 1.142 1.194
 85MOL H2 2782 1.465 1.114 1.218
 85MOL C4 2783 1.666 1.027 1.221
 85MOL H3 2784 1.707 1.018 1.322
 85MOL H4 2785 1.625 0.931 1.188
 85MOL C5 2786 1.460 1.274 0.605
 85MOL C6 2787 1.777 1.052 1.120
 85MOL H5 2788 1.833 0.961 1.095
 85MOL H6 2789 1.852 1.120 1.162
 85MOL C7 2790 1.712 1.124 1.000
 85MOL H7 2791 1.777 1.203 0.959
 85MOL H8 2792 1.692 1.061 0.912
 85MOL C8 2793 1.366 1.181 0.548
 85MOL H9 2794 1.285 1.141 0.608
 85MOL C9 2795 1.566 1.323 0.530
 85MOL H10 2796 1.637 1.395 0.570
 85MOL C10 2797 1.438 1.312 0.747
 85MOL H11 2798 1.479 1.413 0.762
 85MOL H12 2799 1.335 1.332 0.780
 85MOL C11 2800 1.376 1.144 0.409
 85MOL H13 2801 1.306 1.079 0.357
 85MOL C12 2802 1.485 1.192 0.336
 85MOL H14 2803 1.497 1.169 0.231
 85MOL C13 2804 1.582 1.277 0.398
 85MOL H15 2805 1.670 1.312 0.344
 86MOL O1 2806 1.515 1.284 3.351
 86MOL O2 2807 1.567 1.250 3.922
 86MOL H1 2808 1.608 1.332 3.956
 86MOL O3 2809 1.384 1.315 3.535
 86MOL O4 2810 1.602 1.390 3.776
 86MOL N1 2811 1.571 1.192 3.556
 86MOL C1 2812 1.487 1.274 3.487
 86MOL C2 2813 1.573 1.273 3.794
 86MOL C3 2814 1.563 1.155 3.699
 86MOL H2 2815 1.466 1.106 3.711
 86MOL C4 2816 1.666 1.041 3.721
 86MOL H3 2817 1.706 1.042 3.823
 86MOL H4 2818 1.621 0.948 3.685
 86MOL C5 2819 1.439 1.277 3.129
 86MOL C6 2820 1.773 1.068 3.619
 86MOL H5 2821 1.827 0.977 3.590
 86MOL H6 2822 1.836 1.143 3.669
 86MOL C7 2823 1.692 1.137 3.495
 86MOL H7 2824 1.753 1.217 3.452
 86MOL H8 2825 1.671 1.055 3.425
 86MOL C8 2826 1.340 1.197 3.069
 86MOL H9 2827 1.242 1.179 3.112
 86MOL C9 2828 1.556 1.306 3.060
 86MOL H10 2829 1.612 1.389 3.101
 86MOL C10 2830 1.419 1.339 3.265
 86MOL H11 2831 1.443 1.446 3.261
 86MOL H12 2832 1.317 1.326 3.302
 86MOL C11 2833 1.366 1.137 2.941
 86MOL H13 2834 1.282 1.083 2.897
 86MOL C12 2835 1.493 1.158 2.880
 86MOL H14 2836 1.517 1.120 2.781
 86MOL C13 2837 1.588 1.241 2.940
 86MOL H15 2838 1.685 1.259 2.895
 87MOL O1 2839 1.532 1.267 5.875
 87MOL O2 2840 1.584 1.254 6.454
 87MOL H1 2841 1.606 1.343 6.484
 87MOL O3 2842 1.417 1.332 6.052
 87MOL O4 2843 1.586 1.401 6.290
 87MOL N1 2844 1.596 1.190 6.085
 87MOL C1 2845 1.520 1.276 6.013
 87MOL C2 2846 1.580 1.283 6.324
 87MOL C3 2847 1.563 1.162 6.225
 87MOL H2 2848 1.461 1.123 6.236
 87MOL C4 2849 1.660 1.042 6.258
 87MOL H3 2850 1.696 1.038 6.362
 87MOL H4 2851 1.606 0.949 6.240
 87MOL C5 2852 1.466 1.292 5.654
 87MOL C6 2853 1.784 1.062 6.167
 87MOL H5 2854 1.840 0.968 6.155
 87MOL H6 2855 1.844 1.143 6.211
 87MOL C7 2856 1.718 1.118 6.040
 87MOL H7 2857 1.781 1.185 5.980
 87MOL H8 2858 1.690 1.027 5.985
 87MOL C8 2859 1.365 1.220 5.590
 87MOL H9 2860 1.277 1.196 5.650
 87MOL C9 2861 1.576 1.327 5.576
 87MOL H10 2862 1.649 1.393 5.621
 87MOL C10 2863 1.450 1.346 5.797
 87MOL H11 2864 1.478 1.452 5.807
 87MOL H12 2865 1.345 1.340 5.827
 87MOL C11 2866 1.379 1.170 5.459
 87MOL H13 2867 1.302 1.110 5.412
 87MOL C12 2868 1.487 1.203 5.381
 87MOL H14 2869 1.502 1.178 5.276
 87MOL C13 2870 1.581 1.290 5.438
 87MOL H15 2871 1.665 1.326 5.380
 88MOL O1 2872 1.503 1.257 8.399
 88MOL O2 2873 1.539 1.255 8.975
 88MOL H1 2874 1.573 1.335 9.019
 88MOL O3 2875 1.361 1.299 8.572
 88MOL O4 2876 1.572 1.401 8.822
 88MOL N1 2877 1.571 1.202 8.605
 88MOL C1 2878 1.473 1.261 8.530
 88MOL C2 2879 1.555 1.285 8.847
 88MOL C3 2880 1.552 1.167 8.747
 88MOL H2 2881 1.451 1.125 8.757
 88MOL C4 2882 1.664 1.061 8.777
 88MOL H3 2883 1.720 1.090 8.867
 88MOL H4 2884 1.625 0.959 8.789
 88MOL C5 2885 1.444 1.269 8.169
 88MOL C6 2886 1.758 1.059 8.655
 88MOL H5 2887 1.760 0.962 8.604
 88MOL H6 2888 1.854 1.101 8.686
 88MOL C7 2889 1.701 1.150 8.553
 88MOL H7 2890 1.773 1.231 8.540
 88MOL H8 2891 1.687 1.085 8.466
 88MOL C8 2892 1.349 1.200 8.089
 88MOL H9 2893 1.252 1.175 8.130
 88MOL C9 2894 1.561 1.316 8.109
 88MOL H10 2895 1.630 1.379 8.165
 88MOL C10 2896 1.405 1.315 8.305
 88MOL H11 2897 1.406 1.424 8.312
 88MOL H12 2898 1.303 1.280 8.326
 88MOL C11 2899 1.377 1.164 7.959
 88MOL H13 2900 1.306 1.105 7.901
 88MOL C12 2901 1.494 1.211 7.901
 88MOL H14 2902 1.509 1.192 7.795
 88MOL C13 2903 1.584 1.288 7.968
 88MOL H15 2904 1.669 1.332 7.916
 89MOL O1 2905 1.529 2.041 0.826
 89MOL O2 2906 1.605 2.026 1.409
 89MOL H1 2907 1.617 2.117 1.441
 89MOL O3 2908 1.390 2.077 1.001
 89MOL O4 2909 1.577 2.184 1.254
 89MOL N1 2910 1.597 1.978 1.032
 89MOL C1 2911 1.503 2.052 0.956
 89MOL C2 2912 1.584 2.064 1.280
 89MOL C3 2913 1.570 1.945 1.176
 89MOL H2 2914 1.470 1.901 1.177
 89MOL C4 2915 1.675 1.836 1.203
 89MOL H3 2916 1.711 1.836 1.307
 89MOL H4 2917 1.635 1.735 1.193
 89MOL C5 2918 1.447 2.056 0.602
 89MOL C6 2919 1.790 1.864 1.107
 89MOL H5 2920 1.844 1.770 1.089
 89MOL H6 2921 1.859 1.935 1.154
 89MOL C7 2922 1.718 1.919 0.980
 89MOL H7 2923 1.772 1.998 0.927
 89MOL H8 2924 1.697 1.831 0.918
 89MOL C8 2925 1.338 1.991 0.543
 89MOL H9 2926 1.247 1.966 0.597
 89MOL C9 2927 1.571 2.069 0.530
 89MOL H10 2928 1.654 2.122 0.576
 89MOL C10 2929 1.433 2.103 0.738
 89MOL H11 2930 1.443 2.211 0.750
 89MOL H12 2931 1.333 2.074 0.774
 89MOL C11 2932 1.346 1.950 0.408
 89MOL H13 2933 1.263 1.895 0.365
 89MOL C12 2934 1.473 1.966 0.338
 89MOL H14 2935 1.481 1.920 0.240
 89MOL C13 2936 1.589 2.020 0.400
 89MOL H15 2937 1.686 2.018 0.352
 90MOL O1 2938 1.516 2.064 3.324
 90MOL O2 2939 1.593 2.056 3.902
 90MOL H1 2940 1.625 2.139 3.940
 90MOL O3 2941 1.399 2.129 3.504
 90MOL O4 2942 1.599 2.212 3.740
 90MOL N1 2943 1.584 2.005 3.541
 90MOL C1 2944 1.494 2.070 3.459
 90MOL C2 2945 1.592 2.096 3.776
 90MOL C3 2946 1.567 1.975 3.684
 90MOL H2 2947 1.463 1.953 3.708
 90MOL C4 2948 1.661 1.853 3.708
 90MOL H3 2949 1.697 1.850 3.812
 90MOL H4 2950 1.606 1.760 3.691
 90MOL C5 2951 1.454 2.095 3.092
 90MOL C6 2952 1.778 1.871 3.607
 90MOL H5 2953 1.843 1.788 3.577
 90MOL H6 2954 1.829 1.954 3.656
 90MOL C7 2955 1.712 1.946 3.486
 90MOL H7 2956 1.768 2.027 3.438
 90MOL H8 2957 1.688 1.882 3.399
 90MOL C8 2958 1.359 2.013 3.025
 90MOL H9 2959 1.267 1.981 3.074
 90MOL C9 2960 1.574 2.123 3.037
 90MOL H10 2961 1.647 2.182 3.092
 90MOL C10 2962 1.426 2.134 3.229
 90MOL H11 2963 1.454 2.240 3.237
 90MOL H12 2964 1.326 2.112 3.269
 90MOL C11 2965 1.397 1.958 2.899
 90MOL H13 2966 1.335 1.885 2.848
 90MOL C12 2967 1.516 2.006 2.836
 90MOL H14 2968 1.538 1.974 2.735
 90MOL C13 2969 1.607 2.091 2.904
 90MOL H15 2970 1.706 2.120 2.870
 91MOL O1 2971 1.539 2.060 5.881
 91MOL O2 2972 1.644 2.037 6.450
 91MOL H1 2973 1.666 2.125 6.486
 91MOL O3 2974 1.409 2.097 6.059
 91MOL O4 2975 1.632 2.190 6.302
 91MOL N1 2976 1.609 1.983 6.086
 91MOL C1 2977 1.515 2.057 6.015
 91MOL C2 2978 1.624 2.070 6.330
 91MOL C3 2979 1.595 1.957 6.230
 91MOL H2 2980 1.498 1.921 6.266
 91MOL C4 2981 1.688 1.833 6.241
 91MOL H3 2982 1.723 1.829 6.345
 91MOL H4 2983 1.635 1.742 6.211
 91MOL C5 2984 1.451 2.067 5.658
 91MOL C6 2985 1.804 1.866 6.154
 91MOL H5 2986 1.858 1.779 6.114
 91MOL H6 2987 1.871 1.941 6.198
 91MOL C7 2988 1.739 1.935 6.033
 91MOL H7 2989 1.805 2.013 5.994
 91MOL H8 2990 1.718 1.865 5.951
 91MOL C8 2991 1.354 1.998 5.591
 91MOL H9 2992 1.264 1.982 5.650
 91MOL C9 2993 1.572 2.095 5.595
 91MOL H10 2994 1.650 2.152 5.646
 91MOL C10 2995 1.435 2.111 5.801
 91MOL H11 2996 1.439 2.220 5.805
 91MOL H12 2997 1.334 2.081 5.833
 91MOL C11 2998 1.365 1.954 5.459
 91MOL H13 2999 1.286 1.893 5.418
 91MOL C12 3000 1.483 1.981 5.399
 91MOL H14 3001 1.503 1.946 5.298
 91MOL C13 3002 1.588 2.056 5.463
 91MOL H15 3003 1.679 2.073 5.406
 92MOL O1 3004 1.514 2.032 8.407
 92MOL O2 3005 1.597 2.055 8.983
 92MOL H1 3006 1.640 2.131 9.026
 92MOL O3 3007 1.402 2.085 8.602
 92MOL O4 3008 1.628 2.193 8.807
 92MOL N1 3009 1.597 1.980 8.621
 92MOL C1 3010 1.500 2.036 8.544
 92MOL C2 3011 1.604 2.079 8.852
 92MOL C3 3012 1.572 1.953 8.763
 92MOL H2 3013 1.469 1.918 8.776
 92MOL C4 3014 1.675 1.841 8.804
 92MOL H3 3015 1.722 1.849 8.902
 92MOL H4 3016 1.625 1.744 8.792
 92MOL C5 3017 1.436 2.076 8.185
 92MOL C6 3018 1.780 1.858 8.695
 92MOL H5 3019 1.835 1.763 8.681
 92MOL H6 3020 1.856 1.930 8.728
 92MOL C7 3021 1.721 1.915 8.571
 92MOL H7 3022 1.798 1.979 8.525
 92MOL H8 3023 1.704 1.843 8.490
 92MOL C8 3024 1.325 2.007 8.128
 92MOL H9 3025 1.236 1.984 8.185
 92MOL C9 3026 1.558 2.098 8.115
 92MOL H10 3027 1.640 2.148 8.166
 92MOL C10 3028 1.428 2.119 8.327
 92MOL H11 3029 1.449 2.226 8.335
 92MOL H12 3030 1.322 2.114 8.351
 92MOL C11 3031 1.337 1.967 7.993
 92MOL H13 3032 1.254 1.917 7.945
 92MOL C12 3033 1.452 1.989 7.922
 92MOL H14 3034 1.459 1.942 7.825
 92MOL C13 3035 1.560 2.058 7.978
 92MOL H15 3036 1.648 2.062 7.915
 93MOL O1 3037 1.509 2.825 0.809
 93MOL O2 3038 1.562 2.818 1.381
 93MOL H1 3039 1.603 2.892 1.429
 93MOL O3 3040 1.393 2.902 0.987
 93MOL O4 3041 1.621 2.969 1.235
 93MOL N1 3042 1.573 2.771 1.021
 93MOL C1 3043 1.493 2.846 0.941
 93MOL C2 3044 1.581 2.858 1.257
 93MOL C3 3045 1.540 2.740 1.160
 93MOL H2 3046 1.434 2.727 1.187
 93MOL C4 3047 1.624 2.616 1.185
 93MOL H3 3048 1.646 2.608 1.292
 93MOL H4 3049 1.579 2.522 1.151
 93MOL C5 3050 1.455 2.815 0.569
 93MOL C6 3051 1.750 2.628 1.099
 93MOL H5 3052 1.790 2.535 1.058
 93MOL H6 3053 1.831 2.691 1.138
 93MOL C7 3054 1.698 2.707 0.973
 93MOL H7 3055 1.774 2.777 0.937
 93MOL H8 3056 1.675 2.628 0.901
 93MOL C8 3057 1.372 2.731 0.492
 93MOL H9 3058 1.292 2.675 0.540
 93MOL C9 3059 1.562 2.883 0.509
 93MOL H10 3060 1.621 2.957 0.563
 93MOL C10 3061 1.410 2.856 0.708
 93MOL H11 3062 1.386 2.963 0.711
 93MOL H12 3063 1.314 2.809 0.732
 93MOL C11 3064 1.395 2.707 0.357
 93MOL H13 3065 1.337 2.632 0.305
 93MOL C12 3066 1.505 2.778 0.303
 93MOL H14 3067 1.532 2.757 0.200
 93MOL C13 3068 1.590 2.860 0.374
 93MOL H15 3069 1.675 2.910 0.328
 94MOL O1 3070 1.506 2.858 3.319
 94MOL O2 3071 1.593 2.831 3.880
 94MOL H1 3072 1.616 2.912 3.929
 94MOL O3 3073 1.400 2.897 3.514
 94MOL O4 3074 1.596 2.995 3.733
 94MOL N1 3075 1.589 2.783 3.512
 94MOL C1 3076 1.497 2.865 3.451
 94MOL C2 3077 1.588 2.878 3.753
 94MOL C3 3078 1.586 2.751 3.660
 94MOL H2 3079 1.490 2.704 3.683
 94MOL C4 3080 1.700 2.652 3.681
 94MOL H3 3081 1.767 2.678 3.764
 94MOL H4 3082 1.659 2.553 3.703
 94MOL C5 3083 1.438 2.879 3.101
 94MOL C6 3084 1.787 2.649 3.556
 94MOL H5 3085 1.798 2.544 3.529
 94MOL H6 3086 1.882 2.701 3.574
 94MOL C7 3087 1.711 2.723 3.443
 94MOL H7 3088 1.781 2.804 3.417
 94MOL H8 3089 1.689 2.659 3.357
 94MOL C8 3090 1.351 2.790 3.033
 94MOL H9 3091 1.260 2.760 3.084
 94MOL C9 3092 1.562 2.908 3.037
 94MOL H10 3093 1.642 2.961 3.088
 94MOL C10 3094 1.404 2.917 3.242
 94MOL H11 3095 1.406 3.027 3.249
 94MOL H12 3096 1.301 2.881 3.258
 94MOL C11 3097 1.382 2.736 2.906
 94MOL H13 3098 1.312 2.676 2.849
 94MOL C12 3099 1.501 2.783 2.835
 94MOL H14 3100 1.525 2.756 2.733
 94MOL C13 3101 1.588 2.869 2.902
 94MOL H15 3102 1.678 2.903 2.853
 95MOL O1 3103 1.517 2.832 5.870
 95MOL O2 3104 1.571 2.863 6.444
 95MOL H1 3105 1.606 2.942 6.488
 95MOL O3 3106 1.408 2.911 6.054
 95MOL O4 3107 1.624 3.006 6.286
 95MOL N1 3108 1.601 2.791 6.076
 95MOL C1 3109 1.504 2.858 6.008
 95MOL C2 3110 1.606 2.886 6.314
 95MOL C3 3111 1.585 2.757 6.222
 95MOL H2 3112 1.486 2.714 6.241
 95MOL C4 3113 1.697 2.653 6.256
 95MOL H3 3114 1.728 2.651 6.362
 95MOL H4 3115 1.664 2.554 6.223
 95MOL C5 3116 1.448 2.827 5.639
 95MOL C6 3117 1.804 2.687 6.157
 95MOL H5 3118 1.874 2.603 6.149
 95MOL H6 3119 1.857 2.771 6.204
 95MOL C7 3120 1.729 2.734 6.028
 95MOL H7 3121 1.788 2.790 5.954
 95MOL H8 3122 1.696 2.646 5.970
 95MOL C8 3123 1.356 2.750 5.573
 95MOL H9 3124 1.268 2.714 5.626
 95MOL C9 3125 1.567 2.862 5.574
 95MOL H10 3126 1.638 2.926 5.625
 95MOL C10 3127 1.416 2.878 5.778
 95MOL H11 3128 1.411 2.988 5.779
 95MOL H12 3129 1.318 2.835 5.804
 95MOL C11 3130 1.375 2.713 5.435
 95MOL H13 3131 1.299 2.657 5.383
 95MOL C12 3132 1.493 2.750 5.375
 95MOL H14 3133 1.519 2.712 5.276
 95MOL C13 3134 1.593 2.823 5.439
 95MOL H15 3135 1.686 2.857 5.392
 96MOL O1 3136 1.536 2.821 8.412
 96MOL O2 3137 1.576 2.835 8.986
 96MOL H1 3138 1.620 2.912 9.025
 96MOL O3 3139 1.412 2.878 8.598
 96MOL O4 3140 1.635 2.963 8.821
 96MOL N1 3141 1.598 2.753 8.626
 96MOL C1 3142 1.513 2.829 8.548
 96MOL C2 3143 1.598 2.856 8.856
 96MOL C3 3144 1.578 2.729 8.765
 96MOL H2 3145 1.473 2.703 8.786
 96MOL C4 3146 1.685 2.616 8.798
 96MOL H3 3147 1.714 2.622 8.904
 96MOL H4 3148 1.651 2.515 8.773
 96MOL C5 3149 1.454 2.850 8.193
 96MOL C6 3150 1.803 2.644 8.697
 96MOL H5 3151 1.858 2.554 8.664
 96MOL H6 3152 1.877 2.710 8.745
 96MOL C7 3153 1.728 2.705 8.579
 96MOL H7 3154 1.786 2.791 8.542
 96MOL H8 3155 1.713 2.629 8.502
 96MOL C8 3156 1.344 2.778 8.145
 96MOL H9 3157 1.260 2.763 8.212
 96MOL C9 3158 1.572 2.856 8.108
 96MOL H10 3159 1.665 2.898 8.144
 96MOL C10 3160 1.449 2.904 8.331
 96MOL H11 3161 1.491 3.005 8.332
 96MOL H12 3162 1.346 2.912 8.369
 96MOL C11 3163 1.338 2.727 8.011
 96MOL H13 3164 1.253 2.671 7.973
 96MOL C12 3165 1.452 2.742 7.934
 96MOL H14 3166 1.449 2.697 7.835
 96MOL C13 3167 1.575 2.802 7.976
 96MOL H15 3168 1.665 2.806 7.915
 97MOL O1 3169 1.533 3.602 0.806
 97MOL O2 3170 1.604 3.602 1.383
 97MOL H1 3171 1.633 3.683 1.429
 97MOL O3 3172 1.427 3.672 0.996
 97MOL O4 3173 1.657 3.751 1.221
 97MOL N1 3174 1.618 3.547 1.008
 97MOL C1 3175 1.516 3.609 0.943
 97MOL C2 3176 1.622 3.639 1.247
 97MOL C3 3177 1.610 3.511 1.153
 97MOL H2 3178 1.517 3.462 1.182
 97MOL C4 3179 1.724 3.402 1.171
 97MOL H3 3180 1.768 3.405 1.271
 97MOL H4 3181 1.683 3.301 1.158
 97MOL C5 3182 1.457 3.632 0.582
 97MOL C6 3183 1.821 3.414 1.052
 97MOL H5 3184 1.872 3.319 1.028
 97MOL H6 3185 1.903 3.480 1.082
 97MOL C7 3186 1.731 3.479 0.945
 97MOL H7 3187 1.785 3.561 0.897
 97MOL H8 3188 1.691 3.413 0.867
 97MOL C8 3189 1.346 3.562 0.540
 97MOL H9 3190 1.273 3.526 0.613
 97MOL C9 3191 1.557 3.667 0.492
 97MOL H10 3192 1.641 3.732 0.513
 97MOL C10 3193 1.448 3.682 0.725
 97MOL H11 3194 1.475 3.788 0.739
 97MOL H12 3195 1.341 3.679 0.751
 97MOL C11 3196 1.332 3.519 0.408
 97MOL H13 3197 1.245 3.462 0.377
 97MOL C12 3198 1.436 3.563 0.320
 97MOL H14 3199 1.437 3.526 0.218
 97MOL C13 3200 1.554 3.625 0.364
 97MOL H15 3201 1.638 3.645 0.299
 98MOL O1 3202 1.473 3.648 3.327
 98MOL O2 3203 1.538 3.603 3.902
 98MOL H1 3204 1.566 3.686 3.946
 98MOL O3 3205 1.360 3.686 3.524
 98MOL O4 3206 1.600 3.761 3.768
 98MOL N1 3207 1.556 3.575 3.528
 98MOL C1 3208 1.451 3.639 3.459
 98MOL C2 3209 1.558 3.647 3.776
 98MOL C3 3210 1.542 3.536 3.670
 98MOL H2 3211 1.446 3.485 3.685
 98MOL C4 3212 1.653 3.427 3.689
 98MOL H3 3213 1.707 3.420 3.784
 98MOL H4 3214 1.604 3.330 3.674
 98MOL C5 3215 1.415 3.645 3.096
 98MOL C6 3216 1.757 3.442 3.575
 98MOL H5 3217 1.796 3.363 3.510
 98MOL H6 3218 1.836 3.509 3.612
 98MOL C7 3219 1.679 3.521 3.468
 98MOL H7 3220 1.743 3.603 3.432
 98MOL H8 3221 1.650 3.453 3.387
 98MOL C8 3222 1.332 3.573 3.007
 98MOL H9 3223 1.230 3.548 3.036
 98MOL C9 3224 1.541 3.685 3.062
 98MOL H10 3225 1.594 3.749 3.131
 98MOL C10 3226 1.363 3.667 3.239
 98MOL H11 3227 1.326 3.770 3.249
 98MOL H12 3228 1.281 3.598 3.264
 98MOL C11 3229 1.392 3.531 2.885
 98MOL H13 3230 1.327 3.482 2.813
 98MOL C12 3231 1.518 3.573 2.851
 98MOL H14 3232 1.562 3.547 2.755
 98MOL C13 3233 1.592 3.650 2.935
 98MOL H15 3234 1.695 3.678 2.916
 99MOL O1 3235 1.486 3.590 5.888
 99MOL O2 3236 1.588 3.595 6.450
 99MOL H1 3237 1.628 3.684 6.458
 99MOL O3 3238 1.375 3.646 6.081
 99MOL O4 3239 1.600 3.735 6.294
 99MOL N1 3240 1.571 3.532 6.093
 99MOL C1 3241 1.468 3.592 6.022
 99MOL C2 3242 1.569 3.621 6.324
 99MOL C3 3243 1.572 3.495 6.230
 99MOL H2 3244 1.484 3.434 6.254
 99MOL C4 3245 1.695 3.405 6.246
 99MOL H3 3246 1.742 3.419 6.344
 99MOL H4 3247 1.658 3.302 6.245
 99MOL C5 3248 1.408 3.600 5.659
 99MOL C6 3249 1.793 3.432 6.133
 99MOL H5 3250 1.843 3.337 6.108
 99MOL H6 3251 1.865 3.500 6.182
 99MOL C7 3252 1.707 3.494 6.028
 99MOL H7 3253 1.760 3.585 6.000
 99MOL H8 3254 1.694 3.421 5.947
 99MOL C8 3255 1.317 3.526 5.582
 99MOL H9 3256 1.219 3.494 5.616
 99MOL C9 3257 1.527 3.647 5.605
 99MOL H10 3258 1.593 3.708 5.666
 99MOL C10 3259 1.381 3.644 5.800
 99MOL H11 3260 1.372 3.753 5.800
 99MOL H12 3261 1.285 3.600 5.829
 99MOL C11 3262 1.364 3.475 5.453
 99MOL H13 3263 1.311 3.399 5.396
 99MOL C12 3264 1.482 3.523 5.403
 99MOL H14 3265 1.507 3.494 5.302
 99MOL C13 3266 1.568 3.612 5.477
 99MOL H15 3267 1.656 3.659 5.433
 100MOL O1 3268 1.513 3.612 8.428
 100MOL O2 3269 1.601 3.596 8.997
 100MOL H1 3270 1.611 3.679 9.047
 100MOL O3 3271 1.398 3.669 8.605
 100MOL O4 3272 1.625 3.750 8.838
 100MOL N1 3273 1.602 3.550 8.618
 100MOL C1 3274 1.504 3.624 8.559
 100MOL C2 3275 1.621 3.631 8.867
 100MOL C3 3276 1.591 3.521 8.765
 100MOL H2 3277 1.489 3.491 8.796
 100MOL C4 3278 1.686 3.398 8.774
 100MOL H3 3279 1.737 3.391 8.871
 100MOL H4 3280 1.630 3.307 8.751
 100MOL C5 3281 1.410 3.612 8.192
 100MOL C6 3282 1.791 3.422 8.666
 100MOL H5 3283 1.832 3.325 8.635
 100MOL H6 3284 1.872 3.482 8.709
 100MOL C7 3285 1.719 3.491 8.556
 100MOL H7 3286 1.780 3.576 8.521
 100MOL H8 3287 1.683 3.428 8.474
 100MOL C8 3288 1.294 3.545 8.158
 100MOL H9 3289 1.210 3.523 8.224
 100MOL C9 3290 1.513 3.635 8.099
 100MOL H10 3291 1.604 3.687 8.130
 100MOL C10 3292 1.419 3.684 8.332
 100MOL H11 3293 1.455 3.787 8.317
 100MOL H12 3294 1.317 3.687 8.370
 100MOL C11 3295 1.283 3.500 8.029
 100MOL H13 3296 1.199 3.439 7.998
 100MOL C12 3297 1.390 3.508 7.935
 100MOL H14 3298 1.375 3.451 7.844
 100MOL C13 3299 1.507 3.584 7.967
 100MOL H15 3300 1.596 3.600 7.907
 101MOL O1 3301 1.501 4.373 0.838
 101MOL O2 3302 1.611 4.358 1.394
 101MOL H1 3303 1.616 4.448 1.430
 101MOL O3 3304 1.414 4.401 1.038
 101MOL O4 3305 1.612 4.502 1.238
 101MOL N1 3306 1.600 4.285 1.029
 101MOL C1 3307 1.506 4.359 0.972
 101MOL C2 3308 1.596 4.385 1.266
 101MOL C3 3309 1.595 4.263 1.172
 101MOL H2 3310 1.499 4.213 1.192
 101MOL C4 3311 1.712 4.165 1.202
 101MOL H3 3312 1.762 4.193 1.295
 101MOL H4 3313 1.674 4.061 1.203
 101MOL C5 3314 1.416 4.414 0.617
 101MOL C6 3315 1.809 4.180 1.083
 101MOL H5 3316 1.869 4.096 1.047
 101MOL H6 3317 1.877 4.257 1.122
 101MOL C7 3318 1.725 4.250 0.970
 101MOL H7 3319 1.781 4.337 0.934
 101MOL H8 3320 1.714 4.177 0.889
 101MOL C8 3321 1.305 4.350 0.549
 101MOL H9 3322 1.207 4.344 0.596
 101MOL C9 3323 1.540 4.428 0.558
 101MOL H10 3324 1.629 4.464 0.609
 101MOL C10 3325 1.396 4.446 0.769
 101MOL H11 3326 1.406 4.554 0.783
 101MOL H12 3327 1.300 4.407 0.804
 101MOL C11 3328 1.328 4.316 0.409
 101MOL H13 3329 1.244 4.268 0.359
 101MOL C12 3330 1.459 4.318 0.353
 101MOL H14 3331 1.480 4.275 0.255
 101MOL C13 3332 1.561 4.374 0.432
 101MOL H15 3333 1.658 4.380 0.384
 102MOL O1 3334 1.522 4.401 3.356
 102MOL O2 3335 1.607 4.344 3.917
 102MOL H1 3336 1.635 4.428 3.957
 102MOL O3 3337 1.388 4.433 3.541
 102MOL O4 3338 1.607 4.514 3.783
 102MOL N1 3339 1.590 4.331 3.560
 102MOL C1 3340 1.490 4.393 3.492
 102MOL C2 3341 1.595 4.393 3.797
 102MOL C3 3342 1.575 4.278 3.697
 102MOL H2 3343 1.471 4.245 3.714
 102MOL C4 3344 1.681 4.168 3.716
 102MOL H3 3345 1.722 4.156 3.817
 102MOL H4 3346 1.643 4.070 3.684
 102MOL C5 3347 1.432 4.419 3.135
 102MOL C6 3348 1.798 4.218 3.629
 102MOL H5 3349 1.864 4.140 3.588
 102MOL H6 3350 1.860 4.288 3.686
 102MOL C7 3351 1.722 4.285 3.513
 102MOL H7 3352 1.781 4.373 3.486
 102MOL H8 3353 1.712 4.215 3.429
 102MOL C8 3354 1.327 4.349 3.081
 102MOL H9 3355 1.235 4.334 3.137
 102MOL C9 3356 1.551 4.442 3.062
 102MOL H10 3357 1.637 4.498 3.098
 102MOL C10 3358 1.422 4.471 3.279
 102MOL H11 3359 1.432 4.581 3.284
 102MOL H12 3360 1.321 4.459 3.319
 102MOL C11 3361 1.334 4.294 2.952
 102MOL H13 3362 1.257 4.234 2.904
 102MOL C12 3363 1.458 4.310 2.884
 102MOL H14 3364 1.468 4.263 2.787
 102MOL C13 3365 1.563 4.387 2.935
 102MOL H15 3366 1.656 4.391 2.880
 103MOL O1 3367 1.546 4.409 5.898
 103MOL O2 3368 1.558 4.431 6.459
 103MOL H1 3369 1.611 4.505 6.492
 103MOL O3 3370 1.376 4.423 6.062
 103MOL O4 3371 1.592 4.552 6.283
 103MOL N1 3372 1.579 4.319 6.103
 103MOL C1 3373 1.488 4.388 6.024
 103MOL C2 3374 1.581 4.439 6.326
 103MOL C3 3375 1.555 4.309 6.246
 103MOL H2 3376 1.450 4.280 6.265
 103MOL C4 3377 1.651 4.194 6.289
 103MOL H3 3378 1.669 4.207 6.397
 103MOL H4 3379 1.602 4.098 6.271
 103MOL C5 3380 1.444 4.409 5.663
 103MOL C6 3381 1.771 4.213 6.195
 103MOL H5 3382 1.834 4.125 6.178
 103MOL H6 3383 1.836 4.290 6.238
 103MOL C7 3384 1.717 4.276 6.066
 103MOL H7 3385 1.775 4.365 6.040
 103MOL H8 3386 1.714 4.202 5.986
 103MOL C8 3387 1.322 4.356 5.630
 103MOL H9 3388 1.242 4.355 5.704
 103MOL C9 3389 1.553 4.392 5.575
 103MOL H10 3390 1.651 4.422 5.609
 103MOL C10 3391 1.469 4.484 5.799
 103MOL H11 3392 1.505 4.586 5.781
 103MOL H12 3393 1.370 4.516 5.835
 103MOL C11 3394 1.299 4.295 5.507
 103MOL H13 3395 1.202 4.251 5.488
 103MOL C12 3396 1.408 4.274 5.415
 103MOL H14 3397 1.397 4.216 5.324
 103MOL C13 3398 1.532 4.325 5.451
 103MOL H15 3399 1.616 4.317 5.383
 104MOL O1 3400 1.496 4.399 8.422
 104MOL O2 3401 1.615 4.405 8.977
 104MOL H1 3402 1.619 4.495 9.013
 104MOL O3 3403 1.390 4.441 8.620
 104MOL O4 3404 1.604 4.539 8.814
 104MOL N1 3405 1.591 4.324 8.617
 104MOL C1 3406 1.482 4.390 8.556
 104MOL C2 3407 1.610 4.422 8.852
 104MOL C3 3408 1.603 4.295 8.758
 104MOL H2 3409 1.522 4.229 8.790
 104MOL C4 3410 1.732 4.211 8.772
 104MOL H3 3411 1.800 4.242 8.851
 104MOL H4 3412 1.702 4.107 8.792
 104MOL C5 3413 1.406 4.419 8.199
 104MOL C6 3414 1.804 4.207 8.641
 104MOL H5 3415 1.821 4.104 8.607
 104MOL H6 3416 1.896 4.266 8.654
 104MOL C7 3417 1.707 4.273 8.542
 104MOL H7 3418 1.747 4.365 8.497
 104MOL H8 3419 1.673 4.203 8.465
 104MOL C8 3420 1.315 4.326 8.146
 104MOL H9 3421 1.235 4.299 8.215
 104MOL C9 3422 1.522 4.455 8.124
 104MOL H10 3423 1.598 4.526 8.156
 104MOL C10 3424 1.401 4.468 8.342
 104MOL H11 3425 1.410 4.577 8.353
 104MOL H12 3426 1.301 4.440 8.378
 104MOL C11 3427 1.333 4.267 8.028
 104MOL H13 3428 1.265 4.190 7.991
 104MOL C12 3429 1.446 4.308 7.947
 104MOL H14 3430 1.440 4.283 7.842
 104MOL C13 3431 1.544 4.394 7.998
 104MOL H15 3432 1.628 4.420 7.934
 105MOL O1 3433 1.533 5.214 0.806
 105MOL O2 3434 1.627 5.181 1.368
 105MOL H1 3435 1.659 5.262 1.411
 105MOL O3 3436 1.400 5.248 0.986
 105MOL O4 3437 1.626 5.324 1.207
 105MOL N1 3438 1.599 5.131 1.007
 105MOL C1 3439 1.507 5.213 0.939
 105MOL C2 3440 1.615 5.210 1.240
 105MOL C3 3441 1.582 5.097 1.150
 105MOL H2 3442 1.479 5.065 1.172
 105MOL C4 3443 1.671 4.983 1.172
 105MOL H3 3444 1.697 4.965 1.277
 105MOL H4 3445 1.620 4.889 1.147
 105MOL C5 3446 1.444 5.194 0.578
 105MOL C6 3447 1.793 5.006 1.079
 105MOL H5 3448 1.843 4.912 1.051
 105MOL H6 3449 1.860 5.070 1.138
 105MOL C7 3450 1.730 5.080 0.957
 105MOL H7 3451 1.801 5.159 0.931
 105MOL H8 3452 1.714 5.032 0.860
 105MOL C8 3453 1.359 5.091 0.535
 105MOL H9 3454 1.277 5.050 0.594
 105MOL C9 3455 1.546 5.243 0.495
 105MOL H10 3456 1.607 5.327 0.526
 105MOL C10 3457 1.426 5.257 0.715
 105MOL H11 3458 1.415 5.366 0.703
 105MOL H12 3459 1.330 5.231 0.763
 105MOL C11 3460 1.365 5.044 0.402
 105MOL H13 3461 1.287 4.978 0.364
 105MOL C12 3462 1.463 5.097 0.314
 105MOL H14 3463 1.476 5.071 0.209
 105MOL C13 3464 1.560 5.189 0.362
 105MOL H15 3465 1.637 5.221 0.293
 106MOL O1 3466 1.512 5.156 3.354
 106MOL O2 3467 1.596 5.148 3.929
 106MOL H1 3468 1.624 5.234 3.967
 106MOL O3 3469 1.408 5.221 3.547
 106MOL O4 3470 1.586 5.307 3.777
 106MOL N1 3471 1.597 5.100 3.560
 106MOL C1 3472 1.504 5.173 3.491
 106MOL C2 3473 1.565 5.188 3.807
 106MOL C3 3474 1.575 5.072 3.699
 106MOL H2 3475 1.484 5.012 3.706
 106MOL C4 3476 1.687 4.976 3.732
 106MOL H3 3477 1.746 5.020 3.814
 106MOL H4 3478 1.649 4.879 3.766
 106MOL C5 3479 1.444 5.198 3.130
 106MOL C6 3480 1.782 4.965 3.611
 106MOL H5 3481 1.813 4.862 3.588
 106MOL H6 3482 1.876 5.013 3.640
 106MOL C7 3483 1.712 5.041 3.496
 106MOL H7 3484 1.790 5.110 3.462
 106MOL H8 3485 1.682 4.967 3.421
 106MOL C8 3486 1.354 5.111 3.064
 106MOL H9 3487 1.257 5.090 3.109
 106MOL C9 3488 1.562 5.232 3.060
 106MOL H10 3489 1.634 5.297 3.109
 106MOL C10 3490 1.416 5.231 3.274
 106MOL H11 3491 1.430 5.338 3.293
 106MOL H12 3492 1.311 5.212 3.298
 106MOL C11 3493 1.373 5.068 2.936
 106MOL H13 3494 1.288 5.022 2.887
 106MOL C12 3495 1.498 5.108 2.868
 106MOL H14 3496 1.522 5.081 2.766
 106MOL C13 3497 1.593 5.181 2.932
 106MOL H15 3498 1.688 5.203 2.883
 107MOL O1 3499 1.525 5.187 5.889
 107MOL O2 3500 1.586 5.165 6.454
 107MOL H1 3501 1.628 5.248 6.481
 107MOL O3 3502 1.399 5.192 6.078
 107MOL O4 3503 1.617 5.313 6.294
 107MOL N1 3504 1.602 5.096 6.087
 107MOL C1 3505 1.504 5.169 6.020
 107MOL C2 3506 1.594 5.199 6.324
 107MOL C3 3507 1.588 5.078 6.233
 107MOL H2 3508 1.493 5.025 6.249
 107MOL C4 3509 1.698 4.974 6.264
 107MOL H3 3510 1.732 4.972 6.369
 107MOL H4 3511 1.653 4.875 6.244
 107MOL C5 3512 1.434 5.209 5.663
 107MOL C6 3513 1.808 5.000 6.160
 107MOL H5 3514 1.866 4.911 6.136
 107MOL H6 3515 1.871 5.076 6.208
 107MOL C7 3516 1.732 5.047 6.038
 107MOL H7 3517 1.786 5.128 5.988
 107MOL H8 3518 1.719 4.958 5.976
 107MOL C8 3519 1.323 5.142 5.611
 107MOL H9 3520 1.234 5.124 5.672
 107MOL C9 3521 1.546 5.242 5.582
 107MOL H10 3522 1.631 5.298 5.619
 107MOL C10 3523 1.430 5.258 5.808
 107MOL H11 3524 1.448 5.366 5.814
 107MOL H12 3525 1.332 5.249 5.856
 107MOL C11 3526 1.332 5.082 5.486
 107MOL H13 3527 1.248 5.024 5.449
 107MOL C12 3528 1.449 5.106 5.409
 107MOL H14 3529 1.448 5.073 5.305
 107MOL C13 3530 1.552 5.188 5.451
 107MOL H15 3531 1.635 5.213 5.385
 108MOL O1 3532 1.511 5.199 8.410
 108MOL O2 3533 1.572 5.171 8.971
 108MOL H1 3534 1.600 5.254 9.013
 108MOL O3 3535 1.387 5.224 8.604
 108MOL O4 3536 1.614 5.310 8.806
 108MOL N1 3537 1.583 5.106 8.608
 108MOL C1 3538 1.488 5.182 8.542
 108MOL C2 3539 1.581 5.200 8.844
 108MOL C3 3540 1.567 5.078 8.755
 108MOL H2 3541 1.472 5.027 8.772
 108MOL C4 3542 1.684 4.968 8.784
 108MOL H3 3543 1.735 4.988 8.878
 108MOL H4 3544 1.641 4.867 8.782
 108MOL C5 3545 1.435 5.215 8.185
 108MOL C6 3546 1.776 4.976 8.661
 108MOL H5 3547 1.805 4.874 8.631
 108MOL H6 3548 1.874 5.015 8.688
 108MOL C7 3549 1.708 5.054 8.547
 108MOL H7 3550 1.770 5.135 8.506
 108MOL H8 3551 1.680 4.983 8.468
 108MOL C8 3552 1.338 5.128 8.126
 108MOL H9 3553 1.254 5.095 8.186
 108MOL C9 3554 1.555 5.246 8.115
 108MOL H10 3555 1.631 5.307 8.161
 108MOL C10 3556 1.415 5.263 8.332
 108MOL H11 3557 1.433 5.371 8.340
 108MOL H12 3558 1.312 5.245 8.366
 108MOL C11 3559 1.369 5.080 8.000
 108MOL H13 3560 1.298 5.015 7.950
 108MOL C12 3561 1.481 5.121 7.922
 108MOL H14 3562 1.508 5.092 7.821
 108MOL C13 3563 1.575 5.204 7.981
 108MOL H15 3564 1.668 5.230 7.932
 109MOL O1 3565 1.517 5.989 0.822
 109MOL O2 3566 1.594 5.946 1.388
 109MOL H1 3567 1.616 6.030 1.433
 109MOL O3 3568 1.380 5.996 1.011
 109MOL O4 3569 1.625 6.087 1.224
 109MOL N1 3570 1.591 5.907 1.024
 109MOL C1 3571 1.488 5.973 0.956
 109MOL C2 3572 1.580 5.984 1.260
 109MOL C3 3573 1.576 5.863 1.165
 109MOL H2 3574 1.477 5.821 1.183
 109MOL C4 3575 1.687 5.755 1.195
 109MOL H3 3576 1.740 5.771 1.289
 109MOL H4 3577 1.650 5.654 1.173
 109MOL C5 3578 1.426 5.999 0.600
 109MOL C6 3579 1.792 5.777 1.082
 109MOL H5 3580 1.841 5.682 1.058
 109MOL H6 3581 1.861 5.849 1.128
 109MOL C7 3582 1.715 5.848 0.966
 109MOL H7 3583 1.775 5.929 0.923
 109MOL H8 3584 1.674 5.783 0.887
 109MOL C8 3585 1.319 5.930 0.549
 109MOL H9 3586 1.228 5.921 0.607
 109MOL C9 3587 1.537 6.016 0.522
 109MOL H10 3588 1.624 6.071 0.556
 109MOL C10 3589 1.413 6.056 0.738
 109MOL H11 3590 1.443 6.161 0.736
 109MOL H12 3591 1.317 6.041 0.789
 109MOL C11 3592 1.318 5.882 0.415
 109MOL H13 3593 1.233 5.840 0.363
 109MOL C12 3594 1.438 5.895 0.341
 109MOL H14 3595 1.438 5.855 0.240
 109MOL C13 3596 1.546 5.958 0.400
 109MOL H15 3597 1.640 5.970 0.346
 110MOL O1 3598 1.527 5.943 3.342
 110MOL O2 3599 1.599 5.954 3.939
 110MOL H1 3600 1.636 6.037 3.975
 110MOL O3 3601 1.396 5.986 3.529
 110MOL O4 3602 1.636 6.093 3.768
 110MOL N1 3603 1.597 5.882 3.563
 110MOL C1 3604 1.498 5.940 3.480
 110MOL C2 3605 1.601 5.984 3.806
 110MOL C3 3606 1.578 5.858 3.708
 110MOL H2 3607 1.476 5.821 3.725
 110MOL C4 3608 1.682 5.744 3.734
 110MOL H3 3609 1.711 5.747 3.840
 110MOL H4 3610 1.636 5.648 3.708
 110MOL C5 3611 1.443 5.969 3.117
 110MOL C6 3612 1.799 5.778 3.638
 110MOL H5 3613 1.861 5.689 3.622
 110MOL H6 3614 1.863 5.856 3.682
 110MOL C7 3615 1.725 5.830 3.514
 110MOL H7 3616 1.769 5.922 3.474
 110MOL H8 3617 1.719 5.754 3.435
 110MOL C8 3618 1.346 5.891 3.058
 110MOL H9 3619 1.245 5.881 3.098
 110MOL C9 3620 1.571 5.984 3.063
 110MOL H10 3621 1.643 6.047 3.114
 110MOL C10 3622 1.430 6.014 3.262
 110MOL H11 3623 1.443 6.123 3.256
 110MOL H12 3624 1.328 6.000 3.300
 110MOL C11 3625 1.367 5.851 2.926
 110MOL H13 3626 1.284 5.798 2.880
 110MOL C12 3627 1.487 5.885 2.860
 110MOL H14 3628 1.501 5.860 2.756
 110MOL C13 3629 1.590 5.947 2.930
 110MOL H15 3630 1.686 5.964 2.884
 111MOL O1 3631 1.523 5.988 5.889
 111MOL O2 3632 1.596 5.953 6.454
 111MOL H1 3633 1.619 6.042 6.485
 111MOL O3 3634 1.379 5.998 6.066
 111MOL O4 3635 1.597 6.095 6.292
 111MOL N1 3636 1.583 5.898 6.091
 111MOL C1 3637 1.488 5.968 6.022
 111MOL C2 3638 1.593 5.979 6.327
 111MOL C3 3639 1.569 5.867 6.234
 111MOL H2 3640 1.466 5.832 6.251
 111MOL C4 3641 1.668 5.747 6.258
 111MOL H3 3642 1.709 5.734 6.359
 111MOL H4 3643 1.609 5.656 6.245
 111MOL C5 3644 1.458 5.983 5.658
 111MOL C6 3645 1.771 5.759 6.144
 111MOL H5 3646 1.798 5.663 6.098
 111MOL H6 3647 1.851 5.817 6.191
 111MOL C7 3648 1.704 5.841 6.028
 111MOL H7 3649 1.774 5.915 5.988
 111MOL H8 3650 1.663 5.786 5.942
 111MOL C8 3651 1.365 5.918 5.577
 111MOL H9 3652 1.264 5.894 5.608
 111MOL C9 3653 1.582 6.020 5.604
 111MOL H10 3654 1.661 6.067 5.662
 111MOL C10 3655 1.415 6.022 5.797
 111MOL H11 3656 1.409 6.131 5.791
 111MOL H12 3657 1.320 5.972 5.820
 111MOL C11 3658 1.390 5.898 5.441
 111MOL H13 3659 1.317 5.856 5.372
 111MOL C12 3660 1.510 5.935 5.389
 111MOL H14 3661 1.530 5.911 5.285
 111MOL C13 3662 1.606 6.002 5.470
 111MOL H15 3663 1.704 6.037 5.438
 112MOL O1 3664 1.526 5.986 8.405
 112MOL O2 3665 1.610 5.973 8.987
 112MOL H1 3666 1.646 6.049 9.036
 112MOL O3 3667 1.394 6.027 8.592
 112MOL O4 3668 1.614 6.131 8.834
 112MOL N1 3669 1.596 5.924 8.613
 112MOL C1 3670 1.497 5.986 8.539
 112MOL C2 3671 1.619 6.012 8.859
 112MOL C3 3672 1.584 5.903 8.760
 112MOL H2 3673 1.484 5.868 8.788
 112MOL C4 3674 1.673 5.769 8.773
 112MOL H3 3675 1.719 5.759 8.872
 112MOL H4 3676 1.607 5.682 8.767
 112MOL C5 3677 1.468 5.993 8.173
 112MOL C6 3678 1.774 5.775 8.663
 112MOL H5 3679 1.786 5.678 8.615
 112MOL H6 3680 1.867 5.819 8.702
 112MOL C7 3681 1.718 5.866 8.553
 112MOL H7 3682 1.789 5.944 8.523
 112MOL H8 3683 1.697 5.809 8.462
 112MOL C8 3684 1.370 5.929 8.103
 112MOL H9 3685 1.269 5.921 8.143
 112MOL C9 3686 1.599 6.015 8.122
 112MOL H10 3687 1.677 6.073 8.170
 112MOL C10 3688 1.429 6.044 8.309
 112MOL H11 3689 1.436 6.153 8.305
 112MOL H12 3690 1.323 6.017 8.316
 112MOL C11 3691 1.406 5.866 7.982
 112MOL H13 3692 1.326 5.810 7.934
 112MOL C12 3693 1.529 5.895 7.922
 112MOL H14 3694 1.557 5.858 7.824
 112MOL C13 3695 1.622 5.974 7.990
 112MOL H15 3696 1.718 5.996 7.945
 113MOL O1 3697 1.490 6.739 0.817
 113MOL O2 3698 1.615 6.720 1.398
 113MOL H1 3699 1.625 6.811 1.430
 113MOL O3 3700 1.379 6.800 1.003
 113MOL O4 3701 1.595 6.889 1.253
 113MOL N1 3702 1.586 6.697 1.023
 113MOL C1 3703 1.477 6.753 0.949
 113MOL C2 3704 1.599 6.769 1.273
 113MOL C3 3705 1.568 6.657 1.163
 113MOL H2 3706 1.463 6.625 1.176
 113MOL C4 3707 1.663 6.537 1.176
 113MOL H3 3708 1.692 6.506 1.277
 113MOL H4 3709 1.618 6.446 1.136
 113MOL C5 3710 1.440 6.758 0.582
 113MOL C6 3711 1.778 6.572 1.076
 113MOL H5 3712 1.820 6.483 1.027
 113MOL H6 3713 1.856 6.635 1.119
 113MOL C7 3714 1.714 6.649 0.956
 113MOL H7 3715 1.769 6.739 0.928
 113MOL H8 3716 1.689 6.582 0.873
 113MOL C8 3717 1.357 6.690 0.491
 113MOL H9 3718 1.256 6.674 0.527
 113MOL C9 3719 1.570 6.794 0.542
 113MOL H10 3720 1.638 6.847 0.609
 113MOL C10 3721 1.384 6.779 0.728
 113MOL H11 3722 1.366 6.887 0.732
 113MOL H12 3723 1.290 6.722 0.738
 113MOL C11 3724 1.397 6.665 0.361
 113MOL H13 3725 1.327 6.619 0.292
 113MOL C12 3726 1.525 6.708 0.320
 113MOL H14 3727 1.558 6.699 0.217
 113MOL C13 3728 1.613 6.776 0.409
 113MOL H15 3729 1.711 6.814 0.379
 114MOL O1 3730 1.503 6.708 3.373
 114MOL O2 3731 1.574 6.739 3.926
 114MOL H1 3732 1.582 6.831 3.957
 114MOL O3 3733 1.393 6.756 3.558
 114MOL O4 3734 1.619 6.869 3.748
 114MOL N1 3735 1.593 6.659 3.567
 114MOL C1 3736 1.503 6.742 3.504
 114MOL C2 3737 1.596 6.757 3.795
 114MOL C3 3738 1.584 6.629 3.715
 114MOL H2 3739 1.482 6.592 3.730
 114MOL C4 3740 1.695 6.524 3.742
 114MOL H3 3741 1.732 6.536 3.844
 114MOL H4 3742 1.666 6.420 3.727
 114MOL C5 3743 1.470 6.738 3.134
 114MOL C6 3744 1.797 6.556 3.633
 114MOL H5 3745 1.849 6.466 3.598
 114MOL H6 3746 1.872 6.624 3.675
 114MOL C7 3747 1.725 6.623 3.514
 114MOL H7 3748 1.781 6.708 3.474
 114MOL H8 3749 1.693 6.550 3.438
 114MOL C8 3750 1.396 6.678 3.032
 114MOL H9 3751 1.291 6.656 3.047
 114MOL C9 3752 1.606 6.777 3.107
 114MOL H10 3753 1.664 6.822 3.187
 114MOL C10 3754 1.410 6.764 3.278
 114MOL H11 3755 1.400 6.871 3.297
 114MOL H12 3756 1.317 6.710 3.298
 114MOL C11 3757 1.450 6.667 2.906
 114MOL H13 3758 1.383 6.621 2.833
 114MOL C12 3759 1.576 6.716 2.873
 114MOL H14 3760 1.602 6.726 2.768
 114MOL C13 3761 1.656 6.776 2.974
 114MOL H15 3762 1.750 6.821 2.945
 115MOL O1 3763 1.485 6.759 5.888
 115MOL O2 3764 1.567 6.738 6.455
 115MOL H1 3765 1.588 6.821 6.501
 115MOL O3 3766 1.378 6.800 6.087
 115MOL O4 3767 1.591 6.882 6.293
 115MOL N1 3768 1.562 6.671 6.091
 115MOL C1 3769 1.473 6.757 6.025
 115MOL C2 3770 1.570 6.768 6.327
 115MOL C3 3771 1.565 6.647 6.232
 115MOL H2 3772 1.472 6.596 6.262
 115MOL C4 3773 1.676 6.545 6.261
 115MOL H3 3774 1.740 6.568 6.347
 115MOL H4 3775 1.622 6.451 6.277
 115MOL C5 3776 1.405 6.764 5.671
 115MOL C6 3777 1.760 6.544 6.135
 115MOL H5 3778 1.775 6.442 6.097
 115MOL H6 3779 1.852 6.597 6.164
 115MOL C7 3780 1.680 6.619 6.028
 115MOL H7 3781 1.737 6.700 5.983
 115MOL H8 3782 1.657 6.549 5.947
 115MOL C8 3783 1.309 6.666 5.625
 115MOL H9 3784 1.227 6.633 5.688
 115MOL C9 3785 1.523 6.797 5.592
 115MOL H10 3786 1.600 6.864 5.630
 115MOL C10 3787 1.389 6.819 5.807
 115MOL H11 3788 1.397 6.928 5.803
 115MOL H12 3789 1.289 6.798 5.848
 115MOL C11 3790 1.328 6.606 5.497
 115MOL H13 3791 1.253 6.535 5.462
 115MOL C12 3792 1.440 6.652 5.420
 115MOL H14 3793 1.455 6.609 5.322
 115MOL C13 3794 1.536 6.744 5.464
 115MOL H15 3795 1.619 6.781 5.405
 116MOL O1 3796 1.493 6.749 8.400
 116MOL O2 3797 1.602 6.752 8.965
 116MOL H1 3798 1.644 6.830 9.005
 116MOL O3 3799 1.386 6.835 8.595
 116MOL O4 3800 1.632 6.902 8.800
 116MOL N1 3801 1.579 6.712 8.605
 116MOL C1 3802 1.474 6.774 8.535
 116MOL C2 3803 1.603 6.790 8.837
 116MOL C3 3804 1.564 6.672 8.743
 116MOL H2 3805 1.463 6.638 8.771
 116MOL C4 3806 1.668 6.556 8.766
 116MOL H3 3807 1.721 6.548 8.862
 116MOL H4 3808 1.617 6.460 8.750
 116MOL C5 3809 1.428 6.753 8.170
 116MOL C6 3810 1.766 6.569 8.652
 116MOL H5 3811 1.803 6.471 8.619
 116MOL H6 3812 1.855 6.627 8.679
 116MOL C7 3813 1.683 6.632 8.538
 116MOL H7 3814 1.749 6.685 8.470
 116MOL H8 3815 1.640 6.548 8.481
 116MOL C8 3816 1.322 6.682 8.101
 116MOL H9 3817 1.235 6.654 8.159
 116MOL C9 3818 1.545 6.782 8.097
 116MOL H10 3819 1.631 6.826 8.146
 116MOL C10 3820 1.396 6.808 8.308
 116MOL H11 3821 1.411 6.917 8.306
 116MOL H12 3822 1.293 6.788 8.340
 116MOL C11 3823 1.344 6.638 7.969
 116MOL H13 3824 1.277 6.569 7.918
 116MOL C12 3825 1.467 6.655 7.908
 116MOL H14 3826 1.488 6.627 7.805
 116MOL C13 3827 1.570 6.730 7.968
 116MOL H15 3828 1.668 6.741 7.922
 117MOL O1 3829 1.523 7.516 0.837
 117MOL O2 3830 1.598 7.521 1.404
 117MOL H1 3831 1.644 7.599 1.441
 117MOL O3 3832 1.406 7.583 1.019
 117MOL O4 3833 1.623 7.664 1.244
 117MOL N1 3834 1.600 7.451 1.037
 117MOL C1 3835 1.507 7.531 0.969
 117MOL C2 3836 1.598 7.547 1.272
 117MOL C3 3837 1.574 7.422 1.182
 117MOL H2 3838 1.471 7.385 1.190
 117MOL C4 3839 1.677 7.313 1.212
 117MOL H3 3840 1.709 7.308 1.316
 117MOL H4 3841 1.640 7.212 1.189
 117MOL C5 3842 1.452 7.557 0.606
 117MOL C6 3843 1.794 7.337 1.113
 117MOL H5 3844 1.849 7.243 1.099
 117MOL H6 3845 1.866 7.406 1.158
 117MOL C7 3846 1.727 7.386 0.983
 117MOL H7 3847 1.782 7.453 0.916
 117MOL H8 3848 1.702 7.303 0.916
 117MOL C8 3849 1.344 7.503 0.535
 117MOL H9 3850 1.244 7.498 0.576
 117MOL C9 3851 1.577 7.565 0.544
 117MOL H10 3852 1.659 7.603 0.604
 117MOL C10 3853 1.437 7.593 0.750
 117MOL H11 3854 1.445 7.701 0.766
 117MOL H12 3855 1.331 7.568 0.767
 117MOL C11 3856 1.363 7.450 0.404
 117MOL H13 3857 1.274 7.410 0.356
 117MOL C12 3858 1.491 7.452 0.346
 117MOL H14 3859 1.508 7.420 0.243
 117MOL C13 3860 1.595 7.515 0.416
 117MOL H15 3861 1.691 7.522 0.366
 118MOL O1 3862 1.524 7.528 3.362
 118MOL O2 3863 1.624 7.519 3.930
 118MOL H1 3864 1.655 7.604 3.967
 118MOL O3 3865 1.389 7.587 3.541
 118MOL O4 3866 1.613 7.674 3.762
 118MOL N1 3867 1.577 7.463 3.572
 118MOL C1 3868 1.492 7.539 3.497
 118MOL C2 3869 1.601 7.556 3.801
 118MOL C3 3870 1.568 7.433 3.712
 118MOL H2 3871 1.469 7.400 3.747
 118MOL C4 3872 1.666 7.309 3.731
 118MOL H3 3873 1.702 7.284 3.832
 118MOL H4 3874 1.621 7.219 3.688
 118MOL C5 3875 1.448 7.536 3.128
 118MOL C6 3876 1.777 7.350 3.636
 118MOL H5 3877 1.833 7.257 3.621
 118MOL H6 3878 1.854 7.417 3.678
 118MOL C7 3879 1.703 7.416 3.519
 118MOL H7 3880 1.755 7.504 3.480
 118MOL H8 3881 1.688 7.351 3.433
 118MOL C8 3882 1.356 7.447 3.074
 118MOL H9 3883 1.273 7.404 3.128
 118MOL C9 3884 1.563 7.570 3.044
 118MOL H10 3885 1.631 7.644 3.086
 118MOL C10 3886 1.434 7.590 3.265
 118MOL H11 3887 1.448 7.699 3.261
 118MOL H12 3888 1.330 7.571 3.292
 118MOL C11 3889 1.379 7.394 2.941
 118MOL H13 3890 1.313 7.317 2.904
 118MOL C12 3891 1.483 7.443 2.855
 118MOL H14 3892 1.480 7.399 2.756
 118MOL C13 3893 1.581 7.526 2.911
 118MOL H15 3894 1.659 7.567 2.848
 119MOL O1 3895 1.516 7.530 5.906
 119MOL O2 3896 1.619 7.477 6.456
 119MOL H1 3897 1.665 7.555 6.492
 119MOL O3 3898 1.397 7.567 6.096
 119MOL O4 3899 1.605 7.641 6.312
 119MOL N1 3900 1.594 7.446 6.100
 119MOL C1 3901 1.500 7.526 6.040
 119MOL C2 3902 1.586 7.526 6.341
 119MOL C3 3903 1.587 7.406 6.240
 119MOL H2 3904 1.497 7.348 6.261
 119MOL C4 3905 1.697 7.298 6.253
 119MOL H3 3906 1.763 7.323 6.338
 119MOL H4 3907 1.657 7.197 6.264
 119MOL C5 3908 1.454 7.566 5.671
 119MOL C6 3909 1.783 7.309 6.129
 119MOL H5 3910 1.803 7.210 6.087
 119MOL H6 3911 1.879 7.357 6.150
 119MOL C7 3912 1.714 7.404 6.030
 119MOL H7 3913 1.775 7.491 6.002
 119MOL H8 3914 1.686 7.357 5.935
 119MOL C8 3915 1.352 7.510 5.591
 119MOL H9 3916 1.251 7.491 5.625
 119MOL C9 3917 1.580 7.575 5.611
 119MOL H10 3918 1.656 7.618 5.675
 119MOL C10 3919 1.425 7.596 5.819
 119MOL H11 3920 1.421 7.705 5.832
 119MOL H12 3921 1.322 7.566 5.841
 119MOL C11 3922 1.372 7.472 5.457
 119MOL H13 3923 1.297 7.416 5.401
 119MOL C12 3924 1.499 7.491 5.400
 119MOL H14 3925 1.526 7.471 5.297
 119MOL C13 3926 1.603 7.545 5.478
 119MOL H15 3927 1.704 7.542 5.439
 120MOL O1 3928 1.499 7.555 8.413
 120MOL O2 3929 1.604 7.535 8.975
 120MOL H1 3930 1.643 7.613 9.018
 120MOL O3 3931 1.374 7.598 8.602
 120MOL O4 3932 1.612 7.689 8.811
 120MOL N1 3933 1.558 7.466 8.613
 120MOL C1 3934 1.471 7.554 8.547
 120MOL C2 3935 1.592 7.573 8.845
 120MOL C3 3936 1.556 7.448 8.761
 120MOL H2 3937 1.455 7.419 8.792
 120MOL C4 3938 1.653 7.324 8.783
 120MOL H3 3939 1.705 7.320 8.879
 120MOL H4 3940 1.596 7.232 8.765
 120MOL C5 3941 1.445 7.560 8.187
 120MOL C6 3942 1.760 7.344 8.678
 120MOL H5 3943 1.824 7.257 8.659
 120MOL H6 3944 1.832 7.409 8.729
 120MOL C7 3945 1.691 7.414 8.560
 120MOL H7 3946 1.749 7.505 8.539
 120MOL H8 3947 1.686 7.340 8.479
 120MOL C8 3948 1.352 7.491 8.107
 120MOL H9 3949 1.249 7.472 8.137
 120MOL C9 3950 1.574 7.575 8.132
 120MOL H10 3951 1.649 7.621 8.197
 120MOL C10 3952 1.413 7.617 8.318
 120MOL H11 3953 1.426 7.726 8.317
 120MOL H12 3954 1.306 7.597 8.331
 120MOL C11 3955 1.380 7.457 7.976
 120MOL H13 3956 1.305 7.404 7.918
 120MOL C12 3957 1.505 7.494 7.917
 120MOL H14 3958 1.527 7.461 7.816
 120MOL C13 3959 1.605 7.549 7.995
 120MOL H15 3960 1.704 7.558 7.950
 121MOL O1 3961 2.157 0.478 0.819
 121MOL O2 3962 2.217 0.415 1.392
 121MOL H1 3963 2.237 0.504 1.426
 121MOL O3 3964 2.037 0.507 1.007
 121MOL O4 3965 2.229 0.573 1.237
 121MOL N1 3966 2.233 0.389 1.020
 121MOL C1 3967 2.134 0.462 0.952
 121MOL C2 3968 2.212 0.459 1.263
 121MOL C3 3969 2.206 0.342 1.156
 121MOL H2 3970 2.105 0.298 1.157
 121MOL C4 3971 2.318 0.238 1.177
 121MOL H3 3972 2.339 0.220 1.283
 121MOL H4 3973 2.299 0.143 1.125
 121MOL C5 3974 2.073 0.494 0.587
 121MOL C6 3975 2.434 0.280 1.085
 121MOL H5 3976 2.510 0.202 1.070
 121MOL H6 3977 2.485 0.364 1.134
 121MOL C7 3978 2.363 0.339 0.963
 121MOL H7 3979 2.419 0.428 0.930
 121MOL H8 3980 2.350 0.266 0.882
 121MOL C8 3981 1.975 0.424 0.517
 121MOL H9 3982 1.880 0.389 0.555
 121MOL C9 3983 2.195 0.527 0.525
 121MOL H10 3984 2.279 0.565 0.583
 121MOL C10 3985 2.049 0.525 0.734
 121MOL H11 3986 2.039 0.634 0.743
 121MOL H12 3987 1.951 0.487 0.767
 121MOL C11 3988 1.999 0.400 0.382
 121MOL H13 3989 1.940 0.346 0.309
 121MOL C12 3990 2.119 0.439 0.318
 121MOL H14 3991 2.142 0.410 0.216
 121MOL C13 3992 2.217 0.506 0.386
 121MOL H15 3993 2.313 0.533 0.342
 122MOL O1 3994 2.135 0.428 3.338
 122MOL O2 3995 2.186 0.453 3.908
 122MOL H1 3996 2.223 0.537 3.941
 122MOL O3 3997 2.010 0.495 3.518
 122MOL O4 3998 2.218 0.591 3.738
 122MOL N1 3999 2.208 0.374 3.546
 122MOL C1 4000 2.112 0.443 3.472
 122MOL C2 4001 2.208 0.477 3.776
 122MOL C3 4002 2.191 0.350 3.685
 122MOL H2 4003 2.092 0.307 3.705
 122MOL C4 4004 2.301 0.247 3.719
 122MOL H3 4005 2.336 0.244 3.823
 122MOL H4 4006 2.265 0.148 3.687
 122MOL C5 4007 2.090 0.473 3.094
 122MOL C6 4008 2.418 0.269 3.622
 122MOL H5 4009 2.473 0.176 3.603
 122MOL H6 4010 2.479 0.356 3.649
 122MOL C7 4011 2.336 0.316 3.493
 122MOL H7 4012 2.390 0.388 3.430
 122MOL H8 4013 2.314 0.223 3.439
 122MOL C8 4014 2.014 0.385 3.014
 122MOL H9 4015 1.926 0.335 3.055
 122MOL C9 4016 2.200 0.536 3.038
 122MOL H10 4017 2.247 0.610 3.103
 122MOL C10 4018 2.052 0.493 3.243
 122MOL H11 4019 2.057 0.600 3.266
 122MOL H12 4020 1.950 0.453 3.254
 122MOL C11 4021 2.059 0.358 2.881
 122MOL H13 4022 1.997 0.289 2.825
 122MOL C12 4023 2.169 0.421 2.822
 122MOL H14 4024 2.203 0.387 2.725
 122MOL C13 4025 2.246 0.496 2.909
 122MOL H15 4026 2.337 0.545 2.876
 123MOL O1 4027 2.114 0.477 5.889
 123MOL O2 4028 2.247 0.426 6.455
 123MOL H1 4029 2.259 0.511 6.500
 123MOL O3 4030 2.022 0.524 6.087
 123MOL O4 4031 2.244 0.591 6.305
 123MOL N1 4032 2.222 0.410 6.083
 123MOL C1 4033 2.119 0.480 6.024
 123MOL C2 4034 2.246 0.472 6.325
 123MOL C3 4035 2.209 0.360 6.223
 123MOL H2 4036 2.105 0.332 6.240
 123MOL C4 4037 2.315 0.247 6.231
 123MOL H3 4038 2.346 0.224 6.334
 123MOL H4 4039 2.272 0.154 6.193
 123MOL C5 4040 2.004 0.497 5.687
 123MOL C6 4041 2.422 0.302 6.130
 123MOL H5 4042 2.469 0.213 6.086
 123MOL H6 4043 2.497 0.361 6.184
 123MOL C7 4044 2.350 0.374 6.023
 123MOL H7 4045 2.401 0.469 6.002
 123MOL H8 4046 2.334 0.313 5.933
 123MOL C8 4047 1.887 0.430 5.633
 123MOL H9 4048 1.795 0.424 5.691
 123MOL C9 4049 2.109 0.533 5.600
 123MOL H10 4050 2.182 0.604 5.636
 123MOL C10 4051 2.001 0.547 5.825
 123MOL H11 4052 2.018 0.655 5.818
 123MOL H12 4053 1.908 0.535 5.882
 123MOL C11 4054 1.894 0.384 5.504
 123MOL H13 4055 1.808 0.352 5.446
 123MOL C12 4056 2.014 0.387 5.431
 123MOL H14 4057 2.019 0.353 5.327
 123MOL C13 4058 2.121 0.466 5.477
 123MOL H15 4059 2.209 0.481 5.416
 124MOL O1 4060 2.090 0.487 8.396
 124MOL O2 4061 2.198 0.489 8.973
 124MOL H1 4062 2.196 0.581 9.003
 124MOL O3 4063 1.988 0.555 8.575
 124MOL O4 4064 2.220 0.622 8.803
 124MOL N1 4065 2.176 0.424 8.606
 124MOL C1 4066 2.086 0.508 8.530
 124MOL C2 4067 2.196 0.510 8.842
 124MOL C3 4068 2.170 0.389 8.753
 124MOL H2 4069 2.075 0.349 8.791
 124MOL C4 4070 2.271 0.273 8.767
 124MOL H3 4071 2.314 0.262 8.867
 124MOL H4 4072 2.204 0.188 8.749
 124MOL C5 4073 2.007 0.484 8.170
 124MOL C6 4074 2.379 0.300 8.659
 124MOL H5 4075 2.423 0.204 8.629
 124MOL H6 4076 2.455 0.368 8.700
 124MOL C7 4077 2.297 0.371 8.547
 124MOL H7 4078 2.366 0.449 8.512
 124MOL H8 4079 2.265 0.303 8.467
 124MOL C8 4080 1.932 0.376 8.120
 124MOL H9 4081 1.856 0.319 8.173
 124MOL C9 4082 2.124 0.527 8.103
 124MOL H10 4083 2.190 0.597 8.154
 124MOL C10 4084 1.986 0.534 8.309
 124MOL H11 4085 1.983 0.643 8.297
 124MOL H12 4086 1.886 0.510 8.348
 124MOL C11 4087 1.952 0.344 7.984
 124MOL H13 4088 1.885 0.271 7.939
 124MOL C12 4089 2.058 0.387 7.911
 124MOL H14 4090 2.076 0.360 7.807
 124MOL C13 4091 2.148 0.483 7.971
 124MOL H15 4092 2.238 0.511 7.917
 125MOL O1 4093 2.093 1.268 0.827
 125MOL O2 4094 2.207 1.264 1.390
 125MOL H1 4095 2.241 1.349 1.422
 125MOL O3 4096 1.961 1.299 1.018
 125MOL O4 4097 2.197 1.411 1.235
 125MOL N1 4098 2.166 1.206 1.023
 125MOL C1 4099 2.061 1.262 0.957
 125MOL C2 4100 2.184 1.294 1.266
 125MOL C3 4101 2.159 1.176 1.164
 125MOL H2 4102 2.060 1.137 1.188
 125MOL C4 4103 2.264 1.067 1.179
 125MOL H3 4104 2.307 1.074 1.280
 125MOL H4 4105 2.219 0.970 1.154
 125MOL C5 4106 2.043 1.276 0.601
 125MOL C6 4107 2.364 1.086 1.064
 125MOL H5 4108 2.385 0.986 1.025
 125MOL H6 4109 2.452 1.135 1.109
 125MOL C7 4110 2.292 1.168 0.957
 125MOL H7 4111 2.351 1.254 0.925
 125MOL H8 4112 2.262 1.097 0.878
 125MOL C8 4113 1.952 1.206 0.523
 125MOL H9 4114 1.850 1.187 0.554
 125MOL C9 4115 2.168 1.313 0.544
 125MOL H10 4116 2.222 1.392 0.596
 125MOL C10 4117 1.999 1.320 0.735
 125MOL H11 4118 1.993 1.429 0.742
 125MOL H12 4119 1.903 1.280 0.771
 125MOL C11 4120 1.986 1.161 0.395
 125MOL H13 4121 1.920 1.110 0.325
 125MOL C12 4122 2.110 1.196 0.336
 125MOL H14 4123 2.136 1.165 0.235
 125MOL C13 4124 2.198 1.280 0.409
 125MOL H15 4125 2.290 1.320 0.367
 126MOL O1 4126 2.098 1.256 3.342
 126MOL O2 4127 2.198 1.270 3.907
 126MOL H1 4128 2.246 1.343 3.949
 126MOL O3 4129 1.987 1.311 3.533
 126MOL O4 4130 2.243 1.404 3.739
 126MOL N1 4131 2.180 1.189 3.543
 126MOL C1 4132 2.085 1.265 3.479
 126MOL C2 4133 2.198 1.299 3.776
 126MOL C3 4134 2.170 1.173 3.688
 126MOL H2 4135 2.076 1.134 3.729
 126MOL C4 4136 2.285 1.067 3.717
 126MOL H3 4137 2.338 1.087 3.811
 126MOL H4 4138 2.240 0.967 3.720
 126MOL C5 4139 2.023 1.282 3.119
 126MOL C6 4140 2.387 1.072 3.597
 126MOL H5 4141 2.407 0.968 3.570
 126MOL H6 4142 2.480 1.125 3.624
 126MOL C7 4143 2.308 1.134 3.485
 126MOL H7 4144 2.368 1.217 3.445
 126MOL H8 4145 2.274 1.059 3.413
 126MOL C8 4146 1.935 1.187 3.060
 126MOL H9 4147 1.854 1.144 3.118
 126MOL C9 4148 2.141 1.319 3.053
 126MOL H10 4149 2.208 1.395 3.093
 126MOL C10 4150 2.008 1.329 3.261
 126MOL H11 4151 2.040 1.434 3.265
 126MOL H12 4152 1.903 1.325 3.294
 126MOL C11 4153 1.964 1.139 2.931
 126MOL H13 4154 1.899 1.068 2.881
 126MOL C12 4155 2.080 1.177 2.864
 126MOL H14 4156 2.106 1.148 2.763
 126MOL C13 4157 2.163 1.270 2.923
 126MOL H15 4158 2.248 1.305 2.866
 127MOL O1 4159 2.113 1.282 5.887
 127MOL O2 4160 2.198 1.254 6.462
 127MOL H1 4161 2.230 1.335 6.503
 127MOL O3 4162 1.989 1.330 6.083
 127MOL O4 4163 2.207 1.415 6.320
 127MOL N1 4164 2.197 1.226 6.093
 127MOL C1 4165 2.093 1.291 6.025
 127MOL C2 4166 2.201 1.299 6.338
 127MOL C3 4167 2.189 1.184 6.231
 127MOL H2 4168 2.092 1.138 6.249
 127MOL C4 4169 2.294 1.068 6.248
 127MOL H3 4170 2.341 1.070 6.347
 127MOL H4 4171 2.243 0.972 6.234
 127MOL C5 4172 2.056 1.298 5.657
 127MOL C6 4173 2.397 1.102 6.143
 127MOL H5 4174 2.443 1.011 6.103
 127MOL H6 4175 2.475 1.169 6.183
 127MOL C7 4176 2.320 1.177 6.031
 127MOL H7 4177 2.380 1.263 5.999
 127MOL H8 4178 2.292 1.112 5.947
 127MOL C8 4179 1.969 1.220 5.577
 127MOL H9 4180 1.873 1.183 5.611
 127MOL C9 4181 2.187 1.334 5.612
 127MOL H10 4182 2.247 1.401 5.673
 127MOL C10 4183 2.010 1.347 5.797
 127MOL H11 4184 2.006 1.457 5.795
 127MOL H12 4185 1.912 1.304 5.818
 127MOL C11 4186 2.020 1.166 5.455
 127MOL H13 4187 1.960 1.094 5.401
 127MOL C12 4188 2.149 1.196 5.407
 127MOL H14 4189 2.178 1.167 5.306
 127MOL C13 4190 2.229 1.284 5.486
 127MOL H15 4191 2.326 1.312 5.446
 128MOL O1 4192 2.095 1.232 8.424
 128MOL O2 4193 2.210 1.234 8.992
 128MOL H1 4194 2.242 1.320 9.022
 128MOL O3 4195 2.011 1.303 8.617
 128MOL O4 4196 2.208 1.374 8.832
 128MOL N1 4197 2.190 1.168 8.623
 128MOL C1 4198 2.097 1.245 8.559
 128MOL C2 4199 2.194 1.253 8.862
 128MOL C3 4200 2.185 1.132 8.764
 128MOL H2 4201 2.089 1.091 8.799
 128MOL C4 4202 2.299 1.031 8.781
 128MOL H3 4203 2.329 1.039 8.886
 128MOL H4 4204 2.257 0.931 8.761
 128MOL C5 4205 2.023 1.261 8.207
 128MOL C6 4206 2.403 1.069 8.674
 128MOL H5 4207 2.443 0.977 8.629
 128MOL H6 4208 2.486 1.116 8.729
 128MOL C7 4209 2.321 1.146 8.573
 128MOL H7 4210 2.374 1.231 8.527
 128MOL H8 4211 2.318 1.070 8.493
 128MOL C8 4212 1.923 1.192 8.139
 128MOL H9 4213 1.830 1.178 8.194
 128MOL C9 4214 2.143 1.284 8.135
 128MOL H10 4215 2.220 1.340 8.187
 128MOL C10 4216 2.001 1.305 8.350
 128MOL H11 4217 2.017 1.413 8.342
 128MOL H12 4218 1.896 1.297 8.380
 128MOL C11 4219 1.931 1.147 8.004
 128MOL H13 4220 1.846 1.090 7.965
 128MOL C12 4221 2.042 1.176 7.933
 128MOL H14 4222 2.062 1.138 7.834
 128MOL C13 4223 2.149 1.239 8.000
 128MOL H15 4224 2.244 1.253 7.949
 129MOL O1 4225 2.106 2.056 0.804
 129MOL O2 4226 2.213 2.048 1.370
 129MOL H1 4227 2.246 2.134 1.402
 129MOL O3 4228 1.982 2.091 0.990
 129MOL O4 4229 2.209 2.185 1.199
 129MOL N1 4230 2.183 1.983 1.005
 129MOL C1 4231 2.088 2.061 0.938
 129MOL C2 4232 2.198 2.069 1.238
 129MOL C3 4233 2.170 1.948 1.148
 129MOL H2 4234 2.069 1.909 1.167
 129MOL C4 4235 2.278 1.846 1.173
 129MOL H3 4236 2.316 1.838 1.276
 129MOL H4 4237 2.242 1.746 1.148
 129MOL C5 4238 2.037 2.064 0.582
 129MOL C6 4239 2.388 1.883 1.063
 129MOL H5 4240 2.458 1.808 1.022
 129MOL H6 4241 2.453 1.967 1.089
 129MOL C7 4242 2.311 1.944 0.949
 129MOL H7 4243 2.371 2.025 0.906
 129MOL H8 4244 2.287 1.864 0.878
 129MOL C8 4245 1.953 1.981 0.515
 129MOL H9 4246 1.856 1.957 0.559
 129MOL C9 4247 2.159 2.098 0.522
 129MOL H10 4248 2.216 2.169 0.581
 129MOL C10 4249 2.002 2.106 0.724
 129MOL H11 4250 2.002 2.215 0.729
 129MOL H12 4251 1.909 2.060 0.760
 129MOL C11 4252 1.982 1.938 0.386
 129MOL H13 4253 1.913 1.870 0.337
 129MOL C12 4254 2.102 1.979 0.323
 129MOL H14 4255 2.118 1.945 0.222
 129MOL C13 4256 2.193 2.060 0.395
 129MOL H15 4257 2.282 2.101 0.350
 130MOL O1 4258 2.093 2.034 3.361
 130MOL O2 4259 2.175 2.061 3.925
 130MOL H1 4260 2.203 2.152 3.947
 130MOL O3 4261 1.991 2.099 3.556
 130MOL O4 4262 2.229 2.203 3.771
 130MOL N1 4263 2.181 1.993 3.558
 130MOL C1 4264 2.077 2.040 3.494
 130MOL C2 4265 2.197 2.086 3.799
 130MOL C3 4266 2.174 1.970 3.705
 130MOL H2 4267 2.077 1.925 3.731
 130MOL C4 4268 2.286 1.871 3.733
 130MOL H3 4269 2.339 1.880 3.828
 130MOL H4 4270 2.236 1.775 3.720
 130MOL C5 4271 2.050 2.076 3.122
 130MOL C6 4272 2.390 1.886 3.617
 130MOL H5 4273 2.436 1.790 3.589
 130MOL H6 4274 2.461 1.965 3.645
 130MOL C7 4275 2.307 1.938 3.496
 130MOL H7 4276 2.364 2.016 3.444
 130MOL H8 4277 2.274 1.854 3.434
 130MOL C8 4278 1.953 2.015 3.037
 130MOL H9 4279 1.854 2.014 3.082
 130MOL C9 4280 2.176 2.084 3.075
 130MOL H10 4281 2.246 2.134 3.142
 130MOL C10 4282 2.018 2.113 3.266
 130MOL H11 4283 2.041 2.218 3.287
 130MOL H12 4284 1.912 2.092 3.283
 130MOL C11 4285 1.985 1.979 2.911
 130MOL H13 4286 1.916 1.937 2.839
 130MOL C12 4287 2.116 1.999 2.861
 130MOL H14 4288 2.135 1.981 2.756
 130MOL C13 4289 2.210 2.054 2.941
 130MOL H15 4290 2.311 2.063 2.903
 131MOL O1 4291 2.118 2.031 5.869
 131MOL O2 4292 2.219 2.025 6.443
 131MOL H1 4293 2.268 2.100 6.482
 131MOL O3 4294 2.012 2.103 6.065
 131MOL O4 4295 2.238 2.174 6.281
 131MOL N1 4296 2.203 1.984 6.068
 131MOL C1 4297 2.100 2.047 6.005
 131MOL C2 4298 2.207 2.060 6.313
 131MOL C3 4299 2.184 1.945 6.212
 131MOL H2 4300 2.085 1.908 6.243
 131MOL C4 4301 2.279 1.828 6.237
 131MOL H3 4302 2.314 1.811 6.340
 131MOL H4 4303 2.225 1.737 6.210
 131MOL C5 4304 2.042 2.061 5.644
 131MOL C6 4305 2.397 1.859 6.139
 131MOL H5 4306 2.459 1.778 6.099
 131MOL H6 4307 2.472 1.928 6.181
 131MOL C7 4308 2.333 1.931 6.017
 131MOL H7 4309 2.406 2.009 5.992
 131MOL H8 4310 2.318 1.859 5.936
 131MOL C8 4311 1.950 1.999 5.555
 131MOL H9 4312 1.856 1.965 5.597
 131MOL C9 4313 2.172 2.091 5.597
 131MOL H10 4314 2.245 2.131 5.666
 131MOL C10 4315 2.009 2.086 5.787
 131MOL H11 4316 1.995 2.193 5.807
 131MOL H12 4317 1.916 2.041 5.823
 131MOL C11 4318 1.986 1.954 5.428
 131MOL H13 4319 1.920 1.898 5.362
 131MOL C12 4320 2.117 1.981 5.381
 131MOL H14 4321 2.147 1.959 5.279
 131MOL C13 4322 2.207 2.053 5.466
 131MOL H15 4323 2.300 2.085 5.420
 132MOL O1 4324 2.130 2.034 8.405
 132MOL O2 4325 2.197 2.044 8.966
 132MOL H1 4326 2.229 2.130 8.998
 132MOL O3 4327 2.016 2.074 8.593
 132MOL O4 4328 2.217 2.189 8.801
 132MOL N1 4329 2.213 1.964 8.608
 132MOL C1 4330 2.118 2.035 8.542
 132MOL C2 4331 2.202 2.071 8.835
 132MOL C3 4332 2.200 1.946 8.750
 132MOL H2 4333 2.099 1.907 8.768
 132MOL C4 4334 2.308 1.851 8.792
 132MOL H3 4335 2.355 1.865 8.890
 132MOL H4 4336 2.254 1.756 8.794
 132MOL C5 4337 2.061 2.052 8.185
 132MOL C6 4338 2.415 1.852 8.685
 132MOL H5 4339 2.453 1.750 8.671
 132MOL H6 4340 2.492 1.927 8.708
 132MOL C7 4341 2.337 1.907 8.561
 132MOL H7 4342 2.391 1.987 8.510
 132MOL H8 4343 2.303 1.825 8.496
 132MOL C8 4344 1.956 1.977 8.117
 132MOL H9 4345 1.860 1.964 8.167
 132MOL C9 4346 2.179 2.082 8.120
 132MOL H10 4347 2.246 2.142 8.182
 132MOL C10 4348 2.032 2.100 8.332
 132MOL H11 4349 2.051 2.208 8.325
 132MOL H12 4350 1.928 2.078 8.358
 132MOL C11 4351 1.973 1.929 7.988
 132MOL H13 4352 1.890 1.879 7.939
 132MOL C12 4353 2.095 1.964 7.929
 132MOL H14 4354 2.107 1.935 7.825
 132MOL C13 4355 2.202 2.032 7.994
 132MOL H15 4356 2.295 2.054 7.942
 133MOL O1 4357 2.116 2.832 0.805
 133MOL O2 4358 2.182 2.789 1.373
 133MOL H1 4359 2.209 2.873 1.413
 133MOL O3 4360 1.994 2.849 0.995
 133MOL O4 4361 2.216 2.949 1.230
 133MOL N1 4362 2.206 2.772 1.002
 133MOL C1 4363 2.100 2.835 0.937
 133MOL C2 4364 2.202 2.831 1.250
 133MOL C3 4365 2.196 2.718 1.140
 133MOL H2 4366 2.102 2.664 1.152
 133MOL C4 4367 2.311 2.620 1.165
 133MOL H3 4368 2.360 2.642 1.261
 133MOL H4 4369 2.270 2.519 1.162
 133MOL C5 4370 2.060 2.849 0.577
 133MOL C6 4371 2.408 2.636 1.046
 133MOL H5 4372 2.469 2.552 1.012
 133MOL H6 4373 2.481 2.704 1.091
 133MOL C7 4374 2.329 2.715 0.940
 133MOL H7 4375 2.388 2.799 0.903
 133MOL H8 4376 2.293 2.651 0.859
 133MOL C8 4377 1.966 2.775 0.505
 133MOL H9 4378 1.879 2.727 0.550
 133MOL C9 4379 2.185 2.892 0.518
 133MOL H10 4380 2.271 2.936 0.567
 133MOL C10 4381 2.025 2.896 0.717
 133MOL H11 4382 2.022 3.005 0.727
 133MOL H12 4383 1.922 2.861 0.731
 133MOL C11 4384 1.990 2.736 0.371
 133MOL H13 4385 1.923 2.662 0.327
 133MOL C12 4386 2.112 2.770 0.314
 133MOL H14 4387 2.126 2.743 0.210
 133MOL C13 4388 2.207 2.851 0.382
 133MOL H15 4389 2.302 2.869 0.331
 134MOL O1 4390 2.104 2.854 3.329
 134MOL O2 4391 2.215 2.830 3.893
 134MOL H1 4392 2.261 2.904 3.938
 134MOL O3 4393 2.010 2.937 3.518
 134MOL O4 4394 2.286 2.956 3.736
 134MOL N1 4395 2.190 2.793 3.517
 134MOL C1 4396 2.106 2.881 3.456
 134MOL C2 4397 2.236 2.848 3.763
 134MOL C3 4398 2.178 2.746 3.664
 134MOL H2 4399 2.071 2.733 3.686
 134MOL C4 4400 2.264 2.619 3.667
 134MOL H3 4401 2.311 2.610 3.765
 134MOL H4 4402 2.201 2.530 3.651
 134MOL C5 4403 2.030 2.882 3.109
 134MOL C6 4404 2.363 2.627 3.546
 134MOL H5 4405 2.388 2.526 3.510
 134MOL H6 4406 2.460 2.663 3.585
 134MOL C7 4407 2.297 2.724 3.445
 134MOL H7 4408 2.368 2.799 3.410
 134MOL H8 4409 2.253 2.672 3.359
 134MOL C8 4410 1.920 2.809 3.063
 134MOL H9 4411 1.837 2.783 3.128
 134MOL C9 4412 2.142 2.890 3.030
 134MOL H10 4413 2.232 2.933 3.073
 134MOL C10 4414 2.020 2.935 3.248
 134MOL H11 4415 2.074 3.029 3.262
 134MOL H12 4416 1.918 2.947 3.288
 134MOL C11 4417 1.921 2.757 2.933
 134MOL H13 4418 1.832 2.705 2.898
 134MOL C12 4419 2.024 2.778 2.849
 134MOL H14 4420 2.028 2.746 2.745
 134MOL C13 4421 2.143 2.840 2.904
 134MOL H15 4422 2.237 2.836 2.849
 135MOL O1 4423 2.113 2.856 5.867
 135MOL O2 4424 2.176 2.811 6.432
 135MOL H1 4425 2.216 2.893 6.464
 135MOL O3 4426 2.004 2.900 6.060
 135MOL O4 4427 2.215 2.962 6.279
 135MOL N1 4428 2.199 2.774 6.059
 135MOL C1 4429 2.098 2.850 5.998
 135MOL C2 4430 2.191 2.846 6.303
 135MOL C3 4431 2.187 2.729 6.199
 135MOL H2 4432 2.091 2.679 6.212
 135MOL C4 4433 2.312 2.640 6.226
 135MOL H3 4434 2.369 2.674 6.314
 135MOL H4 4435 2.285 2.537 6.252
 135MOL C5 4436 2.041 2.868 5.650
 135MOL C6 4437 2.395 2.636 6.094
 135MOL H5 4438 2.405 2.532 6.061
 135MOL H6 4439 2.496 2.674 6.116
 135MOL C7 4440 2.322 2.723 5.992
 135MOL H7 4441 2.371 2.816 5.959
 135MOL H8 4442 2.297 2.656 5.910
 135MOL C8 4443 1.947 2.781 5.593
 135MOL H9 4444 1.858 2.754 5.650
 135MOL C9 4445 2.154 2.908 5.579
 135MOL H10 4446 2.216 2.991 5.612
 135MOL C10 4447 2.014 2.921 5.790
 135MOL H11 4448 2.026 3.029 5.777
 135MOL H12 4449 1.909 2.905 5.821
 135MOL C11 4450 1.970 2.729 5.466
 135MOL H13 4451 1.901 2.658 5.421
 135MOL C12 4452 2.079 2.774 5.393
 135MOL H14 4453 2.090 2.733 5.293
 135MOL C13 4454 2.181 2.855 5.449
 135MOL H15 4455 2.258 2.891 5.382
 136MOL O1 4456 2.124 2.813 8.407
 136MOL O2 4457 2.202 2.823 8.977
 136MOL H1 4458 2.234 2.905 9.017
 136MOL O3 4459 2.006 2.848 8.603
 136MOL O4 4460 2.234 2.958 8.809
 136MOL N1 4461 2.211 2.750 8.607
 136MOL C1 4462 2.107 2.811 8.544
 136MOL C2 4463 2.206 2.844 8.843
 136MOL C3 4464 2.202 2.719 8.756
 136MOL H2 4465 2.107 2.672 8.784
 136MOL C4 4466 2.313 2.611 8.777
 136MOL H3 4467 2.365 2.618 8.873
 136MOL H4 4468 2.269 2.510 8.773
 136MOL C5 4469 2.046 2.845 8.179
 136MOL C6 4470 2.416 2.638 8.661
 136MOL H5 4471 2.453 2.540 8.630
 136MOL H6 4472 2.499 2.701 8.696
 136MOL C7 4473 2.338 2.698 8.550
 136MOL H7 4474 2.400 2.768 8.493
 136MOL H8 4475 2.312 2.612 8.487
 136MOL C8 4476 1.971 2.748 8.114
 136MOL H9 4477 1.877 2.709 8.154
 136MOL C9 4478 2.165 2.895 8.122
 136MOL H10 4479 2.228 2.964 8.177
 136MOL C10 4480 2.016 2.876 8.325
 136MOL H11 4481 2.018 2.984 8.348
 136MOL H12 4482 1.925 2.826 8.358
 136MOL C11 4483 2.000 2.713 7.981
 136MOL H13 4484 1.935 2.640 7.932
 136MOL C12 4485 2.120 2.759 7.918
 136MOL H14 4486 2.147 2.733 7.816
 136MOL C13 4487 2.201 2.851 7.992
 136MOL H15 4488 2.291 2.886 7.941
 137MOL O1 4489 2.126 3.628 0.829
 137MOL O2 4490 2.203 3.595 1.405
 137MOL H1 4491 2.247 3.671 1.449
 137MOL O3 4492 1.999 3.674 1.013
 137MOL O4 4493 2.283 3.712 1.233
 137MOL N1 4494 2.193 3.541 1.033
 137MOL C1 4495 2.101 3.628 0.964
 137MOL C2 4496 2.224 3.614 1.274
 137MOL C3 4497 2.177 3.505 1.174
 137MOL H2 4498 2.073 3.480 1.199
 137MOL C4 4499 2.261 3.380 1.183
 137MOL H3 4500 2.289 3.369 1.288
 137MOL H4 4501 2.218 3.284 1.152
 137MOL C5 4502 2.059 3.660 0.601
 137MOL C6 4503 2.378 3.406 1.089
 137MOL H5 4504 2.443 3.322 1.059
 137MOL H6 4505 2.448 3.470 1.144
 137MOL C7 4506 2.320 3.485 0.977
 137MOL H7 4507 2.383 3.568 0.944
 137MOL H8 4508 2.308 3.422 0.887
 137MOL C8 4509 1.969 3.579 0.532
 137MOL H9 4510 1.876 3.555 0.582
 137MOL C9 4511 2.180 3.689 0.537
 137MOL H10 4512 2.250 3.751 0.591
 137MOL C10 4513 2.032 3.691 0.742
 137MOL H11 4514 2.044 3.799 0.757
 137MOL H12 4515 1.928 3.664 0.767
 137MOL C11 4516 1.993 3.525 0.405
 137MOL H13 4517 1.912 3.477 0.351
 137MOL C12 4518 2.104 3.570 0.341
 137MOL H14 4519 2.126 3.540 0.239
 137MOL C13 4520 2.197 3.652 0.410
 137MOL H15 4521 2.287 3.682 0.357
 138MOL O1 4522 2.146 3.614 3.347
 138MOL O2 4523 2.197 3.621 3.921
 138MOL H1 4524 2.236 3.705 3.952
 138MOL O3 4525 2.007 3.656 3.522
 138MOL O4 4526 2.209 3.765 3.769
 138MOL N1 4527 2.217 3.575 3.554
 138MOL C1 4528 2.119 3.634 3.479
 138MOL C2 4529 2.191 3.651 3.794
 138MOL C3 4530 2.186 3.532 3.695
 138MOL H2 4531 2.086 3.487 3.698
 138MOL C4 4532 2.296 3.414 3.723
 138MOL H3 4533 2.322 3.421 3.829
 138MOL H4 4534 2.266 3.311 3.703
 138MOL C5 4535 2.078 3.630 3.105
 138MOL C6 4536 2.408 3.438 3.619
 138MOL H5 4537 2.457 3.347 3.586
 138MOL H6 4538 2.484 3.499 3.670
 138MOL C7 4539 2.340 3.515 3.501
 138MOL H7 4540 2.413 3.587 3.461
 138MOL H8 4541 2.303 3.446 3.425
 138MOL C8 4542 1.979 3.557 3.024
 138MOL H9 4543 1.887 3.526 3.072
 138MOL C9 4544 2.201 3.669 3.049
 138MOL H10 4545 2.266 3.726 3.115
 138MOL C10 4546 2.043 3.660 3.250
 138MOL H11 4547 2.032 3.767 3.268
 138MOL H12 4548 1.943 3.624 3.275
 138MOL C11 4549 2.021 3.514 2.900
 138MOL H13 4550 1.964 3.449 2.835
 138MOL C12 4551 2.140 3.559 2.844
 138MOL H14 4552 2.163 3.531 2.742
 138MOL C13 4553 2.233 3.638 2.916
 138MOL H15 4554 2.334 3.659 2.884
 139MOL O1 4555 2.115 3.619 5.853
 139MOL O2 4556 2.186 3.602 6.441
 139MOL H1 4557 2.234 3.680 6.474
 139MOL O3 4558 1.997 3.667 6.040
 139MOL O4 4559 2.224 3.750 6.276
 139MOL N1 4560 2.196 3.551 6.060
 139MOL C1 4561 2.104 3.638 5.989
 139MOL C2 4562 2.195 3.636 6.311
 139MOL C3 4563 2.181 3.518 6.209
 139MOL H2 4564 2.085 3.471 6.234
 139MOL C4 4565 2.296 3.417 6.245
 139MOL H3 4566 2.360 3.449 6.328
 139MOL H4 4567 2.260 3.314 6.252
 139MOL C5 4568 2.048 3.649 5.617
 139MOL C6 4569 2.392 3.411 6.126
 139MOL H5 4570 2.409 3.305 6.102
 139MOL H6 4571 2.490 3.456 6.145
 139MOL C7 4572 2.326 3.496 6.009
 139MOL H7 4573 2.392 3.580 5.983
 139MOL H8 4574 2.321 3.428 5.923
 139MOL C8 4575 1.969 3.571 5.534
 139MOL H9 4576 1.885 3.512 5.572
 139MOL C9 4577 2.177 3.686 5.581
 139MOL H10 4578 2.245 3.741 5.645
 139MOL C10 4579 2.011 3.671 5.766
 139MOL H11 4580 1.995 3.778 5.778
 139MOL H12 4581 1.913 3.632 5.797
 139MOL C11 4582 2.027 3.540 5.405
 139MOL H13 4583 1.970 3.476 5.338
 139MOL C12 4584 2.155 3.585 5.370
 139MOL H14 4585 2.199 3.557 5.275
 139MOL C13 4586 2.233 3.648 5.460
 139MOL H15 4587 2.332 3.684 5.434
 140MOL O1 4588 2.117 3.613 8.411
 140MOL O2 4589 2.211 3.609 8.991
 140MOL H1 4590 2.226 3.699 9.025
 140MOL O3 4591 2.007 3.676 8.594
 140MOL O4 4592 2.243 3.755 8.826
 140MOL N1 4593 2.195 3.550 8.614
 140MOL C1 4594 2.098 3.623 8.543
 140MOL C2 4595 2.217 3.639 8.858
 140MOL C3 4596 2.188 3.517 8.760
 140MOL H2 4597 2.084 3.495 8.784
 140MOL C4 4598 2.282 3.404 8.784
 140MOL H3 4599 2.324 3.407 8.885
 140MOL H4 4600 2.237 3.307 8.758
 140MOL C5 4601 2.031 3.622 8.185
 140MOL C6 4602 2.394 3.425 8.679
 140MOL H5 4603 2.452 3.337 8.649
 140MOL H6 4604 2.472 3.492 8.715
 140MOL C7 4605 2.328 3.494 8.562
 140MOL H7 4606 2.406 3.561 8.522
 140MOL H8 4607 2.300 3.415 8.491
 140MOL C8 4608 1.948 3.531 8.117
 140MOL H9 4609 1.858 3.487 8.159
 140MOL C9 4610 2.136 3.683 8.118
 140MOL H10 4611 2.202 3.754 8.168
 140MOL C10 4612 2.008 3.667 8.324
 140MOL H11 4613 1.999 3.777 8.324
 140MOL H12 4614 1.912 3.623 8.352
 140MOL C11 4615 1.982 3.492 7.987
 140MOL H13 4616 1.929 3.410 7.940
 140MOL C12 4617 2.084 3.550 7.913
 140MOL H14 4618 2.109 3.504 7.818
 140MOL C13 4619 2.155 3.656 7.976
 140MOL H15 4620 2.235 3.702 7.919
 141MOL O1 4621 2.150 4.381 0.818
 141MOL O2 4622 2.237 4.380 1.396
 141MOL H1 4623 2.261 4.468 1.429
 141MOL O3 4624 2.011 4.434 0.993
 141MOL O4 4625 2.244 4.526 1.220
 141MOL N1 4626 2.209 4.314 1.024
 141MOL C1 4627 2.122 4.391 0.951
 141MOL C2 4628 2.225 4.408 1.261
 141MOL C3 4629 2.194 4.285 1.173
 141MOL H2 4630 2.092 4.251 1.194
 141MOL C4 4631 2.288 4.171 1.201
 141MOL H3 4632 2.325 4.177 1.304
 141MOL H4 4633 2.257 4.066 1.190
 141MOL C5 4634 2.080 4.414 0.583
 141MOL C6 4635 2.395 4.187 1.095
 141MOL H5 4636 2.441 4.094 1.059
 141MOL H6 4637 2.472 4.252 1.138
 141MOL C7 4638 2.332 4.265 0.979
 141MOL H7 4639 2.395 4.349 0.948
 141MOL H8 4640 2.316 4.199 0.893
 141MOL C8 4641 1.969 4.336 0.548
 141MOL H9 4642 1.888 4.316 0.617
 141MOL C9 4643 2.180 4.456 0.491
 141MOL H10 4644 2.258 4.527 0.518
 141MOL C10 4645 2.079 4.464 0.728
 141MOL H11 4646 2.107 4.570 0.717
 141MOL H12 4647 1.974 4.470 0.759
 141MOL C11 4648 1.952 4.302 0.412
 141MOL H13 4649 1.859 4.262 0.372
 141MOL C12 4650 2.051 4.340 0.325
 141MOL H14 4651 2.027 4.312 0.222
 141MOL C13 4652 2.165 4.405 0.359
 141MOL H15 4653 2.226 4.439 0.275
 142MOL O1 4654 2.127 4.414 3.355
 142MOL O2 4655 2.214 4.392 3.930
 142MOL H1 4656 2.259 4.471 3.966
 142MOL O3 4657 1.998 4.452 3.545
 142MOL O4 4658 2.245 4.534 3.764
 142MOL N1 4659 2.200 4.339 3.564
 142MOL C1 4660 2.099 4.404 3.491
 142MOL C2 4661 2.217 4.419 3.800
 142MOL C3 4662 2.188 4.304 3.703
 142MOL H2 4663 2.083 4.287 3.729
 142MOL C4 4664 2.289 4.182 3.715
 142MOL H3 4665 2.327 4.171 3.817
 142MOL H4 4666 2.243 4.086 3.692
 142MOL C5 4667 2.048 4.411 3.127
 142MOL C6 4668 2.399 4.212 3.610
 142MOL H5 4669 2.440 4.123 3.561
 142MOL H6 4670 2.484 4.267 3.652
 142MOL C7 4671 2.335 4.308 3.509
 142MOL H7 4672 2.395 4.396 3.483
 142MOL H8 4673 2.315 4.258 3.414
 142MOL C8 4674 1.961 4.328 3.055
 142MOL H9 4675 1.869 4.292 3.099
 142MOL C9 4676 2.168 4.459 3.067
 142MOL H10 4677 2.233 4.525 3.124
 142MOL C10 4678 2.020 4.458 3.272
 142MOL H11 4679 2.029 4.567 3.264
 142MOL H12 4680 1.920 4.424 3.301
 142MOL C11 4681 2.002 4.288 2.923
 142MOL H13 4682 1.939 4.217 2.871
 142MOL C12 4683 2.120 4.341 2.860
 142MOL H14 4684 2.146 4.321 2.757
 142MOL C13 4685 2.202 4.426 2.933
 142MOL H15 4686 2.291 4.463 2.884
 143MOL O1 4687 2.094 4.390 5.891
 143MOL O2 4688 2.184 4.403 6.451
 143MOL H1 4689 2.195 4.494 6.483
 143MOL O3 4690 1.993 4.446 6.084
 143MOL O4 4691 2.202 4.546 6.294
 143MOL N1 4692 2.195 4.328 6.084
 143MOL C1 4693 2.084 4.391 6.025
 143MOL C2 4694 2.208 4.426 6.325
 143MOL C3 4695 2.189 4.305 6.226
 143MOL H2 4696 2.086 4.271 6.242
 143MOL C4 4697 2.291 4.189 6.242
 143MOL H3 4698 2.337 4.174 6.341
 143MOL H4 4699 2.234 4.098 6.221
 143MOL C5 4700 2.016 4.418 5.673
 143MOL C6 4701 2.391 4.197 6.127
 143MOL H5 4702 2.439 4.102 6.099
 143MOL H6 4703 2.472 4.267 6.152
 143MOL C7 4704 2.313 4.266 6.019
 143MOL H7 4705 2.381 4.336 5.969
 143MOL H8 4706 2.273 4.188 5.953
 143MOL C8 4707 1.915 4.341 5.614
 143MOL H9 4708 1.836 4.303 5.678
 143MOL C9 4709 2.128 4.456 5.599
 143MOL H10 4710 2.196 4.516 5.659
 143MOL C10 4711 2.008 4.472 5.814
 143MOL H11 4712 2.040 4.576 5.806
 143MOL H12 4713 1.906 4.470 5.854
 143MOL C11 4714 1.937 4.289 5.484
 143MOL H13 4715 1.864 4.217 5.447
 143MOL C12 4716 2.048 4.336 5.404
 143MOL H14 4717 2.055 4.294 5.305
 143MOL C13 4718 2.145 4.419 5.463
 143MOL H15 4719 2.238 4.442 5.411
 144MOL O1 4720 2.120 4.413 8.432
 144MOL O2 4721 2.187 4.399 8.995
 144MOL H1 4722 2.218 4.482 9.035
 144MOL O3 4723 2.010 4.466 8.631
 144MOL O4 4724 2.242 4.535 8.833
 144MOL N1 4725 2.199 4.338 8.627
 144MOL C1 4726 2.107 4.425 8.569
 144MOL C2 4727 2.209 4.423 8.866
 144MOL C3 4728 2.200 4.303 8.770
 144MOL H2 4729 2.103 4.256 8.789
 144MOL C4 4730 2.314 4.198 8.792
 144MOL H3 4731 2.386 4.231 8.869
 144MOL H4 4732 2.263 4.103 8.813
 144MOL C5 4733 2.037 4.412 8.205
 144MOL C6 4734 2.405 4.198 8.663
 144MOL H5 4735 2.438 4.097 8.638
 144MOL H6 4736 2.502 4.248 8.668
 144MOL C7 4737 2.314 4.277 8.561
 144MOL H7 4738 2.370 4.360 8.517
 144MOL H8 4739 2.287 4.207 8.481
 144MOL C8 4740 1.933 4.336 8.154
 144MOL H9 4741 1.843 4.318 8.211
 144MOL C9 4742 2.148 4.442 8.115
 144MOL H10 4743 2.233 4.500 8.149
 144MOL C10 4744 2.017 4.468 8.345
 144MOL H11 4745 2.035 4.576 8.338
 144MOL H12 4746 1.914 4.458 8.379
 144MOL C11 4747 1.932 4.288 8.026
 144MOL H13 4748 1.841 4.242 7.989
 144MOL C12 4749 2.043 4.302 7.941
 144MOL H14 4750 2.047 4.261 7.841
 144MOL C13 4751 2.150 4.384 7.987
 144MOL H15 4752 2.239 4.403 7.927
 145MOL O1 4753 2.154 5.231 0.844
 145MOL O2 4754 2.239 5.172 1.412
 145MOL H1 4755 2.244 5.265 1.440
 145MOL O3 4756 2.008 5.236 1.010
 145MOL O4 4757 2.226 5.331 1.257
 145MOL N1 4758 2.224 5.158 1.045
 145MOL C1 4759 2.124 5.222 0.977
 145MOL C2 4760 2.220 5.212 1.285
 145MOL C3 4761 2.207 5.103 1.178
 145MOL H2 4762 2.110 5.054 1.191
 145MOL C4 4763 2.315 5.000 1.201
 145MOL H3 4764 2.360 4.990 1.300
 145MOL H4 4765 2.280 4.899 1.173
 145MOL C5 4766 2.089 5.209 0.600
 145MOL C6 4767 2.425 5.045 1.105
 145MOL H5 4768 2.471 4.958 1.056
 145MOL H6 4769 2.488 5.112 1.164
 145MOL C7 4770 2.355 5.128 0.993
 145MOL H7 4771 2.422 5.206 0.957
 145MOL H8 4772 2.335 5.067 0.904
 145MOL C8 4773 1.991 5.133 0.520
 145MOL H9 4774 1.899 5.091 0.559
 145MOL C9 4775 2.206 5.254 0.534
 145MOL H10 4776 2.279 5.314 0.587
 145MOL C10 4777 2.047 5.247 0.745
 145MOL H11 4778 2.009 5.349 0.746
 145MOL H12 4779 1.962 5.186 0.778
 145MOL C11 4780 2.023 5.107 0.383
 145MOL H13 4781 1.964 5.049 0.313
 145MOL C12 4782 2.137 5.165 0.324
 145MOL H14 4783 2.142 5.159 0.215
 145MOL C13 4784 2.226 5.241 0.397
 145MOL H15 4785 2.311 5.297 0.359
 146MOL O1 4786 2.113 5.172 3.359
 146MOL O2 4787 2.186 5.171 3.938
 146MOL H1 4788 2.233 5.249 3.973
 146MOL O3 4789 1.986 5.215 3.540
 146MOL O4 4790 2.256 5.304 3.788
 146MOL N1 4791 2.189 5.113 3.569
 146MOL C1 4792 2.092 5.182 3.495
 146MOL C2 4793 2.197 5.198 3.806
 146MOL C3 4794 2.176 5.079 3.707
 146MOL H2 4795 2.076 5.038 3.729
 146MOL C4 4796 2.267 4.958 3.733
 146MOL H3 4797 2.308 4.952 3.835
 146MOL H4 4798 2.229 4.857 3.712
 146MOL C5 4799 2.030 5.169 3.127
 146MOL C6 4800 2.377 4.983 3.634
 146MOL H5 4801 2.413 4.889 3.591
 146MOL H6 4802 2.460 5.037 3.682
 146MOL C7 4803 2.319 5.073 3.518
 146MOL H7 4804 2.387 5.159 3.504
 146MOL H8 4805 2.299 5.025 3.421
 146MOL C8 4806 1.934 5.086 3.063
 146MOL H9 4807 1.837 5.065 3.108
 146MOL C9 4808 2.151 5.201 3.059
 146MOL H10 4809 2.221 5.264 3.114
 146MOL C10 4810 2.009 5.215 3.274
 146MOL H11 4811 2.011 5.325 3.271
 146MOL H12 4812 1.911 5.177 3.307
 146MOL C11 4813 1.958 5.041 2.933
 146MOL H13 4814 1.884 4.971 2.895
 146MOL C12 4815 2.076 5.070 2.861
 146MOL H14 4816 2.097 5.028 2.763
 146MOL C13 4817 2.168 5.155 2.926
 146MOL H15 4818 2.255 5.175 2.864
 147MOL O1 4819 2.160 5.180 5.885
 147MOL O2 4820 2.195 5.125 6.460
 147MOL H1 4821 2.211 5.216 6.490
 147MOL O3 4822 2.035 5.208 6.071
 147MOL O4 4823 2.216 5.280 6.302
 147MOL N1 4824 2.218 5.087 6.083
 147MOL C1 4825 2.137 5.177 6.020
 147MOL C2 4826 2.208 5.161 6.329
 147MOL C3 4827 2.198 5.047 6.222
 147MOL H2 4828 2.093 5.014 6.221
 147MOL C4 4829 2.302 4.932 6.239
 147MOL H3 4830 2.339 4.937 6.342
 147MOL H4 4831 2.262 4.832 6.220
 147MOL C5 4832 2.065 5.197 5.667
 147MOL C6 4833 2.415 4.970 6.150
 147MOL H5 4834 2.465 4.884 6.105
 147MOL H6 4835 2.476 5.041 6.206
 147MOL C7 4836 2.341 5.034 6.030
 147MOL H7 4837 2.403 5.121 6.001
 147MOL H8 4838 2.324 4.963 5.949
 147MOL C8 4839 1.958 5.128 5.604
 147MOL H9 4840 1.873 5.105 5.666
 147MOL C9 4841 2.178 5.237 5.589
 147MOL H10 4842 2.256 5.294 5.639
 147MOL C10 4843 2.052 5.238 5.810
 147MOL H11 4844 2.035 5.346 5.818
 147MOL H12 4845 1.956 5.195 5.842
 147MOL C11 4846 1.966 5.091 5.471
 147MOL H13 4847 1.890 5.029 5.425
 147MOL C12 4848 2.076 5.128 5.390
 147MOL H14 4849 2.085 5.098 5.286
 147MOL C13 4850 2.177 5.208 5.451
 147MOL H15 4851 2.257 5.235 5.382
 148MOL O1 4852 2.127 5.172 8.402
 148MOL O2 4853 2.179 5.132 8.978
 148MOL H1 4854 2.197 5.220 9.017
 148MOL O3 4855 1.994 5.200 8.582
 148MOL O4 4856 2.219 5.301 8.845
 148MOL N1 4857 2.207 5.118 8.603
 148MOL C1 4858 2.105 5.170 8.532
 148MOL C2 4859 2.183 5.183 8.849
 148MOL C3 4860 2.182 5.067 8.739
 148MOL H2 4861 2.087 5.012 8.733
 148MOL C4 4862 2.290 4.963 8.769
 148MOL H3 4863 2.317 4.967 8.875
 148MOL H4 4864 2.236 4.869 8.755
 148MOL C5 4865 2.067 5.196 8.173
 148MOL C6 4866 2.393 4.979 8.660
 148MOL H5 4867 2.443 4.885 8.633
 148MOL H6 4868 2.476 5.040 8.699
 148MOL C7 4869 2.328 5.053 8.550
 148MOL H7 4870 2.397 5.134 8.523
 148MOL H8 4871 2.305 4.988 8.464
 148MOL C8 4872 1.981 5.113 8.099
 148MOL H9 4873 1.875 5.104 8.123
 148MOL C9 4874 2.196 5.224 8.124
 148MOL H10 4875 2.265 5.280 8.186
 148MOL C10 4876 2.023 5.234 8.316
 148MOL H11 4877 2.033 5.342 8.334
 148MOL H12 4878 1.921 5.200 8.338
 148MOL C11 4879 2.019 5.063 7.976
 148MOL H13 4880 1.952 4.997 7.921
 148MOL C12 4881 2.145 5.085 7.927
 148MOL H14 4882 2.174 5.048 7.829
 148MOL C13 4883 2.231 5.176 7.997
 148MOL H15 4884 2.326 5.212 7.958
 149MOL O1 4885 2.147 5.991 0.812
 149MOL O2 4886 2.199 5.957 1.383
 149MOL H1 4887 2.234 6.045 1.403
 149MOL O3 4888 1.998 5.996 0.986
 149MOL O4 4889 2.224 6.111 1.229
 149MOL N1 4890 2.211 5.902 1.020
 149MOL C1 4891 2.108 5.963 0.940
 149MOL C2 4892 2.199 5.995 1.255
 149MOL C3 4893 2.191 5.872 1.161
 149MOL H2 4894 2.096 5.819 1.176
 149MOL C4 4895 2.302 5.770 1.186
 149MOL H3 4896 2.341 5.766 1.288
 149MOL H4 4897 2.268 5.670 1.155
 149MOL C5 4898 2.077 6.001 0.574
 149MOL C6 4899 2.414 5.805 1.087
 149MOL H5 4900 2.489 5.727 1.071
 149MOL H6 4901 2.469 5.883 1.141
 149MOL C7 4902 2.337 5.861 0.969
 149MOL H7 4903 2.387 5.943 0.916
 149MOL H8 4904 2.326 5.777 0.900
 149MOL C8 4905 1.986 5.937 0.486
 149MOL H9 4906 1.887 5.906 0.520
 149MOL C9 4907 2.212 6.036 0.529
 149MOL H10 4908 2.273 6.094 0.597
 149MOL C10 4909 2.048 6.033 0.719
 149MOL H11 4910 2.023 6.139 0.732
 149MOL H12 4911 1.955 5.982 0.746
 149MOL C11 4912 2.033 5.891 0.361
 149MOL H13 4913 1.972 5.830 0.296
 149MOL C12 4914 2.169 5.924 0.320
 149MOL H14 4915 2.210 5.889 0.225
 149MOL C13 4916 2.259 5.992 0.409
 149MOL H15 4917 2.363 6.009 0.385
 150MOL O1 4918 2.131 5.942 3.350
 150MOL O2 4919 2.222 5.947 3.937
 150MOL H1 4920 2.272 6.025 3.966
 150MOL O3 4921 2.013 6.014 3.535
 150MOL O4 4922 2.242 6.085 3.767
 150MOL N1 4923 2.195 5.871 3.563
 150MOL C1 4924 2.108 5.949 3.487
 150MOL C2 4925 2.212 5.977 3.803
 150MOL C3 4926 2.181 5.856 3.712
 150MOL H2 4927 2.078 5.827 3.736
 150MOL C4 4928 2.284 5.742 3.738
 150MOL H3 4929 2.334 5.763 3.833
 150MOL H4 4930 2.232 5.645 3.742
 150MOL C5 4931 2.066 5.950 3.136
 150MOL C6 4932 2.396 5.749 3.627
 150MOL H5 4933 2.448 5.654 3.613
 150MOL H6 4934 2.471 5.824 3.658
 150MOL C7 4935 2.317 5.799 3.509
 150MOL H7 4936 2.372 5.870 3.447
 150MOL H8 4937 2.284 5.728 3.431
 150MOL C8 4938 1.975 5.869 3.072
 150MOL H9 4939 1.885 5.840 3.125
 150MOL C9 4940 2.180 5.996 3.066
 150MOL H10 4941 2.242 6.069 3.117
 150MOL C10 4942 2.029 6.002 3.274
 150MOL H11 4943 2.041 6.110 3.286
 150MOL H12 4944 1.926 5.970 3.292
 150MOL C11 4945 1.999 5.829 2.937
 150MOL H13 4946 1.919 5.774 2.888
 150MOL C12 4947 2.111 5.874 2.869
 150MOL H14 4948 2.126 5.848 2.765
 150MOL C13 4949 2.203 5.951 2.938
 150MOL H15 4950 2.291 5.988 2.886
 151MOL O1 4951 2.123 5.975 5.899
 151MOL O2 4952 2.207 5.960 6.449
 151MOL H1 4953 2.228 6.047 6.487
 151MOL O3 4954 1.995 6.018 6.081
 151MOL O4 4955 2.217 6.100 6.278
 151MOL N1 4956 2.194 5.898 6.089
 151MOL C1 4957 2.093 5.967 6.026
 151MOL C2 4958 2.195 5.988 6.320
 151MOL C3 4959 2.178 5.863 6.227
 151MOL H2 4960 2.081 5.813 6.243
 151MOL C4 4961 2.284 5.755 6.253
 151MOL H3 4962 2.314 5.749 6.358
 151MOL H4 4963 2.247 5.656 6.228
 151MOL C5 4964 2.062 5.994 5.662
 151MOL C6 4965 2.399 5.791 6.157
 151MOL H5 4966 2.469 5.714 6.123
 151MOL H6 4967 2.452 5.870 6.212
 151MOL C7 4968 2.328 5.857 6.042
 151MOL H7 4969 2.383 5.944 6.005
 151MOL H8 4970 2.317 5.802 5.947
 151MOL C8 4971 1.974 5.917 5.587
 151MOL H9 4972 1.871 5.905 5.621
 151MOL C9 4973 2.188 6.026 5.616
 151MOL H10 4974 2.252 6.089 5.676
 151MOL C10 4975 2.027 6.037 5.806
 151MOL H11 4976 2.036 6.145 5.817
 151MOL H12 4977 1.925 6.004 5.827
 151MOL C11 4978 2.010 5.875 5.458
 151MOL H13 4979 1.950 5.801 5.406
 151MOL C12 4980 2.138 5.903 5.413
 151MOL H14 4981 2.172 5.855 5.322
 151MOL C13 4982 2.228 5.967 5.490
 151MOL H15 4983 2.332 5.975 5.460
 152MOL O1 4984 2.132 5.938 8.412
 152MOL O2 4985 2.228 5.949 8.988
 152MOL H1 4986 2.255 6.031 9.033
 152MOL O3 4987 2.008 6.008 8.596
 152MOL O4 4988 2.205 6.116 8.837
 152MOL N1 4989 2.215 5.895 8.623
 152MOL C1 4990 2.113 5.956 8.544
 152MOL C2 4991 2.203 5.995 8.862
 152MOL C3 4992 2.189 5.872 8.766
 152MOL H2 4993 2.087 5.830 8.771
 152MOL C4 4994 2.294 5.759 8.796
 152MOL H3 4995 2.317 5.746 8.902
 152MOL H4 4996 2.249 5.664 8.763
 152MOL C5 4997 2.068 5.976 8.187
 152MOL C6 4998 2.412 5.782 8.702
 152MOL H5 4999 2.471 5.696 8.669
 152MOL H6 5000 2.485 5.855 8.740
 152MOL C7 5001 2.342 5.844 8.580
 152MOL H7 5002 2.399 5.926 8.533
 152MOL H8 5003 2.332 5.777 8.494
 152MOL C8 5004 1.983 5.900 8.104
 152MOL H9 5005 1.890 5.861 8.144
 152MOL C9 5006 2.187 6.028 8.129
 152MOL H10 5007 2.249 6.095 8.189
 152MOL C10 5008 2.028 5.994 8.331
 152MOL H11 5009 2.011 6.101 8.349
 152MOL H12 5010 1.930 5.946 8.345
 152MOL C11 5011 2.016 5.869 7.970
 152MOL H13 5012 1.953 5.807 7.907
 152MOL C12 5013 2.135 5.920 7.918
 152MOL H14 5014 2.163 5.900 7.815
 152MOL C13 5015 2.221 5.997 8.001
 152MOL H15 5016 2.312 6.039 7.961
 153MOL O1 5017 2.149 6.758 0.809
 153MOL O2 5018 2.210 6.725 1.378
 153MOL H1 5019 2.277 6.789 1.408
 153MOL O3 5020 2.032 6.811 0.990
 153MOL O4 5021 2.277 6.874 1.239
 153MOL N1 5022 2.216 6.690 1.013
 153MOL C1 5023 2.126 6.756 0.940
 153MOL C2 5024 2.211 6.773 1.252
 153MOL C3 5025 2.191 6.660 1.151
 153MOL H2 5026 2.087 6.628 1.161
 153MOL C4 5027 2.287 6.543 1.186
 153MOL H3 5028 2.316 6.541 1.292
 153MOL H4 5029 2.244 6.445 1.165
 153MOL C5 5030 2.059 6.760 0.583
 153MOL C6 5031 2.406 6.581 1.095
 153MOL H5 5032 2.467 6.494 1.064
 153MOL H6 5033 2.470 6.657 1.140
 153MOL C7 5034 2.338 6.631 0.966
 153MOL H7 5035 2.397 6.705 0.910
 153MOL H8 5036 2.305 6.548 0.903
 153MOL C8 5037 1.961 6.665 0.555
 153MOL H9 5038 1.885 6.647 0.631
 153MOL C9 5039 2.167 6.794 0.499
 153MOL H10 5040 2.249 6.863 0.518
 153MOL C10 5041 2.061 6.829 0.720
 153MOL H11 5042 2.095 6.933 0.717
 153MOL H12 5043 1.959 6.816 0.756
 153MOL C11 5044 1.957 6.610 0.429
 153MOL H13 5045 1.876 6.550 0.388
 153MOL C12 5046 2.070 6.632 0.347
 153MOL H14 5047 2.073 6.586 0.249
 153MOL C13 5048 2.178 6.721 0.375
 153MOL H15 5049 2.262 6.726 0.307
 154MOL O1 5050 2.122 6.760 3.343
 154MOL O2 5051 2.196 6.747 3.909
 154MOL H1 5052 2.206 6.837 3.946
 154MOL O3 5053 2.013 6.820 3.537
 154MOL O4 5054 2.221 6.884 3.742
 154MOL N1 5055 2.195 6.680 3.545
 154MOL C1 5056 2.110 6.767 3.480
 154MOL C2 5057 2.205 6.770 3.780
 154MOL C3 5058 2.183 6.651 3.685
 154MOL H2 5059 2.082 6.623 3.719
 154MOL C4 5060 2.287 6.536 3.705
 154MOL H3 5061 2.339 6.549 3.801
 154MOL H4 5062 2.237 6.439 3.698
 154MOL C5 5063 2.057 6.754 3.106
 154MOL C6 5064 2.387 6.542 3.592
 154MOL H5 5065 2.401 6.436 3.566
 154MOL H6 5066 2.487 6.571 3.625
 154MOL C7 5067 2.316 6.622 3.485
 154MOL H7 5068 2.373 6.698 3.430
 154MOL H8 5069 2.273 6.545 3.420
 154MOL C8 5070 1.974 6.662 3.051
 154MOL H9 5071 1.888 6.632 3.109
 154MOL C9 5072 2.172 6.790 3.038
 154MOL H10 5073 2.237 6.868 3.076
 154MOL C10 5074 2.022 6.812 3.244
 154MOL H11 5075 2.023 6.922 3.238
 154MOL H12 5076 1.925 6.779 3.284
 154MOL C11 5077 2.008 6.595 2.932
 154MOL H13 5078 1.945 6.518 2.887
 154MOL C12 5079 2.125 6.630 2.866
 154MOL H14 5080 2.154 6.582 2.773
 154MOL C13 5081 2.210 6.732 2.921
 154MOL H15 5082 2.303 6.746 2.868
 155MOL O1 5083 2.094 6.728 5.866
 155MOL O2 5084 2.185 6.750 6.444
 155MOL H1 5085 2.218 6.830 6.488
 155MOL O3 5086 1.979 6.785 6.048
 155MOL O4 5087 2.198 6.900 6.283
 155MOL N1 5088 2.189 6.685 6.070
 155MOL C1 5089 2.082 6.738 5.997
 155MOL C2 5090 2.187 6.782 6.313
 155MOL C3 5091 2.173 6.658 6.217
 155MOL H2 5092 2.072 6.618 6.233
 155MOL C4 5093 2.284 6.556 6.241
 155MOL H3 5094 2.323 6.557 6.343
 155MOL H4 5095 2.236 6.458 6.233
 155MOL C5 5096 2.030 6.773 5.641
 155MOL C6 5097 2.395 6.563 6.133
 155MOL H5 5098 2.444 6.468 6.106
 155MOL H6 5099 2.480 6.612 6.182
 155MOL C7 5100 2.324 6.641 6.022
 155MOL H7 5101 2.378 6.732 5.993
 155MOL H8 5102 2.304 6.582 5.932
 155MOL C8 5103 1.935 6.707 5.561
 155MOL H9 5104 1.836 6.683 5.599
 155MOL C9 5105 2.156 6.797 5.582
 155MOL H10 5106 2.229 6.846 5.645
 155MOL C10 5107 2.010 6.803 5.786
 155MOL H11 5108 2.018 6.912 5.795
 155MOL H12 5109 1.907 6.779 5.814
 155MOL C11 5110 1.976 6.657 5.439
 155MOL H13 5111 1.909 6.591 5.386
 155MOL C12 5112 2.098 6.690 5.380
 155MOL H14 5113 2.129 6.657 5.281
 155MOL C13 5114 2.195 6.764 5.452
 155MOL H15 5115 2.282 6.801 5.399
 156MOL O1 5116 2.135 6.738 8.405
 156MOL O2 5117 2.178 6.737 8.965
 156MOL H1 5118 2.213 6.817 9.009
 156MOL O3 5119 2.024 6.812 8.588
 156MOL O4 5120 2.246 6.881 8.812
 156MOL N1 5121 2.201 6.678 8.602
 156MOL C1 5122 2.117 6.759 8.534
 156MOL C2 5123 2.203 6.772 8.838
 156MOL C3 5124 2.189 6.650 8.743
 156MOL H2 5125 2.089 6.609 8.761
 156MOL C4 5126 2.299 6.551 8.772
 156MOL H3 5127 2.341 6.557 8.873
 156MOL H4 5128 2.243 6.456 8.770
 156MOL C5 5129 2.054 6.761 8.171
 156MOL C6 5130 2.405 6.549 8.650
 156MOL H5 5131 2.420 6.447 8.612
 156MOL H6 5132 2.499 6.597 8.679
 156MOL C7 5133 2.320 6.612 8.542
 156MOL H7 5134 2.387 6.681 8.488
 156MOL H8 5135 2.295 6.532 8.471
 156MOL C8 5136 1.951 6.681 8.123
 156MOL H9 5137 1.863 6.671 8.186
 156MOL C9 5138 2.165 6.788 8.090
 156MOL H10 5139 2.247 6.846 8.131
 156MOL C10 5140 2.054 6.809 8.319
 156MOL H11 5141 2.088 6.913 8.331
 156MOL H12 5142 1.949 6.812 8.352
 156MOL C11 5143 1.952 6.623 7.997
 156MOL H13 5144 1.871 6.563 7.957
 156MOL C12 5145 2.059 6.652 7.914
 156MOL H14 5146 2.075 6.617 7.813
 156MOL C13 5147 2.164 6.742 7.957
 156MOL H15 5148 2.248 6.764 7.892
 157MOL O1 5149 2.129 7.530 0.833
 157MOL O2 5150 2.206 7.532 1.403
 157MOL H1 5151 2.256 7.603 1.447
 157MOL O3 5152 2.000 7.564 1.023
 157MOL O4 5153 2.238 7.671 1.242
 157MOL N1 5154 2.210 7.488 1.033
 157MOL C1 5155 2.104 7.542 0.962
 157MOL C2 5156 2.205 7.557 1.275
 157MOL C3 5157 2.184 7.443 1.172
 157MOL H2 5158 2.081 7.407 1.184
 157MOL C4 5159 2.292 7.336 1.207
 157MOL H3 5160 2.337 7.342 1.307
 157MOL H4 5161 2.244 7.237 1.199
 157MOL C5 5162 2.065 7.543 0.596
 157MOL C6 5163 2.401 7.359 1.100
 157MOL H5 5164 2.448 7.264 1.072
 157MOL H6 5165 2.470 7.429 1.149
 157MOL C7 5166 2.330 7.434 0.982
 157MOL H7 5167 2.392 7.509 0.933
 157MOL H8 5168 2.308 7.363 0.901
 157MOL C8 5169 1.985 7.467 0.511
 157MOL H9 5170 1.894 7.424 0.553
 157MOL C9 5171 2.171 7.605 0.531
 157MOL H10 5172 2.231 7.671 0.593
 157MOL C10 5173 2.024 7.575 0.740
 157MOL H11 5174 2.012 7.684 0.734
 157MOL H12 5175 1.926 7.529 0.762
 157MOL C11 5176 2.025 7.442 0.378
 157MOL H13 5177 1.958 7.380 0.319
 157MOL C12 5178 2.140 7.492 0.318
 157MOL H14 5179 2.163 7.466 0.215
 157MOL C13 5180 2.210 7.577 0.399
 157MOL H15 5181 2.303 7.612 0.356
 158MOL O1 5182 2.139 7.521 3.355
 158MOL O2 5183 2.214 7.513 3.917
 158MOL H1 5184 2.236 7.607 3.934
 158MOL O3 5185 2.016 7.564 3.543
 158MOL O4 5186 2.197 7.653 3.765
 158MOL N1 5187 2.203 7.441 3.556
 158MOL C1 5188 2.116 7.520 3.488
 158MOL C2 5189 2.178 7.536 3.794
 158MOL C3 5190 2.191 7.410 3.694
 158MOL H2 5191 2.091 7.364 3.696
 158MOL C4 5192 2.304 7.312 3.723
 158MOL H3 5193 2.329 7.309 3.829
 158MOL H4 5194 2.258 7.213 3.707
 158MOL C5 5195 2.056 7.552 3.134
 158MOL C6 5196 2.416 7.339 3.621
 158MOL H5 5197 2.495 7.265 3.604
 158MOL H6 5198 2.483 7.411 3.670
 158MOL C7 5199 2.338 7.397 3.509
 158MOL H7 5200 2.395 7.476 3.460
 158MOL H8 5201 2.323 7.318 3.434
 158MOL C8 5202 1.966 7.478 3.070
 158MOL H9 5203 1.870 7.447 3.111
 158MOL C9 5204 2.169 7.598 3.068
 158MOL H10 5205 2.243 7.656 3.122
 158MOL C10 5206 2.035 7.592 3.276
 158MOL H11 5207 2.043 7.700 3.290
 158MOL H12 5208 1.939 7.547 3.306
 158MOL C11 5209 1.990 7.436 2.939
 158MOL H13 5210 1.918 7.369 2.894
 158MOL C12 5211 2.106 7.472 2.870
 158MOL H14 5212 2.131 7.439 2.769
 158MOL C13 5213 2.194 7.556 2.933
 158MOL H15 5214 2.290 7.576 2.888
 159MOL O1 5215 2.123 7.508 5.901
 159MOL O2 5216 2.212 7.530 6.464
 159MOL H1 5217 2.245 7.618 6.489
 159MOL O3 5218 2.008 7.575 6.085
 159MOL O4 5219 2.216 7.665 6.299
 159MOL N1 5220 2.198 7.441 6.104
 159MOL C1 5221 2.098 7.506 6.033
 159MOL C2 5222 2.186 7.551 6.334
 159MOL C3 5223 2.197 7.427 6.246
 159MOL H2 5224 2.109 7.370 6.276
 159MOL C4 5225 2.322 7.343 6.284
 159MOL H3 5226 2.396 7.406 6.335
 159MOL H4 5227 2.295 7.268 6.359
 159MOL C5 5228 2.065 7.544 5.661
 159MOL C6 5229 2.384 7.304 6.150
 159MOL H5 5230 2.375 7.196 6.130
 159MOL H6 5231 2.492 7.320 6.152
 159MOL C7 5232 2.318 7.382 6.042
 159MOL H7 5233 2.374 7.461 5.991
 159MOL H8 5234 2.293 7.316 5.958
 159MOL C8 5235 1.971 7.485 5.582
 159MOL H9 5236 1.868 7.483 5.618
 159MOL C9 5237 2.197 7.562 5.614
 159MOL H10 5238 2.275 7.589 5.684
 159MOL C10 5239 2.031 7.575 5.811
 159MOL H11 5240 2.031 7.682 5.833
 159MOL H12 5241 1.932 7.534 5.835
 159MOL C11 5242 2.005 7.424 5.455
 159MOL H13 5243 1.932 7.387 5.384
 159MOL C12 5244 2.133 7.444 5.406
 159MOL H14 5245 2.159 7.413 5.305
 159MOL C13 5246 2.231 7.515 5.483
 159MOL H15 5247 2.321 7.540 5.427
 160MOL O1 5248 2.142 7.531 8.406
 160MOL O2 5249 2.240 7.520 8.993
 160MOL H1 5250 2.241 7.609 9.032
 160MOL O3 5251 2.008 7.568 8.577
 160MOL O4 5252 2.222 7.677 8.838
 160MOL N1 5253 2.217 7.453 8.610
 160MOL C1 5254 2.116 7.528 8.536
 160MOL C2 5255 2.221 7.554 8.864
 160MOL C3 5256 2.211 7.432 8.761
 160MOL H2 5257 2.112 7.391 8.786
 160MOL C4 5258 2.315 7.322 8.784
 160MOL H3 5259 2.345 7.331 8.889
 160MOL H4 5260 2.281 7.219 8.772
 160MOL C5 5261 2.059 7.556 8.173
 160MOL C6 5262 2.428 7.358 8.686
 160MOL H5 5263 2.489 7.267 8.677
 160MOL H6 5264 2.483 7.444 8.726
 160MOL C7 5265 2.348 7.406 8.560
 160MOL H7 5266 2.404 7.487 8.511
 160MOL H8 5267 2.350 7.328 8.483
 160MOL C8 5268 1.959 7.466 8.126
 160MOL H9 5269 1.873 7.445 8.188
 160MOL C9 5270 2.166 7.588 8.090
 160MOL H10 5271 2.253 7.641 8.129
 160MOL C10 5272 2.049 7.605 8.316
 160MOL H11 5273 2.075 7.711 8.318
 160MOL H12 5274 1.947 7.591 8.354
 160MOL C11 5275 1.962 7.416 7.994
 160MOL H13 5276 1.885 7.347 7.961
 160MOL C12 5277 2.065 7.459 7.906
 160MOL H14 5278 2.058 7.416 7.807
 160MOL C13 5279 2.171 7.540 7.951
 160MOL H15 5280 2.255 7.570 7.891
 161MOL O1 5281 2.709 0.459 0.805
 161MOL O2 5282 2.781 0.489 1.379
 161MOL H1 5283 2.830 0.565 1.415
 161MOL O3 5284 2.607 0.536 0.998
 161MOL O4 5285 2.854 0.608 1.214
 161MOL N1 5286 2.799 0.413 1.016
 161MOL C1 5287 2.697 0.476 0.943
 161MOL C2 5288 2.791 0.510 1.248
 161MOL C3 5289 2.783 0.384 1.155
 161MOL H2 5290 2.685 0.336 1.166
 161MOL C4 5291 2.887 0.277 1.177
 161MOL H3 5292 2.922 0.283 1.281
 161MOL H4 5293 2.858 0.173 1.158
 161MOL C5 5294 2.651 0.471 0.574
 161MOL C6 5295 3.002 0.311 1.086
 161MOL H5 5296 3.055 0.219 1.057
 161MOL H6 5297 3.072 0.376 1.138
 161MOL C7 5298 2.933 0.384 0.965
 161MOL H7 5299 2.989 0.471 0.929
 161MOL H8 5300 2.933 0.313 0.881
 161MOL C8 5301 2.590 0.368 0.501
 161MOL H9 5302 2.510 0.312 0.549
 161MOL C9 5303 2.758 0.547 0.523
 161MOL H10 5304 2.815 0.624 0.574
 161MOL C10 5305 2.611 0.507 0.721
 161MOL H11 5306 2.612 0.616 0.733
 161MOL H12 5307 2.514 0.468 0.754
 161MOL C11 5308 2.625 0.342 0.370
 161MOL H13 5309 2.574 0.266 0.312
 161MOL C12 5310 2.736 0.412 0.315
 161MOL H14 5311 2.773 0.381 0.218
 161MOL C13 5312 2.798 0.513 0.394
 161MOL H15 5313 2.881 0.572 0.355
 162MOL O1 5314 2.750 0.484 3.331
 162MOL O2 5315 2.796 0.419 3.900
 162MOL H1 5316 2.844 0.498 3.931
 162MOL O3 5317 2.621 0.520 3.516
 162MOL O4 5318 2.810 0.578 3.745
 162MOL N1 5319 2.812 0.389 3.529
 162MOL C1 5320 2.723 0.473 3.462
 162MOL C2 5321 2.782 0.465 3.774
 162MOL C3 5322 2.792 0.352 3.667
 162MOL H2 5323 2.700 0.293 3.668
 162MOL C4 5324 2.904 0.243 3.684
 162MOL H3 5325 2.933 0.225 3.789
 162MOL H4 5326 2.862 0.147 3.649
 162MOL C5 5327 2.664 0.486 3.104
 162MOL C6 5328 3.016 0.286 3.589
 162MOL H5 5329 3.083 0.203 3.562
 162MOL H6 5330 3.069 0.373 3.629
 162MOL C7 5331 2.933 0.329 3.465
 162MOL H7 5332 2.995 0.401 3.410
 162MOL H8 5333 2.909 0.238 3.409
 162MOL C8 5334 2.563 0.399 3.060
 162MOL H9 5335 2.483 0.372 3.128
 162MOL C9 5336 2.770 0.518 3.024
 162MOL H10 5337 2.846 0.585 3.065
 162MOL C10 5338 2.647 0.541 3.242
 162MOL H11 5339 2.664 0.648 3.223
 162MOL H12 5340 2.544 0.520 3.272
 162MOL C11 5341 2.568 0.348 2.928
 162MOL H13 5342 2.486 0.287 2.891
 162MOL C12 5343 2.679 0.377 2.852
 162MOL H14 5344 2.696 0.348 2.749
 162MOL C13 5345 2.780 0.456 2.903
 162MOL H15 5346 2.860 0.480 2.833
 163MOL O1 5347 2.750 0.488 5.881
 163MOL O2 5348 2.795 0.476 6.456
 163MOL H1 5349 2.830 0.551 6.508
 163MOL O3 5350 2.624 0.524 6.067
 163MOL O4 5351 2.856 0.621 6.296
 163MOL N1 5352 2.823 0.425 6.086
 163MOL C1 5353 2.726 0.483 6.017
 163MOL C2 5354 2.813 0.512 6.329
 163MOL C3 5355 2.802 0.385 6.233
 163MOL H2 5356 2.707 0.333 6.252
 163MOL C4 5357 2.914 0.294 6.267
 163MOL H3 5358 2.979 0.335 6.346
 163MOL H4 5359 2.879 0.193 6.291
 163MOL C5 5360 2.670 0.494 5.652
 163MOL C6 5361 3.005 0.288 6.146
 163MOL H5 5362 3.020 0.186 6.108
 163MOL H6 5363 3.097 0.341 6.173
 163MOL C7 5364 2.941 0.364 6.026
 163MOL H7 5365 3.013 0.438 5.989
 163MOL H8 5366 2.930 0.293 5.943
 163MOL C8 5367 2.572 0.425 5.589
 163MOL H9 5368 2.482 0.395 5.641
 163MOL C9 5369 2.792 0.517 5.589
 163MOL H10 5370 2.866 0.579 5.640
 163MOL C10 5371 2.639 0.535 5.796
 163MOL H11 5372 2.631 0.644 5.801
 163MOL H12 5373 2.541 0.498 5.828
 163MOL C11 5374 2.586 0.395 5.448
 163MOL H13 5375 2.510 0.331 5.403
 163MOL C12 5376 2.701 0.437 5.375
 163MOL H14 5377 2.712 0.402 5.273
 163MOL C13 5378 2.806 0.488 5.451
 163MOL H15 5379 2.898 0.514 5.398
 164MOL O1 5380 2.726 0.496 8.416
 164MOL O2 5381 2.827 0.471 8.987
 164MOL H1 5382 2.841 0.559 9.028
 164MOL O3 5383 2.613 0.534 8.612
 164MOL O4 5384 2.830 0.637 8.846
 164MOL N1 5385 2.828 0.446 8.614
 164MOL C1 5386 2.718 0.511 8.554
 164MOL C2 5387 2.807 0.516 8.861
 164MOL C3 5388 2.808 0.403 8.754
 164MOL H2 5389 2.706 0.363 8.759
 164MOL C4 5390 2.914 0.294 8.781
 164MOL H3 5391 2.969 0.311 8.874
 164MOL H4 5392 2.870 0.194 8.795
 164MOL C5 5393 2.646 0.496 8.194
 164MOL C6 5394 3.002 0.288 8.656
 164MOL H5 5395 3.032 0.188 8.623
 164MOL H6 5396 3.100 0.332 8.679
 164MOL C7 5397 2.944 0.376 8.547
 164MOL H7 5398 3.021 0.451 8.527
 164MOL H8 5399 2.921 0.320 8.456
 164MOL C8 5400 2.550 0.416 8.131
 164MOL H9 5401 2.454 0.385 8.170
 164MOL C9 5402 2.763 0.527 8.129
 164MOL H10 5403 2.832 0.602 8.167
 164MOL C10 5404 2.620 0.539 8.339
 164MOL H11 5405 2.608 0.647 8.351
 164MOL H12 5406 2.528 0.492 8.377
 164MOL C11 5407 2.580 0.359 8.007
 164MOL H13 5408 2.503 0.298 7.962
 164MOL C12 5409 2.700 0.380 7.948
 164MOL H14 5410 2.719 0.333 7.851
 164MOL C13 5411 2.792 0.468 8.007
 164MOL H15 5412 2.890 0.475 7.961
 165MOL O1 5413 2.739 1.282 0.831
 165MOL O2 5414 2.780 1.255 1.407
 165MOL H1 5415 2.822 1.335 1.443
 165MOL O3 5416 2.596 1.305 1.013
 165MOL O4 5417 2.821 1.414 1.268
 165MOL N1 5418 2.810 1.223 1.035
 165MOL C1 5419 2.706 1.281 0.962
 165MOL C2 5420 2.775 1.300 1.286
 165MOL C3 5421 2.778 1.187 1.181
 165MOL H2 5422 2.681 1.141 1.204
 165MOL C4 5423 2.890 1.081 1.209
 165MOL H3 5424 2.931 1.078 1.311
 165MOL H4 5425 2.860 0.977 1.192
 165MOL C5 5426 2.661 1.281 0.607
 165MOL C6 5427 2.990 1.087 1.097
 165MOL H5 5428 3.019 0.986 1.066
 165MOL H6 5429 3.073 1.151 1.131
 165MOL C7 5430 2.925 1.154 0.975
 165MOL H7 5431 2.987 1.228 0.923
 165MOL H8 5432 2.892 1.075 0.907
 165MOL C8 5433 2.563 1.202 0.545
 165MOL H9 5434 2.484 1.151 0.599
 165MOL C9 5435 2.778 1.310 0.542
 165MOL H10 5436 2.856 1.366 0.592
 165MOL C10 5437 2.634 1.340 0.746
 165MOL H11 5438 2.639 1.449 0.739
 165MOL H12 5439 2.535 1.305 0.778
 165MOL C11 5440 2.573 1.161 0.409
 165MOL H13 5441 2.488 1.109 0.366
 165MOL C12 5442 2.695 1.189 0.343
 165MOL H14 5443 2.714 1.148 0.244
 165MOL C13 5444 2.794 1.262 0.409
 165MOL H15 5445 2.892 1.276 0.363
 166MOL O1 5446 2.745 1.254 3.322
 166MOL O2 5447 2.814 1.233 3.894
 166MOL H1 5448 2.848 1.315 3.934
 166MOL O3 5449 2.612 1.296 3.505
 166MOL O4 5450 2.835 1.385 3.735
 166MOL N1 5451 2.813 1.178 3.528
 166MOL C1 5452 2.722 1.256 3.459
 166MOL C2 5453 2.811 1.271 3.770
 166MOL C3 5454 2.803 1.157 3.673
 166MOL H2 5455 2.704 1.111 3.688
 166MOL C4 5456 2.900 1.045 3.705
 166MOL H3 5457 2.949 1.071 3.800
 166MOL H4 5458 2.850 0.949 3.716
 166MOL C5 5459 2.694 1.282 3.095
 166MOL C6 5460 2.996 1.033 3.586
 166MOL H5 5461 2.996 0.931 3.546
 166MOL H6 5462 3.099 1.058 3.611
 166MOL C7 5463 2.941 1.133 3.480
 166MOL H7 5464 3.013 1.211 3.452
 166MOL H8 5465 2.928 1.072 3.390
 166MOL C8 5466 2.596 1.221 3.014
 166MOL H9 5467 2.496 1.213 3.056
 166MOL C9 5468 2.825 1.295 3.043
 166MOL H10 5469 2.904 1.340 3.102
 166MOL C10 5470 2.653 1.324 3.234
 166MOL H11 5471 2.664 1.431 3.252
 166MOL H12 5472 2.551 1.294 3.260
 166MOL C11 5473 2.625 1.176 2.886
 166MOL H13 5474 2.545 1.133 2.826
 166MOL C12 5475 2.756 1.194 2.833
 166MOL H14 5476 2.767 1.148 2.736
 166MOL C13 5477 2.858 1.253 2.915
 166MOL H15 5478 2.962 1.241 2.886
 167MOL O1 5479 2.764 1.299 5.870
 167MOL O2 5480 2.828 1.248 6.448
 167MOL H1 5481 2.851 1.330 6.495
 167MOL O3 5482 2.628 1.324 6.049
 167MOL O4 5483 2.820 1.405 6.284
 167MOL N1 5484 2.827 1.217 6.079
 167MOL C1 5485 2.734 1.292 6.004
 167MOL C2 5486 2.824 1.290 6.316
 167MOL C3 5487 2.796 1.176 6.215
 167MOL H2 5488 2.689 1.153 6.221
 167MOL C4 5489 2.893 1.062 6.232
 167MOL H3 5490 2.918 1.034 6.335
 167MOL H4 5491 2.838 0.977 6.191
 167MOL C5 5492 2.664 1.277 5.646
 167MOL C6 5493 3.012 1.100 6.150
 167MOL H5 5494 3.074 1.011 6.136
 167MOL H6 5495 3.065 1.179 6.204
 167MOL C7 5496 2.947 1.158 6.023
 167MOL H7 5497 3.002 1.227 5.958
 167MOL H8 5498 2.914 1.074 5.960
 167MOL C8 5499 2.553 1.212 5.585
 167MOL H9 5500 2.463 1.196 5.645
 167MOL C9 5501 2.786 1.297 5.577
 167MOL H10 5502 2.865 1.358 5.619
 167MOL C10 5503 2.651 1.335 5.785
 167MOL H11 5504 2.633 1.442 5.769
 167MOL H12 5505 2.558 1.296 5.829
 167MOL C11 5506 2.567 1.165 5.455
 167MOL H13 5507 2.485 1.116 5.403
 167MOL C12 5508 2.689 1.182 5.380
 167MOL H14 5509 2.694 1.156 5.275
 167MOL C13 5510 2.799 1.246 5.444
 167MOL H15 5511 2.892 1.259 5.390
 168MOL O1 5512 2.732 1.247 8.429
 168MOL O2 5513 2.802 1.256 9.004
 168MOL H1 5514 2.842 1.340 9.034
 168MOL O3 5515 2.621 1.300 8.619
 168MOL O4 5516 2.841 1.390 8.833
 168MOL N1 5517 2.823 1.202 8.633
 168MOL C1 5518 2.719 1.258 8.562
 168MOL C2 5519 2.815 1.281 8.873
 168MOL C3 5520 2.811 1.163 8.776
 168MOL H2 5521 2.709 1.126 8.792
 168MOL C4 5522 2.921 1.050 8.801
 168MOL H3 5523 2.962 1.043 8.902
 168MOL H4 5524 2.870 0.955 8.783
 168MOL C5 5525 2.652 1.278 8.200
 168MOL C6 5526 3.025 1.079 8.689
 168MOL H5 5527 3.084 0.988 8.675
 168MOL H6 5528 3.088 1.154 8.737
 168MOL C7 5529 2.941 1.135 8.571
 168MOL H7 5530 2.996 1.206 8.508
 168MOL H8 5531 2.908 1.048 8.512
 168MOL C8 5532 2.554 1.209 8.129
 168MOL H9 5533 2.470 1.170 8.186
 168MOL C9 5534 2.769 1.316 8.141
 168MOL H10 5535 2.839 1.381 8.193
 168MOL C10 5536 2.621 1.306 8.348
 168MOL H11 5537 2.614 1.414 8.363
 168MOL H12 5538 2.529 1.255 8.378
 168MOL C11 5539 2.571 1.189 7.992
 168MOL H13 5540 2.495 1.137 7.934
 168MOL C12 5541 2.690 1.233 7.929
 168MOL H14 5542 2.707 1.206 7.825
 168MOL C13 5543 2.784 1.306 8.007
 168MOL H15 5544 2.874 1.337 7.955
 169MOL O1 5545 2.729 2.036 0.799
 169MOL O2 5546 2.817 2.043 1.375
 169MOL H1 5547 2.857 2.124 1.411
 169MOL O3 5548 2.612 2.106 0.989
 169MOL O4 5549 2.836 2.191 1.214
 169MOL N1 5550 2.800 1.985 1.013
 169MOL C1 5551 2.708 2.054 0.936
 169MOL C2 5552 2.818 2.076 1.246
 169MOL C3 5553 2.789 1.957 1.156
 169MOL H2 5554 2.691 1.916 1.187
 169MOL C4 5555 2.893 1.846 1.174
 169MOL H3 5556 2.926 1.835 1.279
 169MOL H4 5557 2.848 1.748 1.153
 169MOL C5 5558 2.658 2.041 0.573
 169MOL C6 5559 3.004 1.870 1.068
 169MOL H5 5560 3.063 1.780 1.047
 169MOL H6 5561 3.079 1.940 1.106
 169MOL C7 5562 2.924 1.938 0.955
 169MOL H7 5563 2.984 2.028 0.935
 169MOL H8 5564 2.905 1.883 0.862
 169MOL C8 5565 2.574 1.948 0.517
 169MOL H9 5566 2.491 1.918 0.580
 169MOL C9 5567 2.769 2.084 0.497
 169MOL H10 5568 2.840 2.145 0.552
 169MOL C10 5569 2.635 2.100 0.715
 169MOL H11 5570 2.640 2.209 0.725
 169MOL H12 5571 2.534 2.069 0.743
 169MOL C11 5572 2.587 1.909 0.379
 169MOL H13 5573 2.515 1.839 0.337
 169MOL C12 5574 2.694 1.953 0.303
 169MOL H14 5575 2.707 1.919 0.201
 169MOL C13 5576 2.784 2.043 0.365
 169MOL H15 5577 2.884 2.057 0.326
 170MOL O1 5578 2.733 2.046 3.337
 170MOL O2 5579 2.831 2.051 3.919
 170MOL H1 5580 2.863 2.132 3.961
 170MOL O3 5581 2.628 2.108 3.526
 170MOL O4 5582 2.852 2.188 3.753
 170MOL N1 5583 2.823 1.996 3.543
 170MOL C1 5584 2.722 2.058 3.470
 170MOL C2 5585 2.829 2.078 3.789
 170MOL C3 5586 2.815 1.961 3.688
 170MOL H2 5587 2.714 1.925 3.712
 170MOL C4 5588 2.913 1.845 3.707
 170MOL H3 5589 2.954 1.842 3.808
 170MOL H4 5590 2.861 1.750 3.690
 170MOL C5 5591 2.656 2.074 3.104
 170MOL C6 5592 3.020 1.874 3.604
 170MOL H5 5593 3.076 1.783 3.583
 170MOL H6 5594 3.088 1.948 3.648
 170MOL C7 5595 2.941 1.936 3.495
 170MOL H7 5596 3.009 2.004 3.441
 170MOL H8 5597 2.906 1.857 3.429
 170MOL C8 5598 2.566 1.991 3.031
 170MOL H9 5599 2.476 1.955 3.081
 170MOL C9 5600 2.779 2.115 3.039
 170MOL H10 5601 2.836 2.195 3.086
 170MOL C10 5602 2.628 2.104 3.253
 170MOL H11 5603 2.627 2.214 3.252
 170MOL H12 5604 2.528 2.068 3.278
 170MOL C11 5605 2.603 1.954 2.897
 170MOL H13 5606 2.538 1.886 2.841
 170MOL C12 5607 2.715 2.004 2.833
 170MOL H14 5608 2.727 1.973 2.729
 170MOL C13 5609 2.807 2.086 2.903
 170MOL H15 5610 2.901 2.116 2.858
 171MOL O1 5611 2.736 2.041 5.873
 171MOL O2 5612 2.793 2.058 6.439
 171MOL H1 5613 2.796 2.145 6.484
 171MOL O3 5614 2.621 2.100 6.063
 171MOL O4 5615 2.813 2.199 6.270
 171MOL N1 5616 2.805 1.974 6.075
 171MOL C1 5617 2.716 2.051 6.009
 171MOL C2 5618 2.810 2.084 6.305
 171MOL C3 5619 2.796 1.957 6.220
 171MOL H2 5620 2.693 1.921 6.234
 171MOL C4 5621 2.898 1.853 6.255
 171MOL H3 5622 2.929 1.868 6.359
 171MOL H4 5623 2.844 1.758 6.252
 171MOL C5 5624 2.682 2.052 5.641
 171MOL C6 5625 3.006 1.878 6.146
 171MOL H5 5626 3.084 1.802 6.131
 171MOL H6 5627 3.063 1.963 6.185
 171MOL C7 5628 2.940 1.933 6.025
 171MOL H7 5629 2.997 2.018 5.985
 171MOL H8 5630 2.932 1.857 5.946
 171MOL C8 5631 2.599 1.976 5.559
 171MOL H9 5632 2.512 1.928 5.603
 171MOL C9 5633 2.794 2.103 5.582
 171MOL H10 5634 2.855 2.175 5.637
 171MOL C10 5635 2.637 2.089 5.783
 171MOL H11 5636 2.625 2.198 5.789
 171MOL H12 5637 2.538 2.045 5.800
 171MOL C11 5638 2.634 1.950 5.424
 171MOL H13 5639 2.577 1.884 5.360
 171MOL C12 5640 2.751 2.008 5.373
 171MOL H14 5641 2.773 1.986 5.269
 171MOL C13 5642 2.834 2.088 5.449
 171MOL H15 5643 2.927 2.132 5.412
 172MOL O1 5644 2.739 2.110 8.423
 172MOL O2 5645 2.823 2.062 8.982
 172MOL H1 5646 2.852 2.139 9.034
 172MOL O3 5647 2.610 2.131 8.620
 172MOL O4 5648 2.862 2.201 8.818
 172MOL N1 5649 2.808 2.016 8.615
 172MOL C1 5650 2.708 2.093 8.555
 172MOL C2 5651 2.826 2.094 8.854
 172MOL C3 5652 2.803 1.979 8.754
 172MOL H2 5653 2.699 1.949 8.769
 172MOL C4 5654 2.900 1.854 8.776
 172MOL H3 5655 2.950 1.855 8.873
 172MOL H4 5656 2.834 1.767 8.774
 172MOL C5 5657 2.672 2.119 8.193
 172MOL C6 5658 2.999 1.867 8.659
 172MOL H5 5659 3.036 1.768 8.633
 172MOL H6 5660 3.087 1.921 8.696
 172MOL C7 5661 2.916 1.936 8.548
 172MOL H7 5662 2.979 1.995 8.481
 172MOL H8 5663 2.871 1.855 8.489
 172MOL C8 5664 2.567 2.062 8.118
 172MOL H9 5665 2.473 2.053 8.172
 172MOL C9 5666 2.805 2.137 8.142
 172MOL H10 5667 2.884 2.193 8.191
 172MOL C10 5668 2.647 2.173 8.339
 172MOL H11 5669 2.649 2.283 8.335
 172MOL H12 5670 2.546 2.137 8.365
 172MOL C11 5671 2.592 2.018 7.988
 172MOL H13 5672 2.511 1.984 7.924
 172MOL C12 5673 2.722 2.033 7.935
 172MOL H14 5674 2.749 1.997 7.837
 172MOL C13 5675 2.829 2.093 8.010
 172MOL H15 5676 2.931 2.096 7.972
 173MOL O1 5677 2.783 2.823 0.813
 173MOL O2 5678 2.856 2.838 1.373
 173MOL H1 5679 2.876 2.929 1.401
 173MOL O3 5680 2.642 2.861 0.992
 173MOL O4 5681 2.866 2.972 1.199
 173MOL N1 5682 2.841 2.743 1.012
 173MOL C1 5683 2.742 2.812 0.944
 173MOL C2 5684 2.855 2.858 1.241
 173MOL C3 5685 2.834 2.727 1.160
 173MOL H2 5686 2.730 2.697 1.182
 173MOL C4 5687 2.946 2.624 1.189
 173MOL H3 5688 2.980 2.616 1.293
 173MOL H4 5689 2.905 2.524 1.168
 173MOL C5 5690 2.691 2.838 0.589
 173MOL C6 5691 3.046 2.640 1.076
 173MOL H5 5692 3.088 2.543 1.045
 173MOL H6 5693 3.126 2.704 1.117
 173MOL C7 5694 2.970 2.700 0.952
 173MOL H7 5695 3.029 2.784 0.914
 173MOL H8 5696 2.965 2.628 0.869
 173MOL C8 5697 2.583 2.749 0.547
 173MOL H9 5698 2.518 2.713 0.625
 173MOL C9 5699 2.788 2.887 0.496
 173MOL H10 5700 2.863 2.960 0.525
 173MOL C10 5701 2.686 2.895 0.728
 173MOL H11 5702 2.699 3.004 0.715
 173MOL H12 5703 2.583 2.883 0.763
 173MOL C11 5704 2.594 2.704 0.417
 173MOL H13 5705 2.536 2.627 0.368
 173MOL C12 5706 2.688 2.752 0.326
 173MOL H14 5707 2.691 2.722 0.222
 173MOL C13 5708 2.787 2.842 0.368
 173MOL H15 5709 2.861 2.880 0.298
 174MOL O1 5710 2.769 2.833 3.356
 174MOL O2 5711 2.861 2.844 3.923
 174MOL H1 5712 2.888 2.932 3.957
 174MOL O3 5713 2.636 2.864 3.546
 174MOL O4 5714 2.863 2.976 3.751
 174MOL N1 5715 2.836 2.767 3.563
 174MOL C1 5716 2.738 2.830 3.492
 174MOL C2 5717 2.842 2.863 3.792
 174MOL C3 5718 2.820 2.741 3.703
 174MOL H2 5719 2.718 2.705 3.720
 174MOL C4 5720 2.920 2.628 3.728
 174MOL H3 5721 2.965 2.640 3.828
 174MOL H4 5722 2.876 2.528 3.711
 174MOL C5 5723 2.694 2.851 3.131
 174MOL C6 5724 3.028 2.644 3.618
 174MOL H5 5725 3.074 2.549 3.587
 174MOL H6 5726 3.104 2.709 3.662
 174MOL C7 5727 2.954 2.701 3.499
 174MOL H7 5728 3.014 2.783 3.457
 174MOL H8 5729 2.917 2.631 3.424
 174MOL C8 5730 2.589 2.774 3.081
 174MOL H9 5731 2.505 2.745 3.143
 174MOL C9 5732 2.796 2.887 3.044
 174MOL H10 5733 2.875 2.955 3.077
 174MOL C10 5734 2.676 2.900 3.273
 174MOL H11 5735 2.697 3.008 3.278
 174MOL H12 5736 2.575 2.900 3.316
 174MOL C11 5737 2.593 2.723 2.950
 174MOL H13 5738 2.519 2.652 2.916
 174MOL C12 5739 2.699 2.757 2.864
 174MOL H14 5740 2.694 2.726 2.760
 174MOL C13 5741 2.801 2.845 2.909
 174MOL H15 5742 2.872 2.878 2.834
 175MOL O1 5743 2.735 2.834 5.873
 175MOL O2 5744 2.810 2.831 6.443
 175MOL H1 5745 2.840 2.914 6.484
 175MOL O3 5746 2.622 2.898 6.063
 175MOL O4 5747 2.832 2.982 6.293
 175MOL N1 5748 2.808 2.781 6.077
 175MOL C1 5749 2.711 2.842 6.006
 175MOL C2 5750 2.797 2.873 6.317
 175MOL C3 5751 2.797 2.747 6.223
 175MOL H2 5752 2.705 2.689 6.234
 175MOL C4 5753 2.925 2.658 6.257
 175MOL H3 5754 2.977 2.686 6.349
 175MOL H4 5755 2.878 2.560 6.271
 175MOL C5 5756 2.656 2.846 5.642
 175MOL C6 5757 3.014 2.664 6.135
 175MOL H5 5758 3.028 2.558 6.114
 175MOL H6 5759 3.108 2.709 6.170
 175MOL C7 5760 2.937 2.744 6.021
 175MOL H7 5761 2.994 2.834 5.993
 175MOL H8 5762 2.935 2.684 5.929
 175MOL C8 5763 2.550 2.771 5.595
 175MOL H9 5764 2.467 2.741 5.658
 175MOL C9 5765 2.762 2.884 5.555
 175MOL H10 5766 2.842 2.949 5.591
 175MOL C10 5767 2.652 2.899 5.782
 175MOL H11 5768 2.673 3.007 5.786
 175MOL H12 5769 2.547 2.894 5.815
 175MOL C11 5770 2.554 2.720 5.461
 175MOL H13 5771 2.475 2.661 5.416
 175MOL C12 5772 2.650 2.766 5.372
 175MOL H14 5773 2.645 2.726 5.271
 175MOL C13 5774 2.757 2.844 5.419
 175MOL H15 5775 2.831 2.876 5.347
 176MOL O1 5776 2.749 2.826 8.413
 176MOL O2 5777 2.821 2.818 8.984
 176MOL H1 5778 2.854 2.900 9.023
 176MOL O3 5779 2.634 2.877 8.610
 176MOL O4 5780 2.825 2.963 8.820
 176MOL N1 5781 2.837 2.768 8.619
 176MOL C1 5782 2.735 2.837 8.552
 176MOL C2 5783 2.824 2.845 8.852
 176MOL C3 5784 2.818 2.725 8.753
 176MOL H2 5785 2.719 2.677 8.761
 176MOL C4 5786 2.936 2.625 8.779
 176MOL H3 5787 2.977 2.636 8.880
 176MOL H4 5788 2.903 2.520 8.773
 176MOL C5 5789 2.669 2.857 8.185
 176MOL C6 5790 3.039 2.662 8.674
 176MOL H5 5791 3.095 2.578 8.631
 176MOL H6 5792 3.107 2.736 8.717
 176MOL C7 5793 2.966 2.736 8.561
 176MOL H7 5794 3.016 2.821 8.513
 176MOL H8 5795 2.938 2.669 8.479
 176MOL C8 5796 2.576 2.782 8.113
 176MOL H9 5797 2.484 2.748 8.161
 176MOL C9 5798 2.789 2.897 8.119
 176MOL H10 5799 2.869 2.950 8.169
 176MOL C10 5800 2.646 2.888 8.330
 176MOL H11 5801 2.654 2.996 8.348
 176MOL H12 5802 2.547 2.850 8.356
 176MOL C11 5803 2.606 2.754 7.980
 176MOL H13 5804 2.534 2.699 7.920
 176MOL C12 5805 2.719 2.801 7.912
 176MOL H14 5806 2.745 2.779 7.809
 176MOL C13 5807 2.812 2.872 7.984
 176MOL H15 5808 2.908 2.901 7.942
 177MOL O1 5809 2.747 3.596 0.845
 177MOL O2 5810 2.818 3.598 1.409
 177MOL H1 5811 2.830 3.693 1.425
 177MOL O3 5812 2.621 3.625 1.030
 177MOL O4 5813 2.866 3.725 1.240
 177MOL N1 5814 2.821 3.518 1.041
 177MOL C1 5815 2.715 3.577 0.975
 177MOL C2 5816 2.824 3.618 1.276
 177MOL C3 5817 2.819 3.490 1.188
 177MOL H2 5818 2.725 3.437 1.210
 177MOL C4 5819 2.936 3.394 1.203
 177MOL H3 5820 2.962 3.389 1.309
 177MOL H4 5821 2.896 3.294 1.181
 177MOL C5 5822 2.681 3.617 0.618
 177MOL C6 5823 3.036 3.438 1.100
 177MOL H5 5824 3.111 3.364 1.068
 177MOL H6 5825 3.083 3.529 1.138
 177MOL C7 5826 2.949 3.487 0.981
 177MOL H7 5827 3.007 3.567 0.933
 177MOL H8 5828 2.936 3.408 0.906
 177MOL C8 5829 2.576 3.567 0.536
 177MOL H9 5830 2.473 3.555 0.570
 177MOL C9 5831 2.814 3.643 0.568
 177MOL H10 5832 2.889 3.680 0.636
 177MOL C10 5833 2.648 3.650 0.761
 177MOL H11 5834 2.649 3.760 0.770
 177MOL H12 5835 2.548 3.610 0.784
 177MOL C11 5836 2.613 3.512 0.413
 177MOL H13 5837 2.546 3.446 0.359
 177MOL C12 5838 2.738 3.546 0.363
 177MOL H14 5839 2.762 3.515 0.262
 177MOL C13 5840 2.839 3.612 0.441
 177MOL H15 5841 2.941 3.625 0.407
 178MOL O1 5842 2.748 3.610 3.348
 178MOL O2 5843 2.832 3.597 3.924
 178MOL H1 5844 2.846 3.687 3.958
 178MOL O3 5845 2.632 3.649 3.535
 178MOL O4 5846 2.850 3.745 3.766
 178MOL N1 5847 2.836 3.550 3.549
 178MOL C1 5848 2.736 3.613 3.477
 178MOL C2 5849 2.821 3.631 3.792
 178MOL C3 5850 2.830 3.510 3.697
 178MOL H2 5851 2.739 3.451 3.717
 178MOL C4 5852 2.943 3.412 3.710
 178MOL H3 5853 2.998 3.415 3.805
 178MOL H4 5854 2.921 3.306 3.692
 178MOL C5 5855 2.669 3.635 3.111
 178MOL C6 5856 3.040 3.434 3.597
 178MOL H5 5857 3.065 3.334 3.561
 178MOL H6 5858 3.126 3.489 3.637
 178MOL C7 5859 2.961 3.506 3.490
 178MOL H7 5860 3.022 3.583 3.442
 178MOL H8 5861 2.928 3.435 3.413
 178MOL C8 5862 2.577 3.557 3.040
 178MOL H9 5863 2.483 3.530 3.088
 178MOL C9 5864 2.797 3.668 3.063
 178MOL H10 5865 2.867 3.719 3.129
 178MOL C10 5866 2.636 3.661 3.260
 178MOL H11 5867 2.619 3.764 3.291
 178MOL H12 5868 2.542 3.609 3.280
 178MOL C11 5869 2.609 3.514 2.912
 178MOL H13 5870 2.531 3.464 2.855
 178MOL C12 5871 2.737 3.549 2.858
 178MOL H14 5872 2.763 3.511 2.760
 178MOL C13 5873 2.829 3.622 2.933
 178MOL H15 5874 2.928 3.644 2.894
 179MOL O1 5875 2.688 3.618 5.880
 179MOL O2 5876 2.820 3.620 6.451
 179MOL H1 5877 2.810 3.714 6.473
 179MOL O3 5878 2.586 3.664 6.075
 179MOL O4 5879 2.809 3.776 6.292
 179MOL N1 5880 2.787 3.563 6.075
 179MOL C1 5881 2.676 3.615 6.014
 179MOL C2 5882 2.818 3.657 6.322
 179MOL C3 5883 2.785 3.533 6.221
 179MOL H2 5884 2.685 3.499 6.251
 179MOL C4 5885 2.886 3.416 6.238
 179MOL H3 5886 2.923 3.413 6.341
 179MOL H4 5887 2.843 3.316 6.225
 179MOL C5 5888 2.626 3.638 5.660
 179MOL C6 5889 2.989 3.427 6.122
 179MOL H5 5890 3.020 3.327 6.091
 179MOL H6 5891 3.071 3.492 6.155
 179MOL C7 5892 2.904 3.498 6.008
 179MOL H7 5893 2.966 3.577 5.964
 179MOL H8 5894 2.881 3.426 5.929
 179MOL C8 5895 2.549 3.550 5.584
 179MOL H9 5896 2.461 3.499 5.624
 179MOL C9 5897 2.744 3.690 5.612
 179MOL H10 5898 2.800 3.754 5.679
 179MOL C10 5899 2.583 3.673 5.798
 179MOL H11 5900 2.575 3.780 5.819
 179MOL H12 5901 2.483 3.630 5.815
 179MOL C11 5902 2.588 3.513 5.458
 179MOL H13 5903 2.527 3.449 5.394
 179MOL C12 5904 2.702 3.572 5.403
 179MOL H14 5905 2.738 3.530 5.310
 179MOL C13 5906 2.785 3.655 5.482
 179MOL H15 5907 2.880 3.678 5.434
 180MOL O1 5908 2.750 3.606 8.395
 180MOL O2 5909 2.774 3.573 8.967
 180MOL H1 5910 2.810 3.651 9.013
 180MOL O3 5911 2.626 3.657 8.592
 180MOL O4 5912 2.829 3.735 8.826
 180MOL N1 5913 2.810 3.528 8.600
 180MOL C1 5914 2.725 3.611 8.531
 180MOL C2 5915 2.798 3.616 8.844
 180MOL C3 5916 2.794 3.496 8.749
 180MOL H2 5917 2.695 3.452 8.767
 180MOL C4 5918 2.896 3.390 8.768
 180MOL H3 5919 2.933 3.383 8.871
 180MOL H4 5920 2.852 3.295 8.736
 180MOL C5 5921 2.679 3.644 8.165
 180MOL C6 5922 3.006 3.413 8.666
 180MOL H5 5923 3.052 3.329 8.613
 180MOL H6 5924 3.086 3.482 8.696
 180MOL C7 5925 2.940 3.490 8.555
 180MOL H7 5926 2.997 3.581 8.534
 180MOL H8 5927 2.935 3.424 8.468
 180MOL C8 5928 2.584 3.571 8.096
 180MOL H9 5929 2.489 3.540 8.137
 180MOL C9 5930 2.810 3.673 8.110
 180MOL H10 5931 2.876 3.724 8.180
 180MOL C10 5932 2.656 3.682 8.311
 180MOL H11 5933 2.696 3.784 8.306
 180MOL H12 5934 2.554 3.680 8.352
 180MOL C11 5935 2.616 3.528 7.970
 180MOL H13 5936 2.544 3.460 7.926
 180MOL C12 5937 2.738 3.557 7.914
 180MOL H14 5938 2.751 3.526 7.811
 180MOL C13 5939 2.839 3.625 7.986
 180MOL H15 5940 2.937 3.625 7.940
 181MOL O1 5941 2.745 4.403 0.832
 181MOL O2 5942 2.837 4.399 1.405
 181MOL H1 5943 2.850 4.483 1.452
 181MOL O3 5944 2.635 4.464 1.019
 181MOL O4 5945 2.844 4.556 1.244
 181MOL N1 5946 2.835 4.371 1.035
 181MOL C1 5947 2.737 4.430 0.962
 181MOL C2 5948 2.834 4.439 1.277
 181MOL C3 5949 2.818 4.322 1.172
 181MOL H2 5950 2.717 4.280 1.177
 181MOL C4 5951 2.921 4.211 1.196
 181MOL H3 5952 2.981 4.223 1.287
 181MOL H4 5953 2.866 4.117 1.189
 181MOL C5 5954 2.663 4.395 0.600
 181MOL C6 5955 3.018 4.225 1.084
 181MOL H5 5956 3.058 4.128 1.051
 181MOL H6 5957 3.108 4.279 1.118
 181MOL C7 5958 2.950 4.303 0.973
 181MOL H7 5959 3.018 4.374 0.923
 181MOL H8 5960 2.914 4.229 0.900
 181MOL C8 5961 2.577 4.317 0.523
 181MOL H9 5962 2.490 4.280 0.576
 181MOL C9 5963 2.783 4.444 0.542
 181MOL H10 5964 2.846 4.513 0.596
 181MOL C10 5965 2.630 4.424 0.751
 181MOL H11 5966 2.604 4.530 0.758
 181MOL H12 5967 2.543 4.369 0.788
 181MOL C11 5968 2.601 4.285 0.386
 181MOL H13 5969 2.535 4.219 0.331
 181MOL C12 5970 2.720 4.335 0.334
 181MOL H14 5971 2.743 4.312 0.231
 181MOL C13 5972 2.813 4.407 0.406
 181MOL H15 5973 2.901 4.445 0.356
 182MOL O1 5974 2.717 4.372 3.350
 182MOL O2 5975 2.785 4.422 3.918
 182MOL H1 5976 2.839 4.495 3.954
 182MOL O3 5977 2.625 4.451 3.539
 182MOL O4 5978 2.885 4.532 3.751
 182MOL N1 5979 2.818 4.334 3.564
 182MOL C1 5980 2.716 4.392 3.487
 182MOL C2 5981 2.824 4.434 3.789
 182MOL C3 5982 2.799 4.304 3.706
 182MOL H2 5983 2.694 4.280 3.726
 182MOL C4 5984 2.899 4.192 3.737
 182MOL H3 5985 2.957 4.192 3.829
 182MOL H4 5986 2.854 4.093 3.722
 182MOL C5 5987 2.648 4.404 3.128
 182MOL C6 5988 3.000 4.197 3.619
 182MOL H5 5989 3.027 4.098 3.582
 182MOL H6 5990 3.086 4.257 3.652
 182MOL C7 5991 2.930 4.260 3.498
 182MOL H7 5992 2.982 4.331 3.433
 182MOL H8 5993 2.888 4.186 3.430
 182MOL C8 5994 2.567 4.316 3.053
 182MOL H9 5995 2.466 4.291 3.085
 182MOL C9 5996 2.773 4.437 3.076
 182MOL H10 5997 2.843 4.504 3.124
 182MOL C10 5998 2.616 4.437 3.268
 182MOL H11 5999 2.631 4.544 3.286
 182MOL H12 6000 2.518 4.407 3.305
 182MOL C11 6001 2.596 4.272 2.922
 182MOL H13 6002 2.525 4.217 2.861
 182MOL C12 6003 2.717 4.309 2.870
 182MOL H14 6004 2.739 4.267 2.773
 182MOL C13 6005 2.801 4.394 2.943
 182MOL H15 6006 2.893 4.426 2.895
 183MOL O1 6007 2.711 4.394 5.878
 183MOL O2 6008 2.821 4.389 6.446
 183MOL H1 6009 2.852 4.473 6.484
 183MOL O3 6010 2.589 4.450 6.057
 183MOL O4 6011 2.858 4.536 6.291
 183MOL N1 6012 2.791 4.354 6.085
 183MOL C1 6013 2.694 4.413 6.012
 183MOL C2 6014 2.814 4.422 6.321
 183MOL C3 6015 2.781 4.311 6.225
 183MOL H2 6016 2.684 4.266 6.250
 183MOL C4 6017 2.883 4.198 6.229
 183MOL H3 6018 2.920 4.190 6.331
 183MOL H4 6019 2.838 4.102 6.198
 183MOL C5 6020 2.669 4.391 5.636
 183MOL C6 6021 2.997 4.238 6.139
 183MOL H5 6022 3.049 4.152 6.096
 183MOL H6 6023 3.069 4.295 6.199
 183MOL C7 6024 2.930 4.333 6.038
 183MOL H7 6025 2.983 4.429 6.029
 183MOL H8 6026 2.930 4.288 5.938
 183MOL C8 6027 2.586 4.307 5.559
 183MOL H9 6028 2.494 4.267 5.600
 183MOL C9 6029 2.779 4.449 5.576
 183MOL H10 6030 2.844 4.513 5.636
 183MOL C10 6031 2.627 4.450 5.772
 183MOL H11 6032 2.637 4.559 5.772
 183MOL H12 6033 2.520 4.434 5.792
 183MOL C11 6034 2.619 4.290 5.424
 183MOL H13 6035 2.551 4.235 5.360
 183MOL C12 6036 2.728 4.350 5.363
 183MOL H14 6037 2.743 4.326 5.258
 183MOL C13 6038 2.815 4.423 5.442
 183MOL H15 6039 2.910 4.465 5.412
 184MOL O1 6040 2.751 4.387 8.421
 184MOL O2 6041 2.841 4.375 9.002
 184MOL H1 6042 2.856 4.462 9.045
 184MOL O3 6043 2.630 4.445 8.604
 184MOL O4 6044 2.825 4.538 8.841
 184MOL N1 6045 2.831 4.331 8.621
 184MOL C1 6046 2.729 4.396 8.550
 184MOL C2 6047 2.835 4.419 8.868
 184MOL C3 6048 2.804 4.308 8.761
 184MOL H2 6049 2.702 4.269 8.775
 184MOL C4 6050 2.892 4.185 8.786
 184MOL H3 6051 2.934 4.177 8.887
 184MOL H4 6052 2.836 4.091 8.774
 184MOL C5 6053 2.673 4.394 8.190
 184MOL C6 6054 3.003 4.185 8.685
 184MOL H5 6055 3.029 4.082 8.657
 184MOL H6 6056 3.091 4.235 8.727
 184MOL C7 6057 2.942 4.252 8.564
 184MOL H7 6058 3.015 4.320 8.519
 184MOL H8 6059 2.905 4.177 8.493
 184MOL C8 6060 2.580 4.315 8.122
 184MOL H9 6061 2.490 4.295 8.179
 184MOL C9 6062 2.787 4.436 8.115
 184MOL H10 6063 2.858 4.503 8.163
 184MOL C10 6064 2.658 4.458 8.326
 184MOL H11 6065 2.695 4.561 8.322
 184MOL H12 6066 2.551 4.457 8.348
 184MOL C11 6067 2.595 4.271 7.988
 184MOL H13 6068 2.516 4.223 7.931
 184MOL C12 6069 2.716 4.303 7.920
 184MOL H14 6070 2.740 4.266 7.821
 184MOL C13 6071 2.807 4.388 7.987
 184MOL H15 6072 2.891 4.427 7.931
 185MOL O1 6073 2.758 5.198 0.857
 185MOL O2 6074 2.816 5.213 1.414
 185MOL H1 6075 2.839 5.303 1.444
 185MOL O3 6076 2.641 5.268 1.034
 185MOL O4 6077 2.858 5.338 1.235
 185MOL N1 6078 2.819 5.127 1.053
 185MOL C1 6079 2.742 5.218 0.983
 185MOL C2 6080 2.829 5.229 1.285
 185MOL C3 6081 2.804 5.102 1.198
 185MOL H2 6082 2.703 5.070 1.229
 185MOL C4 6083 2.908 4.990 1.225
 185MOL H3 6084 2.941 4.979 1.329
 185MOL H4 6085 2.850 4.897 1.216
 185MOL C5 6086 2.693 5.198 0.621
 185MOL C6 6087 3.016 5.008 1.128
 185MOL H5 6088 3.060 4.914 1.092
 185MOL H6 6089 3.098 5.072 1.163
 185MOL C7 6090 2.941 5.063 1.008
 185MOL H7 6091 3.006 5.129 0.950
 185MOL H8 6092 2.911 4.995 0.927
 185MOL C8 6093 2.587 5.138 0.552
 185MOL H9 6094 2.493 5.125 0.605
 185MOL C9 6095 2.818 5.214 0.555
 185MOL H10 6096 2.908 5.240 0.610
 185MOL C10 6097 2.673 5.260 0.758
 185MOL H11 6098 2.687 5.369 0.753
 185MOL H12 6099 2.565 5.246 0.772
 185MOL C11 6100 2.597 5.101 0.424
 185MOL H13 6101 2.521 5.037 0.381
 185MOL C12 6102 2.714 5.126 0.350
 185MOL H14 6103 2.722 5.094 0.247
 185MOL C13 6104 2.828 5.171 0.421
 185MOL H15 6105 2.920 5.183 0.363
 186MOL O1 6106 2.716 5.179 3.349
 186MOL O2 6107 2.836 5.178 3.953
 186MOL H1 6108 2.864 5.261 3.997
 186MOL O3 6109 2.616 5.249 3.551
 186MOL O4 6110 2.853 5.334 3.799
 186MOL N1 6111 2.805 5.130 3.562
 186MOL C1 6112 2.700 5.193 3.488
 186MOL C2 6113 2.825 5.218 3.822
 186MOL C3 6114 2.802 5.103 3.713
 186MOL H2 6115 2.700 5.065 3.729
 186MOL C4 6116 2.903 4.987 3.726
 186MOL H3 6117 2.959 4.982 3.820
 186MOL H4 6118 2.849 4.893 3.711
 186MOL C5 6119 2.664 5.199 3.120
 186MOL C6 6120 3.006 4.998 3.607
 186MOL H5 6121 3.034 4.898 3.572
 186MOL H6 6122 3.097 5.050 3.641
 186MOL C7 6123 2.927 5.082 3.498
 186MOL H7 6124 2.986 5.172 3.477
 186MOL H8 6125 2.896 5.023 3.411
 186MOL C8 6126 2.586 5.120 3.038
 186MOL H9 6127 2.486 5.095 3.071
 186MOL C9 6128 2.798 5.227 3.085
 186MOL H10 6129 2.869 5.284 3.144
 186MOL C10 6130 2.619 5.232 3.254
 186MOL H11 6131 2.616 5.341 3.267
 186MOL H12 6132 2.519 5.195 3.281
 186MOL C11 6133 2.630 5.089 2.907
 186MOL H13 6134 2.564 5.052 2.829
 186MOL C12 6135 2.761 5.130 2.866
 186MOL H14 6136 2.798 5.108 2.766
 186MOL C13 6137 2.848 5.192 2.960
 186MOL H15 6138 2.949 5.221 2.932
 187MOL O1 6139 2.738 5.163 5.887
 187MOL O2 6140 2.855 5.193 6.456
 187MOL H1 6141 2.886 5.281 6.482
 187MOL O3 6142 2.612 5.206 6.069
 187MOL O4 6143 2.831 5.327 6.288
 187MOL N1 6144 2.818 5.107 6.087
 187MOL C1 6145 2.711 5.160 6.017
 187MOL C2 6146 2.842 5.210 6.324
 187MOL C3 6147 2.817 5.084 6.233
 187MOL H2 6148 2.720 5.039 6.261
 187MOL C4 6149 2.914 4.967 6.262
 187MOL H3 6150 2.959 4.967 6.362
 187MOL H4 6151 2.866 4.869 6.257
 187MOL C5 6152 2.700 5.203 5.665
 187MOL C6 6153 3.015 4.980 6.149
 187MOL H5 6154 3.064 4.884 6.130
 187MOL H6 6155 3.094 5.050 6.180
 187MOL C7 6156 2.945 5.059 6.037
 187MOL H7 6157 3.003 5.138 5.988
 187MOL H8 6158 2.913 4.987 5.961
 187MOL C8 6159 2.616 5.119 5.585
 187MOL H9 6160 2.516 5.089 5.615
 187MOL C9 6161 2.828 5.237 5.617
 187MOL H10 6162 2.903 5.283 5.680
 187MOL C10 6163 2.659 5.244 5.802
 187MOL H11 6164 2.674 5.351 5.824
 187MOL H12 6165 2.552 5.220 5.808
 187MOL C11 6166 2.660 5.073 5.461
 187MOL H13 6167 2.605 5.005 5.397
 187MOL C12 6168 2.789 5.115 5.415
 187MOL H14 6169 2.830 5.091 5.317
 187MOL C13 6170 2.871 5.195 5.493
 187MOL H15 6171 2.966 5.217 5.446
 188MOL O1 6172 2.750 5.170 8.420
 188MOL O2 6173 2.808 5.153 8.988
 188MOL H1 6174 2.833 5.238 9.028
 188MOL O3 6175 2.616 5.207 8.602
 188MOL O4 6176 2.845 5.301 8.833
 188MOL N1 6177 2.815 5.095 8.622
 188MOL C1 6178 2.720 5.168 8.553
 188MOL C2 6179 2.817 5.186 8.857
 188MOL C3 6180 2.797 5.066 8.762
 188MOL H2 6181 2.695 5.027 8.776
 188MOL C4 6182 2.903 4.958 8.791
 188MOL H3 6183 2.960 4.987 8.881
 188MOL H4 6184 2.862 4.857 8.803
 188MOL C5 6185 2.674 5.193 8.188
 188MOL C6 6186 3.006 4.963 8.679
 188MOL H5 6187 3.020 4.865 8.630
 188MOL H6 6188 3.096 5.010 8.719
 188MOL C7 6189 2.939 5.045 8.571
 188MOL H7 6190 3.009 5.126 8.548
 188MOL H8 6191 2.920 4.985 8.481
 188MOL C8 6192 2.585 5.095 8.137
 188MOL H9 6193 2.508 5.064 8.207
 188MOL C9 6194 2.788 5.223 8.111
 188MOL H10 6195 2.865 5.293 8.143
 188MOL C10 6196 2.659 5.231 8.330
 188MOL H11 6197 2.653 5.340 8.341
 188MOL H12 6198 2.557 5.202 8.359
 188MOL C11 6199 2.605 5.035 8.012
 188MOL H13 6200 2.533 4.961 7.979
 188MOL C12 6201 2.712 5.076 7.933
 188MOL H14 6202 2.731 5.039 7.832
 188MOL C13 6203 2.806 5.173 7.981
 188MOL H15 6204 2.884 5.207 7.914
 189MOL O1 6205 2.737 5.985 0.812
 189MOL O2 6206 2.817 5.984 1.396
 189MOL H1 6207 2.874 6.057 1.427
 189MOL O3 6208 2.599 6.032 0.993
 189MOL O4 6209 2.834 6.130 1.241
 189MOL N1 6210 2.813 5.944 1.021
 189MOL C1 6211 2.708 5.999 0.944
 189MOL C2 6212 2.813 6.019 1.271
 189MOL C3 6213 2.800 5.902 1.163
 189MOL H2 6214 2.698 5.863 1.176
 189MOL C4 6215 2.901 5.788 1.185
 189MOL H3 6216 2.936 5.783 1.289
 189MOL H4 6217 2.858 5.689 1.166
 189MOL C5 6218 2.693 5.985 0.578
 189MOL C6 6219 3.008 5.807 1.080
 189MOL H5 6220 3.046 5.711 1.043
 189MOL H6 6221 3.089 5.868 1.122
 189MOL C7 6222 2.938 5.888 0.969
 189MOL H7 6223 3.008 5.969 0.946
 189MOL H8 6224 2.924 5.827 0.879
 189MOL C8 6225 2.618 5.912 0.485
 189MOL H9 6226 2.525 5.870 0.522
 189MOL C9 6227 2.823 6.025 0.544
 189MOL H10 6228 2.878 6.080 0.620
 189MOL C10 6229 2.638 6.017 0.711
 189MOL H11 6230 2.605 6.122 0.706
 189MOL H12 6231 2.543 5.963 0.724
 189MOL C11 6232 2.667 5.886 0.357
 189MOL H13 6233 2.613 5.823 0.286
 189MOL C12 6234 2.796 5.926 0.322
 189MOL H14 6235 2.841 5.906 0.225
 189MOL C13 6236 2.874 5.986 0.420
 189MOL H15 6237 2.979 6.000 0.396
 190MOL O1 6238 2.719 5.946 3.368
 190MOL O2 6239 2.810 5.942 3.924
 190MOL H1 6240 2.819 6.032 3.959
 190MOL O3 6241 2.613 5.986 3.561
 190MOL O4 6242 2.842 6.082 3.762
 190MOL N1 6243 2.814 5.876 3.565
 190MOL C1 6244 2.705 5.940 3.500
 190MOL C2 6245 2.823 5.969 3.798
 190MOL C3 6246 2.808 5.849 3.707
 190MOL H2 6247 2.708 5.808 3.723
 190MOL C4 6248 2.912 5.741 3.730
 190MOL H3 6249 2.944 5.737 3.834
 190MOL H4 6250 2.864 5.644 3.709
 190MOL C5 6251 2.660 5.983 3.140
 190MOL C6 6252 3.022 5.783 3.627
 190MOL H5 6253 3.086 5.695 3.616
 190MOL H6 6254 3.084 5.857 3.679
 190MOL C7 6255 2.944 5.839 3.508
 190MOL H7 6256 2.991 5.926 3.460
 190MOL H8 6257 2.938 5.769 3.424
 190MOL C8 6258 2.569 5.891 3.081
 190MOL H9 6259 2.481 5.858 3.136
 190MOL C9 6260 2.785 6.003 3.073
 190MOL H10 6261 2.863 6.050 3.132
 190MOL C10 6262 2.634 6.027 3.288
 190MOL H11 6263 2.661 6.133 3.300
 190MOL H12 6264 2.527 6.011 3.306
 190MOL C11 6265 2.591 5.841 2.949
 190MOL H13 6266 2.520 5.781 2.894
 190MOL C12 6267 2.705 5.887 2.878
 190MOL H14 6268 2.720 5.856 2.775
 190MOL C13 6269 2.809 5.964 2.940
 190MOL H15 6270 2.898 5.995 2.886
 191MOL O1 6271 2.747 5.957 5.894
 191MOL O2 6272 2.818 5.979 6.449
 191MOL H1 6273 2.861 6.062 6.475
 191MOL O3 6274 2.618 6.000 6.075
 191MOL O4 6275 2.877 6.091 6.271
 191MOL N1 6276 2.811 5.870 6.099
 191MOL C1 6277 2.719 5.948 6.024
 191MOL C2 6278 2.841 5.985 6.315
 191MOL C3 6279 2.796 5.852 6.243
 191MOL H2 6280 2.693 5.831 6.271
 191MOL C4 6281 2.892 5.728 6.281
 191MOL H3 6282 2.929 5.734 6.385
 191MOL H4 6283 2.834 5.636 6.275
 191MOL C5 6284 2.674 5.981 5.670
 191MOL C6 6285 2.996 5.738 6.174
 191MOL H5 6286 3.018 5.635 6.144
 191MOL H6 6287 3.083 5.781 6.225
 191MOL C7 6288 2.942 5.817 6.055
 191MOL H7 6289 3.007 5.905 6.042
 191MOL H8 6290 2.930 5.746 5.973
 191MOL C8 6291 2.585 5.883 5.627
 191MOL H9 6292 2.501 5.845 5.685
 191MOL C9 6293 2.791 6.015 5.593
 191MOL H10 6294 2.862 6.087 5.632
 191MOL C10 6295 2.652 6.023 5.814
 191MOL H11 6296 2.655 6.133 5.820
 191MOL H12 6297 2.554 5.988 5.848
 191MOL C11 6298 2.591 5.842 5.488
 191MOL H13 6299 2.513 5.776 5.452
 191MOL C12 6300 2.696 5.880 5.412
 191MOL H14 6301 2.700 5.848 5.309
 191MOL C13 6302 2.803 5.956 5.463
 191MOL H15 6303 2.882 5.983 5.392
 192MOL O1 6304 2.745 5.936 8.400
 192MOL O2 6305 2.867 5.942 8.977
 192MOL H1 6306 2.861 6.037 9.000
 192MOL O3 6307 2.644 5.967 8.596
 192MOL O4 6308 2.877 6.090 8.805
 192MOL N1 6309 2.845 5.887 8.596
 192MOL C1 6310 2.744 5.951 8.534
 192MOL C2 6311 2.862 5.971 8.842
 192MOL C3 6312 2.851 5.853 8.744
 192MOL H2 6313 2.766 5.790 8.772
 192MOL C4 6314 2.968 5.754 8.757
 192MOL H3 6315 3.042 5.796 8.826
 192MOL H4 6316 2.930 5.656 8.789
 192MOL C5 6317 2.651 5.953 8.176
 192MOL C6 6318 3.037 5.744 8.627
 192MOL H5 6319 3.038 5.646 8.577
 192MOL H6 6320 3.141 5.770 8.648
 192MOL C7 6321 2.966 5.835 8.525
 192MOL H7 6322 3.021 5.926 8.497
 192MOL H8 6323 2.938 5.780 8.435
 192MOL C8 6324 2.556 5.874 8.115
 192MOL H9 6325 2.470 5.844 8.174
 192MOL C9 6326 2.768 5.991 8.103
 192MOL H10 6327 2.843 6.052 8.152
 192MOL C10 6328 2.640 5.984 8.323
 192MOL H11 6329 2.641 6.093 8.322
 192MOL H12 6330 2.540 5.962 8.364
 192MOL C11 6331 2.574 5.830 7.986
 192MOL H13 6332 2.501 5.761 7.944
 192MOL C12 6333 2.693 5.862 7.921
 192MOL H14 6334 2.698 5.831 7.817
 192MOL C13 6335 2.793 5.941 7.977
 192MOL H15 6336 2.881 5.969 7.920
 193MOL O1 6337 2.763 6.742 0.821
 193MOL O2 6338 2.825 6.740 1.389
 193MOL H1 6339 2.853 6.830 1.413
 193MOL O3 6340 2.636 6.790 1.004
 193MOL O4 6341 2.856 6.879 1.218
 193MOL N1 6342 2.825 6.662 1.018
 193MOL C1 6343 2.732 6.736 0.950
 193MOL C2 6344 2.835 6.763 1.257
 193MOL C3 6345 2.813 6.637 1.167
 193MOL H2 6346 2.711 6.603 1.190
 193MOL C4 6347 2.917 6.528 1.202
 193MOL H3 6348 2.975 6.560 1.289
 193MOL H4 6349 2.871 6.430 1.219
 193MOL C5 6350 2.687 6.755 0.594
 193MOL C6 6351 3.015 6.529 1.088
 193MOL H5 6352 3.044 6.427 1.058
 193MOL H6 6353 3.101 6.586 1.123
 193MOL C7 6354 2.941 6.596 0.971
 193MOL H7 6355 2.995 6.675 0.916
 193MOL H8 6356 2.920 6.516 0.899
 193MOL C8 6357 2.583 6.683 0.535
 193MOL H9 6358 2.485 6.682 0.583
 193MOL C9 6359 2.815 6.764 0.530
 193MOL H10 6360 2.899 6.811 0.580
 193MOL C10 6361 2.667 6.804 0.732
 193MOL H11 6362 2.690 6.911 0.725
 193MOL H12 6363 2.564 6.793 0.766
 193MOL C11 6364 2.600 6.627 0.401
 193MOL H13 6365 2.518 6.569 0.359
 193MOL C12 6366 2.730 6.636 0.342
 193MOL H14 6367 2.741 6.609 0.237
 193MOL C13 6368 2.830 6.704 0.410
 193MOL H15 6369 2.926 6.706 0.358
 194MOL O1 6370 2.694 6.733 3.372
 194MOL O2 6371 2.795 6.731 3.932
 194MOL H1 6372 2.817 6.817 3.973
 194MOL O3 6373 2.591 6.783 3.565
 194MOL O4 6374 2.814 6.873 3.763
 194MOL N1 6375 2.800 6.684 3.563
 194MOL C1 6376 2.685 6.731 3.505
 194MOL C2 6377 2.802 6.760 3.801
 194MOL C3 6378 2.787 6.637 3.701
 194MOL H2 6379 2.686 6.601 3.722
 194MOL C4 6380 2.906 6.539 3.714
 194MOL H3 6381 2.953 6.543 3.813
 194MOL H4 6382 2.880 6.433 3.705
 194MOL C5 6383 2.633 6.779 3.150
 194MOL C6 6384 3.008 6.574 3.606
 194MOL H5 6385 3.045 6.476 3.574
 194MOL H6 6386 3.090 6.639 3.640
 194MOL C7 6387 2.926 6.643 3.497
 194MOL H7 6388 2.982 6.731 3.462
 194MOL H8 6389 2.920 6.570 3.416
 194MOL C8 6390 2.546 6.685 3.094
 194MOL H9 6391 2.457 6.654 3.149
 194MOL C9 6392 2.746 6.824 3.077
 194MOL H10 6393 2.817 6.894 3.120
 194MOL C10 6394 2.608 6.811 3.293
 194MOL H11 6395 2.614 6.920 3.306
 194MOL H12 6396 2.502 6.786 3.305
 194MOL C11 6397 2.569 6.636 2.961
 194MOL H13 6398 2.506 6.557 2.921
 194MOL C12 6399 2.676 6.687 2.890
 194MOL H14 6400 2.700 6.644 2.794
 194MOL C13 6401 2.769 6.778 2.946
 194MOL H15 6402 2.854 6.809 2.886
 195MOL O1 6403 2.767 6.736 5.863
 195MOL O2 6404 2.859 6.739 6.459
 195MOL H1 6405 2.868 6.824 6.507
 195MOL O3 6406 2.638 6.770 6.058
 195MOL O4 6407 2.830 6.909 6.312
 195MOL N1 6408 2.846 6.709 6.083
 195MOL C1 6409 2.740 6.741 6.002
 195MOL C2 6410 2.838 6.788 6.335
 195MOL C3 6411 2.824 6.675 6.228
 195MOL H2 6412 2.723 6.637 6.244
 195MOL C4 6413 2.923 6.558 6.252
 195MOL H3 6414 2.967 6.568 6.352
 195MOL H4 6415 2.872 6.461 6.249
 195MOL C5 6416 2.681 6.746 5.633
 195MOL C6 6417 3.035 6.581 6.147
 195MOL H5 6418 3.082 6.488 6.113
 195MOL H6 6419 3.109 6.645 6.198
 195MOL C7 6420 2.972 6.657 6.028
 195MOL H7 6421 3.038 6.742 6.005
 195MOL H8 6422 2.943 6.594 5.943
 195MOL C8 6423 2.588 6.660 5.571
 195MOL H9 6424 2.506 6.623 5.633
 195MOL C9 6425 2.800 6.774 5.563
 195MOL H10 6426 2.874 6.834 5.615
 195MOL C10 6427 2.661 6.789 5.783
 195MOL H11 6428 2.659 6.898 5.790
 195MOL H12 6429 2.564 6.755 5.822
 195MOL C11 6430 2.591 6.620 5.438
 195MOL H13 6431 2.523 6.548 5.394
 195MOL C12 6432 2.709 6.654 5.371
 195MOL H14 6433 2.725 6.619 5.269
 195MOL C13 6434 2.809 6.730 5.426
 195MOL H15 6435 2.896 6.740 5.361
 196MOL O1 6436 2.733 6.735 8.408
 196MOL O2 6437 2.818 6.720 8.987
 196MOL H1 6438 2.851 6.795 9.040
 196MOL O3 6439 2.619 6.803 8.595
 196MOL O4 6440 2.852 6.874 8.836
 196MOL N1 6441 2.806 6.673 8.613
 196MOL C1 6442 2.717 6.754 8.545
 196MOL C2 6443 2.825 6.758 8.860
 196MOL C3 6444 2.794 6.642 8.757
 196MOL H2 6445 2.692 6.613 8.783
 196MOL C4 6446 2.894 6.521 8.773
 196MOL H3 6447 2.935 6.509 8.875
 196MOL H4 6448 2.843 6.428 8.745
 196MOL C5 6449 2.677 6.772 8.176
 196MOL C6 6450 3.005 6.541 8.671
 196MOL H5 6451 3.030 6.445 8.625
 196MOL H6 6452 3.089 6.597 8.714
 196MOL C7 6453 2.936 6.628 8.562
 196MOL H7 6454 2.983 6.724 8.538
 196MOL H8 6455 2.917 6.568 8.472
 196MOL C8 6456 2.586 6.678 8.119
 196MOL H9 6457 2.499 6.646 8.176
 196MOL C9 6458 2.790 6.814 8.106
 196MOL H10 6459 2.861 6.872 8.164
 196MOL C10 6460 2.652 6.817 8.318
 196MOL H11 6461 2.682 6.922 8.326
 196MOL H12 6462 2.546 6.805 8.341
 196MOL C11 6463 2.604 6.636 7.983
 196MOL H13 6464 2.530 6.569 7.941
 196MOL C12 6465 2.714 6.676 7.909
 196MOL H14 6466 2.726 6.644 7.806
 196MOL C13 6467 2.806 6.769 7.969
 196MOL H15 6468 2.885 6.815 7.910
 197MOL O1 6469 2.743 7.526 0.803
 197MOL O2 6470 2.847 7.455 1.343
 197MOL H1 6471 2.853 7.536 1.396
 197MOL O3 6472 2.657 7.533 1.014
 197MOL O4 6473 2.869 7.634 1.212
 197MOL N1 6474 2.864 7.449 0.973
 197MOL C1 6475 2.750 7.512 0.938
 197MOL C2 6476 2.861 7.511 1.221
 197MOL C3 6477 2.892 7.402 1.113
 197MOL H2 6478 2.832 7.310 1.126
 197MOL C4 6479 3.040 7.360 1.114
 197MOL H3 6480 3.105 7.437 1.158
 197MOL H4 6481 3.046 7.270 1.175
 197MOL C5 6482 2.650 7.553 0.590
 197MOL C6 6483 3.075 7.336 0.970
 197MOL H5 6484 3.041 7.236 0.939
 197MOL H6 6485 3.181 7.353 0.950
 197MOL C7 6486 2.977 7.424 0.890
 197MOL H7 6487 3.023 7.521 0.871
 197MOL H8 6488 2.951 7.375 0.796
 197MOL C8 6489 2.542 7.490 0.518
 197MOL H9 6490 2.445 7.477 0.564
 197MOL C9 6491 2.771 7.570 0.518
 197MOL H10 6492 2.856 7.617 0.568
 197MOL C10 6493 2.636 7.591 0.736
 197MOL H11 6494 2.636 7.701 0.742
 197MOL H12 6495 2.536 7.568 0.775
 197MOL C11 6496 2.563 7.440 0.386
 197MOL H13 6497 2.475 7.407 0.332
 197MOL C12 6498 2.684 7.465 0.316
 197MOL H14 6499 2.703 7.443 0.212
 197MOL C13 6500 2.793 7.528 0.386
 197MOL H15 6501 2.887 7.543 0.335
 198MOL O1 6502 2.746 7.532 3.348
 198MOL O2 6503 2.856 7.514 3.911
 198MOL H1 6504 2.880 7.593 3.962
 198MOL O3 6505 2.608 7.586 3.520
 198MOL O4 6506 2.836 7.680 3.759
 198MOL N1 6507 2.804 7.472 3.553
 198MOL C1 6508 2.713 7.537 3.476
 198MOL C2 6509 2.825 7.562 3.787
 198MOL C3 6510 2.782 7.442 3.697
 198MOL H2 6511 2.680 7.416 3.730
 198MOL C4 6512 2.872 7.313 3.711
 198MOL H3 6513 2.891 7.295 3.817
 198MOL H4 6514 2.808 7.233 3.672
 198MOL C5 6515 2.686 7.534 3.114
 198MOL C6 6516 3.001 7.343 3.628
 198MOL H5 6517 3.055 7.248 3.618
 198MOL H6 6518 3.063 7.414 3.685
 198MOL C7 6519 2.928 7.409 3.504
 198MOL H7 6520 2.989 7.484 3.452
 198MOL H8 6521 2.887 7.331 3.438
 198MOL C8 6522 2.595 7.446 3.053
 198MOL H9 6523 2.505 7.406 3.099
 198MOL C9 6524 2.804 7.571 3.045
 198MOL H10 6525 2.867 7.639 3.102
 198MOL C10 6526 2.654 7.590 3.254
 198MOL H11 6527 2.675 7.698 3.259
 198MOL H12 6528 2.551 7.561 3.277
 198MOL C11 6529 2.608 7.408 2.918
 198MOL H13 6530 2.534 7.354 2.860
 198MOL C12 6531 2.718 7.448 2.851
 198MOL H14 6532 2.733 7.421 2.747
 198MOL C13 6533 2.818 7.521 2.909
 198MOL H15 6534 2.898 7.555 2.844
 199MOL O1 6535 2.724 7.554 5.882
 199MOL O2 6536 2.837 7.495 6.445
 199MOL H1 6537 2.844 7.581 6.491
 199MOL O3 6538 2.607 7.567 6.074
 199MOL O4 6539 2.801 7.654 6.315
 199MOL N1 6540 2.820 7.471 6.073
 199MOL C1 6541 2.716 7.542 6.017
 199MOL C2 6542 2.801 7.536 6.326
 199MOL C3 6543 2.811 7.427 6.216
 199MOL H2 6544 2.720 7.367 6.224
 199MOL C4 6545 2.913 7.318 6.230
 199MOL H3 6546 2.963 7.312 6.328
 199MOL H4 6547 2.859 7.223 6.219
 199MOL C5 6548 2.636 7.535 5.669
 199MOL C6 6549 3.022 7.336 6.116
 199MOL H5 6550 3.046 7.240 6.069
 199MOL H6 6551 3.109 7.389 6.156
 199MOL C7 6552 2.941 7.426 6.010
 199MOL H7 6553 3.001 7.506 5.966
 199MOL H8 6554 2.912 7.364 5.924
 199MOL C8 6555 2.548 7.443 5.610
 199MOL H9 6556 2.460 7.411 5.664
 199MOL C9 6557 2.748 7.579 5.597
 199MOL H10 6558 2.813 7.646 5.653
 199MOL C10 6559 2.602 7.586 5.806
 199MOL H11 6560 2.590 7.695 5.802
 199MOL H12 6561 2.510 7.539 5.842
 199MOL C11 6562 2.570 7.418 5.470
 199MOL H13 6563 2.504 7.353 5.414
 199MOL C12 6564 2.683 7.457 5.398
 199MOL H14 6565 2.702 7.426 5.296
 199MOL C13 6566 2.780 7.538 5.468
 199MOL H15 6567 2.874 7.573 5.427
 200MOL O1 6568 2.717 7.537 8.424
 200MOL O2 6569 2.837 7.539 8.989
 200MOL H1 6570 2.867 7.623 9.027
 200MOL O3 6571 2.629 7.618 8.608
 200MOL O4 6572 2.824 7.692 8.833
 200MOL N1 6573 2.810 7.485 8.624
 200MOL C1 6574 2.723 7.564 8.552
 200MOL C2 6575 2.830 7.577 8.862
 200MOL C3 6576 2.795 7.456 8.772
 200MOL H2 6577 2.690 7.439 8.800
 200MOL C4 6578 2.893 7.339 8.794
 200MOL H3 6579 2.941 7.336 8.893
 200MOL H4 6580 2.835 7.246 8.789
 200MOL C5 6581 2.664 7.551 8.193
 200MOL C6 6582 2.997 7.357 8.681
 200MOL H5 6583 3.037 7.259 8.653
 200MOL H6 6584 3.084 7.410 8.722
 200MOL C7 6585 2.933 7.427 8.570
 200MOL H7 6586 2.992 7.512 8.535
 200MOL H8 6587 2.904 7.357 8.491
 200MOL C8 6588 2.560 7.502 8.110
 200MOL H9 6589 2.456 7.501 8.139
 200MOL C9 6590 2.793 7.560 8.141
 200MOL H10 6591 2.866 7.620 8.196
 200MOL C10 6592 2.639 7.611 8.330
 200MOL H11 6593 2.676 7.714 8.324
 200MOL H12 6594 2.532 7.612 8.353
 200MOL C11 6595 2.591 7.461 7.981
 200MOL H13 6596 2.523 7.411 7.913
 200MOL C12 6597 2.718 7.462 7.931
 200MOL H14 6598 2.742 7.429 7.831
 200MOL C13 6599 2.824 7.517 8.010
 200MOL H15 6600 2.918 7.534 7.958
 201MOL O1 6601 3.366 0.485 0.806
 201MOL O2 6602 3.430 0.465 1.388
 201MOL H1 6603 3.439 0.555 1.425
 201MOL O3 6604 3.216 0.501 0.979
 201MOL O4 6605 3.425 0.609 1.217
 201MOL N1 6606 3.425 0.413 1.014
 201MOL C1 6607 3.332 0.479 0.939
 201MOL C2 6608 3.408 0.497 1.259
 201MOL C3 6609 3.403 0.373 1.164
 201MOL H2 6610 3.306 0.325 1.181
 201MOL C4 6611 3.526 0.284 1.184
 201MOL H3 6612 3.559 0.286 1.288
 201MOL H4 6613 3.493 0.180 1.169
 201MOL C5 6614 3.305 0.491 0.572
 201MOL C6 6615 3.632 0.325 1.080
 201MOL H5 6616 3.705 0.244 1.069
 201MOL H6 6617 3.689 0.408 1.124
 201MOL C7 6618 3.552 0.376 0.959
 201MOL H7 6619 3.596 0.465 0.912
 201MOL H8 6620 3.541 0.297 0.883
 201MOL C8 6621 3.216 0.407 0.510
 201MOL H9 6622 3.118 0.383 0.549
 201MOL C9 6623 3.433 0.519 0.517
 201MOL H10 6624 3.509 0.572 0.574
 201MOL C10 6625 3.277 0.541 0.710
 201MOL H11 6626 3.289 0.650 0.708
 201MOL H12 6627 3.174 0.511 0.735
 201MOL C11 6628 3.244 0.349 0.388
 201MOL H13 6629 3.165 0.289 0.343
 201MOL C12 6630 3.363 0.379 0.327
 201MOL H14 6631 3.391 0.324 0.238
 201MOL C13 6632 3.456 0.465 0.388
 201MOL H15 6633 3.553 0.477 0.342
 202MOL O1 6634 3.369 0.470 3.323
 202MOL O2 6635 3.376 0.449 3.892
 202MOL H1 6636 3.399 0.532 3.938
 202MOL O3 6637 3.230 0.494 3.507
 202MOL O4 6638 3.452 0.583 3.742
 202MOL N1 6639 3.428 0.382 3.525
 202MOL C1 6640 3.337 0.459 3.456
 202MOL C2 6641 3.410 0.473 3.766
 202MOL C3 6642 3.414 0.345 3.665
 202MOL H2 6643 3.323 0.288 3.684
 202MOL C4 6644 3.530 0.258 3.703
 202MOL H3 6645 3.557 0.257 3.809
 202MOL H4 6646 3.501 0.154 3.684
 202MOL C5 6647 3.280 0.479 3.090
 202MOL C6 6648 3.639 0.304 3.605
 202MOL H5 6649 3.709 0.221 3.589
 202MOL H6 6650 3.689 0.392 3.645
 202MOL C7 6651 3.562 0.350 3.475
 202MOL H7 6652 3.604 0.435 3.420
 202MOL H8 6653 3.548 0.266 3.405
 202MOL C8 6654 3.169 0.411 3.040
 202MOL H9 6655 3.089 0.388 3.110
 202MOL C9 6656 3.398 0.497 3.013
 202MOL H10 6657 3.490 0.536 3.056
 202MOL C10 6658 3.268 0.529 3.235
 202MOL H11 6659 3.275 0.638 3.230
 202MOL H12 6660 3.170 0.498 3.275
 202MOL C11 6661 3.166 0.368 2.905
 202MOL H13 6662 3.080 0.313 2.867
 202MOL C12 6663 3.287 0.376 2.823
 202MOL H14 6664 3.293 0.348 2.719
 202MOL C13 6665 3.402 0.444 2.882
 202MOL H15 6666 3.496 0.448 2.827
 203MOL O1 6667 3.363 0.469 5.907
 203MOL O2 6668 3.411 0.445 6.465
 203MOL H1 6669 3.451 0.527 6.498
 203MOL O3 6670 3.232 0.536 6.087
 203MOL O4 6671 3.452 0.583 6.310
 203MOL N1 6672 3.414 0.391 6.105
 203MOL C1 6673 3.328 0.475 6.038
 203MOL C2 6674 3.400 0.476 6.338
 203MOL C3 6675 3.396 0.350 6.244
 203MOL H2 6676 3.301 0.301 6.268
 203MOL C4 6677 3.514 0.253 6.268
 203MOL H3 6678 3.560 0.259 6.367
 203MOL H4 6679 3.472 0.154 6.250
 203MOL C5 6680 3.294 0.479 5.672
 203MOL C6 6681 3.618 0.286 6.161
 203MOL H5 6682 3.684 0.201 6.140
 203MOL H6 6683 3.677 0.365 6.210
 203MOL C7 6684 3.537 0.330 6.047
 203MOL H7 6685 3.598 0.398 5.985
 203MOL H8 6686 3.498 0.246 5.989
 203MOL C8 6687 3.196 0.411 5.593
 203MOL H9 6688 3.094 0.397 5.628
 203MOL C9 6689 3.422 0.507 5.613
 203MOL H10 6690 3.504 0.556 5.666
 203MOL C10 6691 3.270 0.526 5.812
 203MOL H11 6692 3.278 0.635 5.813
 203MOL H12 6693 3.166 0.497 5.836
 203MOL C11 6694 3.221 0.364 5.462
 203MOL H13 6695 3.140 0.323 5.402
 203MOL C12 6696 3.342 0.400 5.404
 203MOL H14 6697 3.362 0.381 5.299
 203MOL C13 6698 3.444 0.470 5.480
 203MOL H15 6699 3.536 0.504 5.433
 204MOL O1 6700 3.331 0.474 8.414
 204MOL O2 6701 3.444 0.433 8.994
 204MOL H1 6702 3.450 0.523 9.030
 204MOL O3 6703 3.228 0.540 8.608
 204MOL O4 6704 3.418 0.594 8.847
 204MOL N1 6705 3.420 0.420 8.621
 204MOL C1 6706 3.321 0.488 8.552
 204MOL C2 6707 3.415 0.472 8.869
 204MOL C3 6708 3.401 0.368 8.757
 204MOL H2 6709 3.302 0.321 8.758
 204MOL C4 6710 3.500 0.255 8.768
 204MOL H3 6711 3.541 0.234 8.868
 204MOL H4 6712 3.451 0.166 8.727
 204MOL C5 6713 3.274 0.503 8.186
 204MOL C6 6714 3.615 0.286 8.674
 204MOL H5 6715 3.667 0.201 8.628
 204MOL H6 6716 3.681 0.350 8.735
 204MOL C7 6717 3.544 0.369 8.564
 204MOL H7 6718 3.608 0.454 8.535
 204MOL H8 6719 3.516 0.306 8.479
 204MOL C8 6720 3.178 0.431 8.115
 204MOL H9 6721 3.090 0.393 8.166
 204MOL C9 6722 3.394 0.549 8.134
 204MOL H10 6723 3.457 0.613 8.194
 204MOL C10 6724 3.240 0.545 8.329
 204MOL H11 6725 3.244 0.654 8.342
 204MOL H12 6726 3.138 0.508 8.346
 204MOL C11 6727 3.206 0.398 7.978
 204MOL H13 6728 3.137 0.341 7.917
 204MOL C12 6729 3.327 0.443 7.921
 204MOL H14 6730 3.358 0.399 7.827
 204MOL C13 6731 3.415 0.520 7.996
 204MOL H15 6732 3.508 0.548 7.948
 205MOL O1 6733 3.359 1.251 0.801
 205MOL O2 6734 3.430 1.241 1.386
 205MOL H1 6735 3.449 1.332 1.415
 205MOL O3 6736 3.228 1.292 0.985
 205MOL O4 6737 3.418 1.397 1.227
 205MOL N1 6738 3.429 1.199 1.011
 205MOL C1 6739 3.335 1.267 0.936
 205MOL C2 6740 3.403 1.278 1.253
 205MOL C3 6741 3.409 1.158 1.153
 205MOL H2 6742 3.307 1.117 1.159
 205MOL C4 6743 3.516 1.051 1.184
 205MOL H3 6744 3.566 1.066 1.280
 205MOL H4 6745 3.476 0.949 1.178
 205MOL C5 6746 3.284 1.261 0.569
 205MOL C6 6747 3.623 1.079 1.080
 205MOL H5 6748 3.674 0.985 1.055
 205MOL H6 6749 3.692 1.150 1.126
 205MOL C7 6750 3.556 1.146 0.960
 205MOL H7 6751 3.627 1.221 0.923
 205MOL H8 6752 3.539 1.076 0.877
 205MOL C8 6753 3.194 1.169 0.514
 205MOL H9 6754 3.109 1.135 0.571
 205MOL C9 6755 3.402 1.292 0.500
 205MOL H10 6756 3.481 1.350 0.546
 205MOL C10 6757 3.267 1.316 0.709
 205MOL H11 6758 3.290 1.423 0.703
 205MOL H12 6759 3.160 1.316 0.734
 205MOL C11 6760 3.205 1.125 0.379
 205MOL H13 6761 3.128 1.060 0.339
 205MOL C12 6762 3.318 1.160 0.306
 205MOL H14 6763 3.328 1.125 0.204
 205MOL C13 6764 3.417 1.244 0.367
 205MOL H15 6765 3.510 1.265 0.316
 206MOL O1 6766 3.331 1.223 3.352
 206MOL O2 6767 3.438 1.227 3.924
 206MOL H1 6768 3.487 1.307 3.949
 206MOL O3 6769 3.208 1.272 3.536
 206MOL O4 6770 3.442 1.363 3.754
 206MOL N1 6771 3.407 1.164 3.556
 206MOL C1 6772 3.305 1.219 3.480
 206MOL C2 6773 3.431 1.247 3.797
 206MOL C3 6774 3.397 1.129 3.702
 206MOL H2 6775 3.298 1.092 3.731
 206MOL C4 6776 3.486 1.005 3.722
 206MOL H3 6777 3.520 0.991 3.826
 206MOL H4 6778 3.438 0.908 3.702
 206MOL C5 6779 3.254 1.265 3.128
 206MOL C6 6780 3.601 1.037 3.625
 206MOL H5 6781 3.656 0.946 3.599
 206MOL H6 6782 3.672 1.101 3.678
 206MOL C7 6783 3.533 1.099 3.500
 206MOL H7 6784 3.602 1.178 3.467
 206MOL H8 6785 3.509 1.030 3.418
 206MOL C8 6786 3.155 1.183 3.074
 206MOL H9 6787 3.061 1.160 3.124
 206MOL C9 6788 3.369 1.300 3.059
 206MOL H10 6789 3.447 1.360 3.104
 206MOL C10 6790 3.232 1.297 3.275
 206MOL H11 6791 3.256 1.403 3.288
 206MOL H12 6792 3.133 1.267 3.310
 206MOL C11 6793 3.177 1.126 2.952
 206MOL H13 6794 3.108 1.053 2.911
 206MOL C12 6795 3.281 1.173 2.874
 206MOL H14 6796 3.296 1.136 2.773
 206MOL C13 6797 3.378 1.255 2.927
 206MOL H15 6798 3.463 1.290 2.869
 207MOL O1 6799 3.347 1.264 5.874
 207MOL O2 6800 3.427 1.273 6.451
 207MOL H1 6801 3.483 1.346 6.484
 207MOL O3 6802 3.208 1.313 6.037
 207MOL O4 6803 3.443 1.407 6.283
 207MOL N1 6804 3.404 1.200 6.092
 207MOL C1 6805 3.313 1.266 6.005
 207MOL C2 6806 3.427 1.296 6.320
 207MOL C3 6807 3.385 1.174 6.235
 207MOL H2 6808 3.279 1.152 6.253
 207MOL C4 6809 3.477 1.052 6.259
 207MOL H3 6810 3.514 1.051 6.362
 207MOL H4 6811 3.423 0.957 6.250
 207MOL C5 6812 3.292 1.281 5.644
 207MOL C6 6813 3.595 1.077 6.163
 207MOL H5 6814 3.638 0.984 6.123
 207MOL H6 6815 3.673 1.137 6.212
 207MOL C7 6816 3.536 1.161 6.050
 207MOL H7 6817 3.606 1.246 6.048
 207MOL H8 6818 3.532 1.108 5.954
 207MOL C8 6819 3.207 1.194 5.572
 207MOL H9 6820 3.119 1.158 5.624
 207MOL C9 6821 3.412 1.327 5.585
 207MOL H10 6822 3.484 1.392 5.633
 207MOL C10 6823 3.255 1.327 5.782
 207MOL H11 6824 3.267 1.435 5.797
 207MOL H12 6825 3.151 1.302 5.806
 207MOL C11 6826 3.241 1.151 5.445
 207MOL H13 6827 3.180 1.075 5.396
 207MOL C12 6828 3.356 1.195 5.384
 207MOL H14 6829 3.374 1.166 5.281
 207MOL C13 6830 3.438 1.288 5.452
 207MOL H15 6831 3.522 1.327 5.395
 208MOL O1 6832 3.342 1.268 8.397
 208MOL O2 6833 3.419 1.249 8.971
 208MOL H1 6834 3.434 1.333 9.018
 208MOL O3 6835 3.230 1.316 8.584
 208MOL O4 6836 3.463 1.404 8.818
 208MOL N1 6837 3.431 1.200 8.595
 208MOL C1 6838 3.330 1.272 8.532
 208MOL C2 6839 3.450 1.286 8.846
 208MOL C3 6840 3.446 1.174 8.743
 208MOL H2 6841 3.367 1.104 8.774
 208MOL C4 6842 3.581 1.101 8.759
 208MOL H3 6843 3.647 1.153 8.830
 208MOL H4 6844 3.563 1.002 8.801
 208MOL C5 6845 3.274 1.305 8.174
 208MOL C6 6846 3.631 1.082 8.622
 208MOL H5 6847 3.613 0.977 8.599
 208MOL H6 6848 3.739 1.099 8.611
 208MOL C7 6849 3.555 1.169 8.518
 208MOL H7 6850 3.606 1.263 8.494
 208MOL H8 6851 3.524 1.110 8.432
 208MOL C8 6852 3.182 1.226 8.104
 208MOL H9 6853 3.089 1.202 8.154
 208MOL C9 6854 3.395 1.330 8.115
 208MOL H10 6855 3.474 1.384 8.166
 208MOL C10 6856 3.242 1.329 8.322
 208MOL H11 6857 3.259 1.436 8.339
 208MOL H12 6858 3.139 1.302 8.347
 208MOL C11 6859 3.204 1.183 7.976
 208MOL H13 6860 3.134 1.123 7.919
 208MOL C12 6861 3.328 1.207 7.917
 208MOL H14 6862 3.356 1.168 7.819
 208MOL C13 6863 3.423 1.280 7.983
 208MOL H15 6864 3.519 1.294 7.935
 209MOL O1 6865 3.362 2.047 0.823
 209MOL O2 6866 3.409 2.017 1.393
 209MOL H1 6867 3.454 2.090 1.439
 209MOL O3 6868 3.250 2.103 1.009
 209MOL O4 6869 3.428 2.174 1.230
 209MOL N1 6870 3.430 1.969 1.023
 209MOL C1 6871 3.343 2.047 0.954
 209MOL C2 6872 3.410 2.055 1.262
 209MOL C3 6873 3.416 1.941 1.163
 209MOL H2 6874 3.313 1.904 1.174
 209MOL C4 6875 3.513 1.822 1.192
 209MOL H3 6876 3.560 1.841 1.290
 209MOL H4 6877 3.470 1.722 1.191
 209MOL C5 6878 3.284 2.054 0.583
 209MOL C6 6879 3.618 1.825 1.077
 209MOL H5 6880 3.649 1.725 1.046
 209MOL H6 6881 3.714 1.871 1.105
 209MOL C7 6882 3.553 1.911 0.966
 209MOL H7 6883 3.629 1.981 0.930
 209MOL H8 6884 3.523 1.847 0.882
 209MOL C8 6885 3.190 1.973 0.517
 209MOL H9 6886 3.096 1.952 0.566
 209MOL C9 6887 3.403 2.094 0.518
 209MOL H10 6888 3.479 2.158 0.562
 209MOL C10 6889 3.256 2.095 0.732
 209MOL H11 6890 3.248 2.204 0.740
 209MOL H12 6891 3.158 2.055 0.762
 209MOL C11 6892 3.213 1.942 0.381
 209MOL H13 6893 3.145 1.884 0.320
 209MOL C12 6894 3.326 1.987 0.314
 209MOL H14 6895 3.338 1.972 0.207
 209MOL C13 6896 3.421 2.062 0.384
 209MOL H15 6897 3.510 2.095 0.330
 210MOL O1 6898 3.345 2.003 3.333
 210MOL O2 6899 3.405 2.009 3.896
 210MOL H1 6900 3.443 2.089 3.937
 210MOL O3 6901 3.235 2.087 3.509
 210MOL O4 6902 3.453 2.149 3.742
 210MOL N1 6903 3.432 1.963 3.541
 210MOL C1 6904 3.333 2.032 3.463
 210MOL C2 6905 3.418 2.039 3.769
 210MOL C3 6906 3.404 1.917 3.672
 210MOL H2 6907 3.303 1.877 3.689
 210MOL C4 6908 3.508 1.809 3.705
 210MOL H3 6909 3.536 1.807 3.812
 210MOL H4 6910 3.475 1.712 3.666
 210MOL C5 6911 3.292 2.026 3.098
 210MOL C6 6912 3.627 1.843 3.614
 210MOL H5 6913 3.687 1.755 3.587
 210MOL H6 6914 3.688 1.917 3.668
 210MOL C7 6915 3.563 1.919 3.498
 210MOL H7 6916 3.625 2.002 3.463
 210MOL H8 6917 3.550 1.847 3.416
 210MOL C8 6918 3.201 1.956 3.023
 210MOL H9 6919 3.098 1.935 3.052
 210MOL C9 6920 3.419 2.058 3.044
 210MOL H10 6921 3.490 2.116 3.103
 210MOL C10 6922 3.249 2.063 3.240
 210MOL H11 6923 3.253 2.172 3.237
 210MOL H12 6924 3.150 2.028 3.270
 210MOL C11 6925 3.238 1.920 2.895
 210MOL H13 6926 3.169 1.862 2.834
 210MOL C12 6927 3.364 1.949 2.844
 210MOL H14 6928 3.383 1.912 2.743
 210MOL C13 6929 3.457 2.020 2.918
 210MOL H15 6930 3.558 2.029 2.879
 211MOL O1 6931 3.315 2.052 5.868
 211MOL O2 6932 3.391 2.052 6.450
 211MOL H1 6933 3.446 2.122 6.489
 211MOL O3 6934 3.196 2.108 6.058
 211MOL O4 6935 3.412 2.212 6.295
 211MOL N1 6936 3.401 2.014 6.074
 211MOL C1 6937 3.298 2.065 6.001
 211MOL C2 6938 3.400 2.092 6.321
 211MOL C3 6939 3.383 1.976 6.217
 211MOL H2 6940 3.283 1.937 6.239
 211MOL C4 6941 3.494 1.868 6.234
 211MOL H3 6942 3.540 1.863 6.334
 211MOL H4 6943 3.444 1.773 6.209
 211MOL C5 6944 3.244 2.066 5.635
 211MOL C6 6945 3.597 1.901 6.132
 211MOL H5 6946 3.657 1.813 6.104
 211MOL H6 6947 3.660 1.979 6.176
 211MOL C7 6948 3.525 1.962 6.010
 211MOL H7 6949 3.582 2.045 5.965
 211MOL H8 6950 3.496 1.882 5.941
 211MOL C8 6951 3.149 1.974 5.579
 211MOL H9 6952 3.054 1.949 5.624
 211MOL C9 6953 3.357 2.111 5.563
 211MOL H10 6954 3.419 2.194 5.594
 211MOL C10 6955 3.225 2.116 5.774
 211MOL H11 6956 3.249 2.223 5.775
 211MOL H12 6957 3.119 2.111 5.802
 211MOL C11 6958 3.169 1.916 5.450
 211MOL H13 6959 3.096 1.842 5.418
 211MOL C12 6960 3.287 1.951 5.379
 211MOL H14 6961 3.294 1.913 5.277
 211MOL C13 6962 3.368 2.051 5.436
 211MOL H15 6963 3.455 2.082 5.379
 212MOL O1 6964 3.368 2.046 8.422
 212MOL O2 6965 3.435 2.045 8.989
 212MOL H1 6966 3.474 2.126 9.028
 212MOL O3 6967 3.251 2.119 8.611
 212MOL O4 6968 3.461 2.185 8.820
 212MOL N1 6969 3.424 1.974 8.627
 212MOL C1 6970 3.344 2.060 8.558
 212MOL C2 6971 3.438 2.070 8.855
 212MOL C3 6972 3.404 1.943 8.773
 212MOL H2 6973 3.300 1.908 8.782
 212MOL C4 6974 3.505 1.837 8.803
 212MOL H3 6975 3.548 1.844 8.903
 212MOL H4 6976 3.467 1.734 8.800
 212MOL C5 6977 3.310 2.062 8.192
 212MOL C6 6978 3.613 1.852 8.702
 212MOL H5 6979 3.652 1.751 8.680
 212MOL H6 6980 3.693 1.912 8.747
 212MOL C7 6981 3.546 1.912 8.579
 212MOL H7 6982 3.610 1.988 8.533
 212MOL H8 6983 3.528 1.838 8.500
 212MOL C8 6984 3.216 1.983 8.112
 212MOL H9 6985 3.135 1.929 8.160
 212MOL C9 6986 3.422 2.126 8.123
 212MOL H10 6987 3.488 2.192 8.178
 212MOL C10 6988 3.273 2.102 8.331
 212MOL H11 6989 3.272 2.212 8.340
 212MOL H12 6990 3.177 2.059 8.362
 212MOL C11 6991 3.244 1.961 7.977
 212MOL H13 6992 3.179 1.901 7.915
 212MOL C12 6993 3.364 2.014 7.919
 212MOL H14 6994 3.395 1.982 7.820
 212MOL C13 6995 3.448 2.099 7.992
 212MOL H15 6996 3.540 2.138 7.949
 213MOL O1 6997 3.345 2.799 0.834
 213MOL O2 6998 3.414 2.815 1.403
 213MOL H1 6999 3.470 2.884 1.443
 213MOL O3 7000 3.247 2.893 1.024
 213MOL O4 7001 3.472 2.963 1.242
 213MOL N1 7002 3.423 2.759 1.037
 213MOL C1 7003 3.331 2.829 0.968
 213MOL C2 7004 3.428 2.854 1.270
 213MOL C3 7005 3.415 2.736 1.178
 213MOL H2 7006 3.315 2.698 1.202
 213MOL C4 7007 3.523 2.627 1.202
 213MOL H3 7008 3.563 2.640 1.303
 213MOL H4 7009 3.482 2.525 1.201
 213MOL C5 7010 3.271 2.844 0.610
 213MOL C6 7011 3.629 2.650 1.097
 213MOL H5 7012 3.682 2.558 1.070
 213MOL H6 7013 3.694 2.728 1.138
 213MOL C7 7014 3.552 2.704 0.976
 213MOL H7 7015 3.608 2.784 0.926
 213MOL H8 7016 3.533 2.624 0.904
 213MOL C8 7017 3.157 2.780 0.563
 213MOL H9 7018 3.077 2.762 0.635
 213MOL C9 7019 3.381 2.862 0.524
 213MOL H10 7020 3.471 2.916 0.552
 213MOL C10 7021 3.272 2.894 0.753
 213MOL H11 7022 3.320 2.992 0.750
 213MOL H12 7023 3.168 2.904 0.788
 213MOL C11 7024 3.149 2.733 0.427
 213MOL H13 7025 3.069 2.670 0.387
 213MOL C12 7026 3.266 2.751 0.346
 213MOL H14 7027 3.269 2.706 0.248
 213MOL C13 7028 3.374 2.829 0.391
 213MOL H15 7029 3.448 2.845 0.314
 214MOL O1 7030 3.325 2.832 3.362
 214MOL O2 7031 3.447 2.812 3.923
 214MOL H1 7032 3.485 2.889 3.969
 214MOL O3 7033 3.214 2.901 3.544
 214MOL O4 7034 3.460 2.977 3.769
 214MOL N1 7035 3.416 2.785 3.554
 214MOL C1 7036 3.315 2.856 3.494
 214MOL C2 7037 3.436 2.856 3.799
 214MOL C3 7038 3.410 2.742 3.694
 214MOL H2 7039 3.308 2.706 3.715
 214MOL C4 7040 3.505 2.620 3.704
 214MOL H3 7041 3.537 2.599 3.807
 214MOL H4 7042 3.448 2.531 3.673
 214MOL C5 7043 3.267 2.834 3.134
 214MOL C6 7044 3.618 2.654 3.598
 214MOL H5 7045 3.668 2.559 3.573
 214MOL H6 7046 3.690 2.712 3.656
 214MOL C7 7047 3.546 2.741 3.493
 214MOL H7 7048 3.613 2.825 3.469
 214MOL H8 7049 3.526 2.693 3.397
 214MOL C8 7050 3.172 2.770 3.051
 214MOL H9 7051 3.077 2.739 3.093
 214MOL C9 7052 3.400 2.848 3.082
 214MOL H10 7053 3.477 2.895 3.143
 214MOL C10 7054 3.228 2.885 3.272
 214MOL H11 7055 3.231 2.994 3.282
 214MOL H12 7056 3.127 2.848 3.291
 214MOL C11 7057 3.213 2.719 2.924
 214MOL H13 7058 3.137 2.671 2.863
 214MOL C12 7059 3.341 2.741 2.877
 214MOL H14 7060 3.368 2.715 2.775
 214MOL C13 7061 3.437 2.803 2.954
 214MOL H15 7062 3.541 2.810 2.921
 215MOL O1 7063 3.346 2.817 5.863
 215MOL O2 7064 3.435 2.798 6.432
 215MOL H1 7065 3.462 2.876 6.482
 215MOL O3 7066 3.242 2.898 6.049
 215MOL O4 7067 3.462 2.956 6.284
 215MOL N1 7068 3.419 2.758 6.066
 215MOL C1 7069 3.325 2.833 5.993
 215MOL C2 7070 3.441 2.837 6.308
 215MOL C3 7071 3.405 2.720 6.210
 215MOL H2 7072 3.305 2.678 6.227
 215MOL C4 7073 3.495 2.600 6.234
 215MOL H3 7074 3.528 2.601 6.339
 215MOL H4 7075 3.455 2.500 6.210
 215MOL C5 7076 3.253 2.850 5.634
 215MOL C6 7077 3.607 2.617 6.125
 215MOL H5 7078 3.642 2.522 6.084
 215MOL H6 7079 3.687 2.682 6.162
 215MOL C7 7080 3.536 2.689 6.011
 215MOL H7 7081 3.600 2.759 5.956
 215MOL H8 7082 3.495 2.610 5.947
 215MOL C8 7083 3.137 2.796 5.582
 215MOL H9 7084 3.044 2.791 5.637
 215MOL C9 7085 3.372 2.851 5.557
 215MOL H10 7086 3.459 2.901 5.597
 215MOL C10 7087 3.257 2.896 5.776
 215MOL H11 7088 3.295 2.999 5.769
 215MOL H12 7089 3.159 2.889 5.826
 215MOL C11 7090 3.136 2.743 5.453
 215MOL H13 7091 3.050 2.688 5.415
 215MOL C12 7092 3.254 2.735 5.379
 215MOL H14 7093 3.247 2.699 5.277
 215MOL C13 7094 3.371 2.793 5.427
 215MOL H15 7095 3.458 2.795 5.361
 216MOL O1 7096 3.375 2.840 8.413
 216MOL O2 7097 3.420 2.833 8.972
 216MOL H1 7098 3.464 2.907 9.017
 216MOL O3 7099 3.260 2.893 8.600
 216MOL O4 7100 3.477 2.959 8.812
 216MOL N1 7101 3.446 2.760 8.612
 216MOL C1 7102 3.358 2.842 8.549
 216MOL C2 7103 3.422 2.857 8.842
 216MOL C3 7104 3.419 2.734 8.749
 216MOL H2 7105 3.320 2.688 8.755
 216MOL C4 7106 3.521 2.633 8.788
 216MOL H3 7107 3.563 2.647 8.888
 216MOL H4 7108 3.464 2.539 8.781
 216MOL C5 7109 3.267 2.868 8.195
 216MOL C6 7110 3.624 2.623 8.675
 216MOL H5 7111 3.646 2.520 8.644
 216MOL H6 7112 3.715 2.660 8.725
 216MOL C7 7113 3.575 2.713 8.566
 216MOL H7 7114 3.643 2.797 8.550
 216MOL H8 7115 3.563 2.658 8.472
 216MOL C8 7116 3.158 2.798 8.147
 216MOL H9 7117 3.071 2.784 8.210
 216MOL C9 7118 3.376 2.878 8.114
 216MOL H10 7119 3.461 2.939 8.144
 216MOL C10 7120 3.272 2.908 8.342
 216MOL H11 7121 3.282 3.017 8.347
 216MOL H12 7122 3.177 2.889 8.394
 216MOL C11 7123 3.157 2.742 8.016
 216MOL H13 7124 3.073 2.683 7.978
 216MOL C12 7125 3.273 2.755 7.936
 216MOL H14 7126 3.272 2.737 7.829
 216MOL C13 7127 3.387 2.820 7.986
 216MOL H15 7128 3.478 2.832 7.928
 217MOL O1 7129 3.347 3.661 0.823
 217MOL O2 7130 3.449 3.610 1.378
 217MOL H1 7131 3.466 3.688 1.433
 217MOL O3 7132 3.242 3.690 1.021
 217MOL O4 7133 3.454 3.775 1.230
 217MOL N1 7134 3.449 3.575 1.010
 217MOL C1 7135 3.345 3.653 0.957
 217MOL C2 7136 3.448 3.658 1.254
 217MOL C3 7137 3.454 3.540 1.147
 217MOL H2 7138 3.373 3.470 1.170
 217MOL C4 7139 3.593 3.468 1.163
 217MOL H3 7140 3.667 3.543 1.192
 217MOL H4 7141 3.605 3.394 1.243
 217MOL C5 7142 3.249 3.653 0.614
 217MOL C6 7143 3.631 3.421 1.020
 217MOL H5 7144 3.596 3.318 1.003
 217MOL H6 7145 3.740 3.427 1.009
 217MOL C7 7146 3.557 3.514 0.932
 217MOL H7 7147 3.617 3.597 0.891
 217MOL H8 7148 3.517 3.461 0.846
 217MOL C8 7149 3.159 3.557 0.563
 217MOL H9 7150 3.086 3.507 0.627
 217MOL C9 7151 3.358 3.699 0.533
 217MOL H10 7152 3.426 3.773 0.573
 217MOL C10 7153 3.233 3.701 0.751
 217MOL H11 7154 3.219 3.809 0.758
 217MOL H12 7155 3.146 3.660 0.804
 217MOL C11 7156 3.179 3.506 0.437
 217MOL H13 7157 3.115 3.427 0.400
 217MOL C12 7158 3.289 3.547 0.355
 217MOL H14 7159 3.319 3.499 0.262
 217MOL C13 7160 3.373 3.647 0.403
 217MOL H15 7161 3.453 3.674 0.335
 218MOL O1 7162 3.369 3.629 3.359
 218MOL O2 7163 3.477 3.623 3.934
 218MOL H1 7164 3.502 3.708 3.974
 218MOL O3 7165 3.254 3.695 3.543
 218MOL O4 7166 3.484 3.774 3.776
 218MOL N1 7167 3.438 3.566 3.563
 218MOL C1 7168 3.348 3.635 3.492
 218MOL C2 7169 3.459 3.658 3.808
 218MOL C3 7170 3.444 3.539 3.707
 218MOL H2 7171 3.348 3.495 3.736
 218MOL C4 7172 3.548 3.430 3.718
 218MOL H3 7173 3.586 3.422 3.821
 218MOL H4 7174 3.495 3.337 3.697
 218MOL C5 7175 3.301 3.617 3.140
 218MOL C6 7176 3.643 3.439 3.601
 218MOL H5 7177 3.671 3.341 3.560
 218MOL H6 7178 3.726 3.501 3.638
 218MOL C7 7179 3.558 3.512 3.497
 218MOL H7 7180 3.624 3.596 3.469
 218MOL H8 7181 3.531 3.440 3.420
 218MOL C8 7182 3.195 3.538 3.104
 218MOL H9 7183 3.116 3.519 3.177
 218MOL C9 7184 3.405 3.640 3.050
 218MOL H10 7185 3.489 3.705 3.071
 218MOL C10 7186 3.295 3.702 3.270
 218MOL H11 7187 3.329 3.806 3.258
 218MOL H12 7188 3.188 3.697 3.294
 218MOL C11 7189 3.189 3.480 2.976
 218MOL H13 7190 3.117 3.400 2.959
 218MOL C12 7191 3.287 3.502 2.877
 218MOL H14 7192 3.301 3.447 2.784
 218MOL C13 7193 3.396 3.576 2.915
 218MOL H15 7194 3.481 3.577 2.846
 219MOL O1 7195 3.355 3.633 5.867
 219MOL O2 7196 3.435 3.601 6.439
 219MOL H1 7197 3.473 3.675 6.490
 219MOL O3 7198 3.214 3.660 6.046
 219MOL O4 7199 3.464 3.747 6.279
 219MOL N1 7200 3.419 3.560 6.068
 219MOL C1 7201 3.319 3.624 5.997
 219MOL C2 7202 3.428 3.636 6.312
 219MOL C3 7203 3.400 3.521 6.214
 219MOL H2 7204 3.296 3.487 6.221
 219MOL C4 7205 3.505 3.405 6.239
 219MOL H3 7206 3.534 3.385 6.342
 219MOL H4 7207 3.466 3.312 6.196
 219MOL C5 7208 3.292 3.655 5.636
 219MOL C6 7209 3.619 3.441 6.143
 219MOL H5 7210 3.685 3.356 6.124
 219MOL H6 7211 3.688 3.508 6.195
 219MOL C7 7212 3.550 3.510 6.023
 219MOL H7 7213 3.615 3.592 5.988
 219MOL H8 7214 3.527 3.443 5.939
 219MOL C8 7215 3.194 3.576 5.569
 219MOL H9 7216 3.101 3.555 5.621
 219MOL C9 7217 3.411 3.689 5.570
 219MOL H10 7218 3.485 3.745 5.626
 219MOL C10 7219 3.259 3.694 5.779
 219MOL H11 7220 3.257 3.803 5.790
 219MOL H12 7221 3.156 3.663 5.800
 219MOL C11 7222 3.222 3.525 5.446
 219MOL H13 7223 3.160 3.450 5.398
 219MOL C12 7224 3.343 3.556 5.378
 219MOL H14 7225 3.357 3.501 5.285
 219MOL C13 7226 3.440 3.636 5.440
 219MOL H15 7227 3.528 3.650 5.379
 220MOL O1 7228 3.372 3.578 8.413
 220MOL O2 7229 3.423 3.589 8.999
 220MOL H1 7230 3.453 3.677 9.029
 220MOL O3 7231 3.247 3.630 8.597
 220MOL O4 7232 3.436 3.751 8.847
 220MOL N1 7233 3.454 3.554 8.624
 220MOL C1 7234 3.352 3.590 8.547
 220MOL C2 7235 3.418 3.630 8.870
 220MOL C3 7236 3.430 3.516 8.761
 220MOL H2 7237 3.334 3.462 8.758
 220MOL C4 7238 3.542 3.418 8.789
 220MOL H3 7239 3.579 3.434 8.891
 220MOL H4 7240 3.509 3.313 8.783
 220MOL C5 7241 3.299 3.608 8.179
 220MOL C6 7242 3.655 3.442 8.684
 220MOL H5 7243 3.713 3.352 8.662
 220MOL H6 7244 3.723 3.520 8.720
 220MOL C7 7245 3.586 3.497 8.562
 220MOL H7 7246 3.645 3.578 8.516
 220MOL H8 7247 3.566 3.414 8.494
 220MOL C8 7248 3.194 3.545 8.108
 220MOL H9 7249 3.104 3.502 8.152
 220MOL C9 7250 3.405 3.664 8.108
 220MOL H10 7251 3.485 3.716 8.160
 220MOL C10 7252 3.280 3.647 8.325
 220MOL H11 7253 3.287 3.756 8.337
 220MOL H12 7254 3.175 3.624 8.344
 220MOL C11 7255 3.205 3.520 7.967
 220MOL H13 7256 3.133 3.460 7.912
 220MOL C12 7257 3.322 3.568 7.898
 220MOL H14 7258 3.341 3.550 7.792
 220MOL C13 7259 3.418 3.641 7.969
 220MOL H15 7260 3.501 3.687 7.915
 221MOL O1 7261 3.329 4.404 0.821
 221MOL O2 7262 3.393 4.390 1.394
 221MOL H1 7263 3.401 4.482 1.422
 221MOL O3 7264 3.215 4.468 1.009
 221MOL O4 7265 3.415 4.551 1.243
 221MOL N1 7266 3.405 4.344 1.020
 221MOL C1 7267 3.311 4.415 0.955
 221MOL C2 7268 3.399 4.436 1.265
 221MOL C3 7269 3.401 4.311 1.167
 221MOL H2 7270 3.316 4.246 1.191
 221MOL C4 7271 3.513 4.208 1.191
 221MOL H3 7272 3.553 4.221 1.292
 221MOL H4 7273 3.485 4.102 1.192
 221MOL C5 7274 3.262 4.420 0.597
 221MOL C6 7275 3.618 4.236 1.080
 221MOL H5 7276 3.666 4.141 1.052
 221MOL H6 7277 3.695 4.306 1.115
 221MOL C7 7278 3.532 4.294 0.964
 221MOL H7 7279 3.586 4.371 0.909
 221MOL H8 7280 3.517 4.219 0.886
 221MOL C8 7281 3.166 4.349 0.521
 221MOL H9 7282 3.070 4.319 0.561
 221MOL C9 7283 3.393 4.448 0.545
 221MOL H10 7284 3.464 4.508 0.602
 221MOL C10 7285 3.236 4.471 0.738
 221MOL H11 7286 3.246 4.580 0.743
 221MOL H12 7287 3.134 4.442 0.766
 221MOL C11 7288 3.199 4.294 0.393
 221MOL H13 7289 3.127 4.241 0.332
 221MOL C12 7290 3.323 4.323 0.344
 221MOL H14 7291 3.349 4.294 0.242
 221MOL C13 7292 3.421 4.397 0.419
 221MOL H15 7293 3.523 4.409 0.384
 222MOL O1 7294 3.360 4.398 3.367
 222MOL O2 7295 3.454 4.389 3.921
 222MOL H1 7296 3.466 4.477 3.959
 222MOL O3 7297 3.244 4.422 3.556
 222MOL O4 7298 3.450 4.533 3.768
 222MOL N1 7299 3.460 4.338 3.550
 222MOL C1 7300 3.348 4.394 3.497
 222MOL C2 7301 3.455 4.416 3.790
 222MOL C3 7302 3.460 4.301 3.695
 222MOL H2 7303 3.369 4.248 3.726
 222MOL C4 7304 3.576 4.206 3.720
 222MOL H3 7305 3.629 4.217 3.816
 222MOL H4 7306 3.547 4.101 3.712
 222MOL C5 7307 3.285 4.417 3.136
 222MOL C6 7308 3.667 4.230 3.601
 222MOL H5 7309 3.717 4.137 3.572
 222MOL H6 7310 3.740 4.307 3.632
 222MOL C7 7311 3.580 4.289 3.486
 222MOL H7 7312 3.621 4.382 3.444
 222MOL H8 7313 3.562 4.209 3.413
 222MOL C8 7314 3.195 4.340 3.071
 222MOL H9 7315 3.105 4.303 3.120
 222MOL C9 7316 3.401 4.465 3.073
 222MOL H10 7317 3.471 4.525 3.130
 222MOL C10 7318 3.256 4.458 3.287
 222MOL H11 7319 3.263 4.567 3.296
 222MOL H12 7320 3.160 4.413 3.312
 222MOL C11 7321 3.213 4.309 2.939
 222MOL H13 7322 3.138 4.244 2.896
 222MOL C12 7323 3.334 4.341 2.872
 222MOL H14 7324 3.356 4.319 2.768
 222MOL C13 7325 3.424 4.419 2.943
 222MOL H15 7326 3.517 4.456 2.901
 223MOL O1 7327 3.360 4.386 5.867
 223MOL O2 7328 3.446 4.402 6.431
 223MOL H1 7329 3.484 4.485 6.462
 223MOL O3 7330 3.239 4.414 6.053
 223MOL O4 7331 3.465 4.542 6.278
 223MOL N1 7332 3.447 4.330 6.071
 223MOL C1 7333 3.340 4.371 5.999
 223MOL C2 7334 3.443 4.427 6.306
 223MOL C3 7335 3.435 4.304 6.215
 223MOL H2 7336 3.336 4.260 6.226
 223MOL C4 7337 3.547 4.200 6.241
 223MOL H3 7338 3.582 4.208 6.345
 223MOL H4 7339 3.507 4.099 6.232
 223MOL C5 7340 3.271 4.419 5.631
 223MOL C6 7341 3.650 4.233 6.139
 223MOL H5 7342 3.708 4.145 6.108
 223MOL H6 7343 3.714 4.317 6.166
 223MOL C7 7344 3.577 4.286 6.012
 223MOL H7 7345 3.627 4.373 5.967
 223MOL H8 7346 3.563 4.199 5.948
 223MOL C8 7347 3.162 4.353 5.570
 223MOL H9 7348 3.081 4.331 5.639
 223MOL C9 7349 3.388 4.452 5.556
 223MOL H10 7350 3.468 4.507 5.602
 223MOL C10 7351 3.254 4.447 5.778
 223MOL H11 7352 3.252 4.557 5.784
 223MOL H12 7353 3.160 4.405 5.815
 223MOL C11 7354 3.172 4.311 5.436
 223MOL H13 7355 3.092 4.251 5.392
 223MOL C12 7356 3.284 4.343 5.363
 223MOL H14 7357 3.300 4.314 5.260
 223MOL C13 7358 3.392 4.407 5.426
 223MOL H15 7359 3.479 4.428 5.365
 224MOL O1 7360 3.344 4.435 8.431
 224MOL O2 7361 3.441 4.388 9.000
 224MOL H1 7362 3.473 4.469 9.043
 224MOL O3 7363 3.206 4.456 8.618
 224MOL O4 7364 3.442 4.544 8.839
 224MOL N1 7365 3.405 4.351 8.633
 224MOL C1 7366 3.310 4.421 8.564
 224MOL C2 7367 3.426 4.427 8.871
 224MOL C3 7368 3.397 4.312 8.770
 224MOL H2 7369 3.294 4.281 8.790
 224MOL C4 7370 3.491 4.191 8.790
 224MOL H3 7371 3.551 4.201 8.882
 224MOL H4 7372 3.433 4.099 8.781
 224MOL C5 7373 3.293 4.433 8.185
 224MOL C6 7374 3.592 4.204 8.683
 224MOL H5 7375 3.641 4.111 8.651
 224MOL H6 7376 3.671 4.273 8.715
 224MOL C7 7377 3.516 4.274 8.567
 224MOL H7 7378 3.575 4.340 8.502
 224MOL H8 7379 3.471 4.204 8.496
 224MOL C8 7380 3.208 4.363 8.101
 224MOL H9 7381 3.108 4.342 8.138
 224MOL C9 7382 3.427 4.462 8.145
 224MOL H10 7383 3.479 4.526 8.215
 224MOL C10 7384 3.249 4.473 8.326
 224MOL H11 7385 3.249 4.582 8.337
 224MOL H12 7386 3.151 4.429 8.349
 224MOL C11 7387 3.252 4.332 7.966
 224MOL H13 7388 3.177 4.309 7.891
 224MOL C12 7389 3.385 4.373 7.927
 224MOL H14 7390 3.407 4.361 7.821
 224MOL C13 7391 3.476 4.430 8.020
 224MOL H15 7392 3.572 4.460 7.979
 225MOL O1 7393 3.336 5.204 0.844
 225MOL O2 7394 3.432 5.143 1.407
 225MOL H1 7395 3.473 5.222 1.448
 225MOL O3 7396 3.222 5.252 1.022
 225MOL O4 7397 3.438 5.312 1.267
 225MOL N1 7398 3.411 5.124 1.039
 225MOL C1 7399 3.319 5.201 0.977
 225MOL C2 7400 3.417 5.195 1.281
 225MOL C3 7401 3.406 5.082 1.176
 225MOL H2 7402 3.304 5.041 1.186
 225MOL C4 7403 3.513 4.971 1.191
 225MOL H3 7404 3.566 4.971 1.287
 225MOL H4 7405 3.463 4.873 1.186
 225MOL C5 7406 3.272 5.210 0.615
 225MOL C6 7407 3.602 4.983 1.056
 225MOL H5 7408 3.618 4.883 1.014
 225MOL H6 7409 3.701 5.027 1.076
 225MOL C7 7410 3.529 5.079 0.964
 225MOL H7 7411 3.591 5.165 0.935
 225MOL H8 7412 3.502 5.026 0.871
 225MOL C8 7413 3.169 5.132 0.550
 225MOL H9 7414 3.077 5.107 0.602
 225MOL C9 7415 3.391 5.235 0.549
 225MOL H10 7416 3.466 5.298 0.595
 225MOL C10 7417 3.243 5.266 0.750
 225MOL H11 7418 3.243 5.376 0.748
 225MOL H12 7419 3.140 5.238 0.775
 225MOL C11 7420 3.191 5.079 0.425
 225MOL H13 7421 3.119 5.010 0.381
 225MOL C12 7422 3.306 5.112 0.356
 225MOL H14 7423 3.324 5.080 0.254
 225MOL C13 7424 3.405 5.188 0.416
 225MOL H15 7425 3.494 5.213 0.360
 226MOL O1 7426 3.369 5.178 3.336
 226MOL O2 7427 3.490 5.162 3.909
 226MOL H1 7428 3.522 5.242 3.953
 226MOL O3 7429 3.240 5.211 3.520
 226MOL O4 7430 3.508 5.307 3.752
 226MOL N1 7431 3.450 5.114 3.543
 226MOL C1 7432 3.350 5.181 3.470
 226MOL C2 7433 3.486 5.193 3.780
 226MOL C3 7434 3.437 5.078 3.687
 226MOL H2 7435 3.338 5.045 3.719
 226MOL C4 7436 3.550 4.965 3.706
 226MOL H3 7437 3.593 4.956 3.807
 226MOL H4 7438 3.500 4.872 3.676
 226MOL C5 7439 3.283 5.164 3.103
 226MOL C6 7440 3.654 5.005 3.604
 226MOL H5 7441 3.705 4.912 3.578
 226MOL H6 7442 3.722 5.082 3.640
 226MOL C7 7443 3.576 5.060 3.487
 226MOL H7 7444 3.631 5.131 3.424
 226MOL H8 7445 3.550 4.981 3.415
 226MOL C8 7446 3.197 5.097 3.020
 226MOL H9 7447 3.102 5.072 3.065
 226MOL C9 7448 3.406 5.208 3.052
 226MOL H10 7449 3.471 5.258 3.124
 226MOL C10 7450 3.247 5.197 3.253
 226MOL H11 7451 3.222 5.304 3.262
 226MOL H12 7452 3.160 5.135 3.277
 226MOL C11 7453 3.225 5.076 2.885
 226MOL H13 7454 3.153 5.025 2.822
 226MOL C12 7455 3.348 5.128 2.836
 226MOL H14 7456 3.379 5.109 2.734
 226MOL C13 7457 3.436 5.202 2.920
 226MOL H15 7458 3.524 5.241 2.870
 227MOL O1 7459 3.358 5.190 5.886
 227MOL O2 7460 3.463 5.156 6.459
 227MOL H1 7461 3.502 5.242 6.479
 227MOL O3 7462 3.244 5.250 6.070
 227MOL O4 7463 3.444 5.314 6.323
 227MOL N1 7464 3.430 5.125 6.091
 227MOL C1 7465 3.347 5.207 6.024
 227MOL C2 7466 3.448 5.194 6.332
 227MOL C3 7467 3.417 5.083 6.235
 227MOL H2 7468 3.315 5.055 6.264
 227MOL C4 7469 3.518 4.965 6.245
 227MOL H3 7470 3.564 4.959 6.344
 227MOL H4 7471 3.470 4.867 6.232
 227MOL C5 7472 3.300 5.193 5.655
 227MOL C6 7473 3.618 4.986 6.134
 227MOL H5 7474 3.654 4.893 6.090
 227MOL H6 7475 3.699 5.051 6.169
 227MOL C7 7476 3.545 5.066 6.027
 227MOL H7 7477 3.609 5.145 5.988
 227MOL H8 7478 3.512 4.999 5.946
 227MOL C8 7479 3.215 5.114 5.578
 227MOL H9 7480 3.118 5.085 5.616
 227MOL C9 7481 3.422 5.243 5.598
 227MOL H10 7482 3.495 5.300 5.655
 227MOL C10 7483 3.260 5.238 5.792
 227MOL H11 7484 3.263 5.348 5.795
 227MOL H12 7485 3.160 5.200 5.814
 227MOL C11 7486 3.248 5.079 5.443
 227MOL H13 7487 3.169 5.039 5.379
 227MOL C12 7488 3.366 5.126 5.387
 227MOL H14 7489 3.392 5.109 5.283
 227MOL C13 7490 3.451 5.208 5.463
 227MOL H15 7491 3.543 5.229 5.409
 228MOL O1 7492 3.357 5.174 8.418
 228MOL O2 7493 3.424 5.139 8.987
 228MOL H1 7494 3.455 5.222 9.026
 228MOL O3 7495 3.215 5.195 8.594
 228MOL O4 7496 3.452 5.288 8.843
 228MOL N1 7497 3.419 5.098 8.622
 228MOL C1 7498 3.320 5.158 8.547
 228MOL C2 7499 3.413 5.178 8.864
 228MOL C3 7500 3.399 5.057 8.760
 228MOL H2 7501 3.298 5.021 8.782
 228MOL C4 7502 3.510 4.953 8.780
 228MOL H3 7503 3.545 4.926 8.880
 228MOL H4 7504 3.474 4.858 8.737
 228MOL C5 7505 3.258 5.194 8.188
 228MOL C6 7506 3.624 4.997 8.691
 228MOL H5 7507 3.683 4.910 8.659
 228MOL H6 7508 3.686 5.062 8.753
 228MOL C7 7509 3.555 5.071 8.574
 228MOL H7 7510 3.613 5.158 8.543
 228MOL H8 7511 3.550 5.009 8.484
 228MOL C8 7512 3.145 5.128 8.130
 228MOL H9 7513 3.045 5.128 8.172
 228MOL C9 7514 3.380 5.196 8.120
 228MOL H10 7515 3.470 5.241 8.160
 228MOL C10 7516 3.254 5.237 8.331
 228MOL H11 7517 3.262 5.346 8.340
 228MOL H12 7518 3.153 5.208 8.365
 228MOL C11 7519 3.164 5.066 8.005
 228MOL H13 7520 3.084 5.008 7.961
 228MOL C12 7521 3.283 5.089 7.933
 228MOL H14 7522 3.285 5.045 7.834
 228MOL C13 7523 3.397 5.148 7.990
 228MOL H15 7524 3.491 5.155 7.937
 229MOL O1 7525 3.373 5.973 0.831
 229MOL O2 7526 3.462 5.924 1.403
 229MOL H1 7527 3.475 6.012 1.443
 229MOL O3 7528 3.246 6.015 1.023
 229MOL O4 7529 3.432 6.091 1.266
 229MOL N1 7530 3.438 5.908 1.041
 229MOL C1 7531 3.350 5.983 0.967
 229MOL C2 7532 3.426 5.967 1.285
 229MOL C3 7533 3.411 5.860 1.177
 229MOL H2 7534 3.306 5.828 1.182
 229MOL C4 7535 3.519 5.744 1.199
 229MOL H3 7536 3.539 5.730 1.306
 229MOL H4 7537 3.464 5.656 1.163
 229MOL C5 7538 3.298 5.962 0.598
 229MOL C6 7539 3.630 5.771 1.108
 229MOL H5 7540 3.704 5.698 1.074
 229MOL H6 7541 3.695 5.830 1.174
 229MOL C7 7542 3.567 5.850 0.991
 229MOL H7 7543 3.640 5.925 0.960
 229MOL H8 7544 3.560 5.790 0.899
 229MOL C8 7545 3.188 5.917 0.526
 229MOL H9 7546 3.093 5.904 0.577
 229MOL C9 7547 3.421 5.988 0.533
 229MOL H10 7548 3.497 6.056 0.572
 229MOL C10 7549 3.273 6.021 0.736
 229MOL H11 7550 3.282 6.131 0.740
 229MOL H12 7551 3.168 5.995 0.756
 229MOL C11 7552 3.206 5.879 0.397
 229MOL H13 7553 3.124 5.836 0.339
 229MOL C12 7554 3.330 5.888 0.334
 229MOL H14 7555 3.342 5.859 0.230
 229MOL C13 7556 3.434 5.958 0.398
 229MOL H15 7557 3.518 5.994 0.339
 230MOL O1 7558 3.353 5.969 3.358
 230MOL O2 7559 3.412 5.969 3.936
 230MOL H1 7560 3.440 6.047 3.987
 230MOL O3 7561 3.230 6.000 3.550
 230MOL O4 7562 3.470 6.110 3.772
 230MOL N1 7563 3.438 5.895 3.564
 230MOL C1 7564 3.334 5.962 3.493
 230MOL C2 7565 3.446 5.995 3.806
 230MOL C3 7566 3.422 5.875 3.708
 230MOL H2 7567 3.317 5.850 3.725
 230MOL C4 7568 3.524 5.757 3.733
 230MOL H3 7569 3.561 5.766 3.836
 230MOL H4 7570 3.484 5.655 3.725
 230MOL C5 7571 3.294 5.993 3.132
 230MOL C6 7572 3.638 5.788 3.631
 230MOL H5 7573 3.693 5.697 3.604
 230MOL H6 7574 3.709 5.863 3.670
 230MOL C7 7575 3.564 5.858 3.508
 230MOL H7 7576 3.615 5.938 3.452
 230MOL H8 7577 3.542 5.776 3.439
 230MOL C8 7578 3.211 5.911 3.057
 230MOL H9 7579 3.119 5.873 3.100
 230MOL C9 7580 3.422 6.026 3.080
 230MOL H10 7581 3.484 6.099 3.132
 230MOL C10 7582 3.255 6.020 3.274
 230MOL H11 7583 3.247 6.129 3.287
 230MOL H12 7584 3.157 5.979 3.301
 230MOL C11 7585 3.252 5.862 2.932
 230MOL H13 7586 3.193 5.789 2.877
 230MOL C12 7587 3.370 5.904 2.874
 230MOL H14 7588 3.401 5.877 2.774
 230MOL C13 7589 3.458 5.988 2.950
 230MOL H15 7590 3.549 6.025 2.903
 231MOL O1 7591 3.357 5.936 5.895
 231MOL O2 7592 3.475 5.948 6.457
 231MOL H1 7593 3.512 6.033 6.487
 231MOL O3 7594 3.231 5.943 6.088
 231MOL O4 7595 3.463 6.083 6.291
 231MOL N1 7596 3.449 5.876 6.087
 231MOL C1 7597 3.335 5.925 6.029
 231MOL C2 7598 3.467 5.970 6.325
 231MOL C3 7599 3.466 5.847 6.231
 231MOL H2 7600 3.378 5.788 6.259
 231MOL C4 7601 3.580 5.751 6.240
 231MOL H3 7602 3.640 5.770 6.330
 231MOL H4 7603 3.541 5.648 6.240
 231MOL C5 7604 3.295 5.962 5.661
 231MOL C6 7605 3.664 5.759 6.117
 231MOL H5 7606 3.682 5.660 6.074
 231MOL H6 7607 3.758 5.811 6.139
 231MOL C7 7608 3.575 5.835 6.018
 231MOL H7 7609 3.627 5.916 5.966
 231MOL H8 7610 3.546 5.774 5.931
 231MOL C8 7611 3.218 5.917 5.559
 231MOL H9 7612 3.119 5.881 5.584
 231MOL C9 7613 3.431 5.996 5.638
 231MOL H10 7614 3.493 6.030 5.721
 231MOL C10 7615 3.243 5.963 5.806
 231MOL H11 7616 3.191 6.057 5.826
 231MOL H12 7617 3.176 5.875 5.805
 231MOL C11 7618 3.269 5.904 5.432
 231MOL H13 7619 3.211 5.860 5.351
 231MOL C12 7620 3.396 5.965 5.404
 231MOL H14 7621 3.443 5.964 5.306
 231MOL C13 7622 3.476 6.007 5.509
 231MOL H15 7623 3.575 6.048 5.489
 232MOL O1 7624 3.349 5.972 8.421
 232MOL O2 7625 3.414 5.916 8.994
 232MOL H1 7626 3.449 6.000 9.027
 232MOL O3 7627 3.231 6.011 8.611
 232MOL O4 7628 3.449 6.063 8.845
 232MOL N1 7629 3.420 5.888 8.621
 232MOL C1 7630 3.334 5.975 8.556
 232MOL C2 7631 3.416 5.952 8.862
 232MOL C3 7632 3.404 5.844 8.760
 232MOL H2 7633 3.305 5.796 8.764
 232MOL C4 7634 3.510 5.735 8.775
 232MOL H3 7635 3.568 5.746 8.867
 232MOL H4 7636 3.452 5.642 8.778
 232MOL C5 7637 3.265 5.964 8.185
 232MOL C6 7638 3.605 5.734 8.655
 232MOL H5 7639 3.616 5.633 8.613
 232MOL H6 7640 3.704 5.775 8.675
 232MOL C7 7641 3.534 5.832 8.556
 232MOL H7 7642 3.603 5.914 8.531
 232MOL H8 7643 3.516 5.778 8.462
 232MOL C8 7644 3.154 5.896 8.133
 232MOL H9 7645 3.063 5.890 8.190
 232MOL C9 7646 3.382 5.974 8.108
 232MOL H10 7647 3.462 6.040 8.143
 232MOL C10 7648 3.251 6.018 8.324
 232MOL H11 7649 3.244 6.127 8.318
 232MOL H12 7650 3.151 5.991 8.363
 232MOL C11 7651 3.172 5.840 8.004
 232MOL H13 7652 3.091 5.790 7.952
 232MOL C12 7653 3.288 5.845 7.932
 232MOL H14 7654 3.294 5.794 7.837
 232MOL C13 7655 3.396 5.914 7.979
 232MOL H15 7656 3.483 5.932 7.916
 233MOL O1 7657 3.344 6.741 0.821
 233MOL O2 7658 3.408 6.728 1.392
 233MOL H1 7659 3.439 6.815 1.421
 233MOL O3 7660 3.211 6.792 0.998
 233MOL O4 7661 3.429 6.879 1.229
 233MOL N1 7662 3.414 6.677 1.021
 233MOL C1 7663 3.321 6.751 0.954
 233MOL C2 7664 3.413 6.762 1.264
 233MOL C3 7665 3.407 6.645 1.166
 233MOL H2 7666 3.308 6.600 1.183
 233MOL C4 7667 3.515 6.539 1.184
 233MOL H3 7668 3.559 6.535 1.284
 233MOL H4 7669 3.471 6.442 1.159
 233MOL C5 7670 3.269 6.742 0.586
 233MOL C6 7671 3.620 6.563 1.073
 233MOL H5 7672 3.669 6.473 1.033
 233MOL H6 7673 3.692 6.629 1.124
 233MOL C7 7674 3.543 6.629 0.960
 233MOL H7 7675 3.598 6.709 0.910
 233MOL H8 7676 3.526 6.559 0.877
 233MOL C8 7677 3.181 6.670 0.506
 233MOL H9 7678 3.085 6.636 0.543
 233MOL C9 7679 3.393 6.776 0.527
 233MOL H10 7680 3.468 6.830 0.585
 233MOL C10 7681 3.239 6.785 0.727
 233MOL H11 7682 3.240 6.895 0.721
 233MOL H12 7683 3.139 6.745 0.750
 233MOL C11 7684 3.208 6.643 0.370
 233MOL H13 7685 3.134 6.585 0.316
 233MOL C12 7686 3.330 6.675 0.319
 233MOL H14 7687 3.343 6.658 0.213
 233MOL C13 7688 3.425 6.746 0.398
 233MOL H15 7689 3.519 6.782 0.358
 234MOL O1 7690 3.332 6.757 3.356
 234MOL O2 7691 3.420 6.755 3.914
 234MOL H1 7692 3.458 6.834 3.956
 234MOL O3 7693 3.213 6.808 3.542
 234MOL O4 7694 3.446 6.887 3.738
 234MOL N1 7695 3.396 6.673 3.560
 234MOL C1 7696 3.306 6.752 3.490
 234MOL C2 7697 3.405 6.784 3.782
 234MOL C3 7698 3.388 6.651 3.701
 234MOL H2 7699 3.292 6.599 3.715
 234MOL C4 7700 3.498 6.555 3.741
 234MOL H3 7701 3.545 6.568 3.839
 234MOL H4 7702 3.464 6.451 3.725
 234MOL C5 7703 3.281 6.775 3.140
 234MOL C6 7704 3.610 6.575 3.633
 234MOL H5 7705 3.663 6.484 3.600
 234MOL H6 7706 3.686 6.646 3.665
 234MOL C7 7707 3.532 6.625 3.513
 234MOL H7 7708 3.575 6.699 3.445
 234MOL H8 7709 3.505 6.541 3.448
 234MOL C8 7710 3.206 6.685 3.075
 234MOL H9 7711 3.123 6.643 3.131
 234MOL C9 7712 3.392 6.833 3.071
 234MOL H10 7713 3.450 6.913 3.118
 234MOL C10 7714 3.245 6.832 3.274
 234MOL H11 7715 3.256 6.940 3.283
 234MOL H12 7716 3.140 6.813 3.302
 234MOL C11 7717 3.232 6.649 2.937
 234MOL H13 7718 3.160 6.583 2.890
 234MOL C12 7719 3.349 6.695 2.875
 234MOL H14 7720 3.381 6.659 2.778
 234MOL C13 7721 3.426 6.785 2.945
 234MOL H15 7722 3.516 6.813 2.892
 235MOL O1 7723 3.346 6.746 5.868
 235MOL O2 7724 3.461 6.706 6.437
 235MOL H1 7725 3.461 6.796 6.474
 235MOL O3 7726 3.252 6.799 6.073
 235MOL O4 7727 3.463 6.866 6.287
 235MOL N1 7728 3.456 6.688 6.069
 235MOL C1 7729 3.347 6.752 6.006
 235MOL C2 7730 3.445 6.750 6.313
 235MOL C3 7731 3.448 6.638 6.203
 235MOL H2 7732 3.350 6.590 6.213
 235MOL C4 7733 3.578 6.547 6.213
 235MOL H3 7734 3.636 6.565 6.304
 235MOL H4 7735 3.543 6.443 6.209
 235MOL C5 7736 3.264 6.779 5.650
 235MOL C6 7737 3.663 6.578 6.092
 235MOL H5 7738 3.706 6.490 6.042
 235MOL H6 7739 3.743 6.649 6.115
 235MOL C7 7740 3.571 6.647 5.997
 235MOL H7 7741 3.612 6.736 5.948
 235MOL H8 7742 3.538 6.580 5.916
 235MOL C8 7743 3.167 6.701 5.586
 235MOL H9 7744 3.075 6.675 5.638
 235MOL C9 7745 3.383 6.811 5.591
 235MOL H10 7746 3.455 6.875 5.642
 235MOL C10 7747 3.239 6.805 5.792
 235MOL H11 7748 3.235 6.913 5.807
 235MOL H12 7749 3.144 6.767 5.832
 235MOL C11 7750 3.186 6.652 5.456
 235MOL H13 7751 3.103 6.600 5.409
 235MOL C12 7752 3.310 6.679 5.393
 235MOL H14 7753 3.324 6.662 5.286
 235MOL C13 7754 3.403 6.768 5.456
 235MOL H15 7755 3.492 6.793 5.400
 236MOL O1 7756 3.354 6.738 8.404
 236MOL O2 7757 3.429 6.690 8.971
 236MOL H1 7758 3.431 6.780 9.007
 236MOL O3 7759 3.240 6.773 8.601
 236MOL O4 7760 3.443 6.866 8.836
 236MOL N1 7761 3.447 6.676 8.597
 236MOL C1 7762 3.342 6.737 8.540
 236MOL C2 7763 3.431 6.745 8.848
 236MOL C3 7764 3.462 6.638 8.738
 236MOL H2 7765 3.387 6.561 8.761
 236MOL C4 7766 3.600 6.569 8.747
 236MOL H3 7767 3.675 6.628 8.801
 236MOL H4 7768 3.591 6.469 8.790
 236MOL C5 7769 3.271 6.734 8.184
 236MOL C6 7770 3.651 6.555 8.606
 236MOL H5 7771 3.654 6.448 8.586
 236MOL H6 7772 3.756 6.587 8.601
 236MOL C7 7773 3.564 6.640 8.517
 236MOL H7 7774 3.620 6.730 8.487
 236MOL H8 7775 3.533 6.569 8.440
 236MOL C8 7776 3.182 6.648 8.116
 236MOL H9 7777 3.097 6.608 8.170
 236MOL C9 7778 3.388 6.780 8.111
 236MOL H10 7779 3.450 6.857 8.155
 236MOL C10 7780 3.246 6.792 8.323
 236MOL H11 7781 3.241 6.902 8.325
 236MOL H12 7782 3.149 6.748 8.351
 236MOL C11 7783 3.198 6.606 7.982
 236MOL H13 7784 3.118 6.545 7.940
 236MOL C12 7785 3.310 6.658 7.912
 236MOL H14 7786 3.329 6.629 7.809
 236MOL C13 7787 3.406 6.735 7.979
 236MOL H15 7788 3.489 6.778 7.924
 237MOL O1 7789 3.391 7.538 0.828
 237MOL O2 7790 3.471 7.492 1.391
 237MOL H1 7791 3.500 7.577 1.428
 237MOL O3 7792 3.269 7.597 1.013
 237MOL O4 7793 3.481 7.648 1.236
 237MOL N1 7794 3.453 7.458 1.026
 237MOL C1 7795 3.370 7.546 0.963
 237MOL C2 7796 3.444 7.532 1.264
 237MOL C3 7797 3.419 7.419 1.165
 237MOL H2 7798 3.315 7.388 1.174
 237MOL C4 7799 3.519 7.300 1.183
 237MOL H3 7800 3.563 7.282 1.282
 237MOL H4 7801 3.466 7.209 1.151
 237MOL C5 7802 3.302 7.542 0.605
 237MOL C6 7803 3.637 7.323 1.089
 237MOL H5 7804 3.692 7.238 1.048
 237MOL H6 7805 3.705 7.393 1.139
 237MOL C7 7806 3.575 7.398 0.976
 237MOL H7 7807 3.640 7.476 0.934
 237MOL H8 7808 3.538 7.326 0.901
 237MOL C8 7809 3.179 7.481 0.566
 237MOL H9 7810 3.099 7.473 0.640
 237MOL C9 7811 3.408 7.547 0.510
 237MOL H10 7812 3.500 7.600 0.534
 237MOL C10 7813 3.319 7.616 0.735
 237MOL H11 7814 3.370 7.710 0.709
 237MOL H12 7815 3.218 7.634 0.774
 237MOL C11 7816 3.168 7.420 0.443
 237MOL H13 7817 3.081 7.361 0.415
 237MOL C12 7818 3.276 7.430 0.349
 237MOL H14 7819 3.254 7.394 0.249
 237MOL C13 7820 3.390 7.500 0.381
 237MOL H15 7821 3.459 7.518 0.299
 238MOL O1 7822 3.322 7.529 3.356
 238MOL O2 7823 3.414 7.536 3.922
 238MOL H1 7824 3.471 7.612 3.942
 238MOL O3 7825 3.198 7.581 3.533
 238MOL O4 7826 3.445 7.676 3.758
 238MOL N1 7827 3.396 7.476 3.559
 238MOL C1 7828 3.294 7.528 3.488
 238MOL C2 7829 3.405 7.564 3.794
 238MOL C3 7830 3.394 7.442 3.698
 238MOL H2 7831 3.299 7.398 3.729
 238MOL C4 7832 3.504 7.333 3.714
 238MOL H3 7833 3.530 7.339 3.821
 238MOL H4 7834 3.456 7.236 3.694
 238MOL C5 7835 3.286 7.553 3.118
 238MOL C6 7836 3.612 7.360 3.612
 238MOL H5 7837 3.675 7.275 3.584
 238MOL H6 7838 3.682 7.434 3.654
 238MOL C7 7839 3.521 7.421 3.499
 238MOL H7 7840 3.580 7.493 3.441
 238MOL H8 7841 3.490 7.337 3.436
 238MOL C8 7842 3.215 7.477 3.019
 238MOL H9 7843 3.111 7.452 3.039
 238MOL C9 7844 3.415 7.596 3.092
 238MOL H10 7845 3.460 7.651 3.174
 238MOL C10 7846 3.231 7.589 3.259
 238MOL H11 7847 3.230 7.699 3.266
 238MOL H12 7848 3.128 7.552 3.266
 238MOL C11 7849 3.274 7.448 2.897
 238MOL H13 7850 3.214 7.388 2.829
 238MOL C12 7851 3.408 7.484 2.870
 238MOL H14 7852 3.453 7.453 2.776
 238MOL C13 7853 3.479 7.562 2.967
 238MOL H15 7854 3.579 7.598 2.943
 239MOL O1 7855 3.323 7.515 5.869
 239MOL O2 7856 3.396 7.515 6.443
 239MOL H1 7857 3.419 7.603 6.479
 239MOL O3 7858 3.223 7.584 6.065
 239MOL O4 7859 3.408 7.658 6.283
 239MOL N1 7860 3.415 7.452 6.065
 239MOL C1 7861 3.316 7.527 6.005
 239MOL C2 7862 3.398 7.541 6.313
 239MOL C3 7863 3.404 7.423 6.205
 239MOL H2 7864 3.310 7.367 6.217
 239MOL C4 7865 3.520 7.319 6.227
 239MOL H3 7866 3.548 7.326 6.332
 239MOL H4 7867 3.484 7.218 6.202
 239MOL C5 7868 3.238 7.552 5.648
 239MOL C6 7869 3.632 7.361 6.131
 239MOL H5 7870 3.698 7.277 6.110
 239MOL H6 7871 3.702 7.424 6.187
 239MOL C7 7872 3.553 7.421 6.012
 239MOL H7 7873 3.606 7.510 5.976
 239MOL H8 7874 3.541 7.353 5.927
 239MOL C8 7875 3.140 7.459 5.602
 239MOL H9 7876 3.055 7.430 5.663
 239MOL C9 7877 3.346 7.578 5.559
 239MOL H10 7878 3.424 7.637 5.606
 239MOL C10 7879 3.251 7.602 5.786
 239MOL H11 7880 3.290 7.704 5.777
 239MOL H12 7881 3.150 7.610 5.827
 239MOL C11 7882 3.128 7.421 5.469
 239MOL H13 7883 3.062 7.348 5.423
 239MOL C12 7884 3.240 7.449 5.391
 239MOL H14 7885 3.231 7.419 5.287
 239MOL C13 7886 3.348 7.523 5.432
 239MOL H15 7887 3.420 7.548 5.355
 240MOL O1 7888 3.340 7.544 8.427
 240MOL O2 7889 3.436 7.511 9.012
 240MOL H1 7890 3.456 7.603 9.039
 240MOL O3 7891 3.218 7.593 8.603
 240MOL O4 7892 3.443 7.658 8.845
 240MOL N1 7893 3.406 7.470 8.641
 240MOL C1 7894 3.313 7.538 8.560
 240MOL C2 7895 3.427 7.543 8.875
 240MOL C3 7896 3.380 7.431 8.781
 240MOL H2 7897 3.279 7.394 8.804
 240MOL C4 7898 3.486 7.319 8.801
 240MOL H3 7899 3.528 7.318 8.902
 240MOL H4 7900 3.441 7.221 8.777
 240MOL C5 7901 3.255 7.549 8.201
 240MOL C6 7902 3.596 7.343 8.696
 240MOL H5 7903 3.635 7.249 8.654
 240MOL H6 7904 3.671 7.414 8.732
 240MOL C7 7905 3.524 7.414 8.582
 240MOL H7 7906 3.597 7.481 8.536
 240MOL H8 7907 3.502 7.353 8.494
 240MOL C8 7908 3.151 7.473 8.137
 240MOL H9 7909 3.062 7.445 8.193
 240MOL C9 7910 3.367 7.584 8.135
 240MOL H10 7911 3.447 7.644 8.178
 240MOL C10 7912 3.237 7.600 8.342
 240MOL H11 7913 3.231 7.709 8.342
 240MOL H12 7914 3.135 7.573 8.371
 240MOL C11 7915 3.180 7.427 8.004
 240MOL H13 7916 3.104 7.371 7.950
 240MOL C12 7917 3.303 7.457 7.943
 240MOL H14 7918 3.325 7.420 7.843
 240MOL C13 7919 3.396 7.538 8.009
 240MOL H15 7920 3.483 7.578 7.958
 241MOL O1 7921 3.967 0.444 0.803
 241MOL O2 7922 4.011 0.443 1.366
 241MOL H1 7923 4.045 0.531 1.387
 241MOL O3 7924 3.857 0.510 1.002
 241MOL O4 7925 4.057 0.577 1.203
 241MOL N1 7926 4.039 0.379 1.005
 241MOL C1 7927 3.942 0.449 0.940
 241MOL C2 7928 4.019 0.469 1.234
 241MOL C3 7929 4.022 0.345 1.145
 241MOL H2 7930 3.930 0.286 1.150
 241MOL C4 7931 4.140 0.252 1.182
 241MOL H3 7932 4.180 0.279 1.280
 241MOL H4 7933 4.106 0.147 1.190
 241MOL C5 7934 3.897 0.476 0.573
 241MOL C6 7935 4.241 0.255 1.068
 241MOL H5 7936 4.270 0.157 1.029
 241MOL H6 7937 4.320 0.323 1.101
 241MOL C7 7938 4.169 0.328 0.952
 241MOL H7 7939 4.230 0.397 0.893
 241MOL H8 7940 4.133 0.252 0.882
 241MOL C8 7941 3.803 0.387 0.519
 241MOL H9 7942 3.719 0.359 0.581
 241MOL C9 7943 4.010 0.504 0.503
 241MOL H10 7944 4.088 0.562 0.552
 241MOL C10 7945 3.885 0.523 0.718
 241MOL H11 7946 3.919 0.627 0.724
 241MOL H12 7947 3.777 0.521 0.734
 241MOL C11 7948 3.814 0.341 0.386
 241MOL H13 7949 3.735 0.281 0.342
 241MOL C12 7950 3.932 0.373 0.313
 241MOL H14 7951 3.939 0.345 0.208
 241MOL C13 7952 4.029 0.452 0.368
 241MOL H15 7953 4.114 0.480 0.308
 242MOL O1 7954 3.968 0.496 3.329
 242MOL O2 7955 4.045 0.473 3.901
 242MOL H1 7956 4.080 0.558 3.934
 242MOL O3 7957 3.836 0.523 3.511
 242MOL O4 7958 4.064 0.612 3.743
 242MOL N1 7959 4.047 0.421 3.529
 242MOL C1 7960 3.940 0.483 3.460
 242MOL C2 7961 4.035 0.497 3.769
 242MOL C3 7962 4.038 0.375 3.671
 242MOL H2 7963 3.951 0.308 3.674
 242MOL C4 7964 4.162 0.274 3.682
 242MOL H3 7965 4.198 0.273 3.786
 242MOL H4 7966 4.125 0.175 3.652
 242MOL C5 7967 3.893 0.513 3.106
 242MOL C6 7968 4.258 0.315 3.581
 242MOL H5 7969 4.310 0.230 3.536
 242MOL H6 7970 4.326 0.385 3.631
 242MOL C7 7971 4.176 0.389 3.473
 242MOL H7 7972 4.233 0.476 3.439
 242MOL H8 7973 4.153 0.326 3.386
 242MOL C8 7974 3.793 0.435 3.040
 242MOL H9 7975 3.700 0.408 3.089
 242MOL C9 7976 4.013 0.539 3.039
 242MOL H10 7977 4.093 0.591 3.090
 242MOL C10 7978 3.876 0.565 3.242
 242MOL H11 7979 3.895 0.673 3.249
 242MOL H12 7980 3.773 0.545 3.276
 242MOL C11 7981 3.816 0.381 2.919
 242MOL H13 7982 3.739 0.320 2.873
 242MOL C12 7983 3.940 0.396 2.858
 242MOL H14 7984 3.945 0.346 2.762
 242MOL C13 7985 4.039 0.481 2.918
 242MOL H15 7986 4.140 0.497 2.879
 243MOL O1 7987 3.948 0.478 5.873
 243MOL O2 7988 4.008 0.461 6.434
 243MOL H1 7989 4.053 0.534 6.481
 243MOL O3 7990 3.818 0.521 6.053
 243MOL O4 7991 4.042 0.597 6.262
 243MOL N1 7992 4.004 0.400 6.075
 243MOL C1 7993 3.920 0.477 6.008
 243MOL C2 7994 4.012 0.490 6.305
 243MOL C3 7995 3.994 0.365 6.220
 243MOL H2 7996 3.894 0.330 6.247
 243MOL C4 7997 4.100 0.262 6.246
 243MOL H3 7998 4.130 0.251 6.352
 243MOL H4 7999 4.057 0.163 6.228
 243MOL C5 8000 3.903 0.492 5.629
 243MOL C6 8001 4.206 0.296 6.148
 243MOL H5 8002 4.268 0.211 6.116
 243MOL H6 8003 4.262 0.374 6.201
 243MOL C7 8004 4.141 0.357 6.029
 243MOL H7 8005 4.201 0.439 5.988
 243MOL H8 8006 4.124 0.281 5.952
 243MOL C8 8007 3.815 0.406 5.559
 243MOL H9 8008 3.725 0.373 5.610
 243MOL C9 8009 4.021 0.535 5.570
 243MOL H10 8010 4.097 0.598 5.613
 243MOL C10 8011 3.866 0.537 5.769
 243MOL H11 8012 3.877 0.646 5.779
 243MOL H12 8013 3.762 0.514 5.794
 243MOL C11 8014 3.838 0.370 5.425
 243MOL H13 8015 3.781 0.298 5.367
 243MOL C12 8016 3.960 0.416 5.367
 243MOL H14 8017 3.980 0.376 5.268
 243MOL C13 8018 4.045 0.501 5.438
 243MOL H15 8019 4.140 0.535 5.398
 244MOL O1 8020 3.929 0.438 8.401
 244MOL O2 8021 4.028 0.457 8.964
 244MOL H1 8022 4.044 0.544 9.005
 244MOL O3 8023 3.828 0.514 8.591
 244MOL O4 8024 4.004 0.598 8.796
 244MOL N1 8025 4.027 0.389 8.602
 244MOL C1 8026 3.926 0.460 8.535
 244MOL C2 8027 4.005 0.482 8.837
 244MOL C3 8028 4.022 0.353 8.743
 244MOL H2 8029 3.934 0.290 8.762
 244MOL C4 8030 4.141 0.265 8.775
 244MOL H3 8031 4.183 0.289 8.874
 244MOL H4 8032 4.100 0.164 8.776
 244MOL C5 8033 3.861 0.473 8.172
 244MOL C6 8034 4.240 0.281 8.655
 244MOL H5 8035 4.270 0.180 8.623
 244MOL H6 8036 4.328 0.332 8.694
 244MOL C7 8037 4.167 0.363 8.551
 244MOL H7 8038 4.216 0.461 8.538
 244MOL H8 8039 4.161 0.313 8.454
 244MOL C8 8040 3.771 0.394 8.093
 244MOL H9 8041 3.680 0.356 8.139
 244MOL C9 8042 3.985 0.513 8.116
 244MOL H10 8043 4.048 0.570 8.184
 244MOL C10 8044 3.841 0.514 8.322
 244MOL H11 8045 3.857 0.622 8.327
 244MOL H12 8046 3.737 0.494 8.352
 244MOL C11 8047 3.800 0.368 7.961
 244MOL H13 8048 3.723 0.324 7.899
 244MOL C12 8049 3.922 0.415 7.906
 244MOL H14 8050 3.938 0.407 7.799
 244MOL C13 8051 4.012 0.492 7.979
 244MOL H15 8052 4.101 0.529 7.931
 245MOL O1 8053 3.966 1.262 0.817
 245MOL O2 8054 4.052 1.219 1.400
 245MOL H1 8055 4.081 1.300 1.445
 245MOL O3 8056 3.840 1.304 1.009
 245MOL O4 8057 4.061 1.384 1.241
 245MOL N1 8058 4.033 1.182 1.031
 245MOL C1 8059 3.940 1.259 0.958
 245MOL C2 8060 4.054 1.264 1.269
 245MOL C3 8061 4.018 1.145 1.175
 245MOL H2 8062 3.914 1.118 1.196
 245MOL C4 8063 4.107 1.020 1.189
 245MOL H3 8064 4.144 1.007 1.291
 245MOL H4 8065 4.052 0.928 1.167
 245MOL C5 8066 3.872 1.271 0.589
 245MOL C6 8067 4.221 1.038 1.079
 245MOL H5 8068 4.257 0.940 1.045
 245MOL H6 8069 4.308 1.081 1.130
 245MOL C7 8070 4.160 1.132 0.973
 245MOL H7 8071 4.219 1.215 0.933
 245MOL H8 8072 4.149 1.065 0.886
 245MOL C8 8073 3.773 1.192 0.525
 245MOL H9 8074 3.694 1.151 0.586
 245MOL C9 8075 3.982 1.323 0.510
 245MOL H10 8076 4.054 1.389 0.558
 245MOL C10 8077 3.858 1.316 0.733
 245MOL H11 8078 3.853 1.426 0.738
 245MOL H12 8079 3.758 1.286 0.766
 245MOL C11 8080 3.783 1.164 0.395
 245MOL H13 8081 3.704 1.112 0.343
 245MOL C12 8082 3.889 1.213 0.315
 245MOL H14 8083 3.883 1.187 0.209
 245MOL C13 8084 3.989 1.289 0.373
 245MOL H15 8085 4.074 1.317 0.311
 246MOL O1 8086 3.976 1.251 3.331
 246MOL O2 8087 4.031 1.237 3.899
 246MOL H1 8088 4.040 1.332 3.922
 246MOL O3 8089 3.837 1.282 3.517
 246MOL O4 8090 4.044 1.377 3.736
 246MOL N1 8091 4.029 1.162 3.538
 246MOL C1 8092 3.938 1.235 3.462
 246MOL C2 8093 4.045 1.264 3.769
 246MOL C3 8094 4.025 1.139 3.678
 246MOL H2 8095 3.922 1.108 3.702
 246MOL C4 8096 4.129 1.033 3.707
 246MOL H3 8097 4.170 1.032 3.808
 246MOL H4 8098 4.101 0.932 3.673
 246MOL C5 8099 3.868 1.262 3.124
 246MOL C6 8100 4.241 1.072 3.605
 246MOL H5 8101 4.302 0.985 3.576
 246MOL H6 8102 4.304 1.149 3.652
 246MOL C7 8103 4.167 1.149 3.490
 246MOL H7 8104 4.209 1.250 3.478
 246MOL H8 8105 4.181 1.088 3.400
 246MOL C8 8106 3.745 1.204 3.084
 246MOL H9 8107 3.658 1.209 3.148
 246MOL C9 8108 3.981 1.256 3.031
 246MOL H10 8109 4.080 1.295 3.052
 246MOL C10 8110 3.890 1.333 3.252
 246MOL H11 8111 3.939 1.428 3.227
 246MOL H12 8112 3.802 1.356 3.313
 246MOL C11 8113 3.739 1.139 2.960
 246MOL H13 8114 3.645 1.092 2.936
 246MOL C12 8115 3.843 1.135 2.873
 246MOL H14 8116 3.831 1.078 2.781
 246MOL C13 8117 3.963 1.203 2.902
 246MOL H15 8118 4.044 1.212 2.831
 247MOL O1 8119 3.936 1.270 5.897
 247MOL O2 8120 4.008 1.289 6.462
 247MOL H1 8121 4.049 1.365 6.506
 247MOL O3 8122 3.819 1.328 6.086
 247MOL O4 8123 4.036 1.444 6.318
 247MOL N1 8124 4.026 1.220 6.100
 247MOL C1 8125 3.919 1.277 6.033
 247MOL C2 8126 4.006 1.330 6.337
 247MOL C3 8127 4.015 1.202 6.245
 247MOL H2 8128 3.922 1.147 6.266
 247MOL C4 8129 4.140 1.116 6.280
 247MOL H3 8130 4.223 1.182 6.306
 247MOL H4 8131 4.117 1.034 6.349
 247MOL C5 8132 3.860 1.282 5.665
 247MOL C6 8133 4.191 1.050 6.154
 247MOL H5 8134 4.161 0.946 6.137
 247MOL H6 8135 4.301 1.049 6.151
 247MOL C7 8136 4.131 1.142 6.040
 247MOL H7 8137 4.202 1.218 6.007
 247MOL H8 8138 4.088 1.082 5.959
 247MOL C8 8139 3.776 1.193 5.605
 247MOL H9 8140 3.683 1.167 5.656
 247MOL C9 8141 3.970 1.325 5.593
 247MOL H10 8142 4.033 1.402 5.635
 247MOL C10 8143 3.836 1.331 5.810
 247MOL H11 8144 3.833 1.440 5.819
 247MOL H12 8145 3.737 1.297 5.842
 247MOL C11 8146 3.794 1.143 5.469
 247MOL H13 8147 3.723 1.079 5.417
 247MOL C12 8148 3.910 1.185 5.397
 247MOL H14 8149 3.927 1.157 5.294
 247MOL C13 8150 4.001 1.277 5.459
 247MOL H15 8151 4.085 1.315 5.401
 248MOL O1 8152 3.988 1.299 8.428
 248MOL O2 8153 4.078 1.232 8.990
 248MOL H1 8154 4.107 1.323 9.011
 248MOL O3 8155 3.860 1.333 8.610
 248MOL O4 8156 4.052 1.388 8.837
 248MOL N1 8157 4.040 1.203 8.626
 248MOL C1 8158 3.955 1.287 8.554
 248MOL C2 8159 4.036 1.270 8.871
 248MOL C3 8160 4.006 1.161 8.769
 248MOL H2 8161 3.901 1.128 8.776
 248MOL C4 8162 4.102 1.032 8.789
 248MOL H3 8163 4.120 1.000 8.892
 248MOL H4 8164 4.047 0.944 8.754
 248MOL C5 8165 3.921 1.301 8.201
 248MOL C6 8166 4.218 1.054 8.694
 248MOL H5 8167 4.273 0.967 8.655
 248MOL H6 8168 4.292 1.117 8.744
 248MOL C7 8169 4.154 1.128 8.577
 248MOL H7 8170 4.232 1.199 8.546
 248MOL H8 8171 4.135 1.047 8.505
 248MOL C8 8172 3.812 1.237 8.131
 248MOL H9 8173 3.716 1.214 8.176
 248MOL C9 8174 4.042 1.320 8.133
 248MOL H10 8175 4.127 1.363 8.185
 248MOL C10 8176 3.892 1.353 8.336
 248MOL H11 8177 3.895 1.462 8.350
 248MOL H12 8178 3.789 1.325 8.360
 248MOL C11 8179 3.828 1.201 7.996
 248MOL H13 8180 3.743 1.149 7.953
 248MOL C12 8181 3.947 1.222 7.929
 248MOL H14 8182 3.962 1.191 7.826
 248MOL C13 8183 4.056 1.280 7.999
 248MOL H15 8184 4.148 1.297 7.944
 249MOL O1 8185 3.977 2.029 0.810
 249MOL O2 8186 4.034 2.009 1.384
 249MOL H1 8187 4.076 2.087 1.425
 249MOL O3 8188 3.853 2.073 1.002
 249MOL O4 8189 4.048 2.170 1.231
 249MOL N1 8190 4.053 1.969 1.022
 249MOL C1 8191 3.956 2.032 0.946
 249MOL C2 8192 4.035 2.050 1.258
 249MOL C3 8193 4.029 1.936 1.163
 249MOL H2 8194 3.934 1.882 1.169
 249MOL C4 8195 4.138 1.830 1.199
 249MOL H3 8196 4.181 1.842 1.299
 249MOL H4 8197 4.104 1.729 1.174
 249MOL C5 8198 3.893 2.061 0.587
 249MOL C6 8199 4.248 1.860 1.102
 249MOL H5 8200 4.310 1.773 1.075
 249MOL H6 8201 4.314 1.932 1.152
 249MOL C7 8202 4.179 1.922 0.973
 249MOL H7 8203 4.239 2.005 0.934
 249MOL H8 8204 4.165 1.833 0.910
 249MOL C8 8205 3.802 1.974 0.513
 249MOL H9 8206 3.718 1.936 0.570
 249MOL C9 8207 4.019 2.093 0.526
 249MOL H10 8208 4.101 2.136 0.583
 249MOL C10 8209 3.871 2.095 0.736
 249MOL H11 8210 3.896 2.199 0.763
 249MOL H12 8211 3.770 2.071 0.772
 249MOL C11 8212 3.823 1.940 0.375
 249MOL H13 8213 3.753 1.879 0.321
 249MOL C12 8214 3.933 1.997 0.311
 249MOL H14 8215 3.950 1.966 0.208
 249MOL C13 8216 4.032 2.063 0.389
 249MOL H15 8217 4.119 2.105 0.339
 250MOL O1 8218 3.979 2.037 3.353
 250MOL O2 8219 4.058 2.026 3.926
 250MOL H1 8220 4.084 2.112 3.964
 250MOL O3 8221 3.851 2.075 3.538
 250MOL O4 8222 4.084 2.178 3.762
 250MOL N1 8223 4.060 1.998 3.559
 250MOL C1 8224 3.955 2.049 3.487
 250MOL C2 8225 4.058 2.065 3.797
 250MOL C3 8226 4.043 1.950 3.699
 250MOL H2 8227 3.942 1.909 3.713
 250MOL C4 8228 4.136 1.830 3.718
 250MOL H3 8229 4.170 1.816 3.821
 250MOL H4 8230 4.087 1.736 3.693
 250MOL C5 8231 3.926 2.048 3.121
 250MOL C6 8232 4.248 1.858 3.618
 250MOL H5 8233 4.296 1.762 3.595
 250MOL H6 8234 4.326 1.909 3.675
 250MOL C7 8235 4.186 1.933 3.500
 250MOL H7 8236 4.246 2.015 3.459
 250MOL H8 8237 4.149 1.863 3.424
 250MOL C8 8238 3.849 1.975 3.021
 250MOL H9 8239 3.751 1.936 3.046
 250MOL C9 8240 4.052 2.100 3.086
 250MOL H10 8241 4.110 2.151 3.163
 250MOL C10 8242 3.870 2.076 3.261
 250MOL H11 8243 3.859 2.185 3.268
 250MOL H12 8244 3.775 2.027 3.282
 250MOL C11 8245 3.903 1.953 2.899
 250MOL H13 8246 3.843 1.910 2.819
 250MOL C12 8247 4.026 2.017 2.864
 250MOL H14 8248 4.060 2.022 2.761
 250MOL C13 8249 4.112 2.079 2.958
 250MOL H15 8250 4.205 2.124 2.927
 251MOL O1 8251 3.987 2.028 5.878
 251MOL O2 8252 4.059 2.018 6.454
 251MOL H1 8253 4.081 2.106 6.488
 251MOL O3 8254 3.839 2.051 6.053
 251MOL O4 8255 4.044 2.177 6.310
 251MOL N1 8256 4.055 1.975 6.088
 251MOL C1 8257 3.952 2.022 6.010
 251MOL C2 8258 4.045 2.059 6.331
 251MOL C3 8259 4.038 1.943 6.229
 251MOL H2 8260 3.939 1.897 6.240
 251MOL C4 8261 4.142 1.829 6.251
 251MOL H3 8262 4.183 1.816 6.352
 251MOL H4 8263 4.103 1.738 6.204
 251MOL C5 8264 3.911 2.059 5.646
 251MOL C6 8265 4.250 1.873 6.158
 251MOL H5 8266 4.312 1.785 6.134
 251MOL H6 8267 4.313 1.955 6.194
 251MOL C7 8268 4.174 1.913 6.033
 251MOL H7 8269 4.236 1.988 5.982
 251MOL H8 8270 4.153 1.822 5.976
 251MOL C8 8271 3.815 1.980 5.579
 251MOL H9 8272 3.723 1.939 5.621
 251MOL C9 8273 4.020 2.117 5.580
 251MOL H10 8274 4.094 2.183 5.625
 251MOL C10 8275 3.884 2.086 5.790
 251MOL H11 8276 3.881 2.193 5.812
 251MOL H12 8277 3.788 2.039 5.813
 251MOL C11 8278 3.840 1.953 5.443
 251MOL H13 8279 3.765 1.894 5.391
 251MOL C12 8280 3.954 2.005 5.373
 251MOL H14 8281 3.976 1.979 5.270
 251MOL C13 8282 4.046 2.085 5.445
 251MOL H15 8283 4.145 2.106 5.405
 252MOL O1 8284 3.983 2.065 8.436
 252MOL O2 8285 4.056 2.056 8.999
 252MOL H1 8286 4.071 2.148 9.028
 252MOL O3 8287 3.830 2.064 8.607
 252MOL O4 8288 4.062 2.196 8.828
 252MOL N1 8289 4.048 1.996 8.638
 252MOL C1 8290 3.943 2.047 8.565
 252MOL C2 8291 4.049 2.079 8.870
 252MOL C3 8292 4.027 1.955 8.776
 252MOL H2 8293 3.926 1.922 8.804
 252MOL C4 8294 4.128 1.841 8.811
 252MOL H3 8295 4.161 1.840 8.916
 252MOL H4 8296 4.082 1.744 8.788
 252MOL C5 8297 3.888 2.081 8.201
 252MOL C6 8298 4.244 1.876 8.716
 252MOL H5 8299 4.301 1.789 8.683
 252MOL H6 8300 4.314 1.949 8.757
 252MOL C7 8301 4.175 1.939 8.588
 252MOL H7 8302 4.240 2.017 8.547
 252MOL H8 8303 4.159 1.872 8.502
 252MOL C8 8304 3.783 2.005 8.153
 252MOL H9 8305 3.691 1.998 8.210
 252MOL C9 8306 4.002 2.100 8.122
 252MOL H10 8307 4.094 2.149 8.153
 252MOL C10 8308 3.888 2.134 8.342
 252MOL H11 8309 3.910 2.240 8.330
 252MOL H12 8310 3.785 2.129 8.381
 252MOL C11 8311 3.790 1.943 8.023
 252MOL H13 8312 3.710 1.881 7.981
 252MOL C12 8313 3.909 1.963 7.944
 252MOL H14 8314 3.917 1.918 7.845
 252MOL C13 8315 4.020 2.033 7.995
 252MOL H15 8316 4.114 2.036 7.941
 253MOL O1 8317 3.959 2.833 0.814
 253MOL O2 8318 4.110 2.793 1.382
 253MOL H1 8319 4.126 2.876 1.430
 253MOL O3 8320 3.838 2.873 1.002
 253MOL O4 8321 4.068 2.966 1.253
 253MOL N1 8322 4.045 2.780 1.019
 253MOL C1 8323 3.944 2.843 0.950
 253MOL C2 8324 4.063 2.847 1.265
 253MOL C3 8325 4.032 2.738 1.157
 253MOL H2 8326 3.931 2.699 1.179
 253MOL C4 8327 4.120 2.613 1.161
 253MOL H3 8328 4.140 2.570 1.260
 253MOL H4 8329 4.058 2.539 1.109
 253MOL C5 8330 3.881 2.840 0.586
 253MOL C6 8331 4.231 2.641 1.067
 253MOL H5 8332 4.287 2.554 1.030
 253MOL H6 8333 4.300 2.704 1.124
 253MOL C7 8334 4.170 2.723 0.958
 253MOL H7 8335 4.242 2.796 0.917
 253MOL H8 8336 4.133 2.651 0.883
 253MOL C8 8337 3.779 2.779 0.504
 253MOL H9 8338 3.680 2.754 0.541
 253MOL C9 8339 4.000 2.879 0.529
 253MOL H10 8340 4.073 2.933 0.588
 253MOL C10 8341 3.853 2.884 0.721
 253MOL H11 8342 3.831 2.992 0.720
 253MOL H12 8343 3.757 2.845 0.756
 253MOL C11 8344 3.812 2.740 0.373
 253MOL H13 8345 3.736 2.683 0.320
 253MOL C12 8346 3.939 2.765 0.320
 253MOL H14 8347 3.956 2.730 0.218
 253MOL C13 8348 4.032 2.837 0.396
 253MOL H15 8349 4.132 2.859 0.360
 254MOL O1 8350 3.990 2.815 3.349
 254MOL O2 8351 4.054 2.813 3.934
 254MOL H1 8352 4.086 2.895 3.976
 254MOL O3 8353 3.871 2.862 3.541
 254MOL O4 8354 4.094 2.959 3.769
 254MOL N1 8355 4.064 2.755 3.561
 254MOL C1 8356 3.973 2.818 3.485
 254MOL C2 8357 4.059 2.846 3.802
 254MOL C3 8358 4.045 2.722 3.706
 254MOL H2 8359 3.944 2.680 3.716
 254MOL C4 8360 4.147 2.609 3.734
 254MOL H3 8361 4.181 2.635 3.835
 254MOL H4 8362 4.101 2.510 3.729
 254MOL C5 8363 3.902 2.824 3.122
 254MOL C6 8364 4.249 2.625 3.623
 254MOL H5 8365 4.297 2.529 3.601
 254MOL H6 8366 4.328 2.692 3.659
 254MOL C7 8367 4.186 2.695 3.501
 254MOL H7 8368 4.245 2.782 3.470
 254MOL H8 8369 4.162 2.622 3.423
 254MOL C8 8370 3.798 2.733 3.084
 254MOL H9 8371 3.714 2.713 3.149
 254MOL C9 8372 4.005 2.853 3.037
 254MOL H10 8373 4.090 2.916 3.066
 254MOL C10 8374 3.898 2.881 3.264
 254MOL H11 8375 3.917 2.989 3.270
 254MOL H12 8376 3.795 2.859 3.297
 254MOL C11 8377 3.796 2.687 2.951
 254MOL H13 8378 3.709 2.636 2.912
 254MOL C12 8379 3.901 2.714 2.862
 254MOL H14 8380 3.906 2.676 2.760
 254MOL C13 8381 4.008 2.793 2.908
 254MOL H15 8382 4.091 2.811 2.840
 255MOL O1 8383 3.929 2.836 5.878
 255MOL O2 8384 4.038 2.835 6.449
 255MOL H1 8385 4.076 2.912 6.495
 255MOL O3 8386 3.806 2.882 6.063
 255MOL O4 8387 4.018 2.988 6.295
 255MOL N1 8388 4.009 2.778 6.081
 255MOL C1 8389 3.908 2.841 6.009
 255MOL C2 8390 4.032 2.869 6.322
 255MOL C3 8391 4.009 2.750 6.228
 255MOL H2 8392 3.910 2.709 6.248
 255MOL C4 8393 4.106 2.632 6.243
 255MOL H3 8394 4.158 2.630 6.340
 255MOL H4 8395 4.050 2.543 6.212
 255MOL C5 8396 3.859 2.841 5.641
 255MOL C6 8397 4.212 2.659 6.133
 255MOL H5 8398 4.259 2.561 6.116
 255MOL H6 8399 4.289 2.733 6.158
 255MOL C7 8400 4.125 2.714 6.017
 255MOL H7 8401 4.194 2.781 5.965
 255MOL H8 8402 4.096 2.630 5.953
 255MOL C8 8403 3.761 2.765 5.573
 255MOL H9 8404 3.670 2.739 5.627
 255MOL C9 8405 3.980 2.876 5.572
 255MOL H10 8406 4.052 2.939 5.623
 255MOL C10 8407 3.833 2.891 5.782
 255MOL H11 8408 3.827 3.000 5.790
 255MOL H12 8409 3.733 2.852 5.804
 255MOL C11 8410 3.775 2.731 5.437
 255MOL H13 8411 3.694 2.688 5.379
 255MOL C12 8412 3.907 2.754 5.380
 255MOL H14 8413 3.933 2.730 5.278
 255MOL C13 8414 4.010 2.818 5.452
 255MOL H15 8415 4.105 2.840 5.404
 256MOL O1 8416 3.957 2.821 8.418
 256MOL O2 8417 4.099 2.818 8.991
 256MOL H1 8418 4.115 2.904 9.034
 256MOL O3 8419 3.853 2.896 8.603
 256MOL O4 8420 4.074 2.970 8.850
 256MOL N1 8421 4.054 2.778 8.618
 256MOL C1 8422 3.956 2.847 8.552
 256MOL C2 8423 4.064 2.853 8.870
 256MOL C3 8424 4.031 2.740 8.760
 256MOL H2 8425 3.930 2.702 8.779
 256MOL C4 8426 4.132 2.622 8.774
 256MOL H3 8427 4.186 2.618 8.870
 256MOL H4 8428 4.076 2.528 8.766
 256MOL C5 8429 3.873 2.862 8.190
 256MOL C6 8430 4.238 2.636 8.673
 256MOL H5 8431 4.288 2.541 8.648
 256MOL H6 8432 4.319 2.702 8.706
 256MOL C7 8433 4.174 2.714 8.558
 256MOL H7 8434 4.244 2.795 8.534
 256MOL H8 8435 4.152 2.649 8.473
 256MOL C8 8436 3.773 2.790 8.126
 256MOL H9 8437 3.688 2.743 8.176
 256MOL C9 8438 3.991 2.911 8.122
 256MOL H10 8439 4.064 2.966 8.181
 256MOL C10 8440 3.851 2.881 8.342
 256MOL H11 8441 3.847 2.989 8.357
 256MOL H12 8442 3.749 2.849 8.369
 256MOL C11 8443 3.800 2.754 7.994
 256MOL H13 8444 3.743 2.674 7.948
 256MOL C12 8445 3.921 2.781 7.926
 256MOL H14 8446 3.938 2.743 7.826
 256MOL C13 8447 4.012 2.873 7.983
 256MOL H15 8448 4.098 2.909 7.926
 257MOL O1 8449 3.973 3.655 0.829
 257MOL O2 8450 4.043 3.586 1.392
 257MOL H1 8451 4.080 3.669 1.428
 257MOL O3 8452 3.831 3.680 1.000
 257MOL O4 8453 4.048 3.746 1.255
 257MOL N1 8454 4.031 3.577 1.031
 257MOL C1 8455 3.942 3.657 0.959
 257MOL C2 8456 4.016 3.634 1.271
 257MOL C3 8457 3.997 3.519 1.165
 257MOL H2 8458 3.893 3.483 1.168
 257MOL C4 8459 4.106 3.404 1.185
 257MOL H3 8460 4.137 3.373 1.285
 257MOL H4 8461 4.062 3.313 1.141
 257MOL C5 8462 3.911 3.639 0.592
 257MOL C6 8463 4.223 3.452 1.098
 257MOL H5 8464 4.280 3.372 1.050
 257MOL H6 8465 4.295 3.495 1.168
 257MOL C7 8466 4.167 3.542 0.994
 257MOL H7 8467 4.217 3.639 0.980
 257MOL H8 8468 4.156 3.493 0.896
 257MOL C8 8469 3.816 3.582 0.501
 257MOL H9 8470 3.716 3.559 0.537
 257MOL C9 8471 4.042 3.677 0.536
 257MOL H10 8472 4.125 3.719 0.590
 257MOL C10 8473 3.869 3.674 0.731
 257MOL H11 8474 3.830 3.776 0.722
 257MOL H12 8475 3.785 3.612 0.764
 257MOL C11 8476 3.849 3.542 0.369
 257MOL H13 8477 3.781 3.478 0.313
 257MOL C12 8478 3.973 3.580 0.321
 257MOL H14 8479 3.997 3.532 0.226
 257MOL C13 8480 4.067 3.636 0.405
 257MOL H15 8481 4.164 3.657 0.360
 258MOL O1 8482 3.971 3.634 3.345
 258MOL O2 8483 4.037 3.596 3.928
 258MOL H1 8484 4.081 3.678 3.958
 258MOL O3 8485 3.852 3.682 3.547
 258MOL O4 8486 4.046 3.752 3.780
 258MOL N1 8487 4.046 3.561 3.555
 258MOL C1 8488 3.950 3.631 3.483
 258MOL C2 8489 4.042 3.634 3.800
 258MOL C3 8490 4.035 3.522 3.694
 258MOL H2 8491 3.937 3.474 3.699
 258MOL C4 8492 4.141 3.416 3.723
 258MOL H3 8493 4.190 3.415 3.821
 258MOL H4 8494 4.097 3.316 3.720
 258MOL C5 8495 3.897 3.651 3.114
 258MOL C6 8496 4.241 3.432 3.614
 258MOL H5 8497 4.295 3.341 3.587
 258MOL H6 8498 4.326 3.493 3.646
 258MOL C7 8499 4.162 3.488 3.496
 258MOL H7 8500 4.224 3.558 3.438
 258MOL H8 8501 4.133 3.404 3.432
 258MOL C8 8502 3.812 3.552 3.058
 258MOL H9 8503 3.737 3.510 3.124
 258MOL C9 8504 3.999 3.706 3.032
 258MOL H10 8505 4.059 3.784 3.077
 258MOL C10 8506 3.876 3.702 3.256
 258MOL H11 8507 3.883 3.811 3.250
 258MOL H12 8508 3.778 3.661 3.285
 258MOL C11 8509 3.844 3.487 2.938
 258MOL H13 8510 3.773 3.412 2.905
 258MOL C12 8511 3.944 3.543 2.853
 258MOL H14 8512 3.953 3.505 2.752
 258MOL C13 8513 4.019 3.655 2.901
 258MOL H15 8514 4.089 3.708 2.837
 259MOL O1 8515 3.951 3.595 5.877
 259MOL O2 8516 4.061 3.574 6.445
 259MOL H1 8517 4.091 3.654 6.491
 259MOL O3 8518 3.847 3.649 6.067
 259MOL O4 8519 4.083 3.731 6.289
 259MOL N1 8520 4.037 3.541 6.080
 259MOL C1 8521 3.940 3.602 6.010
 259MOL C2 8522 4.049 3.618 6.323
 259MOL C3 8523 4.017 3.504 6.221
 259MOL H2 8524 3.917 3.466 6.245
 259MOL C4 8525 4.108 3.381 6.235
 259MOL H3 8526 4.149 3.367 6.335
 259MOL H4 8527 4.052 3.292 6.201
 259MOL C5 8528 3.872 3.619 5.654
 259MOL C6 8529 4.228 3.406 6.143
 259MOL H5 8530 4.262 3.309 6.103
 259MOL H6 8531 4.314 3.454 6.192
 259MOL C7 8532 4.164 3.489 6.024
 259MOL H7 8533 4.219 3.576 5.986
 259MOL H8 8534 4.137 3.421 5.942
 259MOL C8 8535 3.794 3.526 5.588
 259MOL H9 8536 3.703 3.488 5.634
 259MOL C9 8537 3.996 3.660 5.606
 259MOL H10 8538 4.069 3.712 5.666
 259MOL C10 8539 3.842 3.649 5.800
 259MOL H11 8540 3.828 3.757 5.811
 259MOL H12 8541 3.749 3.598 5.830
 259MOL C11 8542 3.824 3.495 5.453
 259MOL H13 8543 3.760 3.435 5.388
 259MOL C12 8544 3.941 3.550 5.400
 259MOL H14 8545 3.966 3.532 5.296
 259MOL C13 8546 4.033 3.623 5.474
 259MOL H15 8547 4.129 3.664 5.444
 260MOL O1 8548 3.979 3.627 8.412
 260MOL O2 8549 4.072 3.594 8.980
 260MOL H1 8550 4.088 3.680 9.023
 260MOL O3 8551 3.866 3.678 8.595
 260MOL O4 8552 4.061 3.751 8.835
 260MOL N1 8553 4.057 3.557 8.613
 260MOL C1 8554 3.966 3.628 8.542
 260MOL C2 8555 4.054 3.633 8.854
 260MOL C3 8556 4.039 3.515 8.753
 260MOL H2 8557 3.939 3.472 8.767
 260MOL C4 8558 4.142 3.398 8.767
 260MOL H3 8559 4.193 3.395 8.864
 260MOL H4 8560 4.094 3.299 8.765
 260MOL C5 8561 3.892 3.621 8.188
 260MOL C6 8562 4.243 3.419 8.655
 260MOL H5 8563 4.288 3.327 8.617
 260MOL H6 8564 4.326 3.484 8.685
 260MOL C7 8565 4.176 3.492 8.543
 260MOL H7 8566 4.242 3.565 8.494
 260MOL H8 8567 4.146 3.414 8.472
 260MOL C8 8568 3.797 3.530 8.132
 260MOL H9 8569 3.707 3.509 8.188
 260MOL C9 8570 4.003 3.664 8.110
 260MOL H10 8571 4.071 3.737 8.151
 260MOL C10 8572 3.868 3.673 8.331
 260MOL H11 8573 3.863 3.782 8.321
 260MOL H12 8574 3.773 3.630 8.364
 260MOL C11 8575 3.811 3.479 8.004
 260MOL H13 8576 3.730 3.423 7.957
 260MOL C12 8577 3.922 3.523 7.927
 260MOL H14 8578 3.939 3.479 7.829
 260MOL C13 8579 4.020 3.614 7.980
 260MOL H15 8580 4.102 3.637 7.912
 261MOL O1 8581 3.944 4.392 0.818
 261MOL O2 8582 4.029 4.408 1.388
 261MOL H1 8583 4.048 4.497 1.424
 261MOL O3 8584 3.835 4.468 1.017
 261MOL O4 8585 4.072 4.544 1.224
 261MOL N1 8586 4.029 4.341 1.023
 261MOL C1 8587 3.928 4.406 0.958
 261MOL C2 8588 4.025 4.438 1.261
 261MOL C3 8589 4.024 4.312 1.167
 261MOL H2 8590 3.932 4.255 1.188
 261MOL C4 8591 4.139 4.211 1.198
 261MOL H3 8592 4.181 4.227 1.298
 261MOL H4 8593 4.088 4.114 1.195
 261MOL C5 8594 3.863 4.433 0.602
 261MOL C6 8595 4.238 4.235 1.087
 261MOL H5 8596 4.282 4.137 1.062
 261MOL H6 8597 4.319 4.302 1.120
 261MOL C7 8598 4.156 4.300 0.971
 261MOL H7 8599 4.215 4.390 0.951
 261MOL H8 8600 4.153 4.245 0.876
 261MOL C8 8601 3.760 4.347 0.557
 261MOL H9 8602 3.683 4.303 0.620
 261MOL C9 8603 3.972 4.456 0.523
 261MOL H10 8604 4.046 4.529 0.555
 261MOL C10 8605 3.861 4.486 0.738
 261MOL H11 8606 3.903 4.587 0.745
 261MOL H12 8607 3.763 4.489 0.788
 261MOL C11 8608 3.768 4.285 0.429
 261MOL H13 8609 3.683 4.222 0.404
 261MOL C12 8610 3.875 4.309 0.350
 261MOL H14 8611 3.859 4.286 0.245
 261MOL C13 8612 3.981 4.386 0.397
 261MOL H15 8613 4.073 4.400 0.341
 262MOL O1 8614 3.995 4.421 3.344
 262MOL O2 8615 4.071 4.375 3.920
 262MOL H1 8616 4.062 4.459 3.968
 262MOL O3 8617 3.895 4.493 3.542
 262MOL O4 8618 4.076 4.540 3.772
 262MOL N1 8619 4.060 4.338 3.549
 262MOL C1 8620 3.980 4.429 3.483
 262MOL C2 8621 4.067 4.422 3.793
 262MOL C3 8622 4.047 4.306 3.691
 262MOL H2 8623 3.940 4.284 3.706
 262MOL C4 8624 4.142 4.188 3.715
 262MOL H3 8625 4.194 4.196 3.811
 262MOL H4 8626 4.101 4.086 3.712
 262MOL C5 8627 3.894 4.407 3.134
 262MOL C6 8628 4.247 4.199 3.603
 262MOL H5 8629 4.285 4.102 3.569
 262MOL H6 8630 4.329 4.257 3.646
 262MOL C7 8631 4.180 4.274 3.491
 262MOL H7 8632 4.253 4.343 3.446
 262MOL H8 8633 4.157 4.208 3.407
 262MOL C8 8634 3.782 4.330 3.099
 262MOL H9 8635 3.696 4.322 3.165
 262MOL C9 8636 4.001 4.422 3.046
 262MOL H10 8637 4.086 4.485 3.070
 262MOL C10 8638 3.892 4.481 3.262
 262MOL H11 8639 3.912 4.586 3.236
 262MOL H12 8640 3.793 4.484 3.309
 262MOL C11 8641 3.771 4.283 2.965
 262MOL H13 8642 3.677 4.244 2.926
 262MOL C12 8643 3.880 4.300 2.876
 262MOL H14 8644 3.884 4.261 2.774
 262MOL C13 8645 3.995 4.366 2.916
 262MOL H15 8646 4.074 4.392 2.847
 263MOL O1 8647 3.963 4.397 5.880
 263MOL O2 8648 4.063 4.377 6.441
 263MOL H1 8649 4.072 4.458 6.494
 263MOL O3 8650 3.865 4.451 6.067
 263MOL O4 8651 4.067 4.535 6.277
 263MOL N1 8652 4.053 4.319 6.075
 263MOL C1 8653 3.954 4.396 6.013
 263MOL C2 8654 4.056 4.419 6.313
 263MOL C3 8655 4.032 4.295 6.224
 263MOL H2 8656 3.932 4.255 6.239
 263MOL C4 8657 4.130 4.183 6.246
 263MOL H3 8658 4.180 4.182 6.343
 263MOL H4 8659 4.086 4.087 6.215
 263MOL C5 8660 3.915 4.448 5.657
 263MOL C6 8661 4.239 4.208 6.146
 263MOL H5 8662 4.286 4.111 6.127
 263MOL H6 8663 4.309 4.287 6.175
 263MOL C7 8664 4.167 4.252 6.014
 263MOL H7 8665 4.232 4.313 5.950
 263MOL H8 8666 4.134 4.167 5.954
 263MOL C8 8667 3.822 4.378 5.581
 263MOL H9 8668 3.725 4.358 5.626
 263MOL C9 8669 4.043 4.459 5.607
 263MOL H10 8670 4.118 4.505 5.671
 263MOL C10 8671 3.891 4.486 5.801
 263MOL H11 8672 3.912 4.594 5.812
 263MOL H12 8673 3.786 4.475 5.829
 263MOL C11 8674 3.852 4.340 5.445
 263MOL H13 8675 3.779 4.282 5.389
 263MOL C12 8676 3.978 4.364 5.395
 263MOL H14 8677 3.999 4.337 5.292
 263MOL C13 8678 4.072 4.423 5.475
 263MOL H15 8679 4.170 4.449 5.436
 264MOL O1 8680 3.931 4.368 8.404
 264MOL O2 8681 4.047 4.369 8.982
 264MOL H1 8682 4.071 4.455 9.021
 264MOL O3 8683 3.820 4.449 8.584
 264MOL O4 8684 4.062 4.528 8.829
 264MOL N1 8685 4.012 4.335 8.614
 264MOL C1 8686 3.920 4.408 8.535
 264MOL C2 8687 4.041 4.411 8.854
 264MOL C3 8688 3.997 4.299 8.754
 264MOL H2 8689 3.896 4.260 8.773
 264MOL C4 8690 4.090 4.175 8.771
 264MOL H3 8691 4.135 4.171 8.871
 264MOL H4 8692 4.035 4.081 8.761
 264MOL C5 8693 3.873 4.378 8.164
 264MOL C6 8694 4.201 4.198 8.670
 264MOL H5 8695 4.233 4.095 8.652
 264MOL H6 8696 4.281 4.257 8.716
 264MOL C7 8697 4.130 4.271 8.555
 264MOL H7 8698 4.186 4.351 8.503
 264MOL H8 8699 4.105 4.198 8.477
 264MOL C8 8700 3.794 4.297 8.083
 264MOL H9 8701 3.701 4.256 8.120
 264MOL C9 8702 3.991 4.442 8.120
 264MOL H10 8703 4.040 4.513 8.187
 264MOL C10 8704 3.831 4.409 8.306
 264MOL H11 8705 3.811 4.517 8.308
 264MOL H12 8706 3.744 4.344 8.322
 264MOL C11 8707 3.835 4.275 7.952
 264MOL H13 8708 3.769 4.214 7.891
 264MOL C12 8709 3.960 4.326 7.908
 264MOL H14 8710 3.986 4.309 7.804
 264MOL C13 8711 4.034 4.406 7.989
 264MOL H15 8712 4.123 4.455 7.950
 265MOL O1 8713 3.971 5.162 0.836
 265MOL O2 8714 4.016 5.186 1.420
 265MOL H1 8715 4.046 5.271 1.457
 265MOL O3 8716 3.831 5.218 1.003
 265MOL O4 8717 4.036 5.327 1.250
 265MOL N1 8718 4.020 5.102 1.060
 265MOL C1 8719 3.934 5.167 0.971
 265MOL C2 8720 4.021 5.213 1.286
 265MOL C3 8721 4.005 5.086 1.203
 265MOL H2 8722 3.905 5.053 1.234
 265MOL C4 8723 4.119 4.991 1.239
 265MOL H3 8724 4.146 5.011 1.344
 265MOL H4 8725 4.090 4.885 1.237
 265MOL C5 8726 3.929 5.190 0.599
 265MOL C6 8727 4.230 5.012 1.138
 265MOL H5 8728 4.278 4.915 1.119
 265MOL H6 8729 4.310 5.081 1.164
 265MOL C7 8730 4.158 5.067 1.018
 265MOL H7 8731 4.219 5.137 0.960
 265MOL H8 8732 4.155 4.985 0.946
 265MOL C8 8733 3.857 5.123 0.505
 265MOL H9 8734 3.758 5.084 0.526
 265MOL C9 8735 4.045 5.259 0.568
 265MOL H10 8736 4.094 5.319 0.644
 265MOL C10 8737 3.878 5.202 0.737
 265MOL H11 8738 3.846 5.303 0.765
 265MOL H12 8739 3.787 5.141 0.743
 265MOL C11 8740 3.907 5.119 0.377
 265MOL H13 8741 3.854 5.056 0.306
 265MOL C12 8742 4.024 5.170 0.340
 265MOL H14 8743 4.062 5.152 0.240
 265MOL C13 8744 4.097 5.242 0.439
 265MOL H15 8745 4.192 5.282 0.405
 266MOL O1 8746 4.018 5.202 3.354
 266MOL O2 8747 4.087 5.166 3.934
 266MOL H1 8748 4.116 5.249 3.976
 266MOL O3 8749 3.893 5.257 3.534
 266MOL O4 8750 4.072 5.323 3.784
 266MOL N1 8751 4.079 5.125 3.557
 266MOL C1 8752 4.001 5.218 3.489
 266MOL C2 8753 4.075 5.204 3.802
 266MOL C3 8754 4.063 5.088 3.699
 266MOL H2 8755 3.967 5.040 3.722
 266MOL C4 8756 4.170 4.974 3.717
 266MOL H3 8757 4.203 4.976 3.821
 266MOL H4 8758 4.126 4.873 3.710
 266MOL C5 8759 3.927 5.192 3.138
 266MOL C6 8760 4.276 4.994 3.612
 266MOL H5 8761 4.327 4.899 3.591
 266MOL H6 8762 4.345 5.069 3.653
 266MOL C7 8763 4.205 5.067 3.503
 266MOL H7 8764 4.273 5.143 3.462
 266MOL H8 8765 4.176 4.992 3.429
 266MOL C8 8766 3.818 5.118 3.092
 266MOL H9 8767 3.728 5.113 3.153
 266MOL C9 8768 4.042 5.201 3.054
 266MOL H10 8769 4.125 5.258 3.095
 266MOL C10 8770 3.920 5.264 3.271
 266MOL H11 8771 3.944 5.367 3.241
 266MOL H12 8772 3.816 5.265 3.306
 266MOL C11 8773 3.813 5.054 2.966
 266MOL H13 8774 3.732 4.993 2.929
 266MOL C12 8775 3.927 5.069 2.882
 266MOL H14 8776 3.922 5.035 2.779
 266MOL C13 8777 4.037 5.140 2.928
 266MOL H15 8778 4.119 5.154 2.859
 267MOL O1 8779 3.961 5.153 5.893
 267MOL O2 8780 4.022 5.175 6.462
 267MOL H1 8781 4.052 5.259 6.501
 267MOL O3 8782 3.834 5.228 6.072
 267MOL O4 8783 4.058 5.336 6.305
 267MOL N1 8784 4.039 5.126 6.103
 267MOL C1 8785 3.935 5.178 6.026
 267MOL C2 8786 4.033 5.219 6.337
 267MOL C3 8787 4.033 5.096 6.242
 267MOL H2 8788 3.930 5.061 6.255
 267MOL C4 8789 4.148 4.992 6.268
 267MOL H3 8790 4.197 5.021 6.361
 267MOL H4 8791 4.095 4.899 6.291
 267MOL C5 8792 3.920 5.198 5.655
 267MOL C6 8793 4.240 4.998 6.145
 267MOL H5 8794 4.255 4.895 6.110
 267MOL H6 8795 4.330 5.056 6.171
 267MOL C7 8796 4.163 5.083 6.040
 267MOL H7 8797 4.224 5.172 6.022
 267MOL H8 8798 4.141 5.028 5.947
 267MOL C8 8799 3.851 5.125 5.564
 267MOL H9 8800 3.754 5.088 5.594
 267MOL C9 8801 4.044 5.248 5.619
 267MOL H10 8802 4.113 5.300 5.684
 267MOL C10 8803 3.872 5.207 5.793
 267MOL H11 8804 3.858 5.314 5.816
 267MOL H12 8805 3.778 5.151 5.798
 267MOL C11 8806 3.892 5.102 5.433
 267MOL H13 8807 3.845 5.044 5.354
 267MOL C12 8808 4.020 5.148 5.404
 267MOL H14 8809 4.062 5.126 5.307
 267MOL C13 8810 4.101 5.208 5.500
 267MOL H15 8811 4.205 5.237 5.485
 268MOL O1 8812 3.932 5.159 8.409
 268MOL O2 8813 4.014 5.160 8.979
 268MOL H1 8814 4.074 5.225 9.020
 268MOL O3 8815 3.820 5.220 8.588
 268MOL O4 8816 4.080 5.312 8.838
 268MOL N1 8817 4.023 5.115 8.612
 268MOL C1 8818 3.918 5.168 8.542
 268MOL C2 8819 4.032 5.202 8.854
 268MOL C3 8820 4.009 5.090 8.757
 268MOL H2 8821 3.909 5.048 8.773
 268MOL C4 8822 4.120 4.987 8.781
 268MOL H3 8823 4.168 4.987 8.880
 268MOL H4 8824 4.074 4.889 8.770
 268MOL C5 8825 3.869 5.164 8.179
 268MOL C6 8826 4.227 5.000 8.668
 268MOL H5 8827 4.261 4.902 8.634
 268MOL H6 8828 4.308 5.069 8.693
 268MOL C7 8829 4.145 5.070 8.557
 268MOL H7 8830 4.196 5.163 8.529
 268MOL H8 8831 4.130 5.005 8.470
 268MOL C8 8832 3.786 5.079 8.103
 268MOL H9 8833 3.694 5.038 8.142
 268MOL C9 8834 3.982 5.223 8.118
 268MOL H10 8835 4.039 5.302 8.167
 268MOL C10 8836 3.828 5.201 8.322
 268MOL H11 8837 3.818 5.310 8.321
 268MOL H12 8838 3.738 5.145 8.350
 268MOL C11 8839 3.822 5.044 7.970
 268MOL H13 8840 3.766 4.968 7.917
 268MOL C12 8841 3.948 5.094 7.922
 268MOL H14 8842 3.983 5.065 7.824
 268MOL C13 8843 4.025 5.180 7.992
 268MOL H15 8844 4.120 5.204 7.944
 269MOL O1 8845 3.964 5.982 0.834
 269MOL O2 8846 4.040 5.958 1.411
 269MOL H1 8847 4.065 6.044 1.449
 269MOL O3 8848 3.835 6.018 1.025
 269MOL O4 8849 4.058 6.106 1.246
 269MOL N1 8850 4.029 5.903 1.043
 269MOL C1 8851 3.936 5.975 0.969
 269MOL C2 8852 4.031 5.992 1.283
 269MOL C3 8853 4.023 5.868 1.190
 269MOL H2 8854 3.930 5.815 1.214
 269MOL C4 8855 4.131 5.765 1.218
 269MOL H3 8856 4.181 5.783 1.314
 269MOL H4 8857 4.090 5.664 1.220
 269MOL C5 8858 3.885 5.987 0.602
 269MOL C6 8859 4.226 5.766 1.094
 269MOL H5 8860 4.255 5.663 1.070
 269MOL H6 8861 4.319 5.807 1.135
 269MOL C7 8862 4.162 5.859 0.988
 269MOL H7 8863 4.223 5.950 0.985
 269MOL H8 8864 4.151 5.822 0.885
 269MOL C8 8865 3.796 5.900 0.536
 269MOL H9 8866 3.704 5.868 0.584
 269MOL C9 8867 4.005 6.019 0.539
 269MOL H10 8868 4.069 6.091 0.590
 269MOL C10 8869 3.860 6.027 0.744
 269MOL H11 8870 3.830 6.132 0.761
 269MOL H12 8871 3.768 5.978 0.779
 269MOL C11 8872 3.822 5.851 0.407
 269MOL H13 8873 3.748 5.786 0.363
 269MOL C12 8874 3.944 5.895 0.342
 269MOL H14 8875 3.960 5.858 0.241
 269MOL C13 8876 4.034 5.974 0.407
 269MOL H15 8877 4.119 6.006 0.348
 270MOL O1 8878 3.990 5.998 3.350
 270MOL O2 8879 4.063 5.997 3.914
 270MOL H1 8880 4.078 6.086 3.949
 270MOL O3 8881 3.865 6.029 3.539
 270MOL O4 8882 4.076 6.132 3.742
 270MOL N1 8883 4.064 5.919 3.550
 270MOL C1 8884 3.964 5.986 3.484
 270MOL C2 8885 4.064 6.018 3.786
 270MOL C3 8886 4.047 5.893 3.700
 270MOL H2 8887 3.954 5.843 3.729
 270MOL C4 8888 4.166 5.790 3.722
 270MOL H3 8889 4.199 5.782 3.826
 270MOL H4 8890 4.130 5.689 3.700
 270MOL C5 8891 3.925 6.021 3.120
 270MOL C6 8892 4.271 5.826 3.623
 270MOL H5 8893 4.318 5.740 3.573
 270MOL H6 8894 4.342 5.899 3.663
 270MOL C7 8895 4.200 5.902 3.507
 270MOL H7 8896 4.243 5.997 3.472
 270MOL H8 8897 4.204 5.838 3.418
 270MOL C8 8898 3.816 5.948 3.064
 270MOL H9 8899 3.719 5.930 3.109
 270MOL C9 8900 4.037 6.033 3.038
 270MOL H10 8901 4.129 6.078 3.075
 270MOL C10 8902 3.913 6.078 3.264
 270MOL H11 8903 3.943 6.183 3.259
 270MOL H12 8904 3.808 6.061 3.289
 270MOL C11 8905 3.826 5.892 2.936
 270MOL H13 8906 3.737 5.845 2.896
 270MOL C12 8907 3.934 5.912 2.854
 270MOL H14 8908 3.931 5.876 2.751
 270MOL C13 8909 4.045 5.983 2.908
 270MOL H15 8910 4.141 5.995 2.858
 271MOL O1 8911 3.969 5.980 5.913
 271MOL O2 8912 4.062 5.976 6.481
 271MOL H1 8913 4.099 6.058 6.515
 271MOL O3 8914 3.864 6.037 6.109
 271MOL O4 8915 4.086 6.115 6.311
 271MOL N1 8916 4.048 5.913 6.115
 271MOL C1 8917 3.954 5.987 6.051
 271MOL C2 8918 4.062 6.001 6.347
 271MOL C3 8919 4.045 5.878 6.257
 271MOL H2 8920 3.944 5.842 6.275
 271MOL C4 8921 4.156 5.773 6.267
 271MOL H3 8922 4.200 5.772 6.367
 271MOL H4 8923 4.105 5.678 6.245
 271MOL C5 8924 3.881 6.002 5.678
 271MOL C6 8925 4.259 5.811 6.158
 271MOL H5 8926 4.301 5.720 6.114
 271MOL H6 8927 4.336 5.874 6.204
 271MOL C7 8928 4.174 5.883 6.050
 271MOL H7 8929 4.226 5.974 6.017
 271MOL H8 8930 4.149 5.822 5.962
 271MOL C8 8931 3.770 5.928 5.631
 271MOL H9 8932 3.690 5.920 5.704
 271MOL C9 8933 3.995 6.015 5.599
 271MOL H10 8934 4.081 6.063 5.644
 271MOL C10 8935 3.877 6.048 5.825
 271MOL H11 8936 3.900 6.155 5.824
 271MOL H12 8937 3.774 6.026 5.856
 271MOL C11 8938 3.766 5.873 5.499
 271MOL H13 8939 3.683 5.812 5.462
 271MOL C12 8940 3.886 5.888 5.426
 271MOL H14 8941 3.892 5.835 5.331
 271MOL C13 8942 3.996 5.966 5.470
 271MOL H15 8943 4.083 5.977 5.405
 272MOL O1 8944 3.966 5.940 8.405
 272MOL O2 8945 4.028 5.913 8.991
 272MOL H1 8946 4.055 6.001 9.020
 272MOL O3 8947 3.837 5.976 8.598
 272MOL O4 8948 4.020 6.062 8.835
 272MOL N1 8949 4.032 5.870 8.616
 272MOL C1 8950 3.935 5.937 8.539
 272MOL C2 8951 4.027 5.947 8.857
 272MOL C3 8952 4.010 5.830 8.757
 272MOL H2 8953 3.904 5.802 8.766
 272MOL C4 8954 4.109 5.711 8.779
 272MOL H3 8955 4.143 5.713 8.883
 272MOL H4 8956 4.065 5.619 8.739
 272MOL C5 8957 3.909 5.981 8.166
 272MOL C6 8958 4.217 5.738 8.670
 272MOL H5 8959 4.255 5.646 8.624
 272MOL H6 8960 4.300 5.800 8.706
 272MOL C7 8961 4.154 5.819 8.556
 272MOL H7 8962 4.212 5.907 8.526
 272MOL H8 8963 4.127 5.758 8.469
 272MOL C8 8964 3.798 5.907 8.107
 272MOL H9 8965 3.713 5.884 8.171
 272MOL C9 8966 4.019 6.017 8.092
 272MOL H10 8967 4.092 6.087 8.130
 272MOL C10 8968 3.891 6.028 8.312
 272MOL H11 8969 3.945 6.124 8.316
 272MOL H12 8970 3.786 6.045 8.339
 272MOL C11 8971 3.807 5.852 7.980
 272MOL H13 8972 3.730 5.788 7.936
 272MOL C12 8973 3.925 5.879 7.907
 272MOL H14 8974 3.949 5.846 7.806
 272MOL C13 8975 4.030 5.964 7.960
 272MOL H15 8976 4.119 5.985 7.902
 273MOL O1 8977 3.917 6.744 0.813
 273MOL O2 8978 4.020 6.737 1.377
 273MOL H1 8979 4.057 6.817 1.419
 273MOL O3 8980 3.831 6.812 1.006
 273MOL O4 8981 4.071 6.885 1.227
 273MOL N1 8982 4.022 6.689 1.013
 273MOL C1 8983 3.925 6.766 0.945
 273MOL C2 8984 4.032 6.771 1.256
 273MOL C3 8985 4.006 6.653 1.153
 273MOL H2 8986 3.906 6.609 1.164
 273MOL C4 8987 4.107 6.543 1.188
 273MOL H3 8988 4.157 6.528 1.285
 273MOL H4 8989 4.046 6.453 1.179
 273MOL C5 8990 3.886 6.765 0.578
 273MOL C6 8991 4.207 6.564 1.071
 273MOL H5 8992 4.225 6.460 1.041
 273MOL H6 8993 4.299 6.616 1.097
 273MOL C7 8994 4.144 6.640 0.960
 273MOL H7 8995 4.207 6.727 0.937
 273MOL H8 8996 4.135 6.575 0.872
 273MOL C8 8997 3.801 6.676 0.512
 273MOL H9 8998 3.718 6.628 0.563
 273MOL C9 8999 4.007 6.812 0.525
 273MOL H10 9000 4.067 6.879 0.586
 273MOL C10 9001 3.838 6.822 0.718
 273MOL H11 9002 3.863 6.928 0.725
 273MOL H12 9003 3.729 6.822 0.731
 273MOL C11 9004 3.835 6.632 0.381
 273MOL H13 9005 3.781 6.558 0.323
 273MOL C12 9006 3.950 6.682 0.319
 273MOL H14 9007 3.978 6.646 0.220
 273MOL C13 9008 4.035 6.770 0.388
 273MOL H15 9009 4.130 6.801 0.346
 274MOL O1 9010 3.979 6.767 3.351
 274MOL O2 9011 4.027 6.756 3.925
 274MOL H1 9012 4.051 6.844 3.958
 274MOL O3 9013 3.827 6.794 3.519
 274MOL O4 9014 4.047 6.894 3.764
 274MOL N1 9015 4.034 6.704 3.557
 274MOL C1 9016 3.939 6.763 3.477
 274MOL C2 9017 4.020 6.782 3.797
 274MOL C3 9018 4.016 6.658 3.696
 274MOL H2 9019 3.920 6.606 3.704
 274MOL C4 9020 4.135 6.568 3.726
 274MOL H3 9021 4.179 6.592 3.824
 274MOL H4 9022 4.105 6.462 3.725
 274MOL C5 9023 3.930 6.776 3.111
 274MOL C6 9024 4.244 6.582 3.620
 274MOL H5 9025 4.289 6.487 3.589
 274MOL H6 9026 4.323 6.654 3.648
 274MOL C7 9027 4.167 6.652 3.506
 274MOL H7 9028 4.214 6.738 3.459
 274MOL H8 9029 4.145 6.582 3.424
 274MOL C8 9030 3.839 6.696 3.033
 274MOL H9 9031 3.737 6.688 3.068
 274MOL C9 9032 4.055 6.809 3.057
 274MOL H10 9033 4.134 6.861 3.111
 274MOL C10 9034 3.890 6.824 3.251
 274MOL H11 9035 3.896 6.933 3.248
 274MOL H12 9036 3.789 6.784 3.263
 274MOL C11 9037 3.874 6.650 2.910
 274MOL H13 9038 3.803 6.581 2.865
 274MOL C12 9039 3.997 6.686 2.850
 274MOL H14 9040 4.027 6.649 2.752
 274MOL C13 9041 4.085 6.763 2.925
 274MOL H15 9042 4.180 6.799 2.885
 275MOL O1 9043 3.973 6.762 5.870
 275MOL O2 9044 4.058 6.722 6.441
 275MOL H1 9045 4.063 6.806 6.490
 275MOL O3 9046 3.879 6.829 6.063
 275MOL O4 9047 4.073 6.896 6.303
 275MOL N1 9048 4.074 6.703 6.066
 275MOL C1 9049 3.967 6.768 6.005
 275MOL C2 9050 4.062 6.775 6.319
 275MOL C3 9051 4.059 6.665 6.209
 275MOL H2 9052 3.958 6.624 6.216
 275MOL C4 9053 4.162 6.555 6.239
 275MOL H3 9054 4.208 6.543 6.338
 275MOL H4 9055 4.105 6.469 6.203
 275MOL C5 9056 3.897 6.771 5.645
 275MOL C6 9057 4.271 6.583 6.134
 275MOL H5 9058 4.324 6.489 6.114
 275MOL H6 9059 4.341 6.652 6.183
 275MOL C7 9060 4.201 6.651 6.015
 275MOL H7 9061 4.263 6.736 5.983
 275MOL H8 9062 4.190 6.578 5.933
 275MOL C8 9063 3.826 6.683 5.566
 275MOL H9 9064 3.742 6.628 5.606
 275MOL C9 9065 4.024 6.825 5.607
 275MOL H10 9066 4.075 6.892 5.674
 275MOL C10 9067 3.859 6.797 5.789
 275MOL H11 9068 3.833 6.903 5.803
 275MOL H12 9069 3.770 6.739 5.817
 275MOL C11 9070 3.875 6.658 5.437
 275MOL H13 9071 3.812 6.596 5.375
 275MOL C12 9072 3.982 6.728 5.384
 275MOL H14 9073 4.003 6.716 5.278
 275MOL C13 9074 4.055 6.808 5.470
 275MOL H15 9075 4.133 6.870 5.426
 276MOL O1 9076 3.962 6.762 8.403
 276MOL O2 9077 4.046 6.718 8.976
 276MOL H1 9078 4.056 6.804 9.021
 276MOL O3 9079 3.843 6.804 8.593
 276MOL O4 9080 4.025 6.884 8.832
 276MOL N1 9081 4.043 6.699 8.611
 276MOL C1 9082 3.947 6.766 8.540
 276MOL C2 9083 4.020 6.761 8.857
 276MOL C3 9084 4.010 6.651 8.750
 276MOL H2 9085 3.906 6.616 8.755
 276MOL C4 9086 4.113 6.540 8.773
 276MOL H3 9087 4.154 6.530 8.875
 276MOL H4 9088 4.065 6.441 8.773
 276MOL C5 9089 3.867 6.777 8.185
 276MOL C6 9090 4.217 6.548 8.662
 276MOL H5 9091 4.246 6.448 8.627
 276MOL H6 9092 4.309 6.596 8.698
 276MOL C7 9093 4.164 6.637 8.552
 276MOL H7 9094 4.231 6.717 8.519
 276MOL H8 9095 4.128 6.574 8.469
 276MOL C8 9096 3.762 6.685 8.149
 276MOL H9 9097 3.673 6.674 8.209
 276MOL C9 9098 3.972 6.788 8.096
 276MOL H10 9099 4.053 6.851 8.131
 276MOL C10 9100 3.873 6.840 8.315
 276MOL H11 9101 3.918 6.939 8.308
 276MOL H12 9102 3.771 6.855 8.353
 276MOL C11 9103 3.769 6.620 8.026
 276MOL H13 9104 3.684 6.557 8.004
 276MOL C12 9105 3.869 6.645 7.935
 276MOL H14 9106 3.869 6.583 7.845
 276MOL C13 9107 3.974 6.728 7.969
 276MOL H15 9108 4.051 6.750 7.895
 277MOL O1 9109 3.970 7.503 0.834
 277MOL O2 9110 4.024 7.525 1.393
 277MOL H1 9111 4.052 7.612 1.429
 277MOL O3 9112 3.852 7.556 1.014
 277MOL O4 9113 4.071 7.655 1.219
 277MOL N1 9114 4.038 7.435 1.041
 277MOL C1 9115 3.947 7.508 0.963
 277MOL C2 9116 4.054 7.541 1.263
 277MOL C3 9117 4.027 7.416 1.182
 277MOL H2 9118 3.925 7.384 1.210
 277MOL C4 9119 4.123 7.301 1.213
 277MOL H3 9120 4.155 7.304 1.318
 277MOL H4 9121 4.064 7.212 1.190
 277MOL C5 9122 3.902 7.517 0.594
 277MOL C6 9123 4.237 7.319 1.108
 277MOL H5 9124 4.277 7.227 1.065
 277MOL H6 9125 4.319 7.373 1.157
 277MOL C7 9126 4.163 7.391 0.995
 277MOL H7 9127 4.221 7.475 0.955
 277MOL H8 9128 4.136 7.323 0.912
 277MOL C8 9129 3.798 7.458 0.515
 277MOL H9 9130 3.698 7.445 0.555
 277MOL C9 9131 4.031 7.531 0.539
 277MOL H10 9132 4.103 7.578 0.605
 277MOL C10 9133 3.878 7.559 0.739
 277MOL H11 9134 3.881 7.669 0.740
 277MOL H12 9135 3.771 7.539 0.756
 277MOL C11 9136 3.829 7.433 0.378
 277MOL H13 9137 3.751 7.393 0.314
 277MOL C12 9138 3.960 7.455 0.327
 277MOL H14 9139 3.985 7.438 0.223
 277MOL C13 9140 4.061 7.510 0.406
 277MOL H15 9141 4.158 7.522 0.359
 278MOL O1 9142 3.956 7.510 3.339
 278MOL O2 9143 4.020 7.546 3.909
 278MOL H1 9144 4.045 7.633 3.946
 278MOL O3 9145 3.833 7.569 3.518
 278MOL O4 9146 4.076 7.692 3.742
 278MOL N1 9147 4.045 7.485 3.549
 278MOL C1 9148 3.939 7.533 3.466
 278MOL C2 9149 4.042 7.579 3.780
 278MOL C3 9150 4.032 7.456 3.687
 278MOL H2 9151 3.931 7.419 3.708
 278MOL C4 9152 4.126 7.337 3.714
 278MOL H3 9153 4.162 7.345 3.818
 278MOL H4 9154 4.069 7.245 3.693
 278MOL C5 9155 3.890 7.523 3.103
 278MOL C6 9156 4.237 7.354 3.611
 278MOL H5 9157 4.272 7.262 3.563
 278MOL H6 9158 4.320 7.408 3.657
 278MOL C7 9159 4.176 7.444 3.505
 278MOL H7 9160 4.246 7.529 3.500
 278MOL H8 9161 4.173 7.387 3.412
 278MOL C8 9162 3.809 7.434 3.032
 278MOL H9 9163 3.720 7.396 3.081
 278MOL C9 9164 3.994 7.591 3.038
 278MOL H10 9165 4.052 7.668 3.089
 278MOL C10 9166 3.856 7.573 3.244
 278MOL H11 9167 3.859 7.681 3.261
 278MOL H12 9168 3.754 7.541 3.266
 278MOL C11 9169 3.835 7.404 2.897
 278MOL H13 9170 3.768 7.337 2.844
 278MOL C12 9171 3.939 7.468 2.832
 278MOL H14 9172 3.963 7.450 2.728
 278MOL C13 9173 4.024 7.555 2.904
 278MOL H15 9174 4.113 7.598 2.858
 279MOL O1 9175 3.940 7.554 5.902
 279MOL O2 9176 4.022 7.552 6.482
 279MOL H1 9177 4.064 7.635 6.510
 279MOL O3 9178 3.824 7.606 6.089
 279MOL O4 9179 4.054 7.699 6.329
 279MOL N1 9180 4.016 7.489 6.109
 279MOL C1 9181 3.924 7.562 6.039
 279MOL C2 9182 4.026 7.585 6.351
 279MOL C3 9183 4.013 7.464 6.253
 279MOL H2 9184 3.915 7.423 6.281
 279MOL C4 9185 4.122 7.361 6.283
 279MOL H3 9186 4.176 7.384 6.376
 279MOL H4 9187 4.077 7.262 6.294
 279MOL C5 9188 3.884 7.543 5.671
 279MOL C6 9189 4.219 7.359 6.159
 279MOL H5 9190 4.258 7.261 6.130
 279MOL H6 9191 4.308 7.418 6.183
 279MOL C7 9192 4.147 7.433 6.053
 279MOL H7 9193 4.213 7.511 6.013
 279MOL H8 9194 4.109 7.370 5.972
 279MOL C8 9195 3.797 7.481 5.581
 279MOL H9 9196 3.693 7.458 5.601
 279MOL C9 9197 4.014 7.577 5.635
 279MOL H10 9198 4.070 7.636 5.707
 279MOL C10 9199 3.836 7.586 5.808
 279MOL H11 9200 3.798 7.689 5.796
 279MOL H12 9201 3.749 7.524 5.834
 279MOL C11 9202 3.843 7.454 5.455
 279MOL H13 9203 3.780 7.396 5.388
 279MOL C12 9204 3.973 7.493 5.417
 279MOL H14 9205 4.011 7.471 5.318
 279MOL C13 9206 4.060 7.555 5.506
 279MOL H15 9207 4.161 7.583 5.477
 280MOL O1 9208 3.970 7.566 8.398
 280MOL O2 9209 4.047 7.549 8.975
 280MOL H1 9210 4.091 7.630 9.007
 280MOL O3 9211 3.846 7.612 8.583
 280MOL O4 9212 4.063 7.692 8.800
 280MOL N1 9213 4.038 7.490 8.599
 280MOL C1 9214 3.951 7.568 8.529
 280MOL C2 9215 4.043 7.577 8.843
 280MOL C3 9216 4.014 7.462 8.747
 280MOL H2 9217 3.910 7.429 8.759
 280MOL C4 9218 4.101 7.340 8.776
 280MOL H3 9219 4.133 7.334 8.880
 280MOL H4 9220 4.043 7.252 8.747
 280MOL C5 9221 3.869 7.568 8.172
 280MOL C6 9222 4.217 7.355 8.682
 280MOL H5 9223 4.239 7.252 8.653
 280MOL H6 9224 4.302 7.406 8.729
 280MOL C7 9225 4.161 7.434 8.556
 280MOL H7 9226 4.225 7.513 8.515
 280MOL H8 9227 4.131 7.359 8.482
 280MOL C8 9228 3.771 7.468 8.133
 280MOL H9 9229 3.689 7.438 8.198
 280MOL C9 9230 3.972 7.602 8.086
 280MOL H10 9231 4.055 7.664 8.118
 280MOL C10 9232 3.872 7.634 8.317
 280MOL H11 9233 3.894 7.742 8.314
 280MOL H12 9234 3.772 7.615 8.357
 280MOL C11 9235 3.791 7.413 8.005
 280MOL H13 9236 3.715 7.344 7.971
 280MOL C12 9237 3.886 7.464 7.916
 280MOL H14 9238 3.892 7.426 7.814
 280MOL C13 9239 3.975 7.565 7.955
 280MOL H15 9240 4.054 7.591 7.886
 281MOL O1 9241 4.587 0.422 0.807
 281MOL O2 9242 4.662 0.460 1.395
 281MOL H1 9243 4.693 0.550 1.414
 281MOL O3 9244 4.472 0.503 0.992
 281MOL O4 9245 4.661 0.603 1.235
 281MOL N1 9246 4.666 0.384 1.029
 281MOL C1 9247 4.569 0.442 0.946
 281MOL C2 9248 4.655 0.488 1.264
 281MOL C3 9249 4.645 0.364 1.170
 281MOL H2 9250 4.542 0.331 1.184
 281MOL C4 9251 4.738 0.248 1.206
 281MOL H3 9252 4.787 0.260 1.304
 281MOL H4 9253 4.683 0.153 1.200
 281MOL C5 9254 4.516 0.477 0.579
 281MOL C6 9255 4.849 0.256 1.096
 281MOL H5 9256 4.878 0.151 1.079
 281MOL H6 9257 4.931 0.317 1.135
 281MOL C7 9258 4.786 0.322 0.976
 281MOL H7 9259 4.853 0.400 0.939
 281MOL H8 9260 4.764 0.243 0.903
 281MOL C8 9261 4.425 0.426 0.493
 281MOL H9 9262 4.324 0.396 0.522
 281MOL C9 9263 4.643 0.509 0.530
 281MOL H10 9264 4.717 0.553 0.596
 281MOL C10 9265 4.493 0.501 0.727
 281MOL H11 9266 4.493 0.607 0.755
 281MOL H12 9267 4.387 0.481 0.748
 281MOL C11 9268 4.452 0.413 0.357
 281MOL H13 9269 4.371 0.380 0.294
 281MOL C12 9270 4.579 0.443 0.307
 281MOL H14 9271 4.598 0.422 0.202
 281MOL C13 9272 4.676 0.495 0.392
 281MOL H15 9273 4.776 0.507 0.351
 282MOL O1 9274 4.606 0.482 3.340
 282MOL O2 9275 4.666 0.469 3.908
 282MOL H1 9276 4.687 0.553 3.951
 282MOL O3 9277 4.481 0.529 3.526
 282MOL O4 9278 4.668 0.613 3.747
 282MOL N1 9279 4.682 0.417 3.547
 282MOL C1 9280 4.580 0.481 3.472
 282MOL C2 9281 4.660 0.500 3.781
 282MOL C3 9282 4.659 0.380 3.687
 282MOL H2 9283 4.560 0.334 3.689
 282MOL C4 9284 4.768 0.272 3.704
 282MOL H3 9285 4.802 0.274 3.809
 282MOL H4 9286 4.723 0.173 3.693
 282MOL C5 9287 4.532 0.507 3.106
 282MOL C6 9288 4.884 0.286 3.597
 282MOL H5 9289 4.928 0.196 3.552
 282MOL H6 9290 4.964 0.339 3.649
 282MOL C7 9291 4.812 0.374 3.487
 282MOL H7 9292 4.873 0.458 3.452
 282MOL H8 9293 4.791 0.301 3.408
 282MOL C8 9294 4.433 0.440 3.039
 282MOL H9 9295 4.349 0.393 3.087
 282MOL C9 9296 4.650 0.554 3.049
 282MOL H10 9297 4.726 0.610 3.101
 282MOL C10 9298 4.508 0.538 3.253
 282MOL H11 9299 4.508 0.647 3.262
 282MOL H12 9300 4.413 0.489 3.277
 282MOL C11 9301 4.469 0.394 2.910
 282MOL H13 9302 4.402 0.325 2.861
 282MOL C12 9303 4.586 0.433 2.847
 282MOL H14 9304 4.611 0.409 2.744
 282MOL C13 9305 4.677 0.519 2.915
 282MOL H15 9306 4.765 0.554 2.863
 283MOL O1 9307 4.567 0.492 5.874
 283MOL O2 9308 4.670 0.487 6.448
 283MOL H1 9309 4.701 0.572 6.482
 283MOL O3 9310 4.434 0.518 6.061
 283MOL O4 9311 4.656 0.639 6.274
 283MOL N1 9312 4.648 0.441 6.080
 283MOL C1 9313 4.543 0.496 6.009
 283MOL C2 9314 4.647 0.525 6.313
 283MOL C3 9315 4.625 0.403 6.217
 283MOL H2 9316 4.521 0.370 6.227
 283MOL C4 9317 4.728 0.284 6.237
 283MOL H3 9318 4.763 0.267 6.339
 283MOL H4 9319 4.686 0.183 6.227
 283MOL C5 9320 4.490 0.498 5.645
 283MOL C6 9321 4.840 0.297 6.140
 283MOL H5 9322 4.881 0.200 6.110
 283MOL H6 9323 4.914 0.366 6.184
 283MOL C7 9324 4.765 0.370 6.026
 283MOL H7 9325 4.828 0.440 5.969
 283MOL H8 9326 4.739 0.291 5.954
 283MOL C8 9327 4.395 0.420 5.581
 283MOL H9 9328 4.313 0.380 5.639
 283MOL C9 9329 4.609 0.538 5.578
 283MOL H10 9330 4.682 0.596 5.634
 283MOL C10 9331 4.467 0.541 5.789
 283MOL H11 9332 4.473 0.650 5.798
 283MOL H12 9333 4.371 0.499 5.821
 283MOL C11 9334 4.414 0.376 5.449
 283MOL H13 9335 4.336 0.320 5.399
 283MOL C12 9336 4.535 0.412 5.386
 283MOL H14 9337 4.546 0.370 5.286
 283MOL C13 9338 4.634 0.491 5.451
 283MOL H15 9339 4.722 0.525 5.398
 284MOL O1 9340 4.582 0.539 8.378
 284MOL O2 9341 4.626 0.435 8.938
 284MOL H1 9342 4.630 0.522 8.982
 284MOL O3 9343 4.456 0.541 8.564
 284MOL O4 9344 4.629 0.612 8.805
 284MOL N1 9345 4.657 0.431 8.563
 284MOL C1 9346 4.562 0.517 8.507
 284MOL C2 9347 4.628 0.489 8.817
 284MOL C3 9348 4.648 0.387 8.706
 284MOL H2 9349 4.564 0.318 8.722
 284MOL C4 9350 4.779 0.302 8.727
 284MOL H3 9351 4.845 0.336 8.808
 284MOL H4 9352 4.749 0.197 8.740
 284MOL C5 9353 4.496 0.522 8.157
 284MOL C6 9354 4.863 0.303 8.593
 284MOL H5 9355 4.866 0.204 8.546
 284MOL H6 9356 4.968 0.331 8.611
 284MOL C7 9357 4.781 0.401 8.499
 284MOL H7 9358 4.837 0.496 8.501
 284MOL H8 9359 4.762 0.364 8.398
 284MOL C8 9360 4.387 0.444 8.115
 284MOL H9 9361 4.297 0.444 8.175
 284MOL C9 9362 4.605 0.532 8.072
 284MOL H10 9363 4.692 0.588 8.104
 284MOL C10 9364 4.483 0.592 8.294
 284MOL H11 9365 4.484 0.701 8.282
 284MOL H12 9366 4.385 0.571 8.337
 284MOL C11 9367 4.398 0.379 7.992
 284MOL H13 9368 4.315 0.322 7.949
 284MOL C12 9369 4.511 0.387 7.913
 284MOL H14 9370 4.524 0.333 7.820
 284MOL C13 9371 4.613 0.473 7.946
 284MOL H15 9372 4.704 0.478 7.887
 285MOL O1 9373 4.561 1.239 0.816
 285MOL O2 9374 4.663 1.228 1.376
 285MOL H1 9375 4.679 1.316 1.413
 285MOL O3 9376 4.443 1.300 1.007
 285MOL O4 9377 4.693 1.362 1.213
 285MOL N1 9378 4.632 1.162 1.015
 285MOL C1 9379 4.533 1.235 0.954
 285MOL C2 9380 4.657 1.251 1.247
 285MOL C3 9381 4.629 1.132 1.160
 285MOL H2 9382 4.526 1.104 1.186
 285MOL C4 9383 4.736 1.024 1.176
 285MOL H3 9384 4.792 1.016 1.270
 285MOL H4 9385 4.677 0.932 1.163
 285MOL C5 9386 4.489 1.276 0.588
 285MOL C6 9387 4.836 1.038 1.055
 285MOL H5 9388 4.882 0.941 1.033
 285MOL H6 9389 4.917 1.104 1.087
 285MOL C7 9390 4.743 1.102 0.944
 285MOL H7 9391 4.798 1.177 0.887
 285MOL H8 9392 4.703 1.028 0.874
 285MOL C8 9393 4.375 1.222 0.527
 285MOL H9 9394 4.276 1.228 0.571
 285MOL C9 9395 4.616 1.274 0.529
 285MOL H10 9396 4.695 1.327 0.582
 285MOL C10 9397 4.488 1.328 0.729
 285MOL H11 9398 4.527 1.430 0.727
 285MOL H12 9399 4.384 1.325 0.764
 285MOL C11 9400 4.387 1.150 0.406
 285MOL H13 9401 4.307 1.090 0.363
 285MOL C12 9402 4.517 1.165 0.342
 285MOL H14 9403 4.525 1.128 0.240
 285MOL C13 9404 4.627 1.232 0.397
 285MOL H15 9405 4.724 1.236 0.347
 286MOL O1 9406 4.589 1.258 3.341
 286MOL O2 9407 4.662 1.263 3.906
 286MOL H1 9408 4.705 1.343 3.940
 286MOL O3 9409 4.464 1.321 3.523
 286MOL O4 9410 4.730 1.384 3.730
 286MOL N1 9411 4.656 1.194 3.545
 286MOL C1 9412 4.563 1.263 3.475
 286MOL C2 9413 4.667 1.290 3.771
 286MOL C3 9414 4.642 1.163 3.685
 286MOL H2 9415 4.536 1.146 3.705
 286MOL C4 9416 4.739 1.044 3.712
 286MOL H3 9417 4.784 1.048 3.812
 286MOL H4 9418 4.702 0.943 3.693
 286MOL C5 9419 4.526 1.253 3.109
 286MOL C6 9420 4.849 1.063 3.606
 286MOL H5 9421 4.898 0.967 3.582
 286MOL H6 9422 4.923 1.121 3.663
 286MOL C7 9423 4.780 1.136 3.492
 286MOL H7 9424 4.850 1.212 3.456
 286MOL H8 9425 4.771 1.068 3.406
 286MOL C8 9426 4.440 1.177 3.025
 286MOL H9 9427 4.341 1.147 3.057
 286MOL C9 9428 4.658 1.294 3.063
 286MOL H10 9429 4.729 1.351 3.121
 286MOL C10 9430 4.483 1.291 3.249
 286MOL H11 9431 4.465 1.399 3.247
 286MOL H12 9432 4.387 1.241 3.266
 286MOL C11 9433 4.492 1.133 2.903
 286MOL H13 9434 4.435 1.067 2.838
 286MOL C12 9435 4.616 1.176 2.857
 286MOL H14 9436 4.647 1.150 2.756
 286MOL C13 9437 4.700 1.256 2.937
 286MOL H15 9438 4.795 1.297 2.905
 287MOL O1 9439 4.558 1.267 5.879
 287MOL O2 9440 4.679 1.251 6.441
 287MOL H1 9441 4.714 1.335 6.475
 287MOL O3 9442 4.443 1.309 6.071
 287MOL O4 9443 4.685 1.396 6.276
 287MOL N1 9444 4.628 1.189 6.082
 287MOL C1 9445 4.537 1.267 6.014
 287MOL C2 9446 4.660 1.283 6.311
 287MOL C3 9447 4.617 1.161 6.220
 287MOL H2 9448 4.513 1.137 6.245
 287MOL C4 9449 4.710 1.035 6.238
 287MOL H3 9450 4.750 1.020 6.339
 287MOL H4 9451 4.659 0.943 6.207
 287MOL C5 9452 4.498 1.302 5.655
 287MOL C6 9453 4.822 1.055 6.138
 287MOL H5 9454 4.853 0.958 6.097
 287MOL H6 9455 4.900 1.114 6.189
 287MOL C7 9456 4.755 1.138 6.027
 287MOL H7 9457 4.816 1.227 6.008
 287MOL H8 9458 4.736 1.085 5.933
 287MOL C8 9459 4.409 1.237 5.568
 287MOL H9 9460 4.307 1.208 5.592
 287MOL C9 9461 4.631 1.317 5.610
 287MOL H10 9462 4.705 1.360 5.677
 287MOL C10 9463 4.458 1.335 5.797
 287MOL H11 9464 4.454 1.443 5.814
 287MOL H12 9465 4.363 1.285 5.818
 287MOL C11 9466 4.458 1.197 5.440
 287MOL H13 9467 4.397 1.153 5.361
 287MOL C12 9468 4.587 1.226 5.394
 287MOL H14 9469 4.609 1.194 5.293
 287MOL C13 9470 4.678 1.286 5.481
 287MOL H15 9471 4.784 1.290 5.460
 288MOL O1 9472 4.560 1.294 8.424
 288MOL O2 9473 4.669 1.238 8.996
 288MOL H1 9474 4.693 1.327 9.030
 288MOL O3 9475 4.445 1.330 8.629
 288MOL O4 9476 4.683 1.399 8.855
 288MOL N1 9477 4.651 1.226 8.622
 288MOL C1 9478 4.545 1.295 8.565
 288MOL C2 9479 4.653 1.283 8.869
 288MOL C3 9480 4.632 1.181 8.761
 288MOL H2 9481 4.529 1.141 8.769
 288MOL C4 9482 4.720 1.061 8.770
 288MOL H3 9483 4.751 1.035 8.872
 288MOL H4 9484 4.656 0.982 8.729
 288MOL C5 9485 4.473 1.291 8.197
 288MOL C6 9486 4.843 1.096 8.680
 288MOL H5 9487 4.891 1.009 8.634
 288MOL H6 9488 4.920 1.151 8.736
 288MOL C7 9489 4.778 1.183 8.567
 288MOL H7 9490 4.835 1.275 8.547
 288MOL H8 9491 4.742 1.121 8.484
 288MOL C8 9492 4.389 1.205 8.126
 288MOL H9 9493 4.307 1.155 8.177
 288MOL C9 9494 4.590 1.343 8.127
 288MOL H10 9495 4.662 1.400 8.185
 288MOL C10 9496 4.451 1.335 8.337
 288MOL H11 9497 4.450 1.445 8.341
 288MOL H12 9498 4.355 1.300 8.376
 288MOL C11 9499 4.410 1.174 7.989
 288MOL H13 9500 4.355 1.098 7.934
 288MOL C12 9501 4.518 1.237 7.919
 288MOL H14 9502 4.540 1.209 7.817
 288MOL C13 9503 4.611 1.312 7.992
 288MOL H15 9504 4.691 1.356 7.934
 289MOL O1 9505 4.564 2.045 0.834
 289MOL O2 9506 4.632 2.018 1.398
 289MOL H1 9507 4.682 2.093 1.434
 289MOL O3 9508 4.432 2.096 1.016
 289MOL O4 9509 4.693 2.174 1.241
 289MOL N1 9510 4.633 1.984 1.037
 289MOL C1 9511 4.530 2.039 0.966
 289MOL C2 9512 4.652 2.064 1.271
 289MOL C3 9513 4.624 1.944 1.178
 289MOL H2 9514 4.525 1.907 1.206
 289MOL C4 9515 4.727 1.831 1.198
 289MOL H3 9516 4.779 1.833 1.295
 289MOL H4 9517 4.679 1.733 1.187
 289MOL C5 9518 4.513 2.063 0.598
 289MOL C6 9519 4.829 1.842 1.087
 289MOL H5 9520 4.860 1.742 1.054
 289MOL H6 9521 4.916 1.896 1.127
 289MOL C7 9522 4.745 1.908 0.971
 289MOL H7 9523 4.804 1.967 0.899
 289MOL H8 9524 4.703 1.821 0.919
 289MOL C8 9525 4.430 1.996 0.508
 289MOL H9 9526 4.329 1.968 0.537
 289MOL C9 9527 4.641 2.101 0.555
 289MOL H10 9528 4.711 2.152 0.620
 289MOL C10 9529 4.468 2.093 0.735
 289MOL H11 9530 4.464 2.202 0.745
 289MOL H12 9531 4.374 2.042 0.759
 289MOL C11 9532 4.475 1.982 0.377
 289MOL H13 9533 4.413 1.927 0.306
 289MOL C12 9534 4.602 2.018 0.335
 289MOL H14 9535 4.641 2.007 0.234
 289MOL C13 9536 4.681 2.080 0.426
 289MOL H15 9537 4.784 2.099 0.398
 290MOL O1 9538 4.598 2.039 3.377
 290MOL O2 9539 4.680 2.062 3.932
 290MOL H1 9540 4.721 2.149 3.945
 290MOL O3 9541 4.470 2.066 3.566
 290MOL O4 9542 4.716 2.171 3.752
 290MOL N1 9543 4.673 1.965 3.577
 290MOL C1 9544 4.569 2.029 3.514
 290MOL C2 9545 4.685 2.060 3.799
 290MOL C3 9546 4.673 1.927 3.719
 290MOL H2 9547 4.578 1.884 3.753
 290MOL C4 9548 4.796 1.827 3.745
 290MOL H3 9549 4.861 1.860 3.827
 290MOL H4 9550 4.759 1.728 3.776
 290MOL C5 9551 4.507 2.055 3.153
 290MOL C6 9552 4.871 1.823 3.615
 290MOL H5 9553 4.868 1.717 3.586
 290MOL H6 9554 4.975 1.855 3.621
 290MOL C7 9555 4.796 1.913 3.514
 290MOL H7 9556 4.862 2.000 3.503
 290MOL H8 9557 4.783 1.855 3.422
 290MOL C8 9558 4.401 1.979 3.098
 290MOL H9 9559 4.307 1.973 3.152
 290MOL C9 9560 4.623 2.079 3.079
 290MOL H10 9561 4.704 2.141 3.117
 290MOL C10 9562 4.494 2.087 3.302
 290MOL H11 9563 4.477 2.193 3.325
 290MOL H12 9564 4.404 2.034 3.337
 290MOL C11 9565 4.409 1.932 2.968
 290MOL H13 9566 4.321 1.888 2.922
 290MOL C12 9567 4.522 1.955 2.895
 290MOL H14 9568 4.529 1.919 2.793
 290MOL C13 9569 4.630 2.029 2.949
 290MOL H15 9570 4.714 2.059 2.887
 291MOL O1 9571 4.537 2.059 5.882
 291MOL O2 9572 4.643 2.043 6.455
 291MOL H1 9573 4.681 2.127 6.486
 291MOL O3 9574 4.416 2.114 6.064
 291MOL O4 9575 4.685 2.181 6.306
 291MOL N1 9576 4.617 1.997 6.085
 291MOL C1 9577 4.521 2.075 6.017
 291MOL C2 9578 4.628 2.081 6.332
 291MOL C3 9579 4.606 1.964 6.232
 291MOL H2 9580 4.512 1.913 6.254
 291MOL C4 9581 4.725 1.862 6.258
 291MOL H3 9582 4.787 1.876 6.348
 291MOL H4 9583 4.684 1.760 6.258
 291MOL C5 9584 4.487 2.062 5.656
 291MOL C6 9585 4.824 1.881 6.140
 291MOL H5 9586 4.861 1.785 6.103
 291MOL H6 9587 4.920 1.925 6.171
 291MOL C7 9588 4.748 1.959 6.032
 291MOL H7 9589 4.811 2.044 6.005
 291MOL H8 9590 4.724 1.886 5.954
 291MOL C8 9591 4.415 1.969 5.574
 291MOL H9 9592 4.319 1.927 5.601
 291MOL C9 9593 4.610 2.115 5.614
 291MOL H10 9594 4.670 2.183 5.674
 291MOL C10 9595 4.438 2.111 5.795
 291MOL H11 9596 4.437 2.221 5.793
 291MOL H12 9597 4.335 2.078 5.812
 291MOL C11 9598 4.467 1.942 5.450
 291MOL H13 9599 4.409 1.880 5.382
 291MOL C12 9600 4.584 2.001 5.399
 291MOL H14 9601 4.624 1.974 5.301
 291MOL C13 9602 4.661 2.086 5.483
 291MOL H15 9603 4.748 2.137 5.444
 292MOL O1 9604 4.540 2.038 8.407
 292MOL O2 9605 4.680 2.020 8.973
 292MOL H1 9606 4.662 2.110 9.004
 292MOL O3 9607 4.459 2.095 8.620
 292MOL O4 9608 4.657 2.178 8.827
 292MOL N1 9609 4.655 1.982 8.592
 292MOL C1 9610 4.543 2.040 8.547
 292MOL C2 9611 4.664 2.059 8.842
 292MOL C3 9612 4.684 1.946 8.734
 292MOL H2 9613 4.617 1.861 8.753
 292MOL C4 9614 4.824 1.875 8.741
 292MOL H3 9615 4.895 1.945 8.788
 292MOL H4 9616 4.827 1.779 8.794
 292MOL C5 9617 4.463 2.085 8.188
 292MOL C6 9618 4.867 1.860 8.590
 292MOL H5 9619 4.853 1.757 8.553
 292MOL H6 9620 4.973 1.885 8.577
 292MOL C7 9621 4.776 1.956 8.506
 292MOL H7 9622 4.824 2.053 8.490
 292MOL H8 9623 4.747 1.908 8.412
 292MOL C8 9624 4.378 1.991 8.115
 292MOL H9 9625 4.291 1.950 8.165
 292MOL C9 9626 4.576 2.134 8.123
 292MOL H10 9627 4.650 2.193 8.177
 292MOL C10 9628 4.445 2.121 8.337
 292MOL H11 9629 4.471 2.227 8.351
 292MOL H12 9630 4.342 2.100 8.369
 292MOL C11 9631 4.415 1.960 7.986
 292MOL H13 9632 4.359 1.883 7.934
 292MOL C12 9633 4.530 2.010 7.924
 292MOL H14 9634 4.549 1.980 7.822
 292MOL C13 9635 4.608 2.104 7.992
 292MOL H15 9636 4.695 2.145 7.940
 293MOL O1 9637 4.571 2.834 0.824
 293MOL O2 9638 4.671 2.787 1.406
 293MOL H1 9639 4.688 2.872 1.450
 293MOL O3 9640 4.458 2.872 1.024
 293MOL O4 9641 4.696 2.938 1.249
 293MOL N1 9642 4.644 2.751 1.029
 293MOL C1 9643 4.561 2.841 0.966
 293MOL C2 9644 4.661 2.829 1.279
 293MOL C3 9645 4.635 2.717 1.174
 293MOL H2 9646 4.530 2.686 1.187
 293MOL C4 9647 4.733 2.602 1.178
 293MOL H3 9648 4.783 2.595 1.275
 293MOL H4 9649 4.678 2.507 1.168
 293MOL C5 9650 4.512 2.869 0.594
 293MOL C6 9651 4.837 2.621 1.066
 293MOL H5 9652 4.875 2.530 1.019
 293MOL H6 9653 4.917 2.692 1.091
 293MOL C7 9654 4.770 2.705 0.958
 293MOL H7 9655 4.834 2.786 0.921
 293MOL H8 9656 4.759 2.652 0.863
 293MOL C8 9657 4.419 2.794 0.515
 293MOL H9 9658 4.324 2.765 0.560
 293MOL C9 9659 4.635 2.906 0.542
 293MOL H10 9660 4.707 2.963 0.599
 293MOL C10 9661 4.479 2.894 0.737
 293MOL H11 9662 4.486 3.002 0.756
 293MOL H12 9663 4.377 2.867 0.767
 293MOL C11 9664 4.460 2.744 0.390
 293MOL H13 9665 4.396 2.683 0.327
 293MOL C12 9666 4.585 2.787 0.340
 293MOL H14 9667 4.620 2.763 0.240
 293MOL C13 9668 4.673 2.867 0.414
 293MOL H15 9669 4.769 2.884 0.364
 294MOL O1 9670 4.595 2.830 3.352
 294MOL O2 9671 4.655 2.802 3.922
 294MOL H1 9672 4.686 2.884 3.964
 294MOL O3 9673 4.467 2.877 3.534
 294MOL O4 9674 4.700 2.944 3.748
 294MOL N1 9675 4.653 2.742 3.555
 294MOL C1 9676 4.568 2.828 3.487
 294MOL C2 9677 4.654 2.838 3.787
 294MOL C3 9678 4.637 2.711 3.694
 294MOL H2 9679 4.535 2.676 3.712
 294MOL C4 9680 4.748 2.610 3.726
 294MOL H3 9681 4.784 2.615 3.830
 294MOL H4 9682 4.698 2.513 3.721
 294MOL C5 9683 4.513 2.852 3.134
 294MOL C6 9684 4.857 2.639 3.625
 294MOL H5 9685 4.918 2.549 3.607
 294MOL H6 9686 4.921 2.723 3.653
 294MOL C7 9687 4.786 2.700 3.508
 294MOL H7 9688 4.845 2.784 3.470
 294MOL H8 9689 4.782 2.622 3.431
 294MOL C8 9690 4.400 2.785 3.092
 294MOL H9 9691 4.319 2.765 3.162
 294MOL C9 9692 4.621 2.883 3.047
 294MOL H10 9693 4.705 2.939 3.086
 294MOL C10 9694 4.512 2.914 3.266
 294MOL H11 9695 4.549 3.017 3.265
 294MOL H12 9696 4.411 2.906 3.309
 294MOL C11 9697 4.396 2.736 2.961
 294MOL H13 9698 4.315 2.673 2.924
 294MOL C12 9699 4.508 2.765 2.872
 294MOL H14 9700 4.504 2.720 2.773
 294MOL C13 9701 4.618 2.845 2.916
 294MOL H15 9702 4.703 2.842 2.847
 295MOL O1 9703 4.540 2.793 5.864
 295MOL O2 9704 4.641 2.818 6.420
 295MOL H1 9705 4.690 2.892 6.460
 295MOL O3 9706 4.428 2.869 6.041
 295MOL O4 9707 4.680 2.967 6.262
 295MOL N1 9708 4.618 2.752 6.068
 295MOL C1 9709 4.512 2.804 5.993
 295MOL C2 9710 4.633 2.858 6.295
 295MOL C3 9711 4.609 2.731 6.208
 295MOL H2 9712 4.509 2.696 6.237
 295MOL C4 9713 4.719 2.618 6.229
 295MOL H3 9714 4.758 2.634 6.330
 295MOL H4 9715 4.691 2.512 6.230
 295MOL C5 9716 4.488 2.818 5.629
 295MOL C6 9717 4.825 2.649 6.131
 295MOL H5 9718 4.887 2.562 6.103
 295MOL H6 9719 4.886 2.733 6.167
 295MOL C7 9720 4.743 2.694 6.011
 295MOL H7 9721 4.804 2.772 5.964
 295MOL H8 9722 4.746 2.612 5.939
 295MOL C8 9723 4.406 2.738 5.550
 295MOL H9 9724 4.311 2.702 5.587
 295MOL C9 9725 4.611 2.863 5.577
 295MOL H10 9726 4.671 2.920 5.648
 295MOL C10 9727 4.445 2.858 5.771
 295MOL H11 9728 4.447 2.968 5.780
 295MOL H12 9729 4.341 2.826 5.781
 295MOL C11 9730 4.446 2.702 5.422
 295MOL H13 9731 4.378 2.640 5.365
 295MOL C12 9732 4.574 2.744 5.369
 295MOL H14 9733 4.605 2.719 5.269
 295MOL C13 9734 4.658 2.817 5.454
 295MOL H15 9735 4.757 2.841 5.417
 296MOL O1 9736 4.578 2.854 8.427
 296MOL O2 9737 4.688 2.815 9.012
 296MOL H1 9738 4.698 2.906 9.043
 296MOL O3 9739 4.461 2.890 8.620
 296MOL O4 9740 4.680 2.974 8.860
 296MOL N1 9741 4.665 2.792 8.640
 296MOL C1 9742 4.566 2.857 8.568
 296MOL C2 9743 4.668 2.854 8.885
 296MOL C3 9744 4.649 2.742 8.778
 296MOL H2 9745 4.556 2.685 8.787
 296MOL C4 9746 4.766 2.640 8.796
 296MOL H3 9747 4.802 2.642 8.900
 296MOL H4 9748 4.733 2.536 8.780
 296MOL C5 9749 4.489 2.851 8.195
 296MOL C6 9750 4.873 2.682 8.696
 296MOL H5 9751 4.939 2.600 8.665
 296MOL H6 9752 4.931 2.759 8.748
 296MOL C7 9753 4.785 2.736 8.578
 296MOL H7 9754 4.834 2.817 8.524
 296MOL H8 9755 4.765 2.661 8.500
 296MOL C8 9756 4.385 2.785 8.133
 296MOL H9 9757 4.290 2.771 8.183
 296MOL C9 9758 4.607 2.887 8.124
 296MOL H10 9759 4.682 2.947 8.175
 296MOL C10 9760 4.463 2.896 8.343
 296MOL H11 9761 4.454 3.005 8.343
 296MOL H12 9762 4.373 2.851 8.387
 296MOL C11 9763 4.411 2.730 8.011
 296MOL H13 9764 4.334 2.669 7.965
 296MOL C12 9765 4.525 2.753 7.933
 296MOL H14 9766 4.537 2.716 7.832
 296MOL C13 9767 4.626 2.839 7.989
 296MOL H15 9768 4.721 2.869 7.947
 297MOL O1 9769 4.592 3.624 0.836
 297MOL O2 9770 4.646 3.595 1.404
 297MOL H1 9771 4.684 3.676 1.443
 297MOL O3 9772 4.471 3.652 1.031
 297MOL O4 9773 4.670 3.744 1.246
 297MOL N1 9774 4.672 3.550 1.033
 297MOL C1 9775 4.571 3.617 0.970
 297MOL C2 9776 4.660 3.625 1.273
 297MOL C3 9777 4.649 3.509 1.171
 297MOL H2 9778 4.548 3.467 1.182
 297MOL C4 9779 4.753 3.397 1.197
 297MOL H3 9780 4.799 3.414 1.296
 297MOL H4 9781 4.702 3.300 1.205
 297MOL C5 9782 4.507 3.638 0.611
 297MOL C6 9783 4.862 3.415 1.083
 297MOL H5 9784 4.911 3.322 1.052
 297MOL H6 9785 4.933 3.489 1.124
 297MOL C7 9786 4.789 3.492 0.974
 297MOL H7 9787 4.850 3.558 0.910
 297MOL H8 9788 4.750 3.419 0.901
 297MOL C8 9789 4.399 3.565 0.563
 297MOL H9 9790 4.312 3.556 0.627
 297MOL C9 9791 4.620 3.668 0.529
 297MOL H10 9792 4.711 3.706 0.575
 297MOL C10 9793 4.500 3.701 0.755
 297MOL H11 9794 4.535 3.805 0.761
 297MOL H12 9795 4.400 3.693 0.799
 297MOL C11 9796 4.410 3.507 0.435
 297MOL H13 9797 4.331 3.451 0.386
 297MOL C12 9798 4.517 3.545 0.352
 297MOL H14 9799 4.524 3.500 0.253
 297MOL C13 9800 4.619 3.626 0.396
 297MOL H15 9801 4.700 3.648 0.326
 298MOL O1 9802 4.574 3.605 3.344
 298MOL O2 9803 4.644 3.561 3.917
 298MOL H1 9804 4.689 3.631 3.968
 298MOL O3 9805 4.450 3.669 3.525
 298MOL O4 9806 4.668 3.730 3.776
 298MOL N1 9807 4.649 3.552 3.547
 298MOL C1 9808 4.546 3.608 3.475
 298MOL C2 9809 4.636 3.615 3.797
 298MOL C3 9810 4.640 3.500 3.686
 298MOL H2 9811 4.542 3.450 3.688
 298MOL C4 9812 4.746 3.389 3.706
 298MOL H3 9813 4.786 3.374 3.807
 298MOL H4 9814 4.713 3.292 3.667
 298MOL C5 9815 4.512 3.645 3.115
 298MOL C6 9816 4.856 3.430 3.609
 298MOL H5 9817 4.918 3.347 3.573
 298MOL H6 9818 4.925 3.502 3.655
 298MOL C7 9819 4.777 3.503 3.494
 298MOL H7 9820 4.834 3.586 3.451
 298MOL H8 9821 4.751 3.428 3.418
 298MOL C8 9822 4.416 3.564 3.057
 298MOL H9 9823 4.324 3.540 3.109
 298MOL C9 9824 4.634 3.675 3.040
 298MOL H10 9825 4.714 3.731 3.087
 298MOL C10 9826 4.489 3.690 3.258
 298MOL H11 9827 4.509 3.798 3.262
 298MOL H12 9828 4.383 3.676 3.283
 298MOL C11 9829 4.437 3.521 2.923
 298MOL H13 9830 4.357 3.463 2.879
 298MOL C12 9831 4.555 3.552 2.851
 298MOL H14 9832 4.574 3.523 2.748
 298MOL C13 9833 4.651 3.635 2.913
 298MOL H15 9834 4.746 3.654 2.864
 299MOL O1 9835 4.570 3.600 5.883
 299MOL O2 9836 4.671 3.582 6.447
 299MOL H1 9837 4.697 3.662 6.496
 299MOL O3 9838 4.454 3.637 6.079
 299MOL O4 9839 4.691 3.731 6.286
 299MOL N1 9840 4.655 3.531 6.078
 299MOL C1 9841 4.554 3.600 6.016
 299MOL C2 9842 4.665 3.616 6.316
 299MOL C3 9843 4.645 3.499 6.220
 299MOL H2 9844 4.542 3.469 6.243
 299MOL C4 9845 4.747 3.384 6.235
 299MOL H3 9846 4.792 3.383 6.334
 299MOL H4 9847 4.709 3.283 6.215
 299MOL C5 9848 4.490 3.593 5.657
 299MOL C6 9849 4.855 3.406 6.128
 299MOL H5 9850 4.907 3.317 6.091
 299MOL H6 9851 4.923 3.476 6.178
 299MOL C7 9852 4.772 3.473 6.017
 299MOL H7 9853 4.843 3.542 5.970
 299MOL H8 9854 4.756 3.403 5.934
 299MOL C8 9855 4.384 3.520 5.599
 299MOL H9 9856 4.290 3.494 5.646
 299MOL C9 9857 4.610 3.620 5.589
 299MOL H10 9858 4.681 3.677 5.649
 299MOL C10 9859 4.464 3.638 5.793
 299MOL H11 9860 4.461 3.747 5.782
 299MOL H12 9861 4.367 3.597 5.823
 299MOL C11 9862 4.403 3.471 5.471
 299MOL H13 9863 4.321 3.418 5.422
 299MOL C12 9864 4.516 3.505 5.390
 299MOL H14 9865 4.514 3.461 5.291
 299MOL C13 9866 4.621 3.572 5.453
 299MOL H15 9867 4.709 3.609 5.401
 300MOL O1 9868 4.572 3.627 8.408
 300MOL O2 9869 4.634 3.608 8.979
 300MOL H1 9870 4.664 3.693 9.013
 300MOL O3 9871 4.438 3.671 8.584
 300MOL O4 9872 4.692 3.752 8.812
 300MOL N1 9873 4.638 3.566 8.617
 300MOL C1 9874 4.545 3.634 8.539
 300MOL C2 9875 4.642 3.646 8.851
 300MOL C3 9876 4.616 3.526 8.757
 300MOL H2 9877 4.515 3.491 8.785
 300MOL C4 9878 4.720 3.413 8.771
 300MOL H3 9879 4.745 3.408 8.878
 300MOL H4 9880 4.686 3.315 8.734
 300MOL C5 9881 4.505 3.632 8.174
 300MOL C6 9882 4.836 3.445 8.674
 300MOL H5 9883 4.896 3.361 8.638
 300MOL H6 9884 4.916 3.499 8.725
 300MOL C7 9885 4.772 3.528 8.564
 300MOL H7 9886 4.836 3.610 8.529
 300MOL H8 9887 4.763 3.459 8.480
 300MOL C8 9888 4.420 3.533 8.126
 300MOL H9 9889 4.330 3.515 8.184
 300MOL C9 9890 4.612 3.676 8.105
 300MOL H10 9891 4.672 3.761 8.137
 300MOL C10 9892 4.486 3.689 8.312
 300MOL H11 9893 4.492 3.799 8.318
 300MOL H12 9894 4.379 3.677 8.334
 300MOL C11 9895 4.444 3.479 7.999
 300MOL H13 9896 4.383 3.397 7.964
 300MOL C12 9897 4.563 3.519 7.931
 300MOL H14 9898 4.586 3.470 7.837
 300MOL C13 9899 4.645 3.617 7.983
 300MOL H15 9900 4.725 3.657 7.921
 301MOL O1 9901 4.594 4.432 0.825
 301MOL O2 9902 4.646 4.388 1.392
 301MOL H1 9903 4.684 4.472 1.425
 301MOL O3 9904 4.468 4.470 1.008
 301MOL O4 9905 4.668 4.527 1.230
 301MOL N1 9906 4.663 4.342 1.025
 301MOL C1 9907 4.569 4.422 0.962
 301MOL C2 9908 4.647 4.412 1.262
 301MOL C3 9909 4.632 4.296 1.164
 301MOL H2 9910 4.535 4.244 1.161
 301MOL C4 9911 4.740 4.192 1.197
 301MOL H3 9912 4.793 4.219 1.289
 301MOL H4 9913 4.706 4.087 1.194
 301MOL C5 9914 4.497 4.445 0.599
 301MOL C6 9915 4.842 4.193 1.082
 301MOL H5 9916 4.872 4.095 1.043
 301MOL H6 9917 4.935 4.237 1.119
 301MOL C7 9918 4.781 4.274 0.965
 301MOL H7 9919 4.842 4.357 0.926
 301MOL H8 9920 4.748 4.209 0.883
 301MOL C8 9921 4.383 4.373 0.570
 301MOL H9 9922 4.300 4.374 0.640
 301MOL C9 9923 4.605 4.451 0.504
 301MOL H10 9924 4.699 4.505 0.513
 301MOL C10 9925 4.511 4.509 0.736
 301MOL H11 9926 4.560 4.606 0.725
 301MOL H12 9927 4.412 4.519 0.783
 301MOL C11 9928 4.377 4.297 0.453
 301MOL H13 9929 4.290 4.237 0.429
 301MOL C12 9930 4.477 4.310 0.352
 301MOL H14 9931 4.470 4.273 0.251
 301MOL C13 9932 4.593 4.387 0.384
 301MOL H15 9933 4.669 4.411 0.309
 302MOL O1 9934 4.573 4.414 3.337
 302MOL O2 9935 4.686 4.376 3.904
 302MOL H1 9936 4.711 4.464 3.937
 302MOL O3 9937 4.465 4.477 3.536
 302MOL O4 9938 4.729 4.536 3.757
 302MOL N1 9939 4.659 4.349 3.536
 302MOL C1 9940 4.559 4.422 3.474
 302MOL C2 9941 4.690 4.422 3.779
 302MOL C3 9942 4.650 4.313 3.674
 302MOL H2 9943 4.549 4.285 3.707
 302MOL C4 9944 4.747 4.199 3.680
 302MOL H3 9945 4.797 4.197 3.777
 302MOL H4 9946 4.701 4.099 3.676
 302MOL C5 9947 4.491 4.428 3.106
 302MOL C6 9948 4.859 4.228 3.580
 302MOL H5 9949 4.914 4.137 3.552
 302MOL H6 9950 4.921 4.306 3.627
 302MOL C7 9951 4.777 4.294 3.469
 302MOL H7 9952 4.835 4.372 3.419
 302MOL H8 9953 4.754 4.223 3.389
 302MOL C8 9954 4.383 4.351 3.047
 302MOL H9 9955 4.289 4.329 3.097
 302MOL C9 9956 4.608 4.443 3.031
 302MOL H10 9957 4.688 4.504 3.071
 302MOL C10 9958 4.477 4.477 3.253
 302MOL H11 9959 4.507 4.582 3.242
 302MOL H12 9960 4.374 4.474 3.290
 302MOL C11 9961 4.405 4.286 2.927
 302MOL H13 9962 4.328 4.222 2.884
 302MOL C12 9963 4.524 4.304 2.859
 302MOL H14 9964 4.538 4.267 2.758
 302MOL C13 9965 4.628 4.379 2.911
 302MOL H15 9966 4.724 4.390 2.861
 303MOL O1 9967 4.568 4.382 5.866
 303MOL O2 9968 4.622 4.346 6.442
 303MOL H1 9969 4.650 4.430 6.483
 303MOL O3 9970 4.454 4.430 6.060
 303MOL O4 9971 4.657 4.498 6.282
 303MOL N1 9972 4.655 4.323 6.067
 303MOL C1 9973 4.558 4.393 6.003
 303MOL C2 9974 4.628 4.383 6.315
 303MOL C3 9975 4.630 4.273 6.207
 303MOL H2 9976 4.532 4.225 6.213
 303MOL C4 9977 4.745 4.169 6.231
 303MOL H3 9978 4.792 4.187 6.328
 303MOL H4 9979 4.699 4.070 6.233
 303MOL C5 9980 4.483 4.395 5.647
 303MOL C6 9981 4.841 4.179 6.109
 303MOL H5 9982 4.869 4.083 6.063
 303MOL H6 9983 4.935 4.224 6.145
 303MOL C7 9984 4.773 4.261 6.004
 303MOL H7 9985 4.838 4.330 5.950
 303MOL H8 9986 4.740 4.196 5.921
 303MOL C8 9987 4.380 4.324 5.585
 303MOL H9 9988 4.290 4.304 5.642
 303MOL C9 9989 4.605 4.408 5.574
 303MOL H10 9990 4.686 4.454 5.630
 303MOL C10 9991 4.467 4.443 5.789
 303MOL H11 9992 4.480 4.551 5.798
 303MOL H12 9993 4.365 4.421 5.821
 303MOL C11 9994 4.395 4.275 5.456
 303MOL H13 9995 4.312 4.224 5.407
 303MOL C12 9996 4.512 4.306 5.381
 303MOL H14 9997 4.519 4.275 5.278
 303MOL C13 9998 4.619 4.369 5.444
 303MOL H15 9999 4.709 4.381 5.385
 304MOL O110000 4.580 4.401 8.393 0.5504
 304MOL O210001 4.651 4.398 8.966 0.3488
 304MOL H110002 4.696 4.474 9.009 2.0367
 304MOL O310003 4.463 4.441 8.578 0.1299
 304MOL O410004 4.697 4.540 8.809 0.0621
 304MOL N110005 4.666 4.336 8.598 -0.2056
 304MOL C110006 4.572 4.406 8.528 0.0971
 304MOL C210007 4.659 4.427 8.834 -0.0744
 304MOL C310008 4.640 4.306 8.739 0.1578
 304MOL H210009 4.535 4.281 8.760 -0.1386
 304MOL C410010 4.733 4.191 8.766 -0.1679
 304MOL H310011 4.763 4.191 8.871 -2.1245
 304MOL H410012 4.687 4.092 8.753 -1.2408
 304MOL C510013 4.494 4.412 8.176 0.1118
 304MOL C610014 4.847 4.198 8.665 -0.7404
 304MOL H510015 4.875 4.096 8.633 2.3789
 304MOL H610016 4.934 4.250 8.705 -0.2750
 304MOL C710017 4.792 4.277 8.548 -0.9750
 304MOL H710018 4.864 4.357 8.525 -0.4769
 304MOL H810019 4.776 4.206 8.466 1.6974
 304MOL C810020 4.397 4.334 8.106 0.1240
 304MOL H910021 4.305 4.304 8.155 -0.3409
 304MOL C910022 4.616 4.435 8.121 -0.2096
 304MOL H1010023 4.679 4.510 8.167 -0.4455
 304MOL C1010024 4.470 4.451 8.314 -0.8224
 304MOL H1110025 4.463 4.560 8.325 1.7680
 304MOL H1210026 4.378 4.403 8.351 0.4457
 304MOL C1110027 4.426 4.291 7.979 -0.2254
 304MOL H1310028 4.351 4.231 7.929 -1.4425
 304MOL C1210029 4.548 4.328 7.918 -0.1010
 304MOL H1410030 4.570 4.295 7.817 -0.6733
 304MOL C1310031 4.642 4.403 7.987 -0.2347
 304MOL H1510032 4.725 4.453 7.937 0.0934
 305MOL O110033 4.559 5.196 0.833 0.4019
 305MOL O210034 4.659 5.195 1.398 -0.4211
 305MOL H110035 4.697 5.279 1.428 -0.3259
 305MOL O310036 4.449 5.259 1.023 -0.6252
 305MOL O410037 4.648 5.338 1.226 -0.4071
 305MOL N110038 4.645 5.127 1.035 -0.3789
 305MOL C110039 4.548 5.210 0.969 -0.1302
 305MOL C210040 4.656 5.221 1.267 -0.0327
 305MOL C310041 4.632 5.098 1.173 -0.6427
 305MOL H210042 4.532 5.056 1.189 -1.0728
 305MOL C410043 4.745 4.994 1.200 -0.3153
 305MOL H310044 4.799 5.000 1.295 -1.3254
 305MOL H410045 4.694 4.897 1.201 -2.1140
 305MOL C510046 4.495 5.217 0.593 -0.5936
 305MOL C610047 4.848 5.013 1.095 -0.8188
 305MOL H510048 4.890 4.915 1.070 -0.0730
 305MOL H610049 4.929 5.080 1.127 0.2201
 305MOL C710050 4.775 5.081 0.978 0.5583
 305MOL H710051 4.824 5.163 0.926 1.2502
 305MOL H810052 4.762 5.003 0.902 2.5051
 305MOL C810053 4.416 5.130 0.518 0.8098
 305MOL H910054 4.323 5.095 0.562 -0.3434
 305MOL C910055 4.617 5.262 0.537 -0.2953
 305MOL H1010056 4.688 5.322 0.592 -0.1626
 305MOL C1010057 4.460 5.253 0.742 0.1747
 305MOL H1110058 4.456 5.363 0.747 0.2251
 305MOL H1210059 4.362 5.209 0.760 -0.0876
 305MOL C1110060 4.450 5.096 0.388 0.3016
 305MOL H1310061 4.378 5.031 0.339 -0.7819
 305MOL C1210062 4.569 5.139 0.332 0.2013
 305MOL H1410063 4.599 5.103 0.234 -1.1714
 305MOL C1310064 4.652 5.216 0.409 0.1291
 305MOL H1510065 4.750 5.229 0.364 -1.1276
 306MOL O110066 4.595 5.202 3.350 -0.1468
 306MOL O210067 4.656 5.162 3.922 0.5595
 306MOL H110068 4.671 5.245 3.970 0.1494
 306MOL O310069 4.470 5.235 3.528 -0.0242
 306MOL O410070 4.712 5.323 3.770 -0.5318
 306MOL N110071 4.678 5.139 3.549 -0.0745
 306MOL C110072 4.573 5.189 3.478 -0.3931
 306MOL C210073 4.675 5.209 3.789 0.4381
 306MOL C310074 4.659 5.097 3.688 0.2079
 306MOL H210075 4.566 5.041 3.704 -1.5556
 306MOL C410076 4.766 4.986 3.707 0.4938
 306MOL H310077 4.799 4.979 3.812 -2.2599
 306MOL H410078 4.720 4.892 3.676 1.5815
 306MOL C510079 4.531 5.192 3.130 0.2916
 306MOL C610080 4.875 5.017 3.613 -0.3048
 306MOL H510081 4.926 4.929 3.572 -0.1854
 306MOL H610082 4.956 5.074 3.659 1.2653
 306MOL C710083 4.802 5.090 3.499 0.2170
 306MOL H710084 4.866 5.171 3.461 0.0756
 306MOL H810085 4.774 5.017 3.423 -0.3138
 306MOL C810086 4.434 5.115 3.061 0.4453
 306MOL H910087 4.337 5.099 3.105 0.6451
 306MOL C910088 4.657 5.212 3.065 0.6319
 306MOL H1010089 4.741 5.255 3.119 0.2642
 306MOL C1010090 4.489 5.253 3.264 0.1616
 306MOL H1110091 4.490 5.363 3.269 1.4940
 306MOL H1210092 4.392 5.215 3.296 -0.0826
 306MOL C1110093 4.460 5.052 2.941 0.2749
 306MOL H1310094 4.381 4.996 2.893 1.0399
 306MOL C1210095 4.574 5.085 2.869 -0.1733
 306MOL H1410096 4.590 5.048 2.768 -0.5504
 306MOL C1310097 4.674 5.163 2.935 0.4474
 306MOL H1510098 4.774 5.179 2.898 0.3425
 307MOL O110099 4.602 5.173 5.876 0.2559
 307MOL O210100 4.677 5.161 6.437 -0.2067
 307MOL H110101 4.716 5.239 6.480 -0.5373
 307MOL O310102 4.484 5.229 6.052 -0.1368
 307MOL O410103 4.675 5.318 6.286 -0.5690
 307MOL N110104 4.678 5.110 6.071 0.0767
 307MOL C110105 4.589 5.183 6.004 0.3906
 307MOL C210106 4.672 5.195 6.309 -0.2347
 307MOL C310107 4.668 5.074 6.214 0.0374
 307MOL H210108 4.569 5.032 6.235 0.6991
 307MOL C410109 4.776 4.969 6.234 -0.3551
 307MOL H310110 4.815 4.960 6.336 -2.1205
 307MOL H410111 4.743 4.868 6.207 -1.3432
 307MOL C510112 4.538 5.212 5.633 0.3570
 307MOL C610113 4.880 4.997 6.124 -0.1750
 307MOL H510114 4.940 4.908 6.098 0.9245
 307MOL H610115 4.948 5.075 6.161 -0.6655
 307MOL C710116 4.795 5.048 6.008 0.1308
 307MOL H710117 4.854 5.109 5.940 1.8592
 307MOL H810118 4.742 4.966 5.958 0.5324
 307MOL C810119 4.429 5.127 5.595 -0.1514
 307MOL H910120 4.348 5.109 5.665 0.3031
 307MOL C910121 4.636 5.241 5.537 -0.3864
 307MOL H1010122 4.718 5.308 5.560 -1.3243
 307MOL C1010123 4.541 5.266 5.780 0.5214
 307MOL H1110124 4.590 5.363 5.791 1.7894
 307MOL H1210125 4.438 5.278 5.814 -0.6449
 307MOL C1110126 4.425 5.071 5.466 -0.1215
 307MOL H1310127 4.332 5.026 5.434 -0.9456
 307MOL C1210128 4.534 5.094 5.374 -0.1765
 307MOL H1410129 4.523 5.057 5.273 1.5271
 307MOL C1310130 4.639 5.184 5.410 -0.6987
 307MOL H1510131 4.715 5.211 5.338 -2.0217
 308MOL O110132 4.589 5.166 8.395 -0.2263
 308MOL O210133 4.640 5.149 8.974 -0.4348
 308MOL H110134 4.674 5.230 9.015 -0.8699
 308MOL O310135 4.470 5.204 8.573 0.0599
 308MOL O410136 4.639 5.304 8.819 0.3424
 308MOL N110137 4.669 5.096 8.599 -0.2061
 308MOL C110138 4.575 5.165 8.524 -0.1259
 308MOL C210139 4.637 5.181 8.839 0.2470
 308MOL C310140 4.640 5.062 8.737 -0.6734
 308MOL H210141 4.538 5.022 8.744 -0.4118
 308MOL C410142 4.749 4.954 8.763 -0.5578
 308MOL H310143 4.781 4.956 8.868 0.1636
 308MOL H410144 4.713 4.854 8.737 1.2794
 308MOL C510145 4.531 5.198 8.162 0.1061
 308MOL C610146 4.863 4.977 8.669 -0.2632
 308MOL H510147 4.918 4.888 8.637 1.3629
 308MOL H610148 4.940 5.042 8.712 -0.5317
 308MOL C710149 4.804 5.048 8.547 0.2116
 308MOL H710150 4.863 5.136 8.517 -0.4657
 308MOL H810151 4.796 4.965 8.476 0.3050
 308MOL C810152 4.448 5.118 8.089 -0.7074
 308MOL H910153 4.347 5.094 8.123 0.0986
 308MOL C910154 4.656 5.242 8.113 -0.1239
 308MOL H1010155 4.726 5.298 8.175 3.1857
 308MOL C1010156 4.496 5.229 8.305 1.2475
 308MOL H1110157 4.486 5.335 8.331 -1.4868
 308MOL H1210158 4.395 5.189 8.320 0.5814
 308MOL C1110159 4.478 5.081 7.960 0.1704
 308MOL H1310160 4.407 5.024 7.901 -0.5780
 308MOL C1210161 4.595 5.131 7.907 -0.4494
 308MOL H1410162 4.627 5.110 7.805 0.6008
 308MOL C1310163 4.687 5.203 7.980 0.0238
 308MOL H1510164 4.775 5.242 7.928 -0.6213
 309MOL O110165 4.566 5.959 0.836 0.2817
 309MOL O210166 4.674 5.935 1.384 0.4057
 309MOL H110167 4.688 6.020 1.429 -2.1249
 309MOL O310168 4.463 6.001 1.026 0.2004
 309MOL O410169 4.688 6.088 1.236 -0.0666
 309MOL N110170 4.666 5.897 1.023 -0.1985
 309MOL C110171 4.561 5.964 0.965 0.4772
 309MOL C210172 4.656 5.975 1.260 -0.4750
 309MOL C310173 4.653 5.855 1.160 -0.0011
 309MOL H210174 4.553 5.815 1.181 0.1620
 309MOL C410175 4.766 5.753 1.182 0.1245
 309MOL H310176 4.823 5.777 1.273 0.0998
 309MOL H410177 4.733 5.650 1.200 3.0058
 309MOL C510178 4.518 5.990 0.600 -0.1723
 309MOL C610179 4.852 5.761 1.056 0.0964
 309MOL H510180 4.877 5.666 1.007 1.4615
 309MOL H610181 4.949 5.801 1.089 -0.2436
 309MOL C710182 4.787 5.853 0.950 -0.1957
 309MOL H710183 4.848 5.941 0.928 -0.4279
 309MOL H810184 4.758 5.798 0.859 -0.4689
 309MOL C810185 4.442 5.928 0.506 0.1331
 309MOL H910186 4.344 5.892 0.537 0.1440
 309MOL C910187 4.651 6.034 0.560 -0.5184
 309MOL H1010188 4.714 6.097 0.623 -1.5327
 309MOL C1010189 4.473 6.016 0.745 0.3747
 309MOL H1110190 4.463 6.122 0.769 -0.5155
 309MOL H1210191 4.370 5.979 0.748 0.3233
 309MOL C1110192 4.489 5.896 0.374 -0.6207
 309MOL H1310193 4.426 5.849 0.299 1.8634
 309MOL C1210194 4.617 5.932 0.336 0.5100
 309MOL H1410195 4.653 5.907 0.236 -1.1493
 309MOL C1310196 4.695 6.004 0.422 0.3429
 309MOL H1510197 4.791 6.047 0.395 -0.6778
 310MOL O110198 4.622 6.002 3.329 -0.1860
 310MOL O210199 4.662 5.980 3.888 -0.6503
 310MOL H110200 4.687 6.058 3.941 -0.8046
 310MOL O310201 4.507 6.045 3.518 -0.4754
 310MOL O410202 4.689 6.133 3.738 0.4104
 310MOL N110203 4.692 5.918 3.521 0.2294
 310MOL C110204 4.606 6.004 3.459 0.9692
 310MOL C210205 4.671 6.012 3.758 0.2597
 310MOL C310206 4.679 5.890 3.662 -0.4951
 310MOL H210207 4.583 5.841 3.681 0.1158
 310MOL C410208 4.789 5.784 3.696 -0.3154
 310MOL H310209 4.841 5.818 3.786 0.7039
 310MOL H410210 4.745 5.686 3.716 -0.4985
 310MOL C510211 4.545 5.998 3.107 1.0800
 310MOL C610212 4.883 5.775 3.579 0.4274
 310MOL H510213 4.884 5.669 3.554 0.6046
 310MOL H610214 4.980 5.808 3.619 0.8423
 310MOL C710215 4.819 5.871 3.474 0.1818
 310MOL H710216 4.877 5.963 3.463 -1.1695
 310MOL H810217 4.814 5.838 3.370 -0.6102
 310MOL C810218 4.445 5.921 3.042 0.5460
 310MOL H910219 4.351 5.896 3.090 -0.6971
 310MOL C910220 4.668 6.014 3.040 0.3764
 310MOL H1010221 4.738 6.083 3.086 -0.3956
 310MOL C1010222 4.515 6.053 3.242 -0.1720
 310MOL H1110223 4.516 6.162 3.234 1.4787
 310MOL H1210224 4.420 6.019 3.285 -0.1549
 310MOL C1110225 4.463 5.880 2.913 0.0324
 310MOL H1310226 4.379 5.821 2.876 0.7620
 310MOL C1210227 4.583 5.897 2.844 0.3660
 310MOL H1410228 4.592 5.855 2.744 0.5094
 310MOL C1310229 4.684 5.970 2.907 -0.1668
 310MOL H1510230 4.777 5.986 2.854 -0.0911
 311MOL O110231 4.574 5.977 5.894 -0.0951
 311MOL O210232 4.653 5.949 6.453 -0.7990
 311MOL H110233 4.703 6.023 6.491 -2.8945
 311MOL O310234 4.459 6.031 6.088 -0.4837
 311MOL O410235 4.686 6.100 6.304 -0.1826
 311MOL N110236 4.658 5.914 6.090 -0.0810
 311MOL C110237 4.558 5.982 6.028 -1.0073
 311MOL C210238 4.654 5.985 6.327 0.9756
 311MOL C310239 4.642 5.866 6.227 0.0616
 311MOL H210240 4.549 5.809 6.237 -0.2946
 311MOL C410241 4.751 5.761 6.249 0.3171
 311MOL H310242 4.789 5.778 6.350 -2.8772
 311MOL H410243 4.719 5.657 6.235 1.3033
 311MOL C510244 4.506 5.998 5.663 0.5613
 311MOL C610245 4.856 5.790 6.143 -0.3652
 311MOL H510246 4.898 5.695 6.108 -1.5467
 311MOL H610247 4.933 5.865 6.168 -0.8556
 311MOL C710248 4.778 5.857 6.031 -0.3117
 311MOL H710249 4.845 5.938 6.000 -1.0582
 311MOL H810250 4.763 5.788 5.947 1.4142
 311MOL C810251 4.421 5.899 5.604 0.8599
 311MOL H910252 4.347 5.842 5.660 3.1157
 311MOL C910253 4.621 6.038 5.591 -0.2553
 311MOL H1010254 4.698 6.103 5.633 -0.3429
 311MOL C1010255 4.482 6.041 5.809 -0.4441
 311MOL H1110256 4.482 6.150 5.821 -0.0012
 311MOL H1210257 4.383 6.001 5.835 -1.0695
 311MOL C1110258 4.442 5.856 5.473 0.3992
 311MOL H1310259 4.376 5.783 5.429 -3.4287
 311MOL C1210260 4.543 5.909 5.394 -0.8298
 311MOL H1410261 4.565 5.879 5.292 0.0279
 311MOL C1310262 4.639 5.998 5.457 -0.3386
 311MOL H1510263 4.725 6.035 5.402 -0.6182
 312MOL O110264 4.582 5.943 8.406 0.2264
 312MOL O210265 4.610 5.941 8.966 0.6820
 312MOL H110266 4.637 6.019 9.016 0.8169
 312MOL O310267 4.447 5.987 8.581 0.4370
 312MOL O410268 4.651 6.091 8.817 0.1533
 312MOL N110269 4.642 5.875 8.599 0.3592
 312MOL C110270 4.551 5.945 8.533 -0.5033
 312MOL C210271 4.611 5.975 8.836 -0.7051
 312MOL C310272 4.633 5.846 8.746 0.5136
 312MOL H210273 4.534 5.798 8.751 -0.3860
 312MOL C410274 4.759 5.766 8.780 -0.0888
 312MOL H310275 4.813 5.812 8.864 -0.5162
 312MOL H410276 4.738 5.659 8.799 0.5048
 312MOL C510277 4.506 5.966 8.169 0.4909
 312MOL C610278 4.839 5.760 8.646 -0.1174
 312MOL H510279 4.842 5.658 8.606 1.6809
 312MOL H610280 4.943 5.791 8.663 -0.2070
 312MOL C710281 4.778 5.847 8.545 -0.2607
 312MOL H710282 4.839 5.937 8.529 -0.1513
 312MOL H810283 4.768 5.800 8.446 2.1323
 312MOL C810284 4.422 5.899 8.086 -0.3932
 312MOL H910285 4.330 5.859 8.129 -0.2415
 312MOL C910286 4.631 6.007 8.124 0.2355
 312MOL H1010287 4.692 6.072 8.186 -3.2801
 312MOL C1010288 4.470 5.996 8.319 -0.1022
 312MOL H1110289 4.453 6.102 8.339 0.4871
 312MOL H1210290 4.374 5.946 8.338 -0.2014
 312MOL C1110291 4.461 5.849 7.963 0.1956
 312MOL H1310292 4.390 5.792 7.902 -1.1792
 312MOL C1210293 4.591 5.882 7.918 0.6791
 312MOL H1410294 4.629 5.842 7.825 1.4781
 312MOL C1310295 4.671 5.972 7.994 -0.9518
 312MOL H1510296 4.768 6.004 7.957 -0.2375
 313MOL O110297 4.596 6.766 0.818 -0.4414
 313MOL O210298 4.655 6.752 1.397 0.1208
 313MOL H110299 4.664 6.847 1.419 -1.9979
 313MOL O310300 4.462 6.789 0.997 -0.4437
 313MOL O410301 4.671 6.896 1.223 -0.6338
 313MOL N110302 4.668 6.692 1.022 0.1639
 313MOL C110303 4.570 6.759 0.953 -1.3285
 313MOL C210304 4.662 6.780 1.261 -0.1640
 313MOL C310305 4.649 6.659 1.167 -0.3200
 313MOL H210306 4.545 6.625 1.182 -1.6067
 313MOL C410307 4.748 6.552 1.196 -0.4822
 313MOL H310308 4.795 6.553 1.296 1.8500
 313MOL H410309 4.692 6.457 1.196 -1.5562
 313MOL C510310 4.519 6.758 0.590 0.2249
 313MOL C610311 4.860 6.565 1.087 -0.0762
 313MOL H510312 4.901 6.466 1.062 0.5428
 313MOL H610313 4.930 6.639 1.127 -0.7343
 313MOL C710314 4.791 6.635 0.964 -0.2786
 313MOL H710315 4.850 6.707 0.905 0.1354
 313MOL H810316 4.759 6.563 0.888 -2.7028
 313MOL C810317 4.412 6.682 0.537 -0.1023
 313MOL H910318 4.326 6.654 0.598 0.6795
 313MOL C910319 4.642 6.760 0.518 -0.3393
 313MOL H1010320 4.726 6.794 0.577 -1.3305
 313MOL C1010321 4.504 6.824 0.726 -0.2150
 313MOL H1110322 4.528 6.929 0.707 -3.7056
 313MOL H1210323 4.397 6.810 0.749 -0.4647
 313MOL C1110324 4.426 6.629 0.411 -0.6068
 313MOL H1310325 4.340 6.579 0.368 0.2200
 313MOL C1210326 4.541 6.647 0.333 0.3233
 313MOL H1410327 4.546 6.614 0.229 0.0325
 313MOL C1310328 4.654 6.709 0.392 -0.6671
 313MOL H1510329 4.749 6.703 0.340 0.9157
 314MOL O110330 4.593 6.740 3.349 -0.2113
 314MOL O210331 4.655 6.789 3.916 0.2535
 314MOL H110332 4.702 6.863 3.959 -0.5049
 314MOL O310333 4.472 6.812 3.530 0.3644
 314MOL O410334 4.707 6.914 3.748 0.5878
 314MOL N110335 4.658 6.703 3.560 -0.0522
 314MOL C110336 4.567 6.759 3.480 -0.4223
 314MOL C210337 4.668 6.808 3.789 -0.1779
 314MOL C310338 4.638 6.680 3.705 0.5472
 314MOL H210339 4.535 6.643 3.719 -0.3922
 314MOL C410340 4.743 6.574 3.727 -0.4799
 314MOL H310341 4.782 6.576 3.829 0.5317
 314MOL H410342 4.712 6.470 3.716 0.8891
 314MOL C510343 4.536 6.763 3.123 -0.1913
 314MOL C610344 4.860 6.591 3.630 0.0329
 314MOL H510345 4.906 6.496 3.598 -1.2565
 314MOL H610346 4.932 6.656 3.680 0.3075
 314MOL C710347 4.797 6.675 3.521 0.5562
 314MOL H710348 4.845 6.767 3.486 -2.7596
 314MOL H810349 4.784 6.604 3.439 -0.7379
 314MOL C810350 4.464 6.688 3.024 0.7981
 314MOL H910351 4.373 6.636 3.050 0.4540
 314MOL C910352 4.644 6.840 3.076 -0.1089
 314MOL H1010353 4.697 6.908 3.142 -2.1965
 314MOL C1010354 4.485 6.786 3.261 0.2326
 314MOL H1110355 4.475 6.894 3.278 3.3765
 314MOL H1210356 4.394 6.727 3.280 0.3414
 314MOL C1110357 4.495 6.680 2.888 0.5116
 314MOL H1310358 4.435 6.626 2.815 2.3569
 314MOL C1210359 4.607 6.752 2.848 -0.3651
 314MOL H1410360 4.647 6.737 2.748 3.2361
 314MOL C1310361 4.682 6.825 2.939 0.3981
 314MOL H1510362 4.764 6.882 2.896 -0.6712
 315MOL O110363 4.566 6.763 5.879 0.1423
 315MOL O210364 4.655 6.743 6.433 -0.3952
 315MOL H110365 4.680 6.822 6.485 -1.4049
 315MOL O310366 4.471 6.843 6.069 -0.3090
 315MOL O410367 4.686 6.892 6.286 0.3793
 315MOL N110368 4.641 6.700 6.076 0.4215
 315MOL C110369 4.560 6.782 6.014 -0.1008
 315MOL C210370 4.658 6.779 6.311 -0.8591
 315MOL C310371 4.638 6.658 6.219 0.2464
 315MOL H210372 4.541 6.621 6.256 -0.0992
 315MOL C410373 4.755 6.560 6.240 0.1953
 315MOL H310374 4.803 6.564 6.338 -0.2073
 315MOL H410375 4.717 6.457 6.245 0.4124
 315MOL C510376 4.483 6.779 5.652 -0.6090
 315MOL C610377 4.845 6.567 6.121 0.1170
 315MOL H510378 4.873 6.464 6.097 -1.9598
 315MOL H610379 4.938 6.619 6.149 -0.0450
 315MOL C710380 4.765 6.646 6.012 0.7665
 315MOL H710381 4.825 6.734 5.986 -1.8410
 315MOL H810382 4.750 6.589 5.919 -0.7701
 315MOL C810383 4.371 6.708 5.601 0.1360
 315MOL H910384 4.285 6.694 5.667 -0.1691
 315MOL C910385 4.597 6.795 5.568 0.2614
 315MOL H1010386 4.675 6.859 5.607 0.9417
 315MOL C1010387 4.489 6.850 5.793 0.3996
 315MOL H1110388 4.530 6.951 5.785 0.9882
 315MOL H1210389 4.389 6.868 5.834 1.5986
 315MOL C1110390 4.374 6.655 5.469 0.2180
 315MOL H1310391 4.288 6.595 5.439 1.7534
 315MOL C1210392 4.486 6.678 5.387 -0.5289
 315MOL H1410393 4.479 6.656 5.281 -1.5676
 315MOL C1310394 4.596 6.751 5.431 -0.6768
 315MOL H1510395 4.677 6.772 5.362 -0.3040
 316MOL O110396 4.546 6.726 8.414 -0.3501
 316MOL O210397 4.639 6.724 8.979 -0.2456
 316MOL H110398 4.657 6.811 9.020 -0.6626
 316MOL O310399 4.436 6.795 8.606 -0.3211
 316MOL O410400 4.680 6.861 8.810 -0.2597
 316MOL N110401 4.628 6.661 8.619 -0.2510
 316MOL C110402 4.527 6.731 8.551 -1.0494
 316MOL C210403 4.640 6.757 8.850 0.4435
 316MOL C310404 4.624 6.627 8.763 -0.5936
 316MOL H210405 4.525 6.586 8.787 -0.1840
 316MOL C410406 4.732 6.518 8.784 -0.8501
 316MOL H310407 4.777 6.521 8.884 -0.9188
 316MOL H410408 4.679 6.422 8.781 -0.9330
 316MOL C510409 4.490 6.757 8.180 -0.2041
 316MOL C610410 4.826 6.532 8.664 0.5991
 316MOL H510411 4.879 6.440 8.634 -0.0519
 316MOL H610412 4.906 6.599 8.697 0.8188
 316MOL C710413 4.747 6.602 8.553 -0.4152
 316MOL H710414 4.795 6.691 8.513 0.0859
 316MOL H810415 4.719 6.536 8.470 1.2283
 316MOL C810416 4.385 6.683 8.127 -0.6224
 316MOL H910417 4.292 6.671 8.182 -0.9640
 316MOL C910418 4.611 6.772 8.117 0.6825
 316MOL H1010419 4.691 6.832 8.158 -0.2915
 316MOL C1010420 4.478 6.819 8.319 0.2047
 316MOL H1110421 4.526 6.918 8.319 0.8456
 316MOL H1210422 4.374 6.839 8.346 -0.1947
 316MOL C1110423 4.395 6.628 7.994 0.6623
 316MOL H1310424 4.309 6.586 7.942 1.2406
 316MOL C1210425 4.522 6.632 7.934 0.4461
 316MOL H1410426 4.537 6.595 7.833 2.7398
 316MOL C1310427 4.626 6.706 7.994 0.3685
 316MOL H1510428 4.715 6.706 7.930 -0.6002
 317MOL O110429 4.549 7.505 0.846 0.6469
 317MOL O210430 4.654 7.531 1.410 -0.3257
 317MOL H110431 4.678 7.620 1.442 0.8202
 317MOL O310432 4.446 7.557 1.039 0.1244
 317MOL O410433 4.678 7.664 1.243 0.5016
 317MOL N110434 4.653 7.454 1.042 -0.1294
 317MOL C110435 4.541 7.508 0.976 0.5364
 317MOL C210436 4.666 7.550 1.278 0.0738
 317MOL C310437 4.641 7.422 1.194 -0.0263
 317MOL H210438 4.542 7.377 1.202 -0.7180
 317MOL C410439 4.746 7.314 1.204 -0.2545
 317MOL H310440 4.799 7.332 1.298 -1.1194
 317MOL H410441 4.711 7.210 1.199 0.1324
 317MOL C510442 4.476 7.538 0.615 -0.4014
 317MOL C610443 4.846 7.332 1.086 -0.2744
 317MOL H510444 4.891 7.237 1.055 -0.3542
 317MOL H610445 4.932 7.389 1.122 1.1420
 317MOL C710446 4.777 7.411 0.977 0.1719
 317MOL H710447 4.832 7.503 0.953 -1.3183
 317MOL H810448 4.760 7.344 0.892 0.6792
 317MOL C810449 4.395 7.461 0.531 1.0015
 317MOL H910450 4.296 7.427 0.559 0.8760
 317MOL C910451 4.606 7.563 0.577 0.5063
 317MOL H1010452 4.673 7.617 0.644 -1.6581
 317MOL C1010453 4.447 7.565 0.759 0.5712
 317MOL H1110454 4.428 7.670 0.785 1.8330
 317MOL H1210455 4.357 7.505 0.779 -0.4996
 317MOL C1110456 4.442 7.429 0.402 0.8480
 317MOL H1310457 4.390 7.363 0.333 -0.6468
 317MOL C1210458 4.569 7.463 0.363 -0.3664
 317MOL H1410459 4.599 7.435 0.262 0.7227
 317MOL C1310460 4.652 7.533 0.447 -0.1177
 317MOL H1510461 4.753 7.556 0.415 0.7870
 318MOL O110462 4.603 7.551 3.346 0.0004
 318MOL O210463 4.628 7.531 3.921 0.5725
 318MOL H110464 4.665 7.606 3.971 1.9509
 318MOL O310465 4.480 7.585 3.539 -0.7249
 318MOL O410466 4.668 7.673 3.764 0.8688
 318MOL N110467 4.671 7.475 3.551 -0.3935
 318MOL C110468 4.581 7.546 3.483 0.1309
 318MOL C210469 4.654 7.558 3.792 0.9704
 318MOL C310470 4.651 7.432 3.692 0.0443
 318MOL H210471 4.554 7.383 3.707 0.1317
 318MOL C410472 4.766 7.340 3.727 0.3793
 318MOL H310473 4.813 7.361 3.823 -0.1066
 318MOL H410474 4.732 7.235 3.726 -0.5796
 318MOL C510475 4.525 7.558 3.118 0.6480
 318MOL C610476 4.871 7.365 3.621 0.1950
 318MOL H510477 4.913 7.270 3.585 -1.9202
 318MOL H610478 4.948 7.434 3.659 -0.4409
 318MOL C710479 4.798 7.419 3.496 1.2019
 318MOL H710480 4.863 7.496 3.453 -0.7677
 318MOL H810481 4.783 7.340 3.422 1.0789
 318MOL C810482 4.442 7.481 3.041 0.1853
 318MOL H910483 4.341 7.451 3.064 0.1567
 318MOL C910484 4.650 7.594 3.066 -0.2143
 318MOL H1010485 4.722 7.657 3.116 1.7754
 318MOL C1010486 4.493 7.598 3.263 0.0176
 318MOL H1110487 4.491 7.707 3.279 0.2390
 318MOL H1210488 4.400 7.549 3.292 0.0579
 318MOL C1110489 4.481 7.437 2.915 -0.4072
 318MOL H1310490 4.409 7.386 2.852 -0.8227
 318MOL C1210491 4.610 7.465 2.865 0.5911
 318MOL H1410492 4.639 7.445 2.762 1.2587
 318MOL C1310493 4.691 7.553 2.939 0.1702
 318MOL H1510494 4.791 7.575 2.900 -0.3409
 319MOL O110495 4.584 7.550 5.886 -0.1746
 319MOL O210496 4.617 7.529 6.452 0.5516
 319MOL H110497 4.654 7.608 6.496 -0.1793
 319MOL O310498 4.462 7.574 6.077 0.3132
 319MOL O410499 4.656 7.685 6.301 -0.4280
 319MOL N110500 4.671 7.492 6.087 -0.0135
 319MOL C110501 4.569 7.549 6.022 -0.2890
 319MOL C210502 4.643 7.564 6.326 -0.1622
 319MOL C310503 4.642 7.448 6.222 0.2558
 319MOL H210504 4.545 7.398 6.232 0.8988
 319MOL C410505 4.742 7.335 6.257 0.0571
 319MOL H310506 4.785 7.354 6.356 -2.0970
 319MOL H410507 4.701 7.234 6.242 0.6428
 319MOL C510508 4.493 7.555 5.657 -0.8745
 319MOL C610509 4.850 7.347 6.152 0.1631
 319MOL H510510 4.875 7.243 6.126 -2.6781
 319MOL H610511 4.944 7.385 6.193 1.5847
 319MOL C710512 4.789 7.428 6.035 0.2987
 319MOL H710513 4.856 7.505 5.997 -0.7694
 319MOL H810514 4.763 7.357 5.956 -2.3188
 319MOL C810515 4.401 7.475 5.599 0.6149
 319MOL H910516 4.305 7.456 5.645 0.0908
 319MOL C910517 4.611 7.593 5.588 -0.8712
 319MOL H1010518 4.689 7.650 5.638 -0.5163
 319MOL C1010519 4.475 7.591 5.805 0.1754
 319MOL H1110520 4.457 7.697 5.822 -0.9752
 319MOL H1210521 4.386 7.534 5.836 -0.5392
 319MOL C1110522 4.420 7.433 5.469 0.2516
 319MOL H1310523 4.338 7.386 5.415 0.1984
 319MOL C1210524 4.534 7.475 5.390 -0.8167
 319MOL H1410525 4.542 7.439 5.287 -1.8707
 319MOL C1310526 4.633 7.548 5.457 0.2626
 319MOL H1510527 4.728 7.564 5.409 2.2179
 320MOL O110528 4.574 7.523 8.406 -0.3080
 320MOL O210529 4.657 7.516 8.974 0.2344
 320MOL H110530 4.670 7.600 9.021 -3.9863
 320MOL O310531 4.447 7.574 8.596 -0.1145
 320MOL O410532 4.684 7.663 8.803 0.9189
 320MOL N110533 4.649 7.457 8.606 0.2949
 320MOL C110534 4.548 7.530 8.541 -0.1000
 320MOL C210535 4.654 7.549 8.843 -0.0537
 320MOL C310536 4.655 7.422 8.752 0.3106
 320MOL H210537 4.561 7.371 8.776 0.0899
 320MOL C410538 4.776 7.328 8.778 -0.2914
 320MOL H310539 4.836 7.352 8.867 0.9825
 320MOL H410540 4.733 7.227 8.788 -1.9424
 320MOL C510541 4.513 7.560 8.171 0.8965
 320MOL C610542 4.855 7.338 8.649 0.7296
 320MOL H510543 4.879 7.236 8.617 -2.1504
 320MOL H610544 4.944 7.396 8.677 2.8520
 320MOL C710545 4.770 7.403 8.539 0.3546
 320MOL H710546 4.829 7.472 8.478 -0.4884
 320MOL H810547 4.738 7.325 8.468 2.6376
 320MOL C810548 4.417 7.495 8.095 0.5076
 320MOL H910549 4.320 7.472 8.139 -0.7672
 320MOL C910550 4.628 7.608 8.111 0.0936
 320MOL H1010551 4.699 7.663 8.172 -1.9726
 320MOL C1010552 4.479 7.580 8.317 -0.4005
 320MOL H1110553 4.472 7.689 8.320 0.4491
 320MOL H1210554 4.376 7.551 8.340 -1.6267
 320MOL C1110555 4.444 7.463 7.961 -0.4442
 320MOL H1310556 4.381 7.395 7.905 1.3466
 320MOL C1210557 4.558 7.516 7.892 -0.4689
 320MOL H1410558 4.589 7.486 7.792 0.2932
 320MOL C1310559 4.643 7.594 7.973 -1.1084
 320MOL H1510560 4.743 7.612 7.933 -0.3164
 321MOL O110561 5.171 0.470 0.821 0.7972
 321MOL O210562 5.297 0.426 1.372 -0.0889
 321MOL H110563 5.314 0.513 1.411 0.7943
 321MOL O310564 5.067 0.524 1.015 0.0857
 321MOL O410565 5.296 0.577 1.215 -0.0381
 321MOL N110566 5.253 0.391 1.010 -0.3356
 321MOL C110567 5.157 0.472 0.955 -0.3801
 321MOL C210568 5.263 0.465 1.254 0.0156
 321MOL C310569 5.237 0.345 1.149 -1.1343
 321MOL H210570 5.135 0.308 1.165 -1.1858
 321MOL C410571 5.336 0.225 1.166 0.5077
 321MOL H310572 5.373 0.212 1.269 -0.7458
 321MOL H410573 5.286 0.133 1.130 -0.1053
 321MOL C510574 5.084 0.456 0.603 -0.0768
 321MOL C610575 5.447 0.256 1.071 0.0218
 321MOL H510576 5.502 0.167 1.040 0.5830
 321MOL H610577 5.515 0.323 1.125 0.8091
 321MOL C710578 5.375 0.328 0.953 0.5417
 321MOL H710579 5.444 0.401 0.908 1.3777
 321MOL H810580 5.350 0.257 0.873 0.2550
 321MOL C810581 4.982 0.377 0.556 0.4107
 321MOL H910582 4.888 0.362 0.610 0.0499
 321MOL C910583 5.186 0.496 0.520 -0.6789
 321MOL H1010584 5.265 0.561 0.558 -0.5627
 321MOL C1010585 5.068 0.519 0.743 0.7251
 321MOL H1110586 5.090 0.626 0.740 2.8220
 321MOL H1210587 4.972 0.488 0.787 0.9959
 321MOL C1110588 4.977 0.332 0.425 1.0497
 321MOL H1310589 4.891 0.276 0.390 0.8508
 321MOL C1210590 5.079 0.374 0.340 -0.4148
 321MOL H1410591 5.074 0.344 0.236 1.0164
 321MOL C1310592 5.180 0.457 0.384 -0.1567
 321MOL H1510593 5.253 0.482 0.307 -1.8079
 322MOL O110594 5.225 0.461 3.347 0.5016
 322MOL O210595 5.338 0.443 3.915 -0.0619
 322MOL H110596 5.359 0.529 3.955 0.9126
 322MOL O310597 5.104 0.500 3.542 0.3373
 322MOL O410598 5.301 0.591 3.767 -0.8517
 322MOL N110599 5.308 0.393 3.548 -0.4972
 322MOL C110600 5.210 0.471 3.485 -0.0897
 322MOL C210601 5.329 0.473 3.787 -0.5703
 322MOL C310602 5.305 0.360 3.691 0.4032
 322MOL H210603 5.206 0.318 3.712 1.2602
 322MOL C410604 5.414 0.247 3.706 -0.2043
 322MOL H310605 5.455 0.252 3.808 -2.0622
 322MOL H410606 5.367 0.148 3.699 -1.1092
 322MOL C510607 5.143 0.461 3.120 0.3049
 322MOL C610608 5.507 0.275 3.589 -1.5199
 322MOL H510609 5.562 0.188 3.549 0.4754
 322MOL H610610 5.579 0.351 3.622 -2.9868
 322MOL C710611 5.417 0.333 3.473 0.0754
 322MOL H710612 5.462 0.420 3.425 0.3583
 322MOL H810613 5.383 0.258 3.400 -0.6829
 322MOL C810614 5.047 0.388 3.053 -0.6289
 322MOL H910615 4.945 0.383 3.092 -0.7536
 322MOL C910616 5.264 0.490 3.046 0.1315
 322MOL H1010617 5.345 0.544 3.094 -0.8342
 322MOL C1010618 5.126 0.516 3.253 -0.1866
 322MOL H1110619 5.133 0.625 3.243 1.8385
 322MOL H1210620 5.023 0.492 3.282 0.4564
 322MOL C1110621 5.061 0.345 2.924 0.4945
 322MOL H1310622 4.987 0.278 2.881 -0.8056
 322MOL C1210623 5.176 0.380 2.849 -0.0822
 322MOL H1410624 5.190 0.355 2.744 -1.8088
 322MOL C1310625 5.277 0.444 2.915 -0.5795
 322MOL H1510626 5.374 0.467 2.872 0.8945
 323MOL O110627 5.159 0.495 5.866 -0.3595
 323MOL O210628 5.247 0.485 6.446 0.5436
 323MOL H110629 5.307 0.556 6.476 0.1737
 323MOL O310630 5.045 0.547 6.058 0.3818
 323MOL O410631 5.281 0.635 6.295 -0.1827
 323MOL N110632 5.246 0.442 6.078 0.5410
 323MOL C110633 5.153 0.513 6.005 0.1487
 323MOL C210634 5.243 0.522 6.319 0.1043
 323MOL C310635 5.229 0.402 6.223 0.1288
 323MOL H210636 5.130 0.356 6.233 0.5364
 323MOL C410637 5.336 0.293 6.241 -0.1867
 323MOL H310638 5.382 0.275 6.339 2.6219
 323MOL H410639 5.286 0.196 6.227 1.9647
 323MOL C510640 5.096 0.524 5.637 0.7219
 323MOL C610641 5.437 0.322 6.135 -0.4471
 323MOL H510642 5.488 0.229 6.106 -0.4540
 323MOL H610643 5.505 0.400 6.174 1.5760
 323MOL C710644 5.363 0.384 6.020 1.0111
 323MOL H710645 5.425 0.468 5.984 0.0080
 323MOL H810646 5.341 0.312 5.939 1.0777
 323MOL C810647 5.001 0.440 5.563 -0.9758
 323MOL H910648 4.905 0.423 5.609 -0.9248
 323MOL C910649 5.229 0.529 5.583 -0.5809
 323MOL H1010650 5.307 0.577 5.641 0.7378
 323MOL C1010651 5.061 0.559 5.782 -0.4127
 323MOL H1110652 5.054 0.666 5.801 -1.3332
 323MOL H1210653 4.962 0.522 5.813 -0.1075
 323MOL C1110654 5.033 0.392 5.434 -0.3479
 323MOL H1310655 4.960 0.350 5.365 0.0122
 323MOL C1210656 5.160 0.418 5.376 -0.8339
 323MOL H1410657 5.177 0.405 5.269 2.1601
 323MOL C1310658 5.262 0.484 5.453 0.8181
 323MOL H1510659 5.358 0.507 5.408 -0.3570
 324MOL O110660 5.194 0.501 8.412 0.5253
 324MOL O210661 5.284 0.463 8.987 0.0306
 324MOL H110662 5.300 0.552 9.023 -0.7836
 324MOL O310663 5.069 0.556 8.598 0.1161
 324MOL O410664 5.263 0.626 8.842 0.1183
 324MOL N110665 5.272 0.445 8.623 -0.0540
 324MOL C110666 5.174 0.516 8.546 0.3416
 324MOL C210667 5.250 0.506 8.864 0.4334
 324MOL C310668 5.236 0.392 8.759 -0.1415
 324MOL H210669 5.133 0.356 8.750 0.5640
 324MOL C410670 5.340 0.276 8.783 -0.2553
 324MOL H310671 5.372 0.254 8.885 0.4311
 324MOL H410672 5.287 0.185 8.751 -0.0682
 324MOL C510673 5.111 0.492 8.189 0.2355
 324MOL C610674 5.456 0.300 8.684 0.4941
 324MOL H510675 5.511 0.210 8.655 0.2186
 324MOL H610676 5.524 0.365 8.741 0.3486
 324MOL C710677 5.396 0.379 8.566 -0.3357
 324MOL H710678 5.455 0.464 8.528 -1.4580
 324MOL H810679 5.368 0.310 8.485 1.2544
 324MOL C810680 5.014 0.422 8.117 0.6115
 324MOL H910681 4.910 0.419 8.149 0.4471
 324MOL C910682 5.234 0.508 8.126 0.4126
 324MOL H1010683 5.312 0.555 8.186 2.5233
 324MOL C1010684 5.095 0.562 8.320 0.3531
 324MOL H1110685 5.120 0.669 8.313 -1.8242
 324MOL H1210686 4.991 0.562 8.355 1.0093
 324MOL C1110687 5.035 0.370 7.985 0.2532
 324MOL H1310688 4.956 0.318 7.931 -1.1311
 324MOL C1210689 5.157 0.395 7.918 -0.0146
 324MOL H1410690 5.173 0.377 7.813 1.8659
 324MOL C1310691 5.255 0.462 7.993 0.1901
 324MOL H1510692 5.349 0.491 7.947 -1.0767
 325MOL O110693 5.205 1.254 0.803 0.0675
 325MOL O210694 5.270 1.234 1.388 -0.4301
 325MOL H110695 5.302 1.318 1.424 2.2113
 325MOL O310696 5.061 1.275 0.982 -0.2361
 325MOL O410697 5.285 1.379 1.236 -0.2197
 325MOL N110698 5.261 1.181 1.014 0.2532
 325MOL C110699 5.168 1.241 0.933 0.4823
 325MOL C210700 5.263 1.263 1.260 0.2550
 325MOL C310701 5.243 1.149 1.159 0.2080
 325MOL H210702 5.141 1.108 1.162 0.3871
 325MOL C410703 5.344 1.034 1.184 -0.4047
 325MOL H310704 5.384 1.051 1.284 2.4823
 325MOL H410705 5.308 0.930 1.186 2.6075
 325MOL C510706 5.133 1.261 0.580 0.1527
 325MOL C610707 5.456 1.049 1.081 0.2282
 325MOL H510708 5.493 0.949 1.056 -0.5640
 325MOL H610709 5.544 1.103 1.117 2.5010
 325MOL C710710 5.395 1.131 0.966 0.6782
 325MOL H710711 5.440 1.225 0.930 0.5917
 325MOL H810712 5.384 1.069 0.876 -0.6552
 325MOL C810713 5.030 1.185 0.518 -0.4753
 325MOL H910714 4.942 1.150 0.572 -1.0180
 325MOL C910715 5.249 1.305 0.507 0.3451
 325MOL H1010716 5.327 1.362 0.556 1.0925
 325MOL C1010717 5.117 1.324 0.714 0.1427
 325MOL H1110718 5.122 1.434 0.715 0.6256
 325MOL H1210719 5.012 1.308 0.743 -0.8649
 325MOL C1110720 5.052 1.149 0.387 0.1660
 325MOL H1310721 4.974 1.088 0.342 -1.4238
 325MOL C1210722 5.158 1.189 0.307 -0.4009
 325MOL H1410723 5.167 1.156 0.204 1.3080
 325MOL C1310724 5.259 1.265 0.374 0.2789
 325MOL H1510725 5.344 1.298 0.316 -0.4299
 326MOL O110726 5.207 1.284 3.343 0.0958
 326MOL O210727 5.309 1.210 3.900 0.3433
 326MOL H110728 5.332 1.294 3.944 -2.0127
 326MOL O310729 5.087 1.318 3.539 -0.4942
 326MOL O410730 5.325 1.373 3.745 0.0876
 326MOL N110731 5.275 1.188 3.534 -0.1967
 326MOL C110732 5.182 1.271 3.479 -0.3519
 326MOL C210733 5.295 1.256 3.775 -0.5809
 326MOL C310734 5.278 1.139 3.672 0.2801
 326MOL H210735 5.178 1.101 3.697 2.0772
 326MOL C410736 5.386 1.032 3.684 0.4506
 326MOL H310737 5.432 1.038 3.783 2.9126
 326MOL H410738 5.345 0.932 3.664 0.0684
 326MOL C510739 5.123 1.269 3.120 0.0726
 326MOL C610740 5.483 1.081 3.577 0.0982
 326MOL H510741 5.539 0.995 3.538 3.3335
 326MOL H610742 5.558 1.153 3.612 0.9702
 326MOL C710743 5.395 1.141 3.468 -0.1718
 326MOL H710744 5.452 1.224 3.422 0.2380
 326MOL H810745 5.369 1.068 3.391 -0.5543
 326MOL C810746 5.034 1.165 3.089 -0.5630
 326MOL H910747 4.954 1.145 3.159 0.1818
 326MOL C910748 5.223 1.299 3.031 0.1822
 326MOL H1010749 5.302 1.371 3.051 1.4762
 326MOL C1010750 5.114 1.344 3.252 -0.4834
 326MOL H1110751 5.135 1.450 3.235 -0.1565
 326MOL H1210752 5.013 1.337 3.293 -1.0729
 326MOL C1110753 5.034 1.108 2.959 0.7819
 326MOL H1310754 4.954 1.044 2.922 -1.0729
 326MOL C1210755 5.127 1.143 2.868 -0.5492
 326MOL H1410756 5.120 1.107 2.766 0.9952
 326MOL C1310757 5.221 1.235 2.904 -0.4375
 326MOL H1510758 5.301 1.251 2.832 -0.2335
 327MOL O110759 5.188 1.255 5.877 -0.3929
 327MOL O210760 5.261 1.238 6.448 0.0630
 327MOL H110761 5.284 1.320 6.495 0.9224
 327MOL O310762 5.091 1.330 6.065 0.2118
 327MOL O410763 5.278 1.399 6.297 0.0493
 327MOL N110764 5.276 1.201 6.075 0.5697
 327MOL C110765 5.186 1.280 6.010 0.4819
 327MOL C210766 5.264 1.277 6.319 -0.1868
 327MOL C310767 5.257 1.164 6.217 0.0514
 327MOL H210768 5.152 1.133 6.218 0.0393
 327MOL C410769 5.367 1.053 6.240 -0.0561
 327MOL H310770 5.427 1.052 6.331 -0.4506
 327MOL H410771 5.307 0.961 6.238 -0.3532
 327MOL C510772 5.100 1.268 5.648 0.0805
 327MOL C610773 5.462 1.056 6.117 -0.4441
 327MOL H510774 5.477 0.954 6.077 0.9167
 327MOL H610775 5.560 1.104 6.132 -1.4046
 327MOL C710776 5.385 1.132 6.012 -0.3633
 327MOL H710777 5.457 1.201 5.966 -0.1851
 327MOL H810778 5.339 1.065 5.938 -0.2951
 327MOL C810779 4.994 1.201 5.586 -0.1832
 327MOL H910780 4.907 1.189 5.650 1.7311
 327MOL C910781 5.225 1.291 5.580 0.1459
 327MOL H1010782 5.306 1.354 5.615 -0.8633
 327MOL C1010783 5.085 1.319 5.787 -0.1636
 327MOL H1110784 5.098 1.427 5.800 0.5959
 327MOL H1210785 4.984 1.300 5.826 -0.0919
 327MOL C1110786 5.015 1.141 5.461 -0.1017
 327MOL H1310787 4.935 1.074 5.430 1.4988
 327MOL C1210788 5.137 1.163 5.391 -0.3775
 327MOL H1410789 5.147 1.135 5.287 -0.8201
 327MOL C1310790 5.241 1.237 5.452 -0.6191
 327MOL H1510791 5.325 1.261 5.387 -1.0440
 328MOL O110792 5.188 1.251 8.419 0.7255
 328MOL O210793 5.242 1.224 8.984 0.2667
 328MOL H110794 5.267 1.306 9.029 0.6832
 328MOL O310795 5.081 1.332 8.608 -0.1831
 328MOL O410796 5.282 1.380 8.848 0.1973
 328MOL N110797 5.270 1.205 8.620 0.1829
 328MOL C110798 5.169 1.266 8.554 -0.3755
 328MOL C210799 5.248 1.268 8.859 1.3926
 328MOL C310800 5.245 1.151 8.751 0.2319
 328MOL H210801 5.147 1.102 8.752 0.2407
 328MOL C410802 5.360 1.041 8.766 0.5112
 328MOL H310803 5.387 1.040 8.872 -0.5639
 328MOL H410804 5.321 0.939 8.756 -0.4417
 328MOL C510805 5.115 1.283 8.181 -0.2153
 328MOL C610806 5.470 1.074 8.666 0.3687
 328MOL H510807 5.510 0.993 8.603 -0.6819
 328MOL H610808 5.551 1.124 8.721 -0.9808
 328MOL C710809 5.397 1.153 8.563 -0.2386
 328MOL H710810 5.456 1.237 8.525 -0.3763
 328MOL H810811 5.383 1.088 8.476 -1.4820
 328MOL C810812 5.022 1.206 8.110 -0.2507
 328MOL H910813 4.922 1.185 8.147 -0.4431
 328MOL C910814 5.238 1.328 8.126 0.0308
 328MOL H1010815 5.308 1.385 8.187 1.0954
 328MOL C1010816 5.088 1.310 8.333 -0.2292
 328MOL H1110817 5.083 1.419 8.347 1.9961
 328MOL H1210818 4.987 1.276 8.360 -1.0563
 328MOL C1110819 5.051 1.172 7.980 -0.4639
 328MOL H1310820 4.992 1.101 7.923 0.1705
 328MOL C1210821 5.172 1.215 7.927 0.4303
 328MOL H1410822 5.189 1.188 7.824 -1.1691
 328MOL C1310823 5.274 1.286 7.997 -0.0523
 328MOL H1510824 5.364 1.321 7.947 0.0586
 329MOL O110825 5.181 2.046 0.814 -0.2640
 329MOL O210826 5.251 2.038 1.365 0.3824
 329MOL H110827 5.305 2.110 1.403 -1.7997
 329MOL O310828 5.054 2.050 0.999 0.1548
 329MOL O410829 5.305 2.179 1.203 0.8207
 329MOL N110830 5.255 1.955 1.007 0.3626
 329MOL C110831 5.152 2.014 0.939 -0.4284
 329MOL C210832 5.271 2.062 1.238 -0.4130
 329MOL C310833 5.250 1.934 1.150 0.1172
 329MOL H210834 5.149 1.897 1.171 -0.1423
 329MOL C410835 5.357 1.830 1.172 -0.0007
 329MOL H310836 5.391 1.837 1.276 -2.0321
 329MOL H410837 5.313 1.732 1.152 -0.3206
 329MOL C510838 5.113 2.062 0.587 0.2186
 329MOL C610839 5.461 1.858 1.064 0.1349
 329MOL H510840 5.514 1.765 1.039 1.1068
 329MOL H610841 5.543 1.916 1.109 -0.2226
 329MOL C710842 5.385 1.920 0.950 0.2179
 329MOL H710843 5.430 2.015 0.918 0.0258
 329MOL H810844 5.381 1.847 0.868 1.2626
 329MOL C810845 5.032 1.986 0.497 0.1610
 329MOL H910846 4.931 1.957 0.526 0.7747
 329MOL C910847 5.240 2.106 0.534 0.0837
 329MOL H1010848 5.316 2.153 0.595 -0.5971
 329MOL C1010849 5.074 2.099 0.732 0.1044
 329MOL H1110850 5.069 2.208 0.744 -0.2521
 329MOL H1210851 4.979 2.052 0.758 -0.3379
 329MOL C1110852 5.079 1.955 0.369 0.9547
 329MOL H1310853 5.012 1.903 0.301 -0.0826
 329MOL C1210854 5.201 2.009 0.317 -0.1638
 329MOL H1410855 5.232 1.973 0.219 0.1392
 329MOL C1310856 5.282 2.081 0.402 -0.1684
 329MOL H1510857 5.379 2.120 0.371 -0.8872
 330MOL O110858 5.201 2.044 3.357 0.4620
 330MOL O210859 5.282 2.016 3.915 -0.0360
 330MOL H110860 5.293 2.092 3.975 -0.5218
 330MOL O310861 5.071 2.075 3.546 0.2620
 330MOL O410862 5.293 2.180 3.764 -0.2876
 330MOL N110863 5.277 1.976 3.559 0.3402
 330MOL C110864 5.176 2.041 3.494 -0.5051
 330MOL C210865 5.266 2.062 3.792 -0.1151
 330MOL C310866 5.264 1.938 3.695 0.4510
 330MOL H210867 5.166 1.893 3.710 0.6739
 330MOL C410868 5.375 1.833 3.709 0.2953
 330MOL H310869 5.428 1.848 3.804 -0.4865
 330MOL H410870 5.336 1.730 3.706 1.0816
 330MOL C510871 5.142 2.066 3.125 -0.6489
 330MOL C610872 5.482 1.856 3.601 -0.1604
 330MOL H510873 5.527 1.766 3.557 2.5528
 330MOL H610874 5.560 1.928 3.628 1.3054
 330MOL C710875 5.398 1.917 3.490 0.2053
 330MOL H710876 5.451 1.987 3.424 -0.0979
 330MOL H810877 5.361 1.842 3.419 0.1821
 330MOL C810878 5.040 2.007 3.047 0.1062
 330MOL H910879 4.937 2.004 3.082 0.0011
 330MOL C910880 5.265 2.089 3.065 0.8081
 330MOL H1010881 5.344 2.139 3.120 -0.8851
 330MOL C1010882 5.112 2.113 3.265 0.8830
 330MOL H1110883 5.127 2.221 3.272 -2.8836
 330MOL H1210884 5.004 2.101 3.282 0.5492
 330MOL C1110885 5.059 1.959 2.916 -0.2154
 330MOL H1310886 4.978 1.903 2.870 -0.8441
 330MOL C1210887 5.189 1.983 2.863 0.3151
 330MOL H1410888 5.206 1.949 2.762 0.9737
 330MOL C1310889 5.291 2.044 2.937 -0.1546
 330MOL H1510890 5.395 2.048 2.905 0.2025
 331MOL O110891 5.201 2.066 5.867 0.2023
 331MOL O210892 5.257 2.042 6.435 0.3040
 331MOL H110893 5.304 2.116 6.478 -0.8967
 331MOL O310894 5.072 2.090 6.050 0.3245
 331MOL O410895 5.291 2.178 6.278 -0.5515
 331MOL N110896 5.271 1.973 6.069 -0.2988
 331MOL C110897 5.173 2.043 6.000 -0.5854
 331MOL C210898 5.271 2.064 6.306 -0.7204
 331MOL C310899 5.259 1.940 6.213 -0.3599
 331MOL H210900 5.163 1.891 6.231 -1.6830
 331MOL C410901 5.374 1.823 6.227 -0.3847
 331MOL H310902 5.425 1.857 6.317 0.6385
 331MOL H410903 5.327 1.723 6.233 -2.3413
 331MOL C510904 5.140 2.074 5.634 -0.3681
 331MOL C610905 5.469 1.834 6.102 0.0229
 331MOL H510906 5.495 1.733 6.065 -1.0572
 331MOL H610907 5.562 1.884 6.132 -0.7167
 331MOL C710908 5.392 1.915 5.999 0.3279
 331MOL H710909 5.454 1.994 5.956 -0.8432
 331MOL H810910 5.360 1.855 5.913 -0.5287
 331MOL C810911 5.059 1.987 5.564 -0.0365
 331MOL H910912 4.960 1.959 5.598 0.0694
 331MOL C910913 5.266 2.099 5.586 0.4671
 331MOL H1010914 5.331 2.153 5.654 -0.9124
 331MOL C1010915 5.096 2.106 5.776 -0.6411
 331MOL H1110916 5.076 2.211 5.798 0.0766
 331MOL H1210917 5.008 2.045 5.802 -1.2697
 331MOL C1110918 5.092 1.945 5.439 -0.3201
 331MOL H1310919 5.025 1.880 5.386 0.1614
 331MOL C1210920 5.215 1.981 5.383 0.2493
 331MOL H1410921 5.239 1.939 5.285 -1.1475
 331MOL C1310922 5.304 2.061 5.456 -0.0601
 331MOL H1510923 5.405 2.068 5.416 -0.1874
 332MOL O110924 5.199 2.050 8.398 0.8433
 332MOL O210925 5.261 2.012 8.967 0.3698
 332MOL H110926 5.295 2.083 9.024 0.7393
 332MOL O310927 5.095 2.134 8.587 -0.3224
 332MOL O410928 5.301 2.187 8.833 0.4169
 332MOL N110929 5.273 2.001 8.599 -0.2417
 332MOL C110930 5.188 2.080 8.532 0.5350
 332MOL C210931 5.278 2.062 8.848 -0.2113
 332MOL C310932 5.246 1.955 8.741 0.1896
 332MOL H210933 5.145 1.925 8.770 0.5661
 332MOL C410934 5.324 1.826 8.751 -0.0311
 332MOL H310935 5.340 1.803 8.858 0.5570
 332MOL H410936 5.267 1.744 8.706 0.2413
 332MOL C510937 5.132 2.064 8.163 -0.5888
 332MOL C610938 5.437 1.849 8.655 -0.3909
 332MOL H510939 5.481 1.751 8.634 0.5310
 332MOL H610940 5.516 1.907 8.705 -0.8318
 332MOL C710941 5.379 1.918 8.537 -0.5356
 332MOL H710942 5.461 1.971 8.486 0.5468
 332MOL H810943 5.329 1.845 8.471 -0.0704
 332MOL C810944 5.033 1.998 8.085 -0.4217
 332MOL H910945 4.940 1.976 8.135 -0.5533
 332MOL C910946 5.254 2.089 8.103 -0.7367
 332MOL H1010947 5.333 2.143 8.153 1.4543
 332MOL C1010948 5.113 2.120 8.302 -0.5684
 332MOL H1110949 5.137 2.227 8.312 -1.3893
 332MOL H1210950 5.010 2.104 8.335 -0.5654
 332MOL C1110951 5.062 1.955 7.954 -0.5782
 332MOL H1310952 4.992 1.899 7.892 -0.4514
 332MOL C1210953 5.185 1.974 7.898 -0.6581
 332MOL H1410954 5.199 1.947 7.794 1.1726
 332MOL C1310955 5.281 2.047 7.969 0.3022
 332MOL H1510956 5.380 2.075 7.933 -0.4216
 333MOL O110957 5.183 2.864 0.805 -0.2612
 333MOL O210958 5.251 2.775 1.355 -0.2460
 333MOL H110959 5.276 2.866 1.380 -1.3012
 333MOL O310960 5.063 2.878 0.996 -0.1872
 333MOL O410961 5.267 2.939 1.215 0.6296
 333MOL N110962 5.259 2.761 0.988 -0.1806
 333MOL C110963 5.169 2.857 0.940 -0.1517
 333MOL C210964 5.251 2.819 1.230 0.1962
 333MOL C310965 5.245 2.704 1.124 0.2458
 333MOL H210966 5.147 2.653 1.126 -0.1910
 333MOL C410967 5.358 2.593 1.132 0.0467
 333MOL H310968 5.396 2.627 1.229 -1.8606
 333MOL H410969 5.322 2.491 1.149 1.5380
 333MOL C510970 5.099 2.865 0.599 0.0504
 333MOL C610971 5.451 2.613 1.015 -0.3152
 333MOL H510972 5.489 2.518 0.976 0.9107
 333MOL H610973 5.541 2.657 1.059 -0.8451
 333MOL C710974 5.381 2.709 0.915 -0.0591
 333MOL H710975 5.440 2.798 0.887 0.6323
 333MOL H810976 5.337 2.653 0.832 2.2320
 333MOL C810977 5.000 2.785 0.540 0.4095
 333MOL H910978 4.916 2.742 0.593 0.3912
 333MOL C910979 5.210 2.919 0.523 1.2066
 333MOL H1010980 5.288 2.976 0.571 0.2523
 333MOL C1010981 5.075 2.920 0.732 -0.1713
 333MOL H1110982 5.093 3.029 0.735 -0.5661
 333MOL H1210983 4.975 2.892 0.766 -0.6022
 333MOL C1110984 5.023 2.743 0.407 -0.2672
 333MOL H1310985 4.946 2.677 0.368 -2.4846
 333MOL C1210986 5.139 2.776 0.340 0.4902
 333MOL H1410987 5.161 2.747 0.238 1.5136
 333MOL C1310988 5.234 2.867 0.395 -0.0146
 333MOL H1510989 5.318 2.895 0.334 0.9724
 334MOL O110990 5.177 2.820 3.337 -0.6147
 334MOL O210991 5.279 2.790 3.901 0.3973
 334MOL H110992 5.307 2.876 3.937 0.5963
 334MOL O310993 5.100 2.875 3.544 0.3996
 334MOL O410994 5.293 2.939 3.741 0.0937
 334MOL N110995 5.291 2.747 3.523 0.2890
 334MOL C110996 5.194 2.837 3.472 0.3017
 334MOL C210997 5.283 2.823 3.776 0.5086
 334MOL C310998 5.281 2.704 3.667 0.1725
 334MOL H210999 5.184 2.654 3.676 1.0297
 334MOL C411000 5.398 2.600 3.697 0.4599
 334MOL H311001 5.456 2.623 3.787 -1.5915
 334MOL H411002 5.358 2.500 3.712 4.2584
 334MOL C511003 5.096 2.843 3.117 0.6852
 334MOL C611004 5.480 2.608 3.568 -0.0119
 334MOL H511005 5.500 2.503 3.542 0.6958
 334MOL H611006 5.580 2.648 3.591 -0.2774
 334MOL C711007 5.400 2.694 3.458 -0.3191
 334MOL H711008 5.462 2.773 3.413 -1.4397
 334MOL H811009 5.353 2.628 3.384 -1.3868
 334MOL C811010 5.004 2.753 3.063 -0.3719
 334MOL H911011 4.919 2.715 3.118 -0.0173
 334MOL C911012 5.206 2.888 3.046 0.4396
 334MOL H1011013 5.272 2.956 3.100 -0.0160
 334MOL C1011014 5.079 2.893 3.259 -0.1066
 334MOL H1111015 5.097 3.001 3.262 -2.3033
 334MOL H1211016 4.981 2.881 3.306 -0.2227
 334MOL C1111017 5.018 2.711 2.927 0.2418
 334MOL H1311018 4.946 2.641 2.887 -1.4811
 334MOL C1211019 5.127 2.762 2.855 0.0391
 334MOL H1411020 5.147 2.739 2.751 1.1304
 334MOL C1311021 5.223 2.840 2.914 0.6875
 334MOL H1511022 5.304 2.878 2.852 -0.2497
 335MOL O111023 5.164 2.813 5.871 0.1231
 335MOL O211024 5.242 2.819 6.438 -0.2096
 335MOL H111025 5.284 2.893 6.484 -1.7747
 335MOL O311026 5.042 2.876 6.057 0.3804
 335MOL O411027 5.295 2.946 6.267 0.0016
 335MOL N111028 5.240 2.753 6.075 -0.3499
 335MOL C111029 5.141 2.818 6.003 0.6230
 335MOL C211030 5.253 2.844 6.306 0.0845
 335MOL C311031 5.222 2.720 6.218 0.0897
 335MOL H211032 5.113 2.706 6.226 -0.0930
 335MOL C411033 5.322 2.607 6.255 0.8307
 335MOL H311034 5.351 2.614 6.361 -3.4784
 335MOL H411035 5.282 2.506 6.235 -0.9979
 335MOL C511036 5.090 2.823 5.640 -0.2559
 335MOL C611037 5.433 2.620 6.148 0.0154
 335MOL H511038 5.459 2.518 6.115 -0.6499
 335MOL H611039 5.517 2.676 6.188 0.3603
 335MOL C711040 5.366 2.700 6.031 -0.1072
 335MOL H711041 5.429 2.782 5.993 0.2926
 335MOL H811042 5.353 2.629 5.948 -2.9825
 335MOL C811043 4.995 2.732 5.589 -0.0091
 335MOL H911044 4.910 2.709 5.652 1.4961
 335MOL C911045 5.198 2.864 5.556 -0.1579
 335MOL H1011046 5.275 2.930 5.594 -2.6495
 335MOL C1011047 5.076 2.879 5.784 -0.1227
 335MOL H1111048 5.104 2.985 5.777 -0.4463
 335MOL H1211049 4.970 2.880 5.813 0.0169
 335MOL C1111050 5.012 2.679 5.458 -0.5882
 335MOL H1311051 4.937 2.610 5.421 -0.5833
 335MOL C1211052 5.119 2.714 5.378 -0.5441
 335MOL H1411053 5.128 2.669 5.280 3.5164
 335MOL C1311054 5.213 2.808 5.430 0.2763
 335MOL H1511055 5.294 2.833 5.362 0.3082
 336MOL O111056 5.201 2.837 8.389 -0.0035
 336MOL O211057 5.209 2.798 8.960 0.6214
 336MOL H111058 5.215 2.888 8.997 -1.9573
 336MOL O311059 5.074 2.873 8.580 -0.1006
 336MOL O411060 5.245 2.950 8.823 0.2535
 336MOL N111061 5.277 2.764 8.597 -0.2861
 336MOL C111062 5.176 2.828 8.525 0.2572
 336MOL C211063 5.232 2.833 8.841 0.5883
 336MOL C311064 5.252 2.722 8.738 0.7682
 336MOL H211065 5.158 2.666 8.742 -0.9173
 336MOL C411066 5.364 2.624 8.776 -0.5955
 336MOL H311067 5.400 2.632 8.879 -2.8704
 336MOL H411068 5.336 2.520 8.755 3.4953
 336MOL C511069 5.133 2.873 8.168 0.8764
 336MOL C611070 5.476 2.660 8.677 0.2444
 336MOL H511071 5.538 2.572 8.658 2.0284
 336MOL H611072 5.549 2.727 8.724 0.0621
 336MOL C711073 5.404 2.720 8.556 -0.2334
 336MOL H711074 5.470 2.798 8.517 -0.1910
 336MOL H811075 5.383 2.654 8.470 0.1121
 336MOL C811076 5.041 2.787 8.104 -0.6570
 336MOL H911077 4.952 2.762 8.160 -0.6492
 336MOL C911078 5.251 2.907 8.109 0.4715
 336MOL H1011079 5.327 2.966 8.159 0.7212
 336MOL C1011080 5.107 2.910 8.306 0.0421
 336MOL H1111081 5.118 3.017 8.326 -0.4705
 336MOL H1211082 5.004 2.878 8.328 -1.0360
 336MOL C1111083 5.070 2.733 7.980 0.0831
 336MOL H1311084 5.009 2.657 7.931 2.4190
 336MOL C1211085 5.181 2.782 7.912 0.6375
 336MOL H1411086 5.189 2.746 7.809 1.8394
 336MOL C1311087 5.276 2.866 7.975 -0.9671
 336MOL H1511088 5.363 2.897 7.918 -0.9170
 337MOL O111089 5.197 3.626 0.831 -0.3994
 337MOL O211090 5.275 3.627 1.396 0.3925
 337MOL H111091 5.308 3.716 1.419 -0.1600
 337MOL O311092 5.061 3.664 1.010 -0.0990
 337MOL O411093 5.282 3.749 1.220 0.0317
 337MOL N111094 5.253 3.545 1.034 -0.1297
 337MOL C111095 5.161 3.622 0.964 0.1031
 337MOL C211096 5.262 3.640 1.265 1.2208
 337MOL C311097 5.237 3.515 1.177 0.1805
 337MOL H211098 5.134 3.480 1.194 -0.2140
 337MOL C411099 5.332 3.404 1.201 -0.5606
 337MOL H311100 5.361 3.397 1.306 -1.8354
 337MOL H411101 5.282 3.310 1.174 1.8041
 337MOL C511102 5.105 3.649 0.606 -0.5140
 337MOL C611103 5.451 3.431 1.110 -0.2158
 337MOL H511104 5.507 3.343 1.077 -1.0894
 337MOL H611105 5.513 3.507 1.160 -1.5633
 337MOL C711106 5.388 3.498 0.986 -0.4341
 337MOL H711107 5.449 3.577 0.941 1.5076
 337MOL H811108 5.375 3.418 0.913 3.2628
 337MOL C811109 4.996 3.576 0.562 0.3743
 337MOL H911110 4.914 3.548 0.628 0.4230
 337MOL C911111 5.218 3.658 0.520 0.2513
 337MOL H1011112 5.308 3.711 0.551 2.1581
 337MOL C1011113 5.111 3.702 0.744 -0.1873
 337MOL H1111114 5.140 3.808 0.747 3.6825
 337MOL H1211115 5.007 3.694 0.776 0.0123
 337MOL C1111116 5.002 3.526 0.428 -0.9068
 337MOL H1311117 4.920 3.458 0.403 0.5267
 337MOL C1211118 5.107 3.545 0.337 0.0660
 337MOL H1411119 5.103 3.500 0.238 -1.6316
 337MOL C1311120 5.224 3.608 0.388 -0.1161
 337MOL H1511121 5.316 3.629 0.334 0.2099
 338MOL O111122 5.202 3.638 3.333 -0.7346
 338MOL O211123 5.257 3.616 3.900 0.5728
 338MOL H111124 5.300 3.698 3.931 -0.2886
 338MOL O311125 5.051 3.668 3.504 -0.1296
 338MOL O411126 5.258 3.764 3.748 0.6892
 338MOL N111127 5.252 3.560 3.541 -0.0748
 338MOL C111128 5.161 3.635 3.466 0.0227
 338MOL C211129 5.249 3.644 3.775 0.0076
 338MOL C311130 5.230 3.522 3.682 0.2961
 338MOL H211131 5.128 3.489 3.705 -0.2965
 338MOL C411132 5.333 3.411 3.715 0.5875
 338MOL H311133 5.369 3.428 3.817 1.3631
 338MOL H411134 5.286 3.314 3.696 1.3595
 338MOL C511135 5.125 3.638 3.100 0.0467
 338MOL C611136 5.443 3.436 3.615 0.2924
 338MOL H511137 5.507 3.349 3.598 2.0479
 338MOL H611138 5.506 3.504 3.673 -0.5226
 338MOL C711139 5.373 3.496 3.489 -0.3219
 338MOL H711140 5.427 3.569 3.427 1.8450
 338MOL H811141 5.340 3.409 3.431 -1.1461
 338MOL C811142 5.019 3.561 3.055 -0.1091
 338MOL H911143 4.925 3.561 3.109 -1.3170
 338MOL C911144 5.238 3.656 3.022 -0.0454
 338MOL H1011145 5.323 3.711 3.063 0.4121
 338MOL C1011146 5.119 3.705 3.235 -0.3708
 338MOL H1111147 5.152 3.809 3.223 -0.5888
 338MOL H1211148 5.015 3.694 3.266 -0.0952
 338MOL C1111149 5.030 3.501 2.932 0.0567
 338MOL H1311150 4.948 3.445 2.887 -0.7633
 338MOL C1211151 5.148 3.519 2.853 -0.1589
 338MOL H1411152 5.143 3.487 2.750 1.6306
 338MOL C1311153 5.254 3.594 2.902 0.6073
 338MOL H1511154 5.341 3.627 2.846 -0.9215
 339MOL O111155 5.166 3.608 5.856 0.5895
 339MOL O211156 5.258 3.572 6.423 0.1171
 339MOL H111157 5.269 3.657 6.469 -0.5209
 339MOL O311158 5.051 3.664 6.041 -0.0098
 339MOL O411159 5.268 3.742 6.279 -0.1405
 339MOL N111160 5.255 3.555 6.051 -0.0837
 339MOL C111161 5.149 3.624 5.986 -0.6899
 339MOL C211162 5.277 3.618 6.300 0.1248
 339MOL C311163 5.243 3.508 6.194 0.2960
 339MOL H211164 5.139 3.480 6.213 -0.3087
 339MOL C411165 5.339 3.389 6.204 0.1466
 339MOL H311166 5.374 3.366 6.306 -0.4197
 339MOL H411167 5.295 3.297 6.163 2.1424
 339MOL C511168 5.105 3.616 5.619 -0.2355
 339MOL C611169 5.455 3.435 6.108 0.3254
 339MOL H511170 5.520 3.348 6.094 -0.8666
 339MOL H611171 5.518 3.512 6.155 1.7504
 339MOL C711172 5.377 3.495 5.988 -0.1647
 339MOL H711173 5.428 3.568 5.924 -0.5134
 339MOL H811174 5.349 3.416 5.917 -0.8134
 339MOL C811175 5.019 3.545 5.537 0.2329
 339MOL H911176 4.919 3.520 5.569 1.2949
 339MOL C911177 5.231 3.666 5.572 0.6107
 339MOL H1011178 5.293 3.724 5.640 -0.3005
 339MOL C1011179 5.065 3.652 5.760 -0.4028
 339MOL H1111180 5.048 3.760 5.771 -0.1658
 339MOL H1211181 4.974 3.595 5.782 -0.4532
 339MOL C1111182 5.062 3.504 5.406 -0.1927
 339MOL H1311183 4.999 3.439 5.347 -1.4260
 339MOL C1211184 5.188 3.554 5.360 -0.2110
 339MOL H1411185 5.221 3.520 5.262 0.9372
 339MOL C1311186 5.271 3.634 5.440 0.1203
 339MOL H1511187 5.365 3.668 5.397 0.0494
 340MOL O111188 5.166 3.633 8.395 -0.2821
 340MOL O211189 5.272 3.594 8.962 0.0757
 340MOL H111190 5.295 3.672 9.015 4.1219
 340MOL O311191 5.048 3.672 8.588 0.3769
 340MOL O411192 5.270 3.758 8.821 0.1486
 340MOL N111193 5.251 3.562 8.595 0.0770
 340MOL C111194 5.149 3.632 8.533 -0.1468
 340MOL C211195 5.262 3.641 8.840 0.6096
 340MOL C311196 5.240 3.527 8.740 -0.4007
 340MOL H211197 5.141 3.483 8.756 -0.0428
 340MOL C411198 5.346 3.411 8.754 0.6529
 340MOL H311199 5.395 3.404 8.852 0.8016
 340MOL H411200 5.287 3.319 8.745 2.2191
 340MOL C511201 5.091 3.638 8.180 -0.2827
 340MOL C611202 5.444 3.424 8.636 0.2793
 340MOL H511203 5.483 3.330 8.596 1.4685
 340MOL H611204 5.533 3.472 8.678 0.7226
 340MOL C711205 5.371 3.505 8.524 1.1809
 340MOL H711206 5.424 3.592 8.483 -0.2719
 340MOL H811207 5.345 3.441 8.439 2.3733
 340MOL C811208 4.989 3.561 8.130 0.3566
 340MOL H911209 4.896 3.548 8.185 -0.2870
 340MOL C911210 5.204 3.664 8.102 -0.4617
 340MOL H1011211 5.290 3.724 8.128 -0.8445
 340MOL C1011212 5.077 3.702 8.312 0.5155
 340MOL H1111213 5.109 3.807 8.309 0.6735
 340MOL H1211214 4.974 3.699 8.350 0.1747
 340MOL C1111215 5.000 3.510 8.002 -0.2134
 340MOL H1311216 4.921 3.451 7.956 0.0965
 340MOL C1211217 5.116 3.536 7.920 -0.9924
 340MOL H1411218 5.121 3.503 7.816 0.1054
 340MOL C1311219 5.215 3.617 7.968 0.8220
 340MOL H1511220 5.296 3.650 7.904 0.5329
 341MOL O111221 5.174 4.392 0.821 0.1448
 341MOL O211222 5.246 4.394 1.393 -0.0667
 341MOL H111223 5.280 4.481 1.417 0.5056
 341MOL O311224 5.052 4.447 0.998 0.0131
 341MOL O411225 5.263 4.537 1.228 0.5444
 341MOL N111226 5.252 4.334 1.029 0.5071
 341MOL C111227 5.158 4.406 0.954 -0.2984
 341MOL C211228 5.253 4.423 1.265 -0.2107
 341MOL C311229 5.236 4.298 1.171 0.3488
 341MOL H211230 5.137 4.262 1.202 0.6195
 341MOL C411231 5.347 4.194 1.196 -0.4636
 341MOL H311232 5.395 4.190 1.294 1.1576
 341MOL H411233 5.300 4.098 1.174 -0.1871
 341MOL C511234 5.125 4.416 0.588 -0.1815
 341MOL C611235 5.454 4.219 1.085 -0.5735
 341MOL H511236 5.491 4.126 1.041 -1.7792
 341MOL H611237 5.542 4.267 1.129 0.7439
 341MOL C711238 5.383 4.301 0.985 -0.0727
 341MOL H711239 5.438 4.396 0.972 0.0634
 341MOL H811240 5.378 4.251 0.888 -0.2511
 341MOL C811241 5.044 4.348 0.499 -0.1747
 341MOL H911242 4.943 4.318 0.526 0.1941
 341MOL C911243 5.246 4.469 0.547 0.2638
 341MOL H1011244 5.305 4.523 0.619 -0.9620
 341MOL C1011245 5.085 4.448 0.725 0.1153
 341MOL H1111246 5.085 4.557 0.735 -0.1033
 341MOL H1211247 4.980 4.416 0.731 0.0870
 341MOL C1111248 5.092 4.330 0.369 -0.1639
 341MOL H1311249 5.026 4.293 0.291 0.1169
 341MOL C1211250 5.219 4.369 0.331 0.2121
 341MOL H1411251 5.257 4.348 0.231 0.0218
 341MOL C1311252 5.295 4.449 0.419 0.3187
 341MOL H1511253 5.392 4.488 0.393 0.5427
 342MOL O111254 5.185 4.396 3.347 -0.3673
 342MOL O211255 5.262 4.394 3.925 0.4823
 342MOL H111256 5.282 4.473 3.979 -0.9641
 342MOL O311257 5.092 4.486 3.538 0.0372
 342MOL O411258 5.298 4.551 3.773 -0.8679
 342MOL N111259 5.278 4.360 3.556 0.3043
 342MOL C111260 5.178 4.420 3.483 -0.1637
 342MOL C211261 5.291 4.433 3.801 0.7046
 342MOL C311262 5.256 4.326 3.696 -0.1964
 342MOL H211263 5.151 4.301 3.710 0.2471
 342MOL C411264 5.347 4.201 3.714 -0.3197
 342MOL H311265 5.384 4.188 3.816 0.5404
 342MOL H411266 5.290 4.111 3.690 1.2584
 342MOL C511267 5.099 4.429 3.112 -0.2251
 342MOL C611268 5.461 4.232 3.615 -0.0695
 342MOL H511269 5.497 4.131 3.589 0.0130
 342MOL H611270 5.544 4.284 3.665 1.3596
 342MOL C711271 5.395 4.298 3.499 -0.2098
 342MOL H711272 5.465 4.368 3.452 1.3950
 342MOL H811273 5.348 4.234 3.423 -0.0194
 342MOL C811274 4.987 4.357 3.067 -0.1686
 342MOL H911275 4.903 4.339 3.134 1.9680
 342MOL C911276 5.200 4.449 3.019 0.7018
 342MOL H1011277 5.288 4.506 3.046 1.1077
 342MOL C1011278 5.098 4.483 3.254 0.1108
 342MOL H1111279 5.132 4.587 3.260 1.2983
 342MOL H1211280 4.998 4.488 3.298 0.3784
 342MOL C1111281 4.988 4.290 2.948 -0.1005
 342MOL H1311282 4.893 4.246 2.917 -1.5889
 342MOL C1211283 5.083 4.320 2.849 0.2535
 342MOL H1411284 5.080 4.293 2.744 -1.2513
 342MOL C1311285 5.192 4.397 2.889 0.2367
 342MOL H1511286 5.269 4.427 2.818 -0.4744
 343MOL O111287 5.207 4.400 5.852 -0.1172
 343MOL O211288 5.300 4.326 6.418 0.1962
 343MOL H111289 5.322 4.413 6.456 -0.4182
 343MOL O311290 5.071 4.431 6.032 0.3155
 343MOL O411291 5.283 4.495 6.290 0.0393
 343MOL N111292 5.268 4.315 6.056 -0.1858
 343MOL C111293 5.176 4.389 5.984 0.3406
 343MOL C211294 5.262 4.373 6.304 0.7926
 343MOL C311295 5.249 4.265 6.194 -0.4772
 343MOL H211296 5.156 4.208 6.204 -0.4149
 343MOL C411297 5.355 4.156 6.204 0.8613
 343MOL H311298 5.389 4.126 6.304 0.9232
 343MOL H411299 5.316 4.063 6.161 -1.9021
 343MOL C511300 5.136 4.383 5.629 -0.4129
 343MOL C611301 5.473 4.200 6.119 0.0060
 343MOL H511302 5.533 4.114 6.088 0.4394
 343MOL H611303 5.532 4.274 6.175 0.6131
 343MOL C711304 5.399 4.267 6.002 -0.5597
 343MOL H711305 5.457 4.345 5.951 0.8623
 343MOL H811306 5.386 4.187 5.929 1.1533
 343MOL C811307 5.044 4.305 5.560 0.4299
 343MOL H911308 4.947 4.283 5.604 1.0569
 343MOL C911309 5.261 4.414 5.571 -0.3972
 343MOL H1011310 5.334 4.475 5.625 -0.3515
 343MOL C1011311 5.104 4.443 5.762 1.0292
 343MOL H1111312 5.089 4.551 5.756 -1.7919
 343MOL H1211313 5.008 4.402 5.796 0.1095
 343MOL C1111314 5.073 4.254 5.434 -0.2994
 343MOL H1311315 4.994 4.204 5.379 0.1640
 343MOL C1211316 5.200 4.283 5.381 0.1043
 343MOL H1411317 5.224 4.244 5.282 1.8529
 343MOL C1311318 5.291 4.366 5.445 0.7562
 343MOL H1511319 5.381 4.399 5.394 1.3263
 344MOL O111320 5.174 4.384 8.398 -0.4927
 344MOL O211321 5.262 4.413 8.970 -0.6225
 344MOL H111322 5.298 4.496 9.007 1.9858
 344MOL O311323 5.068 4.464 8.584 0.1415
 344MOL O411324 5.308 4.557 8.811 -0.4718
 344MOL N111325 5.253 4.335 8.603 -0.1572
 344MOL C111326 5.161 4.407 8.531 0.3537
 344MOL C211327 5.259 4.448 8.845 -0.3566
 344MOL C311328 5.259 4.322 8.750 -0.4593
 344MOL H211329 5.172 4.263 8.781 0.8805
 344MOL C411330 5.379 4.226 8.785 -0.6129
 344MOL H311331 5.461 4.267 8.846 -2.0384
 344MOL H411332 5.346 4.132 8.830 -2.7751
 344MOL C511333 5.127 4.417 8.166 -0.6514
 344MOL C611334 5.447 4.196 8.648 0.9950
 344MOL H511335 5.442 4.090 8.621 -1.0914
 344MOL H611336 5.556 4.207 8.658 0.9492
 344MOL C711337 5.382 4.298 8.544 0.0843
 344MOL H711338 5.442 4.387 8.522 0.1732
 344MOL H811339 5.366 4.248 8.448 0.4281
 344MOL C811340 5.044 4.325 8.093 0.3733
 344MOL H911341 4.949 4.289 8.133 0.1325
 344MOL C911342 5.247 4.463 8.111 -0.1659
 344MOL H1011343 5.324 4.514 8.170 0.7891
 344MOL C1011344 5.086 4.454 8.312 0.5003
 344MOL H1111345 5.105 4.561 8.327 1.9787
 344MOL H1211346 4.979 4.436 8.325 -0.5101
 344MOL C1111347 5.065 4.298 7.958 0.3121
 344MOL H1311348 4.994 4.240 7.900 1.3875
 344MOL C1211349 5.186 4.343 7.900 -0.2683
 344MOL H1411350 5.216 4.301 7.805 0.4528
 344MOL C1311351 5.275 4.427 7.976 0.3696
 344MOL H1511352 5.372 4.460 7.941 -0.2204
 345MOL O111353 5.185 5.206 0.832 0.3959
 345MOL O211354 5.239 5.163 1.392 -0.6196
 345MOL H111355 5.283 5.236 1.439 0.0514
 345MOL O311356 5.063 5.249 1.013 0.5356
 345MOL O411357 5.288 5.320 1.250 -0.3380
 345MOL N111358 5.259 5.130 1.025 -0.0048
 345MOL C111359 5.164 5.208 0.962 -0.6135
 345MOL C211360 5.260 5.206 1.265 1.0401
 345MOL C311361 5.245 5.089 1.163 0.0502
 345MOL H211362 5.147 5.039 1.168 -0.1472
 345MOL C411363 5.356 4.978 1.197 -0.2316
 345MOL H311364 5.397 4.983 1.299 3.4008
 345MOL H411365 5.316 4.878 1.179 0.9740
 345MOL C511366 5.101 5.217 0.601 -0.2244
 345MOL C611367 5.456 4.992 1.075 -0.7803
 345MOL H511368 5.494 4.893 1.048 0.2428
 345MOL H611369 5.539 5.053 1.113 0.2363
 345MOL C711370 5.370 5.054 0.964 -0.8093
 345MOL H711371 5.418 5.125 0.896 0.2821
 345MOL H811372 5.332 4.974 0.899 1.2261
 345MOL C811373 4.992 5.140 0.554 -0.5291
 345MOL H911374 4.912 5.117 0.623 0.4447
 345MOL C911375 5.213 5.240 0.517 -0.2125
 345MOL H1011376 5.298 5.297 0.554 1.0688
 345MOL C1011377 5.103 5.281 0.739 0.7340
 345MOL H1111378 5.148 5.381 0.732 -1.2116
 345MOL H1211379 5.000 5.294 0.773 1.2951
 345MOL C1111380 5.000 5.077 0.426 0.1342
 345MOL H1311381 4.915 5.013 0.401 0.9451
 345MOL C1211382 5.110 5.094 0.345 0.4894
 345MOL H1411383 5.104 5.051 0.246 -0.4404
 345MOL C1311384 5.214 5.181 0.388 -0.4711
 345MOL H1511385 5.301 5.194 0.324 0.6957
 346MOL O111386 5.195 5.158 3.347 0.5527
 346MOL O211387 5.269 5.167 3.942 0.1524
 346MOL H111388 5.306 5.251 3.974 -0.7312
 346MOL O311389 5.084 5.234 3.536 0.3114
 346MOL O411390 5.308 5.306 3.785 0.5020
 346MOL N111391 5.281 5.121 3.564 0.2019
 346MOL C111392 5.178 5.173 3.484 -0.8200
 346MOL C211393 5.283 5.192 3.809 -0.1267
 346MOL C311394 5.262 5.081 3.703 -0.5262
 346MOL H211395 5.160 5.039 3.701 0.1961
 346MOL C411396 5.368 4.967 3.725 0.5758
 346MOL H311397 5.415 4.972 3.824 -2.1144
 346MOL H411398 5.330 4.865 3.714 3.2725
 346MOL C511399 5.129 5.190 3.117 -0.2043
 346MOL C611400 5.476 4.999 3.617 -0.1963
 346MOL H511401 5.529 4.909 3.584 1.4441
 346MOL H611402 5.556 5.060 3.660 -1.2674
 346MOL C711403 5.401 5.062 3.503 0.0736
 346MOL H711404 5.459 5.137 3.448 -0.4114
 346MOL H811405 5.374 4.985 3.429 -0.2399
 346MOL C811406 5.042 5.109 3.044 -0.1382
 346MOL H911407 4.949 5.075 3.089 0.3226
 346MOL C911408 5.248 5.237 3.059 0.4927
 346MOL H1011409 5.319 5.292 3.120 -2.1723
 346MOL C1011410 5.094 5.214 3.261 -0.6100
 346MOL H1111411 5.082 5.322 3.270 0.3891
 346MOL H1211412 4.996 5.169 3.281 -0.5288
 346MOL C1111413 5.076 5.068 2.914 -0.2219
 346MOL H1311414 5.015 4.995 2.861 1.0543
 346MOL C1211415 5.194 5.115 2.851 -0.0886
 346MOL H1411416 5.212 5.090 2.746 -1.2676
 346MOL C1311417 5.272 5.206 2.924 -0.2078
 346MOL H1511418 5.368 5.220 2.876 -0.7466
 347MOL O111419 5.200 5.222 5.883 -0.0462
 347MOL O211420 5.243 5.181 6.452 0.5390
 347MOL H111421 5.286 5.259 6.490 0.2564
 347MOL O311422 5.062 5.247 6.059 -0.0399
 347MOL O411423 5.261 5.322 6.288 0.0217
 347MOL N111424 5.255 5.122 6.081 -0.2243
 347MOL C111425 5.167 5.207 6.015 0.0691
 347MOL C211426 5.247 5.206 6.320 0.6428
 347MOL C311427 5.232 5.085 6.223 0.0885
 347MOL H211428 5.133 5.041 6.242 0.2429
 347MOL C411429 5.347 4.982 6.251 -0.4704
 347MOL H311430 5.392 4.983 6.351 -1.5116
 347MOL H411431 5.315 4.881 6.224 0.2782
 347MOL C511432 5.136 5.221 5.653 -0.1544
 347MOL C611433 5.456 5.020 6.149 -0.1912
 347MOL H511434 5.512 4.928 6.127 -0.4551
 347MOL H611435 5.527 5.089 6.195 -1.3805
 347MOL C711436 5.385 5.094 6.032 -0.4218
 347MOL H711437 5.443 5.186 6.021 1.4934
 347MOL H811438 5.377 5.022 5.949 1.2867
 347MOL C811439 5.037 5.126 5.614 -0.2470
 347MOL H911440 4.968 5.081 5.685 0.2657
 347MOL C911441 5.244 5.247 5.573 -0.1611
 347MOL H1011442 5.317 5.320 5.606 0.3718
 347MOL C1011443 5.111 5.284 5.790 -0.1811
 347MOL H1111444 5.128 5.392 5.783 2.0235
 347MOL H1211445 5.010 5.252 5.820 0.6073
 347MOL C1111446 5.044 5.078 5.481 0.7378
 347MOL H1311447 4.982 5.003 5.433 1.1991
 347MOL C1211448 5.159 5.105 5.399 0.5442
 347MOL H1411449 5.179 5.057 5.304 -0.2204
 347MOL C1311450 5.260 5.189 5.450 -0.9320
 347MOL H1511451 5.354 5.199 5.397 -2.1065
 348MOL O111452 5.220 5.171 8.387 0.6560
 348MOL O211453 5.240 5.141 8.965 0.0813
 348MOL H111454 5.253 5.231 9.001 -0.8755
 348MOL O311455 5.078 5.162 8.558 0.1672
 348MOL O411456 5.255 5.293 8.815 -0.0548
 348MOL N111457 5.293 5.100 8.590 -0.9492
 348MOL C111458 5.190 5.160 8.519 0.3453
 348MOL C211459 5.243 5.176 8.833 -0.0569
 348MOL C311460 5.264 5.058 8.729 -0.7560
 348MOL H211461 5.163 5.014 8.733 -2.4102
 348MOL C411462 5.376 4.964 8.764 -0.3683
 348MOL H311463 5.395 4.958 8.872 0.2415
 348MOL H411464 5.344 4.863 8.736 -0.3055
 348MOL C511465 5.155 5.198 8.151 -0.4392
 348MOL C611466 5.488 5.001 8.667 0.1748
 348MOL H511467 5.556 4.917 8.648 -1.4675
 348MOL H611468 5.544 5.085 8.708 -1.8685
 348MOL C711469 5.421 5.046 8.539 0.2678
 348MOL H711470 5.481 5.132 8.504 -0.4487
 348MOL H811471 5.412 4.967 8.464 2.0673
 348MOL C811472 5.071 5.116 8.078 0.6252
 348MOL H911473 4.978 5.079 8.120 0.2730
 348MOL C911474 5.273 5.244 8.093 -0.4344
[truncated: 1,748,383 more chars]
