# Supplementary material for: Formation of S- and Z-twist supramolecular micro-ropes by peptide stereoisomers
Source: Nat Commun. 2026 Mar 26;17:4424. doi: 10.1038/s41467-026-71043-5 (PMC13183945; doi:10.1038/s41467-026-71043-5)
Supplement: Supplementary file 3 — Supplementary Data 1 [file 41467_2026_71043_MOESM3_ESM.zip › positionFiles/O-P_initial.txt]

c-OP
    1MOL     O1    1   0.280   0.468   0.815
    1MOL     O2    2   0.375   0.465   1.386
    1MOL     H1    3   0.402   0.551   1.430
    1MOL     O3    4   0.147   0.515   0.996
    1MOL     O4    5   0.389   0.617   1.225
    1MOL     N1    6   0.347   0.410   1.022
    1MOL     C1    7   0.251   0.473   0.947
    1MOL     C2    8   0.363   0.503   1.258
    1MOL     C3    9   0.329   0.383   1.166
    1MOL     H2   10   0.225   0.356   1.187
    1MOL     C4   11   0.422   0.263   1.189
    1MOL     H3   12   0.456   0.253   1.293
    1MOL     H4   13   0.370   0.171   1.161
    1MOL     C5   14   0.222   0.486   0.585
    1MOL     C6   15   0.539   0.288   1.093
    1MOL     H5   16   0.593   0.196   1.067
    1MOL     H6   17   0.608   0.359   1.138
    1MOL     C7   18   0.471   0.352   0.970
    1MOL     H7   19   0.535   0.428   0.924
    1MOL     H8   20   0.447   0.275   0.896
    1MOL     C8   21   0.131   0.410   0.509
    1MOL     H9   22   0.035   0.383   0.552
    1MOL     C9   23   0.347   0.519   0.530
    1MOL    H10   24   0.418   0.576   0.590
    1MOL    C10   25   0.187   0.529   0.725
    1MOL    H11   26   0.192   0.638   0.733
    1MOL    H12   27   0.085   0.497   0.748
    1MOL    C11   28   0.164   0.370   0.379
    1MOL    H13   29   0.093   0.313   0.320
    1MOL    C12   30   0.289   0.404   0.325
    1MOL    H14   31   0.314   0.373   0.224
    1MOL    C13   32   0.381   0.479   0.400
    1MOL    H15   33   0.477   0.504   0.358
    2MOL     O1   34   0.280   0.468   3.346
    2MOL     O2   35   0.375   0.465   3.918
    2MOL     H1   36   0.402   0.551   3.961
    2MOL     O3   37   0.147   0.515   3.528
    2MOL     O4   38   0.389   0.617   3.757
    2MOL     N1   39   0.347   0.411   3.554
    2MOL     C1   40   0.251   0.473   3.479
    2MOL     C2   41   0.363   0.503   3.790
    2MOL     C3   42   0.329   0.383   3.697
    2MOL     H2   43   0.225   0.356   3.718
    2MOL     C4   44   0.422   0.263   3.720
    2MOL     H3   45   0.456   0.253   3.824
    2MOL     H4   46   0.370   0.171   3.692
    2MOL     C5   47   0.222   0.486   3.116
    2MOL     C6   48   0.539   0.288   3.624
    2MOL     H5   49   0.593   0.196   3.599
    2MOL     H6   50   0.608   0.360   3.670
    2MOL     C7   51   0.471   0.352   3.502
    2MOL     H7   52   0.535   0.428   3.456
    2MOL     H8   53   0.447   0.275   3.428
    2MOL     C8   54   0.131   0.410   3.041
    2MOL     H9   55   0.035   0.383   3.084
    2MOL     C9   56   0.347   0.519   3.062
    2MOL    H10   57   0.418   0.576   3.122
    2MOL    C10   58   0.187   0.529   3.256
    2MOL    H11   59   0.193   0.638   3.264
    2MOL    H12   60   0.085   0.497   3.280
    2MOL    C11   61   0.164   0.370   2.911
    2MOL    H13   62   0.093   0.313   2.852
    2MOL    C12   63   0.288   0.405   2.856
    2MOL    H14   64   0.313   0.374   2.755
    2MOL    C13   65   0.381   0.479   2.931
    2MOL    H15   66   0.477   0.505   2.889
    3MOL     O1   67   0.280   0.468   5.878
    3MOL     O2   68   0.375   0.465   6.449
    3MOL     H1   69   0.402   0.551   6.493
    3MOL     O3   70   0.147   0.515   6.059
    3MOL     O4   71   0.389   0.617   6.288
    3MOL     N1   72   0.347   0.411   6.085
    3MOL     C1   73   0.251   0.473   6.010
    3MOL     C2   74   0.363   0.503   6.321
    3MOL     C3   75   0.329   0.383   6.229
    3MOL     H2   76   0.225   0.356   6.250
    3MOL     C4   77   0.422   0.263   6.252
    3MOL     H3   78   0.456   0.252   6.355
    3MOL     H4   79   0.370   0.171   6.224
    3MOL     C5   80   0.222   0.486   5.647
    3MOL     C6   81   0.539   0.288   6.155
    3MOL     H5   82   0.593   0.196   6.130
    3MOL     H6   83   0.608   0.359   6.201
    3MOL     C7   84   0.471   0.352   6.033
    3MOL     H7   85   0.535   0.429   5.987
    3MOL     H8   86   0.447   0.275   5.959
    3MOL     C8   87   0.131   0.410   5.572
    3MOL     H9   88   0.035   0.383   5.615
    3MOL     C9   89   0.347   0.519   5.593
    3MOL    H10   90   0.418   0.576   5.653
    3MOL    C10   91   0.187   0.529   5.788
    3MOL    H11   92   0.193   0.638   5.796
    3MOL    H12   93   0.085   0.497   5.811
    3MOL    C11   94   0.164   0.370   5.442
    3MOL    H13   95   0.093   0.313   5.383
    3MOL    C12   96   0.288   0.405   5.388
    3MOL    H14   97   0.313   0.374   5.287
    3MOL    C13   98   0.380   0.479   5.463
    3MOL    H15   99   0.477   0.505   5.420
    4MOL     O1  100   0.280   0.468   8.409
    4MOL     O2  101   0.375   0.465   8.980
    4MOL     H1  102   0.402   0.550   9.024
    4MOL     O3  103   0.147   0.515   8.591
    4MOL     O4  104   0.389   0.617   8.819
    4MOL     N1  105   0.347   0.411   8.617
    4MOL     C1  106   0.251   0.473   8.542
    4MOL     C2  107   0.363   0.503   8.852
    4MOL     C3  108   0.329   0.383   8.760
    4MOL     H2  109   0.225   0.356   8.781
    4MOL     C4  110   0.422   0.263   8.783
    4MOL     H3  111   0.456   0.253   8.887
    4MOL     H4  112   0.370   0.171   8.755
    4MOL     C5  113   0.222   0.486   8.179
    4MOL     C6  114   0.539   0.288   8.687
    4MOL     H5  115   0.593   0.196   8.661
    4MOL     H6  116   0.608   0.359   8.732
    4MOL     C7  117   0.471   0.352   8.564
    4MOL     H7  118   0.535   0.429   8.519
    4MOL     H8  119   0.447   0.275   8.490
    4MOL     C8  120   0.131   0.410   8.103
    4MOL     H9  121   0.035   0.383   8.146
    4MOL     C9  122   0.347   0.519   8.124
    4MOL    H10  123   0.418   0.576   8.184
    4MOL    C10  124   0.187   0.529   8.319
    4MOL    H11  125   0.192   0.638   8.327
    4MOL    H12  126   0.084   0.497   8.342
    4MOL    C11  127   0.164   0.370   7.973
    4MOL    H13  128   0.093   0.313   7.914
    4MOL    C12  129   0.288   0.405   7.919
    4MOL    H14  130   0.313   0.374   7.818
    4MOL    C13  131   0.381   0.479   7.994
    4MOL    H15  132   0.477   0.504   7.952
    5MOL     O1  133   0.280   1.252   0.815
    5MOL     O2  134   0.376   1.250   1.386
    5MOL     H1  135   0.403   1.335   1.430
    5MOL     O3  136   0.148   1.301   0.997
    5MOL     O4  137   0.388   1.402   1.226
    5MOL     N1  138   0.348   1.195   1.022
    5MOL     C1  139   0.251   1.258   0.948
    5MOL     C2  140   0.363   1.287   1.258
    5MOL     C3  141   0.329   1.168   1.166
    5MOL     H2  142   0.225   1.141   1.187
    5MOL     C4  143   0.422   1.047   1.189
    5MOL     H3  144   0.456   1.037   1.292
    5MOL     H4  145   0.370   0.956   1.161
    5MOL     C5  146   0.222   1.270   0.585
    5MOL     C6  147   0.538   1.072   1.092
    5MOL     H5  148   0.592   0.980   1.067
    5MOL     H6  149   0.608   1.143   1.138
    5MOL     C7  150   0.471   1.136   0.970
    5MOL     H7  151   0.535   1.212   0.924
    5MOL     H8  152   0.447   1.059   0.896
    5MOL     C8  153   0.131   1.194   0.509
    5MOL     H9  154   0.035   1.167   0.552
    5MOL     C9  155   0.347   1.303   0.530
    5MOL    H10  156   0.418   1.360   0.590
    5MOL    C10  157   0.187   1.313   0.725
    5MOL    H11  158   0.192   1.422   0.733
    5MOL    H12  159   0.084   1.281   0.748
    5MOL    C11  160   0.164   1.154   0.379
    5MOL    H13  161   0.093   1.097   0.320
    5MOL    C12  162   0.288   1.189   0.325
    5MOL    H14  163   0.313   1.158   0.224
    5MOL    C13  164   0.381   1.263   0.400
    5MOL    H15  165   0.477   1.288   0.358
    6MOL     O1  166   0.280   1.252   3.346
    6MOL     O2  167   0.376   1.250   3.918
    6MOL     H1  168   0.403   1.335   3.962
    6MOL     O3  169   0.147   1.301   3.528
    6MOL     O4  170   0.388   1.402   3.757
    6MOL     N1  171   0.347   1.195   3.554
    6MOL     C1  172   0.251   1.257   3.479
    6MOL     C2  173   0.363   1.287   3.790
    6MOL     C3  174   0.329   1.168   3.697
    6MOL     H2  175   0.225   1.141   3.718
    6MOL     C4  176   0.422   1.047   3.720
    6MOL     H3  177   0.456   1.037   3.824
    6MOL     H4  178   0.370   0.955   3.693
    6MOL     C5  179   0.222   1.270   3.116
    6MOL     C6  180   0.538   1.072   3.624
    6MOL     H5  181   0.592   0.980   3.599
    6MOL     H6  182   0.608   1.143   3.669
    6MOL     C7  183   0.471   1.136   3.502
    6MOL     H7  184   0.535   1.212   3.456
    6MOL     H8  185   0.447   1.059   3.428
    6MOL     C8  186   0.131   1.195   3.041
    6MOL     H9  187   0.035   1.167   3.083
    6MOL     C9  188   0.348   1.303   3.062
    6MOL    H10  189   0.418   1.360   3.122
    6MOL    C10  190   0.187   1.313   3.256
    6MOL    H11  191   0.193   1.422   3.264
    6MOL    H12  192   0.084   1.281   3.280
    6MOL    C11  193   0.164   1.155   2.911
    6MOL    H13  194   0.093   1.098   2.851
    6MOL    C12  195   0.288   1.189   2.856
    6MOL    H14  196   0.313   1.158   2.755
    6MOL    C13  197   0.381   1.263   2.931
    6MOL    H15  198   0.477   1.289   2.889
    7MOL     O1  199   0.280   1.252   5.878
    7MOL     O2  200   0.376   1.250   6.449
    7MOL     H1  201   0.403   1.335   6.493
    7MOL     O3  202   0.147   1.301   6.059
    7MOL     O4  203   0.388   1.402   6.288
    7MOL     N1  204   0.347   1.195   6.085
    7MOL     C1  205   0.251   1.257   6.010
    7MOL     C2  206   0.363   1.287   6.321
    7MOL     C3  207   0.329   1.168   6.228
    7MOL     H2  208   0.225   1.141   6.249
    7MOL     C4  209   0.422   1.047   6.251
    7MOL     H3  210   0.456   1.037   6.355
    7MOL     H4  211   0.370   0.955   6.224
    7MOL     C5  212   0.222   1.270   5.647
    7MOL     C6  213   0.538   1.072   6.155
    7MOL     H5  214   0.592   0.980   6.130
    7MOL     H6  215   0.608   1.143   6.200
    7MOL     C7  216   0.471   1.136   6.033
    7MOL     H7  217   0.535   1.212   5.987
    7MOL     H8  218   0.446   1.059   5.959
    7MOL     C8  219   0.131   1.195   5.572
    7MOL     H9  220   0.035   1.167   5.615
    7MOL     C9  221   0.347   1.303   5.593
    7MOL    H10  222   0.418   1.360   5.653
    7MOL    C10  223   0.187   1.313   5.787
    7MOL    H11  224   0.193   1.422   5.796
    7MOL    H12  225   0.085   1.281   5.811
    7MOL    C11  226   0.164   1.155   5.442
    7MOL    H13  227   0.093   1.097   5.383
    7MOL    C12  228   0.288   1.189   5.387
    7MOL    H14  229   0.313   1.158   5.286
    7MOL    C13  230   0.381   1.263   5.463
    7MOL    H15  231   0.477   1.289   5.420
    8MOL     O1  232   0.280   1.252   8.409
    8MOL     O2  233   0.376   1.250   8.980
    8MOL     H1  234   0.403   1.335   9.024
    8MOL     O3  235   0.147   1.300   8.591
    8MOL     O4  236   0.388   1.402   8.820
    8MOL     N1  237   0.347   1.195   8.617
    8MOL     C1  238   0.251   1.257   8.542
    8MOL     C2  239   0.364   1.287   8.852
    8MOL     C3  240   0.329   1.168   8.760
    8MOL     H2  241   0.225   1.141   8.781
    8MOL     C4  242   0.422   1.047   8.783
    8MOL     H3  243   0.456   1.037   8.886
    8MOL     H4  244   0.370   0.955   8.755
    8MOL     C5  245   0.222   1.270   8.179
    8MOL     C6  246   0.538   1.072   8.686
    8MOL     H5  247   0.592   0.980   8.661
    8MOL     H6  248   0.608   1.143   8.732
    8MOL     C7  249   0.471   1.136   8.564
    8MOL     H7  250   0.535   1.212   8.518
    8MOL     H8  251   0.447   1.059   8.490
    8MOL     C8  252   0.131   1.194   8.104
    8MOL     H9  253   0.035   1.167   8.146
    8MOL     C9  254   0.347   1.303   8.124
    8MOL    H10  255   0.418   1.360   8.184
    8MOL    C10  256   0.187   1.313   8.319
    8MOL    H11  257   0.192   1.422   8.327
    8MOL    H12  258   0.084   1.281   8.342
    8MOL    C11  259   0.164   1.154   7.973
    8MOL    H13  260   0.093   1.097   7.914
    8MOL    C12  261   0.288   1.189   7.919
    8MOL    H14  262   0.313   1.158   7.818
    8MOL    C13  263   0.381   1.263   7.994
    8MOL    H15  264   0.477   1.289   7.952
    9MOL     O1  265   0.280   2.037   0.815
    9MOL     O2  266   0.376   2.034   1.386
    9MOL     H1  267   0.403   2.119   1.430
    9MOL     O3  268   0.148   2.085   0.997
    9MOL     O4  269   0.388   2.186   1.226
    9MOL     N1  270   0.347   1.980   1.022
    9MOL     C1  271   0.251   2.042   0.948
    9MOL     C2  272   0.363   2.071   1.258
    9MOL     C3  273   0.329   1.952   1.166
    9MOL     H2  274   0.225   1.925   1.187
    9MOL     C4  275   0.422   1.832   1.189
    9MOL     H3  276   0.456   1.821   1.292
    9MOL     H4  277   0.370   1.740   1.161
    9MOL     C5  278   0.222   2.055   0.585
    9MOL     C6  279   0.538   1.856   1.092
    9MOL     H5  280   0.592   1.764   1.067
    9MOL     H6  281   0.608   1.928   1.138
    9MOL     C7  282   0.471   1.920   0.970
    9MOL     H7  283   0.535   1.997   0.924
    9MOL     H8  284   0.447   1.844   0.896
    9MOL     C8  285   0.131   1.979   0.510
    9MOL     H9  286   0.035   1.952   0.552
    9MOL     C9  287   0.347   2.088   0.530
    9MOL    H10  288   0.418   2.144   0.590
    9MOL    C10  289   0.187   2.098   0.725
    9MOL    H11  290   0.192   2.207   0.733
    9MOL    H12  291   0.084   2.066   0.748
    9MOL    C11  292   0.164   1.939   0.379
    9MOL    H13  293   0.093   1.881   0.320
    9MOL    C12  294   0.288   1.973   0.325
    9MOL    H14  295   0.313   1.942   0.224
    9MOL    C13  296   0.381   2.047   0.400
    9MOL    H15  297   0.478   2.072   0.358
   10MOL     O1  298   0.280   2.037   3.346
   10MOL     O2  299   0.376   2.034   3.918
   10MOL     H1  300   0.403   2.119   3.962
   10MOL     O3  301   0.148   2.085   3.528
   10MOL     O4  302   0.388   2.186   3.757
   10MOL     N1  303   0.347   1.980   3.554
   10MOL     C1  304   0.251   2.042   3.479
   10MOL     C2  305   0.363   2.071   3.790
   10MOL     C3  306   0.329   1.952   3.697
   10MOL     H2  307   0.225   1.925   3.718
   10MOL     C4  308   0.422   1.832   3.720
   10MOL     H3  309   0.456   1.821   3.824
   10MOL     H4  310   0.370   1.740   3.692
   10MOL     C5  311   0.222   2.055   3.116
   10MOL     C6  312   0.539   1.856   3.624
   10MOL     H5  313   0.592   1.764   3.599
   10MOL     H6  314   0.608   1.928   3.669
   10MOL     C7  315   0.471   1.920   3.502
   10MOL     H7  316   0.535   1.997   3.455
   10MOL     H8  317   0.446   1.843   3.428
   10MOL     C8  318   0.131   1.979   3.041
   10MOL     H9  319   0.035   1.952   3.083
   10MOL     C9  320   0.348   2.088   3.062
   10MOL    H10  321   0.419   2.144   3.122
   10MOL    C10  322   0.187   2.098   3.256
   10MOL    H11  323   0.193   2.207   3.264
   10MOL    H12  324   0.084   2.066   3.279
   10MOL    C11  325   0.164   1.939   2.911
   10MOL    H13  326   0.093   1.882   2.852
   10MOL    C12  327   0.288   1.974   2.856
   10MOL    H14  328   0.312   1.943   2.755
   10MOL    C13  329   0.381   2.048   2.931
   10MOL    H15  330   0.477   2.073   2.889
   11MOL     O1  331   0.280   2.037   5.878
   11MOL     O2  332   0.376   2.034   6.449
   11MOL     H1  333   0.403   2.119   6.493
   11MOL     O3  334   0.148   2.085   6.059
   11MOL     O4  335   0.388   2.186   6.288
   11MOL     N1  336   0.347   1.980   6.085
   11MOL     C1  337   0.251   2.042   6.010
   11MOL     C2  338   0.363   2.071   6.321
   11MOL     C3  339   0.329   1.952   6.229
   11MOL     H2  340   0.225   1.925   6.249
   11MOL     C4  341   0.422   1.832   6.251
   11MOL     H3  342   0.456   1.821   6.355
   11MOL     H4  343   0.370   1.740   6.224
   11MOL     C5  344   0.222   2.055   5.647
   11MOL     C6  345   0.538   1.856   6.155
   11MOL     H5  346   0.592   1.764   6.130
   11MOL     H6  347   0.608   1.928   6.200
   11MOL     C7  348   0.471   1.920   6.033
   11MOL     H7  349   0.535   1.997   5.987
   11MOL     H8  350   0.447   1.844   5.959
   11MOL     C8  351   0.131   1.979   5.572
   11MOL     H9  352   0.035   1.952   5.615
   11MOL     C9  353   0.347   2.088   5.593
   11MOL    H10  354   0.418   2.144   5.653
   11MOL    C10  355   0.187   2.098   5.787
   11MOL    H11  356   0.193   2.207   5.796
   11MOL    H12  357   0.085   2.066   5.811
   11MOL    C11  358   0.164   1.939   5.442
   11MOL    H13  359   0.093   1.882   5.383
   11MOL    C12  360   0.288   1.973   5.387
   11MOL    H14  361   0.313   1.942   5.286
   11MOL    C13  362   0.381   2.048   5.463
   11MOL    H15  363   0.477   2.073   5.420
   12MOL     O1  364   0.280   2.037   8.409
   12MOL     O2  365   0.376   2.034   8.980
   12MOL     H1  366   0.403   2.119   9.024
   12MOL     O3  367   0.148   2.085   8.591
   12MOL     O4  368   0.388   2.186   8.820
   12MOL     N1  369   0.347   1.980   8.617
   12MOL     C1  370   0.251   2.042   8.542
   12MOL     C2  371   0.364   2.071   8.853
   12MOL     C3  372   0.329   1.952   8.760
   12MOL     H2  373   0.225   1.925   8.781
   12MOL     C4  374   0.422   1.832   8.783
   12MOL     H3  375   0.456   1.821   8.886
   12MOL     H4  376   0.370   1.740   8.755
   12MOL     C5  377   0.222   2.055   8.179
   12MOL     C6  378   0.538   1.856   8.686
   12MOL     H5  379   0.592   1.764   8.661
   12MOL     H6  380   0.608   1.928   8.732
   12MOL     C7  381   0.471   1.920   8.564
   12MOL     H7  382   0.535   1.997   8.518
   12MOL     H8  383   0.447   1.844   8.490
   12MOL     C8  384   0.131   1.979   8.103
   12MOL     H9  385   0.035   1.952   8.146
   12MOL     C9  386   0.347   2.088   8.124
   12MOL    H10  387   0.418   2.144   8.184
   12MOL    C10  388   0.187   2.098   8.319
   12MOL    H11  389   0.193   2.207   8.327
   12MOL    H12  390   0.084   2.066   8.342
   12MOL    C11  391   0.164   1.939   7.973
   12MOL    H13  392   0.093   1.882   7.914
   12MOL    C12  393   0.288   1.973   7.919
   12MOL    H14  394   0.313   1.942   7.818
   12MOL    C13  395   0.381   2.048   7.994
   12MOL    H15  396   0.477   2.072   7.952
   13MOL     O1  397   0.280   2.821   0.815
   13MOL     O2  398   0.376   2.818   1.386
   13MOL     H1  399   0.403   2.904   1.430
   13MOL     O3  400   0.148   2.870   0.997
   13MOL     O4  401   0.388   2.970   1.225
   13MOL     N1  402   0.347   2.764   1.022
   13MOL     C1  403   0.251   2.826   0.948
   13MOL     C2  404   0.363   2.856   1.258
   13MOL     C3  405   0.329   2.736   1.166
   13MOL     H2  406   0.225   2.709   1.187
   13MOL     C4  407   0.422   2.616   1.189
   13MOL     H3  408   0.456   2.605   1.292
   13MOL     H4  409   0.370   2.524   1.161
   13MOL     C5  410   0.222   2.839   0.585
   13MOL     C6  411   0.539   2.640   1.092
   13MOL     H5  412   0.592   2.548   1.067
   13MOL     H6  413   0.608   2.712   1.138
   13MOL     C7  414   0.471   2.705   0.970
   13MOL     H7  415   0.535   2.781   0.924
   13MOL     H8  416   0.447   2.628   0.896
   13MOL     C8  417   0.131   2.763   0.510
   13MOL     H9  418   0.035   2.736   0.552
   13MOL     C9  419   0.347   2.872   0.531
   13MOL    H10  420   0.418   2.929   0.590
   13MOL    C10  421   0.187   2.882   0.725
   13MOL    H11  422   0.192   2.991   0.733
   13MOL    H12  423   0.084   2.850   0.748
   13MOL    C11  424   0.164   2.723   0.379
   13MOL    H13  425   0.093   2.666   0.320
   13MOL    C12  426   0.288   2.758   0.325
   13MOL    H14  427   0.313   2.727   0.224
   13MOL    C13  428   0.381   2.832   0.400
   13MOL    H15  429   0.477   2.857   0.358
   14MOL     O1  430   0.280   2.821   3.346
   14MOL     O2  431   0.376   2.818   3.918
   14MOL     H1  432   0.403   2.904   3.961
   14MOL     O3  433   0.148   2.869   3.528
   14MOL     O4  434   0.388   2.970   3.757
   14MOL     N1  435   0.347   2.764   3.554
   14MOL     C1  436   0.251   2.826   3.479
   14MOL     C2  437   0.363   2.856   3.790
   14MOL     C3  438   0.329   2.736   3.697
   14MOL     H2  439   0.225   2.709   3.718
   14MOL     C4  440   0.422   2.616   3.720
   14MOL     H3  441   0.456   2.605   3.824
   14MOL     H4  442   0.370   2.524   3.692
   14MOL     C5  443   0.223   2.839   3.116
   14MOL     C6  444   0.539   2.641   3.624
   14MOL     H5  445   0.592   2.548   3.599
   14MOL     H6  446   0.608   2.712   3.669
   14MOL     C7  447   0.471   2.705   3.502
   14MOL     H7  448   0.535   2.781   3.455
   14MOL     H8  449   0.446   2.628   3.428
   14MOL     C8  450   0.131   2.763   3.041
   14MOL     H9  451   0.035   2.736   3.083
   14MOL     C9  452   0.348   2.872   3.062
   14MOL    H10  453   0.419   2.929   3.122
   14MOL    C10  454   0.187   2.882   3.256
   14MOL    H11  455   0.193   2.991   3.264
   14MOL    H12  456   0.085   2.850   3.279
   14MOL    C11  457   0.164   2.723   2.911
   14MOL    H13  458   0.093   2.666   2.852
   14MOL    C12  459   0.288   2.758   2.856
   14MOL    H14  460   0.313   2.727   2.755
   14MOL    C13  461   0.381   2.832   2.931
   14MOL    H15  462   0.477   2.858   2.889
   15MOL     O1  463   0.280   2.821   5.878
   15MOL     O2  464   0.376   2.818   6.449
   15MOL     H1  465   0.403   2.904   6.492
   15MOL     O3  466   0.147   2.869   6.059
   15MOL     O4  467   0.388   2.970   6.288
   15MOL     N1  468   0.347   2.764   6.085
   15MOL     C1  469   0.251   2.826   6.010
   15MOL     C2  470   0.363   2.856   6.321
   15MOL     C3  471   0.329   2.736   6.229
   15MOL     H2  472   0.225   2.709   6.249
   15MOL     C4  473   0.422   2.616   6.251
   15MOL     H3  474   0.456   2.605   6.355
   15MOL     H4  475   0.370   2.524   6.224
   15MOL     C5  476   0.222   2.839   5.647
   15MOL     C6  477   0.538   2.640   6.155
   15MOL     H5  478   0.592   2.548   6.130
   15MOL     H6  479   0.608   2.712   6.200
   15MOL     C7  480   0.471   2.705   6.033
   15MOL     H7  481   0.534   2.781   5.987
   15MOL     H8  482   0.447   2.628   5.959
   15MOL     C8  483   0.131   2.763   5.572
   15MOL     H9  484   0.035   2.736   5.615
   15MOL     C9  485   0.347   2.872   5.593
   15MOL    H10  486   0.418   2.929   5.653
   15MOL    C10  487   0.187   2.882   5.787
   15MOL    H11  488   0.193   2.991   5.796
   15MOL    H12  489   0.085   2.850   5.811
   15MOL    C11  490   0.164   2.723   5.442
   15MOL    H13  491   0.093   2.666   5.383
   15MOL    C12  492   0.288   2.758   5.387
   15MOL    H14  493   0.313   2.727   5.286
   15MOL    C13  494   0.380   2.832   5.463
   15MOL    H15  495   0.477   2.858   5.420
   16MOL     O1  496   0.280   2.821   8.409
   16MOL     O2  497   0.376   2.818   8.980
   16MOL     H1  498   0.403   2.904   9.024
   16MOL     O3  499   0.147   2.869   8.591
   16MOL     O4  500   0.388   2.970   8.819
   16MOL     N1  501   0.347   2.764   8.617
   16MOL     C1  502   0.251   2.826   8.542
   16MOL     C2  503   0.363   2.856   8.852
   16MOL     C3  504   0.329   2.736   8.760
   16MOL     H2  505   0.225   2.709   8.781
   16MOL     C4  506   0.422   2.616   8.783
   16MOL     H3  507   0.456   2.605   8.886
   16MOL     H4  508   0.370   2.524   8.755
   16MOL     C5  509   0.222   2.839   8.179
   16MOL     C6  510   0.538   2.641   8.686
   16MOL     H5  511   0.592   2.548   8.661
   16MOL     H6  512   0.608   2.712   8.732
   16MOL     C7  513   0.471   2.705   8.564
   16MOL     H7  514   0.534   2.781   8.518
   16MOL     H8  515   0.447   2.628   8.490
   16MOL     C8  516   0.131   2.763   8.104
   16MOL     H9  517   0.035   2.736   8.146
   16MOL     C9  518   0.347   2.872   8.124
   16MOL    H10  519   0.418   2.929   8.184
   16MOL    C10  520   0.187   2.882   8.319
   16MOL    H11  521   0.193   2.991   8.327
   16MOL    H12  522   0.084   2.850   8.342
   16MOL    C11  523   0.164   2.723   7.973
   16MOL    H13  524   0.093   2.666   7.914
   16MOL    C12  525   0.288   2.758   7.919
   16MOL    H14  526   0.313   2.727   7.818
   16MOL    C13  527   0.380   2.832   7.994
   16MOL    H15  528   0.477   2.858   7.952
   17MOL     O1  529   0.280   3.605   0.815
   17MOL     O2  530   0.376   3.603   1.386
   17MOL     H1  531   0.403   3.688   1.430
   17MOL     O3  532   0.148   3.654   0.997
   17MOL     O4  533   0.388   3.755   1.226
   17MOL     N1  534   0.348   3.548   1.022
   17MOL     C1  535   0.251   3.611   0.948
   17MOL     C2  536   0.364   3.640   1.258
   17MOL     C3  537   0.329   3.521   1.166
   17MOL     H2  538   0.225   3.494   1.187
   17MOL     C4  539   0.422   3.400   1.189
   17MOL     H3  540   0.456   3.390   1.292
   17MOL     H4  541   0.370   3.308   1.161
   17MOL     C5  542   0.222   3.623   0.585
   17MOL     C6  543   0.539   3.425   1.092
   17MOL     H5  544   0.592   3.333   1.067
   17MOL     H6  545   0.608   3.496   1.138
   17MOL     C7  546   0.471   3.489   0.970
   17MOL     H7  547   0.535   3.565   0.924
   17MOL     H8  548   0.447   3.412   0.896
   17MOL     C8  549   0.131   3.548   0.509
   17MOL     H9  550   0.035   3.520   0.552
   17MOL     C9  551   0.347   3.656   0.531
   17MOL    H10  552   0.418   3.713   0.591
   17MOL    C10  553   0.187   3.666   0.725
   17MOL    H11  554   0.192   3.775   0.733
   17MOL    H12  555   0.084   3.634   0.748
   17MOL    C11  556   0.164   3.507   0.379
   17MOL    H13  557   0.093   3.450   0.320
   17MOL    C12  558   0.288   3.542   0.325
   17MOL    H14  559   0.313   3.511   0.224
   17MOL    C13  560   0.381   3.616   0.400
   17MOL    H15  561   0.477   3.641   0.358
   18MOL     O1  562   0.280   3.605   3.347
   18MOL     O2  563   0.376   3.603   3.918
   18MOL     H1  564   0.403   3.688   3.962
   18MOL     O3  565   0.147   3.654   3.528
   18MOL     O4  566   0.388   3.755   3.757
   18MOL     N1  567   0.347   3.548   3.554
   18MOL     C1  568   0.251   3.610   3.479
   18MOL     C2  569   0.363   3.640   3.790
   18MOL     C3  570   0.329   3.521   3.697
   18MOL     H2  571   0.225   3.494   3.718
   18MOL     C4  572   0.422   3.400   3.720
   18MOL     H3  573   0.456   3.390   3.824
   18MOL     H4  574   0.370   3.308   3.693
   18MOL     C5  575   0.223   3.623   3.116
   18MOL     C6  576   0.539   3.425   3.624
   18MOL     H5  577   0.592   3.333   3.599
   18MOL     H6  578   0.608   3.496   3.669
   18MOL     C7  579   0.471   3.489   3.502
   18MOL     H7  580   0.534   3.565   3.456
   18MOL     H8  581   0.447   3.412   3.428
   18MOL     C8  582   0.131   3.547   3.041
   18MOL     H9  583   0.035   3.520   3.084
   18MOL     C9  584   0.348   3.656   3.062
   18MOL    H10  585   0.418   3.713   3.122
   18MOL    C10  586   0.187   3.666   3.256
   18MOL    H11  587   0.193   3.775   3.264
   18MOL    H12  588   0.084   3.634   3.280
   18MOL    C11  589   0.164   3.508   2.911
   18MOL    H13  590   0.093   3.451   2.851
   18MOL    C12  591   0.288   3.542   2.856
   18MOL    H14  592   0.312   3.512   2.755
   18MOL    C13  593   0.381   3.616   2.931
   18MOL    H15  594   0.477   3.642   2.889
   19MOL     O1  595   0.280   3.605   5.878
   19MOL     O2  596   0.376   3.603   6.449
   19MOL     H1  597   0.403   3.688   6.493
   19MOL     O3  598   0.147   3.654   6.059
   19MOL     O4  599   0.388   3.755   6.288
   19MOL     N1  600   0.347   3.548   6.085
   19MOL     C1  601   0.251   3.611   6.010
   19MOL     C2  602   0.363   3.640   6.321
   19MOL     C3  603   0.329   3.521   6.228
   19MOL     H2  604   0.225   3.494   6.249
   19MOL     C4  605   0.422   3.400   6.251
   19MOL     H3  606   0.456   3.390   6.355
   19MOL     H4  607   0.370   3.309   6.224
   19MOL     C5  608   0.222   3.623   5.647
   19MOL     C6  609   0.539   3.425   6.155
   19MOL     H5  610   0.592   3.333   6.130
   19MOL     H6  611   0.608   3.496   6.200
   19MOL     C7  612   0.471   3.489   6.033
   19MOL     H7  613   0.535   3.565   5.987
   19MOL     H8  614   0.446   3.412   5.959
   19MOL     C8  615   0.131   3.548   5.572
   19MOL     H9  616   0.035   3.520   5.615
   19MOL     C9  617   0.347   3.656   5.593
   19MOL    H10  618   0.418   3.713   5.653
   19MOL    C10  619   0.187   3.666   5.787
   19MOL    H11  620   0.193   3.775   5.796
   19MOL    H12  621   0.085   3.634   5.811
   19MOL    C11  622   0.164   3.508   5.442
   19MOL    H13  623   0.093   3.451   5.383
   19MOL    C12  624   0.288   3.542   5.387
   19MOL    H14  625   0.313   3.512   5.286
   19MOL    C13  626   0.381   3.616   5.463
   19MOL    H15  627   0.477   3.642   5.420
   20MOL     O1  628   0.280   3.605   8.409
   20MOL     O2  629   0.376   3.603   8.980
   20MOL     H1  630   0.403   3.688   9.024
   20MOL     O3  631   0.147   3.654   8.591
   20MOL     O4  632   0.388   3.755   8.820
   20MOL     N1  633   0.347   3.548   8.617
   20MOL     C1  634   0.251   3.610   8.542
   20MOL     C2  635   0.364   3.640   8.853
   20MOL     C3  636   0.329   3.521   8.760
   20MOL     H2  637   0.225   3.494   8.781
   20MOL     C4  638   0.422   3.400   8.783
   20MOL     H3  639   0.456   3.390   8.886
   20MOL     H4  640   0.370   3.308   8.755
   20MOL     C5  641   0.223   3.623   8.179
   20MOL     C6  642   0.538   3.425   8.686
   20MOL     H5  643   0.592   3.333   8.661
   20MOL     H6  644   0.608   3.496   8.732
   20MOL     C7  645   0.471   3.489   8.564
   20MOL     H7  646   0.535   3.565   8.518
   20MOL     H8  647   0.447   3.412   8.490
   20MOL     C8  648   0.131   3.547   8.104
   20MOL     H9  649   0.035   3.520   8.146
   20MOL     C9  650   0.348   3.656   8.124
   20MOL    H10  651   0.418   3.713   8.184
   20MOL    C10  652   0.187   3.666   8.319
   20MOL    H11  653   0.193   3.775   8.327
   20MOL    H12  654   0.084   3.634   8.342
   20MOL    C11  655   0.164   3.508   7.973
   20MOL    H13  656   0.093   3.450   7.914
   20MOL    C12  657   0.288   3.542   7.919
   20MOL    H14  658   0.313   3.512   7.817
   20MOL    C13  659   0.381   3.616   7.994
   20MOL    H15  660   0.477   3.642   7.952
   21MOL     O1  661   0.280   4.390   0.815
   21MOL     O2  662   0.376   4.387   1.386
   21MOL     H1  663   0.403   4.472   1.430
   21MOL     O3  664   0.148   4.438   0.997
   21MOL     O4  665   0.388   4.539   1.226
   21MOL     N1  666   0.347   4.333   1.022
   21MOL     C1  667   0.251   4.395   0.948
   21MOL     C2  668   0.363   4.424   1.259
   21MOL     C3  669   0.329   4.305   1.166
   21MOL     H2  670   0.225   4.278   1.187
   21MOL     C4  671   0.422   4.185   1.189
   21MOL     H3  672   0.456   4.174   1.292
   21MOL     H4  673   0.370   4.093   1.161
   21MOL     C5  674   0.222   4.408   0.585
   21MOL     C6  675   0.538   4.209   1.092
   21MOL     H5  676   0.592   4.117   1.067
   21MOL     H6  677   0.608   4.281   1.138
   21MOL     C7  678   0.471   4.273   0.970
   21MOL     H7  679   0.535   4.350   0.924
   21MOL     H8  680   0.447   4.197   0.896
   21MOL     C8  681   0.131   4.332   0.510
   21MOL     H9  682   0.035   4.304   0.552
   21MOL     C9  683   0.347   4.441   0.530
   21MOL    H10  684   0.418   4.498   0.590
   21MOL    C10  685   0.187   4.451   0.725
   21MOL    H11  686   0.192   4.560   0.733
   21MOL    H12  687   0.084   4.419   0.748
   21MOL    C11  688   0.164   4.292   0.379
   21MOL    H13  689   0.093   4.234   0.321
   21MOL    C12  690   0.288   4.326   0.325
   21MOL    H14  691   0.313   4.295   0.224
   21MOL    C13  692   0.381   4.401   0.400
   21MOL    H15  693   0.477   4.426   0.358
   22MOL     O1  694   0.280   4.390   3.346
   22MOL     O2  695   0.376   4.387   3.918
   22MOL     H1  696   0.403   4.472   3.962
   22MOL     O3  697   0.148   4.438   3.528
   22MOL     O4  698   0.388   4.539   3.757
   22MOL     N1  699   0.347   4.333   3.554
   22MOL     C1  700   0.251   4.395   3.479
   22MOL     C2  701   0.363   4.424   3.790
   22MOL     C3  702   0.329   4.305   3.697
   22MOL     H2  703   0.225   4.278   3.718
   22MOL     C4  704   0.422   4.185   3.720
   22MOL     H3  705   0.456   4.174   3.824
   22MOL     H4  706   0.370   4.093   3.692
   22MOL     C5  707   0.222   4.408   3.116
   22MOL     C6  708   0.539   4.209   3.624
   22MOL     H5  709   0.592   4.117   3.599
   22MOL     H6  710   0.608   4.281   3.669
   22MOL     C7  711   0.471   4.273   3.502
   22MOL     H7  712   0.535   4.350   3.455
   22MOL     H8  713   0.446   4.196   3.428
   22MOL     C8  714   0.131   4.332   3.041
   22MOL     H9  715   0.035   4.305   3.083
   22MOL     C9  716   0.347   4.441   3.062
   22MOL    H10  717   0.418   4.497   3.122
   22MOL    C10  718   0.187   4.451   3.256
   22MOL    H11  719   0.193   4.560   3.264
   22MOL    H12  720   0.084   4.419   3.279
   22MOL    C11  721   0.164   4.292   2.911
   22MOL    H13  722   0.093   4.235   2.852
   22MOL    C12  723   0.288   4.327   2.856
   22MOL    H14  724   0.312   4.296   2.755
   22MOL    C13  725   0.380   4.401   2.931
   22MOL    H15  726   0.477   4.426   2.889
   23MOL     O1  727   0.280   4.390   5.878
   23MOL     O2  728   0.376   4.387   6.449
   23MOL     H1  729   0.403   4.472   6.493
   23MOL     O3  730   0.148   4.438   6.059
   23MOL     O4  731   0.388   4.539   6.288
   23MOL     N1  732   0.347   4.333   6.085
   23MOL     C1  733   0.251   4.395   6.010
   23MOL     C2  734   0.363   4.424   6.321
   23MOL     C3  735   0.329   4.305   6.229
   23MOL     H2  736   0.225   4.278   6.249
   23MOL     C4  737   0.422   4.185   6.251
   23MOL     H3  738   0.456   4.174   6.355
   23MOL     H4  739   0.370   4.093   6.224
   23MOL     C5  740   0.222   4.408   5.647
   23MOL     C6  741   0.538   4.209   6.155
   23MOL     H5  742   0.592   4.117   6.130
   23MOL     H6  743   0.608   4.281   6.200
   23MOL     C7  744   0.471   4.273   6.033
   23MOL     H7  745   0.535   4.350   5.987
   23MOL     H8  746   0.447   4.197   5.959
   23MOL     C8  747   0.131   4.332   5.572
   23MOL     H9  748   0.035   4.305   5.615
   23MOL     C9  749   0.347   4.441   5.593
   23MOL    H10  750   0.418   4.497   5.653
   23MOL    C10  751   0.187   4.451   5.787
   23MOL    H11  752   0.193   4.560   5.796
   23MOL    H12  753   0.084   4.419   5.811
   23MOL    C11  754   0.164   4.292   5.442
   23MOL    H13  755   0.093   4.235   5.383
   23MOL    C12  756   0.288   4.327   5.387
   23MOL    H14  757   0.313   4.296   5.286
   23MOL    C13  758   0.380   4.401   5.462
   23MOL    H15  759   0.477   4.426   5.420
   24MOL     O1  760   0.280   4.390   8.409
   24MOL     O2  761   0.376   4.387   8.980
   24MOL     H1  762   0.403   4.472   9.024
   24MOL     O3  763   0.148   4.438   8.591
   24MOL     O4  764   0.388   4.539   8.820
   24MOL     N1  765   0.347   4.333   8.617
   24MOL     C1  766   0.251   4.395   8.542
   24MOL     C2  767   0.363   4.424   8.852
   24MOL     C3  768   0.329   4.305   8.760
   24MOL     H2  769   0.225   4.278   8.781
   24MOL     C4  770   0.422   4.185   8.783
   24MOL     H3  771   0.456   4.174   8.886
   24MOL     H4  772   0.370   4.093   8.755
   24MOL     C5  773   0.222   4.408   8.179
   24MOL     C6  774   0.538   4.209   8.686
   24MOL     H5  775   0.592   4.117   8.661
   24MOL     H6  776   0.608   4.281   8.732
   24MOL     C7  777   0.471   4.273   8.564
   24MOL     H7  778   0.535   4.350   8.518
   24MOL     H8  779   0.447   4.197   8.490
   24MOL     C8  780   0.131   4.332   8.103
   24MOL     H9  781   0.035   4.305   8.146
   24MOL     C9  782   0.347   4.441   8.124
   24MOL    H10  783   0.418   4.497   8.184
   24MOL    C10  784   0.187   4.451   8.319
   24MOL    H11  785   0.193   4.560   8.327
   24MOL    H12  786   0.084   4.419   8.342
   24MOL    C11  787   0.164   4.292   7.973
   24MOL    H13  788   0.093   4.235   7.914
   24MOL    C12  789   0.288   4.327   7.919
   24MOL    H14  790   0.313   4.296   7.818
   24MOL    C13  791   0.381   4.401   7.994
   24MOL    H15  792   0.477   4.426   7.952
   25MOL     O1  793   0.280   5.174   0.815
   25MOL     O2  794   0.376   5.171   1.386
   25MOL     H1  795   0.403   5.257   1.430
   25MOL     O3  796   0.148   5.223   0.997
   25MOL     O4  797   0.388   5.323   1.225
   25MOL     N1  798   0.347   5.117   1.022
   25MOL     C1  799   0.251   5.179   0.948
   25MOL     C2  800   0.363   5.209   1.258
   25MOL     C3  801   0.329   5.089   1.166
   25MOL     H2  802   0.225   5.062   1.187
   25MOL     C4  803   0.422   4.969   1.189
   25MOL     H3  804   0.456   4.958   1.292
   25MOL     H4  805   0.370   4.877   1.161
   25MOL     C5  806   0.222   5.192   0.585
   25MOL     C6  807   0.539   4.993   1.092
   25MOL     H5  808   0.592   4.901   1.067
   25MOL     H6  809   0.608   5.065   1.138
   25MOL     C7  810   0.471   5.058   0.970
   25MOL     H7  811   0.535   5.134   0.924
   25MOL     H8  812   0.447   4.981   0.896
   25MOL     C8  813   0.131   5.116   0.510
   25MOL     H9  814   0.035   5.089   0.552
   25MOL     C9  815   0.347   5.225   0.531
   25MOL    H10  816   0.418   5.282   0.590
   25MOL    C10  817   0.187   5.235   0.725
   25MOL    H11  818   0.192   5.344   0.733
   25MOL    H12  819   0.084   5.203   0.748
   25MOL    C11  820   0.164   5.076   0.379
   25MOL    H13  821   0.093   5.019   0.320
   25MOL    C12  822   0.288   5.111   0.325
   25MOL    H14  823   0.313   5.080   0.224
   25MOL    C13  824   0.381   5.185   0.400
   25MOL    H15  825   0.477   5.210   0.358
   26MOL     O1  826   0.280   5.174   3.347
   26MOL     O2  827   0.376   5.171   3.918
   26MOL     H1  828   0.403   5.257   3.961
   26MOL     O3  829   0.147   5.222   3.528
   26MOL     O4  830   0.388   5.323   3.757
   26MOL     N1  831   0.347   5.117   3.554
   26MOL     C1  832   0.251   5.179   3.479
   26MOL     C2  833   0.363   5.209   3.790
   26MOL     C3  834   0.329   5.089   3.697
   26MOL     H2  835   0.225   5.062   3.718
   26MOL     C4  836   0.422   4.969   3.720
   26MOL     H3  837   0.456   4.958   3.824
   26MOL     H4  838   0.370   4.877   3.692
   26MOL     C5  839   0.222   5.192   3.116
   26MOL     C6  840   0.539   4.994   3.624
   26MOL     H5  841   0.592   4.902   3.598
   26MOL     H6  842   0.608   5.065   3.669
   26MOL     C7  843   0.471   5.058   3.502
   26MOL     H7  844   0.534   5.134   3.456
   26MOL     H8  845   0.447   4.981   3.428
   26MOL     C8  846   0.131   5.116   3.041
   26MOL     H9  847   0.035   5.089   3.083
   26MOL     C9  848   0.348   5.225   3.062
   26MOL    H10  849   0.419   5.282   3.122
   26MOL    C10  850   0.187   5.235   3.256
   26MOL    H11  851   0.193   5.344   3.264
   26MOL    H12  852   0.085   5.203   3.279
   26MOL    C11  853   0.164   5.076   2.911
   26MOL    H13  854   0.093   5.019   2.852
   26MOL    C12  855   0.288   5.111   2.856
   26MOL    H14  856   0.313   5.080   2.755
   26MOL    C13  857   0.381   5.185   2.931
   26MOL    H15  858   0.477   5.211   2.889
   27MOL     O1  859   0.280   5.174   5.878
   27MOL     O2  860   0.376   5.171   6.449
   27MOL     H1  861   0.403   5.257   6.492
   27MOL     O3  862   0.147   5.222   6.059
   27MOL     O4  863   0.388   5.323   6.288
   27MOL     N1  864   0.347   5.117   6.085
   27MOL     C1  865   0.251   5.179   6.010
   27MOL     C2  866   0.363   5.209   6.321
   27MOL     C3  867   0.329   5.089   6.229
   27MOL     H2  868   0.225   5.062   6.250
   27MOL     C4  869   0.422   4.969   6.251
   27MOL     H3  870   0.456   4.958   6.355
   27MOL     H4  871   0.370   4.877   6.224
   27MOL     C5  872   0.222   5.192   5.647
   27MOL     C6  873   0.538   4.993   6.155
   27MOL     H5  874   0.592   4.901   6.130
   27MOL     H6  875   0.608   5.065   6.200
   27MOL     C7  876   0.471   5.058   6.033
   27MOL     H7  877   0.534   5.134   5.987
   27MOL     H8  878   0.447   4.981   5.959
   27MOL     C8  879   0.131   5.116   5.572
   27MOL     H9  880   0.035   5.089   5.615
   27MOL     C9  881   0.347   5.225   5.593
   27MOL    H10  882   0.418   5.282   5.653
   27MOL    C10  883   0.187   5.235   5.787
   27MOL    H11  884   0.193   5.344   5.796
   27MOL    H12  885   0.085   5.203   5.811
   27MOL    C11  886   0.164   5.076   5.442
   27MOL    H13  887   0.093   5.019   5.383
   27MOL    C12  888   0.288   5.111   5.387
   27MOL    H14  889   0.313   5.080   5.286
   27MOL    C13  890   0.380   5.185   5.463
   27MOL    H15  891   0.477   5.211   5.420
   28MOL     O1  892   0.280   5.174   8.409
   28MOL     O2  893   0.376   5.171   8.980
   28MOL     H1  894   0.403   5.257   9.024
   28MOL     O3  895   0.147   5.222   8.591
   28MOL     O4  896   0.388   5.323   8.819
   28MOL     N1  897   0.347   5.117   8.617
   28MOL     C1  898   0.251   5.179   8.542
   28MOL     C2  899   0.363   5.209   8.852
   28MOL     C3  900   0.329   5.089   8.760
   28MOL     H2  901   0.225   5.062   8.781
   28MOL     C4  902   0.422   4.969   8.783
   28MOL     H3  903   0.456   4.958   8.886
   28MOL     H4  904   0.370   4.877   8.755
   28MOL     C5  905   0.222   5.192   8.179
   28MOL     C6  906   0.538   4.994   8.686
   28MOL     H5  907   0.592   4.901   8.661
   28MOL     H6  908   0.608   5.065   8.732
   28MOL     C7  909   0.471   5.058   8.564
   28MOL     H7  910   0.534   5.134   8.518
   28MOL     H8  911   0.447   4.981   8.490
   28MOL     C8  912   0.131   5.116   8.104
   28MOL     H9  913   0.035   5.089   8.146
   28MOL     C9  914   0.348   5.225   8.124
   28MOL    H10  915   0.419   5.282   8.184
   28MOL    C10  916   0.187   5.235   8.319
   28MOL    H11  917   0.193   5.344   8.327
   28MOL    H12  918   0.084   5.203   8.342
   28MOL    C11  919   0.164   5.076   7.973
   28MOL    H13  920   0.093   5.019   7.914
   28MOL    C12  921   0.288   5.111   7.919
   28MOL    H14  922   0.313   5.080   7.818
   28MOL    C13  923   0.381   5.185   7.994
   28MOL    H15  924   0.477   5.211   7.951
   29MOL     O1  925   0.280   5.958   0.815
   29MOL     O2  926   0.376   5.956   1.386
   29MOL     H1  927   0.403   6.041   1.430
   29MOL     O3  928   0.148   6.007   0.997
   29MOL     O4  929   0.388   6.108   1.226
   29MOL     N1  930   0.348   5.901   1.022
   29MOL     C1  931   0.251   5.964   0.948
   29MOL     C2  932   0.363   5.993   1.259
   29MOL     C3  933   0.329   5.874   1.166
   29MOL     H2  934   0.225   5.847   1.187
   29MOL     C4  935   0.422   5.753   1.189
   29MOL     H3  936   0.456   5.743   1.292
   29MOL     H4  937   0.370   5.662   1.161
   29MOL     C5  938   0.222   5.976   0.585
   29MOL     C6  939   0.539   5.778   1.092
   29MOL     H5  940   0.592   5.686   1.067
   29MOL     H6  941   0.608   5.849   1.138
   29MOL     C7  942   0.471   5.842   0.970
   29MOL     H7  943   0.535   5.919   0.924
   29MOL     H8  944   0.447   5.765   0.896
   29MOL     C8  945   0.131   5.901   0.509
   29MOL     H9  946   0.035   5.873   0.552
   29MOL     C9  947   0.347   6.009   0.531
   29MOL    H10  948   0.418   6.066   0.591
   29MOL    C10  949   0.187   6.019   0.725
   29MOL    H11  950   0.192   6.128   0.733
   29MOL    H12  951   0.084   5.987   0.748
   29MOL    C11  952   0.164   5.860   0.379
   29MOL    H13  953   0.093   5.803   0.320
   29MOL    C12  954   0.288   5.895   0.325
   29MOL    H14  955   0.313   5.864   0.224
   29MOL    C13  956   0.381   5.969   0.400
   29MOL    H15  957   0.477   5.994   0.358
   30MOL     O1  958   0.280   5.959   3.347
   30MOL     O2  959   0.376   5.956   3.918
   30MOL     H1  960   0.403   6.041   3.962
   30MOL     O3  961   0.147   6.007   3.528
   30MOL     O4  962   0.388   6.108   3.757
   30MOL     N1  963   0.347   5.901   3.554
   30MOL     C1  964   0.251   5.964   3.479
   30MOL     C2  965   0.363   5.993   3.790
   30MOL     C3  966   0.329   5.874   3.697
   30MOL     H2  967   0.225   5.847   3.718
   30MOL     C4  968   0.422   5.753   3.720
   30MOL     H3  969   0.456   5.743   3.824
   30MOL     H4  970   0.370   5.662   3.693
   30MOL     C5  971   0.223   5.976   3.116
   30MOL     C6  972   0.539   5.778   3.624
   30MOL     H5  973   0.592   5.686   3.599
   30MOL     H6  974   0.608   5.849   3.669
   30MOL     C7  975   0.471   5.842   3.502
   30MOL     H7  976   0.535   5.918   3.455
   30MOL     H8  977   0.446   5.765   3.428
   30MOL     C8  978   0.131   5.900   3.041
   30MOL     H9  979   0.035   5.873   3.084
   30MOL     C9  980   0.348   6.009   3.062
   30MOL    H10  981   0.418   6.066   3.122
   30MOL    C10  982   0.187   6.019   3.256
   30MOL    H11  983   0.193   6.128   3.264
   30MOL    H12  984   0.084   5.987   3.280
   30MOL    C11  985   0.164   5.861   2.911
   30MOL    H13  986   0.093   5.804   2.851
   30MOL    C12  987   0.288   5.895   2.856
   30MOL    H14  988   0.312   5.865   2.755
   30MOL    C13  989   0.381   5.969   2.931
   30MOL    H15  990   0.477   5.995   2.889
   31MOL     O1  991   0.280   5.958   5.878
   31MOL     O2  992   0.376   5.956   6.449
   31MOL     H1  993   0.403   6.041   6.493
   31MOL     O3  994   0.147   6.007   6.059
   31MOL     O4  995   0.388   6.108   6.288
   31MOL     N1  996   0.347   5.901   6.085
   31MOL     C1  997   0.251   5.964   6.010
   31MOL     C2  998   0.363   5.993   6.321
   31MOL     C3  999   0.329   5.874   6.229
   31MOL     H2 1000   0.225   5.847   6.249
   31MOL     C4 1001   0.422   5.753   6.252
   31MOL     H3 1002   0.456   5.743   6.355
   31MOL     H4 1003   0.370   5.662   6.224
   31MOL     C5 1004   0.222   5.976   5.647
   31MOL     C6 1005   0.538   5.778   6.155
   31MOL     H5 1006   0.592   5.686   6.130
   31MOL     H6 1007   0.608   5.849   6.200
   31MOL     C7 1008   0.471   5.842   6.033
   31MOL     H7 1009   0.535   5.919   5.987
   31MOL     H8 1010   0.447   5.765   5.959
   31MOL     C8 1011   0.131   5.901   5.572
   31MOL     H9 1012   0.035   5.873   5.615
   31MOL     C9 1013   0.347   6.009   5.593
   31MOL    H10 1014   0.418   6.066   5.653
   31MOL    C10 1015   0.187   6.019   5.787
   31MOL    H11 1016   0.193   6.128   5.796
   31MOL    H12 1017   0.085   5.987   5.811
   31MOL    C11 1018   0.164   5.861   5.442
   31MOL    H13 1019   0.093   5.804   5.383
   31MOL    C12 1020   0.288   5.895   5.387
   31MOL    H14 1021   0.313   5.865   5.286
   31MOL    C13 1022   0.381   5.969   5.463
   31MOL    H15 1023   0.477   5.995   5.420
   32MOL     O1 1024   0.280   5.959   8.409
   32MOL     O2 1025   0.376   5.956   8.981
   32MOL     H1 1026   0.403   6.041   9.024
   32MOL     O3 1027   0.147   6.007   8.591
   32MOL     O4 1028   0.388   6.108   8.820
   32MOL     N1 1029   0.347   5.902   8.617
   32MOL     C1 1030   0.251   5.964   8.542
   32MOL     C2 1031   0.364   5.993   8.853
   32MOL     C3 1032   0.329   5.874   8.760
   32MOL     H2 1033   0.225   5.847   8.781
   32MOL     C4 1034   0.422   5.753   8.783
   32MOL     H3 1035   0.456   5.743   8.886
   32MOL     H4 1036   0.370   5.662   8.755
   32MOL     C5 1037   0.222   5.976   8.179
   32MOL     C6 1038   0.538   5.778   8.686
   32MOL     H5 1039   0.592   5.686   8.661
   32MOL     H6 1040   0.608   5.849   8.732
   32MOL     C7 1041   0.471   5.842   8.564
   32MOL     H7 1042   0.535   5.919   8.518
   32MOL     H8 1043   0.447   5.766   8.490
   32MOL     C8 1044   0.131   5.901   8.103
   32MOL     H9 1045   0.035   5.873   8.146
   32MOL     C9 1046   0.348   6.009   8.124
   32MOL    H10 1047   0.418   6.066   8.184
   32MOL    C10 1048   0.187   6.019   8.319
   32MOL    H11 1049   0.192   6.128   8.327
   32MOL    H12 1050   0.084   5.987   8.342
   32MOL    C11 1051   0.164   5.861   7.973
   32MOL    H13 1052   0.093   5.803   7.914
   32MOL    C12 1053   0.288   5.895   7.919
   32MOL    H14 1054   0.313   5.865   7.817
   32MOL    C13 1055   0.381   5.969   7.994
   32MOL    H15 1056   0.477   5.995   7.952
   33MOL     O1 1057   0.280   6.744   0.815
   33MOL     O2 1058   0.376   6.740   1.386
   33MOL     H1 1059   0.403   6.825   1.430
   33MOL     O3 1060   0.148   6.792   0.997
   33MOL     O4 1061   0.388   6.892   1.226
   33MOL     N1 1062   0.347   6.686   1.023
   33MOL     C1 1063   0.252   6.749   0.948
   33MOL     C2 1064   0.363   6.777   1.258
   33MOL     C3 1065   0.329   6.658   1.166
   33MOL     H2 1066   0.225   6.631   1.187
   33MOL     C4 1067   0.422   6.538   1.189
   33MOL     H3 1068   0.456   6.527   1.292
   33MOL     H4 1069   0.370   6.446   1.161
   33MOL     C5 1070   0.222   6.761   0.585
   33MOL     C6 1071   0.539   6.562   1.092
   33MOL     H5 1072   0.592   6.470   1.067
   33MOL     H6 1073   0.608   6.634   1.138
   33MOL     C7 1074   0.471   6.627   0.970
   33MOL     H7 1075   0.535   6.703   0.924
   33MOL     H8 1076   0.447   6.550   0.896
   33MOL     C8 1077   0.131   6.685   0.510
   33MOL     H9 1078   0.035   6.657   0.552
   33MOL     C9 1079   0.347   6.794   0.530
   33MOL    H10 1080   0.418   6.851   0.590
   33MOL    C10 1081   0.187   6.804   0.725
   33MOL    H11 1082   0.192   6.913   0.733
   33MOL    H12 1083   0.084   6.772   0.748
   33MOL    C11 1084   0.164   6.645   0.379
   33MOL    H13 1085   0.093   6.587   0.321
   33MOL    C12 1086   0.288   6.679   0.325
   33MOL    H14 1087   0.313   6.648   0.224
   33MOL    C13 1088   0.381   6.754   0.400
   33MOL    H15 1089   0.477   6.779   0.358
   34MOL     O1 1090   0.280   6.743   3.347
   34MOL     O2 1091   0.376   6.740   3.918
   34MOL     H1 1092   0.403   6.825   3.961
   34MOL     O3 1093   0.148   6.791   3.528
   34MOL     O4 1094   0.388   6.892   3.757
   34MOL     N1 1095   0.347   6.686   3.554
   34MOL     C1 1096   0.251   6.749   3.479
   34MOL     C2 1097   0.363   6.777   3.790
   34MOL     C3 1098   0.329   6.658   3.697
   34MOL     H2 1099   0.225   6.631   3.718
   34MOL     C4 1100   0.422   6.538   3.720
   34MOL     H3 1101   0.456   6.527   3.824
   34MOL     H4 1102   0.370   6.446   3.692
   34MOL     C5 1103   0.222   6.761   3.116
   34MOL     C6 1104   0.538   6.562   3.624
   34MOL     H5 1105   0.592   6.470   3.598
   34MOL     H6 1106   0.608   6.634   3.669
   34MOL     C7 1107   0.471   6.626   3.502
   34MOL     H7 1108   0.535   6.703   3.456
   34MOL     H8 1109   0.447   6.550   3.428
   34MOL     C8 1110   0.131   6.685   3.041
   34MOL     H9 1111   0.035   6.658   3.083
   34MOL     C9 1112   0.347   6.794   3.062
   34MOL    H10 1113   0.418   6.851   3.122
   34MOL    C10 1114   0.187   6.804   3.256
   34MOL    H11 1115   0.193   6.913   3.264
   34MOL    H12 1116   0.084   6.772   3.280
   34MOL    C11 1117   0.164   6.645   2.911
   34MOL    H13 1118   0.093   6.588   2.852
   34MOL    C12 1119   0.288   6.680   2.856
   34MOL    H14 1120   0.313   6.649   2.755
   34MOL    C13 1121   0.381   6.754   2.931
   34MOL    H15 1122   0.477   6.780   2.889
   35MOL     O1 1123   0.280   6.744   5.878
   35MOL     O2 1124   0.376   6.740   6.449
   35MOL     H1 1125   0.403   6.825   6.493
   35MOL     O3 1126   0.148   6.791   6.059
   35MOL     O4 1127   0.388   6.892   6.288
   35MOL     N1 1128   0.347   6.686   6.085
   35MOL     C1 1129   0.251   6.749   6.011
   35MOL     C2 1130   0.363   6.777   6.321
   35MOL     C3 1131   0.329   6.658   6.229
   35MOL     H2 1132   0.225   6.631   6.249
   35MOL     C4 1133   0.422   6.538   6.251
   35MOL     H3 1134   0.456   6.527   6.355
   35MOL     H4 1135   0.370   6.446   6.224
   35MOL     C5 1136   0.222   6.761   5.647
   35MOL     C6 1137   0.538   6.562   6.155
   35MOL     H5 1138   0.592   6.470   6.130
   35MOL     H6 1139   0.608   6.634   6.200
   35MOL     C7 1140   0.471   6.626   6.033
   35MOL     H7 1141   0.535   6.703   5.987
   35MOL     H8 1142   0.446   6.550   5.959
   35MOL     C8 1143   0.131   6.685   5.572
   35MOL     H9 1144   0.035   6.658   5.615
   35MOL     C9 1145   0.347   6.794   5.593
   35MOL    H10 1146   0.418   6.851   5.653
   35MOL    C10 1147   0.187   6.804   5.787
   35MOL    H11 1148   0.193   6.913   5.796
   35MOL    H12 1149   0.085   6.772   5.811
   35MOL    C11 1150   0.164   6.645   5.442
   35MOL    H13 1151   0.093   6.588   5.383
   35MOL    C12 1152   0.288   6.680   5.387
   35MOL    H14 1153   0.313   6.649   5.286
   35MOL    C13 1154   0.380   6.754   5.462
   35MOL    H15 1155   0.477   6.780   5.420
   36MOL     O1 1156   0.280   6.744   8.409
   36MOL     O2 1157   0.376   6.740   8.980
   36MOL     H1 1158   0.403   6.825   9.024
   36MOL     O3 1159   0.148   6.792   8.591
   36MOL     O4 1160   0.388   6.892   8.820
   36MOL     N1 1161   0.347   6.686   8.617
   36MOL     C1 1162   0.252   6.749   8.542
   36MOL     C2 1163   0.363   6.777   8.853
   36MOL     C3 1164   0.329   6.658   8.760
   36MOL     H2 1165   0.225   6.631   8.781
   36MOL     C4 1166   0.422   6.538   8.783
   36MOL     H3 1167   0.456   6.527   8.886
   36MOL     H4 1168   0.370   6.446   8.755
   36MOL     C5 1169   0.222   6.761   8.179
   36MOL     C6 1170   0.539   6.562   8.686
   36MOL     H5 1171   0.592   6.470   8.661
   36MOL     H6 1172   0.608   6.634   8.732
   36MOL     C7 1173   0.471   6.627   8.564
   36MOL     H7 1174   0.535   6.703   8.518
   36MOL     H8 1175   0.447   6.550   8.490
   36MOL     C8 1176   0.131   6.685   8.104
   36MOL     H9 1177   0.035   6.658   8.146
   36MOL     C9 1178   0.347   6.794   8.124
   36MOL    H10 1179   0.418   6.851   8.184
   36MOL    C10 1180   0.187   6.804   8.319
   36MOL    H11 1181   0.193   6.913   8.327
   36MOL    H12 1182   0.084   6.772   8.342
   36MOL    C11 1183   0.164   6.645   7.973
   36MOL    H13 1184   0.093   6.588   7.914
   36MOL    C12 1185   0.288   6.680   7.919
   36MOL    H14 1186   0.313   6.649   7.818
   36MOL    C13 1187   0.381   6.754   7.994
   36MOL    H15 1188   0.477   6.780   7.952
   37MOL     O1 1189   0.280   7.528   0.815
   37MOL     O2 1190   0.377   7.527   1.385
   37MOL     H1 1191   0.403   7.613   1.428
   37MOL     O3 1192   0.148   7.576   0.997
   37MOL     O4 1193   0.388   7.678   1.223
   37MOL     N1 1194   0.347   7.470   1.022
   37MOL     C1 1195   0.251   7.533   0.948
   37MOL     C2 1196   0.364   7.563   1.257
   37MOL     C3 1197   0.329   7.443   1.166
   37MOL     H2 1198   0.225   7.416   1.188
   37MOL     C4 1199   0.423   7.323   1.189
   37MOL     H3 1200   0.456   7.313   1.293
   37MOL     H4 1201   0.370   7.231   1.162
   37MOL     C5 1202   0.222   7.545   0.585
   37MOL     C6 1203   0.539   7.347   1.092
   37MOL     H5 1204   0.592   7.255   1.067
   37MOL     H6 1205   0.608   7.418   1.138
   37MOL     C7 1206   0.471   7.411   0.970
   37MOL     H7 1207   0.534   7.488   0.924
   37MOL     H8 1208   0.447   7.334   0.896
   37MOL     C8 1209   0.131   7.469   0.510
   37MOL     H9 1210   0.035   7.442   0.552
   37MOL     C9 1211   0.348   7.578   0.531
   37MOL    H10 1212   0.419   7.635   0.590
   37MOL    C10 1213   0.187   7.588   0.725
   37MOL    H11 1214   0.192   7.697   0.733
   37MOL    H12 1215   0.084   7.556   0.748
   37MOL    C11 1216   0.164   7.429   0.379
   37MOL    H13 1217   0.093   7.372   0.320
   37MOL    C12 1218   0.288   7.464   0.325
   37MOL    H14 1219   0.313   7.433   0.224
   37MOL    C13 1220   0.381   7.538   0.400
   37MOL    H15 1221   0.477   7.563   0.358
   38MOL     O1 1222   0.280   7.527   3.346
   38MOL     O2 1223   0.377   7.527   3.916
   38MOL     H1 1224   0.403   7.613   3.959
   38MOL     O3 1225   0.148   7.576   3.528
   38MOL     O4 1226   0.388   7.678   3.754
   38MOL     N1 1227   0.347   7.469   3.554
   38MOL     C1 1228   0.251   7.532   3.479
   38MOL     C2 1229   0.364   7.563   3.788
   38MOL     C3 1230   0.329   7.443   3.697
   38MOL     H2 1231   0.225   7.416   3.719
   38MOL     C4 1232   0.423   7.323   3.721
   38MOL     H3 1233   0.456   7.313   3.824
   38MOL     H4 1234   0.370   7.231   3.693
   38MOL     C5 1235   0.222   7.545   3.116
   38MOL     C6 1236   0.539   7.347   3.624
   38MOL     H5 1237   0.592   7.255   3.599
   38MOL     H6 1238   0.608   7.418   3.669
   38MOL     C7 1239   0.471   7.411   3.502
   38MOL     H7 1240   0.534   7.488   3.456
   38MOL     H8 1241   0.447   7.334   3.427
   38MOL     C8 1242   0.131   7.469   3.041
   38MOL     H9 1243   0.035   7.442   3.084
   38MOL     C9 1244   0.347   7.578   3.062
   38MOL    H10 1245   0.419   7.634   3.121
   38MOL    C10 1246   0.187   7.588   3.256
   38MOL    H11 1247   0.192   7.697   3.265
   38MOL    H12 1248   0.084   7.556   3.280
   38MOL    C11 1249   0.164   7.429   2.911
   38MOL    H13 1250   0.093   7.372   2.852
   38MOL    C12 1251   0.288   7.464   2.856
   38MOL    H14 1252   0.312   7.434   2.755
   38MOL    C13 1253   0.380   7.538   2.931
   38MOL    H15 1254   0.477   7.564   2.889
   39MOL     O1 1255   0.280   7.527   5.878
   39MOL     O2 1256   0.377   7.527   6.448
   39MOL     H1 1257   0.403   7.613   6.491
   39MOL     O3 1258   0.147   7.576   6.059
   39MOL     O4 1259   0.387   7.678   6.286
   39MOL     N1 1260   0.347   7.470   6.085
   39MOL     C1 1261   0.251   7.532   6.010
   39MOL     C2 1262   0.364   7.563   6.320
   39MOL     C3 1263   0.329   7.443   6.229
   39MOL     H2 1264   0.225   7.416   6.250
   39MOL     C4 1265   0.423   7.323   6.252
   39MOL     H3 1266   0.456   7.313   6.356
   39MOL     H4 1267   0.370   7.231   6.224
   39MOL     C5 1268   0.222   7.545   5.647
   39MOL     C6 1269   0.539   7.347   6.155
   39MOL     H5 1270   0.592   7.255   6.130
   39MOL     H6 1271   0.608   7.418   6.200
   39MOL     C7 1272   0.471   7.411   6.033
   39MOL     H7 1273   0.534   7.488   5.987
   39MOL     H8 1274   0.447   7.334   5.959
   39MOL     C8 1275   0.131   7.469   5.572
   39MOL     H9 1276   0.035   7.442   5.615
   39MOL     C9 1277   0.348   7.578   5.593
   39MOL    H10 1278   0.419   7.635   5.653
   39MOL    C10 1279   0.187   7.588   5.787
   39MOL    H11 1280   0.192   7.697   5.796
   39MOL    H12 1281   0.084   7.556   5.811
   39MOL    C11 1282   0.164   7.429   5.442
   39MOL    H13 1283   0.093   7.372   5.383
   39MOL    C12 1284   0.288   7.464   5.387
   39MOL    H14 1285   0.312   7.434   5.286
   39MOL    C13 1286   0.380   7.538   5.463
   39MOL    H15 1287   0.477   7.564   5.420
   40MOL     O1 1288   0.280   7.528   8.409
   40MOL     O2 1289   0.377   7.527   8.979
   40MOL     H1 1290   0.403   7.613   9.022
   40MOL     O3 1291   0.148   7.576   8.591
   40MOL     O4 1292   0.387   7.678   8.817
   40MOL     N1 1293   0.347   7.470   8.616
   40MOL     C1 1294   0.251   7.533   8.542
   40MOL     C2 1295   0.364   7.563   8.851
   40MOL     C3 1296   0.329   7.443   8.760
   40MOL     H2 1297   0.225   7.416   8.782
   40MOL     C4 1298   0.422   7.323   8.783
   40MOL     H3 1299   0.456   7.313   8.887
   40MOL     H4 1300   0.370   7.231   8.756
   40MOL     C5 1301   0.222   7.545   8.179
   40MOL     C6 1302   0.538   7.347   8.686
   40MOL     H5 1303   0.592   7.255   8.661
   40MOL     H6 1304   0.608   7.418   8.732
   40MOL     C7 1305   0.471   7.411   8.564
   40MOL     H7 1306   0.534   7.488   8.519
   40MOL     H8 1307   0.447   7.334   8.490
   40MOL     C8 1308   0.131   7.469   8.104
   40MOL     H9 1309   0.035   7.442   8.146
   40MOL     C9 1310   0.348   7.578   8.124
   40MOL    H10 1311   0.419   7.634   8.184
   40MOL    C10 1312   0.187   7.588   8.319
   40MOL    H11 1313   0.192   7.697   8.327
   40MOL    H12 1314   0.084   7.556   8.342
   40MOL    C11 1315   0.164   7.429   7.973
   40MOL    H13 1316   0.093   7.372   7.915
   40MOL    C12 1317   0.288   7.464   7.919
   40MOL    H14 1318   0.312   7.434   7.817
   40MOL    C13 1319   0.380   7.538   7.994
   40MOL    H15 1320   0.477   7.564   7.951
   41MOL     O1 1321   0.893   0.468   0.815
   41MOL     O2 1322   0.987   0.465   1.386
   41MOL     H1 1323   1.015   0.551   1.430
   41MOL     O3 1324   0.760   0.515   0.996
   41MOL     O4 1325   1.001   0.617   1.225
   41MOL     N1 1326   0.960   0.410   1.022
   41MOL     C1 1327   0.864   0.473   0.947
   41MOL     C2 1328   0.976   0.503   1.258
   41MOL     C3 1329   0.942   0.383   1.166
   41MOL     H2 1330   0.838   0.356   1.187
   41MOL     C4 1331   1.035   0.263   1.189
   41MOL     H3 1332   1.069   0.253   1.293
   41MOL     H4 1333   0.982   0.171   1.162
   41MOL     C5 1334   0.834   0.486   0.585
   41MOL     C6 1335   1.151   0.287   1.092
   41MOL     H5 1336   1.205   0.195   1.067
   41MOL     H6 1337   1.221   0.358   1.138
   41MOL     C7 1338   1.084   0.351   0.970
   41MOL     H7 1339   1.147   0.428   0.925
   41MOL     H8 1340   1.060   0.275   0.896
   41MOL     C8 1341   0.743   0.410   0.509
   41MOL     H9 1342   0.647   0.383   0.552
   41MOL     C9 1343   0.959   0.519   0.530
   41MOL    H10 1344   1.030   0.576   0.590
   41MOL    C10 1345   0.799   0.529   0.725
   41MOL    H11 1346   0.805   0.638   0.733
   41MOL    H12 1347   0.697   0.497   0.749
   41MOL    C11 1348   0.776   0.370   0.379
   41MOL    H13 1349   0.705   0.312   0.320
   41MOL    C12 1350   0.901   0.404   0.325
   41MOL    H14 1351   0.926   0.373   0.224
   41MOL    C13 1352   0.993   0.479   0.400
   41MOL    H15 1353   1.089   0.504   0.358
   42MOL     O1 1354   0.893   0.468   3.346
   42MOL     O2 1355   0.987   0.466   3.918
   42MOL     H1 1356   1.015   0.551   3.961
   42MOL     O3 1357   0.760   0.515   3.527
   42MOL     O4 1358   1.001   0.617   3.757
   42MOL     N1 1359   0.960   0.410   3.554
   42MOL     C1 1360   0.864   0.473   3.479
   42MOL     C2 1361   0.976   0.503   3.790
   42MOL     C3 1362   0.941   0.383   3.697
   42MOL     H2 1363   0.837   0.356   3.719
   42MOL     C4 1364   1.035   0.263   3.721
   42MOL     H3 1365   1.068   0.253   3.824
   42MOL     H4 1366   0.982   0.171   3.693
   42MOL     C5 1367   0.835   0.486   3.116
   42MOL     C6 1368   1.151   0.287   3.624
   42MOL     H5 1369   1.205   0.195   3.599
   42MOL     H6 1370   1.220   0.359   3.669
   42MOL     C7 1371   1.084   0.351   3.502
   42MOL     H7 1372   1.147   0.428   3.456
   42MOL     H8 1373   1.060   0.274   3.428
   42MOL     C8 1374   0.743   0.411   3.041
   42MOL     H9 1375   0.647   0.384   3.083
   42MOL     C9 1376   0.960   0.519   3.062
   42MOL    H10 1377   1.031   0.576   3.121
   42MOL    C10 1378   0.800   0.529   3.256
   42MOL    H11 1379   0.806   0.638   3.264
   42MOL    H12 1380   0.697   0.497   3.280
   42MOL    C11 1381   0.776   0.370   2.911
   42MOL    H13 1382   0.705   0.313   2.852
   42MOL    C12 1383   0.900   0.404   2.856
   42MOL    H14 1384   0.925   0.373   2.755
   42MOL    C13 1385   0.993   0.479   2.931
   42MOL    H15 1386   1.090   0.504   2.889
   43MOL     O1 1387   0.893   0.468   5.877
   43MOL     O2 1388   0.987   0.465   6.449
   43MOL     H1 1389   1.015   0.551   6.493
   43MOL     O3 1390   0.760   0.515   6.059
   43MOL     O4 1391   1.001   0.617   6.288
   43MOL     N1 1392   0.960   0.410   6.085
   43MOL     C1 1393   0.864   0.473   6.010
   43MOL     C2 1394   0.976   0.503   6.321
   43MOL     C3 1395   0.942   0.383   6.229
   43MOL     H2 1396   0.838   0.356   6.250
   43MOL     C4 1397   1.035   0.263   6.252
   43MOL     H3 1398   1.069   0.252   6.355
   43MOL     H4 1399   0.982   0.171   6.224
   43MOL     C5 1400   0.835   0.486   5.647
   43MOL     C6 1401   1.151   0.287   6.155
   43MOL     H5 1402   1.205   0.195   6.130
   43MOL     H6 1403   1.221   0.358   6.201
   43MOL     C7 1404   1.084   0.351   6.033
   43MOL     H7 1405   1.147   0.428   5.987
   43MOL     H8 1406   1.060   0.275   5.959
   43MOL     C8 1407   0.743   0.411   5.572
   43MOL     H9 1408   0.647   0.384   5.615
   43MOL     C9 1409   0.960   0.519   5.593
   43MOL    H10 1410   1.031   0.576   5.653
   43MOL    C10 1411   0.799   0.529   5.788
   43MOL    H11 1412   0.805   0.638   5.796
   43MOL    H12 1413   0.697   0.497   5.811
   43MOL    C11 1414   0.776   0.370   5.442
   43MOL    H13 1415   0.705   0.313   5.383
   43MOL    C12 1416   0.901   0.404   5.388
   43MOL    H14 1417   0.925   0.373   5.287
   43MOL    C13 1418   0.993   0.479   5.463
   43MOL    H15 1419   1.090   0.504   5.420
   44MOL     O1 1420   0.893   0.468   8.409
   44MOL     O2 1421   0.987   0.465   8.980
   44MOL     H1 1422   1.015   0.550   9.024
   44MOL     O3 1423   0.760   0.515   8.590
   44MOL     O4 1424   1.001   0.617   8.819
   44MOL     N1 1425   0.960   0.410   8.616
   44MOL     C1 1426   0.864   0.473   8.541
   44MOL     C2 1427   0.976   0.503   8.852
   44MOL     C3 1428   0.942   0.383   8.760
   44MOL     H2 1429   0.838   0.356   8.781
   44MOL     C4 1430   1.035   0.263   8.783
   44MOL     H3 1431   1.068   0.253   8.887
   44MOL     H4 1432   0.982   0.171   8.756
   44MOL     C5 1433   0.835   0.486   8.178
   44MOL     C6 1434   1.151   0.287   8.686
   44MOL     H5 1435   1.205   0.195   8.662
   44MOL     H6 1436   1.221   0.359   8.732
   44MOL     C7 1437   1.084   0.351   8.564
   44MOL     H7 1438   1.148   0.428   8.519
   44MOL     H8 1439   1.060   0.275   8.490
   44MOL     C8 1440   0.743   0.411   8.103
   44MOL     H9 1441   0.647   0.384   8.146
   44MOL     C9 1442   0.960   0.519   8.124
   44MOL    H10 1443   1.031   0.576   8.184
   44MOL    C10 1444   0.799   0.529   8.319
   44MOL    H11 1445   0.805   0.638   8.327
   44MOL    H12 1446   0.697   0.497   8.342
   44MOL    C11 1447   0.776   0.370   7.973
   44MOL    H13 1448   0.705   0.313   7.914
   44MOL    C12 1449   0.901   0.404   7.919
   44MOL    H14 1450   0.925   0.373   7.818
   44MOL    C13 1451   0.993   0.479   7.994
   44MOL    H15 1452   1.090   0.504   7.952
   45MOL     O1 1453   0.893   1.253   0.815
   45MOL     O2 1454   0.989   1.250   1.386
   45MOL     H1 1455   1.017   1.335   1.430
   45MOL     O3 1456   0.761   1.301   0.996
   45MOL     O4 1457   1.001   1.402   1.226
   45MOL     N1 1458   0.960   1.195   1.022
   45MOL     C1 1459   0.864   1.258   0.947
   45MOL     C2 1460   0.977   1.287   1.258
   45MOL     C3 1461   0.942   1.168   1.166
   45MOL     H2 1462   0.838   1.141   1.187
   45MOL     C4 1463   1.035   1.047   1.189
   45MOL     H3 1464   1.068   1.037   1.292
   45MOL     H4 1465   0.982   0.956   1.161
   45MOL     C5 1466   0.834   1.270   0.585
   45MOL     C6 1467   1.151   1.072   1.092
   45MOL     H5 1468   1.205   0.980   1.067
   45MOL     H6 1469   1.221   1.143   1.138
   45MOL     C7 1470   1.084   1.136   0.970
   45MOL     H7 1471   1.147   1.212   0.924
   45MOL     H8 1472   1.059   1.059   0.896
   45MOL     C8 1473   0.743   1.194   0.510
   45MOL     H9 1474   0.647   1.167   0.552
   45MOL     C9 1475   0.959   1.304   0.530
   45MOL    H10 1476   1.030   1.360   0.590
   45MOL    C10 1477   0.799   1.313   0.725
   45MOL    H11 1478   0.804   1.422   0.733
   45MOL    H12 1479   0.697   1.281   0.749
   45MOL    C11 1480   0.776   1.154   0.380
   45MOL    H13 1481   0.705   1.097   0.320
   45MOL    C12 1482   0.900   1.189   0.325
   45MOL    H14 1483   0.925   1.158   0.224
   45MOL    C13 1484   0.993   1.263   0.400
   45MOL    H15 1485   1.089   1.289   0.358
   46MOL     O1 1486   0.892   1.253   3.346
   46MOL     O2 1487   0.989   1.250   3.918
   46MOL     H1 1488   1.017   1.335   3.961
   46MOL     O3 1489   0.761   1.301   3.528
   46MOL     O4 1490   1.001   1.402   3.757
   46MOL     N1 1491   0.960   1.195   3.554
   46MOL     C1 1492   0.864   1.258   3.479
   46MOL     C2 1493   0.977   1.287   3.790
   46MOL     C3 1494   0.942   1.168   3.697
   46MOL     H2 1495   0.838   1.141   3.719
   46MOL     C4 1496   1.035   1.047   3.720
   46MOL     H3 1497   1.068   1.037   3.824
   46MOL     H4 1498   0.982   0.956   3.693
   46MOL     C5 1499   0.835   1.270   3.116
   46MOL     C6 1500   1.151   1.072   3.624
   46MOL     H5 1501   1.205   0.979   3.599
   46MOL     H6 1502   1.221   1.143   3.669
   46MOL     C7 1503   1.084   1.135   3.502
   46MOL     H7 1504   1.147   1.212   3.456
   46MOL     H8 1505   1.059   1.059   3.428
   46MOL     C8 1506   0.743   1.195   3.041
   46MOL     H9 1507   0.647   1.167   3.084
   46MOL     C9 1508   0.960   1.304   3.062
   46MOL    H10 1509   1.031   1.360   3.121
   46MOL    C10 1510   0.799   1.313   3.256
   46MOL    H11 1511   0.805   1.422   3.264
   46MOL    H12 1512   0.697   1.281   3.280
   46MOL    C11 1513   0.776   1.155   2.911
   46MOL    H13 1514   0.705   1.097   2.852
   46MOL    C12 1515   0.900   1.189   2.856
   46MOL    H14 1516   0.925   1.158   2.755
   46MOL    C13 1517   0.993   1.263   2.931
   46MOL    H15 1518   1.089   1.288   2.889
   47MOL     O1 1519   0.893   1.253   5.878
   47MOL     O2 1520   0.989   1.250   6.449
   47MOL     H1 1521   1.017   1.335   6.493
   47MOL     O3 1522   0.760   1.301   6.059
   47MOL     O4 1523   1.001   1.402   6.288
   47MOL     N1 1524   0.960   1.195   6.085
   47MOL     C1 1525   0.864   1.258   6.010
   47MOL     C2 1526   0.977   1.287   6.321
   47MOL     C3 1527   0.942   1.168   6.229
   47MOL     H2 1528   0.838   1.141   6.250
   47MOL     C4 1529   1.035   1.047   6.252
   47MOL     H3 1530   1.068   1.037   6.355
   47MOL     H4 1531   0.982   0.956   6.224
   47MOL     C5 1532   0.835   1.270   5.647
   47MOL     C6 1533   1.151   1.072   6.155
   47MOL     H5 1534   1.205   0.979   6.130
   47MOL     H6 1535   1.221   1.143   6.200
   47MOL     C7 1536   1.084   1.136   6.033
   47MOL     H7 1537   1.147   1.212   5.987
   47MOL     H8 1538   1.059   1.059   5.959
   47MOL     C8 1539   0.743   1.195   5.572
   47MOL     H9 1540   0.647   1.167   5.615
   47MOL     C9 1541   0.960   1.304   5.593
   47MOL    H10 1542   1.031   1.360   5.653
   47MOL    C10 1543   0.799   1.313   5.788
   47MOL    H11 1544   0.805   1.422   5.796
   47MOL    H12 1545   0.697   1.281   5.811
   47MOL    C11 1546   0.776   1.155   5.442
   47MOL    H13 1547   0.705   1.097   5.383
   47MOL    C12 1548   0.900   1.189   5.388
   47MOL    H14 1549   0.925   1.158   5.287
   47MOL    C13 1550   0.993   1.263   5.463
   47MOL    H15 1551   1.090   1.288   5.420
   48MOL     O1 1552   0.893   1.253   8.409
   48MOL     O2 1553   0.989   1.250   8.980
   48MOL     H1 1554   1.017   1.335   9.024
   48MOL     O3 1555   0.760   1.301   8.590
   48MOL     O4 1556   1.001   1.402   8.819
   48MOL     N1 1557   0.960   1.195   8.616
   48MOL     C1 1558   0.864   1.258   8.541
   48MOL     C2 1559   0.977   1.287   8.852
   48MOL     C3 1560   0.942   1.168   8.760
   48MOL     H2 1561   0.837   1.141   8.781
   48MOL     C4 1562   1.035   1.047   8.783
   48MOL     H3 1563   1.068   1.037   8.886
   48MOL     H4 1564   0.982   0.956   8.755
   48MOL     C5 1565   0.835   1.270   8.179
   48MOL     C6 1566   1.151   1.072   8.686
   48MOL     H5 1567   1.205   0.979   8.661
   48MOL     H6 1568   1.221   1.143   8.732
   48MOL     C7 1569   1.084   1.136   8.564
   48MOL     H7 1570   1.147   1.212   8.518
   48MOL     H8 1571   1.059   1.059   8.490
   48MOL     C8 1572   0.743   1.195   8.104
   48MOL     H9 1573   0.647   1.167   8.146
   48MOL     C9 1574   0.960   1.303   8.124
   48MOL    H10 1575   1.031   1.360   8.184
   48MOL    C10 1576   0.799   1.313   8.319
   48MOL    H11 1577   0.805   1.422   8.327
   48MOL    H12 1578   0.697   1.281   8.342
   48MOL    C11 1579   0.776   1.155   7.973
   48MOL    H13 1580   0.705   1.098   7.914
   48MOL    C12 1581   0.900   1.189   7.919
   48MOL    H14 1582   0.925   1.158   7.818
   48MOL    C13 1583   0.993   1.263   7.994
   48MOL    H15 1584   1.090   1.288   7.952
   49MOL     O1 1585   0.893   2.037   0.815
   49MOL     O2 1586   0.989   2.034   1.386
   49MOL     H1 1587   1.017   2.119   1.430
   49MOL     O3 1588   0.760   2.086   0.996
   49MOL     O4 1589   1.001   2.187   1.226
   49MOL     N1 1590   0.960   1.979   1.022
   49MOL     C1 1591   0.864   2.042   0.947
   49MOL     C2 1592   0.977   2.072   1.259
   49MOL     C3 1593   0.942   1.952   1.166
   49MOL     H2 1594   0.838   1.925   1.187
   49MOL     C4 1595   1.035   1.832   1.189
   49MOL     H3 1596   1.068   1.821   1.292
   49MOL     H4 1597   0.982   1.740   1.161
   49MOL     C5 1598   0.834   2.055   0.585
   49MOL     C6 1599   1.151   1.856   1.092
   49MOL     H5 1600   1.205   1.764   1.067
   49MOL     H6 1601   1.221   1.928   1.138
   49MOL     C7 1602   1.084   1.920   0.970
   49MOL     H7 1603   1.147   1.997   0.924
   49MOL     H8 1604   1.059   1.843   0.896
   49MOL     C8 1605   0.743   1.979   0.510
   49MOL     H9 1606   0.647   1.952   0.552
   49MOL     C9 1607   0.959   2.088   0.530
   49MOL    H10 1608   1.030   2.145   0.590
   49MOL    C10 1609   0.799   2.098   0.725
   49MOL    H11 1610   0.805   2.207   0.733
   49MOL    H12 1611   0.697   2.066   0.749
   49MOL    C11 1612   0.776   1.939   0.380
   49MOL    H13 1613   0.705   1.881   0.321
   49MOL    C12 1614   0.900   1.973   0.325
   49MOL    H14 1615   0.926   1.942   0.225
   49MOL    C13 1616   0.993   2.047   0.400
   49MOL    H15 1617   1.090   2.072   0.358
   50MOL     O1 1618   0.893   2.037   3.346
   50MOL     O2 1619   0.989   2.034   3.918
   50MOL     H1 1620   1.017   2.119   3.962
   50MOL     O3 1621   0.760   2.086   3.528
   50MOL     O4 1622   1.001   2.186   3.757
   50MOL     N1 1623   0.960   1.979   3.554
   50MOL     C1 1624   0.864   2.042   3.479
   50MOL     C2 1625   0.977   2.071   3.790
   50MOL     C3 1626   0.942   1.952   3.697
   50MOL     H2 1627   0.838   1.925   3.719
   50MOL     C4 1628   1.035   1.832   3.720
   50MOL     H3 1629   1.068   1.821   3.824
   50MOL     H4 1630   0.982   1.740   3.693
   50MOL     C5 1631   0.835   2.055   3.116
   50MOL     C6 1632   1.151   1.856   3.624
   50MOL     H5 1633   1.205   1.764   3.599
   50MOL     H6 1634   1.221   1.928   3.669
   50MOL     C7 1635   1.084   1.920   3.502
   50MOL     H7 1636   1.147   1.996   3.456
   50MOL     H8 1637   1.059   1.843   3.428
   50MOL     C8 1638   0.743   1.979   3.041
   50MOL     H9 1639   0.647   1.952   3.084
   50MOL     C9 1640   0.960   2.088   3.062
   50MOL    H10 1641   1.031   2.144   3.121
   50MOL    C10 1642   0.799   2.098   3.256
   50MOL    H11 1643   0.805   2.207   3.264
   50MOL    H12 1644   0.697   2.066   3.280
   50MOL    C11 1645   0.776   1.939   2.911
   50MOL    H13 1646   0.705   1.882   2.852
   50MOL    C12 1647   0.900   1.973   2.856
   50MOL    H14 1648   0.925   1.942   2.755
   50MOL    C13 1649   0.993   2.047   2.931
   50MOL    H15 1650   1.090   2.072   2.889
   51MOL     O1 1651   0.893   2.037   5.878
   51MOL     O2 1652   0.989   2.034   6.449
   51MOL     H1 1653   1.017   2.119   6.493
   51MOL     O3 1654   0.760   2.086   6.059
   51MOL     O4 1655   1.001   2.186   6.288
   51MOL     N1 1656   0.960   1.979   6.085
   51MOL     C1 1657   0.864   2.042   6.010
   51MOL     C2 1658   0.977   2.071   6.321
   51MOL     C3 1659   0.942   1.952   6.229
   51MOL     H2 1660   0.838   1.925   6.250
   51MOL     C4 1661   1.035   1.832   6.252
   51MOL     H3 1662   1.068   1.821   6.355
   51MOL     H4 1663   0.982   1.740   6.224
   51MOL     C5 1664   0.835   2.055   5.647
   51MOL     C6 1665   1.151   1.856   6.155
   51MOL     H5 1666   1.205   1.764   6.130
   51MOL     H6 1667   1.221   1.927   6.200
   51MOL     C7 1668   1.084   1.920   6.033
   51MOL     H7 1669   1.147   1.997   5.987
   51MOL     H8 1670   1.059   1.843   5.959
   51MOL     C8 1671   0.743   1.979   5.572
   51MOL     H9 1672   0.647   1.952   5.615
   51MOL     C9 1673   0.960   2.088   5.593
   51MOL    H10 1674   1.031   2.144   5.653
   51MOL    C10 1675   0.799   2.098   5.787
   51MOL    H11 1676   0.805   2.207   5.796
   51MOL    H12 1677   0.697   2.066   5.811
   51MOL    C11 1678   0.776   1.939   5.442
   51MOL    H13 1679   0.705   1.882   5.383
   51MOL    C12 1680   0.900   1.973   5.388
   51MOL    H14 1681   0.925   1.942   5.287
   51MOL    C13 1682   0.993   2.047   5.463
   51MOL    H15 1683   1.090   2.072   5.420
   52MOL     O1 1684   0.893   2.037   8.409
   52MOL     O2 1685   0.989   2.034   8.980
   52MOL     H1 1686   1.017   2.119   9.024
   52MOL     O3 1687   0.760   2.085   8.590
   52MOL     O4 1688   1.001   2.186   8.819
   52MOL     N1 1689   0.960   1.979   8.616
   52MOL     C1 1690   0.864   2.042   8.541
   52MOL     C2 1691   0.976   2.072   8.852
   52MOL     C3 1692   0.941   1.952   8.760
   52MOL     H2 1693   0.837   1.925   8.781
   52MOL     C4 1694   1.035   1.832   8.783
   52MOL     H3 1695   1.068   1.821   8.886
   52MOL     H4 1696   0.982   1.740   8.755
   52MOL     C5 1697   0.835   2.055   8.179
   52MOL     C6 1698   1.151   1.856   8.686
   52MOL     H5 1699   1.205   1.764   8.661
   52MOL     H6 1700   1.221   1.928   8.732
   52MOL     C7 1701   1.084   1.920   8.564
   52MOL     H7 1702   1.147   1.997   8.518
   52MOL     H8 1703   1.059   1.843   8.490
   52MOL     C8 1704   0.743   1.979   8.104
   52MOL     H9 1705   0.647   1.952   8.146
   52MOL     C9 1706   0.960   2.088   8.124
   52MOL    H10 1707   1.031   2.144   8.184
   52MOL    C10 1708   0.799   2.098   8.319
   52MOL    H11 1709   0.805   2.207   8.327
   52MOL    H12 1710   0.697   2.066   8.342
   52MOL    C11 1711   0.776   1.939   7.974
   52MOL    H13 1712   0.705   1.882   7.914
   52MOL    C12 1713   0.900   1.973   7.919
   52MOL    H14 1714   0.925   1.942   7.818
   52MOL    C13 1715   0.993   2.047   7.994
   52MOL    H15 1716   1.090   2.072   7.952
   53MOL     O1 1717   0.893   2.822   0.815
   53MOL     O2 1718   0.989   2.819   1.386
   53MOL     H1 1719   1.017   2.904   1.430
   53MOL     O3 1720   0.761   2.870   0.996
   53MOL     O4 1721   1.001   2.971   1.225
   53MOL     N1 1722   0.960   2.764   1.022
   53MOL     C1 1723   0.864   2.827   0.947
   53MOL     C2 1724   0.976   2.856   1.258
   53MOL     C3 1725   0.942   2.736   1.166
   53MOL     H2 1726   0.837   2.709   1.187
   53MOL     C4 1727   1.035   2.616   1.189
   53MOL     H3 1728   1.068   2.605   1.292
   53MOL     H4 1729   0.982   2.524   1.161
   53MOL     C5 1730   0.834   2.839   0.585
   53MOL     C6 1731   1.151   2.640   1.092
   53MOL     H5 1732   1.205   2.548   1.067
   53MOL     H6 1733   1.221   2.712   1.138
   53MOL     C7 1734   1.084   2.705   0.970
   53MOL     H7 1735   1.147   2.781   0.924
   53MOL     H8 1736   1.059   2.628   0.896
   53MOL     C8 1737   0.743   2.763   0.509
   53MOL     H9 1738   0.647   2.736   0.552
   53MOL     C9 1739   0.959   2.872   0.530
   53MOL    H10 1740   1.030   2.929   0.590
   53MOL    C10 1741   0.799   2.882   0.725
   53MOL    H11 1742   0.805   2.991   0.733
   53MOL    H12 1743   0.697   2.850   0.748
   53MOL    C11 1744   0.776   2.723   0.379
   53MOL    H13 1745   0.705   2.666   0.320
   53MOL    C12 1746   0.900   2.758   0.325
   53MOL    H14 1747   0.926   2.726   0.224
   53MOL    C13 1748   0.993   2.832   0.400
   53MOL    H15 1749   1.089   2.857   0.358
   54MOL     O1 1750   0.893   2.821   3.346
   54MOL     O2 1751   0.989   2.819   3.918
   54MOL     H1 1752   1.017   2.904   3.961
   54MOL     O3 1753   0.761   2.870   3.528
   54MOL     O4 1754   1.001   2.971   3.757
   54MOL     N1 1755   0.960   2.764   3.554
   54MOL     C1 1756   0.864   2.826   3.479
   54MOL     C2 1757   0.976   2.856   3.790
   54MOL     C3 1758   0.942   2.736   3.697
   54MOL     H2 1759   0.838   2.709   3.719
   54MOL     C4 1760   1.035   2.616   3.720
   54MOL     H3 1761   1.068   2.606   3.824
   54MOL     H4 1762   0.982   2.524   3.693
   54MOL     C5 1763   0.835   2.839   3.116
   54MOL     C6 1764   1.151   2.640   3.624
   54MOL     H5 1765   1.205   2.548   3.599
   54MOL     H6 1766   1.221   2.712   3.669
   54MOL     C7 1767   1.084   2.704   3.502
   54MOL     H7 1768   1.147   2.781   3.456
   54MOL     H8 1769   1.059   2.628   3.428
   54MOL     C8 1770   0.743   2.763   3.041
   54MOL     H9 1771   0.647   2.736   3.084
   54MOL     C9 1772   0.960   2.872   3.062
   54MOL    H10 1773   1.031   2.929   3.121
   54MOL    C10 1774   0.799   2.882   3.256
   54MOL    H11 1775   0.805   2.991   3.264
   54MOL    H12 1776   0.697   2.850   3.280
   54MOL    C11 1777   0.776   2.723   2.911
   54MOL    H13 1778   0.705   2.666   2.852
   54MOL    C12 1779   0.900   2.758   2.856
   54MOL    H14 1780   0.925   2.727   2.755
   54MOL    C13 1781   0.993   2.832   2.931
   54MOL    H15 1782   1.089   2.857   2.889
   55MOL     O1 1783   0.893   2.821   5.878
   55MOL     O2 1784   0.989   2.819   6.449
   55MOL     H1 1785   1.017   2.904   6.493
   55MOL     O3 1786   0.761   2.870   6.059
   55MOL     O4 1787   1.001   2.971   6.288
   55MOL     N1 1788   0.960   2.764   6.085
   55MOL     C1 1789   0.864   2.826   6.010
   55MOL     C2 1790   0.976   2.856   6.321
   55MOL     C3 1791   0.942   2.736   6.229
   55MOL     H2 1792   0.837   2.709   6.250
   55MOL     C4 1793   1.035   2.616   6.252
   55MOL     H3 1794   1.068   2.605   6.355
   55MOL     H4 1795   0.982   2.524   6.224
   55MOL     C5 1796   0.835   2.839   5.647
   55MOL     C6 1797   1.151   2.640   6.155
   55MOL     H5 1798   1.205   2.548   6.130
   55MOL     H6 1799   1.221   2.712   6.200
   55MOL     C7 1800   1.084   2.704   6.033
   55MOL     H7 1801   1.147   2.781   5.987
   55MOL     H8 1802   1.059   2.628   5.959
   55MOL     C8 1803   0.743   2.764   5.572
   55MOL     H9 1804   0.647   2.736   5.615
   55MOL     C9 1805   0.960   2.872   5.593
   55MOL    H10 1806   1.031   2.929   5.653
   55MOL    C10 1807   0.799   2.882   5.788
   55MOL    H11 1808   0.805   2.991   5.796
   55MOL    H12 1809   0.697   2.850   5.811
   55MOL    C11 1810   0.776   2.723   5.442
   55MOL    H13 1811   0.705   2.666   5.383
   55MOL    C12 1812   0.900   2.758   5.388
   55MOL    H14 1813   0.925   2.727   5.287
   55MOL    C13 1814   0.993   2.832   5.463
   55MOL    H15 1815   1.090   2.857   5.420
   56MOL     O1 1816   0.892   2.821   8.409
   56MOL     O2 1817   0.989   2.819   8.980
   56MOL     H1 1818   1.017   2.904   9.024
   56MOL     O3 1819   0.760   2.870   8.590
   56MOL     O4 1820   1.001   2.971   8.819
   56MOL     N1 1821   0.960   2.764   8.616
   56MOL     C1 1822   0.864   2.826   8.541
   56MOL     C2 1823   0.976   2.856   8.852
   56MOL     C3 1824   0.941   2.736   8.760
   56MOL     H2 1825   0.837   2.709   8.781
   56MOL     C4 1826   1.035   2.616   8.783
   56MOL     H3 1827   1.068   2.605   8.886
   56MOL     H4 1828   0.982   2.524   8.755
   56MOL     C5 1829   0.835   2.839   8.179
   56MOL     C6 1830   1.151   2.640   8.686
   56MOL     H5 1831   1.205   2.548   8.661
   56MOL     H6 1832   1.221   2.712   8.732
   56MOL     C7 1833   1.084   2.704   8.564
   56MOL     H7 1834   1.147   2.781   8.518
   56MOL     H8 1835   1.059   2.628   8.490
   56MOL     C8 1836   0.743   2.763   8.104
   56MOL     H9 1837   0.647   2.736   8.146
   56MOL     C9 1838   0.960   2.872   8.124
   56MOL    H10 1839   1.031   2.929   8.184
   56MOL    C10 1840   0.799   2.882   8.319
   56MOL    H11 1841   0.805   2.991   8.327
   56MOL    H12 1842   0.697   2.850   8.342
   56MOL    C11 1843   0.776   2.723   7.973
   56MOL    H13 1844   0.705   2.666   7.914
   56MOL    C12 1845   0.900   2.758   7.919
   56MOL    H14 1846   0.925   2.727   7.818
   56MOL    C13 1847   0.993   2.832   7.994
   56MOL    H15 1848   1.089   2.857   7.952
   57MOL     O1 1849   0.893   3.606   0.815
   57MOL     O2 1850   0.989   3.603   1.386
   57MOL     H1 1851   1.017   3.688   1.430
   57MOL     O3 1852   0.761   3.654   0.996
   57MOL     O4 1853   1.001   3.756   1.226
   57MOL     N1 1854   0.960   3.548   1.022
   57MOL     C1 1855   0.864   3.611   0.947
   57MOL     C2 1856   0.977   3.640   1.258
   57MOL     C3 1857   0.942   3.521   1.166
   57MOL     H2 1858   0.838   3.494   1.187
   57MOL     C4 1859   1.035   3.400   1.189
   57MOL     H3 1860   1.068   3.390   1.292
   57MOL     H4 1861   0.982   3.309   1.161
   57MOL     C5 1862   0.834   3.623   0.585
   57MOL     C6 1863   1.151   3.425   1.092
   57MOL     H5 1864   1.205   3.333   1.067
   57MOL     H6 1865   1.221   3.496   1.138
   57MOL     C7 1866   1.084   3.489   0.970
   57MOL     H7 1867   1.147   3.565   0.924
   57MOL     H8 1868   1.059   3.412   0.896
   57MOL     C8 1869   0.743   3.547   0.510
   57MOL     H9 1870   0.647   3.520   0.552
   57MOL     C9 1871   0.959   3.657   0.531
   57MOL    H10 1872   1.030   3.713   0.590
   57MOL    C10 1873   0.799   3.666   0.725
   57MOL    H11 1874   0.804   3.775   0.733
   57MOL    H12 1875   0.697   3.634   0.749
   57MOL    C11 1876   0.776   3.507   0.379
   57MOL    H13 1877   0.705   3.450   0.320
   57MOL    C12 1878   0.900   3.542   0.325
   57MOL    H14 1879   0.925   3.511   0.224
   57MOL    C13 1880   0.993   3.616   0.400
   57MOL    H15 1881   1.090   3.641   0.358
   58MOL     O1 1882   0.892   3.606   3.346
   58MOL     O2 1883   0.989   3.603   3.918
   58MOL     H1 1884   1.017   3.688   3.962
   58MOL     O3 1885   0.760   3.654   3.528
   58MOL     O4 1886   1.001   3.755   3.757
   58MOL     N1 1887   0.960   3.548   3.554
   58MOL     C1 1888   0.864   3.611   3.479
   58MOL     C2 1889   0.977   3.640   3.790
   58MOL     C3 1890   0.942   3.521   3.697
   58MOL     H2 1891   0.838   3.494   3.719
   58MOL     C4 1892   1.035   3.400   3.721
   58MOL     H3 1893   1.068   3.390   3.824
   58MOL     H4 1894   0.982   3.309   3.693
   58MOL     C5 1895   0.835   3.623   3.116
   58MOL     C6 1896   1.151   3.425   3.624
   58MOL     H5 1897   1.205   3.333   3.599
   58MOL     H6 1898   1.221   3.496   3.669
   58MOL     C7 1899   1.084   3.489   3.502
   58MOL     H7 1900   1.147   3.565   3.456
   58MOL     H8 1901   1.059   3.412   3.428
   58MOL     C8 1902   0.743   3.548   3.041
   58MOL     H9 1903   0.647   3.520   3.084
   58MOL     C9 1904   0.960   3.657   3.062
   58MOL    H10 1905   1.031   3.713   3.122
   58MOL    C10 1906   0.799   3.666   3.256
   58MOL    H11 1907   0.805   3.775   3.264
   58MOL    H12 1908   0.697   3.634   3.280
   58MOL    C11 1909   0.776   3.508   2.911
   58MOL    H13 1910   0.705   3.451   2.852
   58MOL    C12 1911   0.900   3.542   2.856
   58MOL    H14 1912   0.925   3.512   2.755
   58MOL    C13 1913   0.993   3.617   2.931
   58MOL    H15 1914   1.089   3.642   2.889
   59MOL     O1 1915   0.893   3.606   5.878
   59MOL     O2 1916   0.989   3.603   6.449
   59MOL     H1 1917   1.017   3.688   6.493
   59MOL     O3 1918   0.760   3.654   6.059
   59MOL     O4 1919   1.001   3.755   6.288
   59MOL     N1 1920   0.960   3.548   6.085
   59MOL     C1 1921   0.864   3.611   6.010
   59MOL     C2 1922   0.977   3.640   6.321
   59MOL     C3 1923   0.942   3.521   6.229
   59MOL     H2 1924   0.838   3.494   6.250
   59MOL     C4 1925   1.035   3.400   6.252
   59MOL     H3 1926   1.068   3.390   6.355
   59MOL     H4 1927   0.982   3.309   6.224
   59MOL     C5 1928   0.835   3.623   5.647
   59MOL     C6 1929   1.151   3.425   6.155
   59MOL     H5 1930   1.205   3.333   6.130
   59MOL     H6 1931   1.221   3.496   6.200
   59MOL     C7 1932   1.084   3.489   6.033
   59MOL     H7 1933   1.147   3.565   5.987
   59MOL     H8 1934   1.059   3.412   5.959
   59MOL     C8 1935   0.743   3.548   5.572
   59MOL     H9 1936   0.647   3.520   5.615
   59MOL     C9 1937   0.960   3.657   5.593
   59MOL    H10 1938   1.031   3.713   5.653
   59MOL    C10 1939   0.799   3.666   5.788
   59MOL    H11 1940   0.804   3.775   5.796
   59MOL    H12 1941   0.697   3.634   5.811
   59MOL    C11 1942   0.776   3.508   5.442
   59MOL    H13 1943   0.705   3.451   5.383
   59MOL    C12 1944   0.900   3.542   5.388
   59MOL    H14 1945   0.925   3.511   5.287
   59MOL    C13 1946   0.993   3.616   5.463
   59MOL    H15 1947   1.090   3.641   5.420
   60MOL     O1 1948   0.893   3.606   8.409
   60MOL     O2 1949   0.989   3.603   8.980
   60MOL     H1 1950   1.017   3.688   9.024
   60MOL     O3 1951   0.760   3.654   8.590
   60MOL     O4 1952   1.001   3.755   8.819
   60MOL     N1 1953   0.960   3.548   8.616
   60MOL     C1 1954   0.864   3.611   8.541
   60MOL     C2 1955   0.977   3.640   8.852
   60MOL     C3 1956   0.942   3.521   8.760
   60MOL     H2 1957   0.838   3.494   8.781
   60MOL     C4 1958   1.035   3.400   8.783
   60MOL     H3 1959   1.068   3.390   8.886
   60MOL     H4 1960   0.982   3.309   8.755
   60MOL     C5 1961   0.835   3.623   8.179
   60MOL     C6 1962   1.151   3.425   8.686
   60MOL     H5 1963   1.205   3.333   8.661
   60MOL     H6 1964   1.221   3.496   8.732
   60MOL     C7 1965   1.084   3.489   8.564
   60MOL     H7 1966   1.147   3.565   8.518
   60MOL     H8 1967   1.059   3.412   8.490
   60MOL     C8 1968   0.743   3.548   8.104
   60MOL     H9 1969   0.647   3.520   8.146
   60MOL     C9 1970   0.960   3.657   8.124
   60MOL    H10 1971   1.031   3.713   8.184
   60MOL    C10 1972   0.799   3.666   8.319
   60MOL    H11 1973   0.804   3.775   8.327
   60MOL    H12 1974   0.697   3.634   8.342
   60MOL    C11 1975   0.776   3.508   7.973
   60MOL    H13 1976   0.705   3.451   7.914
   60MOL    C12 1977   0.900   3.542   7.919
   60MOL    H14 1978   0.925   3.511   7.818
   60MOL    C13 1979   0.993   3.616   7.994
   60MOL    H15 1980   1.089   3.641   7.952
   61MOL     O1 1981   0.893   4.390   0.815
   61MOL     O2 1982   0.989   4.387   1.386
   61MOL     H1 1983   1.017   4.472   1.430
   61MOL     O3 1984   0.760   4.439   0.996
   61MOL     O4 1985   1.001   4.540   1.226
   61MOL     N1 1986   0.960   4.332   1.022
   61MOL     C1 1987   0.864   4.395   0.947
   61MOL     C2 1988   0.977   4.425   1.259
   61MOL     C3 1989   0.942   4.305   1.166
   61MOL     H2 1990   0.838   4.278   1.187
   61MOL     C4 1991   1.035   4.185   1.189
   61MOL     H3 1992   1.068   4.174   1.292
   61MOL     H4 1993   0.982   4.093   1.161
   61MOL     C5 1994   0.834   4.408   0.585
   61MOL     C6 1995   1.151   4.209   1.092
   61MOL     H5 1996   1.205   4.117   1.067
   61MOL     H6 1997   1.221   4.281   1.138
   61MOL     C7 1998   1.084   4.273   0.970
   61MOL     H7 1999   1.147   4.350   0.924
   61MOL     H8 2000   1.059   4.196   0.896
   61MOL     C8 2001   0.743   4.332   0.510
   61MOL     H9 2002   0.647   4.305   0.552
   61MOL     C9 2003   0.960   4.441   0.530
   61MOL    H10 2004   1.030   4.498   0.590
   61MOL    C10 2005   0.799   4.451   0.725
   61MOL    H11 2006   0.805   4.560   0.733
   61MOL    H12 2007   0.697   4.419   0.748
   61MOL    C11 2008   0.776   4.292   0.380
   61MOL    H13 2009   0.705   4.234   0.321
   61MOL    C12 2010   0.900   4.326   0.325
   61MOL    H14 2011   0.925   4.295   0.224
   61MOL    C13 2012   0.993   4.401   0.400
   61MOL    H15 2013   1.089   4.426   0.358
   62MOL     O1 2014   0.893   4.390   3.346
   62MOL     O2 2015   0.989   4.387   3.918
   62MOL     H1 2016   1.017   4.472   3.961
   62MOL     O3 2017   0.760   4.439   3.528
   62MOL     O4 2018   1.001   4.539   3.757
   62MOL     N1 2019   0.960   4.332   3.554
   62MOL     C1 2020   0.864   4.395   3.479
   62MOL     C2 2021   0.976   4.424   3.790
   62MOL     C3 2022   0.941   4.305   3.697
   62MOL     H2 2023   0.837   4.278   3.719
   62MOL     C4 2024   1.035   4.185   3.720
   62MOL     H3 2025   1.068   4.174   3.824
   62MOL     H4 2026   0.982   4.093   3.693
   62MOL     C5 2027   0.835   4.408   3.116
   62MOL     C6 2028   1.151   4.209   3.624
   62MOL     H5 2029   1.205   4.117   3.599
   62MOL     H6 2030   1.221   4.281   3.669
   62MOL     C7 2031   1.084   4.273   3.502
   62MOL     H7 2032   1.147   4.349   3.456
   62MOL     H8 2033   1.059   4.196   3.428
   62MOL     C8 2034   0.743   4.332   3.041
   62MOL     H9 2035   0.647   4.305   3.084
   62MOL     C9 2036   0.960   4.441   3.062
   62MOL    H10 2037   1.031   4.497   3.122
   62MOL    C10 2038   0.799   4.451   3.256
   62MOL    H11 2039   0.805   4.560   3.264
   62MOL    H12 2040   0.697   4.419   3.280
   62MOL    C11 2041   0.776   4.292   2.911
   62MOL    H13 2042   0.705   4.235   2.852
   62MOL    C12 2043   0.900   4.327   2.856
   62MOL    H14 2044   0.924   4.296   2.755
   62MOL    C13 2045   0.993   4.401   2.931
   62MOL    H15 2046   1.089   4.426   2.889
   63MOL     O1 2047   0.893   4.390   5.878
   63MOL     O2 2048   0.989   4.387   6.449
   63MOL     H1 2049   1.017   4.472   6.493
   63MOL     O3 2050   0.760   4.439   6.059
   63MOL     O4 2051   1.001   4.539   6.288
   63MOL     N1 2052   0.960   4.332   6.085
   63MOL     C1 2053   0.864   4.395   6.010
   63MOL     C2 2054   0.977   4.424   6.321
   63MOL     C3 2055   0.942   4.305   6.229
   63MOL     H2 2056   0.838   4.278   6.250
   63MOL     C4 2057   1.035   4.185   6.252
   63MOL     H3 2058   1.068   4.174   6.355
   63MOL     H4 2059   0.982   4.093   6.224
   63MOL     C5 2060   0.835   4.408   5.647
   63MOL     C6 2061   1.151   4.209   6.155
   63MOL     H5 2062   1.205   4.117   6.130
   63MOL     H6 2063   1.221   4.280   6.200
   63MOL     C7 2064   1.084   4.273   6.033
   63MOL     H7 2065   1.147   4.350   5.987
   63MOL     H8 2066   1.059   4.196   5.959
   63MOL     C8 2067   0.743   4.332   5.572
   63MOL     H9 2068   0.647   4.305   5.615
   63MOL     C9 2069   0.960   4.441   5.593
   63MOL    H10 2070   1.031   4.497   5.653
   63MOL    C10 2071   0.799   4.451   5.788
   63MOL    H11 2072   0.805   4.560   5.796
   63MOL    H12 2073   0.697   4.419   5.811
   63MOL    C11 2074   0.776   4.292   5.442
   63MOL    H13 2075   0.705   4.235   5.383
   63MOL    C12 2076   0.900   4.327   5.388
   63MOL    H14 2077   0.925   4.296   5.287
   63MOL    C13 2078   0.993   4.401   5.463
   63MOL    H15 2079   1.090   4.426   5.420
   64MOL     O1 2080   0.893   4.390   8.409
   64MOL     O2 2081   0.989   4.387   8.980
   64MOL     H1 2082   1.017   4.472   9.024
   64MOL     O3 2083   0.760   4.439   8.590
   64MOL     O4 2084   1.001   4.539   8.819
   64MOL     N1 2085   0.960   4.332   8.616
   64MOL     C1 2086   0.864   4.395   8.541
   64MOL     C2 2087   0.976   4.425   8.852
   64MOL     C3 2088   0.941   4.305   8.760
   64MOL     H2 2089   0.837   4.278   8.781
   64MOL     C4 2090   1.035   4.185   8.783
   64MOL     H3 2091   1.068   4.174   8.886
   64MOL     H4 2092   0.982   4.093   8.755
   64MOL     C5 2093   0.835   4.408   8.179
   64MOL     C6 2094   1.151   4.209   8.686
   64MOL     H5 2095   1.205   4.117   8.661
   64MOL     H6 2096   1.221   4.281   8.732
   64MOL     C7 2097   1.084   4.273   8.564
   64MOL     H7 2098   1.147   4.350   8.518
   64MOL     H8 2099   1.059   4.196   8.490
   64MOL     C8 2100   0.743   4.332   8.104
   64MOL     H9 2101   0.647   4.305   8.146
   64MOL     C9 2102   0.960   4.441   8.124
   64MOL    H10 2103   1.031   4.497   8.184
   64MOL    C10 2104   0.799   4.451   8.319
   64MOL    H11 2105   0.805   4.560   8.327
   64MOL    H12 2106   0.697   4.419   8.342
   64MOL    C11 2107   0.776   4.292   7.974
   64MOL    H13 2108   0.705   4.235   7.914
   64MOL    C12 2109   0.900   4.327   7.919
   64MOL    H14 2110   0.925   4.296   7.818
   64MOL    C13 2111   0.993   4.401   7.994
   64MOL    H15 2112   1.089   4.426   7.952
   65MOL     O1 2113   0.893   5.175   0.815
   65MOL     O2 2114   0.989   5.172   1.386
   65MOL     H1 2115   1.017   5.257   1.430
   65MOL     O3 2116   0.761   5.223   0.996
   65MOL     O4 2117   1.001   5.324   1.225
   65MOL     N1 2118   0.960   5.117   1.022
   65MOL     C1 2119   0.864   5.180   0.947
   65MOL     C2 2120   0.976   5.209   1.258
   65MOL     C3 2121   0.942   5.089   1.166
   65MOL     H2 2122   0.837   5.063   1.187
   65MOL     C4 2123   1.035   4.969   1.189
   65MOL     H3 2124   1.068   4.958   1.292
   65MOL     H4 2125   0.982   4.877   1.161
   65MOL     C5 2126   0.835   5.192   0.585
   65MOL     C6 2127   1.151   4.993   1.092
   65MOL     H5 2128   1.205   4.901   1.067
   65MOL     H6 2129   1.221   5.065   1.138
   65MOL     C7 2130   1.084   5.058   0.970
   65MOL     H7 2131   1.147   5.134   0.924
   65MOL     H8 2132   1.059   4.981   0.896
   65MOL     C8 2133   0.743   5.116   0.510
   65MOL     H9 2134   0.647   5.089   0.552
   65MOL     C9 2135   0.960   5.225   0.530
   65MOL    H10 2136   1.031   5.282   0.590
   65MOL    C10 2137   0.799   5.235   0.725
   65MOL    H11 2138   0.805   5.344   0.733
   65MOL    H12 2139   0.697   5.203   0.749
   65MOL    C11 2140   0.776   5.076   0.380
   65MOL    H13 2141   0.705   5.019   0.321
   65MOL    C12 2142   0.900   5.111   0.325
   65MOL    H14 2143   0.925   5.080   0.224
   65MOL    C13 2144   0.993   5.185   0.400
   65MOL    H15 2145   1.089   5.210   0.358
   66MOL     O1 2146   0.892   5.174   3.346
   66MOL     O2 2147   0.989   5.172   3.918
   66MOL     H1 2148   1.017   5.257   3.961
   66MOL     O3 2149   0.761   5.223   3.528
   66MOL     O4 2150   1.001   5.324   3.757
   66MOL     N1 2151   0.960   5.117   3.554
   66MOL     C1 2152   0.864   5.180   3.479
   66MOL     C2 2153   0.976   5.209   3.790
   66MOL     C3 2154   0.942   5.090   3.697
   66MOL     H2 2155   0.837   5.063   3.719
   66MOL     C4 2156   1.035   4.969   3.720
   66MOL     H3 2157   1.068   4.959   3.824
   66MOL     H4 2158   0.982   4.877   3.693
   66MOL     C5 2159   0.835   5.192   3.116
   66MOL     C6 2160   1.151   4.993   3.624
   66MOL     H5 2161   1.205   4.901   3.599
   66MOL     H6 2162   1.221   5.065   3.669
   66MOL     C7 2163   1.084   5.057   3.502
   66MOL     H7 2164   1.147   5.134   3.456
   66MOL     H8 2165   1.059   4.981   3.428
   66MOL     C8 2166   0.743   5.116   3.041
   66MOL     H9 2167   0.647   5.089   3.084
   66MOL     C9 2168   0.960   5.225   3.062
   66MOL    H10 2169   1.031   5.282   3.121
   66MOL    C10 2170   0.799   5.235   3.256
   66MOL    H11 2171   0.805   5.344   3.264
   66MOL    H12 2172   0.697   5.203   3.280
   66MOL    C11 2173   0.776   5.076   2.911
   66MOL    H13 2174   0.705   5.019   2.852
   66MOL    C12 2175   0.900   5.111   2.856
   66MOL    H14 2176   0.925   5.080   2.755
   66MOL    C13 2177   0.993   5.185   2.931
   66MOL    H15 2178   1.089   5.210   2.889
   67MOL     O1 2179   0.892   5.175   5.878
   67MOL     O2 2180   0.989   5.172   6.449
   67MOL     H1 2181   1.017   5.257   6.493
   67MOL     O3 2182   0.761   5.223   6.059
   67MOL     O4 2183   1.001   5.324   6.288
   67MOL     N1 2184   0.960   5.117   6.085
   67MOL     C1 2185   0.864   5.180   6.010
   67MOL     C2 2186   0.977   5.209   6.321
   67MOL     C3 2187   0.942   5.090   6.229
   67MOL     H2 2188   0.837   5.063   6.250
   67MOL     C4 2189   1.035   4.969   6.252
   67MOL     H3 2190   1.068   4.959   6.355
   67MOL     H4 2191   0.982   4.877   6.224
   67MOL     C5 2192   0.835   5.192   5.647
   67MOL     C6 2193   1.151   4.994   6.155
   67MOL     H5 2194   1.205   4.901   6.130
   67MOL     H6 2195   1.221   5.065   6.200
   67MOL     C7 2196   1.084   5.058   6.033
   67MOL     H7 2197   1.147   5.134   5.987
   67MOL     H8 2198   1.059   4.981   5.959
   67MOL     C8 2199   0.743   5.117   5.572
   67MOL     H9 2200   0.647   5.089   5.615
   67MOL     C9 2201   0.960   5.225   5.593
   67MOL    H10 2202   1.031   5.282   5.653
   67MOL    C10 2203   0.799   5.235   5.788
   67MOL    H11 2204   0.805   5.344   5.796
   67MOL    H12 2205   0.697   5.203   5.811
   67MOL    C11 2206   0.776   5.076   5.442
   67MOL    H13 2207   0.705   5.019   5.383
   67MOL    C12 2208   0.900   5.111   5.388
   67MOL    H14 2209   0.925   5.080   5.287
   67MOL    C13 2210   0.993   5.185   5.463
   67MOL    H15 2211   1.090   5.210   5.420
   68MOL     O1 2212   0.893   5.175   8.409
   68MOL     O2 2213   0.989   5.172   8.980
   68MOL     H1 2214   1.017   5.257   9.024
   68MOL     O3 2215   0.760   5.223   8.590
   68MOL     O4 2216   1.001   5.324   8.819
   68MOL     N1 2217   0.960   5.117   8.616
   68MOL     C1 2218   0.864   5.180   8.541
   68MOL     C2 2219   0.976   5.209   8.852
   68MOL     C3 2220   0.941   5.089   8.760
   68MOL     H2 2221   0.837   5.062   8.781
   68MOL     C4 2222   1.035   4.969   8.783
   68MOL     H3 2223   1.068   4.958   8.886
   68MOL     H4 2224   0.982   4.877   8.755
   68MOL     C5 2225   0.835   5.192   8.179
   68MOL     C6 2226   1.151   4.993   8.686
   68MOL     H5 2227   1.205   4.901   8.661
   68MOL     H6 2228   1.221   5.065   8.732
   68MOL     C7 2229   1.084   5.058   8.564
   68MOL     H7 2230   1.147   5.134   8.518
   68MOL     H8 2231   1.059   4.981   8.490
   68MOL     C8 2232   0.743   5.116   8.104
   68MOL     H9 2233   0.647   5.089   8.146
   68MOL     C9 2234   0.960   5.225   8.124
   68MOL    H10 2235   1.031   5.282   8.184
   68MOL    C10 2236   0.799   5.235   8.319
   68MOL    H11 2237   0.805   5.344   8.327
   68MOL    H12 2238   0.697   5.203   8.342
   68MOL    C11 2239   0.776   5.076   7.974
   68MOL    H13 2240   0.705   5.019   7.914
   68MOL    C12 2241   0.900   5.111   7.919
   68MOL    H14 2242   0.925   5.080   7.818
   68MOL    C13 2243   0.993   5.185   7.994
   68MOL    H15 2244   1.089   5.210   7.952
   69MOL     O1 2245   0.893   5.959   0.815
   69MOL     O2 2246   0.989   5.956   1.386
   69MOL     H1 2247   1.017   6.041   1.430
   69MOL     O3 2248   0.761   6.007   0.996
   69MOL     O4 2249   1.001   6.109   1.226
   69MOL     N1 2250   0.960   5.901   1.022
   69MOL     C1 2251   0.864   5.964   0.947
   69MOL     C2 2252   0.977   5.993   1.258
   69MOL     C3 2253   0.942   5.874   1.166
   69MOL     H2 2254   0.838   5.847   1.187
   69MOL     C4 2255   1.035   5.753   1.189
   69MOL     H3 2256   1.068   5.743   1.292
   69MOL     H4 2257   0.982   5.662   1.161
   69MOL     C5 2258   0.834   5.976   0.585
   69MOL     C6 2259   1.151   5.778   1.092
   69MOL     H5 2260   1.205   5.686   1.067
   69MOL     H6 2261   1.221   5.849   1.138
   69MOL     C7 2262   1.084   5.842   0.970
   69MOL     H7 2263   1.147   5.918   0.924
   69MOL     H8 2264   1.059   5.765   0.896
   69MOL     C8 2265   0.743   5.900   0.510
   69MOL     H9 2266   0.647   5.873   0.552
   69MOL     C9 2267   0.959   6.010   0.531
   69MOL    H10 2268   1.030   6.066   0.591
   69MOL    C10 2269   0.799   6.019   0.725
   69MOL    H11 2270   0.804   6.128   0.733
   69MOL    H12 2271   0.697   5.987   0.749
   69MOL    C11 2272   0.776   5.860   0.380
   69MOL    H13 2273   0.705   5.803   0.320
   69MOL    C12 2274   0.900   5.895   0.325
   69MOL    H14 2275   0.925   5.864   0.224
   69MOL    C13 2276   0.993   5.969   0.400
   69MOL    H15 2277   1.090   5.994   0.358
   70MOL     O1 2278   0.892   5.959   3.346
   70MOL     O2 2279   0.989   5.956   3.918
   70MOL     H1 2280   1.017   6.041   3.962
   70MOL     O3 2281   0.760   6.007   3.528
   70MOL     O4 2282   1.001   6.108   3.757
   70MOL     N1 2283   0.960   5.901   3.554
   70MOL     C1 2284   0.864   5.964   3.479
   70MOL     C2 2285   0.977   5.993   3.790
   70MOL     C3 2286   0.942   5.874   3.697
   70MOL     H2 2287   0.838   5.847   3.719
   70MOL     C4 2288   1.035   5.753   3.720
   70MOL     H3 2289   1.068   5.743   3.824
   70MOL     H4 2290   0.982   5.662   3.693
   70MOL     C5 2291   0.835   5.976   3.116
   70MOL     C6 2292   1.151   5.778   3.624
   70MOL     H5 2293   1.205   5.686   3.599
   70MOL     H6 2294   1.221   5.849   3.669
   70MOL     C7 2295   1.084   5.842   3.502
   70MOL     H7 2296   1.147   5.918   3.456
   70MOL     H8 2297   1.059   5.765   3.428
   70MOL     C8 2298   0.743   5.901   3.041
   70MOL     H9 2299   0.647   5.873   3.084
   70MOL     C9 2300   0.960   6.010   3.062
   70MOL    H10 2301   1.031   6.066   3.122
   70MOL    C10 2302   0.799   6.019   3.256
   70MOL    H11 2303   0.805   6.128   3.264
   70MOL    H12 2304   0.697   5.987   3.280
   70MOL    C11 2305   0.776   5.861   2.911
   70MOL    H13 2306   0.705   5.804   2.852
   70MOL    C12 2307   0.900   5.895   2.856
   70MOL    H14 2308   0.925   5.865   2.755
   70MOL    C13 2309   0.993   5.970   2.931
   70MOL    H15 2310   1.089   5.995   2.889
   71MOL     O1 2311   0.893   5.959   5.878
   71MOL     O2 2312   0.989   5.956   6.449
   71MOL     H1 2313   1.017   6.041   6.493
   71MOL     O3 2314   0.760   6.007   6.059
   71MOL     O4 2315   1.001   6.108   6.288
   71MOL     N1 2316   0.960   5.901   6.085
   71MOL     C1 2317   0.864   5.964   6.010
   71MOL     C2 2318   0.977   5.993   6.321
   71MOL     C3 2319   0.942   5.874   6.229
   71MOL     H2 2320   0.838   5.847   6.250
   71MOL     C4 2321   1.035   5.753   6.252
   71MOL     H3 2322   1.068   5.743   6.355
   71MOL     H4 2323   0.982   5.662   6.224
   71MOL     C5 2324   0.835   5.976   5.647
   71MOL     C6 2325   1.151   5.778   6.155
   71MOL     H5 2326   1.205   5.686   6.130
   71MOL     H6 2327   1.221   5.849   6.200
   71MOL     C7 2328   1.084   5.842   6.033
   71MOL     H7 2329   1.147   5.919   5.987
   71MOL     H8 2330   1.059   5.765   5.959
   71MOL     C8 2331   0.743   5.901   5.572
   71MOL     H9 2332   0.647   5.873   5.615
   71MOL     C9 2333   0.960   6.010   5.593
   71MOL    H10 2334   1.031   6.066   5.653
   71MOL    C10 2335   0.799   6.019   5.788
   71MOL    H11 2336   0.804   6.128   5.796
   71MOL    H12 2337   0.697   5.987   5.811
   71MOL    C11 2338   0.776   5.861   5.442
   71MOL    H13 2339   0.705   5.804   5.383
   71MOL    C12 2340   0.900   5.895   5.388
   71MOL    H14 2341   0.925   5.864   5.287
   71MOL    C13 2342   0.993   5.969   5.463
   71MOL    H15 2343   1.090   5.994   5.420
   72MOL     O1 2344   0.893   5.959   8.409
   72MOL     O2 2345   0.989   5.956   8.980
   72MOL     H1 2346   1.017   6.041   9.024
   72MOL     O3 2347   0.760   6.007   8.590
   72MOL     O4 2348   1.001   6.108   8.819
   72MOL     N1 2349   0.960   5.901   8.616
   72MOL     C1 2350   0.864   5.964   8.541
   72MOL     C2 2351   0.977   5.993   8.852
   72MOL     C3 2352   0.942   5.874   8.760
   72MOL     H2 2353   0.838   5.847   8.781
   72MOL     C4 2354   1.035   5.753   8.783
   72MOL     H3 2355   1.068   5.743   8.886
   72MOL     H4 2356   0.982   5.662   8.755
   72MOL     C5 2357   0.835   5.976   8.179
   72MOL     C6 2358   1.151   5.778   8.686
   72MOL     H5 2359   1.205   5.686   8.661
   72MOL     H6 2360   1.221   5.849   8.732
   72MOL     C7 2361   1.084   5.842   8.564
   72MOL     H7 2362   1.147   5.918   8.518
   72MOL     H8 2363   1.059   5.765   8.490
   72MOL     C8 2364   0.743   5.901   8.104
   72MOL     H9 2365   0.647   5.873   8.146
   72MOL     C9 2366   0.960   6.010   8.124
   72MOL    H10 2367   1.031   6.066   8.184
   72MOL    C10 2368   0.799   6.019   8.319
   72MOL    H11 2369   0.804   6.128   8.327
   72MOL    H12 2370   0.697   5.987   8.342
   72MOL    C11 2371   0.776   5.861   7.973
   72MOL    H13 2372   0.705   5.804   7.914
   72MOL    C12 2373   0.900   5.895   7.919
   72MOL    H14 2374   0.925   5.864   7.818
   72MOL    C13 2375   0.993   5.969   7.994
   72MOL    H15 2376   1.090   5.994   7.952
   73MOL     O1 2377   0.893   6.744   0.815
   73MOL     O2 2378   0.989   6.740   1.386
   73MOL     H1 2379   1.017   6.825   1.430
   73MOL     O3 2380   0.761   6.792   0.996
   73MOL     O4 2381   1.001   6.893   1.226
   73MOL     N1 2382   0.960   6.686   1.022
   73MOL     C1 2383   0.864   6.749   0.948
   73MOL     C2 2384   0.976   6.778   1.258
   73MOL     C3 2385   0.941   6.658   1.166
   73MOL     H2 2386   0.837   6.631   1.187
   73MOL     C4 2387   1.035   6.538   1.189
   73MOL     H3 2388   1.068   6.527   1.292
   73MOL     H4 2389   0.982   6.446   1.161
   73MOL     C5 2390   0.834   6.761   0.585
   73MOL     C6 2391   1.151   6.562   1.092
   73MOL     H5 2392   1.205   6.470   1.067
   73MOL     H6 2393   1.221   6.634   1.138
   73MOL     C7 2394   1.084   6.626   0.970
   73MOL     H7 2395   1.147   6.703   0.924
   73MOL     H8 2396   1.059   6.550   0.896
   73MOL     C8 2397   0.743   6.685   0.510
   73MOL     H9 2398   0.647   6.658   0.552
   73MOL     C9 2399   0.959   6.794   0.530
   73MOL    H10 2400   1.030   6.851   0.590
   73MOL    C10 2401   0.799   6.804   0.725
   73MOL    H11 2402   0.805   6.913   0.733
   73MOL    H12 2403   0.697   6.772   0.749
   73MOL    C11 2404   0.776   6.645   0.380
   73MOL    H13 2405   0.705   6.587   0.321
   73MOL    C12 2406   0.900   6.679   0.325
   73MOL    H14 2407   0.925   6.648   0.224
   73MOL    C13 2408   0.993   6.754   0.400
   73MOL    H15 2409   1.089   6.779   0.358
   74MOL     O1 2410   0.893   6.743   3.346
   74MOL     O2 2411   0.989   6.740   3.918
   74MOL     H1 2412   1.017   6.825   3.961
   74MOL     O3 2413   0.761   6.792   3.528
   74MOL     O4 2414   1.001   6.893   3.757
   74MOL     N1 2415   0.960   6.685   3.554
   74MOL     C1 2416   0.864   6.749   3.479
   74MOL     C2 2417   0.976   6.778   3.790
   74MOL     C3 2418   0.941   6.658   3.697
   74MOL     H2 2419   0.837   6.631   3.719
   74MOL     C4 2420   1.035   6.538   3.720
   74MOL     H3 2421   1.068   6.527   3.824
   74MOL     H4 2422   0.982   6.446   3.693
   74MOL     C5 2423   0.835   6.761   3.116
   74MOL     C6 2424   1.151   6.562   3.624
   74MOL     H5 2425   1.205   6.470   3.599
   74MOL     H6 2426   1.221   6.633   3.669
   74MOL     C7 2427   1.084   6.626   3.502
   74MOL     H7 2428   1.147   6.703   3.456
   74MOL     H8 2429   1.059   6.549   3.427
   74MOL     C8 2430   0.743   6.685   3.041
   74MOL     H9 2431   0.647   6.658   3.084
   74MOL     C9 2432   0.960   6.794   3.062
   74MOL    H10 2433   1.031   6.851   3.121
   74MOL    C10 2434   0.799   6.804   3.256
   74MOL    H11 2435   0.805   6.913   3.264
   74MOL    H12 2436   0.697   6.772   3.280
   74MOL    C11 2437   0.776   6.645   2.911
   74MOL    H13 2438   0.705   6.588   2.852
   74MOL    C12 2439   0.900   6.680   2.856
   74MOL    H14 2440   0.924   6.649   2.755
   74MOL    C13 2441   0.993   6.754   2.931
   74MOL    H15 2442   1.089   6.779   2.889
   75MOL     O1 2443   0.893   6.743   5.878
   75MOL     O2 2444   0.988   6.740   6.449
   75MOL     H1 2445   1.016   6.825   6.493
   75MOL     O3 2446   0.761   6.792   6.059
   75MOL     O4 2447   1.001   6.892   6.288
   75MOL     N1 2448   0.960   6.685   6.085
   75MOL     C1 2449   0.864   6.749   6.010
   75MOL     C2 2450   0.976   6.778   6.321
   75MOL     C3 2451   0.941   6.658   6.229
   75MOL     H2 2452   0.837   6.631   6.250
   75MOL     C4 2453   1.035   6.538   6.252
   75MOL     H3 2454   1.068   6.527   6.355
   75MOL     H4 2455   0.982   6.446   6.224
   75MOL     C5 2456   0.835   6.761   5.647
   75MOL     C6 2457   1.151   6.562   6.155
   75MOL     H5 2458   1.205   6.470   6.130
   75MOL     H6 2459   1.221   6.633   6.200
   75MOL     C7 2460   1.084   6.626   6.033
   75MOL     H7 2461   1.147   6.703   5.987
   75MOL     H8 2462   1.059   6.550   5.959
   75MOL     C8 2463   0.743   6.685   5.572
   75MOL     H9 2464   0.647   6.658   5.615
   75MOL     C9 2465   0.960   6.794   5.593
   75MOL    H10 2466   1.031   6.851   5.653
   75MOL    C10 2467   0.799   6.804   5.788
   75MOL    H11 2468   0.805   6.913   5.796
   75MOL    H12 2469   0.697   6.772   5.811
   75MOL    C11 2470   0.776   6.645   5.442
   75MOL    H13 2471   0.705   6.588   5.383
   75MOL    C12 2472   0.900   6.680   5.388
   75MOL    H14 2473   0.925   6.649   5.287
   75MOL    C13 2474   0.993   6.754   5.463
   75MOL    H15 2475   1.089   6.779   5.420
   76MOL     O1 2476   0.893   6.743   8.409
   76MOL     O2 2477   0.988   6.740   8.980
   76MOL     H1 2478   1.016   6.825   9.024
   76MOL     O3 2479   0.761   6.792   8.590
   76MOL     O4 2480   1.001   6.892   8.819
   76MOL     N1 2481   0.960   6.685   8.616
   76MOL     C1 2482   0.864   6.749   8.542
   76MOL     C2 2483   0.976   6.778   8.852
   76MOL     C3 2484   0.941   6.658   8.760
   76MOL     H2 2485   0.837   6.631   8.781
   76MOL     C4 2486   1.035   6.538   8.783
   76MOL     H3 2487   1.068   6.527   8.886
   76MOL     H4 2488   0.982   6.446   8.755
   76MOL     C5 2489   0.835   6.761   8.179
   76MOL     C6 2490   1.151   6.562   8.686
   76MOL     H5 2491   1.205   6.470   8.661
   76MOL     H6 2492   1.221   6.634   8.732
   76MOL     C7 2493   1.084   6.626   8.564
   76MOL     H7 2494   1.147   6.703   8.518
   76MOL     H8 2495   1.059   6.550   8.490
   76MOL     C8 2496   0.743   6.685   8.104
   76MOL     H9 2497   0.647   6.658   8.146
   76MOL     C9 2498   0.960   6.794   8.124
   76MOL    H10 2499   1.031   6.851   8.184
   76MOL    C10 2500   0.799   6.804   8.319
   76MOL    H11 2501   0.805   6.913   8.327
   76MOL    H12 2502   0.697   6.772   8.342
   76MOL    C11 2503   0.776   6.645   7.974
   76MOL    H13 2504   0.705   6.588   7.914
   76MOL    C12 2505   0.900   6.680   7.919
   76MOL    H14 2506   0.925   6.649   7.818
   76MOL    C13 2507   0.993   6.754   7.994
   76MOL    H15 2508   1.089   6.779   7.952
   77MOL     O1 2509   0.893   7.528   0.815
   77MOL     O2 2510   0.989   7.528   1.385
   77MOL     H1 2511   1.016   7.613   1.428
   77MOL     O3 2512   0.760   7.576   0.997
   77MOL     O4 2513   1.001   7.678   1.223
   77MOL     N1 2514   0.959   7.469   1.022
   77MOL     C1 2515   0.864   7.533   0.948
   77MOL     C2 2516   0.977   7.563   1.257
   77MOL     C3 2517   0.942   7.443   1.166
   77MOL     H2 2518   0.838   7.416   1.188
   77MOL     C4 2519   1.035   7.323   1.189
   77MOL     H3 2520   1.068   7.313   1.293
   77MOL     H4 2521   0.982   7.231   1.162
   77MOL     C5 2522   0.835   7.545   0.585
   77MOL     C6 2523   1.151   7.347   1.092
   77MOL     H5 2524   1.205   7.254   1.067
   77MOL     H6 2525   1.221   7.418   1.138
   77MOL     C7 2526   1.084   7.410   0.970
   77MOL     H7 2527   1.147   7.488   0.924
   77MOL     H8 2528   1.060   7.334   0.896
   77MOL     C8 2529   0.743   7.469   0.510
   77MOL     H9 2530   0.647   7.442   0.553
   77MOL     C9 2531   0.960   7.578   0.531
   77MOL    H10 2532   1.031   7.635   0.590
   77MOL    C10 2533   0.799   7.588   0.725
   77MOL    H11 2534   0.804   7.697   0.733
   77MOL    H12 2535   0.697   7.556   0.749
   77MOL    C11 2536   0.776   7.429   0.380
   77MOL    H13 2537   0.705   7.372   0.321
   77MOL    C12 2538   0.900   7.464   0.325
   77MOL    H14 2539   0.925   7.433   0.224
   77MOL    C13 2540   0.993   7.538   0.400
   77MOL    H15 2541   1.089   7.563   0.358
   78MOL     O1 2542   0.893   7.528   3.346
   78MOL     O2 2543   0.989   7.528   3.916
   78MOL     H1 2544   1.016   7.613   3.959
   78MOL     O3 2545   0.760   7.576   3.528
   78MOL     O4 2546   1.001   7.678   3.754
   78MOL     N1 2547   0.959   7.469   3.554
   78MOL     C1 2548   0.864   7.533   3.479
   78MOL     C2 2549   0.977   7.563   3.788
   78MOL     C3 2550   0.942   7.443   3.697
   78MOL     H2 2551   0.838   7.416   3.719
   78MOL     C4 2552   1.035   7.323   3.721
   78MOL     H3 2553   1.068   7.313   3.824
   78MOL     H4 2554   0.982   7.231   3.693
   78MOL     C5 2555   0.835   7.545   3.116
   78MOL     C6 2556   1.151   7.347   3.624
   78MOL     H5 2557   1.205   7.255   3.599
   78MOL     H6 2558   1.221   7.418   3.669
   78MOL     C7 2559   1.084   7.410   3.502
   78MOL     H7 2560   1.146   7.487   3.455
   78MOL     H8 2561   1.060   7.333   3.427
   78MOL     C8 2562   0.743   7.469   3.041
   78MOL     H9 2563   0.647   7.442   3.084
   78MOL     C9 2564   0.960   7.578   3.062
   78MOL    H10 2565   1.031   7.635   3.121
   78MOL    C10 2566   0.799   7.588   3.256
   78MOL    H11 2567   0.804   7.697   3.264
   78MOL    H12 2568   0.697   7.556   3.280
   78MOL    C11 2569   0.776   7.429   2.911
   78MOL    H13 2570   0.705   7.372   2.852
   78MOL    C12 2571   0.900   7.464   2.856
   78MOL    H14 2572   0.924   7.434   2.755
   78MOL    C13 2573   0.992   7.538   2.931
   78MOL    H15 2574   1.089   7.564   2.889
   79MOL     O1 2575   0.893   7.528   5.878
   79MOL     O2 2576   0.989   7.528   6.448
   79MOL     H1 2577   1.017   7.613   6.490
   79MOL     O3 2578   0.760   7.576   6.059
   79MOL     O4 2579   1.001   7.678   6.286
   79MOL     N1 2580   0.959   7.469   6.085
   79MOL     C1 2581   0.864   7.533   6.010
   79MOL     C2 2582   0.977   7.563   6.320
   79MOL     C3 2583   0.941   7.443   6.229
   79MOL     H2 2584   0.838   7.416   6.250
   79MOL     C4 2585   1.035   7.323   6.252
   79MOL     H3 2586   1.068   7.313   6.356
   79MOL     H4 2587   0.982   7.231   6.224
   79MOL     C5 2588   0.835   7.545   5.647
   79MOL     C6 2589   1.151   7.347   6.155
   79MOL     H5 2590   1.205   7.255   6.130
   79MOL     H6 2591   1.221   7.418   6.200
   79MOL     C7 2592   1.084   7.410   6.033
   79MOL     H7 2593   1.147   7.488   5.987
   79MOL     H8 2594   1.060   7.334   5.959
   79MOL     C8 2595   0.743   7.469   5.572
   79MOL     H9 2596   0.647   7.442   5.615
   79MOL     C9 2597   0.960   7.578   5.593
   79MOL    H10 2598   1.031   7.635   5.653
   79MOL    C10 2599   0.799   7.588   5.788
   79MOL    H11 2600   0.804   7.697   5.796
   79MOL    H12 2601   0.697   7.556   5.811
   79MOL    C11 2602   0.776   7.429   5.442
   79MOL    H13 2603   0.705   7.372   5.383
   79MOL    C12 2604   0.900   7.464   5.387
   79MOL    H14 2605   0.924   7.434   5.286
   79MOL    C13 2606   0.993   7.538   5.463
   79MOL    H15 2607   1.089   7.564   5.420
   80MOL     O1 2608   0.893   7.528   8.409
   80MOL     O2 2609   0.989   7.528   8.979
   80MOL     H1 2610   1.016   7.613   9.022
   80MOL     O3 2611   0.760   7.576   8.590
   80MOL     O4 2612   1.001   7.678   8.817
   80MOL     N1 2613   0.959   7.469   8.616
   80MOL     C1 2614   0.864   7.533   8.541
   80MOL     C2 2615   0.977   7.563   8.851
   80MOL     C3 2616   0.942   7.443   8.760
   80MOL     H2 2617   0.838   7.416   8.782
   80MOL     C4 2618   1.035   7.323   8.783
   80MOL     H3 2619   1.068   7.313   8.887
   80MOL     H4 2620   0.982   7.231   8.756
   80MOL     C5 2621   0.835   7.545   8.179
   80MOL     C6 2622   1.151   7.347   8.686
   80MOL     H5 2623   1.204   7.255   8.661
   80MOL     H6 2624   1.221   7.418   8.732
   80MOL     C7 2625   1.084   7.410   8.564
   80MOL     H7 2626   1.147   7.488   8.518
   80MOL     H8 2627   1.060   7.334   8.490
   80MOL     C8 2628   0.743   7.469   8.104
   80MOL     H9 2629   0.647   7.442   8.147
   80MOL     C9 2630   0.960   7.578   8.124
   80MOL    H10 2631   1.031   7.635   8.184
   80MOL    C10 2632   0.799   7.588   8.319
   80MOL    H11 2633   0.805   7.697   8.327
   80MOL    H12 2634   0.697   7.556   8.343
   80MOL    C11 2635   0.776   7.429   7.973
   80MOL    H13 2636   0.705   7.372   7.915
   80MOL    C12 2637   0.900   7.464   7.919
   80MOL    H14 2638   0.924   7.434   7.817
   80MOL    C13 2639   0.992   7.538   7.994
   80MOL    H15 2640   1.089   7.564   7.951
   81MOL     O1 2641   1.506   0.469   0.815
   81MOL     O2 2642   1.600   0.465   1.386
   81MOL     H1 2643   1.628   0.551   1.430
   81MOL     O3 2644   1.373   0.515   0.996
   81MOL     O4 2645   1.613   0.617   1.225
   81MOL     N1 2646   1.573   0.410   1.022
   81MOL     C1 2647   1.477   0.473   0.947
   81MOL     C2 2648   1.589   0.503   1.258
   81MOL     C3 2649   1.554   0.383   1.166
   81MOL     H2 2650   1.450   0.356   1.187
   81MOL     C4 2651   1.647   0.263   1.189
   81MOL     H3 2652   1.681   0.253   1.293
   81MOL     H4 2653   1.595   0.171   1.162
   81MOL     C5 2654   1.447   0.486   0.585
   81MOL     C6 2655   1.764   0.287   1.093
   81MOL     H5 2656   1.818   0.195   1.068
   81MOL     H6 2657   1.833   0.359   1.138
   81MOL     C7 2658   1.697   0.351   0.970
   81MOL     H7 2659   1.760   0.428   0.925
   81MOL     H8 2660   1.672   0.275   0.896
   81MOL     C8 2661   1.356   0.411   0.509
   81MOL     H9 2662   1.259   0.384   0.552
   81MOL     C9 2663   1.572   0.519   0.530
   81MOL    H10 2664   1.643   0.576   0.590
   81MOL    C10 2665   1.412   0.529   0.725
   81MOL    H11 2666   1.418   0.638   0.733
   81MOL    H12 2667   1.310   0.497   0.749
   81MOL    C11 2668   1.389   0.370   0.379
   81MOL    H13 2669   1.318   0.312   0.320
   81MOL    C12 2670   1.513   0.404   0.325
   81MOL    H14 2671   1.539   0.373   0.224
   81MOL    C13 2672   1.605   0.479   0.400
   81MOL    H15 2673   1.702   0.504   0.358
   82MOL     O1 2674   1.505   0.468   3.346
   82MOL     O2 2675   1.600   0.465   3.918
   82MOL     H1 2676   1.628   0.551   3.961
   82MOL     O3 2677   1.373   0.515   3.527
   82MOL     O4 2678   1.613   0.617   3.757
   82MOL     N1 2679   1.573   0.410   3.554
   82MOL     C1 2680   1.477   0.473   3.479
   82MOL     C2 2681   1.589   0.503   3.790
   82MOL     C3 2682   1.554   0.383   3.697
   82MOL     H2 2683   1.450   0.356   3.719
   82MOL     C4 2684   1.647   0.263   3.721
   82MOL     H3 2685   1.681   0.252   3.824
   82MOL     H4 2686   1.595   0.171   3.693
   82MOL     C5 2687   1.447   0.486   3.116
   82MOL     C6 2688   1.764   0.287   3.624
   82MOL     H5 2689   1.818   0.195   3.599
   82MOL     H6 2690   1.833   0.359   3.670
   82MOL     C7 2691   1.697   0.351   3.502
   82MOL     H7 2692   1.760   0.428   3.456
   82MOL     H8 2693   1.673   0.274   3.428
   82MOL     C8 2694   1.356   0.411   3.041
   82MOL     H9 2695   1.259   0.384   3.083
   82MOL     C9 2696   1.572   0.519   3.062
   82MOL    H10 2697   1.643   0.576   3.121
   82MOL    C10 2698   1.412   0.529   3.256
   82MOL    H11 2699   1.418   0.638   3.264
   82MOL    H12 2700   1.310   0.497   3.280
   82MOL    C11 2701   1.388   0.370   2.911
   82MOL    H13 2702   1.318   0.313   2.852
   82MOL    C12 2703   1.513   0.404   2.856
   82MOL    H14 2704   1.537   0.374   2.755
   82MOL    C13 2705   1.605   0.479   2.931
   82MOL    H15 2706   1.702   0.504   2.889
   83MOL     O1 2707   1.505   0.468   5.877
   83MOL     O2 2708   1.600   0.465   6.449
   83MOL     H1 2709   1.628   0.551   6.492
   83MOL     O3 2710   1.373   0.515   6.059
   83MOL     O4 2711   1.613   0.617   6.288
   83MOL     N1 2712   1.573   0.410   6.085
   83MOL     C1 2713   1.477   0.473   6.010
   83MOL     C2 2714   1.589   0.503   6.321
   83MOL     C3 2715   1.554   0.383   6.228
   83MOL     H2 2716   1.450   0.356   6.250
   83MOL     C4 2717   1.647   0.263   6.252
   83MOL     H3 2718   1.681   0.252   6.355
   83MOL     H4 2719   1.595   0.171   6.224
   83MOL     C5 2720   1.447   0.486   5.647
   83MOL     C6 2721   1.764   0.287   6.155
   83MOL     H5 2722   1.818   0.195   6.130
   83MOL     H6 2723   1.833   0.359   6.201
   83MOL     C7 2724   1.697   0.351   6.033
   83MOL     H7 2725   1.760   0.428   5.987
   83MOL     H8 2726   1.672   0.275   5.959
   83MOL     C8 2727   1.355   0.411   5.572
   83MOL     H9 2728   1.259   0.384   5.614
   83MOL     C9 2729   1.572   0.519   5.593
   83MOL    H10 2730   1.643   0.576   5.653
   83MOL    C10 2731   1.412   0.529   5.788
   83MOL    H11 2732   1.418   0.638   5.796
   83MOL    H12 2733   1.310   0.497   5.811
   83MOL    C11 2734   1.389   0.370   5.442
   83MOL    H13 2735   1.318   0.313   5.383
   83MOL    C12 2736   1.513   0.404   5.388
   83MOL    H14 2737   1.538   0.373   5.287
   83MOL    C13 2738   1.605   0.479   5.463
   83MOL    H15 2739   1.702   0.504   5.421
   84MOL     O1 2740   1.505   0.468   8.409
   84MOL     O2 2741   1.600   0.465   8.980
   84MOL     H1 2742   1.628   0.551   9.024
   84MOL     O3 2743   1.373   0.515   8.590
   84MOL     O4 2744   1.613   0.617   8.819
   84MOL     N1 2745   1.573   0.410   8.616
   84MOL     C1 2746   1.477   0.473   8.541
   84MOL     C2 2747   1.589   0.503   8.852
   84MOL     C3 2748   1.554   0.383   8.760
   84MOL     H2 2749   1.450   0.356   8.781
   84MOL     C4 2750   1.647   0.263   8.783
   84MOL     H3 2751   1.681   0.253   8.887
   84MOL     H4 2752   1.595   0.171   8.755
   84MOL     C5 2753   1.447   0.486   8.178
   84MOL     C6 2754   1.764   0.287   8.687
   84MOL     H5 2755   1.818   0.195   8.662
   84MOL     H6 2756   1.833   0.359   8.732
   84MOL     C7 2757   1.697   0.351   8.564
   84MOL     H7 2758   1.760   0.428   8.519
   84MOL     H8 2759   1.672   0.275   8.490
   84MOL     C8 2760   1.356   0.411   8.103
   84MOL     H9 2761   1.259   0.384   8.146
   84MOL     C9 2762   1.572   0.519   8.124
   84MOL    H10 2763   1.643   0.576   8.184
   84MOL    C10 2764   1.412   0.529   8.319
   84MOL    H11 2765   1.418   0.638   8.327
   84MOL    H12 2766   1.310   0.497   8.342
   84MOL    C11 2767   1.389   0.370   7.973
   84MOL    H13 2768   1.318   0.313   7.914
   84MOL    C12 2769   1.513   0.404   7.919
   84MOL    H14 2770   1.538   0.373   7.818
   84MOL    C13 2771   1.605   0.479   7.994
   84MOL    H15 2772   1.702   0.504   7.952
   85MOL     O1 2773   1.505   1.253   0.815
   85MOL     O2 2774   1.601   1.250   1.386
   85MOL     H1 2775   1.629   1.335   1.430
   85MOL     O3 2776   1.373   1.301   0.996
   85MOL     O4 2777   1.613   1.402   1.226
   85MOL     N1 2778   1.573   1.195   1.022
   85MOL     C1 2779   1.477   1.258   0.947
   85MOL     C2 2780   1.589   1.287   1.258
   85MOL     C3 2781   1.554   1.168   1.166
   85MOL     H2 2782   1.450   1.141   1.187
   85MOL     C4 2783   1.647   1.047   1.189
   85MOL     H3 2784   1.681   1.037   1.293
   85MOL     H4 2785   1.594   0.956   1.161
   85MOL     C5 2786   1.447   1.270   0.585
   85MOL     C6 2787   1.764   1.072   1.092
   85MOL     H5 2788   1.817   0.979   1.067
   85MOL     H6 2789   1.833   1.143   1.138
   85MOL     C7 2790   1.696   1.136   0.970
   85MOL     H7 2791   1.760   1.212   0.925
   85MOL     H8 2792   1.672   1.059   0.896
   85MOL     C8 2793   1.356   1.195   0.510
   85MOL     H9 2794   1.260   1.167   0.552
   85MOL     C9 2795   1.572   1.304   0.530
   85MOL    H10 2796   1.643   1.361   0.590
   85MOL    C10 2797   1.412   1.313   0.725
   85MOL    H11 2798   1.417   1.422   0.733
   85MOL    H12 2799   1.310   1.281   0.749
   85MOL    C11 2800   1.389   1.154   0.379
   85MOL    H13 2801   1.318   1.097   0.320
   85MOL    C12 2802   1.513   1.189   0.325
   85MOL    H14 2803   1.539   1.158   0.224
   85MOL    C13 2804   1.605   1.263   0.400
   85MOL    H15 2805   1.702   1.288   0.358
   86MOL     O1 2806   1.505   1.252   3.346
   86MOL     O2 2807   1.601   1.250   3.918
   86MOL     H1 2808   1.629   1.335   3.961
   86MOL     O3 2809   1.373   1.301   3.528
   86MOL     O4 2810   1.613   1.402   3.757
   86MOL     N1 2811   1.572   1.195   3.554
   86MOL     C1 2812   1.476   1.257   3.479
   86MOL     C2 2813   1.589   1.287   3.790
   86MOL     C3 2814   1.554   1.168   3.697
   86MOL     H2 2815   1.450   1.141   3.719
   86MOL     C4 2816   1.648   1.047   3.720
   86MOL     H3 2817   1.681   1.037   3.824
   86MOL     H4 2818   1.595   0.956   3.693
   86MOL     C5 2819   1.447   1.270   3.116
   86MOL     C6 2820   1.764   1.072   3.624
   86MOL     H5 2821   1.817   0.980   3.599
   86MOL     H6 2822   1.833   1.143   3.669
   86MOL     C7 2823   1.696   1.136   3.502
   86MOL     H7 2824   1.760   1.212   3.456
   86MOL     H8 2825   1.672   1.059   3.428
   86MOL     C8 2826   1.356   1.195   3.041
   86MOL     H9 2827   1.260   1.167   3.084
   86MOL     C9 2828   1.572   1.304   3.062
   86MOL    H10 2829   1.643   1.360   3.122
   86MOL    C10 2830   1.412   1.313   3.256
   86MOL    H11 2831   1.418   1.422   3.265
   86MOL    H12 2832   1.310   1.281   3.280
   86MOL    C11 2833   1.388   1.155   2.911
   86MOL    H13 2834   1.318   1.097   2.852
   86MOL    C12 2835   1.513   1.189   2.856
   86MOL    H14 2836   1.537   1.158   2.755
   86MOL    C13 2837   1.605   1.263   2.931
   86MOL    H15 2838   1.702   1.289   2.889
   87MOL     O1 2839   1.505   1.253   5.878
   87MOL     O2 2840   1.601   1.250   6.449
   87MOL     H1 2841   1.629   1.335   6.493
   87MOL     O3 2842   1.373   1.301   6.059
   87MOL     O4 2843   1.613   1.402   6.288
   87MOL     N1 2844   1.572   1.195   6.085
   87MOL     C1 2845   1.476   1.258   6.010
   87MOL     C2 2846   1.589   1.287   6.321
   87MOL     C3 2847   1.554   1.168   6.229
   87MOL     H2 2848   1.450   1.141   6.250
   87MOL     C4 2849   1.647   1.047   6.252
   87MOL     H3 2850   1.681   1.037   6.355
   87MOL     H4 2851   1.595   0.956   6.224
   87MOL     C5 2852   1.447   1.270   5.647
   87MOL     C6 2853   1.764   1.072   6.155
   87MOL     H5 2854   1.817   0.979   6.130
   87MOL     H6 2855   1.833   1.143   6.200
   87MOL     C7 2856   1.696   1.136   6.033
   87MOL     H7 2857   1.760   1.213   5.987
   87MOL     H8 2858   1.672   1.059   5.959
   87MOL     C8 2859   1.356   1.195   5.572
   87MOL     H9 2860   1.260   1.167   5.615
   87MOL     C9 2861   1.572   1.304   5.593
   87MOL    H10 2862   1.643   1.360   5.653
   87MOL    C10 2863   1.412   1.313   5.788
   87MOL    H11 2864   1.417   1.422   5.796
   87MOL    H12 2865   1.310   1.281   5.811
   87MOL    C11 2866   1.388   1.155   5.442
   87MOL    H13 2867   1.318   1.097   5.383
   87MOL    C12 2868   1.513   1.189   5.388
   87MOL    H14 2869   1.537   1.158   5.287
   87MOL    C13 2870   1.605   1.263   5.463
   87MOL    H15 2871   1.702   1.288   5.420
   88MOL     O1 2872   1.505   1.253   8.409
   88MOL     O2 2873   1.601   1.250   8.980
   88MOL     H1 2874   1.629   1.335   9.024
   88MOL     O3 2875   1.373   1.301   8.590
   88MOL     O4 2876   1.613   1.402   8.820
   88MOL     N1 2877   1.572   1.195   8.616
   88MOL     C1 2878   1.476   1.257   8.541
   88MOL     C2 2879   1.589   1.287   8.852
   88MOL     C3 2880   1.554   1.168   8.760
   88MOL     H2 2881   1.450   1.141   8.781
   88MOL     C4 2882   1.647   1.047   8.783
   88MOL     H3 2883   1.681   1.037   8.886
   88MOL     H4 2884   1.594   0.956   8.755
   88MOL     C5 2885   1.447   1.270   8.179
   88MOL     C6 2886   1.763   1.072   8.686
   88MOL     H5 2887   1.817   0.979   8.661
   88MOL     H6 2888   1.833   1.143   8.732
   88MOL     C7 2889   1.696   1.136   8.564
   88MOL     H7 2890   1.760   1.212   8.518
   88MOL     H8 2891   1.672   1.059   8.490
   88MOL     C8 2892   1.356   1.195   8.103
   88MOL     H9 2893   1.260   1.168   8.146
   88MOL     C9 2894   1.572   1.304   8.124
   88MOL    H10 2895   1.643   1.360   8.184
   88MOL    C10 2896   1.412   1.313   8.319
   88MOL    H11 2897   1.417   1.422   8.327
   88MOL    H12 2898   1.310   1.281   8.342
   88MOL    C11 2899   1.388   1.155   7.973
   88MOL    H13 2900   1.318   1.097   7.914
   88MOL    C12 2901   1.513   1.189   7.919
   88MOL    H14 2902   1.538   1.158   7.818
   88MOL    C13 2903   1.605   1.263   7.994
   88MOL    H15 2904   1.702   1.288   7.952
   89MOL     O1 2905   1.505   2.037   0.815
   89MOL     O2 2906   1.601   2.034   1.386
   89MOL     H1 2907   1.629   2.119   1.430
   89MOL     O3 2908   1.373   2.086   0.996
   89MOL     O4 2909   1.613   2.187   1.226
   89MOL     N1 2910   1.573   1.980   1.022
   89MOL     C1 2911   1.477   2.042   0.947
   89MOL     C2 2912   1.589   2.072   1.258
   89MOL     C3 2913   1.554   1.952   1.166
   89MOL     H2 2914   1.450   1.925   1.187
   89MOL     C4 2915   1.648   1.832   1.189
   89MOL     H3 2916   1.681   1.821   1.292
   89MOL     H4 2917   1.595   1.740   1.161
   89MOL     C5 2918   1.447   2.055   0.585
   89MOL     C6 2919   1.764   1.856   1.092
   89MOL     H5 2920   1.817   1.764   1.067
   89MOL     H6 2921   1.833   1.927   1.138
   89MOL     C7 2922   1.697   1.920   0.970
   89MOL     H7 2923   1.760   1.997   0.924
   89MOL     H8 2924   1.672   1.844   0.896
   89MOL     C8 2925   1.355   1.979   0.509
   89MOL     H9 2926   1.259   1.952   0.552
   89MOL     C9 2927   1.572   2.088   0.530
   89MOL    H10 2928   1.643   2.145   0.590
   89MOL    C10 2929   1.412   2.098   0.725
   89MOL    H11 2930   1.417   2.207   0.733
   89MOL    H12 2931   1.310   2.066   0.749
   89MOL    C11 2932   1.388   1.939   0.379
   89MOL    H13 2933   1.318   1.881   0.320
   89MOL    C12 2934   1.513   1.973   0.325
   89MOL    H14 2935   1.538   1.942   0.224
   89MOL    C13 2936   1.605   2.047   0.400
   89MOL    H15 2937   1.702   2.072   0.358
   90MOL     O1 2938   1.505   2.037   3.346
   90MOL     O2 2939   1.601   2.034   3.918
   90MOL     H1 2940   1.629   2.119   3.961
   90MOL     O3 2941   1.373   2.085   3.528
   90MOL     O4 2942   1.613   2.186   3.757
   90MOL     N1 2943   1.572   1.979   3.554
   90MOL     C1 2944   1.476   2.042   3.479
   90MOL     C2 2945   1.589   2.071   3.790
   90MOL     C3 2946   1.554   1.952   3.697
   90MOL     H2 2947   1.450   1.925   3.719
   90MOL     C4 2948   1.647   1.832   3.720
   90MOL     H3 2949   1.681   1.821   3.824
   90MOL     H4 2950   1.595   1.740   3.692
   90MOL     C5 2951   1.447   2.055   3.116
   90MOL     C6 2952   1.764   1.856   3.624
   90MOL     H5 2953   1.817   1.764   3.599
   90MOL     H6 2954   1.833   1.928   3.669
   90MOL     C7 2955   1.696   1.920   3.502
   90MOL     H7 2956   1.760   1.997   3.456
   90MOL     H8 2957   1.672   1.843   3.428
   90MOL     C8 2958   1.356   1.979   3.041
   90MOL     H9 2959   1.260   1.952   3.084
   90MOL     C9 2960   1.572   2.088   3.062
   90MOL    H10 2961   1.643   2.144   3.122
   90MOL    C10 2962   1.412   2.098   3.256
   90MOL    H11 2963   1.418   2.207   3.264
   90MOL    H12 2964   1.309   2.066   3.280
   90MOL    C11 2965   1.388   1.939   2.911
   90MOL    H13 2966   1.318   1.881   2.852
   90MOL    C12 2967   1.513   1.973   2.856
   90MOL    H14 2968   1.537   1.943   2.755
   90MOL    C13 2969   1.605   2.048   2.931
   90MOL    H15 2970   1.702   2.072   2.889
   91MOL     O1 2971   1.505   2.037   5.878
   91MOL     O2 2972   1.601   2.034   6.449
   91MOL     H1 2973   1.629   2.119   6.493
   91MOL     O3 2974   1.373   2.085   6.059
   91MOL     O4 2975   1.613   2.186   6.288
   91MOL     N1 2976   1.572   1.979   6.085
   91MOL     C1 2977   1.476   2.042   6.010
   91MOL     C2 2978   1.589   2.071   6.321
   91MOL     C3 2979   1.554   1.952   6.229
   91MOL     H2 2980   1.450   1.925   6.250
   91MOL     C4 2981   1.648   1.832   6.252
   91MOL     H3 2982   1.681   1.821   6.355
   91MOL     H4 2983   1.595   1.740   6.224
   91MOL     C5 2984   1.447   2.055   5.647
   91MOL     C6 2985   1.764   1.856   6.155
   91MOL     H5 2986   1.817   1.764   6.130
   91MOL     H6 2987   1.833   1.927   6.200
   91MOL     C7 2988   1.696   1.920   6.033
   91MOL     H7 2989   1.760   1.997   5.987
   91MOL     H8 2990   1.672   1.843   5.959
   91MOL     C8 2991   1.355   1.979   5.572
   91MOL     H9 2992   1.259   1.952   5.615
   91MOL     C9 2993   1.572   2.088   5.593
   91MOL    H10 2994   1.643   2.144   5.653
   91MOL    C10 2995   1.412   2.098   5.788
   91MOL    H11 2996   1.418   2.207   5.796
   91MOL    H12 2997   1.309   2.066   5.811
   91MOL    C11 2998   1.388   1.939   5.442
   91MOL    H13 2999   1.318   1.881   5.383
   91MOL    C12 3000   1.513   1.973   5.388
   91MOL    H14 3001   1.537   1.942   5.287
   91MOL    C13 3002   1.605   2.047   5.463
   91MOL    H15 3003   1.702   2.072   5.420
   92MOL     O1 3004   1.505   2.037   8.409
   92MOL     O2 3005   1.601   2.034   8.980
   92MOL     H1 3006   1.629   2.119   9.024
   92MOL     O3 3007   1.373   2.085   8.590
   92MOL     O4 3008   1.613   2.186   8.820
   92MOL     N1 3009   1.572   1.979   8.616
   92MOL     C1 3010   1.476   2.042   8.541
   92MOL     C2 3011   1.589   2.071   8.852
   92MOL     C3 3012   1.554   1.952   8.760
   92MOL     H2 3013   1.450   1.925   8.781
   92MOL     C4 3014   1.647   1.832   8.783
   92MOL     H3 3015   1.681   1.821   8.886
   92MOL     H4 3016   1.595   1.740   8.755
   92MOL     C5 3017   1.447   2.055   8.179
   92MOL     C6 3018   1.764   1.856   8.686
   92MOL     H5 3019   1.817   1.764   8.661
   92MOL     H6 3020   1.833   1.928   8.732
   92MOL     C7 3021   1.696   1.920   8.564
   92MOL     H7 3022   1.760   1.997   8.518
   92MOL     H8 3023   1.672   1.844   8.490
   92MOL     C8 3024   1.356   1.979   8.103
   92MOL     H9 3025   1.259   1.952   8.146
   92MOL     C9 3026   1.572   2.088   8.124
   92MOL    H10 3027   1.643   2.144   8.184
   92MOL    C10 3028   1.412   2.098   8.319
   92MOL    H11 3029   1.417   2.207   8.327
   92MOL    H12 3030   1.309   2.066   8.342
   92MOL    C11 3031   1.388   1.939   7.973
   92MOL    H13 3032   1.318   1.882   7.914
   92MOL    C12 3033   1.513   1.973   7.919
   92MOL    H14 3034   1.538   1.942   7.818
   92MOL    C13 3035   1.605   2.047   7.994
   92MOL    H15 3036   1.702   2.072   7.952
   93MOL     O1 3037   1.505   2.822   0.815
   93MOL     O2 3038   1.601   2.819   1.386
   93MOL     H1 3039   1.629   2.904   1.430
   93MOL     O3 3040   1.373   2.870   0.996
   93MOL     O4 3041   1.613   2.971   1.226
   93MOL     N1 3042   1.573   2.764   1.022
   93MOL     C1 3043   1.477   2.827   0.947
   93MOL     C2 3044   1.589   2.856   1.258
   93MOL     C3 3045   1.554   2.737   1.166
   93MOL     H2 3046   1.450   2.710   1.187
   93MOL     C4 3047   1.647   2.616   1.189
   93MOL     H3 3048   1.681   2.605   1.292
   93MOL     H4 3049   1.595   2.524   1.161
   93MOL     C5 3050   1.447   2.839   0.585
   93MOL     C6 3051   1.764   2.640   1.092
   93MOL     H5 3052   1.817   2.548   1.067
   93MOL     H6 3053   1.833   2.712   1.138
   93MOL     C7 3054   1.697   2.705   0.970
   93MOL     H7 3055   1.760   2.781   0.925
   93MOL     H8 3056   1.672   2.628   0.896
   93MOL     C8 3057   1.356   2.764   0.509
   93MOL     H9 3058   1.259   2.736   0.552
   93MOL     C9 3059   1.572   2.872   0.530
   93MOL    H10 3060   1.643   2.929   0.590
   93MOL    C10 3061   1.412   2.882   0.725
   93MOL    H11 3062   1.418   2.991   0.733
   93MOL    H12 3063   1.310   2.850   0.749
   93MOL    C11 3064   1.389   2.723   0.379
   93MOL    H13 3065   1.318   2.666   0.320
   93MOL    C12 3066   1.513   2.758   0.325
   93MOL    H14 3067   1.538   2.726   0.224
   93MOL    C13 3068   1.605   2.832   0.400
   93MOL    H15 3069   1.702   2.857   0.358
   94MOL     O1 3070   1.505   2.821   3.346
   94MOL     O2 3071   1.601   2.819   3.918
   94MOL     H1 3072   1.629   2.904   3.961
   94MOL     O3 3073   1.373   2.870   3.528
   94MOL     O4 3074   1.613   2.971   3.757
   94MOL     N1 3075   1.572   2.764   3.554
   94MOL     C1 3076   1.476   2.826   3.479
   94MOL     C2 3077   1.589   2.856   3.790
   94MOL     C3 3078   1.554   2.736   3.697
   94MOL     H2 3079   1.450   2.710   3.719
   94MOL     C4 3080   1.647   2.616   3.720
   94MOL     H3 3081   1.681   2.605   3.824
   94MOL     H4 3082   1.595   2.524   3.692
   94MOL     C5 3083   1.447   2.839   3.116
   94MOL     C6 3084   1.764   2.640   3.624
   94MOL     H5 3085   1.817   2.548   3.599
   94MOL     H6 3086   1.833   2.712   3.669
   94MOL     C7 3087   1.696   2.704   3.502
   94MOL     H7 3088   1.760   2.781   3.456
   94MOL     H8 3089   1.672   2.628   3.427
   94MOL     C8 3090   1.356   2.763   3.041
   94MOL     H9 3091   1.260   2.736   3.084
   94MOL     C9 3092   1.572   2.872   3.062
   94MOL    H10 3093   1.643   2.929   3.121
   94MOL    C10 3094   1.412   2.882   3.256
   94MOL    H11 3095   1.418   2.991   3.264
   94MOL    H12 3096   1.310   2.850   3.280
   94MOL    C11 3097   1.389   2.723   2.911
   94MOL    H13 3098   1.318   2.666   2.852
   94MOL    C12 3099   1.513   2.758   2.856
   94MOL    H14 3100   1.537   2.727   2.755
   94MOL    C13 3101   1.605   2.832   2.931
   94MOL    H15 3102   1.702   2.857   2.889
   95MOL     O1 3103   1.505   2.821   5.878
   95MOL     O2 3104   1.601   2.819   6.449
   95MOL     H1 3105   1.629   2.904   6.493
   95MOL     O3 3106   1.373   2.870   6.059
   95MOL     O4 3107   1.613   2.971   6.288
   95MOL     N1 3108   1.572   2.764   6.085
   95MOL     C1 3109   1.476   2.826   6.010
   95MOL     C2 3110   1.589   2.856   6.321
   95MOL     C3 3111   1.554   2.736   6.229
   95MOL     H2 3112   1.450   2.710   6.250
   95MOL     C4 3113   1.647   2.616   6.252
   95MOL     H3 3114   1.681   2.605   6.355
   95MOL     H4 3115   1.595   2.524   6.224
   95MOL     C5 3116   1.447   2.839   5.647
   95MOL     C6 3117   1.764   2.640   6.155
   95MOL     H5 3118   1.817   2.548   6.130
   95MOL     H6 3119   1.833   2.711   6.201
   95MOL     C7 3120   1.696   2.705   6.033
   95MOL     H7 3121   1.760   2.781   5.987
   95MOL     H8 3122   1.672   2.628   5.959
   95MOL     C8 3123   1.356   2.763   5.572
   95MOL     H9 3124   1.259   2.736   5.615
   95MOL     C9 3125   1.572   2.872   5.593
   95MOL    H10 3126   1.643   2.929   5.653
   95MOL    C10 3127   1.412   2.882   5.788
   95MOL    H11 3128   1.417   2.991   5.796
   95MOL    H12 3129   1.310   2.850   5.811
   95MOL    C11 3130   1.388   2.723   5.442
   95MOL    H13 3131   1.318   2.666   5.383
   95MOL    C12 3132   1.513   2.758   5.388
   95MOL    H14 3133   1.537   2.727   5.286
   95MOL    C13 3134   1.605   2.832   5.463
   95MOL    H15 3135   1.702   2.857   5.420
   96MOL     O1 3136   1.505   2.821   8.409
   96MOL     O2 3137   1.601   2.819   8.980
   96MOL     H1 3138   1.629   2.904   9.024
   96MOL     O3 3139   1.373   2.870   8.590
   96MOL     O4 3140   1.613   2.971   8.819
   96MOL     N1 3141   1.572   2.764   8.616
   96MOL     C1 3142   1.476   2.826   8.541
   96MOL     C2 3143   1.589   2.856   8.852
   96MOL     C3 3144   1.554   2.736   8.760
   96MOL     H2 3145   1.450   2.710   8.781
   96MOL     C4 3146   1.647   2.616   8.783
   96MOL     H3 3147   1.681   2.605   8.886
   96MOL     H4 3148   1.595   2.524   8.755
   96MOL     C5 3149   1.447   2.839   8.179
   96MOL     C6 3150   1.764   2.640   8.686
   96MOL     H5 3151   1.817   2.548   8.661
   96MOL     H6 3152   1.833   2.712   8.732
   96MOL     C7 3153   1.696   2.705   8.564
   96MOL     H7 3154   1.760   2.781   8.518
   96MOL     H8 3155   1.672   2.628   8.490
   96MOL     C8 3156   1.356   2.763   8.103
   96MOL     H9 3157   1.260   2.736   8.146
   96MOL     C9 3158   1.572   2.872   8.124
   96MOL    H10 3159   1.643   2.929   8.184
   96MOL    C10 3160   1.412   2.882   8.319
   96MOL    H11 3161   1.417   2.991   8.327
   96MOL    H12 3162   1.309   2.850   8.342
   96MOL    C11 3163   1.389   2.723   7.973
   96MOL    H13 3164   1.318   2.666   7.914
   96MOL    C12 3165   1.513   2.758   7.919
   96MOL    H14 3166   1.538   2.727   7.818
   96MOL    C13 3167   1.605   2.832   7.994
   96MOL    H15 3168   1.702   2.857   7.952
   97MOL     O1 3169   1.505   3.606   0.815
   97MOL     O2 3170   1.601   3.603   1.386
   97MOL     H1 3171   1.629   3.688   1.430
   97MOL     O3 3172   1.373   3.654   0.996
   97MOL     O4 3173   1.613   3.755   1.226
   97MOL     N1 3174   1.573   3.548   1.022
   97MOL     C1 3175   1.477   3.611   0.947
   97MOL     C2 3176   1.589   3.640   1.258
   97MOL     C3 3177   1.554   3.521   1.166
   97MOL     H2 3178   1.450   3.494   1.187
   97MOL     C4 3179   1.647   3.400   1.189
   97MOL     H3 3180   1.681   3.390   1.293
   97MOL     H4 3181   1.594   3.309   1.161
   97MOL     C5 3182   1.447   3.623   0.585
   97MOL     C6 3183   1.764   3.425   1.092
   97MOL     H5 3184   1.817   3.332   1.067
   97MOL     H6 3185   1.833   3.496   1.138
   97MOL     C7 3186   1.696   3.489   0.970
   97MOL     H7 3187   1.760   3.565   0.925
   97MOL     H8 3188   1.672   3.412   0.896
   97MOL     C8 3189   1.356   3.547   0.510
   97MOL     H9 3190   1.260   3.520   0.552
   97MOL     C9 3191   1.572   3.657   0.530
   97MOL    H10 3192   1.643   3.714   0.590
   97MOL    C10 3193   1.412   3.666   0.725
   97MOL    H11 3194   1.417   3.775   0.733
   97MOL    H12 3195   1.310   3.634   0.749
   97MOL    C11 3196   1.389   3.507   0.379
   97MOL    H13 3197   1.318   3.450   0.320
   97MOL    C12 3198   1.513   3.542   0.325
   97MOL    H14 3199   1.538   3.511   0.224
   97MOL    C13 3200   1.606   3.616   0.400
   97MOL    H15 3201   1.702   3.642   0.358
   98MOL     O1 3202   1.505   3.605   3.346
   98MOL     O2 3203   1.601   3.603   3.918
   98MOL     H1 3204   1.629   3.688   3.961
   98MOL     O3 3205   1.373   3.654   3.528
   98MOL     O4 3206   1.613   3.755   3.757
   98MOL     N1 3207   1.572   3.548   3.554
   98MOL     C1 3208   1.476   3.610   3.479
   98MOL     C2 3209   1.589   3.640   3.790
   98MOL     C3 3210   1.554   3.521   3.697
   98MOL     H2 3211   1.450   3.494   3.719
   98MOL     C4 3212   1.648   3.400   3.720
   98MOL     H3 3213   1.681   3.390   3.824
   98MOL     H4 3214   1.595   3.309   3.693
   98MOL     C5 3215   1.447   3.623   3.116
   98MOL     C6 3216   1.764   3.425   3.624
   98MOL     H5 3217   1.817   3.333   3.599
   98MOL     H6 3218   1.833   3.496   3.669
   98MOL     C7 3219   1.696   3.489   3.502
   98MOL     H7 3220   1.760   3.565   3.456
   98MOL     H8 3221   1.672   3.412   3.428
   98MOL     C8 3222   1.356   3.548   3.041
   98MOL     H9 3223   1.260   3.520   3.084
   98MOL     C9 3224   1.572   3.657   3.062
   98MOL    H10 3225   1.643   3.713   3.122
   98MOL    C10 3226   1.412   3.666   3.256
   98MOL    H11 3227   1.418   3.775   3.264
   98MOL    H12 3228   1.310   3.634   3.280
   98MOL    C11 3229   1.388   3.508   2.911
   98MOL    H13 3230   1.318   3.451   2.852
   98MOL    C12 3231   1.513   3.542   2.856
   98MOL    H14 3232   1.537   3.512   2.755
   98MOL    C13 3233   1.605   3.617   2.931
   98MOL    H15 3234   1.702   3.642   2.889
   99MOL     O1 3235   1.505   3.606   5.878
   99MOL     O2 3236   1.601   3.603   6.449
   99MOL     H1 3237   1.629   3.688   6.493
   99MOL     O3 3238   1.373   3.654   6.059
   99MOL     O4 3239   1.613   3.755   6.288
   99MOL     N1 3240   1.572   3.548   6.085
   99MOL     C1 3241   1.476   3.610   6.010
   99MOL     C2 3242   1.589   3.640   6.321
   99MOL     C3 3243   1.554   3.521   6.229
   99MOL     H2 3244   1.450   3.494   6.250
   99MOL     C4 3245   1.648   3.400   6.252
   99MOL     H3 3246   1.681   3.390   6.355
   99MOL     H4 3247   1.595   3.309   6.224
   99MOL     C5 3248   1.447   3.623   5.647
   99MOL     C6 3249   1.764   3.425   6.155
   99MOL     H5 3250   1.817   3.332   6.130
   99MOL     H6 3251   1.833   3.496   6.200
   99MOL     C7 3252   1.696   3.489   6.033
   99MOL     H7 3253   1.760   3.566   5.987
   99MOL     H8 3254   1.672   3.412   5.959
   99MOL     C8 3255   1.356   3.548   5.572
   99MOL     H9 3256   1.260   3.520   5.615
   99MOL     C9 3257   1.572   3.657   5.593
   99MOL    H10 3258   1.643   3.713   5.653
   99MOL    C10 3259   1.412   3.666   5.788
   99MOL    H11 3260   1.417   3.775   5.796
   99MOL    H12 3261   1.309   3.634   5.811
   99MOL    C11 3262   1.388   3.508   5.442
   99MOL    H13 3263   1.318   3.450   5.383
   99MOL    C12 3264   1.513   3.542   5.388
   99MOL    H14 3265   1.537   3.512   5.286
   99MOL    C13 3266   1.605   3.617   5.463
   99MOL    H15 3267   1.702   3.641   5.421
  100MOL     O1 3268   1.505   3.606   8.409
  100MOL     O2 3269   1.601   3.603   8.980
  100MOL     H1 3270   1.629   3.688   9.024
  100MOL     O3 3271   1.373   3.654   8.590
  100MOL     O4 3272   1.613   3.755   8.820
  100MOL     N1 3273   1.572   3.548   8.616
  100MOL     C1 3274   1.476   3.611   8.541
  100MOL     C2 3275   1.589   3.640   8.852
  100MOL     C3 3276   1.554   3.521   8.760
  100MOL     H2 3277   1.450   3.494   8.781
  100MOL     C4 3278   1.647   3.400   8.783
  100MOL     H3 3279   1.681   3.390   8.886
  100MOL     H4 3280   1.594   3.309   8.755
  100MOL     C5 3281   1.447   3.623   8.179
  100MOL     C6 3282   1.764   3.425   8.686
  100MOL     H5 3283   1.817   3.332   8.661
  100MOL     H6 3284   1.833   3.496   8.732
  100MOL     C7 3285   1.696   3.489   8.564
  100MOL     H7 3286   1.760   3.565   8.518
  100MOL     H8 3287   1.672   3.412   8.490
  100MOL     C8 3288   1.356   3.548   8.103
  100MOL     H9 3289   1.260   3.520   8.146
  100MOL     C9 3290   1.572   3.657   8.124
  100MOL    H10 3291   1.643   3.713   8.184
  100MOL    C10 3292   1.412   3.666   8.319
  100MOL    H11 3293   1.417   3.775   8.327
  100MOL    H12 3294   1.309   3.634   8.342
  100MOL    C11 3295   1.388   3.508   7.973
  100MOL    H13 3296   1.318   3.450   7.914
  100MOL    C12 3297   1.513   3.542   7.919
  100MOL    H14 3298   1.538   3.511   7.818
  100MOL    C13 3299   1.605   3.616   7.994
  100MOL    H15 3300   1.702   3.641   7.952
  101MOL     O1 3301   1.505   4.390   0.815
  101MOL     O2 3302   1.601   4.387   1.386
  101MOL     H1 3303   1.629   4.472   1.430
  101MOL     O3 3304   1.373   4.439   0.996
  101MOL     O4 3305   1.613   4.540   1.226
  101MOL     N1 3306   1.573   4.333   1.022
  101MOL     C1 3307   1.477   4.395   0.947
  101MOL     C2 3308   1.589   4.425   1.258
  101MOL     C3 3309   1.554   4.305   1.166
  101MOL     H2 3310   1.450   4.278   1.187
  101MOL     C4 3311   1.647   4.185   1.189
  101MOL     H3 3312   1.681   4.174   1.292
  101MOL     H4 3313   1.595   4.093   1.161
  101MOL     C5 3314   1.447   4.408   0.585
  101MOL     C6 3315   1.764   4.209   1.092
  101MOL     H5 3316   1.817   4.117   1.067
  101MOL     H6 3317   1.833   4.281   1.138
  101MOL     C7 3318   1.697   4.273   0.970
  101MOL     H7 3319   1.760   4.350   0.924
  101MOL     H8 3320   1.672   4.197   0.896
  101MOL     C8 3321   1.355   4.332   0.509
  101MOL     H9 3322   1.259   4.305   0.552
  101MOL     C9 3323   1.572   4.441   0.530
  101MOL    H10 3324   1.643   4.498   0.590
  101MOL    C10 3325   1.412   4.451   0.725
  101MOL    H11 3326   1.417   4.560   0.733
  101MOL    H12 3327   1.310   4.419   0.749
  101MOL    C11 3328   1.388   4.292   0.380
  101MOL    H13 3329   1.318   4.234   0.321
  101MOL    C12 3330   1.513   4.326   0.325
  101MOL    H14 3331   1.538   4.295   0.224
  101MOL    C13 3332   1.605   4.401   0.400
  101MOL    H15 3333   1.702   4.426   0.358
  102MOL     O1 3334   1.505   4.390   3.346
  102MOL     O2 3335   1.601   4.387   3.918
  102MOL     H1 3336   1.629   4.472   3.961
  102MOL     O3 3337   1.373   4.438   3.528
  102MOL     O4 3338   1.613   4.539   3.757
  102MOL     N1 3339   1.572   4.332   3.554
  102MOL     C1 3340   1.476   4.395   3.479
  102MOL     C2 3341   1.589   4.424   3.790
  102MOL     C3 3342   1.554   4.305   3.697
  102MOL     H2 3343   1.450   4.278   3.719
  102MOL     C4 3344   1.647   4.185   3.720
  102MOL     H3 3345   1.681   4.174   3.824
  102MOL     H4 3346   1.595   4.093   3.692
  102MOL     C5 3347   1.447   4.408   3.116
  102MOL     C6 3348   1.764   4.209   3.624
  102MOL     H5 3349   1.817   4.117   3.599
  102MOL     H6 3350   1.833   4.281   3.669
  102MOL     C7 3351   1.696   4.273   3.502
  102MOL     H7 3352   1.760   4.350   3.456
  102MOL     H8 3353   1.672   4.196   3.428
  102MOL     C8 3354   1.356   4.332   3.041
  102MOL     H9 3355   1.260   4.305   3.084
  102MOL     C9 3356   1.572   4.441   3.062
  102MOL    H10 3357   1.643   4.497   3.122
  102MOL    C10 3358   1.412   4.451   3.256
  102MOL    H11 3359   1.418   4.560   3.264
  102MOL    H12 3360   1.310   4.419   3.280
  102MOL    C11 3361   1.388   4.292   2.911
  102MOL    H13 3362   1.318   4.234   2.852
  102MOL    C12 3363   1.513   4.327   2.856
  102MOL    H14 3364   1.537   4.296   2.755
  102MOL    C13 3365   1.605   4.401   2.931
  102MOL    H15 3366   1.702   4.426   2.889
  103MOL     O1 3367   1.505   4.390   5.878
  103MOL     O2 3368   1.601   4.387   6.449
  103MOL     H1 3369   1.629   4.472   6.493
  103MOL     O3 3370   1.373   4.438   6.059
  103MOL     O4 3371   1.613   4.539   6.288
  103MOL     N1 3372   1.572   4.332   6.085
  103MOL     C1 3373   1.476   4.395   6.010
  103MOL     C2 3374   1.589   4.424   6.321
  103MOL     C3 3375   1.554   4.305   6.229
  103MOL     H2 3376   1.450   4.278   6.250
  103MOL     C4 3377   1.648   4.185   6.252
  103MOL     H3 3378   1.681   4.174   6.355
  103MOL     H4 3379   1.595   4.093   6.224
  103MOL     C5 3380   1.447   4.408   5.647
  103MOL     C6 3381   1.764   4.209   6.155
  103MOL     H5 3382   1.817   4.117   6.130
  103MOL     H6 3383   1.833   4.280   6.200
  103MOL     C7 3384   1.696   4.273   6.033
  103MOL     H7 3385   1.760   4.350   5.987
  103MOL     H8 3386   1.672   4.196   5.959
  103MOL     C8 3387   1.356   4.332   5.572
  103MOL     H9 3388   1.259   4.305   5.615
  103MOL     C9 3389   1.572   4.441   5.593
  103MOL    H10 3390   1.643   4.497   5.653
  103MOL    C10 3391   1.412   4.451   5.788
  103MOL    H11 3392   1.418   4.560   5.796
  103MOL    H12 3393   1.309   4.419   5.811
  103MOL    C11 3394   1.388   4.292   5.442
  103MOL    H13 3395   1.318   4.235   5.383
  103MOL    C12 3396   1.513   4.327   5.388
  103MOL    H14 3397   1.537   4.296   5.286
  103MOL    C13 3398   1.605   4.401   5.463
  103MOL    H15 3399   1.702   4.426   5.420
  104MOL     O1 3400   1.505   4.390   8.409
  104MOL     O2 3401   1.601   4.387   8.980
  104MOL     H1 3402   1.629   4.472   9.024
  104MOL     O3 3403   1.373   4.438   8.590
  104MOL     O4 3404   1.613   4.539   8.820
  104MOL     N1 3405   1.572   4.332   8.616
  104MOL     C1 3406   1.476   4.395   8.541
  104MOL     C2 3407   1.589   4.424   8.852
  104MOL     C3 3408   1.554   4.305   8.760
  104MOL     H2 3409   1.450   4.278   8.781
  104MOL     C4 3410   1.647   4.185   8.783
  104MOL     H3 3411   1.681   4.174   8.886
  104MOL     H4 3412   1.595   4.093   8.755
  104MOL     C5 3413   1.447   4.408   8.179
  104MOL     C6 3414   1.764   4.209   8.686
  104MOL     H5 3415   1.817   4.117   8.661
  104MOL     H6 3416   1.833   4.281   8.732
  104MOL     C7 3417   1.696   4.273   8.564
  104MOL     H7 3418   1.760   4.350   8.518
  104MOL     H8 3419   1.672   4.197   8.490
  104MOL     C8 3420   1.356   4.332   8.103
  104MOL     H9 3421   1.259   4.305   8.146
  104MOL     C9 3422   1.572   4.441   8.124
  104MOL    H10 3423   1.643   4.497   8.184
  104MOL    C10 3424   1.412   4.451   8.319
  104MOL    H11 3425   1.417   4.560   8.327
  104MOL    H12 3426   1.309   4.419   8.342
  104MOL    C11 3427   1.388   4.292   7.973
  104MOL    H13 3428   1.318   4.235   7.914
  104MOL    C12 3429   1.513   4.327   7.919
  104MOL    H14 3430   1.538   4.296   7.818
  104MOL    C13 3431   1.605   4.401   7.994
  104MOL    H15 3432   1.702   4.426   7.952
  105MOL     O1 3433   1.505   5.175   0.815
  105MOL     O2 3434   1.601   5.172   1.386
  105MOL     H1 3435   1.629   5.257   1.430
  105MOL     O3 3436   1.373   5.223   0.996
  105MOL     O4 3437   1.613   5.324   1.226
  105MOL     N1 3438   1.573   5.117   1.022
  105MOL     C1 3439   1.477   5.180   0.947
  105MOL     C2 3440   1.589   5.209   1.258
  105MOL     C3 3441   1.554   5.090   1.166
  105MOL     H2 3442   1.450   5.063   1.187
  105MOL     C4 3443   1.647   4.969   1.189
  105MOL     H3 3444   1.681   4.958   1.292
  105MOL     H4 3445   1.595   4.877   1.161
  105MOL     C5 3446   1.447   5.192   0.585
  105MOL     C6 3447   1.764   4.994   1.092
  105MOL     H5 3448   1.817   4.901   1.067
  105MOL     H6 3449   1.833   5.065   1.138
  105MOL     C7 3450   1.697   5.058   0.970
  105MOL     H7 3451   1.760   5.134   0.925
  105MOL     H8 3452   1.672   4.981   0.896
  105MOL     C8 3453   1.356   5.117   0.509
  105MOL     H9 3454   1.259   5.089   0.552
  105MOL     C9 3455   1.572   5.225   0.531
  105MOL    H10 3456   1.643   5.282   0.591
  105MOL    C10 3457   1.412   5.235   0.725
  105MOL    H11 3458   1.417   5.344   0.733
  105MOL    H12 3459   1.310   5.203   0.749
  105MOL    C11 3460   1.389   5.076   0.379
  105MOL    H13 3461   1.318   5.019   0.320
  105MOL    C12 3462   1.513   5.111   0.325
  105MOL    H14 3463   1.538   5.079   0.224
  105MOL    C13 3464   1.605   5.185   0.400
  105MOL    H15 3465   1.702   5.210   0.358
  106MOL     O1 3466   1.505   5.174   3.346
  106MOL     O2 3467   1.601   5.172   3.918
  106MOL     H1 3468   1.629   5.257   3.961
  106MOL     O3 3469   1.373   5.223   3.528
  106MOL     O4 3470   1.613   5.324   3.757
  106MOL     N1 3471   1.572   5.117   3.554
  106MOL     C1 3472   1.476   5.179   3.479
  106MOL     C2 3473   1.589   5.209   3.790
  106MOL     C3 3474   1.554   5.089   3.697
  106MOL     H2 3475   1.450   5.063   3.718
  106MOL     C4 3476   1.647   4.969   3.720
  106MOL     H3 3477   1.681   4.958   3.824
  106MOL     H4 3478   1.595   4.877   3.692
  106MOL     C5 3479   1.447   5.192   3.116
  106MOL     C6 3480   1.764   4.994   3.624
  106MOL     H5 3481   1.817   4.901   3.599
  106MOL     H6 3482   1.833   5.065   3.669
  106MOL     C7 3483   1.696   5.058   3.502
  106MOL     H7 3484   1.760   5.135   3.456
  106MOL     H8 3485   1.672   4.981   3.427
  106MOL     C8 3486   1.356   5.116   3.041
  106MOL     H9 3487   1.260   5.089   3.084
  106MOL     C9 3488   1.572   5.225   3.062
  106MOL    H10 3489   1.643   5.282   3.121
  106MOL    C10 3490   1.412   5.235   3.256
  106MOL    H11 3491   1.418   5.344   3.264
  106MOL    H12 3492   1.310   5.203   3.280
  106MOL    C11 3493   1.389   5.076   2.911
  106MOL    H13 3494   1.318   5.019   2.852
  106MOL    C12 3495   1.513   5.111   2.856
  106MOL    H14 3496   1.537   5.080   2.755
  106MOL    C13 3497   1.605   5.185   2.931
  106MOL    H15 3498   1.702   5.210   2.889
  107MOL     O1 3499   1.505   5.174   5.878
  107MOL     O2 3500   1.601   5.172   6.449
  107MOL     H1 3501   1.629   5.257   6.493
  107MOL     O3 3502   1.373   5.223   6.059
  107MOL     O4 3503   1.613   5.324   6.288
  107MOL     N1 3504   1.572   5.117   6.085
  107MOL     C1 3505   1.476   5.179   6.010
  107MOL     C2 3506   1.589   5.209   6.321
  107MOL     C3 3507   1.554   5.089   6.229
  107MOL     H2 3508   1.450   5.063   6.250
  107MOL     C4 3509   1.648   4.969   6.252
  107MOL     H3 3510   1.681   4.959   6.355
  107MOL     H4 3511   1.595   4.877   6.224
  107MOL     C5 3512   1.447   5.192   5.647
  107MOL     C6 3513   1.764   4.993   6.155
  107MOL     H5 3514   1.817   4.901   6.130
  107MOL     H6 3515   1.833   5.065   6.200
  107MOL     C7 3516   1.696   5.058   6.033
  107MOL     H7 3517   1.760   5.135   5.987
  107MOL     H8 3518   1.672   4.981   5.959
  107MOL     C8 3519   1.356   5.116   5.572
  107MOL     H9 3520   1.259   5.089   5.615
  107MOL     C9 3521   1.572   5.225   5.593
  107MOL    H10 3522   1.643   5.282   5.653
  107MOL    C10 3523   1.412   5.235   5.788
  107MOL    H11 3524   1.417   5.344   5.796
  107MOL    H12 3525   1.310   5.203   5.811
  107MOL    C11 3526   1.388   5.076   5.442
  107MOL    H13 3527   1.318   5.019   5.383
  107MOL    C12 3528   1.513   5.111   5.388
  107MOL    H14 3529   1.537   5.080   5.286
  107MOL    C13 3530   1.605   5.185   5.463
  107MOL    H15 3531   1.702   5.210   5.421
  108MOL     O1 3532   1.505   5.175   8.409
  108MOL     O2 3533   1.601   5.172   8.980
  108MOL     H1 3534   1.629   5.257   9.024
  108MOL     O3 3535   1.373   5.223   8.590
  108MOL     O4 3536   1.613   5.324   8.819
  108MOL     N1 3537   1.572   5.117   8.616
  108MOL     C1 3538   1.476   5.179   8.541
  108MOL     C2 3539   1.589   5.209   8.852
  108MOL     C3 3540   1.554   5.089   8.760
  108MOL     H2 3541   1.450   5.063   8.781
  108MOL     C4 3542   1.647   4.969   8.783
  108MOL     H3 3543   1.681   4.958   8.886
  108MOL     H4 3544   1.595   4.877   8.755
  108MOL     C5 3545   1.447   5.192   8.179
  108MOL     C6 3546   1.764   4.993   8.686
  108MOL     H5 3547   1.817   4.901   8.661
  108MOL     H6 3548   1.833   5.065   8.732
  108MOL     C7 3549   1.696   5.058   8.564
  108MOL     H7 3550   1.760   5.134   8.518
  108MOL     H8 3551   1.672   4.981   8.490
  108MOL     C8 3552   1.356   5.117   8.103
  108MOL     H9 3553   1.260   5.089   8.146
  108MOL     C9 3554   1.572   5.225   8.124
  108MOL    H10 3555   1.643   5.282   8.184
  108MOL    C10 3556   1.412   5.235   8.319
  108MOL    H11 3557   1.417   5.344   8.327
  108MOL    H12 3558   1.310   5.203   8.342
  108MOL    C11 3559   1.389   5.076   7.973
  108MOL    H13 3560   1.318   5.019   7.914
  108MOL    C12 3561   1.513   5.111   7.919
  108MOL    H14 3562   1.538   5.080   7.818
  108MOL    C13 3563   1.605   5.185   7.994
  108MOL    H15 3564   1.702   5.210   7.952
  109MOL     O1 3565   1.505   5.959   0.815
  109MOL     O2 3566   1.601   5.956   1.386
  109MOL     H1 3567   1.629   6.041   1.430
  109MOL     O3 3568   1.373   6.007   0.996
  109MOL     O4 3569   1.613   6.109   1.226
  109MOL     N1 3570   1.573   5.901   1.022
  109MOL     C1 3571   1.477   5.964   0.947
  109MOL     C2 3572   1.589   5.994   1.258
  109MOL     C3 3573   1.554   5.874   1.166
  109MOL     H2 3574   1.450   5.847   1.187
  109MOL     C4 3575   1.647   5.753   1.189
  109MOL     H3 3576   1.681   5.743   1.292
  109MOL     H4 3577   1.594   5.662   1.161
  109MOL     C5 3578   1.447   5.976   0.585
  109MOL     C6 3579   1.764   5.778   1.092
  109MOL     H5 3580   1.817   5.685   1.067
  109MOL     H6 3581   1.833   5.849   1.138
  109MOL     C7 3582   1.696   5.842   0.970
  109MOL     H7 3583   1.760   5.918   0.924
  109MOL     H8 3584   1.672   5.765   0.896
  109MOL     C8 3585   1.356   5.900   0.510
  109MOL     H9 3586   1.260   5.873   0.552
  109MOL     C9 3587   1.572   6.010   0.531
  109MOL    H10 3588   1.643   6.066   0.591
  109MOL    C10 3589   1.412   6.019   0.725
  109MOL    H11 3590   1.417   6.128   0.733
  109MOL    H12 3591   1.310   5.987   0.749
  109MOL    C11 3592   1.389   5.860   0.379
  109MOL    H13 3593   1.318   5.803   0.320
  109MOL    C12 3594   1.513   5.895   0.325
  109MOL    H14 3595   1.538   5.864   0.224
  109MOL    C13 3596   1.605   5.969   0.400
  109MOL    H15 3597   1.702   5.994   0.358
  110MOL     O1 3598   1.505   5.958   3.346
  110MOL     O2 3599   1.601   5.956   3.918
  110MOL     H1 3600   1.629   6.041   3.961
  110MOL     O3 3601   1.373   6.007   3.528
  110MOL     O4 3602   1.613   6.108   3.757
  110MOL     N1 3603   1.572   5.901   3.554
  110MOL     C1 3604   1.476   5.964   3.479
  110MOL     C2 3605   1.589   5.993   3.790
  110MOL     C3 3606   1.554   5.874   3.697
  110MOL     H2 3607   1.450   5.847   3.718
  110MOL     C4 3608   1.648   5.753   3.720
  110MOL     H3 3609   1.681   5.743   3.824
  110MOL     H4 3610   1.595   5.662   3.693
  110MOL     C5 3611   1.447   5.976   3.116
  110MOL     C6 3612   1.764   5.778   3.624
  110MOL     H5 3613   1.817   5.686   3.599
  110MOL     H6 3614   1.833   5.849   3.669
  110MOL     C7 3615   1.696   5.842   3.502
  110MOL     H7 3616   1.760   5.919   3.456
  110MOL     H8 3617   1.672   5.765   3.428
  110MOL     C8 3618   1.356   5.901   3.041
  110MOL     H9 3619   1.260   5.873   3.084
  110MOL     C9 3620   1.572   6.010   3.062
  110MOL    H10 3621   1.643   6.066   3.122
  110MOL    C10 3622   1.412   6.019   3.256
  110MOL    H11 3623   1.417   6.128   3.264
  110MOL    H12 3624   1.309   5.987   3.280
  110MOL    C11 3625   1.388   5.861   2.911
  110MOL    H13 3626   1.318   5.804   2.852
  110MOL    C12 3627   1.513   5.895   2.856
  110MOL    H14 3628   1.537   5.865   2.755
  110MOL    C13 3629   1.605   5.970   2.931
  110MOL    H15 3630   1.702   5.995   2.889
  111MOL     O1 3631   1.505   5.959   5.878
  111MOL     O2 3632   1.601   5.956   6.449
  111MOL     H1 3633   1.629   6.041   6.493
  111MOL     O3 3634   1.373   6.007   6.059
  111MOL     O4 3635   1.613   6.108   6.288
  111MOL     N1 3636   1.572   5.901   6.085
  111MOL     C1 3637   1.476   5.964   6.010
  111MOL     C2 3638   1.589   5.993   6.321
  111MOL     C3 3639   1.554   5.874   6.229
  111MOL     H2 3640   1.450   5.847   6.250
  111MOL     C4 3641   1.648   5.753   6.252
  111MOL     H3 3642   1.681   5.743   6.355
  111MOL     H4 3643   1.595   5.662   6.224
  111MOL     C5 3644   1.447   5.976   5.647
  111MOL     C6 3645   1.764   5.778   6.155
  111MOL     H5 3646   1.817   5.686   6.130
  111MOL     H6 3647   1.833   5.849   6.200
  111MOL     C7 3648   1.696   5.842   6.033
  111MOL     H7 3649   1.760   5.919   5.987
  111MOL     H8 3650   1.672   5.765   5.959
  111MOL     C8 3651   1.356   5.901   5.572
  111MOL     H9 3652   1.260   5.873   5.615
  111MOL     C9 3653   1.572   6.010   5.593
  111MOL    H10 3654   1.643   6.066   5.653
  111MOL    C10 3655   1.412   6.019   5.788
  111MOL    H11 3656   1.417   6.128   5.796
  111MOL    H12 3657   1.309   5.987   5.811
  111MOL    C11 3658   1.388   5.861   5.442
  111MOL    H13 3659   1.318   5.803   5.383
  111MOL    C12 3660   1.513   5.895   5.388
  111MOL    H14 3661   1.537   5.864   5.287
  111MOL    C13 3662   1.605   5.969   5.463
  111MOL    H15 3663   1.702   5.994   5.420
  112MOL     O1 3664   1.505   5.959   8.409
  112MOL     O2 3665   1.601   5.956   8.980
  112MOL     H1 3666   1.629   6.041   9.024
  112MOL     O3 3667   1.373   6.007   8.590
  112MOL     O4 3668   1.613   6.108   8.820
  112MOL     N1 3669   1.572   5.901   8.616
  112MOL     C1 3670   1.476   5.964   8.541
  112MOL     C2 3671   1.589   5.993   8.852
  112MOL     C3 3672   1.554   5.874   8.760
  112MOL     H2 3673   1.450   5.847   8.781
  112MOL     C4 3674   1.647   5.753   8.783
  112MOL     H3 3675   1.681   5.743   8.886
  112MOL     H4 3676   1.595   5.662   8.755
  112MOL     C5 3677   1.447   5.976   8.179
  112MOL     C6 3678   1.764   5.778   8.686
  112MOL     H5 3679   1.817   5.686   8.661
  112MOL     H6 3680   1.833   5.849   8.732
  112MOL     C7 3681   1.696   5.842   8.564
  112MOL     H7 3682   1.760   5.919   8.518
  112MOL     H8 3683   1.672   5.765   8.490
  112MOL     C8 3684   1.356   5.901   8.103
  112MOL     H9 3685   1.260   5.873   8.146
  112MOL     C9 3686   1.572   6.010   8.124
  112MOL    H10 3687   1.643   6.066   8.184
  112MOL    C10 3688   1.412   6.019   8.319
  112MOL    H11 3689   1.417   6.128   8.327
  112MOL    H12 3690   1.309   5.987   8.342
  112MOL    C11 3691   1.388   5.861   7.973
  112MOL    H13 3692   1.318   5.803   7.914
  112MOL    C12 3693   1.513   5.895   7.919
  112MOL    H14 3694   1.538   5.865   7.818
  112MOL    C13 3695   1.605   5.970   7.994
  112MOL    H15 3696   1.702   5.994   7.952
  113MOL     O1 3697   1.505   6.744   0.815
  113MOL     O2 3698   1.601   6.740   1.386
  113MOL     H1 3699   1.629   6.826   1.430
  113MOL     O3 3700   1.373   6.792   0.996
  113MOL     O4 3701   1.613   6.893   1.226
  113MOL     N1 3702   1.573   6.686   1.022
  113MOL     C1 3703   1.477   6.749   0.948
  113MOL     C2 3704   1.589   6.778   1.258
  113MOL     C3 3705   1.554   6.658   1.166
  113MOL     H2 3706   1.450   6.631   1.187
  113MOL     C4 3707   1.648   6.538   1.189
  113MOL     H3 3708   1.681   6.527   1.292
  113MOL     H4 3709   1.595   6.446   1.161
  113MOL     C5 3710   1.447   6.761   0.585
  113MOL     C6 3711   1.764   6.562   1.092
  113MOL     H5 3712   1.817   6.470   1.067
  113MOL     H6 3713   1.833   6.634   1.138
  113MOL     C7 3714   1.697   6.627   0.970
  113MOL     H7 3715   1.760   6.703   0.925
  113MOL     H8 3716   1.672   6.550   0.896
  113MOL     C8 3717   1.356   6.685   0.509
  113MOL     H9 3718   1.260   6.658   0.552
  113MOL     C9 3719   1.572   6.794   0.530
  113MOL    H10 3720   1.643   6.851   0.590
  113MOL    C10 3721   1.412   6.804   0.725
  113MOL    H11 3722   1.417   6.913   0.733
  113MOL    H12 3723   1.310   6.772   0.748
  113MOL    C11 3724   1.389   6.645   0.379
  113MOL    H13 3725   1.318   6.587   0.321
  113MOL    C12 3726   1.513   6.679   0.325
  113MOL    H14 3727   1.538   6.648   0.224
  113MOL    C13 3728   1.605   6.754   0.400
  113MOL    H15 3729   1.702   6.780   0.358
  114MOL     O1 3730   1.505   6.743   3.346
  114MOL     O2 3731   1.601   6.740   3.918
  114MOL     H1 3732   1.629   6.826   3.961
  114MOL     O3 3733   1.373   6.792   3.528
  114MOL     O4 3734   1.613   6.892   3.757
  114MOL     N1 3735   1.572   6.685   3.554
  114MOL     C1 3736   1.477   6.749   3.479
  114MOL     C2 3737   1.589   6.777   3.790
  114MOL     C3 3738   1.554   6.658   3.697
  114MOL     H2 3739   1.450   6.631   3.718
  114MOL     C4 3740   1.647   6.538   3.720
  114MOL     H3 3741   1.681   6.527   3.824
  114MOL     H4 3742   1.595   6.446   3.692
  114MOL     C5 3743   1.447   6.761   3.116
  114MOL     C6 3744   1.764   6.562   3.624
  114MOL     H5 3745   1.817   6.470   3.599
  114MOL     H6 3746   1.833   6.634   3.669
  114MOL     C7 3747   1.696   6.626   3.502
  114MOL     H7 3748   1.760   6.703   3.456
  114MOL     H8 3749   1.672   6.550   3.427
  114MOL     C8 3750   1.356   6.685   3.041
  114MOL     H9 3751   1.260   6.658   3.084
  114MOL     C9 3752   1.572   6.794   3.062
  114MOL    H10 3753   1.643   6.851   3.122
  114MOL    C10 3754   1.412   6.804   3.256
  114MOL    H11 3755   1.418   6.913   3.264
  114MOL    H12 3756   1.309   6.772   3.280
  114MOL    C11 3757   1.389   6.645   2.911
  114MOL    H13 3758   1.318   6.588   2.852
  114MOL    C12 3759   1.513   6.680   2.856
  114MOL    H14 3760   1.537   6.649   2.755
  114MOL    C13 3761   1.605   6.754   2.931
  114MOL    H15 3762   1.702   6.780   2.889
  115MOL     O1 3763   1.505   6.743   5.878
  115MOL     O2 3764   1.601   6.740   6.449
  115MOL     H1 3765   1.629   6.826   6.493
  115MOL     O3 3766   1.373   6.792   6.059
  115MOL     O4 3767   1.614   6.892   6.288
  115MOL     N1 3768   1.572   6.685   6.085
  115MOL     C1 3769   1.477   6.749   6.010
  115MOL     C2 3770   1.589   6.778   6.321
  115MOL     C3 3771   1.554   6.658   6.229
  115MOL     H2 3772   1.450   6.631   6.250
  115MOL     C4 3773   1.647   6.538   6.252
  115MOL     H3 3774   1.681   6.527   6.355
  115MOL     H4 3775   1.595   6.446   6.224
  115MOL     C5 3776   1.447   6.761   5.647
  115MOL     C6 3777   1.764   6.562   6.155
  115MOL     H5 3778   1.817   6.470   6.130
  115MOL     H6 3779   1.833   6.633   6.201
  115MOL     C7 3780   1.696   6.626   6.033
  115MOL     H7 3781   1.760   6.703   5.987
  115MOL     H8 3782   1.672   6.550   5.959
  115MOL     C8 3783   1.356   6.685   5.572
  115MOL     H9 3784   1.260   6.658   5.615
  115MOL     C9 3785   1.572   6.794   5.593
  115MOL    H10 3786   1.643   6.851   5.653
  115MOL    C10 3787   1.412   6.804   5.788
  115MOL    H11 3788   1.417   6.913   5.796
  115MOL    H12 3789   1.309   6.772   5.811
  115MOL    C11 3790   1.389   6.645   5.442
  115MOL    H13 3791   1.318   6.588   5.383
  115MOL    C12 3792   1.513   6.680   5.388
  115MOL    H14 3793   1.538   6.649   5.287
  115MOL    C13 3794   1.605   6.754   5.463
  115MOL    H15 3795   1.702   6.779   5.420
  116MOL     O1 3796   1.505   6.743   8.409
  116MOL     O2 3797   1.601   6.740   8.980
  116MOL     H1 3798   1.629   6.826   9.024
  116MOL     O3 3799   1.373   6.792   8.590
  116MOL     O4 3800   1.613   6.893   8.820
  116MOL     N1 3801   1.572   6.685   8.616
  116MOL     C1 3802   1.477   6.749   8.542
  116MOL     C2 3803   1.589   6.778   8.852
  116MOL     C3 3804   1.554   6.658   8.760
  116MOL     H2 3805   1.450   6.631   8.781
  116MOL     C4 3806   1.647   6.538   8.783
  116MOL     H3 3807   1.681   6.527   8.886
  116MOL     H4 3808   1.595   6.446   8.755
  116MOL     C5 3809   1.447   6.761   8.179
  116MOL     C6 3810   1.764   6.562   8.686
  116MOL     H5 3811   1.817   6.470   8.661
  116MOL     H6 3812   1.833   6.634   8.732
  116MOL     C7 3813   1.696   6.627   8.564
  116MOL     H7 3814   1.760   6.703   8.518
  116MOL     H8 3815   1.672   6.550   8.490
  116MOL     C8 3816   1.356   6.685   8.103
  116MOL     H9 3817   1.260   6.658   8.146
  116MOL     C9 3818   1.572   6.794   8.124
  116MOL    H10 3819   1.643   6.851   8.184
  116MOL    C10 3820   1.412   6.804   8.319
  116MOL    H11 3821   1.417   6.913   8.327
  116MOL    H12 3822   1.309   6.772   8.342
  116MOL    C11 3823   1.388   6.645   7.973
  116MOL    H13 3824   1.318   6.588   7.914
  116MOL    C12 3825   1.513   6.680   7.919
  116MOL    H14 3826   1.538   6.649   7.818
  116MOL    C13 3827   1.605   6.754   7.994
  116MOL    H15 3828   1.702   6.779   7.952
  117MOL     O1 3829   1.505   7.528   0.815
  117MOL     O2 3830   1.602   7.528   1.385
  117MOL     H1 3831   1.629   7.613   1.427
  117MOL     O3 3832   1.373   7.576   0.997
  117MOL     O4 3833   1.613   7.678   1.223
  117MOL     N1 3834   1.572   7.469   1.022
  117MOL     C1 3835   1.476   7.533   0.948
  117MOL     C2 3836   1.590   7.563   1.257
  117MOL     C3 3837   1.554   7.443   1.166
  117MOL     H2 3838   1.450   7.416   1.188
  117MOL     C4 3839   1.648   7.323   1.189
  117MOL     H3 3840   1.681   7.313   1.293
  117MOL     H4 3841   1.595   7.231   1.161
  117MOL     C5 3842   1.447   7.545   0.585
  117MOL     C6 3843   1.764   7.347   1.092
  117MOL     H5 3844   1.817   7.255   1.068
  117MOL     H6 3845   1.834   7.418   1.138
  117MOL     C7 3846   1.696   7.411   0.970
  117MOL     H7 3847   1.759   7.488   0.924
  117MOL     H8 3848   1.672   7.334   0.896
  117MOL     C8 3849   1.356   7.469   0.510
  117MOL     H9 3850   1.260   7.441   0.553
  117MOL     C9 3851   1.572   7.578   0.530
  117MOL    H10 3852   1.643   7.635   0.590
  117MOL    C10 3853   1.412   7.588   0.725
  117MOL    H11 3854   1.417   7.697   0.733
  117MOL    H12 3855   1.309   7.556   0.749
  117MOL    C11 3856   1.388   7.429   0.379
  117MOL    H13 3857   1.317   7.372   0.321
  117MOL    C12 3858   1.513   7.464   0.325
  117MOL    H14 3859   1.538   7.433   0.224
  117MOL    C13 3860   1.605   7.538   0.400
  117MOL    H15 3861   1.702   7.564   0.358
  118MOL     O1 3862   1.505   7.528   3.347
  118MOL     O2 3863   1.602   7.528   3.916
  118MOL     H1 3864   1.629   7.614   3.959
  118MOL     O3 3865   1.373   7.576   3.528
  118MOL     O4 3866   1.614   7.678   3.754
  118MOL     N1 3867   1.572   7.469   3.554
  118MOL     C1 3868   1.476   7.533   3.479
  118MOL     C2 3869   1.590   7.563   3.788
  118MOL     C3 3870   1.554   7.443   3.697
  118MOL     H2 3871   1.450   7.416   3.719
  118MOL     C4 3872   1.648   7.323   3.721
  118MOL     H3 3873   1.681   7.313   3.824
  118MOL     H4 3874   1.595   7.231   3.693
  118MOL     C5 3875   1.447   7.545   3.116
  118MOL     C6 3876   1.764   7.347   3.624
  118MOL     H5 3877   1.817   7.255   3.599
  118MOL     H6 3878   1.833   7.418   3.669
  118MOL     C7 3879   1.696   7.411   3.502
  118MOL     H7 3880   1.759   7.488   3.456
  118MOL     H8 3881   1.672   7.334   3.427
  118MOL     C8 3882   1.356   7.469   3.041
  118MOL     H9 3883   1.260   7.441   3.084
  118MOL     C9 3884   1.572   7.578   3.062
  118MOL    H10 3885   1.643   7.635   3.122
  118MOL    C10 3886   1.412   7.588   3.256
  118MOL    H11 3887   1.417   7.697   3.264
  118MOL    H12 3888   1.309   7.556   3.280
  118MOL    C11 3889   1.388   7.429   2.911
  118MOL    H13 3890   1.318   7.372   2.852
  118MOL    C12 3891   1.513   7.464   2.856
  118MOL    H14 3892   1.537   7.434   2.755
  118MOL    C13 3893   1.605   7.538   2.931
  118MOL    H15 3894   1.702   7.564   2.889
  119MOL     O1 3895   1.505   7.528   5.878
  119MOL     O2 3896   1.602   7.528   6.448
  119MOL     H1 3897   1.628   7.613   6.490
  119MOL     O3 3898   1.373   7.576   6.059
  119MOL     O4 3899   1.613   7.678   6.286
  119MOL     N1 3900   1.572   7.469   6.085
  119MOL     C1 3901   1.476   7.533   6.010
  119MOL     C2 3902   1.590   7.563   6.320
  119MOL     C3 3903   1.554   7.443   6.229
  119MOL     H2 3904   1.450   7.416   6.251
  119MOL     C4 3905   1.648   7.323   6.252
  119MOL     H3 3906   1.681   7.313   6.356
  119MOL     H4 3907   1.595   7.231   6.224
  119MOL     C5 3908   1.447   7.545   5.648
  119MOL     C6 3909   1.764   7.347   6.155
  119MOL     H5 3910   1.817   7.255   6.130
  119MOL     H6 3911   1.833   7.418   6.200
  119MOL     C7 3912   1.696   7.411   6.033
  119MOL     H7 3913   1.759   7.488   5.987
  119MOL     H8 3914   1.672   7.334   5.959
  119MOL     C8 3915   1.356   7.469   5.572
  119MOL     H9 3916   1.260   7.442   5.615
  119MOL     C9 3917   1.572   7.578   5.593
  119MOL    H10 3918   1.643   7.635   5.653
  119MOL    C10 3919   1.412   7.588   5.788
  119MOL    H11 3920   1.417   7.697   5.796
  119MOL    H12 3921   1.309   7.556   5.811
  119MOL    C11 3922   1.388   7.429   5.442
  119MOL    H13 3923   1.318   7.372   5.383
  119MOL    C12 3924   1.513   7.464   5.387
  119MOL    H14 3925   1.537   7.434   5.286
  119MOL    C13 3926   1.605   7.538   5.463
  119MOL    H15 3927   1.702   7.564   5.420
  120MOL     O1 3928   1.505   7.528   8.409
  120MOL     O2 3929   1.602   7.528   8.979
  120MOL     H1 3930   1.629   7.613   9.021
  120MOL     O3 3931   1.373   7.576   8.590
  120MOL     O4 3932   1.613   7.678   8.817
  120MOL     N1 3933   1.572   7.469   8.616
  120MOL     C1 3934   1.476   7.533   8.541
  120MOL     C2 3935   1.590   7.563   8.851
  120MOL     C3 3936   1.554   7.443   8.760
  120MOL     H2 3937   1.450   7.416   8.782
  120MOL     C4 3938   1.648   7.323   8.783
  120MOL     H3 3939   1.681   7.313   8.887
  120MOL     H4 3940   1.595   7.231   8.755
  120MOL     C5 3941   1.447   7.545   8.179
  120MOL     C6 3942   1.764   7.347   8.686
  120MOL     H5 3943   1.817   7.255   8.662
  120MOL     H6 3944   1.833   7.418   8.732
  120MOL     C7 3945   1.696   7.411   8.564
  120MOL     H7 3946   1.759   7.488   8.518
  120MOL     H8 3947   1.672   7.334   8.490
  120MOL     C8 3948   1.356   7.469   8.104
  120MOL     H9 3949   1.260   7.441   8.147
  120MOL     C9 3950   1.572   7.578   8.124
  120MOL    H10 3951   1.643   7.635   8.184
  120MOL    C10 3952   1.412   7.588   8.319
  120MOL    H11 3953   1.417   7.697   8.327
  120MOL    H12 3954   1.310   7.556   8.342
  120MOL    C11 3955   1.388   7.429   7.973
  120MOL    H13 3956   1.318   7.372   7.914
  120MOL    C12 3957   1.513   7.464   7.919
  120MOL    H14 3958   1.537   7.434   7.817
  120MOL    C13 3959   1.605   7.538   7.994
  120MOL    H15 3960   1.702   7.564   7.951
  121MOL     O1 3961   2.118   0.468   0.815
  121MOL     O2 3962   2.214   0.465   1.386
  121MOL     H1 3963   2.240   0.551   1.430
  121MOL     O3 3964   1.986   0.515   0.996
  121MOL     O4 3965   2.226   0.617   1.226
  121MOL     N1 3966   2.186   0.410   1.022
  121MOL     C1 3967   2.089   0.473   0.947
  121MOL     C2 3968   2.201   0.503   1.258
  121MOL     C3 3969   2.167   0.383   1.166
  121MOL     H2 3970   2.063   0.356   1.187
  121MOL     C4 3971   2.260   0.263   1.189
  121MOL     H3 3972   2.294   0.253   1.293
  121MOL     H4 3973   2.208   0.171   1.162
  121MOL     C5 3974   2.060   0.486   0.585
  121MOL     C6 3975   2.377   0.287   1.093
  121MOL     H5 3976   2.431   0.195   1.068
  121MOL     H6 3977   2.446   0.359   1.138
  121MOL     C7 3978   2.310   0.351   0.970
  121MOL     H7 3979   2.373   0.428   0.925
  121MOL     H8 3980   2.285   0.275   0.896
  121MOL     C8 3981   1.968   0.410   0.509
  121MOL     H9 3982   1.872   0.383   0.552
  121MOL     C9 3983   2.185   0.519   0.530
  121MOL    H10 3984   2.256   0.576   0.590
  121MOL    C10 3985   2.025   0.529   0.725
  121MOL    H11 3986   2.030   0.638   0.733
  121MOL    H12 3987   1.922   0.497   0.749
  121MOL    C11 3988   2.001   0.370   0.379
  121MOL    H13 3989   1.931   0.312   0.320
  121MOL    C12 3990   2.126   0.404   0.325
  121MOL    H14 3991   2.151   0.373   0.224
  121MOL    C13 3992   2.218   0.479   0.400
  121MOL    H15 3993   2.315   0.504   0.358
  122MOL     O1 3994   2.118   0.468   3.346
  122MOL     O2 3995   2.214   0.465   3.918
  122MOL     H1 3996   2.241   0.551   3.961
  122MOL     O3 3997   1.985   0.515   3.528
  122MOL     O4 3998   2.226   0.617   3.757
  122MOL     N1 3999   2.185   0.410   3.554
  122MOL     C1 4000   2.089   0.473   3.479
  122MOL     C2 4001   2.201   0.503   3.790
  122MOL     C3 4002   2.167   0.383   3.697
  122MOL     H2 4003   2.063   0.356   3.719
  122MOL     C4 4004   2.260   0.263   3.721
  122MOL     H3 4005   2.294   0.252   3.824
  122MOL     H4 4006   2.208   0.171   3.693
  122MOL     C5 4007   2.060   0.486   3.116
  122MOL     C6 4008   2.377   0.287   3.624
  122MOL     H5 4009   2.431   0.195   3.599
  122MOL     H6 4010   2.446   0.359   3.669
  122MOL     C7 4011   2.309   0.351   3.502
  122MOL     H7 4012   2.373   0.428   3.456
  122MOL     H8 4013   2.285   0.274   3.428
  122MOL     C8 4014   1.968   0.411   3.041
  122MOL     H9 4015   1.872   0.384   3.083
  122MOL     C9 4016   2.185   0.519   3.062
  122MOL    H10 4017   2.256   0.576   3.121
  122MOL    C10 4018   2.025   0.529   3.256
  122MOL    H11 4019   2.031   0.638   3.264
  122MOL    H12 4020   1.922   0.497   3.280
  122MOL    C11 4021   2.001   0.370   2.911
  122MOL    H13 4022   1.930   0.312   2.852
  122MOL    C12 4023   2.126   0.404   2.856
  122MOL    H14 4024   2.150   0.373   2.755
  122MOL    C13 4025   2.218   0.479   2.931
  122MOL    H15 4026   2.315   0.504   2.889
  123MOL     O1 4027   2.118   0.468   5.877
  123MOL     O2 4028   2.214   0.465   6.449
  123MOL     H1 4029   2.241   0.551   6.492
  123MOL     O3 4030   1.985   0.515   6.059
  123MOL     O4 4031   2.226   0.617   6.288
  123MOL     N1 4032   2.185   0.410   6.085
  123MOL     C1 4033   2.089   0.473   6.010
  123MOL     C2 4034   2.201   0.503   6.321
  123MOL     C3 4035   2.167   0.383   6.228
  123MOL     H2 4036   2.063   0.356   6.250
  123MOL     C4 4037   2.260   0.263   6.252
  123MOL     H3 4038   2.294   0.252   6.355
  123MOL     H4 4039   2.208   0.171   6.224
  123MOL     C5 4040   2.060   0.486   5.647
  123MOL     C6 4041   2.377   0.287   6.155
  123MOL     H5 4042   2.431   0.195   6.130
  123MOL     H6 4043   2.446   0.359   6.201
  123MOL     C7 4044   2.309   0.351   6.033
  123MOL     H7 4045   2.373   0.428   5.987
  123MOL     H8 4046   2.285   0.275   5.959
  123MOL     C8 4047   1.968   0.411   5.572
  123MOL     H9 4048   1.872   0.384   5.614
  123MOL     C9 4049   2.185   0.519   5.593
  123MOL    H10 4050   2.256   0.576   5.653
  123MOL    C10 4051   2.025   0.529   5.787
  123MOL    H11 4052   2.030   0.638   5.796
  123MOL    H12 4053   1.922   0.497   5.811
  123MOL    C11 4054   2.001   0.370   5.442
  123MOL    H13 4055   1.930   0.312   5.383
  123MOL    C12 4056   2.126   0.404   5.388
  123MOL    H14 4057   2.151   0.373   5.287
  123MOL    C13 4058   2.218   0.479   5.463
  123MOL    H15 4059   2.315   0.504   5.421
  124MOL     O1 4060   2.118   0.468   8.409
  124MOL     O2 4061   2.213   0.465   8.980
  124MOL     H1 4062   2.240   0.551   9.024
  124MOL     O3 4063   1.985   0.515   8.590
  124MOL     O4 4064   2.226   0.617   8.819
  124MOL     N1 4065   2.185   0.410   8.616
  124MOL     C1 4066   2.089   0.473   8.541
  124MOL     C2 4067   2.201   0.502   8.852
  124MOL     C3 4068   2.167   0.383   8.760
  124MOL     H2 4069   2.063   0.355   8.781
  124MOL     C4 4070   2.260   0.263   8.783
  124MOL     H3 4071   2.294   0.253   8.887
  124MOL     H4 4072   2.208   0.171   8.755
  124MOL     C5 4073   2.060   0.486   8.179
  124MOL     C6 4074   2.377   0.287   8.686
  124MOL     H5 4075   2.431   0.195   8.661
  124MOL     H6 4076   2.446   0.359   8.732
  124MOL     C7 4077   2.309   0.351   8.564
  124MOL     H7 4078   2.373   0.428   8.519
  124MOL     H8 4079   2.285   0.275   8.490
  124MOL     C8 4080   1.968   0.411   8.103
  124MOL     H9 4081   1.872   0.384   8.146
  124MOL     C9 4082   2.185   0.519   8.124
  124MOL    H10 4083   2.256   0.576   8.184
  124MOL    C10 4084   2.025   0.529   8.319
  124MOL    H11 4085   2.030   0.638   8.327
  124MOL    H12 4086   1.922   0.497   8.342
  124MOL    C11 4087   2.001   0.370   7.973
  124MOL    H13 4088   1.930   0.313   7.914
  124MOL    C12 4089   2.126   0.404   7.919
  124MOL    H14 4090   2.150   0.373   7.818
  124MOL    C13 4091   2.218   0.479   7.994
  124MOL    H15 4092   2.315   0.504   7.952
  125MOL     O1 4093   2.118   1.253   0.815
  125MOL     O2 4094   2.214   1.250   1.386
  125MOL     H1 4095   2.241   1.335   1.430
  125MOL     O3 4096   1.986   1.301   0.996
  125MOL     O4 4097   2.225   1.403   1.226
  125MOL     N1 4098   2.185   1.195   1.022
  125MOL     C1 4099   2.089   1.258   0.947
  125MOL     C2 4100   2.202   1.287   1.258
  125MOL     C3 4101   2.167   1.168   1.166
  125MOL     H2 4102   2.063   1.141   1.187
  125MOL     C4 4103   2.260   1.047   1.189
  125MOL     H3 4104   2.294   1.037   1.292
  125MOL     H4 4105   2.207   0.956   1.161
  125MOL     C5 4106   2.060   1.270   0.585
  125MOL     C6 4107   2.376   1.072   1.092
  125MOL     H5 4108   2.430   0.979   1.067
  125MOL     H6 4109   2.446   1.143   1.138
  125MOL     C7 4110   2.309   1.136   0.970
  125MOL     H7 4111   2.373   1.212   0.924
  125MOL     H8 4112   2.285   1.059   0.896
  125MOL     C8 4113   1.968   1.194   0.510
  125MOL     H9 4114   1.872   1.167   0.552
  125MOL     C9 4115   2.185   1.304   0.530
  125MOL    H10 4116   2.255   1.360   0.590
  125MOL    C10 4117   2.024   1.313   0.725
  125MOL    H11 4118   2.030   1.422   0.733
  125MOL    H12 4119   1.922   1.281   0.749
  125MOL    C11 4120   2.001   1.154   0.380
  125MOL    H13 4121   1.930   1.097   0.321
  125MOL    C12 4122   2.126   1.189   0.325
  125MOL    H14 4123   2.151   1.158   0.224
  125MOL    C13 4124   2.218   1.263   0.400
  125MOL    H15 4125   2.315   1.289   0.358
  126MOL     O1 4126   2.118   1.252   3.346
  126MOL     O2 4127   2.214   1.250   3.917
  126MOL     H1 4128   2.241   1.335   3.961
  126MOL     O3 4129   1.986   1.301   3.528
  126MOL     O4 4130   2.226   1.402   3.757
  126MOL     N1 4131   2.185   1.195   3.554
  126MOL     C1 4132   2.089   1.258   3.479
  126MOL     C2 4133   2.202   1.287   3.790
  126MOL     C3 4134   2.167   1.168   3.697
  126MOL     H2 4135   2.063   1.141   3.718
  126MOL     C4 4136   2.260   1.047   3.720
  126MOL     H3 4137   2.294   1.037   3.824
  126MOL     H4 4138   2.207   0.956   3.693
  126MOL     C5 4139   2.060   1.270   3.116
  126MOL     C6 4140   2.376   1.072   3.624
  126MOL     H5 4141   2.430   0.979   3.599
  126MOL     H6 4142   2.446   1.143   3.669
  126MOL     C7 4143   2.309   1.136   3.502
  126MOL     H7 4144   2.373   1.212   3.455
  126MOL     H8 4145   2.285   1.059   3.428
  126MOL     C8 4146   1.968   1.195   3.041
  126MOL     H9 4147   1.872   1.168   3.084
  126MOL     C9 4148   2.185   1.304   3.062
  126MOL    H10 4149   2.256   1.360   3.122
  126MOL    C10 4150   2.025   1.313   3.256
  126MOL    H11 4151   2.030   1.422   3.265
  126MOL    H12 4152   1.922   1.281   3.280
  126MOL    C11 4153   2.001   1.155   2.911
  126MOL    H13 4154   1.930   1.097   2.852
  126MOL    C12 4155   2.125   1.189   2.856
  126MOL    H14 4156   2.150   1.158   2.755
  126MOL    C13 4157   2.218   1.263   2.931
  126MOL    H15 4158   2.315   1.289   2.889
  127MOL     O1 4159   2.118   1.253   5.878
  127MOL     O2 4160   2.214   1.250   6.449
  127MOL     H1 4161   2.242   1.335   6.493
  127MOL     O3 4162   1.986   1.301   6.059
  127MOL     O4 4163   2.226   1.402   6.288
  127MOL     N1 4164   2.185   1.195   6.085
  127MOL     C1 4165   2.089   1.258   6.010
  127MOL     C2 4166   2.202   1.287   6.321
  127MOL     C3 4167   2.167   1.168   6.229
  127MOL     H2 4168   2.063   1.141   6.250
  127MOL     C4 4169   2.260   1.047   6.252
  127MOL     H3 4170   2.294   1.037   6.355
  127MOL     H4 4171   2.207   0.956   6.224
  127MOL     C5 4172   2.060   1.270   5.647
  127MOL     C6 4173   2.376   1.072   6.155
  127MOL     H5 4174   2.430   0.979   6.130
  127MOL     H6 4175   2.446   1.143   6.200
  127MOL     C7 4176   2.309   1.135   6.033
  127MOL     H7 4177   2.373   1.212   5.987
  127MOL     H8 4178   2.284   1.059   5.959
  127MOL     C8 4179   1.968   1.195   5.572
  127MOL     H9 4180   1.872   1.168   5.615
  127MOL     C9 4181   2.185   1.304   5.593
  127MOL    H10 4182   2.256   1.360   5.653
  127MOL    C10 4183   2.024   1.313   5.788
  127MOL    H11 4184   2.030   1.422   5.796
  127MOL    H12 4185   1.922   1.281   5.811
  127MOL    C11 4186   2.001   1.155   5.442
  127MOL    H13 4187   1.930   1.097   5.383
  127MOL    C12 4188   2.126   1.189   5.388
  127MOL    H14 4189   2.150   1.158   5.287
  127MOL    C13 4190   2.218   1.263   5.463
  127MOL    H15 4191   2.315   1.289   5.420
  128MOL     O1 4192   2.118   1.253   8.409
  128MOL     O2 4193   2.214   1.250   8.980
  128MOL     H1 4194   2.241   1.335   9.024
  128MOL     O3 4195   1.986   1.301   8.590
  128MOL     O4 4196   2.226   1.402   8.820
  128MOL     N1 4197   2.185   1.195   8.616
  128MOL     C1 4198   2.089   1.258   8.541
  128MOL     C2 4199   2.202   1.287   8.852
  128MOL     C3 4200   2.167   1.168   8.760
  128MOL     H2 4201   2.063   1.141   8.781
  128MOL     C4 4202   2.260   1.047   8.783
  128MOL     H3 4203   2.294   1.037   8.886
  128MOL     H4 4204   2.207   0.956   8.755
  128MOL     C5 4205   2.060   1.270   8.179
  128MOL     C6 4206   2.376   1.072   8.686
  128MOL     H5 4207   2.430   0.979   8.661
  128MOL     H6 4208   2.446   1.143   8.732
  128MOL     C7 4209   2.309   1.136   8.564
  128MOL     H7 4210   2.373   1.212   8.518
  128MOL     H8 4211   2.285   1.059   8.490
  128MOL     C8 4212   1.968   1.195   8.103
  128MOL     H9 4213   1.872   1.167   8.146
  128MOL     C9 4214   2.185   1.304   8.124
  128MOL    H10 4215   2.256   1.360   8.184
  128MOL    C10 4216   2.024   1.313   8.319
  128MOL    H11 4217   2.030   1.422   8.327
  128MOL    H12 4218   1.922   1.281   8.342
  128MOL    C11 4219   2.001   1.155   7.973
  128MOL    H13 4220   1.930   1.097   7.914
  128MOL    C12 4221   2.126   1.189   7.919
  128MOL    H14 4222   2.150   1.158   7.818
  128MOL    C13 4223   2.218   1.263   7.994
  128MOL    H15 4224   2.315   1.289   7.952
  129MOL     O1 4225   2.118   2.037   0.815
  129MOL     O2 4226   2.214   2.034   1.386
  129MOL     H1 4227   2.242   2.120   1.430
  129MOL     O3 4228   1.986   2.086   0.996
  129MOL     O4 4229   2.225   2.187   1.226
  129MOL     N1 4230   2.185   1.980   1.022
  129MOL     C1 4231   2.089   2.042   0.947
  129MOL     C2 4232   2.202   2.072   1.258
  129MOL     C3 4233   2.167   1.952   1.166
  129MOL     H2 4234   2.063   1.925   1.187
  129MOL     C4 4235   2.260   1.832   1.189
  129MOL     H3 4236   2.294   1.821   1.292
  129MOL     H4 4237   2.207   1.740   1.161
  129MOL     C5 4238   2.060   2.055   0.585
  129MOL     C6 4239   2.376   1.856   1.092
  129MOL     H5 4240   2.430   1.764   1.067
  129MOL     H6 4241   2.446   1.927   1.138
  129MOL     C7 4242   2.309   1.920   0.970
  129MOL     H7 4243   2.373   1.997   0.924
  129MOL     H8 4244   2.285   1.844   0.896
  129MOL     C8 4245   1.968   1.979   0.510
  129MOL     H9 4246   1.872   1.952   0.552
  129MOL     C9 4247   2.185   2.088   0.530
  129MOL    H10 4248   2.256   2.145   0.590
  129MOL    C10 4249   2.024   2.098   0.725
  129MOL    H11 4250   2.030   2.207   0.733
  129MOL    H12 4251   1.922   2.066   0.748
  129MOL    C11 4252   2.001   1.939   0.380
  129MOL    H13 4253   1.930   1.881   0.321
  129MOL    C12 4254   2.126   1.973   0.325
  129MOL    H14 4255   2.151   1.942   0.224
  129MOL    C13 4256   2.218   2.047   0.400
  129MOL    H15 4257   2.315   2.072   0.358
  130MOL     O1 4258   2.118   2.037   3.346
  130MOL     O2 4259   2.214   2.034   3.918
  130MOL     H1 4260   2.242   2.119   3.961
  130MOL     O3 4261   1.986   2.086   3.528
  130MOL     O4 4262   2.226   2.187   3.757
  130MOL     N1 4263   2.185   1.979   3.554
  130MOL     C1 4264   2.089   2.042   3.479
  130MOL     C2 4265   2.202   2.072   3.790
  130MOL     C3 4266   2.167   1.952   3.697
  130MOL     H2 4267   2.063   1.925   3.718
  130MOL     C4 4268   2.260   1.832   3.720
  130MOL     H3 4269   2.294   1.821   3.824
  130MOL     H4 4270   2.208   1.740   3.692
  130MOL     C5 4271   2.060   2.055   3.116
  130MOL     C6 4272   2.376   1.856   3.624
  130MOL     H5 4273   2.430   1.764   3.599
  130MOL     H6 4274   2.446   1.928   3.669
  130MOL     C7 4275   2.309   1.920   3.502
  130MOL     H7 4276   2.372   1.996   3.455
  130MOL     H8 4277   2.285   1.843   3.428
  130MOL     C8 4278   1.968   1.979   3.041
  130MOL     H9 4279   1.872   1.952   3.084
  130MOL     C9 4280   2.185   2.088   3.062
  130MOL    H10 4281   2.256   2.144   3.122
  130MOL    C10 4282   2.025   2.098   3.256
  130MOL    H11 4283   2.030   2.207   3.264
  130MOL    H12 4284   1.922   2.066   3.280
  130MOL    C11 4285   2.001   1.939   2.911
  130MOL    H13 4286   1.930   1.881   2.852
  130MOL    C12 4287   2.125   1.973   2.856
  130MOL    H14 4288   2.150   1.942   2.755
  130MOL    C13 4289   2.218   2.047   2.931
  130MOL    H15 4290   2.315   2.072   2.889
  131MOL     O1 4291   2.118   2.037   5.878
  131MOL     O2 4292   2.214   2.034   6.449
  131MOL     H1 4293   2.242   2.119   6.493
  131MOL     O3 4294   1.986   2.085   6.059
  131MOL     O4 4295   2.226   2.187   6.288
  131MOL     N1 4296   2.185   1.979   6.085
  131MOL     C1 4297   2.089   2.042   6.010
  131MOL     C2 4298   2.202   2.072   6.321
  131MOL     C3 4299   2.167   1.952   6.229
  131MOL     H2 4300   2.063   1.925   6.250
  131MOL     C4 4301   2.260   1.832   6.252
  131MOL     H3 4302   2.294   1.821   6.355
  131MOL     H4 4303   2.208   1.740   6.224
  131MOL     C5 4304   2.060   2.055   5.647
  131MOL     C6 4305   2.376   1.856   6.155
  131MOL     H5 4306   2.430   1.764   6.130
  131MOL     H6 4307   2.446   1.927   6.200
  131MOL     C7 4308   2.309   1.920   6.033
  131MOL     H7 4309   2.373   1.997   5.987
  131MOL     H8 4310   2.285   1.843   5.959
  131MOL     C8 4311   1.968   1.979   5.572
  131MOL     H9 4312   1.872   1.952   5.615
  131MOL     C9 4313   2.185   2.088   5.593
  131MOL    H10 4314   2.256   2.144   5.653
  131MOL    C10 4315   2.025   2.098   5.788
  131MOL    H11 4316   2.030   2.207   5.796
  131MOL    H12 4317   1.922   2.066   5.811
  131MOL    C11 4318   2.001   1.939   5.442
  131MOL    H13 4319   1.930   1.881   5.383
  131MOL    C12 4320   2.126   1.973   5.388
  131MOL    H14 4321   2.150   1.942   5.287
  131MOL    C13 4322   2.218   2.047   5.463
  131MOL    H15 4323   2.315   2.072   5.420
  132MOL     O1 4324   2.118   2.037   8.409
  132MOL     O2 4325   2.214   2.034   8.980
  132MOL     H1 4326   2.242   2.119   9.024
  132MOL     O3 4327   1.986   2.085   8.590
  132MOL     O4 4328   2.225   2.187   8.820
  132MOL     N1 4329   2.185   1.979   8.616
  132MOL     C1 4330   2.089   2.042   8.541
  132MOL     C2 4331   2.202   2.072   8.852
  132MOL     C3 4332   2.167   1.952   8.760
  132MOL     H2 4333   2.063   1.925   8.781
  132MOL     C4 4334   2.260   1.832   8.783
  132MOL     H3 4335   2.294   1.821   8.886
  132MOL     H4 4336   2.208   1.740   8.755
  132MOL     C5 4337   2.060   2.055   8.179
  132MOL     C6 4338   2.376   1.856   8.686
  132MOL     H5 4339   2.430   1.764   8.661
  132MOL     H6 4340   2.446   1.928   8.732
  132MOL     C7 4341   2.309   1.920   8.564
  132MOL     H7 4342   2.373   1.997   8.518
  132MOL     H8 4343   2.285   1.843   8.490
  132MOL     C8 4344   1.968   1.979   8.103
  132MOL     H9 4345   1.872   1.952   8.146
  132MOL     C9 4346   2.185   2.088   8.124
  132MOL    H10 4347   2.256   2.144   8.184
  132MOL    C10 4348   2.024   2.098   8.319
  132MOL    H11 4349   2.030   2.207   8.327
  132MOL    H12 4350   1.922   2.066   8.342
  132MOL    C11 4351   2.001   1.939   7.973
  132MOL    H13 4352   1.930   1.881   7.914
  132MOL    C12 4353   2.126   1.973   7.919
  132MOL    H14 4354   2.150   1.942   7.818
  132MOL    C13 4355   2.218   2.047   7.994
  132MOL    H15 4356   2.315   2.072   7.952
  133MOL     O1 4357   2.118   2.821   0.815
  133MOL     O2 4358   2.214   2.818   1.386
  133MOL     H1 4359   2.241   2.904   1.430
  133MOL     O3 4360   1.986   2.870   0.996
  133MOL     O4 4361   2.225   2.971   1.226
  133MOL     N1 4362   2.185   2.764   1.022
  133MOL     C1 4363   2.089   2.827   0.948
  133MOL     C2 4364   2.202   2.856   1.258
  133MOL     C3 4365   2.167   2.736   1.166
  133MOL     H2 4366   2.063   2.709   1.187
  133MOL     C4 4367   2.260   2.616   1.189
  133MOL     H3 4368   2.294   2.605   1.292
  133MOL     H4 4369   2.207   2.524   1.161
  133MOL     C5 4370   2.060   2.839   0.585
  133MOL     C6 4371   2.376   2.640   1.092
  133MOL     H5 4372   2.430   2.548   1.067
  133MOL     H6 4373   2.446   2.711   1.138
  133MOL     C7 4374   2.309   2.704   0.970
  133MOL     H7 4375   2.373   2.781   0.924
  133MOL     H8 4376   2.285   2.628   0.896
  133MOL     C8 4377   1.968   2.763   0.510
  133MOL     H9 4378   1.872   2.736   0.552
  133MOL     C9 4379   2.185   2.872   0.530
  133MOL    H10 4380   2.256   2.929   0.590
  133MOL    C10 4381   2.024   2.882   0.725
  133MOL    H11 4382   2.030   2.991   0.733
  133MOL    H12 4383   1.922   2.850   0.748
  133MOL    C11 4384   2.001   2.723   0.379
  133MOL    H13 4385   1.930   2.666   0.320
  133MOL    C12 4386   2.126   2.758   0.325
  133MOL    H14 4387   2.151   2.727   0.224
  133MOL    C13 4388   2.218   2.832   0.400
  133MOL    H15 4389   2.315   2.857   0.358
  134MOL     O1 4390   2.118   2.821   3.346
  134MOL     O2 4391   2.214   2.818   3.917
  134MOL     H1 4392   2.241   2.904   3.961
  134MOL     O3 4393   1.986   2.870   3.528
  134MOL     O4 4394   2.226   2.971   3.757
  134MOL     N1 4395   2.185   2.764   3.554
  134MOL     C1 4396   2.089   2.826   3.479
  134MOL     C2 4397   2.202   2.856   3.790
  134MOL     C3 4398   2.167   2.736   3.697
  134MOL     H2 4399   2.063   2.709   3.718
  134MOL     C4 4400   2.260   2.616   3.720
  134MOL     H3 4401   2.294   2.605   3.824
  134MOL     H4 4402   2.208   2.524   3.692
  134MOL     C5 4403   2.060   2.839   3.116
  134MOL     C6 4404   2.377   2.640   3.624
  134MOL     H5 4405   2.430   2.548   3.599
  134MOL     H6 4406   2.446   2.712   3.669
  134MOL     C7 4407   2.309   2.704   3.502
  134MOL     H7 4408   2.373   2.781   3.455
  134MOL     H8 4409   2.285   2.628   3.428
  134MOL     C8 4410   1.968   2.763   3.041
  134MOL     H9 4411   1.872   2.736   3.084
  134MOL     C9 4412   2.185   2.872   3.062
  134MOL    H10 4413   2.256   2.929   3.122
  134MOL    C10 4414   2.025   2.882   3.256
  134MOL    H11 4415   2.030   2.991   3.264
  134MOL    H12 4416   1.922   2.850   3.280
  134MOL    C11 4417   2.001   2.723   2.911
  134MOL    H13 4418   1.930   2.665   2.852
  134MOL    C12 4419   2.125   2.758   2.856
  134MOL    H14 4420   2.150   2.727   2.755
  134MOL    C13 4421   2.218   2.832   2.931
  134MOL    H15 4422   2.315   2.858   2.889
  135MOL     O1 4423   2.118   2.821   5.878
  135MOL     O2 4424   2.214   2.819   6.449
  135MOL     H1 4425   2.241   2.904   6.493
  135MOL     O3 4426   1.986   2.870   6.059
  135MOL     O4 4427   2.226   2.971   6.288
  135MOL     N1 4428   2.185   2.764   6.085
  135MOL     C1 4429   2.089   2.826   6.010
  135MOL     C2 4430   2.202   2.856   6.321
  135MOL     C3 4431   2.167   2.736   6.229
  135MOL     H2 4432   2.063   2.709   6.250
  135MOL     C4 4433   2.260   2.616   6.252
  135MOL     H3 4434   2.294   2.606   6.355
  135MOL     H4 4435   2.208   2.524   6.224
  135MOL     C5 4436   2.060   2.839   5.647
  135MOL     C6 4437   2.376   2.640   6.155
  135MOL     H5 4438   2.430   2.548   6.130
  135MOL     H6 4439   2.446   2.712   6.200
  135MOL     C7 4440   2.309   2.704   6.033
  135MOL     H7 4441   2.373   2.781   5.987
  135MOL     H8 4442   2.285   2.628   5.959
  135MOL     C8 4443   1.968   2.763   5.572
  135MOL     H9 4444   1.872   2.736   5.615
  135MOL     C9 4445   2.185   2.872   5.593
  135MOL    H10 4446   2.256   2.929   5.653
  135MOL    C10 4447   2.024   2.882   5.788
  135MOL    H11 4448   2.030   2.991   5.796
  135MOL    H12 4449   1.922   2.850   5.811
  135MOL    C11 4450   2.001   2.723   5.442
  135MOL    H13 4451   1.930   2.666   5.383
  135MOL    C12 4452   2.126   2.758   5.388
  135MOL    H14 4453   2.150   2.727   5.286
  135MOL    C13 4454   2.218   2.832   5.463
  135MOL    H15 4455   2.315   2.858   5.420
  136MOL     O1 4456   2.118   2.821   8.409
  136MOL     O2 4457   2.214   2.818   8.980
  136MOL     H1 4458   2.241   2.904   9.024
  136MOL     O3 4459   1.986   2.870   8.590
  136MOL     O4 4460   2.225   2.971   8.820
  136MOL     N1 4461   2.185   2.764   8.616
  136MOL     C1 4462   2.089   2.826   8.541
  136MOL     C2 4463   2.202   2.856   8.852
  136MOL     C3 4464   2.167   2.736   8.760
  136MOL     H2 4465   2.063   2.709   8.781
  136MOL     C4 4466   2.260   2.616   8.783
  136MOL     H3 4467   2.294   2.605   8.886
  136MOL     H4 4468   2.207   2.524   8.755
  136MOL     C5 4469   2.060   2.839   8.179
  136MOL     C6 4470   2.376   2.640   8.686
  136MOL     H5 4471   2.430   2.548   8.661
  136MOL     H6 4472   2.446   2.712   8.732
  136MOL     C7 4473   2.309   2.705   8.564
  136MOL     H7 4474   2.373   2.781   8.518
  136MOL     H8 4475   2.285   2.628   8.490
  136MOL     C8 4476   1.968   2.763   8.103
  136MOL     H9 4477   1.872   2.736   8.146
  136MOL     C9 4478   2.185   2.872   8.124
  136MOL    H10 4479   2.256   2.929   8.184
  136MOL    C10 4480   2.024   2.882   8.319
  136MOL    H11 4481   2.030   2.991   8.327
  136MOL    H12 4482   1.922   2.850   8.342
  136MOL    C11 4483   2.001   2.723   7.973
  136MOL    H13 4484   1.930   2.666   7.914
  136MOL    C12 4485   2.126   2.758   7.919
  136MOL    H14 4486   2.150   2.727   7.818
  136MOL    C13 4487   2.218   2.832   7.994
  136MOL    H15 4488   2.315   2.857   7.952
  137MOL     O1 4489   2.118   3.606   0.815
  137MOL     O2 4490   2.214   3.603   1.386
  137MOL     H1 4491   2.241   3.688   1.430
  137MOL     O3 4492   1.986   3.654   0.996
  137MOL     O4 4493   2.225   3.756   1.226
  137MOL     N1 4494   2.185   3.548   1.022
  137MOL     C1 4495   2.089   3.611   0.948
  137MOL     C2 4496   2.202   3.641   1.258
  137MOL     C3 4497   2.167   3.521   1.166
  137MOL     H2 4498   2.063   3.494   1.187
  137MOL     C4 4499   2.260   3.400   1.189
  137MOL     H3 4500   2.294   3.390   1.292
  137MOL     H4 4501   2.207   3.309   1.161
  137MOL     C5 4502   2.060   3.623   0.585
  137MOL     C6 4503   2.376   3.425   1.092
  137MOL     H5 4504   2.430   3.333   1.067
  137MOL     H6 4505   2.446   3.496   1.138
  137MOL     C7 4506   2.309   3.489   0.970
  137MOL     H7 4507   2.373   3.565   0.924
  137MOL     H8 4508   2.285   3.412   0.896
  137MOL     C8 4509   1.968   3.547   0.510
  137MOL     H9 4510   1.872   3.520   0.552
  137MOL     C9 4511   2.185   3.657   0.530
  137MOL    H10 4512   2.255   3.713   0.590
  137MOL    C10 4513   2.024   3.666   0.725
  137MOL    H11 4514   2.030   3.775   0.733
  137MOL    H12 4515   1.922   3.634   0.749
  137MOL    C11 4516   2.001   3.507   0.380
  137MOL    H13 4517   1.930   3.450   0.321
  137MOL    C12 4518   2.126   3.542   0.325
  137MOL    H14 4519   2.151   3.511   0.224
  137MOL    C13 4520   2.218   3.616   0.400
  137MOL    H15 4521   2.315   3.642   0.358
  138MOL     O1 4522   2.118   3.605   3.346
  138MOL     O2 4523   2.214   3.603   3.918
  138MOL     H1 4524   2.242   3.688   3.961
  138MOL     O3 4525   1.986   3.654   3.528
  138MOL     O4 4526   2.226   3.755   3.757
  138MOL     N1 4527   2.185   3.548   3.554
  138MOL     C1 4528   2.089   3.611   3.479
  138MOL     C2 4529   2.202   3.640   3.790
  138MOL     C3 4530   2.167   3.521   3.697
  138MOL     H2 4531   2.063   3.494   3.718
  138MOL     C4 4532   2.260   3.400   3.720
  138MOL     H3 4533   2.294   3.390   3.824
  138MOL     H4 4534   2.207   3.309   3.693
  138MOL     C5 4535   2.060   3.623   3.116
  138MOL     C6 4536   2.376   3.425   3.624
  138MOL     H5 4537   2.430   3.332   3.599
  138MOL     H6 4538   2.446   3.496   3.669
  138MOL     C7 4539   2.309   3.489   3.502
  138MOL     H7 4540   2.373   3.565   3.455
  138MOL     H8 4541   2.284   3.412   3.428
  138MOL     C8 4542   1.968   3.548   3.041
  138MOL     H9 4543   1.872   3.521   3.084
  138MOL     C9 4544   2.185   3.657   3.062
  138MOL    H10 4545   2.256   3.713   3.122
  138MOL    C10 4546   2.024   3.666   3.256
  138MOL    H11 4547   2.030   3.775   3.265
  138MOL    H12 4548   1.922   3.634   3.280
  138MOL    C11 4549   2.001   3.508   2.911
  138MOL    H13 4550   1.930   3.450   2.852
  138MOL    C12 4551   2.125   3.542   2.856
  138MOL    H14 4552   2.150   3.512   2.755
  138MOL    C13 4553   2.218   3.617   2.931
  138MOL    H15 4554   2.315   3.642   2.889
  139MOL     O1 4555   2.118   3.606   5.878
  139MOL     O2 4556   2.214   3.603   6.449
  139MOL     H1 4557   2.242   3.688   6.493
  139MOL     O3 4558   1.986   3.654   6.059
  139MOL     O4 4559   2.226   3.755   6.288
  139MOL     N1 4560   2.185   3.548   6.085
  139MOL     C1 4561   2.089   3.611   6.010
  139MOL     C2 4562   2.202   3.640   6.321
  139MOL     C3 4563   2.167   3.521   6.229
  139MOL     H2 4564   2.063   3.494   6.250
  139MOL     C4 4565   2.260   3.400   6.252
  139MOL     H3 4566   2.294   3.390   6.355
  139MOL     H4 4567   2.207   3.309   6.224
  139MOL     C5 4568   2.060   3.623   5.647
  139MOL     C6 4569   2.376   3.425   6.155
  139MOL     H5 4570   2.430   3.332   6.130
  139MOL     H6 4571   2.446   3.496   6.200
  139MOL     C7 4572   2.309   3.488   6.033
  139MOL     H7 4573   2.373   3.565   5.987
  139MOL     H8 4574   2.284   3.412   5.959
  139MOL     C8 4575   1.968   3.548   5.572
  139MOL     H9 4576   1.872   3.521   5.615
  139MOL     C9 4577   2.185   3.657   5.593
  139MOL    H10 4578   2.256   3.713   5.653
  139MOL    C10 4579   2.024   3.666   5.788
  139MOL    H11 4580   2.030   3.775   5.796
  139MOL    H12 4581   1.922   3.634   5.811
  139MOL    C11 4582   2.001   3.508   5.442
  139MOL    H13 4583   1.930   3.450   5.383
  139MOL    C12 4584   2.126   3.542   5.388
  139MOL    H14 4585   2.150   3.511   5.287
  139MOL    C13 4586   2.218   3.616   5.463
  139MOL    H15 4587   2.315   3.641   5.420
  140MOL     O1 4588   2.118   3.606   8.409
  140MOL     O2 4589   2.214   3.603   8.980
  140MOL     H1 4590   2.241   3.688   9.024
  140MOL     O3 4591   1.986   3.654   8.590
  140MOL     O4 4592   2.225   3.756   8.820
  140MOL     N1 4593   2.185   3.548   8.616
  140MOL     C1 4594   2.089   3.611   8.541
  140MOL     C2 4595   2.202   3.640   8.852
  140MOL     C3 4596   2.167   3.521   8.760
  140MOL     H2 4597   2.063   3.494   8.781
  140MOL     C4 4598   2.260   3.400   8.783
  140MOL     H3 4599   2.294   3.390   8.886
  140MOL     H4 4600   2.207   3.309   8.755
  140MOL     C5 4601   2.060   3.623   8.179
  140MOL     C6 4602   2.376   3.425   8.686
  140MOL     H5 4603   2.430   3.332   8.661
  140MOL     H6 4604   2.446   3.496   8.732
  140MOL     C7 4605   2.309   3.489   8.564
  140MOL     H7 4606   2.373   3.565   8.518
  140MOL     H8 4607   2.285   3.412   8.490
  140MOL     C8 4608   1.968   3.548   8.103
  140MOL     H9 4609   1.872   3.520   8.146
  140MOL     C9 4610   2.185   3.657   8.124
  140MOL    H10 4611   2.256   3.713   8.184
  140MOL    C10 4612   2.024   3.666   8.319
  140MOL    H11 4613   2.030   3.775   8.327
  140MOL    H12 4614   1.922   3.634   8.342
  140MOL    C11 4615   2.001   3.508   7.973
  140MOL    H13 4616   1.930   3.450   7.914
  140MOL    C12 4617   2.126   3.542   7.919
  140MOL    H14 4618   2.150   3.511   7.818
  140MOL    C13 4619   2.218   3.616   7.994
  140MOL    H15 4620   2.315   3.641   7.952
  141MOL     O1 4621   2.118   4.390   0.815
  141MOL     O2 4622   2.214   4.387   1.386
  141MOL     H1 4623   2.242   4.473   1.430
  141MOL     O3 4624   1.986   4.439   0.996
  141MOL     O4 4625   2.226   4.540   1.226
  141MOL     N1 4626   2.185   4.333   1.022
  141MOL     C1 4627   2.089   4.395   0.948
  141MOL     C2 4628   2.202   4.425   1.258
  141MOL     C3 4629   2.167   4.305   1.166
  141MOL     H2 4630   2.063   4.278   1.187
  141MOL     C4 4631   2.260   4.185   1.189
  141MOL     H3 4632   2.294   4.174   1.292
  141MOL     H4 4633   2.208   4.093   1.161
  141MOL     C5 4634   2.060   4.408   0.585
  141MOL     C6 4635   2.376   4.209   1.092
  141MOL     H5 4636   2.430   4.117   1.067
  141MOL     H6 4637   2.446   4.280   1.138
  141MOL     C7 4638   2.309   4.273   0.970
  141MOL     H7 4639   2.373   4.350   0.924
  141MOL     H8 4640   2.285   4.197   0.896
  141MOL     C8 4641   1.968   4.332   0.510
  141MOL     H9 4642   1.872   4.305   0.552
  141MOL     C9 4643   2.185   4.441   0.530
  141MOL    H10 4644   2.256   4.498   0.590
  141MOL    C10 4645   2.024   4.451   0.725
  141MOL    H11 4646   2.030   4.560   0.733
  141MOL    H12 4647   1.922   4.419   0.748
  141MOL    C11 4648   2.001   4.292   0.380
  141MOL    H13 4649   1.930   4.234   0.321
  141MOL    C12 4650   2.126   4.326   0.325
  141MOL    H14 4651   2.151   4.295   0.224
  141MOL    C13 4652   2.218   4.401   0.400
  141MOL    H15 4653   2.315   4.426   0.358
  142MOL     O1 4654   2.118   4.390   3.346
  142MOL     O2 4655   2.214   4.387   3.918
  142MOL     H1 4656   2.242   4.472   3.961
  142MOL     O3 4657   1.986   4.439   3.528
  142MOL     O4 4658   2.226   4.540   3.757
  142MOL     N1 4659   2.185   4.332   3.554
  142MOL     C1 4660   2.089   4.395   3.479
  142MOL     C2 4661   2.202   4.425   3.790
  142MOL     C3 4662   2.167   4.305   3.697
  142MOL     H2 4663   2.063   4.278   3.718
  142MOL     C4 4664   2.260   4.185   3.720
  142MOL     H3 4665   2.294   4.174   3.824
  142MOL     H4 4666   2.208   4.093   3.692
  142MOL     C5 4667   2.060   4.408   3.116
  142MOL     C6 4668   2.376   4.209   3.624
  142MOL     H5 4669   2.430   4.117   3.599
  142MOL     H6 4670   2.446   4.281   3.669
  142MOL     C7 4671   2.309   4.273   3.502
  142MOL     H7 4672   2.372   4.349   3.455
  142MOL     H8 4673   2.285   4.196   3.428
  142MOL     C8 4674   1.968   4.332   3.041
  142MOL     H9 4675   1.872   4.305   3.084
  142MOL     C9 4676   2.185   4.441   3.062
  142MOL    H10 4677   2.256   4.497   3.122
  142MOL    C10 4678   2.025   4.451   3.256
  142MOL    H11 4679   2.030   4.560   3.264
  142MOL    H12 4680   1.922   4.419   3.280
  142MOL    C11 4681   2.001   4.292   2.911
  142MOL    H13 4682   1.930   4.234   2.852
  142MOL    C12 4683   2.125   4.327   2.856
  142MOL    H14 4684   2.150   4.296   2.755
  142MOL    C13 4685   2.218   4.401   2.931
  142MOL    H15 4686   2.315   4.426   2.889
  143MOL     O1 4687   2.118   4.390   5.878
  143MOL     O2 4688   2.214   4.387   6.449
  143MOL     H1 4689   2.242   4.472   6.493
  143MOL     O3 4690   1.986   4.439   6.059
  143MOL     O4 4691   2.226   4.540   6.288
  143MOL     N1 4692   2.185   4.332   6.085
  143MOL     C1 4693   2.089   4.395   6.010
  143MOL     C2 4694   2.202   4.425   6.321
  143MOL     C3 4695   2.167   4.305   6.229
  143MOL     H2 4696   2.063   4.278   6.250
  143MOL     C4 4697   2.260   4.185   6.252
  143MOL     H3 4698   2.294   4.174   6.355
  143MOL     H4 4699   2.208   4.093   6.224
  143MOL     C5 4700   2.060   4.408   5.647
  143MOL     C6 4701   2.376   4.209   6.155
  143MOL     H5 4702   2.430   4.117   6.130
  143MOL     H6 4703   2.446   4.280   6.200
  143MOL     C7 4704   2.309   4.273   6.033
  143MOL     H7 4705   2.372   4.350   5.987
  143MOL     H8 4706   2.285   4.196   5.959
  143MOL     C8 4707   1.968   4.332   5.572
  143MOL     H9 4708   1.872   4.305   5.615
  143MOL     C9 4709   2.185   4.441   5.593
  143MOL    H10 4710   2.256   4.497   5.653
  143MOL    C10 4711   2.024   4.451   5.788
  143MOL    H11 4712   2.030   4.560   5.796
  143MOL    H12 4713   1.922   4.419   5.811
  143MOL    C11 4714   2.001   4.292   5.442
  143MOL    H13 4715   1.930   4.234   5.383
  143MOL    C12 4716   2.125   4.327   5.388
  143MOL    H14 4717   2.150   4.296   5.286
  143MOL    C13 4718   2.218   4.401   5.463
  143MOL    H15 4719   2.315   4.426   5.420
  144MOL     O1 4720   2.118   4.390   8.409
  144MOL     O2 4721   2.214   4.387   8.980
  144MOL     H1 4722   2.242   4.472   9.024
  144MOL     O3 4723   1.986   4.438   8.590
  144MOL     O4 4724   2.225   4.540   8.820
  144MOL     N1 4725   2.185   4.332   8.616
  144MOL     C1 4726   2.089   4.395   8.541
  144MOL     C2 4727   2.202   4.425   8.852
  144MOL     C3 4728   2.167   4.305   8.760
  144MOL     H2 4729   2.063   4.278   8.781
  144MOL     C4 4730   2.260   4.185   8.783
  144MOL     H3 4731   2.294   4.174   8.886
  144MOL     H4 4732   2.208   4.093   8.755
  144MOL     C5 4733   2.060   4.408   8.179
  144MOL     C6 4734   2.376   4.209   8.686
  144MOL     H5 4735   2.430   4.117   8.661
  144MOL     H6 4736   2.446   4.281   8.732
  144MOL     C7 4737   2.309   4.273   8.564
  144MOL     H7 4738   2.373   4.350   8.518
  144MOL     H8 4739   2.285   4.196   8.490
  144MOL     C8 4740   1.968   4.332   8.103
  144MOL     H9 4741   1.872   4.305   8.146
  144MOL     C9 4742   2.185   4.441   8.124
  144MOL    H10 4743   2.256   4.497   8.184
  144MOL    C10 4744   2.024   4.451   8.319
  144MOL    H11 4745   2.030   4.560   8.327
  144MOL    H12 4746   1.922   4.419   8.342
  144MOL    C11 4747   2.001   4.292   7.973
  144MOL    H13 4748   1.930   4.234   7.914
  144MOL    C12 4749   2.126   4.327   7.919
  144MOL    H14 4750   2.150   4.296   7.818
  144MOL    C13 4751   2.218   4.401   7.994
  144MOL    H15 4752   2.315   4.426   7.952
  145MOL     O1 4753   2.118   5.175   0.815
  145MOL     O2 4754   2.214   5.172   1.386
  145MOL     H1 4755   2.241   5.257   1.430
  145MOL     O3 4756   1.986   5.223   0.996
  145MOL     O4 4757   2.226   5.324   1.226
  145MOL     N1 4758   2.185   5.117   1.022
  145MOL     C1 4759   2.089   5.180   0.948
  145MOL     C2 4760   2.202   5.209   1.258
  145MOL     C3 4761   2.167   5.090   1.166
  145MOL     H2 4762   2.063   5.063   1.187
  145MOL     C4 4763   2.260   4.969   1.189
  145MOL     H3 4764   2.294   4.958   1.292
  145MOL     H4 4765   2.207   4.877   1.161
  145MOL     C5 4766   2.060   5.192   0.585
  145MOL     C6 4767   2.376   4.993   1.092
  145MOL     H5 4768   2.430   4.901   1.067
  145MOL     H6 4769   2.446   5.065   1.138
  145MOL     C7 4770   2.309   5.058   0.970
  145MOL     H7 4771   2.373   5.134   0.924
  145MOL     H8 4772   2.285   4.981   0.896
  145MOL     C8 4773   1.968   5.116   0.510
  145MOL     H9 4774   1.872   5.089   0.552
  145MOL     C9 4775   2.185   5.225   0.530
  145MOL    H10 4776   2.256   5.282   0.590
  145MOL    C10 4777   2.024   5.235   0.725
  145MOL    H11 4778   2.030   5.344   0.733
  145MOL    H12 4779   1.922   5.203   0.749
  145MOL    C11 4780   2.001   5.076   0.380
  145MOL    H13 4781   1.930   5.019   0.321
  145MOL    C12 4782   2.126   5.111   0.325
  145MOL    H14 4783   2.151   5.080   0.224
  145MOL    C13 4784   2.218   5.185   0.400
  145MOL    H15 4785   2.315   5.210   0.358
  146MOL     O1 4786   2.118   5.174   3.346
  146MOL     O2 4787   2.214   5.172   3.917
  146MOL     H1 4788   2.241   5.257   3.961
  146MOL     O3 4789   1.986   5.223   3.528
  146MOL     O4 4790   2.226   5.324   3.757
  146MOL     N1 4791   2.185   5.117   3.554
  146MOL     C1 4792   2.089   5.179   3.479
  146MOL     C2 4793   2.202   5.209   3.790
  146MOL     C3 4794   2.167   5.089   3.697
  146MOL     H2 4795   2.063   5.062   3.718
  146MOL     C4 4796   2.260   4.969   3.720
  146MOL     H3 4797   2.294   4.958   3.824
  146MOL     H4 4798   2.208   4.877   3.692
  146MOL     C5 4799   2.060   5.192   3.116
  146MOL     C6 4800   2.377   4.994   3.624
  146MOL     H5 4801   2.430   4.901   3.599
  146MOL     H6 4802   2.446   5.065   3.669
  146MOL     C7 4803   2.309   5.057   3.502
  146MOL     H7 4804   2.373   5.134   3.455
  146MOL     H8 4805   2.285   4.981   3.428
  146MOL     C8 4806   1.968   5.116   3.041
  146MOL     H9 4807   1.872   5.089   3.084
  146MOL     C9 4808   2.185   5.225   3.062
  146MOL    H10 4809   2.256   5.282   3.122
  146MOL    C10 4810   2.025   5.235   3.256
  146MOL    H11 4811   2.030   5.344   3.264
  146MOL    H12 4812   1.922   5.203   3.280
  146MOL    C11 4813   2.001   5.076   2.911
  146MOL    H13 4814   1.930   5.018   2.852
  146MOL    C12 4815   2.125   5.111   2.856
  146MOL    H14 4816   2.150   5.080   2.755
  146MOL    C13 4817   2.218   5.185   2.931
  146MOL    H15 4818   2.315   5.211   2.889
  147MOL     O1 4819   2.118   5.175   5.878
  147MOL     O2 4820   2.214   5.172   6.449
  147MOL     H1 4821   2.241   5.257   6.493
  147MOL     O3 4822   1.986   5.223   6.059
  147MOL     O4 4823   2.226   5.324   6.288
  147MOL     N1 4824   2.185   5.117   6.085
  147MOL     C1 4825   2.089   5.179   6.010
  147MOL     C2 4826   2.202   5.209   6.321
  147MOL     C3 4827   2.167   5.089   6.229
  147MOL     H2 4828   2.063   5.062   6.250
  147MOL     C4 4829   2.260   4.969   6.252
  147MOL     H3 4830   2.294   4.959   6.355
  147MOL     H4 4831   2.208   4.877   6.224
  147MOL     C5 4832   2.060   5.192   5.647
  147MOL     C6 4833   2.376   4.993   6.155
  147MOL     H5 4834   2.430   4.901   6.130
  147MOL     H6 4835   2.446   5.065   6.200
  147MOL     C7 4836   2.309   5.057   6.033
  147MOL     H7 4837   2.373   5.134   5.987
  147MOL     H8 4838   2.285   4.981   5.959
  147MOL     C8 4839   1.968   5.116   5.572
  147MOL     H9 4840   1.872   5.089   5.615
  147MOL     C9 4841   2.185   5.225   5.593
  147MOL    H10 4842   2.256   5.282   5.653
  147MOL    C10 4843   2.025   5.235   5.787
  147MOL    H11 4844   2.030   5.344   5.795
  147MOL    H12 4845   1.922   5.203   5.811
  147MOL    C11 4846   2.001   5.076   5.442
  147MOL    H13 4847   1.930   5.019   5.383
  147MOL    C12 4848   2.126   5.111   5.388
  147MOL    H14 4849   2.150   5.080   5.286
  147MOL    C13 4850   2.218   5.185   5.463
  147MOL    H15 4851   2.315   5.210   5.420
  148MOL     O1 4852   2.118   5.175   8.409
  148MOL     O2 4853   2.214   5.171   8.980
  148MOL     H1 4854   2.241   5.257   9.024
  148MOL     O3 4855   1.986   5.223   8.590
  148MOL     O4 4856   2.226   5.324   8.820
  148MOL     N1 4857   2.185   5.117   8.616
  148MOL     C1 4858   2.089   5.179   8.542
  148MOL     C2 4859   2.202   5.209   8.852
  148MOL     C3 4860   2.167   5.089   8.760
  148MOL     H2 4861   2.063   5.062   8.781
  148MOL     C4 4862   2.260   4.969   8.783
  148MOL     H3 4863   2.294   4.958   8.886
  148MOL     H4 4864   2.208   4.877   8.755
  148MOL     C5 4865   2.060   5.192   8.179
  148MOL     C6 4866   2.376   4.993   8.686
  148MOL     H5 4867   2.430   4.901   8.661
  148MOL     H6 4868   2.446   5.065   8.732
  148MOL     C7 4869   2.309   5.058   8.564
  148MOL     H7 4870   2.372   5.134   8.518
  148MOL     H8 4871   2.285   4.981   8.490
  148MOL     C8 4872   1.968   5.116   8.103
  148MOL     H9 4873   1.872   5.089   8.146
  148MOL     C9 4874   2.185   5.225   8.124
  148MOL    H10 4875   2.256   5.282   8.184
  148MOL    C10 4876   2.024   5.235   8.319
  148MOL    H11 4877   2.030   5.344   8.327
  148MOL    H12 4878   1.922   5.203   8.342
  148MOL    C11 4879   2.001   5.076   7.973
  148MOL    H13 4880   1.930   5.019   7.914
  148MOL    C12 4881   2.126   5.111   7.919
  148MOL    H14 4882   2.150   5.080   7.818
  148MOL    C13 4883   2.218   5.185   7.994
  148MOL    H15 4884   2.315   5.210   7.952
  149MOL     O1 4885   2.118   5.959   0.815
  149MOL     O2 4886   2.214   5.956   1.386
  149MOL     H1 4887   2.241   6.041   1.430
  149MOL     O3 4888   1.986   6.008   0.996
  149MOL     O4 4889   2.225   6.109   1.226
  149MOL     N1 4890   2.185   5.901   1.022
  149MOL     C1 4891   2.089   5.964   0.948
  149MOL     C2 4892   2.202   5.994   1.258
  149MOL     C3 4893   2.167   5.874   1.166
  149MOL     H2 4894   2.063   5.847   1.187
  149MOL     C4 4895   2.260   5.754   1.189
  149MOL     H3 4896   2.294   5.743   1.292
  149MOL     H4 4897   2.207   5.662   1.161
  149MOL     C5 4898   2.060   5.976   0.585
  149MOL     C6 4899   2.376   5.778   1.092
  149MOL     H5 4900   2.430   5.686   1.067
  149MOL     H6 4901   2.446   5.849   1.138
  149MOL     C7 4902   2.309   5.842   0.970
  149MOL     H7 4903   2.373   5.919   0.924
  149MOL     H8 4904   2.285   5.765   0.896
  149MOL     C8 4905   1.968   5.900   0.510
  149MOL     H9 4906   1.872   5.873   0.552
  149MOL     C9 4907   2.185   6.010   0.530
  149MOL    H10 4908   2.256   6.066   0.590
  149MOL    C10 4909   2.024   6.019   0.725
  149MOL    H11 4910   2.030   6.128   0.733
  149MOL    H12 4911   1.922   5.987   0.749
  149MOL    C11 4912   2.001   5.860   0.380
  149MOL    H13 4913   1.930   5.803   0.321
  149MOL    C12 4914   2.126   5.895   0.325
  149MOL    H14 4915   2.151   5.864   0.224
  149MOL    C13 4916   2.218   5.969   0.400
  149MOL    H15 4917   2.315   5.995   0.358
  150MOL     O1 4918   2.118   5.959   3.346
  150MOL     O2 4919   2.214   5.956   3.918
  150MOL     H1 4920   2.242   6.041   3.961
  150MOL     O3 4921   1.986   6.007   3.528
  150MOL     O4 4922   2.226   6.108   3.757
  150MOL     N1 4923   2.185   5.901   3.554
  150MOL     C1 4924   2.089   5.964   3.479
  150MOL     C2 4925   2.202   5.993   3.790
  150MOL     C3 4926   2.167   5.874   3.697
  150MOL     H2 4927   2.063   5.847   3.718
  150MOL     C4 4928   2.260   5.753   3.720
  150MOL     H3 4929   2.294   5.743   3.824
  150MOL     H4 4930   2.208   5.662   3.693
  150MOL     C5 4931   2.060   5.976   3.116
  150MOL     C6 4932   2.376   5.778   3.624
  150MOL     H5 4933   2.430   5.686   3.599
  150MOL     H6 4934   2.446   5.849   3.669
  150MOL     C7 4935   2.309   5.842   3.502
  150MOL     H7 4936   2.373   5.918   3.456
  150MOL     H8 4937   2.285   5.765   3.428
  150MOL     C8 4938   1.968   5.901   3.041
  150MOL     H9 4939   1.872   5.874   3.084
  150MOL     C9 4940   2.185   6.010   3.062
  150MOL    H10 4941   2.256   6.066   3.122
  150MOL    C10 4942   2.024   6.019   3.256
  150MOL    H11 4943   2.030   6.128   3.265
  150MOL    H12 4944   1.922   5.987   3.280
  150MOL    C11 4945   2.001   5.861   2.911
  150MOL    H13 4946   1.930   5.803   2.852
  150MOL    C12 4947   2.125   5.895   2.856
  150MOL    H14 4948   2.150   5.865   2.755
  150MOL    C13 4949   2.218   5.970   2.931
  150MOL    H15 4950   2.315   5.995   2.889
  151MOL     O1 4951   2.118   5.959   5.878
  151MOL     O2 4952   2.214   5.956   6.449
  151MOL     H1 4953   2.242   6.041   6.493
  151MOL     O3 4954   1.986   6.007   6.059
  151MOL     O4 4955   2.226   6.108   6.288
  151MOL     N1 4956   2.185   5.901   6.085
  151MOL     C1 4957   2.089   5.964   6.010
  151MOL     C2 4958   2.202   5.993   6.321
  151MOL     C3 4959   2.167   5.874   6.229
  151MOL     H2 4960   2.063   5.847   6.250
  151MOL     C4 4961   2.260   5.753   6.252
  151MOL     H3 4962   2.294   5.743   6.355
  151MOL     H4 4963   2.207   5.662   6.224
  151MOL     C5 4964   2.060   5.976   5.647
  151MOL     C6 4965   2.376   5.778   6.155
  151MOL     H5 4966   2.430   5.686   6.130
  151MOL     H6 4967   2.446   5.849   6.200
  151MOL     C7 4968   2.309   5.842   6.033
  151MOL     H7 4969   2.372   5.919   5.987
  151MOL     H8 4970   2.285   5.765   5.959
  151MOL     C8 4971   1.968   5.901   5.572
  151MOL     H9 4972   1.872   5.874   5.615
  151MOL     C9 4973   2.185   6.010   5.593
  151MOL    H10 4974   2.256   6.066   5.653
  151MOL    C10 4975   2.024   6.019   5.788
  151MOL    H11 4976   2.030   6.128   5.796
  151MOL    H12 4977   1.922   5.987   5.811
  151MOL    C11 4978   2.001   5.861   5.442
  151MOL    H13 4979   1.930   5.803   5.383
  151MOL    C12 4980   2.126   5.895   5.388
  151MOL    H14 4981   2.150   5.864   5.287
  151MOL    C13 4982   2.218   5.969   5.463
  151MOL    H15 4983   2.315   5.994   5.420
  152MOL     O1 4984   2.118   5.959   8.409
  152MOL     O2 4985   2.214   5.956   8.980
  152MOL     H1 4986   2.241   6.041   9.024
  152MOL     O3 4987   1.986   6.007   8.590
  152MOL     O4 4988   2.225   6.109   8.820
  152MOL     N1 4989   2.185   5.901   8.616
  152MOL     C1 4990   2.089   5.964   8.541
  152MOL     C2 4991   2.202   5.993   8.852
  152MOL     C3 4992   2.167   5.874   8.760
  152MOL     H2 4993   2.063   5.847   8.781
  152MOL     C4 4994   2.260   5.753   8.783
  152MOL     H3 4995   2.294   5.743   8.886
  152MOL     H4 4996   2.207   5.662   8.755
  152MOL     C5 4997   2.060   5.976   8.179
  152MOL     C6 4998   2.376   5.778   8.686
  152MOL     H5 4999   2.430   5.686   8.661
  152MOL     H6 5000   2.446   5.849   8.732
  152MOL     C7 5001   2.309   5.842   8.564
  152MOL     H7 5002   2.373   5.919   8.518
  152MOL     H8 5003   2.285   5.765   8.490
  152MOL     C8 5004   1.968   5.901   8.103
  152MOL     H9 5005   1.872   5.873   8.146
  152MOL     C9 5006   2.185   6.010   8.124
  152MOL    H10 5007   2.256   6.066   8.184
  152MOL    C10 5008   2.024   6.019   8.319
  152MOL    H11 5009   2.030   6.128   8.327
  152MOL    H12 5010   1.922   5.987   8.342
  152MOL    C11 5011   2.001   5.861   7.973
  152MOL    H13 5012   1.930   5.803   7.914
  152MOL    C12 5013   2.126   5.895   7.919
  152MOL    H14 5014   2.150   5.864   7.818
  152MOL    C13 5015   2.218   5.969   7.994
  152MOL    H15 5016   2.315   5.994   7.952
  153MOL     O1 5017   2.118   6.744   0.815
  153MOL     O2 5018   2.214   6.740   1.386
  153MOL     H1 5019   2.241   6.826   1.430
  153MOL     O3 5020   1.986   6.792   0.997
  153MOL     O4 5021   2.226   6.893   1.226
  153MOL     N1 5022   2.185   6.686   1.022
  153MOL     C1 5023   2.090   6.749   0.948
  153MOL     C2 5024   2.202   6.778   1.258
  153MOL     C3 5025   2.167   6.658   1.166
  153MOL     H2 5026   2.063   6.631   1.187
  153MOL     C4 5027   2.260   6.538   1.189
  153MOL     H3 5028   2.294   6.527   1.292
  153MOL     H4 5029   2.208   6.446   1.161
  153MOL     C5 5030   2.060   6.761   0.585
  153MOL     C6 5031   2.376   6.562   1.092
  153MOL     H5 5032   2.430   6.470   1.067
  153MOL     H6 5033   2.446   6.633   1.138
  153MOL     C7 5034   2.309   6.626   0.970
  153MOL     H7 5035   2.373   6.703   0.924
  153MOL     H8 5036   2.285   6.550   0.896
  153MOL     C8 5037   1.968   6.685   0.510
  153MOL     H9 5038   1.872   6.658   0.552
  153MOL     C9 5039   2.185   6.794   0.530
  153MOL    H10 5040   2.256   6.851   0.590
  153MOL    C10 5041   2.024   6.804   0.725
  153MOL    H11 5042   2.030   6.913   0.733
  153MOL    H12 5043   1.922   6.772   0.748
  153MOL    C11 5044   2.001   6.645   0.380
  153MOL    H13 5045   1.931   6.587   0.321
  153MOL    C12 5046   2.126   6.679   0.325
  153MOL    H14 5047   2.151   6.648   0.224
  153MOL    C13 5048   2.218   6.754   0.400
  153MOL    H15 5049   2.315   6.779   0.358
  154MOL     O1 5050   2.118   6.743   3.346
  154MOL     O2 5051   2.214   6.740   3.918
  154MOL     H1 5052   2.241   6.826   3.961
  154MOL     O3 5053   1.986   6.792   3.528
  154MOL     O4 5054   2.226   6.893   3.757
  154MOL     N1 5055   2.185   6.686   3.554
  154MOL     C1 5056   2.089   6.749   3.479
  154MOL     C2 5057   2.202   6.778   3.790
  154MOL     C3 5058   2.167   6.658   3.697
  154MOL     H2 5059   2.063   6.631   3.718
  154MOL     C4 5060   2.260   6.538   3.720
  154MOL     H3 5061   2.294   6.527   3.824
  154MOL     H4 5062   2.208   6.446   3.692
  154MOL     C5 5063   2.060   6.761   3.116
  154MOL     C6 5064   2.376   6.562   3.624
  154MOL     H5 5065   2.430   6.470   3.599
  154MOL     H6 5066   2.446   6.634   3.669
  154MOL     C7 5067   2.309   6.626   3.502
  154MOL     H7 5068   2.373   6.703   3.456
  154MOL     H8 5069   2.285   6.550   3.428
  154MOL     C8 5070   1.968   6.685   3.041
  154MOL     H9 5071   1.872   6.658   3.084
  154MOL     C9 5072   2.185   6.794   3.062
  154MOL    H10 5073   2.256   6.851   3.122
  154MOL    C10 5074   2.025   6.804   3.256
  154MOL    H11 5075   2.030   6.913   3.264
  154MOL    H12 5076   1.922   6.772   3.280
  154MOL    C11 5077   2.001   6.645   2.911
  154MOL    H13 5078   1.930   6.587   2.852
  154MOL    C12 5079   2.125   6.680   2.856
  154MOL    H14 5080   2.150   6.649   2.755
  154MOL    C13 5081   2.218   6.754   2.931
  154MOL    H15 5082   2.315   6.780   2.889
  155MOL     O1 5083   2.118   6.743   5.878
  155MOL     O2 5084   2.214   6.740   6.449
  155MOL     H1 5085   2.241   6.826   6.493
  155MOL     O3 5086   1.986   6.792   6.059
  155MOL     O4 5087   2.226   6.893   6.288
  155MOL     N1 5088   2.185   6.686   6.085
  155MOL     C1 5089   2.089   6.749   6.010
  155MOL     C2 5090   2.202   6.778   6.321
  155MOL     C3 5091   2.167   6.658   6.229
  155MOL     H2 5092   2.063   6.631   6.250
  155MOL     C4 5093   2.260   6.538   6.252
  155MOL     H3 5094   2.294   6.527   6.355
  155MOL     H4 5095   2.208   6.446   6.224
  155MOL     C5 5096   2.060   6.761   5.647
  155MOL     C6 5097   2.376   6.562   6.155
  155MOL     H5 5098   2.430   6.470   6.130
  155MOL     H6 5099   2.446   6.633   6.200
  155MOL     C7 5100   2.309   6.626   6.033
  155MOL     H7 5101   2.373   6.703   5.987
  155MOL     H8 5102   2.285   6.550   5.959
  155MOL     C8 5103   1.968   6.685   5.572
  155MOL     H9 5104   1.872   6.658   5.615
  155MOL     C9 5105   2.185   6.794   5.593
  155MOL    H10 5106   2.256   6.851   5.653
  155MOL    C10 5107   2.024   6.804   5.788
  155MOL    H11 5108   2.030   6.913   5.796
  155MOL    H12 5109   1.922   6.772   5.811
  155MOL    C11 5110   2.001   6.645   5.442
  155MOL    H13 5111   1.930   6.587   5.383
  155MOL    C12 5112   2.126   6.680   5.388
  155MOL    H14 5113   2.150   6.649   5.286
  155MOL    C13 5114   2.218   6.754   5.463
  155MOL    H15 5115   2.315   6.779   5.420
  156MOL     O1 5116   2.118   6.743   8.409
  156MOL     O2 5117   2.214   6.740   8.980
  156MOL     H1 5118   2.241   6.825   9.024
  156MOL     O3 5119   1.986   6.792   8.590
  156MOL     O4 5120   2.226   6.893   8.820
  156MOL     N1 5121   2.185   6.685   8.616
  156MOL     C1 5122   2.089   6.749   8.542
  156MOL     C2 5123   2.202   6.778   8.852
  156MOL     C3 5124   2.167   6.658   8.760
  156MOL     H2 5125   2.063   6.631   8.781
  156MOL     C4 5126   2.260   6.538   8.783
  156MOL     H3 5127   2.294   6.527   8.886
  156MOL     H4 5128   2.208   6.446   8.755
  156MOL     C5 5129   2.060   6.761   8.179
  156MOL     C6 5130   2.376   6.562   8.686
  156MOL     H5 5131   2.430   6.470   8.661
  156MOL     H6 5132   2.446   6.634   8.732
  156MOL     C7 5133   2.309   6.627   8.564
  156MOL     H7 5134   2.373   6.703   8.518
  156MOL     H8 5135   2.285   6.550   8.490
  156MOL     C8 5136   1.968   6.685   8.103
  156MOL     H9 5137   1.872   6.658   8.146
  156MOL     C9 5138   2.185   6.794   8.124
  156MOL    H10 5139   2.256   6.851   8.184
  156MOL    C10 5140   2.024   6.804   8.319
  156MOL    H11 5141   2.030   6.913   8.327
  156MOL    H12 5142   1.922   6.772   8.342
  156MOL    C11 5143   2.001   6.645   7.973
  156MOL    H13 5144   1.931   6.588   7.914
  156MOL    C12 5145   2.126   6.680   7.919
  156MOL    H14 5146   2.150   6.649   7.818
  156MOL    C13 5147   2.218   6.754   7.994
  156MOL    H15 5148   2.315   6.780   7.952
  157MOL     O1 5149   2.118   7.528   0.815
  157MOL     O2 5150   2.215   7.528   1.385
  157MOL     H1 5151   2.241   7.614   1.427
  157MOL     O3 5152   1.985   7.576   0.997
  157MOL     O4 5153   2.225   7.678   1.223
  157MOL     N1 5154   2.185   7.469   1.022
  157MOL     C1 5155   2.089   7.533   0.948
  157MOL     C2 5156   2.202   7.564   1.257
  157MOL     C3 5157   2.167   7.443   1.166
  157MOL     H2 5158   2.063   7.416   1.188
  157MOL     C4 5159   2.260   7.323   1.189
  157MOL     H3 5160   2.294   7.313   1.293
  157MOL     H4 5161   2.207   7.231   1.162
  157MOL     C5 5162   2.060   7.545   0.585
  157MOL     C6 5163   2.376   7.347   1.093
  157MOL     H5 5164   2.430   7.255   1.068
  157MOL     H6 5165   2.446   7.418   1.138
  157MOL     C7 5166   2.309   7.411   0.970
  157MOL     H7 5167   2.372   7.488   0.925
  157MOL     H8 5168   2.285   7.334   0.896
  157MOL     C8 5169   1.968   7.469   0.510
  157MOL     H9 5170   1.872   7.441   0.553
  157MOL     C9 5171   2.185   7.578   0.531
  157MOL    H10 5172   2.256   7.635   0.590
  157MOL    C10 5173   2.024   7.588   0.725
  157MOL    H11 5174   2.029   7.697   0.733
  157MOL    H12 5175   1.922   7.556   0.749
  157MOL    C11 5176   2.001   7.429   0.380
  157MOL    H13 5177   1.930   7.372   0.321
  157MOL    C12 5178   2.126   7.464   0.325
  157MOL    H14 5179   2.150   7.433   0.224
  157MOL    C13 5180   2.218   7.538   0.400
  157MOL    H15 5181   2.315   7.563   0.358
  158MOL     O1 5182   2.118   7.528   3.347
  158MOL     O2 5183   2.214   7.528   3.916
  158MOL     H1 5184   2.241   7.614   3.959
  158MOL     O3 5185   1.985   7.576   3.528
  158MOL     O4 5186   2.225   7.678   3.754
  158MOL     N1 5187   2.184   7.469   3.554
  158MOL     C1 5188   2.089   7.533   3.479
  158MOL     C2 5189   2.202   7.564   3.788
  158MOL     C3 5190   2.167   7.443   3.697
  158MOL     H2 5191   2.063   7.416   3.719
  158MOL     C4 5192   2.260   7.323   3.721
  158MOL     H3 5193   2.293   7.313   3.824
  158MOL     H4 5194   2.208   7.231   3.693
  158MOL     C5 5195   2.060   7.545   3.116
  158MOL     C6 5196   2.376   7.347   3.624
  158MOL     H5 5197   2.430   7.255   3.599
  158MOL     H6 5198   2.446   7.418   3.669
  158MOL     C7 5199   2.309   7.411   3.502
  158MOL     H7 5200   2.372   7.487   3.456
  158MOL     H8 5201   2.285   7.334   3.427
  158MOL     C8 5202   1.969   7.469   3.041
  158MOL     H9 5203   1.873   7.441   3.084
  158MOL     C9 5204   2.185   7.578   3.062
  158MOL    H10 5205   2.256   7.635   3.122
  158MOL    C10 5206   2.024   7.588   3.256
  158MOL    H11 5207   2.029   7.697   3.264
  158MOL    H12 5208   1.922   7.556   3.280
  158MOL    C11 5209   2.001   7.429   2.911
  158MOL    H13 5210   1.930   7.372   2.852
  158MOL    C12 5211   2.125   7.464   2.856
  158MOL    H14 5212   2.150   7.434   2.755
  158MOL    C13 5213   2.218   7.538   2.931
  158MOL    H15 5214   2.314   7.564   2.889
  159MOL     O1 5215   2.118   7.528   5.878
  159MOL     O2 5216   2.214   7.528   6.448
  159MOL     H1 5217   2.241   7.614   6.490
  159MOL     O3 5218   1.985   7.576   6.059
  159MOL     O4 5219   2.225   7.678   6.286
  159MOL     N1 5220   2.184   7.469   6.085
  159MOL     C1 5221   2.089   7.533   6.010
  159MOL     C2 5222   2.202   7.564   6.320
  159MOL     C3 5223   2.167   7.443   6.229
  159MOL     H2 5224   2.063   7.416   6.250
  159MOL     C4 5225   2.260   7.323   6.252
  159MOL     H3 5226   2.293   7.313   6.356
  159MOL     H4 5227   2.207   7.231   6.224
  159MOL     C5 5228   2.060   7.545   5.648
  159MOL     C6 5229   2.376   7.347   6.155
  159MOL     H5 5230   2.430   7.255   6.130
  159MOL     H6 5231   2.446   7.418   6.200
  159MOL     C7 5232   2.309   7.411   6.033
  159MOL     H7 5233   2.372   7.487   5.987
  159MOL     H8 5234   2.285   7.334   5.959
  159MOL     C8 5235   1.968   7.469   5.572
  159MOL     H9 5236   1.872   7.442   5.615
  159MOL     C9 5237   2.185   7.578   5.593
  159MOL    H10 5238   2.256   7.635   5.653
  159MOL    C10 5239   2.024   7.588   5.788
  159MOL    H11 5240   2.029   7.697   5.796
  159MOL    H12 5241   1.922   7.556   5.811
  159MOL    C11 5242   2.001   7.429   5.442
  159MOL    H13 5243   1.930   7.372   5.383
  159MOL    C12 5244   2.125   7.464   5.387
  159MOL    H14 5245   2.150   7.434   5.286
  159MOL    C13 5246   2.218   7.538   5.463
  159MOL    H15 5247   2.314   7.564   5.420
  160MOL     O1 5248   2.118   7.528   8.409
  160MOL     O2 5249   2.214   7.528   8.979
  160MOL     H1 5250   2.241   7.614   9.021
  160MOL     O3 5251   1.985   7.576   8.590
  160MOL     O4 5252   2.225   7.678   8.817
  160MOL     N1 5253   2.185   7.469   8.616
  160MOL     C1 5254   2.089   7.533   8.541
  160MOL     C2 5255   2.202   7.564   8.851
  160MOL     C3 5256   2.167   7.443   8.760
  160MOL     H2 5257   2.063   7.416   8.781
  160MOL     C4 5258   2.260   7.323   8.783
  160MOL     H3 5259   2.293   7.313   8.887
  160MOL     H4 5260   2.207   7.231   8.756
  160MOL     C5 5261   2.060   7.545   8.179
  160MOL     C6 5262   2.376   7.347   8.686
  160MOL     H5 5263   2.430   7.254   8.662
  160MOL     H6 5264   2.446   7.418   8.732
  160MOL     C7 5265   2.309   7.411   8.564
  160MOL     H7 5266   2.372   7.488   8.519
  160MOL     H8 5267   2.285   7.334   8.490
  160MOL     C8 5268   1.969   7.469   8.104
  160MOL     H9 5269   1.873   7.441   8.147
  160MOL     C9 5270   2.185   7.578   8.124
  160MOL    H10 5271   2.256   7.635   8.184
  160MOL    C10 5272   2.024   7.588   8.319
  160MOL    H11 5273   2.030   7.697   8.327
  160MOL    H12 5274   1.922   7.556   8.342
  160MOL    C11 5275   2.001   7.429   7.973
  160MOL    H13 5276   1.930   7.372   7.915
  160MOL    C12 5277   2.125   7.464   7.919
  160MOL    H14 5278   2.149   7.434   7.817
  160MOL    C13 5279   2.218   7.538   7.994
  160MOL    H15 5280   2.314   7.564   7.951
  161MOL     O1 5281   2.731   0.468   0.815
  161MOL     O2 5282   2.825   0.465   1.386
  161MOL     H1 5283   2.853   0.551   1.430
  161MOL     O3 5284   2.598   0.515   0.996
  161MOL     O4 5285   2.838   0.617   1.226
  161MOL     N1 5286   2.798   0.410   1.022
  161MOL     C1 5287   2.702   0.473   0.947
  161MOL     C2 5288   2.814   0.503   1.258
  161MOL     C3 5289   2.779   0.383   1.166
  161MOL     H2 5290   2.675   0.356   1.187
  161MOL     C4 5291   2.873   0.263   1.189
  161MOL     H3 5292   2.906   0.253   1.293
  161MOL     H4 5293   2.820   0.171   1.161
  161MOL     C5 5294   2.672   0.486   0.585
  161MOL     C6 5295   2.989   0.287   1.093
  161MOL     H5 5296   3.043   0.196   1.068
  161MOL     H6 5297   3.058   0.359   1.138
  161MOL     C7 5298   2.922   0.351   0.970
  161MOL     H7 5299   2.985   0.428   0.925
  161MOL     H8 5300   2.898   0.275   0.896
  161MOL     C8 5301   2.581   0.411   0.509
  161MOL     H9 5302   2.484   0.384   0.552
  161MOL     C9 5303   2.797   0.519   0.530
  161MOL    H10 5304   2.868   0.576   0.590
  161MOL    C10 5305   2.637   0.529   0.725
  161MOL    H11 5306   2.643   0.638   0.733
  161MOL    H12 5307   2.535   0.497   0.749
  161MOL    C11 5308   2.614   0.370   0.379
  161MOL    H13 5309   2.543   0.312   0.320
  161MOL    C12 5310   2.738   0.404   0.325
  161MOL    H14 5311   2.764   0.373   0.224
  161MOL    C13 5312   2.831   0.479   0.400
  161MOL    H15 5313   2.927   0.504   0.358
  162MOL     O1 5314   2.731   0.468   3.346
  162MOL     O2 5315   2.825   0.465   3.918
  162MOL     H1 5316   2.853   0.551   3.961
  162MOL     O3 5317   2.598   0.515   3.527
  162MOL     O4 5318   2.838   0.617   3.757
  162MOL     N1 5319   2.798   0.410   3.554
  162MOL     C1 5320   2.702   0.473   3.479
  162MOL     C2 5321   2.814   0.503   3.790
  162MOL     C3 5322   2.779   0.383   3.697
  162MOL     H2 5323   2.675   0.356   3.719
  162MOL     C4 5324   2.873   0.263   3.721
  162MOL     H3 5325   2.906   0.252   3.824
  162MOL     H4 5326   2.820   0.171   3.693
  162MOL     C5 5327   2.672   0.486   3.116
  162MOL     C6 5328   2.989   0.287   3.624
  162MOL     H5 5329   3.043   0.196   3.599
  162MOL     H6 5330   3.058   0.359   3.670
  162MOL     C7 5331   2.922   0.351   3.502
  162MOL     H7 5332   2.985   0.428   3.456
  162MOL     H8 5333   2.898   0.274   3.428
  162MOL     C8 5334   2.581   0.411   3.041
  162MOL     H9 5335   2.484   0.384   3.083
  162MOL     C9 5336   2.798   0.519   3.062
  162MOL    H10 5337   2.868   0.576   3.121
  162MOL    C10 5338   2.637   0.529   3.256
  162MOL    H11 5339   2.643   0.638   3.264
  162MOL    H12 5340   2.535   0.497   3.280
  162MOL    C11 5341   2.614   0.370   2.911
  162MOL    H13 5342   2.543   0.313   2.852
  162MOL    C12 5343   2.738   0.404   2.856
  162MOL    H14 5344   2.763   0.374   2.755
  162MOL    C13 5345   2.831   0.479   2.931
  162MOL    H15 5346   2.927   0.504   2.889
  163MOL     O1 5347   2.731   0.468   5.877
  163MOL     O2 5348   2.825   0.465   6.449
  163MOL     H1 5349   2.853   0.551   6.493
  163MOL     O3 5350   2.598   0.515   6.059
  163MOL     O4 5351   2.838   0.617   6.288
  163MOL     N1 5352   2.798   0.410   6.085
  163MOL     C1 5353   2.702   0.473   6.010
  163MOL     C2 5354   2.814   0.503   6.321
  163MOL     C3 5355   2.779   0.383   6.229
  163MOL     H2 5356   2.675   0.356   6.250
  163MOL     C4 5357   2.873   0.263   6.252
  163MOL     H3 5358   2.906   0.252   6.355
  163MOL     H4 5359   2.820   0.171   6.224
  163MOL     C5 5360   2.672   0.486   5.647
  163MOL     C6 5361   2.989   0.288   6.155
  163MOL     H5 5362   3.043   0.196   6.130
  163MOL     H6 5363   3.058   0.359   6.201
  163MOL     C7 5364   2.922   0.351   6.033
  163MOL     H7 5365   2.985   0.428   5.987
  163MOL     H8 5366   2.898   0.275   5.959
  163MOL     C8 5367   2.581   0.411   5.572
  163MOL     H9 5368   2.484   0.384   5.614
  163MOL     C9 5369   2.797   0.519   5.593
  163MOL    H10 5370   2.868   0.576   5.653
  163MOL    C10 5371   2.637   0.529   5.787
  163MOL    H11 5372   2.643   0.638   5.796
  163MOL    H12 5373   2.535   0.497   5.811
  163MOL    C11 5374   2.614   0.370   5.442
  163MOL    H13 5375   2.543   0.313   5.383
  163MOL    C12 5376   2.738   0.404   5.388
  163MOL    H14 5377   2.763   0.373   5.287
  163MOL    C13 5378   2.831   0.479   5.463
  163MOL    H15 5379   2.928   0.504   5.421
  164MOL     O1 5380   2.731   0.468   8.409
  164MOL     O2 5381   2.825   0.465   8.980
  164MOL     H1 5382   2.853   0.551   9.024
  164MOL     O3 5383   2.598   0.515   8.590
  164MOL     O4 5384   2.838   0.617   8.819
  164MOL     N1 5385   2.798   0.410   8.616
  164MOL     C1 5386   2.702   0.473   8.541
  164MOL     C2 5387   2.814   0.503   8.852
  164MOL     C3 5388   2.779   0.383   8.760
  164MOL     H2 5389   2.675   0.356   8.781
  164MOL     C4 5390   2.873   0.263   8.783
  164MOL     H3 5391   2.906   0.253   8.887
  164MOL     H4 5392   2.820   0.171   8.755
  164MOL     C5 5393   2.672   0.486   8.178
  164MOL     C6 5394   2.989   0.287   8.687
  164MOL     H5 5395   3.043   0.196   8.661
  164MOL     H6 5396   3.058   0.359   8.732
  164MOL     C7 5397   2.922   0.351   8.564
  164MOL     H7 5398   2.985   0.428   8.519
  164MOL     H8 5399   2.898   0.275   8.490
  164MOL     C8 5400   2.581   0.411   8.103
  164MOL     H9 5401   2.484   0.384   8.146
  164MOL     C9 5402   2.797   0.519   8.124
  164MOL    H10 5403   2.868   0.576   8.184
  164MOL    C10 5404   2.637   0.529   8.319
  164MOL    H11 5405   2.643   0.638   8.327
  164MOL    H12 5406   2.535   0.497   8.342
  164MOL    C11 5407   2.614   0.370   7.973
  164MOL    H13 5408   2.543   0.313   7.914
  164MOL    C12 5409   2.738   0.404   7.919
  164MOL    H14 5410   2.763   0.373   7.818
  164MOL    C13 5411   2.831   0.479   7.994
  164MOL    H15 5412   2.927   0.504   7.952
  165MOL     O1 5413   2.731   1.253   0.815
  165MOL     O2 5414   2.826   1.250   1.386
  165MOL     H1 5415   2.854   1.335   1.430
  165MOL     O3 5416   2.598   1.301   0.996
  165MOL     O4 5417   2.838   1.402   1.226
  165MOL     N1 5418   2.798   1.195   1.022
  165MOL     C1 5419   2.702   1.258   0.947
  165MOL     C2 5420   2.814   1.287   1.258
  165MOL     C3 5421   2.779   1.168   1.166
  165MOL     H2 5422   2.675   1.141   1.187
  165MOL     C4 5423   2.873   1.047   1.189
  165MOL     H3 5424   2.906   1.037   1.292
  165MOL     H4 5425   2.820   0.956   1.161
  165MOL     C5 5426   2.672   1.270   0.585
  165MOL     C6 5427   2.989   1.072   1.092
  165MOL     H5 5428   3.043   0.980   1.067
  165MOL     H6 5429   3.058   1.143   1.138
  165MOL     C7 5430   2.922   1.136   0.970
  165MOL     H7 5431   2.985   1.212   0.924
  165MOL     H8 5432   2.897   1.059   0.896
  165MOL     C8 5433   2.581   1.194   0.510
  165MOL     H9 5434   2.485   1.167   0.552
  165MOL     C9 5435   2.797   1.304   0.530
  165MOL    H10 5436   2.868   1.360   0.590
  165MOL    C10 5437   2.637   1.313   0.725
  165MOL    H11 5438   2.642   1.422   0.733
  165MOL    H12 5439   2.535   1.281   0.749
  165MOL    C11 5440   2.614   1.154   0.379
  165MOL    H13 5441   2.543   1.097   0.320
  165MOL    C12 5442   2.738   1.189   0.325
  165MOL    H14 5443   2.764   1.157   0.224
  165MOL    C13 5444   2.831   1.263   0.400
  165MOL    H15 5445   2.927   1.289   0.358
  166MOL     O1 5446   2.730   1.253   3.346
  166MOL     O2 5447   2.826   1.250   3.918
  166MOL     H1 5448   2.854   1.335   3.961
  166MOL     O3 5449   2.598   1.301   3.528
  166MOL     O4 5450   2.838   1.402   3.757
  166MOL     N1 5451   2.798   1.195   3.554
  166MOL     C1 5452   2.702   1.257   3.479
  166MOL     C2 5453   2.814   1.287   3.790
  166MOL     C3 5454   2.779   1.168   3.697
  166MOL     H2 5455   2.675   1.141   3.719
  166MOL     C4 5456   2.873   1.047   3.721
  166MOL     H3 5457   2.906   1.037   3.824
  166MOL     H4 5458   2.820   0.956   3.693
  166MOL     C5 5459   2.672   1.270   3.116
  166MOL     C6 5460   2.989   1.072   3.624
  166MOL     H5 5461   3.043   0.980   3.599
  166MOL     H6 5462   3.058   1.144   3.669
  166MOL     C7 5463   2.922   1.135   3.502
  166MOL     H7 5464   2.985   1.212   3.455
  166MOL     H8 5465   2.897   1.059   3.428
  166MOL     C8 5466   2.581   1.195   3.041
  166MOL     H9 5467   2.485   1.168   3.084
  166MOL     C9 5468   2.797   1.304   3.062
  166MOL    H10 5469   2.868   1.360   3.121
  166MOL    C10 5470   2.637   1.313   3.256
  166MOL    H11 5471   2.643   1.422   3.265
  166MOL    H12 5472   2.535   1.281   3.280
  166MOL    C11 5473   2.613   1.155   2.911
  166MOL    H13 5474   2.542   1.097   2.852
  166MOL    C12 5475   2.738   1.189   2.856
  166MOL    H14 5476   2.762   1.158   2.755
  166MOL    C13 5477   2.830   1.263   2.931
  166MOL    H15 5478   2.927   1.288   2.889
  167MOL     O1 5479   2.730   1.253   5.878
  167MOL     O2 5480   2.826   1.250   6.449
  167MOL     H1 5481   2.854   1.335   6.493
  167MOL     O3 5482   2.598   1.301   6.059
  167MOL     O4 5483   2.838   1.402   6.288
  167MOL     N1 5484   2.798   1.195   6.085
  167MOL     C1 5485   2.702   1.257   6.010
  167MOL     C2 5486   2.814   1.287   6.321
  167MOL     C3 5487   2.779   1.168   6.229
  167MOL     H2 5488   2.675   1.141   6.250
  167MOL     C4 5489   2.873   1.047   6.252
  167MOL     H3 5490   2.906   1.037   6.355
  167MOL     H4 5491   2.820   0.956   6.224
  167MOL     C5 5492   2.672   1.270   5.647
  167MOL     C6 5493   2.989   1.072   6.155
  167MOL     H5 5494   3.043   0.980   6.130
  167MOL     H6 5495   3.058   1.144   6.200
  167MOL     C7 5496   2.922   1.136   6.033
  167MOL     H7 5497   2.985   1.212   5.987
  167MOL     H8 5498   2.897   1.059   5.959
  167MOL     C8 5499   2.581   1.195   5.572
  167MOL     H9 5500   2.485   1.168   5.615
  167MOL     C9 5501   2.797   1.304   5.593
  167MOL    H10 5502   2.868   1.360   5.653
  167MOL    C10 5503   2.637   1.313   5.787
  167MOL    H11 5504   2.643   1.422   5.796
  167MOL    H12 5505   2.535   1.281   5.811
  167MOL    C11 5506   2.613   1.155   5.442
  167MOL    H13 5507   2.542   1.097   5.383
  167MOL    C12 5508   2.738   1.189   5.388
  167MOL    H14 5509   2.762   1.158   5.287
  167MOL    C13 5510   2.831   1.263   5.463
  167MOL    H15 5511   2.927   1.288   5.420
  168MOL     O1 5512   2.730   1.253   8.409
  168MOL     O2 5513   2.826   1.250   8.980
  168MOL     H1 5514   2.854   1.335   9.024
  168MOL     O3 5515   2.598   1.301   8.590
  168MOL     O4 5516   2.838   1.402   8.820
  168MOL     N1 5517   2.798   1.195   8.616
  168MOL     C1 5518   2.702   1.257   8.541
  168MOL     C2 5519   2.814   1.287   8.852
  168MOL     C3 5520   2.779   1.168   8.760
  168MOL     H2 5521   2.675   1.141   8.781
  168MOL     C4 5522   2.873   1.047   8.783
  168MOL     H3 5523   2.906   1.037   8.887
  168MOL     H4 5524   2.820   0.956   8.755
  168MOL     C5 5525   2.672   1.270   8.179
  168MOL     C6 5526   2.989   1.072   8.686
  168MOL     H5 5527   3.043   0.980   8.661
  168MOL     H6 5528   3.058   1.143   8.732
  168MOL     C7 5529   2.922   1.136   8.564
  168MOL     H7 5530   2.985   1.212   8.518
  168MOL     H8 5531   2.897   1.059   8.490
  168MOL     C8 5532   2.581   1.195   8.103
  168MOL     H9 5533   2.485   1.168   8.146
  168MOL     C9 5534   2.797   1.304   8.124
  168MOL    H10 5535   2.868   1.360   8.184
  168MOL    C10 5536   2.637   1.313   8.319
  168MOL    H11 5537   2.643   1.422   8.327
  168MOL    H12 5538   2.535   1.281   8.342
  168MOL    C11 5539   2.613   1.155   7.973
  168MOL    H13 5540   2.543   1.097   7.914
  168MOL    C12 5541   2.738   1.189   7.919
  168MOL    H14 5542   2.763   1.158   7.818
  168MOL    C13 5543   2.831   1.263   7.994
  168MOL    H15 5544   2.927   1.288   7.952
  169MOL     O1 5545   2.730   2.037   0.815
  169MOL     O2 5546   2.826   2.034   1.386
  169MOL     H1 5547   2.854   2.119   1.430
  169MOL     O3 5548   2.598   2.086   0.996
  169MOL     O4 5549   2.838   2.187   1.226
  169MOL     N1 5550   2.798   1.979   1.022
  169MOL     C1 5551   2.702   2.042   0.947
  169MOL     C2 5552   2.814   2.072   1.258
  169MOL     C3 5553   2.779   1.952   1.166
  169MOL     H2 5554   2.675   1.925   1.187
  169MOL     C4 5555   2.873   1.832   1.189
  169MOL     H3 5556   2.906   1.821   1.293
  169MOL     H4 5557   2.820   1.740   1.161
  169MOL     C5 5558   2.672   2.055   0.585
  169MOL     C6 5559   2.989   1.856   1.092
  169MOL     H5 5560   3.043   1.764   1.067
  169MOL     H6 5561   3.058   1.928   1.138
  169MOL     C7 5562   2.922   1.920   0.970
  169MOL     H7 5563   2.985   1.997   0.924
  169MOL     H8 5564   2.897   1.843   0.896
  169MOL     C8 5565   2.581   1.979   0.510
  169MOL     H9 5566   2.485   1.952   0.552
  169MOL     C9 5567   2.797   2.088   0.530
  169MOL    H10 5568   2.868   2.145   0.590
  169MOL    C10 5569   2.637   2.098   0.725
  169MOL    H11 5570   2.643   2.207   0.733
  169MOL    H12 5571   2.535   2.066   0.749
  169MOL    C11 5572   2.614   1.939   0.380
  169MOL    H13 5573   2.543   1.881   0.321
  169MOL    C12 5574   2.738   1.973   0.325
  169MOL    H14 5575   2.763   1.942   0.224
  169MOL    C13 5576   2.831   2.047   0.400
  169MOL    H15 5577   2.928   2.072   0.358
  170MOL     O1 5578   2.731   2.037   3.346
  170MOL     O2 5579   2.826   2.034   3.918
  170MOL     H1 5580   2.854   2.119   3.961
  170MOL     O3 5581   2.598   2.086   3.528
  170MOL     O4 5582   2.839   2.186   3.757
  170MOL     N1 5583   2.798   1.979   3.554
  170MOL     C1 5584   2.702   2.042   3.479
  170MOL     C2 5585   2.814   2.071   3.790
  170MOL     C3 5586   2.779   1.952   3.697
  170MOL     H2 5587   2.675   1.925   3.718
  170MOL     C4 5588   2.873   1.832   3.720
  170MOL     H3 5589   2.906   1.821   3.824
  170MOL     H4 5590   2.820   1.740   3.692
  170MOL     C5 5591   2.673   2.055   3.116
  170MOL     C6 5592   2.989   1.856   3.624
  170MOL     H5 5593   3.043   1.764   3.599
  170MOL     H6 5594   3.058   1.928   3.669
  170MOL     C7 5595   2.922   1.920   3.502
  170MOL     H7 5596   2.985   1.997   3.455
  170MOL     H8 5597   2.897   1.843   3.428
  170MOL     C8 5598   2.581   1.979   3.041
  170MOL     H9 5599   2.485   1.952   3.084
  170MOL     C9 5600   2.798   2.088   3.062
  170MOL    H10 5601   2.869   2.144   3.121
  170MOL    C10 5602   2.637   2.098   3.256
  170MOL    H11 5603   2.643   2.207   3.264
  170MOL    H12 5604   2.535   2.066   3.280
  170MOL    C11 5605   2.614   1.939   2.911
  170MOL    H13 5606   2.543   1.882   2.852
  170MOL    C12 5607   2.738   1.973   2.856
  170MOL    H14 5608   2.762   1.943   2.755
  170MOL    C13 5609   2.831   2.048   2.931
  170MOL    H15 5610   2.927   2.072   2.889
  171MOL     O1 5611   2.730   2.037   5.878
  171MOL     O2 5612   2.826   2.034   6.449
  171MOL     H1 5613   2.854   2.119   6.493
  171MOL     O3 5614   2.598   2.086   6.059
  171MOL     O4 5615   2.839   2.186   6.288
  171MOL     N1 5616   2.797   1.979   6.085
  171MOL     C1 5617   2.702   2.042   6.010
  171MOL     C2 5618   2.814   2.071   6.321
  171MOL     C3 5619   2.779   1.952   6.229
  171MOL     H2 5620   2.675   1.925   6.250
  171MOL     C4 5621   2.873   1.831   6.252
  171MOL     H3 5622   2.906   1.821   6.355
  171MOL     H4 5623   2.820   1.740   6.224
  171MOL     C5 5624   2.672   2.055   5.647
  171MOL     C6 5625   2.989   1.856   6.155
  171MOL     H5 5626   3.043   1.764   6.130
  171MOL     H6 5627   3.058   1.928   6.201
  171MOL     C7 5628   2.922   1.920   6.033
  171MOL     H7 5629   2.985   1.997   5.987
  171MOL     H8 5630   2.897   1.843   5.959
  171MOL     C8 5631   2.581   1.979   5.572
  171MOL     H9 5632   2.485   1.952   5.615
  171MOL     C9 5633   2.797   2.088   5.593
  171MOL    H10 5634   2.868   2.144   5.653
  171MOL    C10 5635   2.637   2.098   5.788
  171MOL    H11 5636   2.643   2.207   5.796
  171MOL    H12 5637   2.535   2.066   5.811
  171MOL    C11 5638   2.613   1.939   5.442
  171MOL    H13 5639   2.543   1.882   5.383
  171MOL    C12 5640   2.738   1.973   5.388
  171MOL    H14 5641   2.762   1.942   5.287
  171MOL    C13 5642   2.830   2.047   5.463
  171MOL    H15 5643   2.927   2.072   5.420
  172MOL     O1 5644   2.730   2.037   8.409
  172MOL     O2 5645   2.826   2.034   8.980
  172MOL     H1 5646   2.854   2.119   9.024
  172MOL     O3 5647   2.598   2.086   8.590
  172MOL     O4 5648   2.838   2.187   8.820
  172MOL     N1 5649   2.798   1.979   8.616
  172MOL     C1 5650   2.702   2.042   8.541
  172MOL     C2 5651   2.814   2.072   8.852
  172MOL     C3 5652   2.779   1.952   8.760
  172MOL     H2 5653   2.675   1.925   8.781
  172MOL     C4 5654   2.873   1.832   8.783
  172MOL     H3 5655   2.906   1.821   8.886
  172MOL     H4 5656   2.820   1.740   8.755
  172MOL     C5 5657   2.672   2.055   8.179
  172MOL     C6 5658   2.989   1.856   8.686
  172MOL     H5 5659   3.043   1.764   8.661
  172MOL     H6 5660   3.058   1.928   8.732
  172MOL     C7 5661   2.922   1.920   8.564
  172MOL     H7 5662   2.985   1.997   8.518
  172MOL     H8 5663   2.897   1.843   8.490
  172MOL     C8 5664   2.581   1.979   8.103
  172MOL     H9 5665   2.485   1.952   8.146
  172MOL     C9 5666   2.797   2.088   8.124
  172MOL    H10 5667   2.868   2.144   8.184
  172MOL    C10 5668   2.637   2.098   8.319
  172MOL    H11 5669   2.643   2.207   8.327
  172MOL    H12 5670   2.535   2.066   8.342
  172MOL    C11 5671   2.613   1.939   7.973
  172MOL    H13 5672   2.543   1.882   7.914
  172MOL    C12 5673   2.738   1.973   7.919
  172MOL    H14 5674   2.763   1.942   7.818
  172MOL    C13 5675   2.830   2.047   7.994
  172MOL    H15 5676   2.927   2.072   7.952
  173MOL     O1 5677   2.730   2.822   0.815
  173MOL     O2 5678   2.826   2.819   1.386
  173MOL     H1 5679   2.854   2.904   1.430
  173MOL     O3 5680   2.598   2.870   0.996
  173MOL     O4 5681   2.838   2.971   1.226
  173MOL     N1 5682   2.798   2.764   1.022
  173MOL     C1 5683   2.702   2.827   0.947
  173MOL     C2 5684   2.814   2.856   1.258
  173MOL     C3 5685   2.779   2.736   1.166
  173MOL     H2 5686   2.675   2.710   1.187
  173MOL     C4 5687   2.873   2.616   1.189
  173MOL     H3 5688   2.906   2.605   1.292
  173MOL     H4 5689   2.820   2.524   1.161
  173MOL     C5 5690   2.672   2.839   0.585
  173MOL     C6 5691   2.989   2.640   1.092
  173MOL     H5 5692   3.043   2.548   1.067
  173MOL     H6 5693   3.058   2.712   1.138
  173MOL     C7 5694   2.922   2.705   0.970
  173MOL     H7 5695   2.985   2.781   0.925
  173MOL     H8 5696   2.897   2.628   0.896
  173MOL     C8 5697   2.581   2.763   0.509
  173MOL     H9 5698   2.485   2.736   0.552
  173MOL     C9 5699   2.797   2.872   0.530
  173MOL    H10 5700   2.868   2.929   0.590
  173MOL    C10 5701   2.637   2.882   0.725
  173MOL    H11 5702   2.643   2.991   0.733
  173MOL    H12 5703   2.535   2.850   0.748
  173MOL    C11 5704   2.614   2.723   0.379
  173MOL    H13 5705   2.543   2.666   0.320
  173MOL    C12 5706   2.738   2.758   0.325
  173MOL    H14 5707   2.763   2.726   0.224
  173MOL    C13 5708   2.831   2.832   0.400
  173MOL    H15 5709   2.927   2.857   0.358
  174MOL     O1 5710   2.730   2.822   3.346
  174MOL     O2 5711   2.826   2.819   3.918
  174MOL     H1 5712   2.854   2.904   3.961
  174MOL     O3 5713   2.598   2.870   3.528
  174MOL     O4 5714   2.838   2.971   3.757
  174MOL     N1 5715   2.798   2.764   3.554
  174MOL     C1 5716   2.702   2.826   3.479
  174MOL     C2 5717   2.814   2.856   3.790
  174MOL     C3 5718   2.779   2.736   3.697
  174MOL     H2 5719   2.675   2.709   3.718
  174MOL     C4 5720   2.873   2.616   3.720
  174MOL     H3 5721   2.906   2.605   3.824
  174MOL     H4 5722   2.820   2.524   3.692
  174MOL     C5 5723   2.672   2.839   3.116
  174MOL     C6 5724   2.989   2.641   3.624
  174MOL     H5 5725   3.043   2.549   3.599
  174MOL     H6 5726   3.058   2.712   3.669
  174MOL     C7 5727   2.922   2.704   3.502
  174MOL     H7 5728   2.985   2.781   3.455
  174MOL     H8 5729   2.897   2.628   3.428
  174MOL     C8 5730   2.581   2.763   3.041
  174MOL     H9 5731   2.485   2.736   3.084
  174MOL     C9 5732   2.797   2.872   3.062
  174MOL    H10 5733   2.868   2.929   3.121
  174MOL    C10 5734   2.637   2.882   3.256
  174MOL    H11 5735   2.643   2.991   3.264
  174MOL    H12 5736   2.535   2.850   3.280
  174MOL    C11 5737   2.614   2.723   2.911
  174MOL    H13 5738   2.543   2.666   2.852
  174MOL    C12 5739   2.738   2.758   2.856
  174MOL    H14 5740   2.762   2.727   2.755
  174MOL    C13 5741   2.830   2.832   2.931
  174MOL    H15 5742   2.927   2.857   2.889
  175MOL     O1 5743   2.730   2.822   5.878
  175MOL     O2 5744   2.826   2.819   6.449
  175MOL     H1 5745   2.854   2.904   6.493
  175MOL     O3 5746   2.598   2.870   6.059
  175MOL     O4 5747   2.838   2.971   6.288
  175MOL     N1 5748   2.798   2.764   6.085
  175MOL     C1 5749   2.702   2.826   6.010
  175MOL     C2 5750   2.814   2.856   6.321
  175MOL     C3 5751   2.779   2.736   6.229
  175MOL     H2 5752   2.675   2.710   6.250
  175MOL     C4 5753   2.873   2.616   6.252
  175MOL     H3 5754   2.906   2.605   6.355
  175MOL     H4 5755   2.820   2.524   6.223
  175MOL     C5 5756   2.672   2.839   5.647
  175MOL     C6 5757   2.989   2.641   6.155
  175MOL     H5 5758   3.043   2.549   6.130
  175MOL     H6 5759   3.058   2.712   6.201
  175MOL     C7 5760   2.922   2.704   6.033
  175MOL     H7 5761   2.985   2.781   5.987
  175MOL     H8 5762   2.897   2.628   5.959
  175MOL     C8 5763   2.581   2.763   5.572
  175MOL     H9 5764   2.485   2.736   5.615
  175MOL     C9 5765   2.797   2.872   5.593
  175MOL    H10 5766   2.868   2.929   5.653
  175MOL    C10 5767   2.637   2.882   5.787
  175MOL    H11 5768   2.643   2.991   5.795
  175MOL    H12 5769   2.535   2.850   5.811
  175MOL    C11 5770   2.613   2.723   5.442
  175MOL    H13 5771   2.543   2.666   5.383
  175MOL    C12 5772   2.738   2.758   5.388
  175MOL    H14 5773   2.762   2.727   5.286
  175MOL    C13 5774   2.830   2.832   5.463
  175MOL    H15 5775   2.927   2.857   5.420
  176MOL     O1 5776   2.730   2.821   8.409
  176MOL     O2 5777   2.826   2.819   8.980
  176MOL     H1 5778   2.854   2.904   9.024
  176MOL     O3 5779   2.598   2.870   8.590
  176MOL     O4 5780   2.838   2.971   8.819
  176MOL     N1 5781   2.798   2.764   8.616
  176MOL     C1 5782   2.702   2.826   8.541
  176MOL     C2 5783   2.814   2.856   8.852
  176MOL     C3 5784   2.779   2.736   8.760
  176MOL     H2 5785   2.675   2.710   8.781
  176MOL     C4 5786   2.873   2.616   8.783
  176MOL     H3 5787   2.906   2.605   8.886
  176MOL     H4 5788   2.820   2.524   8.755
  176MOL     C5 5789   2.672   2.839   8.179
  176MOL     C6 5790   2.989   2.640   8.686
  176MOL     H5 5791   3.043   2.548   8.661
  176MOL     H6 5792   3.058   2.712   8.732
  176MOL     C7 5793   2.922   2.704   8.564
  176MOL     H7 5794   2.985   2.781   8.518
  176MOL     H8 5795   2.897   2.628   8.490
  176MOL     C8 5796   2.581   2.763   8.103
  176MOL     H9 5797   2.485   2.736   8.146
  176MOL     C9 5798   2.797   2.872   8.124
  176MOL    H10 5799   2.868   2.929   8.184
  176MOL    C10 5800   2.637   2.882   8.319
  176MOL    H11 5801   2.643   2.991   8.327
  176MOL    H12 5802   2.535   2.850   8.342
  176MOL    C11 5803   2.614   2.723   7.973
  176MOL    H13 5804   2.543   2.666   7.914
  176MOL    C12 5805   2.738   2.758   7.919
  176MOL    H14 5806   2.763   2.727   7.818
  176MOL    C13 5807   2.830   2.832   7.994
  176MOL    H15 5808   2.927   2.857   7.952
  177MOL     O1 5809   2.731   3.606   0.815
  177MOL     O2 5810   2.826   3.603   1.386
  177MOL     H1 5811   2.854   3.688   1.430
  177MOL     O3 5812   2.598   3.655   0.996
  177MOL     O4 5813   2.838   3.755   1.226
  177MOL     N1 5814   2.798   3.548   1.022
  177MOL     C1 5815   2.702   3.611   0.947
  177MOL     C2 5816   2.814   3.640   1.258
  177MOL     C3 5817   2.779   3.521   1.166
  177MOL     H2 5818   2.675   3.494   1.187
  177MOL     C4 5819   2.873   3.400   1.189
  177MOL     H3 5820   2.906   3.390   1.293
  177MOL     H4 5821   2.820   3.309   1.161
  177MOL     C5 5822   2.672   3.623   0.585
  177MOL     C6 5823   2.989   3.425   1.092
  177MOL     H5 5824   3.043   3.333   1.067
  177MOL     H6 5825   3.058   3.496   1.138
  177MOL     C7 5826   2.922   3.489   0.970
  177MOL     H7 5827   2.985   3.565   0.924
  177MOL     H8 5828   2.897   3.412   0.896
  177MOL     C8 5829   2.581   3.547   0.510
  177MOL     H9 5830   2.485   3.520   0.552
  177MOL     C9 5831   2.797   3.657   0.531
  177MOL    H10 5832   2.868   3.713   0.591
  177MOL    C10 5833   2.637   3.666   0.725
  177MOL    H11 5834   2.642   3.775   0.733
  177MOL    H12 5835   2.535   3.634   0.749
  177MOL    C11 5836   2.614   3.507   0.380
  177MOL    H13 5837   2.543   3.450   0.320
  177MOL    C12 5838   2.738   3.542   0.325
  177MOL    H14 5839   2.763   3.511   0.224
  177MOL    C13 5840   2.831   3.616   0.400
  177MOL    H15 5841   2.927   3.641   0.358
  178MOL     O1 5842   2.730   3.606   3.346
  178MOL     O2 5843   2.826   3.603   3.918
  178MOL     H1 5844   2.854   3.688   3.961
  178MOL     O3 5845   2.598   3.654   3.528
  178MOL     O4 5846   2.838   3.755   3.757
  178MOL     N1 5847   2.798   3.548   3.554
  178MOL     C1 5848   2.702   3.610   3.479
  178MOL     C2 5849   2.814   3.640   3.790
  178MOL     C3 5850   2.779   3.521   3.697
  178MOL     H2 5851   2.675   3.494   3.718
  178MOL     C4 5852   2.873   3.400   3.720
  178MOL     H3 5853   2.906   3.390   3.824
  178MOL     H4 5854   2.820   3.309   3.693
  178MOL     C5 5855   2.672   3.623   3.116
  178MOL     C6 5856   2.989   3.425   3.624
  178MOL     H5 5857   3.043   3.333   3.599
  178MOL     H6 5858   3.058   3.497   3.669
  178MOL     C7 5859   2.922   3.489   3.502
  178MOL     H7 5860   2.985   3.565   3.456
  178MOL     H8 5861   2.897   3.412   3.428
  178MOL     C8 5862   2.581   3.548   3.041
  178MOL     H9 5863   2.485   3.520   3.084
  178MOL     C9 5864   2.797   3.657   3.062
  178MOL    H10 5865   2.868   3.713   3.122
  178MOL    C10 5866   2.637   3.666   3.256
  178MOL    H11 5867   2.643   3.775   3.264
  178MOL    H12 5868   2.535   3.634   3.280
  178MOL    C11 5869   2.613   3.508   2.911
  178MOL    H13 5870   2.543   3.451   2.852
  178MOL    C12 5871   2.738   3.542   2.856
  178MOL    H14 5872   2.762   3.512   2.755
  178MOL    C13 5873   2.830   3.617   2.931
  178MOL    H15 5874   2.927   3.642   2.889
  179MOL     O1 5875   2.730   3.606   5.878
  179MOL     O2 5876   2.826   3.603   6.449
  179MOL     H1 5877   2.854   3.688   6.493
  179MOL     O3 5878   2.598   3.654   6.059
  179MOL     O4 5879   2.838   3.755   6.288
  179MOL     N1 5880   2.798   3.548   6.085
  179MOL     C1 5881   2.702   3.610   6.010
  179MOL     C2 5882   2.814   3.640   6.321
  179MOL     C3 5883   2.779   3.521   6.229
  179MOL     H2 5884   2.675   3.494   6.250
  179MOL     C4 5885   2.873   3.400   6.252
  179MOL     H3 5886   2.906   3.390   6.355
  179MOL     H4 5887   2.820   3.309   6.224
  179MOL     C5 5888   2.672   3.623   5.647
  179MOL     C6 5889   2.989   3.425   6.155
  179MOL     H5 5890   3.043   3.333   6.130
  179MOL     H6 5891   3.058   3.497   6.200
  179MOL     C7 5892   2.922   3.489   6.033
  179MOL     H7 5893   2.985   3.566   5.987
  179MOL     H8 5894   2.897   3.412   5.959
  179MOL     C8 5895   2.581   3.548   5.572
  179MOL     H9 5896   2.485   3.521   5.615
  179MOL     C9 5897   2.797   3.657   5.593
  179MOL    H10 5898   2.868   3.713   5.653
  179MOL    C10 5899   2.637   3.666   5.788
  179MOL    H11 5900   2.643   3.775   5.796
  179MOL    H12 5901   2.535   3.634   5.811
  179MOL    C11 5902   2.613   3.508   5.442
  179MOL    H13 5903   2.543   3.450   5.383
  179MOL    C12 5904   2.738   3.542   5.388
  179MOL    H14 5905   2.762   3.511   5.286
  179MOL    C13 5906   2.830   3.616   5.463
  179MOL    H15 5907   2.927   3.641   5.420
  180MOL     O1 5908   2.730   3.606   8.409
  180MOL     O2 5909   2.826   3.603   8.980
  180MOL     H1 5910   2.854   3.688   9.024
  180MOL     O3 5911   2.598   3.654   8.590
  180MOL     O4 5912   2.838   3.755   8.820
  180MOL     N1 5913   2.798   3.548   8.616
  180MOL     C1 5914   2.702   3.610   8.541
  180MOL     C2 5915   2.814   3.640   8.852
  180MOL     C3 5916   2.779   3.521   8.760
  180MOL     H2 5917   2.675   3.494   8.781
  180MOL     C4 5918   2.873   3.400   8.783
  180MOL     H3 5919   2.906   3.390   8.887
  180MOL     H4 5920   2.820   3.309   8.755
  180MOL     C5 5921   2.672   3.623   8.179
  180MOL     C6 5922   2.989   3.425   8.686
  180MOL     H5 5923   3.043   3.333   8.661
  180MOL     H6 5924   3.058   3.496   8.732
  180MOL     C7 5925   2.922   3.489   8.564
  180MOL     H7 5926   2.985   3.565   8.518
  180MOL     H8 5927   2.897   3.412   8.490
  180MOL     C8 5928   2.581   3.548   8.103
  180MOL     H9 5929   2.485   3.521   8.146
  180MOL     C9 5930   2.797   3.657   8.124
  180MOL    H10 5931   2.868   3.713   8.184
  180MOL    C10 5932   2.637   3.666   8.319
  180MOL    H11 5933   2.643   3.775   8.327
  180MOL    H12 5934   2.535   3.634   8.342
  180MOL    C11 5935   2.613   3.508   7.973
  180MOL    H13 5936   2.543   3.450   7.914
  180MOL    C12 5937   2.738   3.542   7.919
  180MOL    H14 5938   2.763   3.511   7.818
  180MOL    C13 5939   2.830   3.616   7.994
  180MOL    H15 5940   2.927   3.641   7.952
  181MOL     O1 5941   2.730   4.390   0.815
  181MOL     O2 5942   2.826   4.387   1.386
  181MOL     H1 5943   2.853   4.473   1.430
  181MOL     O3 5944   2.598   4.439   0.996
  181MOL     O4 5945   2.838   4.540   1.226
  181MOL     N1 5946   2.798   4.332   1.022
  181MOL     C1 5947   2.702   4.395   0.947
  181MOL     C2 5948   2.814   4.425   1.258
  181MOL     C3 5949   2.779   4.305   1.166
  181MOL     H2 5950   2.675   4.278   1.187
  181MOL     C4 5951   2.873   4.185   1.189
  181MOL     H3 5952   2.906   4.174   1.293
  181MOL     H4 5953   2.820   4.093   1.161
  181MOL     C5 5954   2.672   4.408   0.585
  181MOL     C6 5955   2.989   4.209   1.092
  181MOL     H5 5956   3.043   4.117   1.067
  181MOL     H6 5957   3.058   4.281   1.138
  181MOL     C7 5958   2.922   4.273   0.970
  181MOL     H7 5959   2.985   4.350   0.924
  181MOL     H8 5960   2.897   4.196   0.896
  181MOL     C8 5961   2.581   4.332   0.510
  181MOL     H9 5962   2.485   4.305   0.552
  181MOL     C9 5963   2.797   4.441   0.530
  181MOL    H10 5964   2.868   4.498   0.590
  181MOL    C10 5965   2.637   4.451   0.725
  181MOL    H11 5966   2.643   4.560   0.733
  181MOL    H12 5967   2.535   4.419   0.748
  181MOL    C11 5968   2.614   4.292   0.380
  181MOL    H13 5969   2.543   4.234   0.321
  181MOL    C12 5970   2.738   4.326   0.325
  181MOL    H14 5971   2.763   4.295   0.224
  181MOL    C13 5972   2.831   4.401   0.400
  181MOL    H15 5973   2.927   4.426   0.358
  182MOL     O1 5974   2.730   4.390   3.346
  182MOL     O2 5975   2.826   4.387   3.918
  182MOL     H1 5976   2.854   4.472   3.961
  182MOL     O3 5977   2.598   4.439   3.528
  182MOL     O4 5978   2.839   4.539   3.757
  182MOL     N1 5979   2.798   4.332   3.554
  182MOL     C1 5980   2.702   4.395   3.479
  182MOL     C2 5981   2.814   4.424   3.790
  182MOL     C3 5982   2.779   4.305   3.697
  182MOL     H2 5983   2.675   4.278   3.718
  182MOL     C4 5984   2.873   4.185   3.720
  182MOL     H3 5985   2.906   4.174   3.824
  182MOL     H4 5986   2.820   4.093   3.692
  182MOL     C5 5987   2.672   4.408   3.116
  182MOL     C6 5988   2.989   4.209   3.624
  182MOL     H5 5989   3.043   4.117   3.599
  182MOL     H6 5990   3.058   4.281   3.669
  182MOL     C7 5991   2.922   4.273   3.502
  182MOL     H7 5992   2.985   4.350   3.455
  182MOL     H8 5993   2.897   4.196   3.428
  182MOL     C8 5994   2.581   4.332   3.041
  182MOL     H9 5995   2.485   4.305   3.084
  182MOL     C9 5996   2.797   4.441   3.062
  182MOL    H10 5997   2.868   4.497   3.122
  182MOL    C10 5998   2.637   4.451   3.256
  182MOL    H11 5999   2.643   4.560   3.264
  182MOL    H12 6000   2.535   4.419   3.280
  182MOL    C11 6001   2.613   4.292   2.911
  182MOL    H13 6002   2.543   4.235   2.852
  182MOL    C12 6003   2.738   4.327   2.856
  182MOL    H14 6004   2.762   4.296   2.755
  182MOL    C13 6005   2.830   4.401   2.931
  182MOL    H15 6006   2.927   4.426   2.889
  183MOL     O1 6007   2.730   4.390   5.878
  183MOL     O2 6008   2.826   4.387   6.449
  183MOL     H1 6009   2.854   4.472   6.493
  183MOL     O3 6010   2.598   4.439   6.059
  183MOL     O4 6011   2.839   4.539   6.288
  183MOL     N1 6012   2.797   4.332   6.085
  183MOL     C1 6013   2.702   4.395   6.010
  183MOL     C2 6014   2.814   4.424   6.321
  183MOL     C3 6015   2.779   4.305   6.229
  183MOL     H2 6016   2.675   4.278   6.250
  183MOL     C4 6017   2.873   4.184   6.252
  183MOL     H3 6018   2.906   4.174   6.355
  183MOL     H4 6019   2.820   4.093   6.224
  183MOL     C5 6020   2.672   4.408   5.647
  183MOL     C6 6021   2.989   4.209   6.155
  183MOL     H5 6022   3.043   4.117   6.130
  183MOL     H6 6023   3.058   4.281   6.201
  183MOL     C7 6024   2.922   4.273   6.033
  183MOL     H7 6025   2.985   4.350   5.987
  183MOL     H8 6026   2.897   4.196   5.959
  183MOL     C8 6027   2.581   4.332   5.572
  183MOL     H9 6028   2.485   4.305   5.615
  183MOL     C9 6029   2.797   4.441   5.593
  183MOL    H10 6030   2.868   4.497   5.653
  183MOL    C10 6031   2.637   4.451   5.788
  183MOL    H11 6032   2.643   4.560   5.796
  183MOL    H12 6033   2.535   4.419   5.811
  183MOL    C11 6034   2.614   4.292   5.442
  183MOL    H13 6035   2.543   4.235   5.383
  183MOL    C12 6036   2.738   4.327   5.388
  183MOL    H14 6037   2.762   4.296   5.286
  183MOL    C13 6038   2.830   4.401   5.463
  183MOL    H15 6039   2.927   4.426   5.420
  184MOL     O1 6040   2.730   4.390   8.409
  184MOL     O2 6041   2.826   4.387   8.980
  184MOL     H1 6042   2.854   4.472   9.024
  184MOL     O3 6043   2.598   4.439   8.590
  184MOL     O4 6044   2.838   4.539   8.820
  184MOL     N1 6045   2.798   4.332   8.616
  184MOL     C1 6046   2.702   4.395   8.541
  184MOL     C2 6047   2.814   4.424   8.852
  184MOL     C3 6048   2.779   4.305   8.760
  184MOL     H2 6049   2.675   4.278   8.781
  184MOL     C4 6050   2.873   4.184   8.783
  184MOL     H3 6051   2.906   4.174   8.886
  184MOL     H4 6052   2.820   4.093   8.755
  184MOL     C5 6053   2.672   4.408   8.179
  184MOL     C6 6054   2.989   4.209   8.686
  184MOL     H5 6055   3.043   4.117   8.661
  184MOL     H6 6056   3.058   4.281   8.732
  184MOL     C7 6057   2.922   4.273   8.564
  184MOL     H7 6058   2.985   4.350   8.518
  184MOL     H8 6059   2.897   4.196   8.490
  184MOL     C8 6060   2.581   4.332   8.103
  184MOL     H9 6061   2.485   4.305   8.146
  184MOL     C9 6062   2.797   4.441   8.124
  184MOL    H10 6063   2.868   4.497   8.184
  184MOL    C10 6064   2.637   4.451   8.319
  184MOL    H11 6065   2.643   4.560   8.327
  184MOL    H12 6066   2.535   4.419   8.342
  184MOL    C11 6067   2.614   4.292   7.973
  184MOL    H13 6068   2.543   4.235   7.914
  184MOL    C12 6069   2.738   4.327   7.919
  184MOL    H14 6070   2.763   4.296   7.818
  184MOL    C13 6071   2.830   4.401   7.994
  184MOL    H15 6072   2.927   4.426   7.952
  185MOL     O1 6073   2.730   5.175   0.815
  185MOL     O2 6074   2.826   5.172   1.386
  185MOL     H1 6075   2.854   5.257   1.430
  185MOL     O3 6076   2.598   5.223   0.996
  185MOL     O4 6077   2.838   5.324   1.226
  185MOL     N1 6078   2.798   5.117   1.022
  185MOL     C1 6079   2.702   5.180   0.947
  185MOL     C2 6080   2.814   5.209   1.258
  185MOL     C3 6081   2.779   5.089   1.166
  185MOL     H2 6082   2.675   5.063   1.187
  185MOL     C4 6083   2.873   4.969   1.189
  185MOL     H3 6084   2.906   4.958   1.292
  185MOL     H4 6085   2.820   4.877   1.161
  185MOL     C5 6086   2.672   5.192   0.585
  185MOL     C6 6087   2.989   4.994   1.092
  185MOL     H5 6088   3.043   4.902   1.067
  185MOL     H6 6089   3.058   5.065   1.138
  185MOL     C7 6090   2.922   5.058   0.970
  185MOL     H7 6091   2.985   5.134   0.924
  185MOL     H8 6092   2.897   4.981   0.896
  185MOL     C8 6093   2.581   5.116   0.510
  185MOL     H9 6094   2.485   5.089   0.552
  185MOL     C9 6095   2.797   5.225   0.530
  185MOL    H10 6096   2.868   5.282   0.590
  185MOL    C10 6097   2.637   5.235   0.725
  185MOL    H11 6098   2.643   5.344   0.733
  185MOL    H12 6099   2.535   5.203   0.748
  185MOL    C11 6100   2.614   5.076   0.379
  185MOL    H13 6101   2.543   5.019   0.320
  185MOL    C12 6102   2.738   5.111   0.325
  185MOL    H14 6103   2.763   5.080   0.224
  185MOL    C13 6104   2.831   5.185   0.400
  185MOL    H15 6105   2.927   5.210   0.358
  186MOL     O1 6106   2.730   5.175   3.346
  186MOL     O2 6107   2.826   5.172   3.918
  186MOL     H1 6108   2.854   5.257   3.961
  186MOL     O3 6109   2.598   5.223   3.528
  186MOL     O4 6110   2.838   5.324   3.757
  186MOL     N1 6111   2.798   5.117   3.554
  186MOL     C1 6112   2.702   5.179   3.479
  186MOL     C2 6113   2.814   5.209   3.790
  186MOL     C3 6114   2.779   5.089   3.697
  186MOL     H2 6115   2.675   5.062   3.718
  186MOL     C4 6116   2.873   4.969   3.720
  186MOL     H3 6117   2.906   4.958   3.824
  186MOL     H4 6118   2.820   4.877   3.692
  186MOL     C5 6119   2.672   5.192   3.116
  186MOL     C6 6120   2.989   4.994   3.624
  186MOL     H5 6121   3.043   4.902   3.599
  186MOL     H6 6122   3.058   5.066   3.669
  186MOL     C7 6123   2.922   5.057   3.502
  186MOL     H7 6124   2.985   5.134   3.455
  186MOL     H8 6125   2.897   4.981   3.428
  186MOL     C8 6126   2.581   5.116   3.041
  186MOL     H9 6127   2.485   5.089   3.084
  186MOL     C9 6128   2.797   5.225   3.062
  186MOL    H10 6129   2.868   5.282   3.121
  186MOL    C10 6130   2.637   5.235   3.256
  186MOL    H11 6131   2.643   5.344   3.264
  186MOL    H12 6132   2.535   5.203   3.280
  186MOL    C11 6133   2.614   5.076   2.911
  186MOL    H13 6134   2.543   5.019   2.852
  186MOL    C12 6135   2.738   5.111   2.856
  186MOL    H14 6136   2.762   5.080   2.755
  186MOL    C13 6137   2.830   5.185   2.931
  186MOL    H15 6138   2.927   5.210   2.889
  187MOL     O1 6139   2.730   5.175   5.878
  187MOL     O2 6140   2.826   5.172   6.449
  187MOL     H1 6141   2.854   5.257   6.493
  187MOL     O3 6142   2.598   5.223   6.059
  187MOL     O4 6143   2.838   5.324   6.288
  187MOL     N1 6144   2.798   5.117   6.085
  187MOL     C1 6145   2.702   5.179   6.010
  187MOL     C2 6146   2.814   5.209   6.321
  187MOL     C3 6147   2.779   5.089   6.229
  187MOL     H2 6148   2.675   5.062   6.250
  187MOL     C4 6149   2.873   4.969   6.252
  187MOL     H3 6150   2.906   4.958   6.355
  187MOL     H4 6151   2.820   4.877   6.224
  187MOL     C5 6152   2.672   5.192   5.647
  187MOL     C6 6153   2.989   4.994   6.155
  187MOL     H5 6154   3.043   4.902   6.130
  187MOL     H6 6155   3.058   5.065   6.201
  187MOL     C7 6156   2.922   5.058   6.033
  187MOL     H7 6157   2.985   5.135   5.987
  187MOL     H8 6158   2.897   4.981   5.959
  187MOL     C8 6159   2.581   5.116   5.572
  187MOL     H9 6160   2.485   5.089   5.615
  187MOL     C9 6161   2.797   5.225   5.593
  187MOL    H10 6162   2.868   5.282   5.653
  187MOL    C10 6163   2.637   5.235   5.787
  187MOL    H11 6164   2.643   5.344   5.795
  187MOL    H12 6165   2.535   5.203   5.811
  187MOL    C11 6166   2.613   5.076   5.442
  187MOL    H13 6167   2.543   5.019   5.383
  187MOL    C12 6168   2.738   5.111   5.388
  187MOL    H14 6169   2.762   5.080   5.286
  187MOL    C13 6170   2.830   5.185   5.463
  187MOL    H15 6171   2.927   5.210   5.420
  188MOL     O1 6172   2.730   5.174   8.409
  188MOL     O2 6173   2.826   5.172   8.980
  188MOL     H1 6174   2.854   5.257   9.024
  188MOL     O3 6175   2.598   5.223   8.590
  188MOL     O4 6176   2.838   5.324   8.819
  188MOL     N1 6177   2.798   5.117   8.616
  188MOL     C1 6178   2.702   5.179   8.541
  188MOL     C2 6179   2.814   5.209   8.852
  188MOL     C3 6180   2.779   5.089   8.760
  188MOL     H2 6181   2.675   5.063   8.781
  188MOL     C4 6182   2.873   4.969   8.783
  188MOL     H3 6183   2.906   4.958   8.886
  188MOL     H4 6184   2.820   4.877   8.755
  188MOL     C5 6185   2.672   5.192   8.179
  188MOL     C6 6186   2.989   4.994   8.686
  188MOL     H5 6187   3.043   4.902   8.661
  188MOL     H6 6188   3.058   5.065   8.732
  188MOL     C7 6189   2.922   5.058   8.564
  188MOL     H7 6190   2.985   5.134   8.518
  188MOL     H8 6191   2.897   4.981   8.490
  188MOL     C8 6192   2.581   5.116   8.103
  188MOL     H9 6193   2.485   5.089   8.146
  188MOL     C9 6194   2.797   5.225   8.124
  188MOL    H10 6195   2.868   5.282   8.184
  188MOL    C10 6196   2.637   5.235   8.319
  188MOL    H11 6197   2.643   5.344   8.327
  188MOL    H12 6198   2.535   5.203   8.342
  188MOL    C11 6199   2.614   5.076   7.973
  188MOL    H13 6200   2.543   5.019   7.914
  188MOL    C12 6201   2.738   5.111   7.919
  188MOL    H14 6202   2.763   5.080   7.818
  188MOL    C13 6203   2.830   5.185   7.994
  188MOL    H15 6204   2.927   5.210   7.952
  189MOL     O1 6205   2.731   5.959   0.815
  189MOL     O2 6206   2.826   5.956   1.386
  189MOL     H1 6207   2.854   6.041   1.430
  189MOL     O3 6208   2.598   6.008   0.996
  189MOL     O4 6209   2.838   6.108   1.226
  189MOL     N1 6210   2.798   5.901   1.022
  189MOL     C1 6211   2.702   5.964   0.947
  189MOL     C2 6212   2.814   5.993   1.258
  189MOL     C3 6213   2.779   5.874   1.166
  189MOL     H2 6214   2.675   5.847   1.187
  189MOL     C4 6215   2.873   5.753   1.189
  189MOL     H3 6216   2.906   5.743   1.293
  189MOL     H4 6217   2.820   5.662   1.161
  189MOL     C5 6218   2.672   5.976   0.585
  189MOL     C6 6219   2.989   5.778   1.092
  189MOL     H5 6220   3.043   5.686   1.067
  189MOL     H6 6221   3.058   5.849   1.138
  189MOL     C7 6222   2.922   5.842   0.970
  189MOL     H7 6223   2.985   5.918   0.924
  189MOL     H8 6224   2.897   5.765   0.896
  189MOL     C8 6225   2.581   5.900   0.510
  189MOL     H9 6226   2.485   5.873   0.552
  189MOL     C9 6227   2.797   6.010   0.531
  189MOL    H10 6228   2.868   6.066   0.591
  189MOL    C10 6229   2.637   6.019   0.725
  189MOL    H11 6230   2.642   6.128   0.733
  189MOL    H12 6231   2.535   5.987   0.749
  189MOL    C11 6232   2.614   5.860   0.380
  189MOL    H13 6233   2.543   5.803   0.320
  189MOL    C12 6234   2.738   5.895   0.325
  189MOL    H14 6235   2.763   5.864   0.224
  189MOL    C13 6236   2.831   5.969   0.400
  189MOL    H15 6237   2.927   5.995   0.358
  190MOL     O1 6238   2.730   5.959   3.346
  190MOL     O2 6239   2.826   5.956   3.918
  190MOL     H1 6240   2.854   6.041   3.961
  190MOL     O3 6241   2.599   6.007   3.528
  190MOL     O4 6242   2.838   6.108   3.757
  190MOL     N1 6243   2.798   5.901   3.554
  190MOL     C1 6244   2.702   5.964   3.479
  190MOL     C2 6245   2.814   5.993   3.790
  190MOL     C3 6246   2.779   5.874   3.697
  190MOL     H2 6247   2.675   5.847   3.718
  190MOL     C4 6248   2.873   5.753   3.720
  190MOL     H3 6249   2.906   5.743   3.824
  190MOL     H4 6250   2.820   5.662   3.693
  190MOL     C5 6251   2.672   5.976   3.116
  190MOL     C6 6252   2.989   5.778   3.624
  190MOL     H5 6253   3.043   5.686   3.599
  190MOL     H6 6254   3.058   5.850   3.669
  190MOL     C7 6255   2.922   5.842   3.502
  190MOL     H7 6256   2.985   5.919   3.456
  190MOL     H8 6257   2.897   5.765   3.428
  190MOL     C8 6258   2.581   5.901   3.041
  190MOL     H9 6259   2.485   5.873   3.084
  190MOL     C9 6260   2.797   6.010   3.062
  190MOL    H10 6261   2.868   6.066   3.122
  190MOL    C10 6262   2.637   6.019   3.256
  190MOL    H11 6263   2.643   6.128   3.264
  190MOL    H12 6264   2.535   5.987   3.280
  190MOL    C11 6265   2.613   5.861   2.911
  190MOL    H13 6266   2.543   5.804   2.852
  190MOL    C12 6267   2.738   5.895   2.856
  190MOL    H14 6268   2.762   5.865   2.755
  190MOL    C13 6269   2.830   5.970   2.931
  190MOL    H15 6270   2.927   5.995   2.889
  191MOL     O1 6271   2.730   5.959   5.878
  191MOL     O2 6272   2.826   5.956   6.449
  191MOL     H1 6273   2.854   6.041   6.493
  191MOL     O3 6274   2.598   6.007   6.059
  191MOL     O4 6275   2.838   6.108   6.288
  191MOL     N1 6276   2.798   5.901   6.085
  191MOL     C1 6277   2.702   5.964   6.010
  191MOL     C2 6278   2.814   5.993   6.321
  191MOL     C3 6279   2.779   5.874   6.229
  191MOL     H2 6280   2.675   5.847   6.250
  191MOL     C4 6281   2.873   5.753   6.252
  191MOL     H3 6282   2.906   5.743   6.355
  191MOL     H4 6283   2.820   5.662   6.224
  191MOL     C5 6284   2.672   5.976   5.647
  191MOL     C6 6285   2.989   5.778   6.155
  191MOL     H5 6286   3.043   5.686   6.130
  191MOL     H6 6287   3.058   5.850   6.201
  191MOL     C7 6288   2.922   5.842   6.033
  191MOL     H7 6289   2.985   5.919   5.987
  191MOL     H8 6290   2.897   5.765   5.959
  191MOL     C8 6291   2.581   5.901   5.572
  191MOL     H9 6292   2.485   5.874   5.615
  191MOL     C9 6293   2.797   6.010   5.593
  191MOL    H10 6294   2.868   6.066   5.653
  191MOL    C10 6295   2.637   6.019   5.787
  191MOL    H11 6296   2.643   6.128   5.796
  191MOL    H12 6297   2.535   5.987   5.811
  191MOL    C11 6298   2.613   5.861   5.442
  191MOL    H13 6299   2.543   5.804   5.383
  191MOL    C12 6300   2.738   5.895   5.388
  191MOL    H14 6301   2.762   5.864   5.286
  191MOL    C13 6302   2.830   5.969   5.463
  191MOL    H15 6303   2.927   5.994   5.420
  192MOL     O1 6304   2.731   5.959   8.409
  192MOL     O2 6305   2.826   5.956   8.980
  192MOL     H1 6306   2.854   6.041   9.024
  192MOL     O3 6307   2.598   6.007   8.590
  192MOL     O4 6308   2.838   6.108   8.820
  192MOL     N1 6309   2.798   5.901   8.616
  192MOL     C1 6310   2.702   5.964   8.541
  192MOL     C2 6311   2.814   5.993   8.852
  192MOL     C3 6312   2.779   5.874   8.760
  192MOL     H2 6313   2.675   5.847   8.781
  192MOL     C4 6314   2.873   5.753   8.783
  192MOL     H3 6315   2.906   5.743   8.886
  192MOL     H4 6316   2.820   5.662   8.755
  192MOL     C5 6317   2.672   5.976   8.179
  192MOL     C6 6318   2.989   5.778   8.686
  192MOL     H5 6319   3.043   5.686   8.661
  192MOL     H6 6320   3.058   5.849   8.732
  192MOL     C7 6321   2.922   5.842   8.564
  192MOL     H7 6322   2.985   5.918   8.518
  192MOL     H8 6323   2.897   5.765   8.490
  192MOL     C8 6324   2.581   5.901   8.103
  192MOL     H9 6325   2.485   5.874   8.146
  192MOL     C9 6326   2.797   6.010   8.124
  192MOL    H10 6327   2.868   6.066   8.184
  192MOL    C10 6328   2.637   6.019   8.319
  192MOL    H11 6329   2.642   6.128   8.327
  192MOL    H12 6330   2.535   5.987   8.342
  192MOL    C11 6331   2.613   5.861   7.973
  192MOL    H13 6332   2.543   5.803   7.914
  192MOL    C12 6333   2.738   5.895   7.919
  192MOL    H14 6334   2.763   5.864   7.818
  192MOL    C13 6335   2.830   5.969   7.994
  192MOL    H15 6336   2.927   5.994   7.952
  193MOL     O1 6337   2.731   6.744   0.815
  193MOL     O2 6338   2.826   6.740   1.386
  193MOL     H1 6339   2.853   6.826   1.430
  193MOL     O3 6340   2.599   6.792   0.996
  193MOL     O4 6341   2.838   6.893   1.226
  193MOL     N1 6342   2.798   6.686   1.022
  193MOL     C1 6343   2.702   6.749   0.948
  193MOL     C2 6344   2.814   6.778   1.258
  193MOL     C3 6345   2.779   6.658   1.166
  193MOL     H2 6346   2.675   6.631   1.187
  193MOL     C4 6347   2.873   6.538   1.189
  193MOL     H3 6348   2.906   6.527   1.292
  193MOL     H4 6349   2.820   6.446   1.161
  193MOL     C5 6350   2.672   6.761   0.585
  193MOL     C6 6351   2.989   6.562   1.092
  193MOL     H5 6352   3.043   6.470   1.067
  193MOL     H6 6353   3.058   6.634   1.138
  193MOL     C7 6354   2.922   6.626   0.970
  193MOL     H7 6355   2.985   6.703   0.924
  193MOL     H8 6356   2.897   6.550   0.896
  193MOL     C8 6357   2.581   6.685   0.510
  193MOL     H9 6358   2.485   6.658   0.552
  193MOL     C9 6359   2.797   6.794   0.530
  193MOL    H10 6360   2.868   6.851   0.590
  193MOL    C10 6361   2.637   6.804   0.725
  193MOL    H11 6362   2.643   6.913   0.733
  193MOL    H12 6363   2.535   6.772   0.749
  193MOL    C11 6364   2.614   6.645   0.380
  193MOL    H13 6365   2.543   6.587   0.321
  193MOL    C12 6366   2.738   6.679   0.325
  193MOL    H14 6367   2.763   6.648   0.224
  193MOL    C13 6368   2.831   6.754   0.400
  193MOL    H15 6369   2.927   6.779   0.358
  194MOL     O1 6370   2.730   6.743   3.346
  194MOL     O2 6371   2.826   6.740   3.918
  194MOL     H1 6372   2.853   6.826   3.961
  194MOL     O3 6373   2.598   6.792   3.528
  194MOL     O4 6374   2.839   6.892   3.757
  194MOL     N1 6375   2.798   6.685   3.554
  194MOL     C1 6376   2.702   6.749   3.479
  194MOL     C2 6377   2.814   6.777   3.790
  194MOL     C3 6378   2.779   6.658   3.697
  194MOL     H2 6379   2.675   6.631   3.718
  194MOL     C4 6380   2.873   6.538   3.720
  194MOL     H3 6381   2.906   6.527   3.824
  194MOL     H4 6382   2.820   6.446   3.692
  194MOL     C5 6383   2.672   6.761   3.116
  194MOL     C6 6384   2.989   6.562   3.624
  194MOL     H5 6385   3.043   6.470   3.599
  194MOL     H6 6386   3.058   6.634   3.669
  194MOL     C7 6387   2.922   6.626   3.502
  194MOL     H7 6388   2.985   6.703   3.456
  194MOL     H8 6389   2.897   6.549   3.428
  194MOL     C8 6390   2.581   6.685   3.041
  194MOL     H9 6391   2.485   6.658   3.084
  194MOL     C9 6392   2.797   6.794   3.062
  194MOL    H10 6393   2.868   6.851   3.121
  194MOL    C10 6394   2.637   6.804   3.256
  194MOL    H11 6395   2.643   6.913   3.264
  194MOL    H12 6396   2.535   6.772   3.280
  194MOL    C11 6397   2.614   6.645   2.911
  194MOL    H13 6398   2.543   6.588   2.852
  194MOL    C12 6399   2.738   6.680   2.856
  194MOL    H14 6400   2.762   6.649   2.755
  194MOL    C13 6401   2.830   6.754   2.931
  194MOL    H15 6402   2.927   6.780   2.889
  195MOL     O1 6403   2.730   6.743   5.878
  195MOL     O2 6404   2.826   6.740   6.449
  195MOL     H1 6405   2.854   6.825   6.493
  195MOL     O3 6406   2.598   6.792   6.059
  195MOL     O4 6407   2.839   6.892   6.288
  195MOL     N1 6408   2.798   6.685   6.085
  195MOL     C1 6409   2.702   6.749   6.010
  195MOL     C2 6410   2.814   6.777   6.321
  195MOL     C3 6411   2.779   6.658   6.229
  195MOL     H2 6412   2.675   6.631   6.250
  195MOL     C4 6413   2.873   6.538   6.251
  195MOL     H3 6414   2.906   6.527   6.355
  195MOL     H4 6415   2.820   6.446   6.223
  195MOL     C5 6416   2.672   6.761   5.647
  195MOL     C6 6417   2.989   6.562   6.155
  195MOL     H5 6418   3.043   6.470   6.130
  195MOL     H6 6419   3.058   6.634   6.201
  195MOL     C7 6420   2.922   6.626   6.033
  195MOL     H7 6421   2.985   6.703   5.987
  195MOL     H8 6422   2.897   6.550   5.959
  195MOL     C8 6423   2.581   6.685   5.572
  195MOL     H9 6424   2.485   6.658   5.615
  195MOL     C9 6425   2.797   6.794   5.593
  195MOL    H10 6426   2.868   6.851   5.653
  195MOL    C10 6427   2.637   6.804   5.788
  195MOL    H11 6428   2.643   6.913   5.796
  195MOL    H12 6429   2.535   6.772   5.811
  195MOL    C11 6430   2.614   6.645   5.442
  195MOL    H13 6431   2.543   6.588   5.383
  195MOL    C12 6432   2.738   6.680   5.388
  195MOL    H14 6433   2.762   6.649   5.286
  195MOL    C13 6434   2.830   6.754   5.463
  195MOL    H15 6435   2.927   6.779   5.420
  196MOL     O1 6436   2.730   6.743   8.409
  196MOL     O2 6437   2.826   6.740   8.980
  196MOL     H1 6438   2.854   6.825   9.024
  196MOL     O3 6439   2.598   6.792   8.590
  196MOL     O4 6440   2.838   6.892   8.820
  196MOL     N1 6441   2.798   6.685   8.616
  196MOL     C1 6442   2.702   6.749   8.542
  196MOL     C2 6443   2.814   6.777   8.852
  196MOL     C3 6444   2.779   6.658   8.760
  196MOL     H2 6445   2.675   6.631   8.781
  196MOL     C4 6446   2.873   6.538   8.783
  196MOL     H3 6447   2.906   6.527   8.886
  196MOL     H4 6448   2.820   6.446   8.755
  196MOL     C5 6449   2.672   6.761   8.179
  196MOL     C6 6450   2.989   6.562   8.686
  196MOL     H5 6451   3.043   6.470   8.661
  196MOL     H6 6452   3.058   6.634   8.732
  196MOL     C7 6453   2.922   6.626   8.564
  196MOL     H7 6454   2.985   6.703   8.518
  196MOL     H8 6455   2.897   6.550   8.490
  196MOL     C8 6456   2.581   6.685   8.104
  196MOL     H9 6457   2.485   6.658   8.146
  196MOL     C9 6458   2.797   6.794   8.124
  196MOL    H10 6459   2.868   6.851   8.184
  196MOL    C10 6460   2.637   6.804   8.319
  196MOL    H11 6461   2.643   6.913   8.327
  196MOL    H12 6462   2.535   6.772   8.342
  196MOL    C11 6463   2.614   6.645   7.973
  196MOL    H13 6464   2.543   6.588   7.914
  196MOL    C12 6465   2.738   6.680   7.919
  196MOL    H14 6466   2.763   6.649   7.818
  196MOL    C13 6467   2.830   6.754   7.994
  196MOL    H15 6468   2.927   6.779   7.952
  197MOL     O1 6469   2.730   7.528   0.815
  197MOL     O2 6470   2.827   7.528   1.385
  197MOL     H1 6471   2.854   7.613   1.427
  197MOL     O3 6472   2.598   7.576   0.997
  197MOL     O4 6473   2.839   7.678   1.223
  197MOL     N1 6474   2.797   7.469   1.022
  197MOL     C1 6475   2.701   7.533   0.948
  197MOL     C2 6476   2.815   7.563   1.257
  197MOL     C3 6477   2.779   7.443   1.166
  197MOL     H2 6478   2.675   7.416   1.188
  197MOL     C4 6479   2.873   7.323   1.189
  197MOL     H3 6480   2.906   7.313   1.293
  197MOL     H4 6481   2.820   7.231   1.161
  197MOL     C5 6482   2.672   7.545   0.585
  197MOL     C6 6483   2.989   7.347   1.093
  197MOL     H5 6484   3.043   7.255   1.068
  197MOL     H6 6485   3.058   7.419   1.138
  197MOL     C7 6486   2.921   7.411   0.970
  197MOL     H7 6487   2.984   7.488   0.924
  197MOL     H8 6488   2.897   7.334   0.896
  197MOL     C8 6489   2.581   7.469   0.510
  197MOL     H9 6490   2.485   7.441   0.553
  197MOL     C9 6491   2.797   7.578   0.530
  197MOL    H10 6492   2.868   7.635   0.590
  197MOL    C10 6493   2.637   7.588   0.725
  197MOL    H11 6494   2.643   7.697   0.733
  197MOL    H12 6495   2.534   7.556   0.749
  197MOL    C11 6496   2.613   7.429   0.380
  197MOL    H13 6497   2.543   7.372   0.321
  197MOL    C12 6498   2.738   7.464   0.325
  197MOL    H14 6499   2.763   7.433   0.224
  197MOL    C13 6500   2.830   7.538   0.400
  197MOL    H15 6501   2.927   7.564   0.358
  198MOL     O1 6502   2.730   7.528   3.347
  198MOL     O2 6503   2.827   7.528   3.916
  198MOL     H1 6504   2.854   7.614   3.959
  198MOL     O3 6505   2.598   7.576   3.528
  198MOL     O4 6506   2.839   7.678   3.754
  198MOL     N1 6507   2.797   7.469   3.554
  198MOL     C1 6508   2.701   7.533   3.479
  198MOL     C2 6509   2.815   7.563   3.788
  198MOL     C3 6510   2.779   7.443   3.697
  198MOL     H2 6511   2.675   7.416   3.719
  198MOL     C4 6512   2.873   7.323   3.721
  198MOL     H3 6513   2.906   7.313   3.824
  198MOL     H4 6514   2.820   7.231   3.693
  198MOL     C5 6515   2.672   7.545   3.116
  198MOL     C6 6516   2.989   7.347   3.624
  198MOL     H5 6517   3.043   7.255   3.599
  198MOL     H6 6518   3.058   7.419   3.669
  198MOL     C7 6519   2.921   7.411   3.502
  198MOL     H7 6520   2.984   7.488   3.456
  198MOL     H8 6521   2.898   7.334   3.427
  198MOL     C8 6522   2.581   7.469   3.041
  198MOL     H9 6523   2.485   7.442   3.084
  198MOL     C9 6524   2.797   7.578   3.062
  198MOL    H10 6525   2.869   7.635   3.122
  198MOL    C10 6526   2.637   7.588   3.256
  198MOL    H11 6527   2.643   7.697   3.264
  198MOL    H12 6528   2.535   7.556   3.280
  198MOL    C11 6529   2.614   7.429   2.911
  198MOL    H13 6530   2.543   7.372   2.852
  198MOL    C12 6531   2.738   7.464   2.856
  198MOL    H14 6532   2.762   7.434   2.755
  198MOL    C13 6533   2.830   7.538   2.931
  198MOL    H15 6534   2.927   7.564   2.889
  199MOL     O1 6535   2.730   7.528   5.878
  199MOL     O2 6536   2.827   7.527   6.448
  199MOL     H1 6537   2.854   7.613   6.490
  199MOL     O3 6538   2.598   7.576   6.059
  199MOL     O4 6539   2.839   7.678   6.286
  199MOL     N1 6540   2.797   7.469   6.085
  199MOL     C1 6541   2.701   7.533   6.010
  199MOL     C2 6542   2.815   7.563   6.320
  199MOL     C3 6543   2.779   7.443   6.229
  199MOL     H2 6544   2.675   7.416   6.250
  199MOL     C4 6545   2.873   7.323   6.252
  199MOL     H3 6546   2.906   7.313   6.356
  199MOL     H4 6547   2.820   7.231   6.224
  199MOL     C5 6548   2.672   7.545   5.648
  199MOL     C6 6549   2.989   7.347   6.155
  199MOL     H5 6550   3.043   7.255   6.130
  199MOL     H6 6551   3.058   7.419   6.200
  199MOL     C7 6552   2.921   7.411   6.033
  199MOL     H7 6553   2.984   7.488   5.987
  199MOL     H8 6554   2.897   7.334   5.959
  199MOL     C8 6555   2.581   7.469   5.572
  199MOL     H9 6556   2.485   7.442   5.615
  199MOL     C9 6557   2.797   7.578   5.593
  199MOL    H10 6558   2.869   7.635   5.653
  199MOL    C10 6559   2.637   7.588   5.788
  199MOL    H11 6560   2.643   7.697   5.796
  199MOL    H12 6561   2.535   7.556   5.811
  199MOL    C11 6562   2.613   7.429   5.442
  199MOL    H13 6563   2.543   7.372   5.383
  199MOL    C12 6564   2.738   7.464   5.387
  199MOL    H14 6565   2.762   7.434   5.286
  199MOL    C13 6566   2.830   7.538   5.463
  199MOL    H15 6567   2.927   7.564   5.420
  200MOL     O1 6568   2.730   7.528   8.409
  200MOL     O2 6569   2.827   7.528   8.979
  200MOL     H1 6570   2.854   7.613   9.021
  200MOL     O3 6571   2.598   7.576   8.590
  200MOL     O4 6572   2.839   7.678   8.817
  200MOL     N1 6573   2.797   7.469   8.616
  200MOL     C1 6574   2.701   7.533   8.541
  200MOL     C2 6575   2.815   7.563   8.851
  200MOL     C3 6576   2.779   7.443   8.760
  200MOL     H2 6577   2.675   7.416   8.782
  200MOL     C4 6578   2.873   7.323   8.783
  200MOL     H3 6579   2.906   7.313   8.887
  200MOL     H4 6580   2.820   7.231   8.755
  200MOL     C5 6581   2.672   7.545   8.179
  200MOL     C6 6582   2.989   7.347   8.687
  200MOL     H5 6583   3.043   7.255   8.662
  200MOL     H6 6584   3.058   7.419   8.732
  200MOL     C7 6585   2.921   7.411   8.564
  200MOL     H7 6586   2.984   7.488   8.518
  200MOL     H8 6587   2.897   7.334   8.490
  200MOL     C8 6588   2.581   7.469   8.104
  200MOL     H9 6589   2.485   7.442   8.147
  200MOL     C9 6590   2.797   7.578   8.124
  200MOL    H10 6591   2.869   7.635   8.184
  200MOL    C10 6592   2.637   7.588   8.319
  200MOL    H11 6593   2.643   7.698   8.327
  200MOL    H12 6594   2.535   7.556   8.342
  200MOL    C11 6595   2.613   7.429   7.973
  200MOL    H13 6596   2.543   7.372   7.915
  200MOL    C12 6597   2.738   7.464   7.919
  200MOL    H14 6598   2.762   7.434   7.817
  200MOL    C13 6599   2.830   7.538   7.994
  200MOL    H15 6600   2.927   7.564   7.951
  201MOL     O1 6601   3.343   0.468   0.815
  201MOL     O2 6602   3.439   0.465   1.386
  201MOL     H1 6603   3.466   0.551   1.430
  201MOL     O3 6604   3.211   0.515   0.996
  201MOL     O4 6605   3.451   0.617   1.226
  201MOL     N1 6606   3.411   0.410   1.022
  201MOL     C1 6607   3.314   0.473   0.947
  201MOL     C2 6608   3.426   0.503   1.258
  201MOL     C3 6609   3.392   0.383   1.166
  201MOL     H2 6610   3.288   0.356   1.187
  201MOL     C4 6611   3.485   0.263   1.189
  201MOL     H3 6612   3.519   0.253   1.293
  201MOL     H4 6613   3.433   0.171   1.162
  201MOL     C5 6614   3.285   0.486   0.585
  201MOL     C6 6615   3.602   0.287   1.093
  201MOL     H5 6616   3.656   0.195   1.068
  201MOL     H6 6617   3.671   0.359   1.138
  201MOL     C7 6618   3.535   0.351   0.970
  201MOL     H7 6619   3.598   0.428   0.925
  201MOL     H8 6620   3.510   0.275   0.896
  201MOL     C8 6621   3.193   0.411   0.509
  201MOL     H9 6622   3.097   0.384   0.552
  201MOL     C9 6623   3.410   0.519   0.530
  201MOL    H10 6624   3.481   0.576   0.590
  201MOL    C10 6625   3.250   0.529   0.725
  201MOL    H11 6626   3.255   0.638   0.733
  201MOL    H12 6627   3.148   0.497   0.749
  201MOL    C11 6628   3.226   0.370   0.379
  201MOL    H13 6629   3.155   0.312   0.321
  201MOL    C12 6630   3.351   0.404   0.325
  201MOL    H14 6631   3.376   0.373   0.224
  201MOL    C13 6632   3.443   0.479   0.400
  201MOL    H15 6633   3.540   0.504   0.358
  202MOL     O1 6634   3.343   0.468   3.346
  202MOL     O2 6635   3.438   0.465   3.918
  202MOL     H1 6636   3.466   0.551   3.961
  202MOL     O3 6637   3.210   0.515   3.528
  202MOL     O4 6638   3.451   0.617   3.757
  202MOL     N1 6639   3.410   0.410   3.554
  202MOL     C1 6640   3.314   0.473   3.479
  202MOL     C2 6641   3.426   0.503   3.790
  202MOL     C3 6642   3.392   0.383   3.697
  202MOL     H2 6643   3.288   0.356   3.718
  202MOL     C4 6644   3.485   0.263   3.721
  202MOL     H3 6645   3.519   0.252   3.824
  202MOL     H4 6646   3.433   0.171   3.693
  202MOL     C5 6647   3.285   0.486   3.116
  202MOL     C6 6648   3.602   0.287   3.624
  202MOL     H5 6649   3.656   0.195   3.599
  202MOL     H6 6650   3.671   0.359   3.670
  202MOL     C7 6651   3.534   0.351   3.502
  202MOL     H7 6652   3.598   0.428   3.456
  202MOL     H8 6653   3.510   0.274   3.428
  202MOL     C8 6654   3.193   0.411   3.041
  202MOL     H9 6655   3.097   0.384   3.083
  202MOL     C9 6656   3.410   0.519   3.062
  202MOL    H10 6657   3.481   0.576   3.121
  202MOL    C10 6658   3.250   0.529   3.256
  202MOL    H11 6659   3.256   0.638   3.264
  202MOL    H12 6660   3.147   0.497   3.280
  202MOL    C11 6661   3.226   0.370   2.911
  202MOL    H13 6662   3.156   0.313   2.852
  202MOL    C12 6663   3.351   0.404   2.856
  202MOL    H14 6664   3.375   0.374   2.755
  202MOL    C13 6665   3.443   0.479   2.931
  202MOL    H15 6666   3.540   0.504   2.889
  203MOL     O1 6667   3.343   0.468   5.877
  203MOL     O2 6668   3.438   0.465   6.449
  203MOL     H1 6669   3.466   0.551   6.492
  203MOL     O3 6670   3.210   0.515   6.059
  203MOL     O4 6671   3.451   0.617   6.288
  203MOL     N1 6672   3.410   0.410   6.085
  203MOL     C1 6673   3.314   0.473   6.010
  203MOL     C2 6674   3.426   0.503   6.321
  203MOL     C3 6675   3.392   0.383   6.228
  203MOL     H2 6676   3.288   0.356   6.250
  203MOL     C4 6677   3.485   0.263   6.252
  203MOL     H3 6678   3.519   0.252   6.355
  203MOL     H4 6679   3.433   0.171   6.224
  203MOL     C5 6680   3.285   0.486   5.647
  203MOL     C6 6681   3.602   0.287   6.155
  203MOL     H5 6682   3.656   0.195   6.130
  203MOL     H6 6683   3.671   0.359   6.201
  203MOL     C7 6684   3.534   0.351   6.033
  203MOL     H7 6685   3.598   0.428   5.987
  203MOL     H8 6686   3.510   0.275   5.959
  203MOL     C8 6687   3.193   0.411   5.572
  203MOL     H9 6688   3.097   0.384   5.614
  203MOL     C9 6689   3.410   0.519   5.593
  203MOL    H10 6690   3.481   0.576   5.653
  203MOL    C10 6691   3.250   0.529   5.787
  203MOL    H11 6692   3.255   0.638   5.796
  203MOL    H12 6693   3.147   0.497   5.811
  203MOL    C11 6694   3.226   0.370   5.442
  203MOL    H13 6695   3.156   0.313   5.383
  203MOL    C12 6696   3.351   0.404   5.388
  203MOL    H14 6697   3.376   0.373   5.287
  203MOL    C13 6698   3.443   0.479   5.463
  203MOL    H15 6699   3.540   0.504   5.420
  204MOL     O1 6700   3.343   0.468   8.409
  204MOL     O2 6701   3.438   0.465   8.980
  204MOL     H1 6702   3.466   0.551   9.024
  204MOL     O3 6703   3.210   0.515   8.590
  204MOL     O4 6704   3.451   0.617   8.819
  204MOL     N1 6705   3.410   0.410   8.616
  204MOL     C1 6706   3.314   0.473   8.541
  204MOL     C2 6707   3.426   0.503   8.852
  204MOL     C3 6708   3.392   0.383   8.760
  204MOL     H2 6709   3.288   0.356   8.781
  204MOL     C4 6710   3.485   0.263   8.783
  204MOL     H3 6711   3.519   0.253   8.887
  204MOL     H4 6712   3.433   0.171   8.755
  204MOL     C5 6713   3.285   0.486   8.179
  204MOL     C6 6714   3.602   0.287   8.686
  204MOL     H5 6715   3.656   0.195   8.661
  204MOL     H6 6716   3.671   0.359   8.732
  204MOL     C7 6717   3.534   0.351   8.564
  204MOL     H7 6718   3.598   0.428   8.519
  204MOL     H8 6719   3.510   0.275   8.490
  204MOL     C8 6720   3.193   0.411   8.103
  204MOL     H9 6721   3.097   0.384   8.146
  204MOL     C9 6722   3.410   0.519   8.124
  204MOL    H10 6723   3.481   0.576   8.184
  204MOL    C10 6724   3.250   0.529   8.319
  204MOL    H11 6725   3.255   0.638   8.327
  204MOL    H12 6726   3.147   0.497   8.342
  204MOL    C11 6727   3.226   0.370   7.973
  204MOL    H13 6728   3.156   0.313   7.914
  204MOL    C12 6729   3.351   0.404   7.919
  204MOL    H14 6730   3.376   0.373   7.818
  204MOL    C13 6731   3.443   0.479   7.994
  204MOL    H15 6732   3.540   0.504   7.952
  205MOL     O1 6733   3.343   1.253   0.815
  205MOL     O2 6734   3.439   1.250   1.386
  205MOL     H1 6735   3.467   1.335   1.430
  205MOL     O3 6736   3.211   1.301   0.996
  205MOL     O4 6737   3.450   1.403   1.226
  205MOL     N1 6738   3.410   1.195   1.022
  205MOL     C1 6739   3.314   1.258   0.947
  205MOL     C2 6740   3.427   1.287   1.258
  205MOL     C3 6741   3.392   1.168   1.166
  205MOL     H2 6742   3.288   1.141   1.187
  205MOL     C4 6743   3.485   1.047   1.189
  205MOL     H3 6744   3.519   1.037   1.292
  205MOL     H4 6745   3.432   0.956   1.161
  205MOL     C5 6746   3.285   1.270   0.585
  205MOL     C6 6747   3.601   1.072   1.092
  205MOL     H5 6748   3.655   0.980   1.067
  205MOL     H6 6749   3.671   1.143   1.138
  205MOL     C7 6750   3.534   1.136   0.970
  205MOL     H7 6751   3.598   1.213   0.924
  205MOL     H8 6752   3.510   1.059   0.896
  205MOL     C8 6753   3.193   1.194   0.510
  205MOL     H9 6754   3.097   1.167   0.552
  205MOL     C9 6755   3.410   1.304   0.530
  205MOL    H10 6756   3.481   1.360   0.590
  205MOL    C10 6757   3.250   1.313   0.725
  205MOL    H11 6758   3.255   1.422   0.733
  205MOL    H12 6759   3.147   1.281   0.749
  205MOL    C11 6760   3.226   1.154   0.380
  205MOL    H13 6761   3.155   1.097   0.321
  205MOL    C12 6762   3.351   1.189   0.325
  205MOL    H14 6763   3.376   1.158   0.224
  205MOL    C13 6764   3.443   1.263   0.400
  205MOL    H15 6765   3.540   1.289   0.358
  206MOL     O1 6766   3.343   1.252   3.346
  206MOL     O2 6767   3.439   1.250   3.918
  206MOL     H1 6768   3.467   1.335   3.961
  206MOL     O3 6769   3.211   1.301   3.528
  206MOL     O4 6770   3.451   1.402   3.757
  206MOL     N1 6771   3.410   1.195   3.554
  206MOL     C1 6772   3.314   1.258   3.479
  206MOL     C2 6773   3.427   1.287   3.790
  206MOL     C3 6774   3.392   1.168   3.697
  206MOL     H2 6775   3.288   1.141   3.718
  206MOL     C4 6776   3.485   1.047   3.720
  206MOL     H3 6777   3.519   1.037   3.824
  206MOL     H4 6778   3.432   0.956   3.693
  206MOL     C5 6779   3.285   1.270   3.116
  206MOL     C6 6780   3.601   1.072   3.624
  206MOL     H5 6781   3.655   0.979   3.599
  206MOL     H6 6782   3.671   1.143   3.669
  206MOL     C7 6783   3.534   1.136   3.502
  206MOL     H7 6784   3.598   1.212   3.456
  206MOL     H8 6785   3.510   1.059   3.428
  206MOL     C8 6786   3.193   1.195   3.041
  206MOL     H9 6787   3.097   1.168   3.084
  206MOL     C9 6788   3.410   1.304   3.062
  206MOL    H10 6789   3.481   1.360   3.122
  206MOL    C10 6790   3.250   1.313   3.256
  206MOL    H11 6791   3.255   1.422   3.265
  206MOL    H12 6792   3.147   1.281   3.280
  206MOL    C11 6793   3.226   1.155   2.911
  206MOL    H13 6794   3.155   1.097   2.852
  206MOL    C12 6795   3.351   1.189   2.856
  206MOL    H14 6796   3.375   1.158   2.755
  206MOL    C13 6797   3.443   1.263   2.931
  206MOL    H15 6798   3.540   1.289   2.889
  207MOL     O1 6799   3.343   1.253   5.878
  207MOL     O2 6800   3.439   1.250   6.449
  207MOL     H1 6801   3.467   1.335   6.493
  207MOL     O3 6802   3.211   1.301   6.059
  207MOL     O4 6803   3.451   1.402   6.288
  207MOL     N1 6804   3.410   1.195   6.085
  207MOL     C1 6805   3.314   1.258   6.010
  207MOL     C2 6806   3.427   1.287   6.321
  207MOL     C3 6807   3.392   1.168   6.229
  207MOL     H2 6808   3.288   1.141   6.250
  207MOL     C4 6809   3.485   1.047   6.252
  207MOL     H3 6810   3.519   1.037   6.355
  207MOL     H4 6811   3.432   0.956   6.224
  207MOL     C5 6812   3.285   1.270   5.647
  207MOL     C6 6813   3.601   1.072   6.155
  207MOL     H5 6814   3.655   0.979   6.130
  207MOL     H6 6815   3.671   1.143   6.200
  207MOL     C7 6816   3.534   1.135   6.033
  207MOL     H7 6817   3.598   1.212   5.987
  207MOL     H8 6818   3.510   1.059   5.959
  207MOL     C8 6819   3.193   1.195   5.572
  207MOL     H9 6820   3.097   1.168   5.615
  207MOL     C9 6821   3.410   1.304   5.593
  207MOL    H10 6822   3.481   1.360   5.653
  207MOL    C10 6823   3.250   1.313   5.788
  207MOL    H11 6824   3.255   1.422   5.796
  207MOL    H12 6825   3.147   1.281   5.811
  207MOL    C11 6826   3.226   1.155   5.442
  207MOL    H13 6827   3.155   1.097   5.383
  207MOL    C12 6828   3.351   1.189   5.388
  207MOL    H14 6829   3.375   1.158   5.287
  207MOL    C13 6830   3.443   1.263   5.463
  207MOL    H15 6831   3.540   1.288   5.420
  208MOL     O1 6832   3.343   1.253   8.409
  208MOL     O2 6833   3.439   1.250   8.980
  208MOL     H1 6834   3.466   1.335   9.024
  208MOL     O3 6835   3.211   1.301   8.590
  208MOL     O4 6836   3.451   1.402   8.820
  208MOL     N1 6837   3.410   1.195   8.616
  208MOL     C1 6838   3.314   1.258   8.541
  208MOL     C2 6839   3.427   1.287   8.852
  208MOL     C3 6840   3.392   1.168   8.760
  208MOL     H2 6841   3.288   1.141   8.781
  208MOL     C4 6842   3.485   1.047   8.783
  208MOL     H3 6843   3.519   1.037   8.886
  208MOL     H4 6844   3.432   0.956   8.755
  208MOL     C5 6845   3.285   1.270   8.179
  208MOL     C6 6846   3.601   1.072   8.686
  208MOL     H5 6847   3.655   0.979   8.661
  208MOL     H6 6848   3.671   1.143   8.732
  208MOL     C7 6849   3.534   1.136   8.564
  208MOL     H7 6850   3.598   1.212   8.518
  208MOL     H8 6851   3.510   1.059   8.490
  208MOL     C8 6852   3.193   1.195   8.103
  208MOL     H9 6853   3.097   1.168   8.146
  208MOL     C9 6854   3.410   1.304   8.124
  208MOL    H10 6855   3.481   1.360   8.184
  208MOL    C10 6856   3.249   1.313   8.319
  208MOL    H11 6857   3.255   1.422   8.327
  208MOL    H12 6858   3.147   1.281   8.342
  208MOL    C11 6859   3.226   1.155   7.973
  208MOL    H13 6860   3.155   1.097   7.914
  208MOL    C12 6861   3.351   1.189   7.919
  208MOL    H14 6862   3.375   1.158   7.818
  208MOL    C13 6863   3.443   1.263   7.994
  208MOL    H15 6864   3.540   1.288   7.952
  209MOL     O1 6865   3.343   2.037   0.815
  209MOL     O2 6866   3.439   2.034   1.386
  209MOL     H1 6867   3.467   2.119   1.430
  209MOL     O3 6868   3.211   2.086   0.996
  209MOL     O4 6869   3.450   2.187   1.226
  209MOL     N1 6870   3.410   1.979   1.022
  209MOL     C1 6871   3.314   2.042   0.947
  209MOL     C2 6872   3.427   2.072   1.258
  209MOL     C3 6873   3.392   1.952   1.166
  209MOL     H2 6874   3.288   1.925   1.187
  209MOL     C4 6875   3.485   1.832   1.189
  209MOL     H3 6876   3.519   1.821   1.292
  209MOL     H4 6877   3.433   1.740   1.161
  209MOL     C5 6878   3.285   2.055   0.585
  209MOL     C6 6879   3.601   1.856   1.092
  209MOL     H5 6880   3.655   1.764   1.067
  209MOL     H6 6881   3.671   1.927   1.138
  209MOL     C7 6882   3.534   1.920   0.970
  209MOL     H7 6883   3.598   1.997   0.924
  209MOL     H8 6884   3.510   1.844   0.896
  209MOL     C8 6885   3.193   1.979   0.510
  209MOL     H9 6886   3.097   1.952   0.552
  209MOL     C9 6887   3.410   2.088   0.530
  209MOL    H10 6888   3.481   2.144   0.590
  209MOL    C10 6889   3.249   2.098   0.725
  209MOL    H11 6890   3.255   2.207   0.733
  209MOL    H12 6891   3.147   2.066   0.748
  209MOL    C11 6892   3.226   1.939   0.380
  209MOL    H13 6893   3.155   1.881   0.321
  209MOL    C12 6894   3.351   1.973   0.325
  209MOL    H14 6895   3.376   1.942   0.224
  209MOL    C13 6896   3.443   2.047   0.400
  209MOL    H15 6897   3.540   2.072   0.358
  210MOL     O1 6898   3.343   2.037   3.346
  210MOL     O2 6899   3.439   2.034   3.918
  210MOL     H1 6900   3.467   2.119   3.961
  210MOL     O3 6901   3.211   2.085   3.528
  210MOL     O4 6902   3.451   2.187   3.757
  210MOL     N1 6903   3.410   1.979   3.554
  210MOL     C1 6904   3.314   2.042   3.479
  210MOL     C2 6905   3.427   2.072   3.790
  210MOL     C3 6906   3.392   1.952   3.697
  210MOL     H2 6907   3.288   1.925   3.718
  210MOL     C4 6908   3.485   1.832   3.720
  210MOL     H3 6909   3.519   1.821   3.824
  210MOL     H4 6910   3.433   1.740   3.692
  210MOL     C5 6911   3.285   2.055   3.116
  210MOL     C6 6912   3.602   1.856   3.624
  210MOL     H5 6913   3.655   1.764   3.599
  210MOL     H6 6914   3.671   1.928   3.669
  210MOL     C7 6915   3.534   1.920   3.502
  210MOL     H7 6916   3.598   1.997   3.455
  210MOL     H8 6917   3.510   1.843   3.428
  210MOL     C8 6918   3.193   1.979   3.041
  210MOL     H9 6919   3.097   1.952   3.084
  210MOL     C9 6920   3.410   2.088   3.062
  210MOL    H10 6921   3.481   2.144   3.122
  210MOL    C10 6922   3.250   2.098   3.256
  210MOL    H11 6923   3.255   2.207   3.264
  210MOL    H12 6924   3.147   2.066   3.280
  210MOL    C11 6925   3.226   1.939   2.911
  210MOL    H13 6926   3.155   1.881   2.852
  210MOL    C12 6927   3.351   1.973   2.856
  210MOL    H14 6928   3.375   1.943   2.755
  210MOL    C13 6929   3.443   2.048   2.931
  210MOL    H15 6930   3.540   2.072   2.889
  211MOL     O1 6931   3.343   2.037   5.878
  211MOL     O2 6932   3.439   2.034   6.449
  211MOL     H1 6933   3.467   2.119   6.493
  211MOL     O3 6934   3.211   2.085   6.059
  211MOL     O4 6935   3.451   2.187   6.288
  211MOL     N1 6936   3.410   1.979   6.085
  211MOL     C1 6937   3.314   2.042   6.010
  211MOL     C2 6938   3.427   2.072   6.321
  211MOL     C3 6939   3.392   1.952   6.229
  211MOL     H2 6940   3.288   1.925   6.250
  211MOL     C4 6941   3.485   1.832   6.252
  211MOL     H3 6942   3.519   1.821   6.355
  211MOL     H4 6943   3.433   1.740   6.224
  211MOL     C5 6944   3.285   2.055   5.647
  211MOL     C6 6945   3.601   1.856   6.155
  211MOL     H5 6946   3.655   1.764   6.130
  211MOL     H6 6947   3.671   1.928   6.200
  211MOL     C7 6948   3.534   1.920   6.033
  211MOL     H7 6949   3.597   1.997   5.987
  211MOL     H8 6950   3.510   1.843   5.959
  211MOL     C8 6951   3.193   1.979   5.572
  211MOL     H9 6952   3.097   1.952   5.615
  211MOL     C9 6953   3.410   2.088   5.593
  211MOL    H10 6954   3.481   2.144   5.653
  211MOL    C10 6955   3.250   2.098   5.788
  211MOL    H11 6956   3.255   2.207   5.796
  211MOL    H12 6957   3.147   2.066   5.811
  211MOL    C11 6958   3.226   1.939   5.442
  211MOL    H13 6959   3.155   1.881   5.383
  211MOL    C12 6960   3.351   1.973   5.388
  211MOL    H14 6961   3.375   1.942   5.287
  211MOL    C13 6962   3.443   2.047   5.463
  211MOL    H15 6963   3.540   2.072   5.420
  212MOL     O1 6964   3.343   2.037   8.409
  212MOL     O2 6965   3.439   2.034   8.980
  212MOL     H1 6966   3.467   2.119   9.024
  212MOL     O3 6967   3.211   2.086   8.590
  212MOL     O4 6968   3.450   2.187   8.820
  212MOL     N1 6969   3.410   1.979   8.616
  212MOL     C1 6970   3.314   2.042   8.541
  212MOL     C2 6971   3.427   2.072   8.852
  212MOL     C3 6972   3.392   1.952   8.760
  212MOL     H2 6973   3.288   1.925   8.781
  212MOL     C4 6974   3.485   1.832   8.783
  212MOL     H3 6975   3.519   1.821   8.886
  212MOL     H4 6976   3.433   1.740   8.755
  212MOL     C5 6977   3.285   2.055   8.179
  212MOL     C6 6978   3.601   1.856   8.686
  212MOL     H5 6979   3.655   1.764   8.661
  212MOL     H6 6980   3.671   1.927   8.732
  212MOL     C7 6981   3.534   1.920   8.564
  212MOL     H7 6982   3.598   1.997   8.518
  212MOL     H8 6983   3.510   1.844   8.490
  212MOL     C8 6984   3.193   1.979   8.103
  212MOL     H9 6985   3.097   1.952   8.146
  212MOL     C9 6986   3.410   2.088   8.124
  212MOL    H10 6987   3.481   2.144   8.184
  212MOL    C10 6988   3.249   2.098   8.319
  212MOL    H11 6989   3.255   2.207   8.327
  212MOL    H12 6990   3.147   2.066   8.342
  212MOL    C11 6991   3.226   1.939   7.973
  212MOL    H13 6992   3.155   1.881   7.914
  212MOL    C12 6993   3.351   1.973   7.919
  212MOL    H14 6994   3.375   1.942   7.818
  212MOL    C13 6995   3.443   2.047   7.994
  212MOL    H15 6996   3.540   2.072   7.952
  213MOL     O1 6997   3.343   2.822   0.815
  213MOL     O2 6998   3.439   2.818   1.386
  213MOL     H1 6999   3.466   2.904   1.430
  213MOL     O3 7000   3.211   2.870   0.996
  213MOL     O4 7001   3.451   2.971   1.226
  213MOL     N1 7002   3.410   2.764   1.022
  213MOL     C1 7003   3.314   2.827   0.948
  213MOL     C2 7004   3.427   2.856   1.258
  213MOL     C3 7005   3.392   2.736   1.166
  213MOL     H2 7006   3.288   2.709   1.187
  213MOL     C4 7007   3.485   2.616   1.189
  213MOL     H3 7008   3.519   2.605   1.292
  213MOL     H4 7009   3.433   2.524   1.161
  213MOL     C5 7010   3.285   2.839   0.585
  213MOL     C6 7011   3.602   2.640   1.092
  213MOL     H5 7012   3.655   2.548   1.067
  213MOL     H6 7013   3.671   2.712   1.138
  213MOL     C7 7014   3.534   2.704   0.970
  213MOL     H7 7015   3.598   2.781   0.924
  213MOL     H8 7016   3.510   2.628   0.896
  213MOL     C8 7017   3.193   2.763   0.510
  213MOL     H9 7018   3.097   2.736   0.552
  213MOL     C9 7019   3.410   2.872   0.530
  213MOL    H10 7020   3.481   2.929   0.590
  213MOL    C10 7021   3.250   2.882   0.725
  213MOL    H11 7022   3.255   2.991   0.733
  213MOL    H12 7023   3.147   2.850   0.749
  213MOL    C11 7024   3.226   2.723   0.380
  213MOL    H13 7025   3.155   2.666   0.321
  213MOL    C12 7026   3.351   2.758   0.325
  213MOL    H14 7027   3.376   2.727   0.224
  213MOL    C13 7028   3.443   2.832   0.400
  213MOL    H15 7029   3.540   2.857   0.358
  214MOL     O1 7030   3.343   2.821   3.346
  214MOL     O2 7031   3.439   2.818   3.917
  214MOL     H1 7032   3.466   2.904   3.961
  214MOL     O3 7033   3.211   2.870   3.528
  214MOL     O4 7034   3.451   2.971   3.757
  214MOL     N1 7035   3.410   2.764   3.554
  214MOL     C1 7036   3.314   2.826   3.479
  214MOL     C2 7037   3.427   2.856   3.790
  214MOL     C3 7038   3.392   2.736   3.697
  214MOL     H2 7039   3.288   2.709   3.718
  214MOL     C4 7040   3.485   2.616   3.720
  214MOL     H3 7041   3.519   2.605   3.824
  214MOL     H4 7042   3.433   2.524   3.692
  214MOL     C5 7043   3.285   2.839   3.116
  214MOL     C6 7044   3.602   2.640   3.624
  214MOL     H5 7045   3.655   2.548   3.599
  214MOL     H6 7046   3.671   2.712   3.669
  214MOL     C7 7047   3.534   2.704   3.502
  214MOL     H7 7048   3.598   2.781   3.456
  214MOL     H8 7049   3.510   2.628   3.427
  214MOL     C8 7050   3.193   2.763   3.041
  214MOL     H9 7051   3.097   2.736   3.084
  214MOL     C9 7052   3.410   2.872   3.062
  214MOL    H10 7053   3.481   2.929   3.122
  214MOL    C10 7054   3.250   2.882   3.256
  214MOL    H11 7055   3.255   2.991   3.264
  214MOL    H12 7056   3.147   2.850   3.280
  214MOL    C11 7057   3.226   2.723   2.911
  214MOL    H13 7058   3.155   2.665   2.852
  214MOL    C12 7059   3.351   2.758   2.856
  214MOL    H14 7060   3.375   2.727   2.755
  214MOL    C13 7061   3.443   2.832   2.931
  214MOL    H15 7062   3.540   2.858   2.889
  215MOL     O1 7063   3.343   2.821   5.878
  215MOL     O2 7064   3.439   2.819   6.449
  215MOL     H1 7065   3.466   2.904   6.493
  215MOL     O3 7066   3.211   2.870   6.059
  215MOL     O4 7067   3.451   2.971   6.288
  215MOL     N1 7068   3.410   2.764   6.085
  215MOL     C1 7069   3.314   2.826   6.010
  215MOL     C2 7070   3.427   2.856   6.321
  215MOL     C3 7071   3.392   2.736   6.229
  215MOL     H2 7072   3.288   2.709   6.250
  215MOL     C4 7073   3.485   2.616   6.252
  215MOL     H3 7074   3.519   2.606   6.355
  215MOL     H4 7075   3.433   2.524   6.224
  215MOL     C5 7076   3.285   2.839   5.647
  215MOL     C6 7077   3.601   2.640   6.155
  215MOL     H5 7078   3.655   2.548   6.130
  215MOL     H6 7079   3.671   2.712   6.200
  215MOL     C7 7080   3.534   2.704   6.033
  215MOL     H7 7081   3.598   2.781   5.987
  215MOL     H8 7082   3.510   2.628   5.959
  215MOL     C8 7083   3.193   2.763   5.572
  215MOL     H9 7084   3.097   2.736   5.615
  215MOL     C9 7085   3.410   2.872   5.593
  215MOL    H10 7086   3.481   2.929   5.653
  215MOL    C10 7087   3.249   2.882   5.788
  215MOL    H11 7088   3.255   2.991   5.796
  215MOL    H12 7089   3.147   2.850   5.811
  215MOL    C11 7090   3.226   2.723   5.442
  215MOL    H13 7091   3.155   2.666   5.383
  215MOL    C12 7092   3.351   2.758   5.388
  215MOL    H14 7093   3.375   2.727   5.286
  215MOL    C13 7094   3.443   2.832   5.463
  215MOL    H15 7095   3.540   2.858   5.420
  216MOL     O1 7096   3.343   2.821   8.409
  216MOL     O2 7097   3.439   2.818   8.980
  216MOL     H1 7098   3.466   2.904   9.024
  216MOL     O3 7099   3.211   2.870   8.590
  216MOL     O4 7100   3.451   2.971   8.820
  216MOL     N1 7101   3.410   2.764   8.616
  216MOL     C1 7102   3.314   2.826   8.541
  216MOL     C2 7103   3.427   2.856   8.852
  216MOL     C3 7104   3.392   2.736   8.760
  216MOL     H2 7105   3.288   2.709   8.781
  216MOL     C4 7106   3.485   2.616   8.783
  216MOL     H3 7107   3.519   2.605   8.886
  216MOL     H4 7108   3.433   2.524   8.755
  216MOL     C5 7109   3.285   2.839   8.179
  216MOL     C6 7110   3.602   2.640   8.686
  216MOL     H5 7111   3.655   2.548   8.661
  216MOL     H6 7112   3.671   2.712   8.732
  216MOL     C7 7113   3.534   2.705   8.564
  216MOL     H7 7114   3.598   2.781   8.518
  216MOL     H8 7115   3.510   2.628   8.490
  216MOL     C8 7116   3.193   2.763   8.103
  216MOL     H9 7117   3.097   2.736   8.146
  216MOL     C9 7118   3.410   2.872   8.124
  216MOL    H10 7119   3.481   2.929   8.184
  216MOL    C10 7120   3.249   2.882   8.319
  216MOL    H11 7121   3.255   2.991   8.327
  216MOL    H12 7122   3.147   2.850   8.342
  216MOL    C11 7123   3.226   2.723   7.973
  216MOL    H13 7124   3.156   2.666   7.914
  216MOL    C12 7125   3.351   2.758   7.919
  216MOL    H14 7126   3.375   2.727   7.818
  216MOL    C13 7127   3.443   2.832   7.994
  216MOL    H15 7128   3.540   2.857   7.952
  217MOL     O1 7129   3.343   3.606   0.815
  217MOL     O2 7130   3.439   3.603   1.386
  217MOL     H1 7131   3.467   3.688   1.430
  217MOL     O3 7132   3.211   3.654   0.996
  217MOL     O4 7133   3.450   3.756   1.226
  217MOL     N1 7134   3.410   3.548   1.022
  217MOL     C1 7135   3.314   3.611   0.947
  217MOL     C2 7136   3.427   3.641   1.258
  217MOL     C3 7137   3.392   3.521   1.166
  217MOL     H2 7138   3.288   3.494   1.187
  217MOL     C4 7139   3.485   3.400   1.189
  217MOL     H3 7140   3.519   3.390   1.293
  217MOL     H4 7141   3.432   3.309   1.161
  217MOL     C5 7142   3.285   3.623   0.585
  217MOL     C6 7143   3.601   3.425   1.092
  217MOL     H5 7144   3.655   3.333   1.067
  217MOL     H6 7145   3.671   3.496   1.138
  217MOL     C7 7146   3.534   3.489   0.970
  217MOL     H7 7147   3.598   3.566   0.924
  217MOL     H8 7148   3.510   3.412   0.896
  217MOL     C8 7149   3.193   3.547   0.510
  217MOL     H9 7150   3.097   3.520   0.552
  217MOL     C9 7151   3.410   3.657   0.530
  217MOL    H10 7152   3.481   3.713   0.590
  217MOL    C10 7153   3.250   3.666   0.725
  217MOL    H11 7154   3.255   3.775   0.733
  217MOL    H12 7155   3.147   3.634   0.749
  217MOL    C11 7156   3.226   3.507   0.380
  217MOL    H13 7157   3.155   3.450   0.321
  217MOL    C12 7158   3.351   3.542   0.325
  217MOL    H14 7159   3.376   3.511   0.224
  217MOL    C13 7160   3.443   3.616   0.400
  217MOL    H15 7161   3.540   3.642   0.358
  218MOL     O1 7162   3.343   3.605   3.346
  218MOL     O2 7163   3.439   3.603   3.918
  218MOL     H1 7164   3.467   3.688   3.961
  218MOL     O3 7165   3.211   3.654   3.528
  218MOL     O4 7166   3.451   3.755   3.757
  218MOL     N1 7167   3.410   3.548   3.554
  218MOL     C1 7168   3.314   3.611   3.479
  218MOL     C2 7169   3.427   3.640   3.790
  218MOL     C3 7170   3.392   3.521   3.697
  218MOL     H2 7171   3.288   3.494   3.718
  218MOL     C4 7172   3.485   3.400   3.720
  218MOL     H3 7173   3.519   3.390   3.824
  218MOL     H4 7174   3.432   3.309   3.693
  218MOL     C5 7175   3.285   3.623   3.116
  218MOL     C6 7176   3.601   3.425   3.624
  218MOL     H5 7177   3.655   3.332   3.599
  218MOL     H6 7178   3.671   3.496   3.669
  218MOL     C7 7179   3.534   3.489   3.502
  218MOL     H7 7180   3.598   3.565   3.456
  218MOL     H8 7181   3.510   3.412   3.428
  218MOL     C8 7182   3.194   3.548   3.041
  218MOL     H9 7183   3.098   3.520   3.084
  218MOL     C9 7184   3.410   3.657   3.062
  218MOL    H10 7185   3.481   3.713   3.122
  218MOL    C10 7186   3.250   3.666   3.256
  218MOL    H11 7187   3.255   3.775   3.265
  218MOL    H12 7188   3.147   3.634   3.280
  218MOL    C11 7189   3.226   3.508   2.911
  218MOL    H13 7190   3.155   3.450   2.852
  218MOL    C12 7191   3.351   3.542   2.856
  218MOL    H14 7192   3.375   3.512   2.755
  218MOL    C13 7193   3.443   3.617   2.931
  218MOL    H15 7194   3.540   3.642   2.889
  219MOL     O1 7195   3.343   3.606   5.878
  219MOL     O2 7196   3.439   3.603   6.449
  219MOL     H1 7197   3.467   3.688   6.493
  219MOL     O3 7198   3.211   3.654   6.059
  219MOL     O4 7199   3.451   3.755   6.288
  219MOL     N1 7200   3.410   3.548   6.085
  219MOL     C1 7201   3.314   3.611   6.010
  219MOL     C2 7202   3.427   3.640   6.321
  219MOL     C3 7203   3.392   3.521   6.229
  219MOL     H2 7204   3.288   3.494   6.250
  219MOL     C4 7205   3.485   3.400   6.252
  219MOL     H3 7206   3.519   3.390   6.355
  219MOL     H4 7207   3.432   3.309   6.224
  219MOL     C5 7208   3.285   3.623   5.647
  219MOL     C6 7209   3.601   3.425   6.155
  219MOL     H5 7210   3.655   3.332   6.130
  219MOL     H6 7211   3.671   3.496   6.200
  219MOL     C7 7212   3.534   3.489   6.033
  219MOL     H7 7213   3.598   3.565   5.987
  219MOL     H8 7214   3.510   3.412   5.959
  219MOL     C8 7215   3.193   3.548   5.572
  219MOL     H9 7216   3.097   3.521   5.615
  219MOL     C9 7217   3.410   3.657   5.593
  219MOL    H10 7218   3.481   3.713   5.653
  219MOL    C10 7219   3.249   3.666   5.788
  219MOL    H11 7220   3.255   3.775   5.796
  219MOL    H12 7221   3.147   3.634   5.811
  219MOL    C11 7222   3.226   3.508   5.442
  219MOL    H13 7223   3.155   3.450   5.383
  219MOL    C12 7224   3.351   3.542   5.388
  219MOL    H14 7225   3.375   3.511   5.287
  219MOL    C13 7226   3.443   3.616   5.463
  219MOL    H15 7227   3.540   3.641   5.421
  220MOL     O1 7228   3.343   3.606   8.409
  220MOL     O2 7229   3.439   3.603   8.980
  220MOL     H1 7230   3.467   3.688   9.024
  220MOL     O3 7231   3.211   3.654   8.590
  220MOL     O4 7232   3.450   3.756   8.820
  220MOL     N1 7233   3.410   3.548   8.616
  220MOL     C1 7234   3.314   3.611   8.541
  220MOL     C2 7235   3.427   3.640   8.852
  220MOL     C3 7236   3.392   3.521   8.760
  220MOL     H2 7237   3.288   3.494   8.781
  220MOL     C4 7238   3.485   3.400   8.783
  220MOL     H3 7239   3.519   3.390   8.886
  220MOL     H4 7240   3.432   3.309   8.755
  220MOL     C5 7241   3.285   3.623   8.179
  220MOL     C6 7242   3.601   3.425   8.686
  220MOL     H5 7243   3.655   3.332   8.661
  220MOL     H6 7244   3.671   3.496   8.732
  220MOL     C7 7245   3.534   3.489   8.564
  220MOL     H7 7246   3.598   3.566   8.518
  220MOL     H8 7247   3.510   3.412   8.490
  220MOL     C8 7248   3.193   3.548   8.103
  220MOL     H9 7249   3.097   3.521   8.146
  220MOL     C9 7250   3.410   3.657   8.124
  220MOL    H10 7251   3.481   3.713   8.184
  220MOL    C10 7252   3.249   3.666   8.319
  220MOL    H11 7253   3.255   3.775   8.327
  220MOL    H12 7254   3.147   3.634   8.342
  220MOL    C11 7255   3.226   3.508   7.973
  220MOL    H13 7256   3.155   3.450   7.914
  220MOL    C12 7257   3.351   3.542   7.919
  220MOL    H14 7258   3.375   3.511   7.818
  220MOL    C13 7259   3.443   3.616   7.994
  220MOL    H15 7260   3.540   3.641   7.952
  221MOL     O1 7261   3.343   4.390   0.815
  221MOL     O2 7262   3.439   4.387   1.386
  221MOL     H1 7263   3.467   4.472   1.430
  221MOL     O3 7264   3.211   4.439   0.996
  221MOL     O4 7265   3.451   4.540   1.226
  221MOL     N1 7266   3.410   4.332   1.022
  221MOL     C1 7267   3.314   4.395   0.947
  221MOL     C2 7268   3.427   4.425   1.258
  221MOL     C3 7269   3.392   4.305   1.166
  221MOL     H2 7270   3.288   4.278   1.187
  221MOL     C4 7271   3.485   4.185   1.189
  221MOL     H3 7272   3.519   4.174   1.292
  221MOL     H4 7273   3.433   4.093   1.161
  221MOL     C5 7274   3.285   4.408   0.585
  221MOL     C6 7275   3.601   4.209   1.092
  221MOL     H5 7276   3.655   4.117   1.067
  221MOL     H6 7277   3.671   4.280   1.138
  221MOL     C7 7278   3.534   4.273   0.970
  221MOL     H7 7279   3.598   4.350   0.924
  221MOL     H8 7280   3.510   4.197   0.896
  221MOL     C8 7281   3.193   4.332   0.510
  221MOL     H9 7282   3.097   4.305   0.552
  221MOL     C9 7283   3.410   4.441   0.530
  221MOL    H10 7284   3.481   4.498   0.590
  221MOL    C10 7285   3.249   4.451   0.725
  221MOL    H11 7286   3.255   4.560   0.733
  221MOL    H12 7287   3.147   4.419   0.748
  221MOL    C11 7288   3.226   4.292   0.380
  221MOL    H13 7289   3.156   4.234   0.321
  221MOL    C12 7290   3.351   4.326   0.325
  221MOL    H14 7291   3.376   4.295   0.224
  221MOL    C13 7292   3.443   4.401   0.400
  221MOL    H15 7293   3.540   4.426   0.358
  222MOL     O1 7294   3.343   4.390   3.346
  222MOL     O2 7295   3.439   4.387   3.918
  222MOL     H1 7296   3.467   4.472   3.961
  222MOL     O3 7297   3.211   4.438   3.528
  222MOL     O4 7298   3.451   4.540   3.757
  222MOL     N1 7299   3.410   4.332   3.554
  222MOL     C1 7300   3.314   4.395   3.479
  222MOL     C2 7301   3.427   4.425   3.790
  222MOL     C3 7302   3.392   4.305   3.697
  222MOL     H2 7303   3.288   4.278   3.718
  222MOL     C4 7304   3.485   4.185   3.720
  222MOL     H3 7305   3.519   4.174   3.824
  222MOL     H4 7306   3.433   4.093   3.692
  222MOL     C5 7307   3.285   4.408   3.116
  222MOL     C6 7308   3.602   4.209   3.624
  222MOL     H5 7309   3.655   4.117   3.599
  222MOL     H6 7310   3.671   4.281   3.669
  222MOL     C7 7311   3.534   4.273   3.502
  222MOL     H7 7312   3.598   4.350   3.455
  222MOL     H8 7313   3.510   4.196   3.428
  222MOL     C8 7314   3.193   4.332   3.041
  222MOL     H9 7315   3.097   4.305   3.084
  222MOL     C9 7316   3.410   4.441   3.062
  222MOL    H10 7317   3.481   4.497   3.122
  222MOL    C10 7318   3.250   4.451   3.256
  222MOL    H11 7319   3.255   4.560   3.264
  222MOL    H12 7320   3.147   4.419   3.280
  222MOL    C11 7321   3.226   4.292   2.911
  222MOL    H13 7322   3.155   4.234   2.852
  222MOL    C12 7323   3.350   4.327   2.856
  222MOL    H14 7324   3.375   4.296   2.755
  222MOL    C13 7325   3.443   4.401   2.931
  222MOL    H15 7326   3.540   4.426   2.889
  223MOL     O1 7327   3.343   4.390   5.878
  223MOL     O2 7328   3.439   4.387   6.449
  223MOL     H1 7329   3.467   4.472   6.493
  223MOL     O3 7330   3.211   4.439   6.059
  223MOL     O4 7331   3.451   4.540   6.288
  223MOL     N1 7332   3.410   4.332   6.085
  223MOL     C1 7333   3.314   4.395   6.010
  223MOL     C2 7334   3.427   4.425   6.321
  223MOL     C3 7335   3.392   4.305   6.229
  223MOL     H2 7336   3.288   4.278   6.250
  223MOL     C4 7337   3.485   4.185   6.252
  223MOL     H3 7338   3.519   4.174   6.355
  223MOL     H4 7339   3.433   4.093   6.224
  223MOL     C5 7340   3.285   4.408   5.647
  223MOL     C6 7341   3.601   4.209   6.155
  223MOL     H5 7342   3.655   4.117   6.130
  223MOL     H6 7343   3.671   4.281   6.200
  223MOL     C7 7344   3.534   4.273   6.033
  223MOL     H7 7345   3.597   4.350   5.987
  223MOL     H8 7346   3.510   4.196   5.959
  223MOL     C8 7347   3.193   4.332   5.572
  223MOL     H9 7348   3.097   4.305   5.615
  223MOL     C9 7349   3.410   4.441   5.593
  223MOL    H10 7350   3.481   4.497   5.653
  223MOL    C10 7351   3.249   4.451   5.788
  223MOL    H11 7352   3.255   4.560   5.796
  223MOL    H12 7353   3.147   4.419   5.811
  223MOL    C11 7354   3.226   4.292   5.442
  223MOL    H13 7355   3.155   4.234   5.383
  223MOL    C12 7356   3.351   4.327   5.388
  223MOL    H14 7357   3.375   4.296   5.286
  223MOL    C13 7358   3.443   4.401   5.463
  223MOL    H15 7359   3.540   4.426   5.420
  224MOL     O1 7360   3.343   4.390   8.409
  224MOL     O2 7361   3.439   4.387   8.980
  224MOL     H1 7362   3.467   4.472   9.024
  224MOL     O3 7363   3.211   4.439   8.590
  224MOL     O4 7364   3.451   4.540   8.820
  224MOL     N1 7365   3.410   4.332   8.616
  224MOL     C1 7366   3.314   4.395   8.541
  224MOL     C2 7367   3.427   4.425   8.852
  224MOL     C3 7368   3.392   4.305   8.760
  224MOL     H2 7369   3.288   4.278   8.781
  224MOL     C4 7370   3.485   4.185   8.783
  224MOL     H3 7371   3.519   4.174   8.886
  224MOL     H4 7372   3.433   4.093   8.755
  224MOL     C5 7373   3.285   4.408   8.179
  224MOL     C6 7374   3.601   4.209   8.686
  224MOL     H5 7375   3.655   4.117   8.661
  224MOL     H6 7376   3.671   4.280   8.732
  224MOL     C7 7377   3.534   4.273   8.564
  224MOL     H7 7378   3.598   4.350   8.518
  224MOL     H8 7379   3.510   4.197   8.490
  224MOL     C8 7380   3.193   4.332   8.103
  224MOL     H9 7381   3.097   4.305   8.146
  224MOL     C9 7382   3.410   4.441   8.124
  224MOL    H10 7383   3.481   4.497   8.184
  224MOL    C10 7384   3.249   4.451   8.319
  224MOL    H11 7385   3.255   4.560   8.327
  224MOL    H12 7386   3.147   4.419   8.342
  224MOL    C11 7387   3.226   4.292   7.973
  224MOL    H13 7388   3.155   4.234   7.914
  224MOL    C12 7389   3.351   4.327   7.919
  224MOL    H14 7390   3.375   4.296   7.818
  224MOL    C13 7391   3.443   4.401   7.994
  224MOL    H15 7392   3.540   4.426   7.952
  225MOL     O1 7393   3.343   5.175   0.815
  225MOL     O2 7394   3.439   5.172   1.386
  225MOL     H1 7395   3.466   5.257   1.430
  225MOL     O3 7396   3.211   5.223   0.996
  225MOL     O4 7397   3.451   5.324   1.226
  225MOL     N1 7398   3.410   5.117   1.022
  225MOL     C1 7399   3.314   5.180   0.948
  225MOL     C2 7400   3.427   5.209   1.258
  225MOL     C3 7401   3.392   5.089   1.166
  225MOL     H2 7402   3.288   5.063   1.187
  225MOL     C4 7403   3.485   4.969   1.189
  225MOL     H3 7404   3.519   4.958   1.292
  225MOL     H4 7405   3.433   4.877   1.161
  225MOL     C5 7406   3.285   5.192   0.585
  225MOL     C6 7407   3.602   4.994   1.092
  225MOL     H5 7408   3.655   4.901   1.067
  225MOL     H6 7409   3.671   5.065   1.138
  225MOL     C7 7410   3.534   5.058   0.970
  225MOL     H7 7411   3.598   5.135   0.924
  225MOL     H8 7412   3.510   4.981   0.896
  225MOL     C8 7413   3.193   5.116   0.510
  225MOL     H9 7414   3.097   5.089   0.552
  225MOL     C9 7415   3.410   5.225   0.530
  225MOL    H10 7416   3.481   5.282   0.590
  225MOL    C10 7417   3.250   5.235   0.725
  225MOL    H11 7418   3.255   5.344   0.733
  225MOL    H12 7419   3.147   5.203   0.749
  225MOL    C11 7420   3.226   5.076   0.380
  225MOL    H13 7421   3.155   5.019   0.321
  225MOL    C12 7422   3.351   5.111   0.325
  225MOL    H14 7423   3.376   5.080   0.224
  225MOL    C13 7424   3.443   5.185   0.400
  225MOL    H15 7425   3.540   5.210   0.358
  226MOL     O1 7426   3.343   5.174   3.346
  226MOL     O2 7427   3.439   5.171   3.917
  226MOL     H1 7428   3.466   5.257   3.961
  226MOL     O3 7429   3.211   5.223   3.528
  226MOL     O4 7430   3.451   5.324   3.757
  226MOL     N1 7431   3.410   5.117   3.554
  226MOL     C1 7432   3.314   5.179   3.479
  226MOL     C2 7433   3.427   5.209   3.790
  226MOL     C3 7434   3.392   5.089   3.697
  226MOL     H2 7435   3.288   5.062   3.718
  226MOL     C4 7436   3.485   4.969   3.720
  226MOL     H3 7437   3.519   4.958   3.824
  226MOL     H4 7438   3.433   4.877   3.692
  226MOL     C5 7439   3.285   5.192   3.116
  226MOL     C6 7440   3.602   4.994   3.624
  226MOL     H5 7441   3.655   4.901   3.599
  226MOL     H6 7442   3.671   5.065   3.669
  226MOL     C7 7443   3.534   5.057   3.502
  226MOL     H7 7444   3.598   5.134   3.456
  226MOL     H8 7445   3.510   4.981   3.428
  226MOL     C8 7446   3.193   5.117   3.041
  226MOL     H9 7447   3.097   5.089   3.084
  226MOL     C9 7448   3.410   5.226   3.062
  226MOL    H10 7449   3.481   5.282   3.122
  226MOL    C10 7450   3.250   5.235   3.256
  226MOL    H11 7451   3.255   5.344   3.264
  226MOL    H12 7452   3.147   5.203   3.280
  226MOL    C11 7453   3.226   5.076   2.911
  226MOL    H13 7454   3.155   5.018   2.852
  226MOL    C12 7455   3.351   5.111   2.856
  226MOL    H14 7456   3.375   5.080   2.755
  226MOL    C13 7457   3.443   5.185   2.931
  226MOL    H15 7458   3.540   5.211   2.889
  227MOL     O1 7459   3.343   5.175   5.878
  227MOL     O2 7460   3.439   5.172   6.449
  227MOL     H1 7461   3.466   5.257   6.493
  227MOL     O3 7462   3.211   5.223   6.059
  227MOL     O4 7463   3.451   5.324   6.288
  227MOL     N1 7464   3.410   5.117   6.085
  227MOL     C1 7465   3.314   5.179   6.010
  227MOL     C2 7466   3.427   5.209   6.321
  227MOL     C3 7467   3.392   5.089   6.229
  227MOL     H2 7468   3.288   5.062   6.250
  227MOL     C4 7469   3.485   4.969   6.252
  227MOL     H3 7470   3.519   4.959   6.355
  227MOL     H4 7471   3.433   4.877   6.224
  227MOL     C5 7472   3.285   5.192   5.647
  227MOL     C6 7473   3.601   4.993   6.155
  227MOL     H5 7474   3.655   4.901   6.130
  227MOL     H6 7475   3.671   5.065   6.200
  227MOL     C7 7476   3.534   5.057   6.033
  227MOL     H7 7477   3.598   5.134   5.987
  227MOL     H8 7478   3.510   4.981   5.959
  227MOL     C8 7479   3.193   5.116   5.572
  227MOL     H9 7480   3.097   5.089   5.615
  227MOL     C9 7481   3.410   5.225   5.593
  227MOL    H10 7482   3.481   5.282   5.653
  227MOL    C10 7483   3.250   5.235   5.787
  227MOL    H11 7484   3.255   5.344   5.795
  227MOL    H12 7485   3.147   5.203   5.811
  227MOL    C11 7486   3.226   5.076   5.442
  227MOL    H13 7487   3.155   5.019   5.383
  227MOL    C12 7488   3.351   5.111   5.388
  227MOL    H14 7489   3.375   5.080   5.286
  227MOL    C13 7490   3.443   5.185   5.463
  227MOL    H15 7491   3.540   5.211   5.420
  228MOL     O1 7492   3.343   5.175   8.409
  228MOL     O2 7493   3.439   5.171   8.980
  228MOL     H1 7494   3.466   5.257   9.024
  228MOL     O3 7495   3.211   5.223   8.590
  228MOL     O4 7496   3.451   5.324   8.820
  228MOL     N1 7497   3.410   5.117   8.616
  228MOL     C1 7498   3.314   5.179   8.541
  228MOL     C2 7499   3.427   5.209   8.852
  228MOL     C3 7500   3.392   5.089   8.760
  228MOL     H2 7501   3.288   5.062   8.781
  228MOL     C4 7502   3.485   4.969   8.783
  228MOL     H3 7503   3.519   4.958   8.886
  228MOL     H4 7504   3.433   4.877   8.755
  228MOL     C5 7505   3.285   5.192   8.179
  228MOL     C6 7506   3.602   4.994   8.686
  228MOL     H5 7507   3.655   4.901   8.661
  228MOL     H6 7508   3.671   5.065   8.732
  228MOL     C7 7509   3.534   5.058   8.564
  228MOL     H7 7510   3.598   5.135   8.518
  228MOL     H8 7511   3.510   4.981   8.490
  228MOL     C8 7512   3.193   5.116   8.103
  228MOL     H9 7513   3.097   5.089   8.146
  228MOL     C9 7514   3.410   5.225   8.124
  228MOL    H10 7515   3.481   5.282   8.184
  228MOL    C10 7516   3.249   5.235   8.319
  228MOL    H11 7517   3.255   5.344   8.327
  228MOL    H12 7518   3.147   5.203   8.342
  228MOL    C11 7519   3.226   5.076   7.973
  228MOL    H13 7520   3.156   5.019   7.914
  228MOL    C12 7521   3.351   5.111   7.919
  228MOL    H14 7522   3.375   5.080   7.818
  228MOL    C13 7523   3.443   5.185   7.994
  228MOL    H15 7524   3.540   5.210   7.952
  229MOL     O1 7525   3.343   5.959   0.815
  229MOL     O2 7526   3.439   5.956   1.386
  229MOL     H1 7527   3.467   6.041   1.430
  229MOL     O3 7528   3.211   6.007   0.996
  229MOL     O4 7529   3.450   6.109   1.226
  229MOL     N1 7530   3.410   5.901   1.022
  229MOL     C1 7531   3.314   5.964   0.947
  229MOL     C2 7532   3.427   5.994   1.258
  229MOL     C3 7533   3.392   5.874   1.166
  229MOL     H2 7534   3.288   5.847   1.187
  229MOL     C4 7535   3.485   5.754   1.189
  229MOL     H3 7536   3.519   5.743   1.292
  229MOL     H4 7537   3.432   5.662   1.161
  229MOL     C5 7538   3.285   5.976   0.585
  229MOL     C6 7539   3.601   5.778   1.092
  229MOL     H5 7540   3.655   5.686   1.067
  229MOL     H6 7541   3.671   5.849   1.138
  229MOL     C7 7542   3.534   5.842   0.970
  229MOL     H7 7543   3.598   5.919   0.924
  229MOL     H8 7544   3.510   5.765   0.896
  229MOL     C8 7545   3.193   5.900   0.510
  229MOL     H9 7546   3.097   5.873   0.552
  229MOL     C9 7547   3.410   6.010   0.530
  229MOL    H10 7548   3.481   6.066   0.590
  229MOL    C10 7549   3.249   6.019   0.725
  229MOL    H11 7550   3.255   6.128   0.733
  229MOL    H12 7551   3.147   5.987   0.748
  229MOL    C11 7552   3.226   5.860   0.380
  229MOL    H13 7553   3.155   5.803   0.320
  229MOL    C12 7554   3.351   5.895   0.325
  229MOL    H14 7555   3.376   5.864   0.224
  229MOL    C13 7556   3.443   5.969   0.400
  229MOL    H15 7557   3.540   5.995   0.358
  230MOL     O1 7558   3.343   5.958   3.346
  230MOL     O2 7559   3.439   5.956   3.918
  230MOL     H1 7560   3.467   6.041   3.961
  230MOL     O3 7561   3.211   6.007   3.528
  230MOL     O4 7562   3.451   6.109   3.757
  230MOL     N1 7563   3.410   5.901   3.554
  230MOL     C1 7564   3.314   5.964   3.479
  230MOL     C2 7565   3.427   5.994   3.790
  230MOL     C3 7566   3.392   5.874   3.697
  230MOL     H2 7567   3.288   5.847   3.718
  230MOL     C4 7568   3.485   5.754   3.720
  230MOL     H3 7569   3.519   5.743   3.824
  230MOL     H4 7570   3.433   5.662   3.693
  230MOL     C5 7571   3.285   5.976   3.116
  230MOL     C6 7572   3.601   5.778   3.624
  230MOL     H5 7573   3.655   5.686   3.599
  230MOL     H6 7574   3.671   5.849   3.669
  230MOL     C7 7575   3.534   5.842   3.502
  230MOL     H7 7576   3.598   5.919   3.456
  230MOL     H8 7577   3.510   5.765   3.428
  230MOL     C8 7578   3.194   5.901   3.041
  230MOL     H9 7579   3.098   5.873   3.084
  230MOL     C9 7580   3.410   6.010   3.062
  230MOL    H10 7581   3.481   6.066   3.122
  230MOL    C10 7582   3.250   6.019   3.256
  230MOL    H11 7583   3.255   6.128   3.265
  230MOL    H12 7584   3.147   5.987   3.280
  230MOL    C11 7585   3.226   5.861   2.911
  230MOL    H13 7586   3.155   5.803   2.852
  230MOL    C12 7587   3.351   5.895   2.856
  230MOL    H14 7588   3.375   5.865   2.755
  230MOL    C13 7589   3.443   5.970   2.931
  230MOL    H15 7590   3.540   5.995   2.889
  231MOL     O1 7591   3.343   5.959   5.878
  231MOL     O2 7592   3.439   5.956   6.449
  231MOL     H1 7593   3.467   6.041   6.493
  231MOL     O3 7594   3.211   6.007   6.059
  231MOL     O4 7595   3.451   6.109   6.288
  231MOL     N1 7596   3.410   5.901   6.085
  231MOL     C1 7597   3.314   5.964   6.010
  231MOL     C2 7598   3.427   5.993   6.321
  231MOL     C3 7599   3.392   5.874   6.229
  231MOL     H2 7600   3.288   5.847   6.250
  231MOL     C4 7601   3.485   5.753   6.252
  231MOL     H3 7602   3.519   5.743   6.355
  231MOL     H4 7603   3.432   5.662   6.224
  231MOL     C5 7604   3.285   5.976   5.647
  231MOL     C6 7605   3.601   5.778   6.155
  231MOL     H5 7606   3.655   5.686   6.130
  231MOL     H6 7607   3.671   5.849   6.200
  231MOL     C7 7608   3.534   5.842   6.033
  231MOL     H7 7609   3.597   5.919   5.987
  231MOL     H8 7610   3.510   5.765   5.959
  231MOL     C8 7611   3.193   5.901   5.572
  231MOL     H9 7612   3.097   5.874   5.615
  231MOL     C9 7613   3.410   6.010   5.593
  231MOL    H10 7614   3.481   6.066   5.653
  231MOL    C10 7615   3.249   6.019   5.788
  231MOL    H11 7616   3.255   6.128   5.796
  231MOL    H12 7617   3.147   5.987   5.811
  231MOL    C11 7618   3.226   5.861   5.442
  231MOL    H13 7619   3.155   5.803   5.383
  231MOL    C12 7620   3.351   5.895   5.388
  231MOL    H14 7621   3.375   5.864   5.287
  231MOL    C13 7622   3.443   5.969   5.463
  231MOL    H15 7623   3.540   5.994   5.421
  232MOL     O1 7624   3.343   5.959   8.409
  232MOL     O2 7625   3.439   5.956   8.980
  232MOL     H1 7626   3.467   6.041   9.024
  232MOL     O3 7627   3.211   6.007   8.590
  232MOL     O4 7628   3.450   6.109   8.820
  232MOL     N1 7629   3.410   5.901   8.616
  232MOL     C1 7630   3.314   5.964   8.541
  232MOL     C2 7631   3.427   5.993   8.852
  232MOL     C3 7632   3.392   5.874   8.760
  232MOL     H2 7633   3.288   5.847   8.781
  232MOL     C4 7634   3.485   5.753   8.783
  232MOL     H3 7635   3.519   5.743   8.886
  232MOL     H4 7636   3.432   5.662   8.755
  232MOL     C5 7637   3.285   5.976   8.179
  232MOL     C6 7638   3.601   5.778   8.686
  232MOL     H5 7639   3.655   5.686   8.661
  232MOL     H6 7640   3.671   5.849   8.732
  232MOL     C7 7641   3.534   5.842   8.564
  232MOL     H7 7642   3.598   5.919   8.518
  232MOL     H8 7643   3.510   5.765   8.490
  232MOL     C8 7644   3.193   5.901   8.103
  232MOL     H9 7645   3.097   5.874   8.146
  232MOL     C9 7646   3.410   6.010   8.124
  232MOL    H10 7647   3.481   6.066   8.184
  232MOL    C10 7648   3.249   6.019   8.319
  232MOL    H11 7649   3.255   6.128   8.327
  232MOL    H12 7650   3.147   5.987   8.342
  232MOL    C11 7651   3.226   5.861   7.973
  232MOL    H13 7652   3.155   5.803   7.914
  232MOL    C12 7653   3.351   5.895   7.919
  232MOL    H14 7654   3.375   5.864   7.818
  232MOL    C13 7655   3.443   5.969   7.994
  232MOL    H15 7656   3.540   5.994   7.952
  233MOL     O1 7657   3.343   6.744   0.815
  233MOL     O2 7658   3.439   6.740   1.386
  233MOL     H1 7659   3.466   6.826   1.430
  233MOL     O3 7660   3.211   6.792   0.997
  233MOL     O4 7661   3.451   6.893   1.226
  233MOL     N1 7662   3.410   6.686   1.022
  233MOL     C1 7663   3.315   6.749   0.948
  233MOL     C2 7664   3.427   6.778   1.258
  233MOL     C3 7665   3.392   6.658   1.166
  233MOL     H2 7666   3.288   6.631   1.187
  233MOL     C4 7667   3.485   6.538   1.189
  233MOL     H3 7668   3.519   6.527   1.292
  233MOL     H4 7669   3.433   6.446   1.161
  233MOL     C5 7670   3.285   6.761   0.585
  233MOL     C6 7671   3.601   6.562   1.092
  233MOL     H5 7672   3.655   6.470   1.067
  233MOL     H6 7673   3.671   6.633   1.138
  233MOL     C7 7674   3.534   6.626   0.970
  233MOL     H7 7675   3.598   6.703   0.924
  233MOL     H8 7676   3.510   6.550   0.896
  233MOL     C8 7677   3.193   6.685   0.510
  233MOL     H9 7678   3.097   6.658   0.552
  233MOL     C9 7679   3.410   6.794   0.530
  233MOL    H10 7680   3.481   6.851   0.590
  233MOL    C10 7681   3.249   6.804   0.725
  233MOL    H11 7682   3.255   6.913   0.733
  233MOL    H12 7683   3.147   6.772   0.748
  233MOL    C11 7684   3.226   6.645   0.380
  233MOL    H13 7685   3.156   6.587   0.321
  233MOL    C12 7686   3.351   6.679   0.325
  233MOL    H14 7687   3.376   6.648   0.224
  233MOL    C13 7688   3.443   6.754   0.400
  233MOL    H15 7689   3.540   6.779   0.358
  234MOL     O1 7690   3.343   6.743   3.346
  234MOL     O2 7691   3.439   6.740   3.918
  234MOL     H1 7692   3.466   6.826   3.961
  234MOL     O3 7693   3.211   6.792   3.528
  234MOL     O4 7694   3.451   6.893   3.757
  234MOL     N1 7695   3.410   6.685   3.554
  234MOL     C1 7696   3.314   6.749   3.479
  234MOL     C2 7697   3.427   6.778   3.790
  234MOL     C3 7698   3.392   6.658   3.697
  234MOL     H2 7699   3.288   6.631   3.718
  234MOL     C4 7700   3.485   6.538   3.720
  234MOL     H3 7701   3.519   6.527   3.824
  234MOL     H4 7702   3.433   6.446   3.692
  234MOL     C5 7703   3.285   6.761   3.116
  234MOL     C6 7704   3.602   6.562   3.624
  234MOL     H5 7705   3.655   6.470   3.599
  234MOL     H6 7706   3.671   6.634   3.669
  234MOL     C7 7707   3.534   6.626   3.502
  234MOL     H7 7708   3.598   6.703   3.456
  234MOL     H8 7709   3.510   6.550   3.427
  234MOL     C8 7710   3.193   6.685   3.041
  234MOL     H9 7711   3.097   6.658   3.084
  234MOL     C9 7712   3.410   6.794   3.062
  234MOL    H10 7713   3.481   6.851   3.122
  234MOL    C10 7714   3.250   6.804   3.256
  234MOL    H11 7715   3.255   6.913   3.264
  234MOL    H12 7716   3.147   6.772   3.280
  234MOL    C11 7717   3.226   6.645   2.911
  234MOL    H13 7718   3.155   6.587   2.852
  234MOL    C12 7719   3.351   6.680   2.856
  234MOL    H14 7720   3.375   6.649   2.755
  234MOL    C13 7721   3.443   6.754   2.931
  234MOL    H15 7722   3.540   6.780   2.889
  235MOL     O1 7723   3.343   6.743   5.878
  235MOL     O2 7724   3.439   6.740   6.449
  235MOL     H1 7725   3.467   6.825   6.493
  235MOL     O3 7726   3.211   6.792   6.059
  235MOL     O4 7727   3.451   6.893   6.288
  235MOL     N1 7728   3.410   6.685   6.085
  235MOL     C1 7729   3.314   6.749   6.010
  235MOL     C2 7730   3.427   6.778   6.321
  235MOL     C3 7731   3.392   6.658   6.229
  235MOL     H2 7732   3.288   6.631   6.250
  235MOL     C4 7733   3.485   6.538   6.252
  235MOL     H3 7734   3.519   6.527   6.355
  235MOL     H4 7735   3.433   6.446   6.224
  235MOL     C5 7736   3.285   6.761   5.647
  235MOL     C6 7737   3.602   6.562   6.155
  235MOL     H5 7738   3.655   6.470   6.130
  235MOL     H6 7739   3.671   6.634   6.200
  235MOL     C7 7740   3.534   6.626   6.033
  235MOL     H7 7741   3.598   6.703   5.987
  235MOL     H8 7742   3.510   6.550   5.959
  235MOL     C8 7743   3.193   6.685   5.572
  235MOL     H9 7744   3.097   6.658   5.615
  235MOL     C9 7745   3.410   6.794   5.593
  235MOL    H10 7746   3.481   6.851   5.653
  235MOL    C10 7747   3.249   6.804   5.788
  235MOL    H11 7748   3.255   6.913   5.796
  235MOL    H12 7749   3.147   6.772   5.811
  235MOL    C11 7750   3.226   6.645   5.442
  235MOL    H13 7751   3.156   6.587   5.383
  235MOL    C12 7752   3.351   6.680   5.388
  235MOL    H14 7753   3.375   6.649   5.287
  235MOL    C13 7754   3.443   6.754   5.463
  235MOL    H15 7755   3.540   6.780   5.420
  236MOL     O1 7756   3.343   6.743   8.409
  236MOL     O2 7757   3.439   6.740   8.980
  236MOL     H1 7758   3.467   6.825   9.024
  236MOL     O3 7759   3.211   6.792   8.590
  236MOL     O4 7760   3.451   6.893   8.820
  236MOL     N1 7761   3.410   6.686   8.616
  236MOL     C1 7762   3.314   6.749   8.542
  236MOL     C2 7763   3.427   6.778   8.852
  236MOL     C3 7764   3.392   6.658   8.760
  236MOL     H2 7765   3.288   6.631   8.781
  236MOL     C4 7766   3.485   6.538   8.783
  236MOL     H3 7767   3.519   6.527   8.886
  236MOL     H4 7768   3.433   6.446   8.755
  236MOL     C5 7769   3.285   6.761   8.179
  236MOL     C6 7770   3.601   6.562   8.686
  236MOL     H5 7771   3.655   6.470   8.661
  236MOL     H6 7772   3.671   6.634   8.732
  236MOL     C7 7773   3.534   6.627   8.564
  236MOL     H7 7774   3.598   6.703   8.518
  236MOL     H8 7775   3.510   6.550   8.490
  236MOL     C8 7776   3.193   6.685   8.103
  236MOL     H9 7777   3.097   6.658   8.146
  236MOL     C9 7778   3.410   6.794   8.124
  236MOL    H10 7779   3.481   6.851   8.184
  236MOL    C10 7780   3.249   6.804   8.319
  236MOL    H11 7781   3.255   6.913   8.327
  236MOL    H12 7782   3.147   6.772   8.342
  236MOL    C11 7783   3.226   6.645   7.973
  236MOL    H13 7784   3.156   6.588   7.914
  236MOL    C12 7785   3.351   6.680   7.919
  236MOL    H14 7786   3.375   6.649   7.818
  236MOL    C13 7787   3.443   6.754   7.994
  236MOL    H15 7788   3.540   6.780   7.952
  237MOL     O1 7789   3.343   7.528   0.815
  237MOL     O2 7790   3.440   7.528   1.385
  237MOL     H1 7791   3.466   7.614   1.427
  237MOL     O3 7792   3.210   7.576   0.997
  237MOL     O4 7793   3.450   7.678   1.223
  237MOL     N1 7794   3.410   7.469   1.022
  237MOL     C1 7795   3.314   7.533   0.948
  237MOL     C2 7796   3.427   7.564   1.257
  237MOL     C3 7797   3.392   7.443   1.166
  237MOL     H2 7798   3.288   7.416   1.187
  237MOL     C4 7799   3.485   7.323   1.189
  237MOL     H3 7800   3.519   7.313   1.293
  237MOL     H4 7801   3.433   7.231   1.162
  237MOL     C5 7802   3.285   7.545   0.585
  237MOL     C6 7803   3.601   7.347   1.093
  237MOL     H5 7804   3.655   7.255   1.068
  237MOL     H6 7805   3.671   7.418   1.138
  237MOL     C7 7806   3.534   7.411   0.970
  237MOL     H7 7807   3.597   7.488   0.925
  237MOL     H8 7808   3.510   7.334   0.896
  237MOL     C8 7809   3.193   7.469   0.510
  237MOL     H9 7810   3.098   7.441   0.553
  237MOL     C9 7811   3.410   7.578   0.531
  237MOL    H10 7812   3.481   7.635   0.590
  237MOL    C10 7813   3.249   7.588   0.725
  237MOL    H11 7814   3.254   7.697   0.733
  237MOL    H12 7815   3.147   7.556   0.749
  237MOL    C11 7816   3.226   7.429   0.380
  237MOL    H13 7817   3.155   7.372   0.321
  237MOL    C12 7818   3.351   7.464   0.325
  237MOL    H14 7819   3.376   7.433   0.224
  237MOL    C13 7820   3.443   7.538   0.400
  237MOL    H15 7821   3.540   7.564   0.358
  238MOL     O1 7822   3.343   7.528   3.347
  238MOL     O2 7823   3.440   7.528   3.916
  238MOL     H1 7824   3.466   7.614   3.959
  238MOL     O3 7825   3.210   7.576   3.528
  238MOL     O4 7826   3.450   7.678   3.754
  238MOL     N1 7827   3.410   7.469   3.554
  238MOL     C1 7828   3.314   7.533   3.479
  238MOL     C2 7829   3.427   7.564   3.788
  238MOL     C3 7830   3.392   7.443   3.697
  238MOL     H2 7831   3.288   7.416   3.719
  238MOL     C4 7832   3.485   7.323   3.721
  238MOL     H3 7833   3.518   7.313   3.824
  238MOL     H4 7834   3.432   7.231   3.693
  238MOL     C5 7835   3.285   7.545   3.116
  238MOL     C6 7836   3.601   7.347   3.624
  238MOL     H5 7837   3.655   7.255   3.599
  238MOL     H6 7838   3.671   7.418   3.669
  238MOL     C7 7839   3.534   7.411   3.502
  238MOL     H7 7840   3.597   7.488   3.456
  238MOL     H8 7841   3.510   7.334   3.427
  238MOL     C8 7842   3.194   7.469   3.041
  238MOL     H9 7843   3.098   7.441   3.084
  238MOL     C9 7844   3.410   7.578   3.062
  238MOL    H10 7845   3.481   7.635   3.122
  238MOL    C10 7846   3.249   7.588   3.256
  238MOL    H11 7847   3.254   7.697   3.264
  238MOL    H12 7848   3.147   7.556   3.280
  238MOL    C11 7849   3.226   7.429   2.911
  238MOL    H13 7850   3.155   7.372   2.852
  238MOL    C12 7851   3.350   7.464   2.856
  238MOL    H14 7852   3.375   7.434   2.755
  238MOL    C13 7853   3.443   7.538   2.931
  238MOL    H15 7854   3.540   7.564   2.889
  239MOL     O1 7855   3.343   7.528   5.878
  239MOL     O2 7856   3.439   7.528   6.448
  239MOL     H1 7857   3.466   7.613   6.490
  239MOL     O3 7858   3.210   7.576   6.059
  239MOL     O4 7859   3.450   7.678   6.286
  239MOL     N1 7860   3.410   7.469   6.085
  239MOL     C1 7861   3.314   7.533   6.010
  239MOL     C2 7862   3.427   7.564   6.320
  239MOL     C3 7863   3.392   7.443   6.229
  239MOL     H2 7864   3.288   7.416   6.250
  239MOL     C4 7865   3.485   7.323   6.252
  239MOL     H3 7866   3.518   7.313   6.356
  239MOL     H4 7867   3.432   7.231   6.224
  239MOL     C5 7868   3.285   7.545   5.648
  239MOL     C6 7869   3.601   7.347   6.155
  239MOL     H5 7870   3.655   7.255   6.130
  239MOL     H6 7871   3.671   7.418   6.200
  239MOL     C7 7872   3.534   7.411   6.033
  239MOL     H7 7873   3.597   7.488   5.987
  239MOL     H8 7874   3.510   7.334   5.959
  239MOL     C8 7875   3.194   7.469   5.572
  239MOL     H9 7876   3.098   7.442   5.615
  239MOL     C9 7877   3.410   7.578   5.593
  239MOL    H10 7878   3.481   7.635   5.653
  239MOL    C10 7879   3.249   7.588   5.788
  239MOL    H11 7880   3.254   7.697   5.796
  239MOL    H12 7881   3.147   7.556   5.811
  239MOL    C11 7882   3.226   7.429   5.442
  239MOL    H13 7883   3.155   7.372   5.383
  239MOL    C12 7884   3.351   7.464   5.387
  239MOL    H14 7885   3.375   7.434   5.286
  239MOL    C13 7886   3.443   7.538   5.463
  239MOL    H15 7887   3.540   7.564   5.420
  240MOL     O1 7888   3.343   7.528   8.409
  240MOL     O2 7889   3.440   7.528   8.979
  240MOL     H1 7890   3.466   7.614   9.021
  240MOL     O3 7891   3.210   7.576   8.590
  240MOL     O4 7892   3.450   7.678   8.817
  240MOL     N1 7893   3.410   7.469   8.616
  240MOL     C1 7894   3.314   7.533   8.541
  240MOL     C2 7895   3.427   7.564   8.851
  240MOL     C3 7896   3.392   7.443   8.760
  240MOL     H2 7897   3.288   7.416   8.781
  240MOL     C4 7898   3.485   7.323   8.783
  240MOL     H3 7899   3.518   7.313   8.887
  240MOL     H4 7900   3.432   7.231   8.756
  240MOL     C5 7901   3.285   7.545   8.179
  240MOL     C6 7902   3.601   7.347   8.687
  240MOL     H5 7903   3.655   7.255   8.662
  240MOL     H6 7904   3.671   7.418   8.732
  240MOL     C7 7905   3.534   7.411   8.564
  240MOL     H7 7906   3.597   7.488   8.519
  240MOL     H8 7907   3.510   7.334   8.490
  240MOL     C8 7908   3.194   7.469   8.104
  240MOL     H9 7909   3.098   7.441   8.147
  240MOL     C9 7910   3.410   7.578   8.124
  240MOL    H10 7911   3.481   7.635   8.184
  240MOL    C10 7912   3.249   7.588   8.319
  240MOL    H11 7913   3.255   7.697   8.327
  240MOL    H12 7914   3.147   7.556   8.342
  240MOL    C11 7915   3.226   7.429   7.973
  240MOL    H13 7916   3.155   7.372   7.914
  240MOL    C12 7917   3.350   7.464   7.919
  240MOL    H14 7918   3.375   7.434   7.817
  240MOL    C13 7919   3.443   7.538   7.994
  240MOL    H15 7920   3.539   7.564   7.951
  241MOL     O1 7921   3.956   0.468   0.815
  241MOL     O2 7922   4.051   0.465   1.386
  241MOL     H1 7923   4.078   0.551   1.430
  241MOL     O3 7924   3.823   0.515   0.996
  241MOL     O4 7925   4.064   0.617   1.226
  241MOL     N1 7926   4.023   0.410   1.022
  241MOL     C1 7927   3.927   0.473   0.947
  241MOL     C2 7928   4.039   0.503   1.258
  241MOL     C3 7929   4.005   0.383   1.166
  241MOL     H2 7930   3.900   0.356   1.187
  241MOL     C4 7931   4.098   0.263   1.189
  241MOL     H3 7932   4.131   0.252   1.293
  241MOL     H4 7933   4.045   0.171   1.161
  241MOL     C5 7934   3.898   0.486   0.585
  241MOL     C6 7935   4.214   0.287   1.093
  241MOL     H5 7936   4.268   0.195   1.068
  241MOL     H6 7937   4.283   0.359   1.138
  241MOL     C7 7938   4.147   0.351   0.970
  241MOL     H7 7939   4.210   0.428   0.925
  241MOL     H8 7940   4.123   0.275   0.896
  241MOL     C8 7941   3.806   0.410   0.509
  241MOL     H9 7942   3.710   0.384   0.552
  241MOL     C9 7943   4.023   0.519   0.530
  241MOL    H10 7944   4.093   0.576   0.590
  241MOL    C10 7945   3.862   0.529   0.725
  241MOL    H11 7946   3.868   0.638   0.733
  241MOL    H12 7947   3.760   0.497   0.748
  241MOL    C11 7948   3.839   0.370   0.379
  241MOL    H13 7949   3.768   0.312   0.321
  241MOL    C12 7950   3.964   0.404   0.325
  241MOL    H14 7951   3.989   0.373   0.224
  241MOL    C13 7952   4.056   0.479   0.400
  241MOL    H15 7953   4.152   0.504   0.358
  242MOL     O1 7954   3.956   0.468   3.346
  242MOL     O2 7955   4.050   0.465   3.918
  242MOL     H1 7956   4.078   0.551   3.961
  242MOL     O3 7957   3.823   0.515   3.527
  242MOL     O4 7958   4.064   0.617   3.757
  242MOL     N1 7959   4.023   0.410   3.554
  242MOL     C1 7960   3.927   0.473   3.479
  242MOL     C2 7961   4.039   0.503   3.790
  242MOL     C3 7962   4.004   0.383   3.697
  242MOL     H2 7963   3.900   0.356   3.719
  242MOL     C4 7964   4.098   0.263   3.721
  242MOL     H3 7965   4.131   0.252   3.824
  242MOL     H4 7966   4.045   0.171   3.693
  242MOL     C5 7967   3.898   0.486   3.116
  242MOL     C6 7968   4.214   0.287   3.624
  242MOL     H5 7969   4.268   0.195   3.599
  242MOL     H6 7970   4.283   0.359   3.670
  242MOL     C7 7971   4.147   0.351   3.502
  242MOL     H7 7972   4.210   0.428   3.456
  242MOL     H8 7973   4.123   0.274   3.428
  242MOL     C8 7974   3.806   0.411   3.041
  242MOL     H9 7975   3.710   0.384   3.083
  242MOL     C9 7976   4.023   0.519   3.062
  242MOL    H10 7977   4.094   0.576   3.121
  242MOL    C10 7978   3.863   0.529   3.256
  242MOL    H11 7979   3.869   0.638   3.264
  242MOL    H12 7980   3.760   0.497   3.280
  242MOL    C11 7981   3.839   0.370   2.911
  242MOL    H13 7982   3.768   0.313   2.852
  242MOL    C12 7983   3.963   0.405   2.856
  242MOL    H14 7984   3.988   0.374   2.755
  242MOL    C13 7985   4.056   0.479   2.931
  242MOL    H15 7986   4.153   0.504   2.889
  243MOL     O1 7987   3.956   0.468   5.877
  243MOL     O2 7988   4.050   0.465   6.449
  243MOL     H1 7989   4.078   0.551   6.493
  243MOL     O3 7990   3.823   0.515   6.059
  243MOL     O4 7991   4.064   0.617   6.288
  243MOL     N1 7992   4.023   0.410   6.085
  243MOL     C1 7993   3.927   0.473   6.010
  243MOL     C2 7994   4.039   0.503   6.321
  243MOL     C3 7995   4.004   0.383   6.229
  243MOL     H2 7996   3.900   0.356   6.250
  243MOL     C4 7997   4.098   0.263   6.252
  243MOL     H3 7998   4.131   0.252   6.355
  243MOL     H4 7999   4.045   0.171   6.224
  243MOL     C5 8000   3.898   0.486   5.647
  243MOL     C6 8001   4.214   0.287   6.155
  243MOL     H5 8002   4.268   0.195   6.130
  243MOL     H6 8003   4.283   0.359   6.201
  243MOL     C7 8004   4.147   0.351   6.033
  243MOL     H7 8005   4.210   0.428   5.987
  243MOL     H8 8006   4.123   0.275   5.959
  243MOL     C8 8007   3.806   0.411   5.572
  243MOL     H9 8008   3.710   0.384   5.614
  243MOL     C9 8009   4.023   0.519   5.593
  243MOL    H10 8010   4.094   0.576   5.653
  243MOL    C10 8011   3.862   0.529   5.787
  243MOL    H11 8012   3.868   0.638   5.796
  243MOL    H12 8013   3.760   0.497   5.811
  243MOL    C11 8014   3.839   0.370   5.442
  243MOL    H13 8015   3.768   0.312   5.383
  243MOL    C12 8016   3.964   0.404   5.388
  243MOL    H14 8017   3.988   0.373   5.287
  243MOL    C13 8018   4.056   0.479   5.463
  243MOL    H15 8019   4.153   0.504   5.420
  244MOL     O1 8020   3.956   0.468   8.409
  244MOL     O2 8021   4.051   0.465   8.980
  244MOL     H1 8022   4.078   0.551   9.024
  244MOL     O3 8023   3.823   0.515   8.590
  244MOL     O4 8024   4.063   0.617   8.819
  244MOL     N1 8025   4.023   0.410   8.616
  244MOL     C1 8026   3.927   0.473   8.541
  244MOL     C2 8027   4.039   0.503   8.852
  244MOL     C3 8028   4.004   0.383   8.760
  244MOL     H2 8029   3.900   0.356   8.781
  244MOL     C4 8030   4.098   0.263   8.783
  244MOL     H3 8031   4.131   0.252   8.887
  244MOL     H4 8032   4.045   0.171   8.755
  244MOL     C5 8033   3.898   0.486   8.179
  244MOL     C6 8034   4.214   0.287   8.687
  244MOL     H5 8035   4.268   0.195   8.662
  244MOL     H6 8036   4.283   0.359   8.732
  244MOL     C7 8037   4.147   0.351   8.564
  244MOL     H7 8038   4.210   0.428   8.519
  244MOL     H8 8039   4.123   0.275   8.490
  244MOL     C8 8040   3.806   0.411   8.103
  244MOL     H9 8041   3.710   0.384   8.146
  244MOL     C9 8042   4.023   0.519   8.124
  244MOL    H10 8043   4.094   0.576   8.184
  244MOL    C10 8044   3.863   0.529   8.319
  244MOL    H11 8045   3.868   0.638   8.327
  244MOL    H12 8046   3.760   0.497   8.342
  244MOL    C11 8047   3.839   0.370   7.973
  244MOL    H13 8048   3.768   0.313   7.914
  244MOL    C12 8049   3.964   0.404   7.919
  244MOL    H14 8050   3.988   0.373   7.818
  244MOL    C13 8051   4.056   0.479   7.994
  244MOL    H15 8052   4.153   0.504   7.952
  245MOL     O1 8053   3.956   1.253   0.815
  245MOL     O2 8054   4.051   1.250   1.386
  245MOL     H1 8055   4.079   1.335   1.430
  245MOL     O3 8056   3.824   1.301   0.996
  245MOL     O4 8057   4.063   1.402   1.226
  245MOL     N1 8058   4.023   1.195   1.022
  245MOL     C1 8059   3.927   1.258   0.947
  245MOL     C2 8060   4.039   1.287   1.258
  245MOL     C3 8061   4.005   1.168   1.166
  245MOL     H2 8062   3.900   1.141   1.187
  245MOL     C4 8063   4.098   1.047   1.189
  245MOL     H3 8064   4.131   1.037   1.293
  245MOL     H4 8065   4.045   0.956   1.161
  245MOL     C5 8066   3.898   1.270   0.585
  245MOL     C6 8067   4.214   1.072   1.092
  245MOL     H5 8068   4.268   0.979   1.067
  245MOL     H6 8069   4.284   1.143   1.138
  245MOL     C7 8070   4.147   1.136   0.970
  245MOL     H7 8071   4.210   1.212   0.924
  245MOL     H8 8072   4.123   1.059   0.896
  245MOL     C8 8073   3.806   1.194   0.510
  245MOL     H9 8074   3.710   1.167   0.552
  245MOL     C9 8075   4.023   1.303   0.530
  245MOL    H10 8076   4.093   1.360   0.590
  245MOL    C10 8077   3.862   1.313   0.725
  245MOL    H11 8078   3.868   1.422   0.733
  245MOL    H12 8079   3.760   1.281   0.749
  245MOL    C11 8080   3.839   1.154   0.380
  245MOL    H13 8081   3.768   1.097   0.321
  245MOL    C12 8082   3.963   1.189   0.325
  245MOL    H14 8083   3.988   1.158   0.224
  245MOL    C13 8084   4.056   1.263   0.400
  245MOL    H15 8085   4.152   1.288   0.358
  246MOL     O1 8086   3.956   1.252   3.346
  246MOL     O2 8087   4.051   1.250   3.918
  246MOL     H1 8088   4.079   1.335   3.961
  246MOL     O3 8089   3.823   1.301   3.528
  246MOL     O4 8090   4.063   1.402   3.757
  246MOL     N1 8091   4.023   1.195   3.554
  246MOL     C1 8092   3.927   1.257   3.479
  246MOL     C2 8093   4.039   1.287   3.790
  246MOL     C3 8094   4.004   1.168   3.697
  246MOL     H2 8095   3.900   1.141   3.719
  246MOL     C4 8096   4.098   1.047   3.720
  246MOL     H3 8097   4.131   1.037   3.824
  246MOL     H4 8098   4.045   0.956   3.693
  246MOL     C5 8099   3.898   1.270   3.116
  246MOL     C6 8100   4.214   1.072   3.624
  246MOL     H5 8101   4.268   0.980   3.599
  246MOL     H6 8102   4.284   1.143   3.669
  246MOL     C7 8103   4.147   1.136   3.502
  246MOL     H7 8104   4.210   1.212   3.456
  246MOL     H8 8105   4.122   1.059   3.428
  246MOL     C8 8106   3.806   1.195   3.041
  246MOL     H9 8107   3.710   1.168   3.084
  246MOL     C9 8108   4.023   1.303   3.062
  246MOL    H10 8109   4.094   1.360   3.121
  246MOL    C10 8110   3.862   1.313   3.256
  246MOL    H11 8111   3.868   1.422   3.264
  246MOL    H12 8112   3.760   1.281   3.280
  246MOL    C11 8113   3.839   1.155   2.911
  246MOL    H13 8114   3.768   1.097   2.852
  246MOL    C12 8115   3.963   1.189   2.856
  246MOL    H14 8116   3.987   1.158   2.755
  246MOL    C13 8117   4.056   1.263   2.931
  246MOL    H15 8118   4.152   1.288   2.889
  247MOL     O1 8119   3.956   1.253   5.878
  247MOL     O2 8120   4.051   1.250   6.449
  247MOL     H1 8121   4.079   1.335   6.493
  247MOL     O3 8122   3.823   1.301   6.059
  247MOL     O4 8123   4.064   1.402   6.288
  247MOL     N1 8124   4.023   1.195   6.085
  247MOL     C1 8125   3.927   1.258   6.010
  247MOL     C2 8126   4.040   1.287   6.321
  247MOL     C3 8127   4.005   1.168   6.229
  247MOL     H2 8128   3.901   1.141   6.250
  247MOL     C4 8129   4.098   1.047   6.252
  247MOL     H3 8130   4.131   1.037   6.355
  247MOL     H4 8131   4.045   0.956   6.224
  247MOL     C5 8132   3.898   1.270   5.647
  247MOL     C6 8133   4.214   1.072   6.155
  247MOL     H5 8134   4.268   0.979   6.130
  247MOL     H6 8135   4.284   1.143   6.200
  247MOL     C7 8136   4.147   1.136   6.033
  247MOL     H7 8137   4.210   1.212   5.987
  247MOL     H8 8138   4.122   1.059   5.959
  247MOL     C8 8139   3.806   1.195   5.572
  247MOL     H9 8140   3.710   1.168   5.615
  247MOL     C9 8141   4.023   1.304   5.593
  247MOL    H10 8142   4.094   1.360   5.653
  247MOL    C10 8143   3.862   1.313   5.788
  247MOL    H11 8144   3.868   1.422   5.796
  247MOL    H12 8145   3.760   1.281   5.811
  247MOL    C11 8146   3.839   1.155   5.442
  247MOL    H13 8147   3.768   1.098   5.383
  247MOL    C12 8148   3.963   1.189   5.388
  247MOL    H14 8149   3.988   1.158   5.286
  247MOL    C13 8150   4.056   1.263   5.463
  247MOL    H15 8151   4.153   1.288   5.420
  248MOL     O1 8152   3.956   1.253   8.409
  248MOL     O2 8153   4.051   1.250   8.980
  248MOL     H1 8154   4.079   1.335   9.024
  248MOL     O3 8155   3.823   1.301   8.590
  248MOL     O4 8156   4.063   1.402   8.820
  248MOL     N1 8157   4.023   1.195   8.616
  248MOL     C1 8158   3.927   1.258   8.541
  248MOL     C2 8159   4.039   1.287   8.852
  248MOL     C3 8160   4.004   1.168   8.760
  248MOL     H2 8161   3.900   1.141   8.781
  248MOL     C4 8162   4.098   1.047   8.783
  248MOL     H3 8163   4.131   1.037   8.887
  248MOL     H4 8164   4.045   0.956   8.755
  248MOL     C5 8165   3.898   1.270   8.179
  248MOL     C6 8166   4.214   1.072   8.686
  248MOL     H5 8167   4.268   0.980   8.661
  248MOL     H6 8168   4.284   1.143   8.732
  248MOL     C7 8169   4.147   1.136   8.564
  248MOL     H7 8170   4.210   1.212   8.518
  248MOL     H8 8171   4.123   1.059   8.490
  248MOL     C8 8172   3.806   1.195   8.103
  248MOL     H9 8173   3.710   1.168   8.146
  248MOL     C9 8174   4.023   1.303   8.124
  248MOL    H10 8175   4.094   1.360   8.184
  248MOL    C10 8176   3.862   1.313   8.319
  248MOL    H11 8177   3.868   1.422   8.327
  248MOL    H12 8178   3.760   1.281   8.342
  248MOL    C11 8179   3.839   1.155   7.973
  248MOL    H13 8180   3.768   1.098   7.914
  248MOL    C12 8181   3.963   1.189   7.919
  248MOL    H14 8182   3.988   1.158   7.818
  248MOL    C13 8183   4.056   1.263   7.994
  248MOL    H15 8184   4.153   1.288   7.952
  249MOL     O1 8185   3.956   2.037   0.815
  249MOL     O2 8186   4.051   2.034   1.386
  249MOL     H1 8187   4.079   2.120   1.430
  249MOL     O3 8188   3.824   2.086   0.996
  249MOL     O4 8189   4.063   2.187   1.226
  249MOL     N1 8190   4.023   1.979   1.022
  249MOL     C1 8191   3.927   2.042   0.947
  249MOL     C2 8192   4.039   2.072   1.258
  249MOL     C3 8193   4.005   1.952   1.166
  249MOL     H2 8194   3.900   1.925   1.187
  249MOL     C4 8195   4.098   1.832   1.189
  249MOL     H3 8196   4.131   1.821   1.292
  249MOL     H4 8197   4.045   1.740   1.161
  249MOL     C5 8198   3.898   2.055   0.585
  249MOL     C6 8199   4.214   1.856   1.092
  249MOL     H5 8200   4.268   1.764   1.067
  249MOL     H6 8201   4.284   1.928   1.138
  249MOL     C7 8202   4.147   1.920   0.970
  249MOL     H7 8203   4.210   1.997   0.924
  249MOL     H8 8204   4.122   1.843   0.896
  249MOL     C8 8205   3.806   1.979   0.510
  249MOL     H9 8206   3.710   1.952   0.552
  249MOL     C9 8207   4.023   2.088   0.530
  249MOL    H10 8208   4.094   2.144   0.590
  249MOL    C10 8209   3.862   2.098   0.725
  249MOL    H11 8210   3.868   2.207   0.733
  249MOL    H12 8211   3.760   2.066   0.748
  249MOL    C11 8212   3.839   1.939   0.380
  249MOL    H13 8213   3.768   1.881   0.321
  249MOL    C12 8214   3.963   1.973   0.325
  249MOL    H14 8215   3.988   1.942   0.224
  249MOL    C13 8216   4.056   2.047   0.400
  249MOL    H15 8217   4.153   2.072   0.358
  250MOL     O1 8218   3.956   2.037   3.346
  250MOL     O2 8219   4.051   2.034   3.918
  250MOL     H1 8220   4.079   2.119   3.961
  250MOL     O3 8221   3.823   2.086   3.528
  250MOL     O4 8222   4.063   2.187   3.757
  250MOL     N1 8223   4.023   1.979   3.554
  250MOL     C1 8224   3.927   2.042   3.479
  250MOL     C2 8225   4.039   2.072   3.790
  250MOL     C3 8226   4.004   1.952   3.697
  250MOL     H2 8227   3.901   1.925   3.719
  250MOL     C4 8228   4.098   1.832   3.720
  250MOL     H3 8229   4.131   1.821   3.824
  250MOL     H4 8230   4.045   1.740   3.692
  250MOL     C5 8231   3.898   2.055   3.116
  250MOL     C6 8232   4.214   1.856   3.624
  250MOL     H5 8233   4.268   1.764   3.599
  250MOL     H6 8234   4.284   1.928   3.669
  250MOL     C7 8235   4.147   1.920   3.502
  250MOL     H7 8236   4.210   1.996   3.456
  250MOL     H8 8237   4.122   1.843   3.428
  250MOL     C8 8238   3.806   1.979   3.041
  250MOL     H9 8239   3.710   1.952   3.084
  250MOL     C9 8240   4.023   2.088   3.062
  250MOL    H10 8241   4.094   2.144   3.121
  250MOL    C10 8242   3.862   2.098   3.256
  250MOL    H11 8243   3.868   2.207   3.264
  250MOL    H12 8244   3.760   2.066   3.280
  250MOL    C11 8245   3.839   1.939   2.911
  250MOL    H13 8246   3.768   1.882   2.852
  250MOL    C12 8247   3.963   1.973   2.856
  250MOL    H14 8248   3.987   1.943   2.755
  250MOL    C13 8249   4.056   2.047   2.931
  250MOL    H15 8250   4.152   2.072   2.889
  251MOL     O1 8251   3.956   2.037   5.878
  251MOL     O2 8252   4.051   2.034   6.449
  251MOL     H1 8253   4.079   2.119   6.493
  251MOL     O3 8254   3.823   2.086   6.059
  251MOL     O4 8255   4.064   2.186   6.288
  251MOL     N1 8256   4.023   1.979   6.085
  251MOL     C1 8257   3.927   2.042   6.010
  251MOL     C2 8258   4.039   2.071   6.321
  251MOL     C3 8259   4.004   1.952   6.229
  251MOL     H2 8260   3.900   1.925   6.250
  251MOL     C4 8261   4.098   1.832   6.252
  251MOL     H3 8262   4.131   1.821   6.355
  251MOL     H4 8263   4.045   1.740   6.224
  251MOL     C5 8264   3.898   2.055   5.647
  251MOL     C6 8265   4.214   1.856   6.155
  251MOL     H5 8266   4.268   1.764   6.130
  251MOL     H6 8267   4.284   1.927   6.200
  251MOL     C7 8268   4.147   1.920   6.033
  251MOL     H7 8269   4.210   1.997   5.987
  251MOL     H8 8270   4.122   1.843   5.959
  251MOL     C8 8271   3.806   1.979   5.572
  251MOL     H9 8272   3.710   1.952   5.615
  251MOL     C9 8273   4.023   2.088   5.593
  251MOL    H10 8274   4.094   2.144   5.653
  251MOL    C10 8275   3.862   2.098   5.788
  251MOL    H11 8276   3.868   2.207   5.796
  251MOL    H12 8277   3.760   2.066   5.811
  251MOL    C11 8278   3.839   1.939   5.442
  251MOL    H13 8279   3.768   1.882   5.383
  251MOL    C12 8280   3.963   1.973   5.388
  251MOL    H14 8281   3.987   1.942   5.287
  251MOL    C13 8282   4.056   2.047   5.463
  251MOL    H15 8283   4.153   2.072   5.420
  252MOL     O1 8284   3.956   2.037   8.409
  252MOL     O2 8285   4.051   2.034   8.980
  252MOL     H1 8286   4.079   2.119   9.024
  252MOL     O3 8287   3.823   2.086   8.590
  252MOL     O4 8288   4.063   2.187   8.820
  252MOL     N1 8289   4.023   1.979   8.616
  252MOL     C1 8290   3.927   2.042   8.541
  252MOL     C2 8291   4.039   2.072   8.852
  252MOL     C3 8292   4.004   1.952   8.760
  252MOL     H2 8293   3.900   1.925   8.781
  252MOL     C4 8294   4.098   1.832   8.783
  252MOL     H3 8295   4.131   1.821   8.886
  252MOL     H4 8296   4.045   1.740   8.755
  252MOL     C5 8297   3.898   2.055   8.179
  252MOL     C6 8298   4.214   1.856   8.686
  252MOL     H5 8299   4.268   1.764   8.661
  252MOL     H6 8300   4.284   1.928   8.732
  252MOL     C7 8301   4.147   1.920   8.564
  252MOL     H7 8302   4.210   1.997   8.518
  252MOL     H8 8303   4.122   1.843   8.490
  252MOL     C8 8304   3.806   1.979   8.104
  252MOL     H9 8305   3.710   1.952   8.146
  252MOL     C9 8306   4.023   2.088   8.124
  252MOL    H10 8307   4.094   2.144   8.184
  252MOL    C10 8308   3.862   2.098   8.319
  252MOL    H11 8309   3.868   2.207   8.327
  252MOL    H12 8310   3.760   2.066   8.342
  252MOL    C11 8311   3.839   1.939   7.973
  252MOL    H13 8312   3.768   1.882   7.914
  252MOL    C12 8313   3.963   1.973   7.919
  252MOL    H14 8314   3.988   1.942   7.818
  252MOL    C13 8315   4.056   2.047   7.994
  252MOL    H15 8316   4.153   2.072   7.952
  253MOL     O1 8317   3.956   2.821   0.815
  253MOL     O2 8318   4.051   2.819   1.386
  253MOL     H1 8319   4.079   2.904   1.430
  253MOL     O3 8320   3.824   2.870   0.996
  253MOL     O4 8321   4.063   2.971   1.226
  253MOL     N1 8322   4.023   2.764   1.022
  253MOL     C1 8323   3.927   2.827   0.948
  253MOL     C2 8324   4.039   2.856   1.258
  253MOL     C3 8325   4.005   2.736   1.166
  253MOL     H2 8326   3.900   2.710   1.187
  253MOL     C4 8327   4.098   2.616   1.189
  253MOL     H3 8328   4.131   2.605   1.293
  253MOL     H4 8329   4.045   2.524   1.161
  253MOL     C5 8330   3.898   2.839   0.585
  253MOL     C6 8331   4.214   2.640   1.092
  253MOL     H5 8332   4.268   2.548   1.067
  253MOL     H6 8333   4.284   2.712   1.138
  253MOL     C7 8334   4.147   2.705   0.970
  253MOL     H7 8335   4.210   2.781   0.925
  253MOL     H8 8336   4.122   2.628   0.896
  253MOL     C8 8337   3.806   2.763   0.510
  253MOL     H9 8338   3.710   2.736   0.552
  253MOL     C9 8339   4.023   2.872   0.530
  253MOL    H10 8340   4.094   2.929   0.590
  253MOL    C10 8341   3.862   2.882   0.725
  253MOL    H11 8342   3.868   2.991   0.733
  253MOL    H12 8343   3.760   2.850   0.748
  253MOL    C11 8344   3.839   2.723   0.380
  253MOL    H13 8345   3.768   2.666   0.321
  253MOL    C12 8346   3.963   2.758   0.325
  253MOL    H14 8347   3.988   2.727   0.224
  253MOL    C13 8348   4.056   2.832   0.400
  253MOL    H15 8349   4.152   2.857   0.358
  254MOL     O1 8350   3.956   2.821   3.346
  254MOL     O2 8351   4.051   2.819   3.918
  254MOL     H1 8352   4.079   2.904   3.961
  254MOL     O3 8353   3.823   2.870   3.528
  254MOL     O4 8354   4.063   2.971   3.757
  254MOL     N1 8355   4.023   2.764   3.554
  254MOL     C1 8356   3.927   2.826   3.479
  254MOL     C2 8357   4.039   2.856   3.790
  254MOL     C3 8358   4.004   2.736   3.697
  254MOL     H2 8359   3.900   2.709   3.719
  254MOL     C4 8360   4.098   2.616   3.720
  254MOL     H3 8361   4.131   2.605   3.824
  254MOL     H4 8362   4.045   2.524   3.692
  254MOL     C5 8363   3.898   2.839   3.116
  254MOL     C6 8364   4.214   2.640   3.624
  254MOL     H5 8365   4.268   2.548   3.599
  254MOL     H6 8366   4.284   2.712   3.669
  254MOL     C7 8367   4.147   2.704   3.502
  254MOL     H7 8368   4.210   2.781   3.456
  254MOL     H8 8369   4.122   2.628   3.427
  254MOL     C8 8370   3.806   2.763   3.041
  254MOL     H9 8371   3.710   2.736   3.084
  254MOL     C9 8372   4.023   2.872   3.062
  254MOL    H10 8373   4.094   2.929   3.121
  254MOL    C10 8374   3.862   2.882   3.256
  254MOL    H11 8375   3.868   2.991   3.264
  254MOL    H12 8376   3.760   2.850   3.280
  254MOL    C11 8377   3.839   2.723   2.911
  254MOL    H13 8378   3.768   2.666   2.852
  254MOL    C12 8379   3.963   2.758   2.856
  254MOL    H14 8380   3.987   2.727   2.755
  254MOL    C13 8381   4.056   2.832   2.931
  254MOL    H15 8382   4.152   2.857   2.889
  255MOL     O1 8383   3.956   2.821   5.878
  255MOL     O2 8384   4.051   2.819   6.449
  255MOL     H1 8385   4.079   2.904   6.493
  255MOL     O3 8386   3.823   2.870   6.059
  255MOL     O4 8387   4.064   2.971   6.288
  255MOL     N1 8388   4.023   2.764   6.085
  255MOL     C1 8389   3.927   2.826   6.010
  255MOL     C2 8390   4.039   2.856   6.321
  255MOL     C3 8391   4.005   2.736   6.229
  255MOL     H2 8392   3.900   2.709   6.250
  255MOL     C4 8393   4.098   2.616   6.252
  255MOL     H3 8394   4.131   2.605   6.355
  255MOL     H4 8395   4.045   2.524   6.224
  255MOL     C5 8396   3.898   2.839   5.647
  255MOL     C6 8397   4.214   2.640   6.155
  255MOL     H5 8398   4.268   2.548   6.130
  255MOL     H6 8399   4.284   2.711   6.200
  255MOL     C7 8400   4.147   2.704   6.033
  255MOL     H7 8401   4.210   2.781   5.987
  255MOL     H8 8402   4.122   2.628   5.959
  255MOL     C8 8403   3.806   2.763   5.572
  255MOL     H9 8404   3.710   2.736   5.615
  255MOL     C9 8405   4.023   2.872   5.593
  255MOL    H10 8406   4.094   2.929   5.653
  255MOL    C10 8407   3.862   2.882   5.787
  255MOL    H11 8408   3.868   2.991   5.795
  255MOL    H12 8409   3.760   2.850   5.811
  255MOL    C11 8410   3.839   2.723   5.442
  255MOL    H13 8411   3.768   2.666   5.383
  255MOL    C12 8412   3.963   2.758   5.388
  255MOL    H14 8413   3.988   2.727   5.286
  255MOL    C13 8414   4.056   2.832   5.463
  255MOL    H15 8415   4.153   2.857   5.420
  256MOL     O1 8416   3.956   2.821   8.409
  256MOL     O2 8417   4.051   2.819   8.980
  256MOL     H1 8418   4.079   2.904   9.024
  256MOL     O3 8419   3.823   2.870   8.590
  256MOL     O4 8420   4.064   2.971   8.819
  256MOL     N1 8421   4.023   2.763   8.616
  256MOL     C1 8422   3.927   2.826   8.541
  256MOL     C2 8423   4.039   2.856   8.852
  256MOL     C3 8424   4.004   2.736   8.760
  256MOL     H2 8425   3.900   2.709   8.781
  256MOL     C4 8426   4.098   2.616   8.783
  256MOL     H3 8427   4.131   2.605   8.886
  256MOL     H4 8428   4.045   2.524   8.755
  256MOL     C5 8429   3.898   2.839   8.179
  256MOL     C6 8430   4.214   2.640   8.686
  256MOL     H5 8431   4.268   2.548   8.661
  256MOL     H6 8432   4.283   2.712   8.732
  256MOL     C7 8433   4.147   2.704   8.564
  256MOL     H7 8434   4.210   2.781   8.518
  256MOL     H8 8435   4.122   2.628   8.490
  256MOL     C8 8436   3.806   2.763   8.104
  256MOL     H9 8437   3.710   2.736   8.146
  256MOL     C9 8438   4.023   2.872   8.124
  256MOL    H10 8439   4.094   2.929   8.184
  256MOL    C10 8440   3.862   2.882   8.319
  256MOL    H11 8441   3.868   2.991   8.327
  256MOL    H12 8442   3.760   2.850   8.342
  256MOL    C11 8443   3.839   2.723   7.973
  256MOL    H13 8444   3.768   2.666   7.914
  256MOL    C12 8445   3.963   2.758   7.919
  256MOL    H14 8446   3.988   2.727   7.818
  256MOL    C13 8447   4.056   2.832   7.994
  256MOL    H15 8448   4.153   2.857   7.952
  257MOL     O1 8449   3.956   3.606   0.815
  257MOL     O2 8450   4.051   3.603   1.386
  257MOL     H1 8451   4.079   3.688   1.430
  257MOL     O3 8452   3.824   3.654   0.996
  257MOL     O4 8453   4.063   3.755   1.226
  257MOL     N1 8454   4.023   3.548   1.022
  257MOL     C1 8455   3.927   3.611   0.947
  257MOL     C2 8456   4.039   3.640   1.258
  257MOL     C3 8457   4.005   3.521   1.166
  257MOL     H2 8458   3.901   3.494   1.187
  257MOL     C4 8459   4.098   3.400   1.189
  257MOL     H3 8460   4.131   3.390   1.293
  257MOL     H4 8461   4.045   3.309   1.161
  257MOL     C5 8462   3.898   3.623   0.585
  257MOL     C6 8463   4.214   3.425   1.092
  257MOL     H5 8464   4.268   3.333   1.067
  257MOL     H6 8465   4.284   3.496   1.138
  257MOL     C7 8466   4.147   3.489   0.970
  257MOL     H7 8467   4.210   3.565   0.924
  257MOL     H8 8468   4.122   3.412   0.896
  257MOL     C8 8469   3.806   3.547   0.510
  257MOL     H9 8470   3.710   3.520   0.552
  257MOL     C9 8471   4.023   3.657   0.530
  257MOL    H10 8472   4.093   3.713   0.590
  257MOL    C10 8473   3.862   3.666   0.725
  257MOL    H11 8474   3.868   3.775   0.733
  257MOL    H12 8475   3.760   3.634   0.749
  257MOL    C11 8476   3.839   3.507   0.380
  257MOL    H13 8477   3.768   3.450   0.321
  257MOL    C12 8478   3.963   3.542   0.325
  257MOL    H14 8479   3.988   3.511   0.224
  257MOL    C13 8480   4.056   3.616   0.400
  257MOL    H15 8481   4.152   3.642   0.358
  258MOL     O1 8482   3.956   3.605   3.346
  258MOL     O2 8483   4.051   3.603   3.918
  258MOL     H1 8484   4.079   3.688   3.961
  258MOL     O3 8485   3.823   3.654   3.528
  258MOL     O4 8486   4.064   3.755   3.757
  258MOL     N1 8487   4.023   3.548   3.554
  258MOL     C1 8488   3.927   3.610   3.479
  258MOL     C2 8489   4.039   3.640   3.790
  258MOL     C3 8490   4.005   3.521   3.697
  258MOL     H2 8491   3.901   3.494   3.719
  258MOL     C4 8492   4.098   3.400   3.721
  258MOL     H3 8493   4.131   3.390   3.824
  258MOL     H4 8494   4.045   3.309   3.693
  258MOL     C5 8495   3.898   3.623   3.116
  258MOL     C6 8496   4.214   3.425   3.624
  258MOL     H5 8497   4.268   3.333   3.599
  258MOL     H6 8498   4.284   3.496   3.669
  258MOL     C7 8499   4.147   3.489   3.502
  258MOL     H7 8500   4.210   3.565   3.456
  258MOL     H8 8501   4.122   3.412   3.428
  258MOL     C8 8502   3.806   3.548   3.041
  258MOL     H9 8503   3.710   3.521   3.084
  258MOL     C9 8504   4.023   3.657   3.062
  258MOL    H10 8505   4.094   3.713   3.122
  258MOL    C10 8506   3.862   3.666   3.256
  258MOL    H11 8507   3.868   3.775   3.264
  258MOL    H12 8508   3.760   3.634   3.280
  258MOL    C11 8509   3.839   3.508   2.911
  258MOL    H13 8510   3.768   3.451   2.852
  258MOL    C12 8511   3.963   3.542   2.856
  258MOL    H14 8512   3.987   3.512   2.755
  258MOL    C13 8513   4.056   3.616   2.931
  258MOL    H15 8514   4.152   3.641   2.889
  259MOL     O1 8515   3.956   3.606   5.878
  259MOL     O2 8516   4.051   3.603   6.449
  259MOL     H1 8517   4.079   3.688   6.493
  259MOL     O3 8518   3.823   3.654   6.059
  259MOL     O4 8519   4.064   3.755   6.288
  259MOL     N1 8520   4.023   3.548   6.085
  259MOL     C1 8521   3.927   3.611   6.010
  259MOL     C2 8522   4.040   3.640   6.321
  259MOL     C3 8523   4.005   3.521   6.229
  259MOL     H2 8524   3.901   3.494   6.250
  259MOL     C4 8525   4.098   3.400   6.252
  259MOL     H3 8526   4.131   3.390   6.355
  259MOL     H4 8527   4.045   3.309   6.224
  259MOL     C5 8528   3.898   3.623   5.647
  259MOL     C6 8529   4.214   3.425   6.155
  259MOL     H5 8530   4.268   3.332   6.130
  259MOL     H6 8531   4.284   3.496   6.200
  259MOL     C7 8532   4.147   3.489   6.033
  259MOL     H7 8533   4.210   3.565   5.987
  259MOL     H8 8534   4.122   3.412   5.959
  259MOL     C8 8535   3.806   3.548   5.572
  259MOL     H9 8536   3.710   3.521   5.615
  259MOL     C9 8537   4.023   3.656   5.593
  259MOL    H10 8538   4.094   3.713   5.653
  259MOL    C10 8539   3.862   3.666   5.788
  259MOL    H11 8540   3.868   3.775   5.796
  259MOL    H12 8541   3.760   3.634   5.811
  259MOL    C11 8542   3.839   3.508   5.442
  259MOL    H13 8543   3.768   3.451   5.383
  259MOL    C12 8544   3.963   3.542   5.388
  259MOL    H14 8545   3.987   3.512   5.286
  259MOL    C13 8546   4.056   3.616   5.463
  259MOL    H15 8547   4.153   3.641   5.420
  260MOL     O1 8548   3.956   3.606   8.409
  260MOL     O2 8549   4.051   3.603   8.980
  260MOL     H1 8550   4.079   3.688   9.024
  260MOL     O3 8551   3.823   3.654   8.590
  260MOL     O4 8552   4.063   3.755   8.820
  260MOL     N1 8553   4.023   3.548   8.616
  260MOL     C1 8554   3.927   3.611   8.541
  260MOL     C2 8555   4.039   3.640   8.852
  260MOL     C3 8556   4.005   3.521   8.760
  260MOL     H2 8557   3.900   3.494   8.781
  260MOL     C4 8558   4.098   3.400   8.783
  260MOL     H3 8559   4.131   3.390   8.886
  260MOL     H4 8560   4.045   3.309   8.755
  260MOL     C5 8561   3.898   3.623   8.179
  260MOL     C6 8562   4.214   3.425   8.686
  260MOL     H5 8563   4.268   3.333   8.661
  260MOL     H6 8564   4.284   3.496   8.732
  260MOL     C7 8565   4.147   3.489   8.564
  260MOL     H7 8566   4.210   3.565   8.518
  260MOL     H8 8567   4.122   3.412   8.490
  260MOL     C8 8568   3.806   3.548   8.103
  260MOL     H9 8569   3.710   3.521   8.146
  260MOL     C9 8570   4.023   3.657   8.124
  260MOL    H10 8571   4.094   3.713   8.184
  260MOL    C10 8572   3.862   3.666   8.319
  260MOL    H11 8573   3.868   3.775   8.327
  260MOL    H12 8574   3.760   3.634   8.342
  260MOL    C11 8575   3.839   3.508   7.973
  260MOL    H13 8576   3.768   3.451   7.914
  260MOL    C12 8577   3.963   3.542   7.919
  260MOL    H14 8578   3.988   3.512   7.818
  260MOL    C13 8579   4.056   3.616   7.994
  260MOL    H15 8580   4.153   3.641   7.952
  261MOL     O1 8581   3.956   4.390   0.815
  261MOL     O2 8582   4.051   4.388   1.386
  261MOL     H1 8583   4.079   4.473   1.430
  261MOL     O3 8584   3.824   4.439   0.996
  261MOL     O4 8585   4.063   4.540   1.226
  261MOL     N1 8586   4.023   4.332   1.022
  261MOL     C1 8587   3.927   4.395   0.947
  261MOL     C2 8588   4.039   4.425   1.258
  261MOL     C3 8589   4.005   4.305   1.166
  261MOL     H2 8590   3.901   4.278   1.187
  261MOL     C4 8591   4.098   4.185   1.189
  261MOL     H3 8592   4.131   4.174   1.292
  261MOL     H4 8593   4.045   4.093   1.161
  261MOL     C5 8594   3.898   4.408   0.585
  261MOL     C6 8595   4.214   4.209   1.092
  261MOL     H5 8596   4.268   4.117   1.067
  261MOL     H6 8597   4.284   4.281   1.138
  261MOL     C7 8598   4.147   4.273   0.970
  261MOL     H7 8599   4.210   4.350   0.924
  261MOL     H8 8600   4.122   4.196   0.896
  261MOL     C8 8601   3.806   4.332   0.510
  261MOL     H9 8602   3.710   4.305   0.552
  261MOL     C9 8603   4.023   4.441   0.530
  261MOL    H10 8604   4.094   4.497   0.590
  261MOL    C10 8605   3.862   4.451   0.725
  261MOL    H11 8606   3.868   4.560   0.733
  261MOL    H12 8607   3.760   4.419   0.748
  261MOL    C11 8608   3.839   4.292   0.380
  261MOL    H13 8609   3.768   4.234   0.321
  261MOL    C12 8610   3.963   4.326   0.325
  261MOL    H14 8611   3.988   4.295   0.224
  261MOL    C13 8612   4.056   4.401   0.400
  261MOL    H15 8613   4.153   4.426   0.358
  262MOL     O1 8614   3.956   4.390   3.346
  262MOL     O2 8615   4.051   4.387   3.918
  262MOL     H1 8616   4.079   4.472   3.961
  262MOL     O3 8617   3.823   4.439   3.528
  262MOL     O4 8618   4.064   4.539   3.757
  262MOL     N1 8619   4.023   4.332   3.554
  262MOL     C1 8620   3.927   4.395   3.479
  262MOL     C2 8621   4.039   4.424   3.790
  262MOL     C3 8622   4.004   4.305   3.697
  262MOL     H2 8623   3.900   4.278   3.719
  262MOL     C4 8624   4.098   4.185   3.720
  262MOL     H3 8625   4.131   4.174   3.824
  262MOL     H4 8626   4.045   4.093   3.692
  262MOL     C5 8627   3.898   4.408   3.116
  262MOL     C6 8628   4.214   4.209   3.624
  262MOL     H5 8629   4.268   4.117   3.599
  262MOL     H6 8630   4.284   4.281   3.669
  262MOL     C7 8631   4.147   4.273   3.502
  262MOL     H7 8632   4.210   4.349   3.456
  262MOL     H8 8633   4.122   4.196   3.428
  262MOL     C8 8634   3.806   4.332   3.041
  262MOL     H9 8635   3.710   4.305   3.084
  262MOL     C9 8636   4.023   4.441   3.062
  262MOL    H10 8637   4.094   4.497   3.122
  262MOL    C10 8638   3.862   4.451   3.256
  262MOL    H11 8639   3.868   4.560   3.264
  262MOL    H12 8640   3.760   4.419   3.280
  262MOL    C11 8641   3.839   4.292   2.911
  262MOL    H13 8642   3.768   4.235   2.852
  262MOL    C12 8643   3.963   4.327   2.856
  262MOL    H14 8644   3.987   4.296   2.755
  262MOL    C13 8645   4.056   4.401   2.931
  262MOL    H15 8646   4.152   4.426   2.889
  263MOL     O1 8647   3.956   4.390   5.878
  263MOL     O2 8648   4.051   4.387   6.449
  263MOL     H1 8649   4.079   4.472   6.493
  263MOL     O3 8650   3.823   4.439   6.059
  263MOL     O4 8651   4.064   4.539   6.288
  263MOL     N1 8652   4.023   4.332   6.085
  263MOL     C1 8653   3.927   4.395   6.010
  263MOL     C2 8654   4.039   4.424   6.321
  263MOL     C3 8655   4.004   4.305   6.229
  263MOL     H2 8656   3.900   4.278   6.250
  263MOL     C4 8657   4.098   4.185   6.252
  263MOL     H3 8658   4.131   4.174   6.355
  263MOL     H4 8659   4.045   4.093   6.224
  263MOL     C5 8660   3.898   4.408   5.647
  263MOL     C6 8661   4.214   4.209   6.155
  263MOL     H5 8662   4.268   4.117   6.130
  263MOL     H6 8663   4.284   4.280   6.200
  263MOL     C7 8664   4.147   4.273   6.033
  263MOL     H7 8665   4.210   4.350   5.987
  263MOL     H8 8666   4.122   4.196   5.959
  263MOL     C8 8667   3.806   4.332   5.572
  263MOL     H9 8668   3.710   4.305   5.615
  263MOL     C9 8669   4.023   4.441   5.593
  263MOL    H10 8670   4.094   4.497   5.653
  263MOL    C10 8671   3.862   4.451   5.788
  263MOL    H11 8672   3.868   4.560   5.796
  263MOL    H12 8673   3.760   4.419   5.811
  263MOL    C11 8674   3.839   4.292   5.442
  263MOL    H13 8675   3.768   4.235   5.383
  263MOL    C12 8676   3.963   4.327   5.388
  263MOL    H14 8677   3.988   4.296   5.286
  263MOL    C13 8678   4.056   4.401   5.463
  263MOL    H15 8679   4.153   4.426   5.420
  264MOL     O1 8680   3.956   4.390   8.409
  264MOL     O2 8681   4.051   4.387   8.980
  264MOL     H1 8682   4.079   4.472   9.024
  264MOL     O3 8683   3.823   4.439   8.590
  264MOL     O4 8684   4.063   4.540   8.820
  264MOL     N1 8685   4.023   4.332   8.616
  264MOL     C1 8686   3.927   4.395   8.541
  264MOL     C2 8687   4.039   4.425   8.852
  264MOL     C3 8688   4.004   4.305   8.760
  264MOL     H2 8689   3.900   4.278   8.781
  264MOL     C4 8690   4.098   4.185   8.783
  264MOL     H3 8691   4.131   4.174   8.886
  264MOL     H4 8692   4.045   4.093   8.755
  264MOL     C5 8693   3.898   4.408   8.179
  264MOL     C6 8694   4.214   4.209   8.686
  264MOL     H5 8695   4.268   4.117   8.661
  264MOL     H6 8696   4.284   4.281   8.732
  264MOL     C7 8697   4.147   4.273   8.564
  264MOL     H7 8698   4.210   4.350   8.518
  264MOL     H8 8699   4.122   4.196   8.490
  264MOL     C8 8700   3.806   4.332   8.104
  264MOL     H9 8701   3.710   4.305   8.146
  264MOL     C9 8702   4.023   4.441   8.124
  264MOL    H10 8703   4.094   4.497   8.184
  264MOL    C10 8704   3.862   4.451   8.319
  264MOL    H11 8705   3.868   4.560   8.327
  264MOL    H12 8706   3.760   4.419   8.342
  264MOL    C11 8707   3.839   4.292   7.973
  264MOL    H13 8708   3.768   4.235   7.914
  264MOL    C12 8709   3.963   4.327   7.919
  264MOL    H14 8710   3.988   4.296   7.818
  264MOL    C13 8711   4.056   4.401   7.994
  264MOL    H15 8712   4.153   4.426   7.952
  265MOL     O1 8713   3.956   5.175   0.815
  265MOL     O2 8714   4.051   5.172   1.386
  265MOL     H1 8715   4.079   5.257   1.430
  265MOL     O3 8716   3.824   5.223   0.996
  265MOL     O4 8717   4.063   5.324   1.226
  265MOL     N1 8718   4.023   5.117   1.022
  265MOL     C1 8719   3.927   5.180   0.948
  265MOL     C2 8720   4.039   5.209   1.258
  265MOL     C3 8721   4.005   5.089   1.166
  265MOL     H2 8722   3.900   5.063   1.187
  265MOL     C4 8723   4.098   4.969   1.189
  265MOL     H3 8724   4.131   4.958   1.292
  265MOL     H4 8725   4.045   4.877   1.161
  265MOL     C5 8726   3.898   5.192   0.585
  265MOL     C6 8727   4.214   4.993   1.092
  265MOL     H5 8728   4.268   4.901   1.067
  265MOL     H6 8729   4.284   5.065   1.138
  265MOL     C7 8730   4.147   5.058   0.970
  265MOL     H7 8731   4.210   5.134   0.924
  265MOL     H8 8732   4.122   4.981   0.896
  265MOL     C8 8733   3.806   5.116   0.510
  265MOL     H9 8734   3.710   5.089   0.552
  265MOL     C9 8735   4.023   5.225   0.530
  265MOL    H10 8736   4.094   5.282   0.590
  265MOL    C10 8737   3.862   5.235   0.725
  265MOL    H11 8738   3.868   5.344   0.733
  265MOL    H12 8739   3.760   5.203   0.749
  265MOL    C11 8740   3.839   5.076   0.380
  265MOL    H13 8741   3.768   5.019   0.321
  265MOL    C12 8742   3.963   5.111   0.325
  265MOL    H14 8743   3.988   5.080   0.224
  265MOL    C13 8744   4.056   5.185   0.400
  265MOL    H15 8745   4.152   5.210   0.358
  266MOL     O1 8746   3.956   5.174   3.346
  266MOL     O2 8747   4.052   5.172   3.918
  266MOL     H1 8748   4.079   5.257   3.961
  266MOL     O3 8749   3.823   5.223   3.528
  266MOL     O4 8750   4.064   5.324   3.757
  266MOL     N1 8751   4.023   5.117   3.554
  266MOL     C1 8752   3.927   5.179   3.479
  266MOL     C2 8753   4.039   5.209   3.790
  266MOL     C3 8754   4.004   5.090   3.697
  266MOL     H2 8755   3.900   5.063   3.719
  266MOL     C4 8756   4.098   4.969   3.720
  266MOL     H3 8757   4.131   4.958   3.824
  266MOL     H4 8758   4.045   4.877   3.692
  266MOL     C5 8759   3.898   5.192   3.116
  266MOL     C6 8760   4.214   4.994   3.624
  266MOL     H5 8761   4.268   4.902   3.599
  266MOL     H6 8762   4.284   5.065   3.669
  266MOL     C7 8763   4.147   5.057   3.502
  266MOL     H7 8764   4.210   5.134   3.455
  266MOL     H8 8765   4.122   4.981   3.428
  266MOL     C8 8766   3.806   5.116   3.041
  266MOL     H9 8767   3.710   5.089   3.084
  266MOL     C9 8768   4.023   5.225   3.062
  266MOL    H10 8769   4.094   5.282   3.121
  266MOL    C10 8770   3.862   5.235   3.256
  266MOL    H11 8771   3.868   5.344   3.264
  266MOL    H12 8772   3.760   5.203   3.280
  266MOL    C11 8773   3.839   5.076   2.911
  266MOL    H13 8774   3.768   5.019   2.852
  266MOL    C12 8775   3.963   5.111   2.856
  266MOL    H14 8776   3.987   5.080   2.755
  266MOL    C13 8777   4.056   5.185   2.931
  266MOL    H15 8778   4.152   5.210   2.889
  267MOL     O1 8779   3.956   5.174   5.878
  267MOL     O2 8780   4.051   5.172   6.449
  267MOL     H1 8781   4.079   5.257   6.493
  267MOL     O3 8782   3.823   5.223   6.059
  267MOL     O4 8783   4.064   5.324   6.288
  267MOL     N1 8784   4.023   5.117   6.085
  267MOL     C1 8785   3.927   5.179   6.010
  267MOL     C2 8786   4.039   5.209   6.321
  267MOL     C3 8787   4.004   5.090   6.229
  267MOL     H2 8788   3.900   5.063   6.250
  267MOL     C4 8789   4.098   4.969   6.252
  267MOL     H3 8790   4.131   4.959   6.355
  267MOL     H4 8791   4.045   4.877   6.224
  267MOL     C5 8792   3.898   5.192   5.647
  267MOL     C6 8793   4.214   4.994   6.155
  267MOL     H5 8794   4.268   4.901   6.130
  267MOL     H6 8795   4.284   5.065   6.200
  267MOL     C7 8796   4.147   5.058   6.033
  267MOL     H7 8797   4.210   5.135   5.987
  267MOL     H8 8798   4.122   4.981   5.959
  267MOL     C8 8799   3.806   5.116   5.572
  267MOL     H9 8800   3.710   5.089   5.615
  267MOL     C9 8801   4.023   5.225   5.593
  267MOL    H10 8802   4.094   5.282   5.653
  267MOL    C10 8803   3.862   5.235   5.787
  267MOL    H11 8804   3.868   5.344   5.795
  267MOL    H12 8805   3.760   5.203   5.811
  267MOL    C11 8806   3.839   5.076   5.442
  267MOL    H13 8807   3.768   5.019   5.383
  267MOL    C12 8808   3.963   5.111   5.388
  267MOL    H14 8809   3.988   5.080   5.286
  267MOL    C13 8810   4.056   5.185   5.463
  267MOL    H15 8811   4.153   5.210   5.420
  268MOL     O1 8812   3.956   5.175   8.409
  268MOL     O2 8813   4.051   5.172   8.980
  268MOL     H1 8814   4.079   5.257   9.024
  268MOL     O3 8815   3.823   5.223   8.590
  268MOL     O4 8816   4.064   5.324   8.819
  268MOL     N1 8817   4.023   5.117   8.616
  268MOL     C1 8818   3.927   5.179   8.541
  268MOL     C2 8819   4.039   5.209   8.852
  268MOL     C3 8820   4.004   5.089   8.760
  268MOL     H2 8821   3.900   5.063   8.781
  268MOL     C4 8822   4.098   4.969   8.783
  268MOL     H3 8823   4.131   4.958   8.886
  268MOL     H4 8824   4.045   4.877   8.755
  268MOL     C5 8825   3.898   5.192   8.179
  268MOL     C6 8826   4.214   4.993   8.686
  268MOL     H5 8827   4.268   4.901   8.661
  268MOL     H6 8828   4.284   5.065   8.732
  268MOL     C7 8829   4.147   5.058   8.564
  268MOL     H7 8830   4.210   5.134   8.518
  268MOL     H8 8831   4.122   4.981   8.490
  268MOL     C8 8832   3.806   5.116   8.104
  268MOL     H9 8833   3.710   5.089   8.146
  268MOL     C9 8834   4.023   5.225   8.124
  268MOL    H10 8835   4.094   5.282   8.184
  268MOL    C10 8836   3.862   5.235   8.319
  268MOL    H11 8837   3.868   5.344   8.327
  268MOL    H12 8838   3.760   5.203   8.342
  268MOL    C11 8839   3.839   5.076   7.973
  268MOL    H13 8840   3.768   5.019   7.914
  268MOL    C12 8841   3.963   5.111   7.919
  268MOL    H14 8842   3.988   5.080   7.818
  268MOL    C13 8843   4.056   5.185   7.994
  268MOL    H15 8844   4.153   5.210   7.952
  269MOL     O1 8845   3.956   5.959   0.815
  269MOL     O2 8846   4.051   5.956   1.386
  269MOL     H1 8847   4.079   6.041   1.430
  269MOL     O3 8848   3.824   6.008   0.996
  269MOL     O4 8849   4.063   6.109   1.226
  269MOL     N1 8850   4.023   5.901   1.022
  269MOL     C1 8851   3.927   5.964   0.948
  269MOL     C2 8852   4.039   5.994   1.259
  269MOL     C3 8853   4.005   5.874   1.166
  269MOL     H2 8854   3.901   5.847   1.187
  269MOL     C4 8855   4.098   5.754   1.189
  269MOL     H3 8856   4.131   5.743   1.292
  269MOL     H4 8857   4.045   5.662   1.161
  269MOL     C5 8858   3.898   5.976   0.585
  269MOL     C6 8859   4.214   5.778   1.092
  269MOL     H5 8860   4.268   5.686   1.067
  269MOL     H6 8861   4.284   5.849   1.138
  269MOL     C7 8862   4.147   5.842   0.970
  269MOL     H7 8863   4.210   5.918   0.924
  269MOL     H8 8864   4.122   5.765   0.896
  269MOL     C8 8865   3.806   5.900   0.510
  269MOL     H9 8866   3.710   5.873   0.552
  269MOL     C9 8867   4.023   6.009   0.530
  269MOL    H10 8868   4.093   6.066   0.590
  269MOL    C10 8869   3.862   6.019   0.725
  269MOL    H11 8870   3.868   6.128   0.733
  269MOL    H12 8871   3.760   5.987   0.749
  269MOL    C11 8872   3.839   5.860   0.380
  269MOL    H13 8873   3.768   5.803   0.320
  269MOL    C12 8874   3.963   5.895   0.325
  269MOL    H14 8875   3.988   5.864   0.224
  269MOL    C13 8876   4.056   5.969   0.400
  269MOL    H15 8877   4.152   5.995   0.358
  270MOL     O1 8878   3.955   5.958   3.346
  270MOL     O2 8879   4.051   5.956   3.918
  270MOL     H1 8880   4.079   6.041   3.961
  270MOL     O3 8881   3.824   6.007   3.528
  270MOL     O4 8882   4.064   6.108   3.757
  270MOL     N1 8883   4.023   5.901   3.554
  270MOL     C1 8884   3.927   5.964   3.479
  270MOL     C2 8885   4.039   5.993   3.790
  270MOL     C3 8886   4.004   5.874   3.697
  270MOL     H2 8887   3.900   5.847   3.719
  270MOL     C4 8888   4.098   5.753   3.721
[truncated: 1,976,041 more chars]
