# Supplementary material for: Formation of S- and Z-twist supramolecular micro-ropes by peptide stereoisomers
Source: Nat Commun. 2026 Mar 26;17:4424. doi: 10.1038/s41467-026-71043-5 (PMC13183945; doi:10.1038/s41467-026-71043-5)
Supplement: Supplementary file 3 — Supplementary Data 1 [file 41467_2026_71043_MOESM3_ESM.zip › positionFiles/c-DWDP_final.txt]

c-DWDP
 1MOL O1 1 0.475 0.789 0.383
 1MOL O2 2 0.831 1.036 0.708
 1MOL N1 3 0.621 0.960 0.416
 1MOL H17 4 0.589 0.999 0.328
 1MOL N2 5 0.708 0.863 0.666
 1MOL N3 6 1.015 0.675 0.351
 1MOL H1 7 1.085 0.605 0.371
 1MOL C1 8 0.561 0.842 0.455
 1MOL C2 9 0.758 0.985 0.628
 1MOL C3 10 0.852 0.780 0.251
 1MOL C4 11 0.737 1.032 0.481
 1MOL H2 12 0.699 1.133 0.499
 1MOL C5 13 0.750 0.709 0.045
 1MOL H3 14 0.690 0.734 6.452
 1MOL C6 15 0.931 0.669 0.244
 1MOL C7 16 0.900 0.867 0.355
 1MOL C8 17 0.608 0.788 0.591
 1MOL H4 18 0.520 0.801 0.655
 1MOL C9 19 0.763 0.808 0.147
 1MOL H5 20 0.705 0.899 0.158
 1MOL C10 21 0.832 0.594 0.034
 1MOL H6 22 0.824 0.529 6.442
 1MOL C11 23 0.998 0.795 0.418
 1MOL H7 24 1.051 0.820 0.509
 1MOL C12 25 0.775 0.776 0.756
 1MOL H8 26 0.772 0.811 0.859
 1MOL H9 27 0.882 0.778 0.733
 1MOL C13 28 0.722 0.631 0.732
 1MOL H10 29 0.801 0.556 0.748
 1MOL H11 30 0.652 0.608 0.812
 1MOL C14 31 0.860 1.011 0.382
 1MOL H12 32 0.830 1.067 0.293
 1MOL H13 33 0.951 1.063 0.417
 1MOL C15 34 0.924 0.580 0.137
 1MOL H14 35 0.978 0.486 0.141
 1MOL C16 36 0.659 0.647 0.594
 1MOL H15 37 0.742 0.636 0.523
 1MOL H16 38 0.575 0.581 0.568
 2MOL O1 39 0.563 0.038 0.385
 2MOL O2 40 0.154 0.169 0.708
 2MOL N1 41 0.347 0.061 0.418
 2MOL H17 42 0.342 0.019 0.326
 2MOL N2 43 0.383 0.181 0.671
 2MOL N3 44 0.345 0.549 0.405
 2MOL H1 45 0.381 0.639 0.433
 2MOL C1 46 0.477 0.078 0.459
 2MOL C2 47 0.249 0.161 0.632
 2MOL C3 48 0.350 0.365 0.291
 2MOL C4 49 0.226 0.127 0.484
 2MOL H2 50 0.155 0.044 0.487
 2MOL C5 51 0.464 0.321 0.082
 2MOL H3 52 0.488 0.259 6.491
 2MOL C6 53 0.400 0.486 0.293
 2MOL C7 54 0.251 0.350 0.391
 2MOL C8 55 0.499 0.137 0.600
 2MOL H4 56 0.530 0.052 0.662
 2MOL C9 57 0.368 0.289 0.178
 2MOL H5 58 0.322 0.192 0.162
 2MOL C10 59 0.517 0.450 0.081
 2MOL H6 60 0.583 0.488 0.004
 2MOL C11 61 0.258 0.465 0.472
 2MOL H7 62 0.211 0.494 0.565
 2MOL C12 63 0.408 0.289 0.776
 2MOL H8 64 0.381 0.247 0.874
 2MOL H9 65 0.343 0.376 0.764
 2MOL C13 66 0.554 0.319 0.748
 2MOL H10 67 0.562 0.428 0.742
 2MOL H11 68 0.617 0.295 0.835
 2MOL C14 69 0.156 0.239 0.410
 2MOL H12 70 0.113 0.206 0.314
 2MOL H13 71 0.071 0.265 0.474
 2MOL C15 72 0.483 0.537 0.190
 2MOL H14 73 0.521 0.638 0.198
 2MOL C16 74 0.593 0.252 0.617
 2MOL H15 75 0.592 0.318 0.529
 2MOL H16 76 0.693 0.207 0.616
 3MOL O1 77 1.165 0.446 0.354
 3MOL O2 78 1.264 0.052 0.709
 3MOL N1 79 1.272 0.253 0.407
 3MOL H17 80 1.322 0.260 0.319
 3MOL N2 81 1.166 0.253 0.669
 3MOL N3 82 0.838 0.069 0.401
 3MOL H1 83 0.746 0.028 0.412
 3MOL C1 84 1.191 0.358 0.434
 3MOL C2 85 1.231 0.141 0.629
 3MOL C3 86 1.006 0.138 0.268
 3MOL C4 87 1.278 0.127 0.486
 3MOL H2 88 1.383 0.097 0.495
 3MOL C5 89 0.977 0.237 0.051
 3MOL H3 90 1.014 0.264 6.447
 3MOL C6 91 0.870 0.137 0.283
 3MOL C7 92 1.060 0.063 0.382
 3MOL C8 93 1.136 0.364 0.578
 3MOL H4 94 1.189 0.450 0.620
 3MOL C9 95 1.069 0.194 0.149
 3MOL H5 96 1.177 0.192 0.134
 3MOL C10 97 0.838 0.236 0.075
 3MOL H6 98 0.767 0.272 0.001
 3MOL C11 99 0.956 0.036 0.467
 3MOL H7 100 5.453 7.746 0.558
 3MOL C12 101 1.073 0.238 0.772
 3MOL H8 102 1.106 0.257 0.875
 3MOL H9 103 1.021 0.141 0.762
 3MOL C13 104 0.958 0.339 0.728
 3MOL H10 105 0.858 0.303 0.757
 3MOL H11 106 0.974 0.435 0.778
 3MOL C14 107 1.199 0.015 0.408
 3MOL H12 108 5.742 7.758 0.318
 3MOL H13 109 5.681 7.685 0.459
 3MOL C15 110 0.778 0.183 0.191
 3MOL H14 111 0.672 0.161 0.198
 3MOL C16 112 0.986 0.377 0.588
 3MOL H15 113 0.926 0.311 0.524
 3MOL H16 114 0.953 0.479 0.563
 4MOL O1 115 0.268 0.480 6.348
 4MOL O2 116 8.864 0.231 0.152
 4MOL N1 117 0.129 0.318 6.368
 4MOL H17 118 0.170 0.280 6.283
 4MOL N2 119 0.027 0.417 0.124
 4MOL N3 120 8.681 0.563 6.338
 4MOL H1 121 8.612 0.634 6.360
 4MOL C1 122 0.177 0.434 6.414
 4MOL C2 123 8.945 0.292 0.080
 4MOL C3 124 8.853 0.481 6.218
 4MOL C4 125 0.020 0.243 6.429
 4MOL H2 126 0.053 0.140 6.448
 4MOL C5 127 8.931 0.579 6.013
 4MOL H3 128 0.041 0.576 5.939
 4MOL C6 129 8.763 0.587 6.231
 4MOL C7 130 8.820 0.387 6.320
 4MOL C8 131 0.133 0.496 0.058
 4MOL H4 132 0.221 0.507 0.123
 4MOL C9 133 8.937 0.475 6.107
 4MOL H5 134 0.030 0.387 6.099
 4MOL C10 135 8.831 0.676 6.014
 4MOL H6 136 8.806 0.752 5.941
 4MOL C11 137 8.714 0.440 6.395
 4MOL H7 138 8.668 0.394 6.481
 4MOL C12 139 8.918 0.494 0.214
 4MOL H8 140 8.909 0.455 0.315
 4MOL H9 141 8.813 0.488 0.181
 4MOL C13 142 8.965 0.643 0.191
 4MOL H10 143 8.881 0.711 0.209
 4MOL H11 144 0.076 0.654 0.267
 4MOL C14 145 8.867 0.245 6.341
 4MOL H12 146 8.892 0.201 6.244
 4MOL H13 147 8.779 0.199 6.388
 4MOL C15 148 8.754 0.688 6.133
 4MOL H14 149 8.681 0.766 6.148
 4MOL C16 150 0.063 0.635 0.046
 4MOL H15 151 8.949 0.636 6.469
 4MOL H16 152 0.124 0.725 0.031
 5MOL O1 153 0.159 1.242 6.346
 5MOL O2 154 0.579 1.100 0.163
 5MOL N1 155 0.377 1.216 6.368
 5MOL H17 156 0.389 1.269 6.282
 5MOL N2 157 0.355 1.090 0.118
 5MOL N3 158 0.363 0.752 6.346
 5MOL H1 159 0.340 0.655 6.363
 5MOL C1 160 0.249 1.202 6.417
 5MOL C2 161 0.485 1.126 0.086
 5MOL C3 162 0.387 0.927 6.217
 5MOL C4 163 0.498 1.183 6.439
 5MOL H2 164 0.569 1.266 6.434
 5MOL C5 165 0.279 0.954 6.005
 5MOL H3 166 0.248 1.005 5.914
 5MOL C6 167 0.318 0.806 6.231
 5MOL C7 168 0.484 0.944 6.324
 5MOL C8 169 0.232 1.145 0.063
 5MOL H4 170 0.202 1.226 0.131
 5MOL C9 171 0.368 1.004 6.099
 5MOL H5 172 0.422 1.098 6.087
 5MOL C10 173 0.205 0.836 6.029
 5MOL H6 174 0.148 0.808 5.941
 5MOL C11 175 0.451 0.835 6.409
 5MOL H7 176 0.488 0.807 0.011
 5MOL C12 177 0.326 0.976 0.213
 5MOL H8 178 0.373 0.999 0.310
 5MOL H9 179 0.373 0.884 0.176
 5MOL C13 180 0.169 0.968 0.219
 5MOL H10 181 0.127 0.868 0.238
 5MOL H11 182 0.135 1.041 0.293
 5MOL C14 183 0.570 1.062 6.368
 5MOL H12 184 0.605 1.106 6.274
 5MOL H13 185 0.658 1.035 6.428
 5MOL C15 186 0.230 0.753 6.135
 5MOL H14 187 0.183 0.656 6.140
 5MOL C16 188 0.130 1.030 0.074
 5MOL H15 189 0.150 0.959 6.488
 5MOL H16 190 0.023 1.056 0.071
 6MOL O1 191 8.533 0.811 6.337
 6MOL O2 192 8.437 1.228 0.174
 6MOL N1 193 8.444 1.012 6.374
 6MOL H17 194 8.401 1.001 6.282
 6MOL N2 195 8.549 1.041 0.136
 6MOL N3 196 8.859 1.222 6.346
 6MOL H1 197 8.948 1.267 6.361
 6MOL C1 198 8.526 0.909 6.411
 6MOL C2 199 8.466 1.142 0.092
 6MOL C3 200 8.692 1.143 6.215
 6MOL C4 201 8.421 1.143 6.437
 6MOL H2 202 8.314 1.163 6.440
 6MOL C5 203 8.711 1.023 6.006
 6MOL H3 204 8.673 0.979 5.914
 6MOL C6 205 8.832 1.150 6.232
 6MOL C7 206 8.634 1.213 6.328
 6MOL C8 207 8.578 0.921 0.059
 6MOL H4 208 8.529 0.830 0.096
 6MOL C9 209 8.626 1.077 6.109
 6MOL H5 210 8.520 1.067 6.092
 6MOL C10 211 8.853 1.025 6.027
 6MOL H6 212 8.910 0.974 5.951
 6MOL C11 213 8.738 1.259 6.402
 6MOL H7 214 8.731 1.302 0.006
 6MOL C12 215 8.650 1.064 0.240
 6MOL H8 216 8.604 1.074 0.339
 6MOL H9 217 8.709 1.155 0.219
 6MOL C13 218 8.741 0.941 0.231
 6MOL H10 219 8.841 0.969 0.267
 6MOL H11 220 8.690 0.874 0.301
 6MOL C14 221 8.492 1.251 6.357
 6MOL H12 222 8.430 1.268 6.268
 6MOL H13 223 8.491 1.347 6.410
 6MOL C15 224 8.913 1.085 6.138
 6MOL H14 225 0.052 1.101 6.139
 6MOL C16 226 8.723 0.896 0.085
 6MOL H15 227 8.784 0.960 0.020
 6MOL H16 228 8.754 0.791 0.074
 7MOL O1 229 0.490 0.800 1.457
 7MOL O2 230 0.820 1.079 1.770
 7MOL N1 231 0.616 0.984 1.479
 7MOL H17 232 0.599 1.002 1.381
 7MOL N2 233 0.692 0.902 1.746
 7MOL N3 234 0.997 0.698 1.470
 7MOL H1 235 1.063 0.625 1.492
 7MOL C1 236 0.560 0.866 1.528
 7MOL C2 237 0.747 1.018 1.700
 7MOL C3 238 0.856 0.806 1.340
 7MOL C4 239 0.728 1.053 1.548
 7MOL H2 240 0.698 1.158 1.538
 7MOL C5 241 0.766 0.708 1.134
 7MOL H3 242 0.717 0.714 1.037
 7MOL C6 243 0.917 0.683 1.359
 7MOL C7 244 0.910 0.901 1.433
 7MOL C8 245 0.595 0.820 1.673
 7MOL H4 246 0.502 0.815 1.731
 7MOL C9 247 0.776 0.819 1.221
 7MOL H5 248 0.744 0.916 1.186
 7MOL C10 249 0.834 0.587 1.163
 7MOL H6 250 0.830 0.506 1.091
 7MOL C11 251 0.992 0.836 1.520
 7MOL H7 252 1.055 0.873 1.599
 7MOL C12 253 0.772 0.814 1.836
 7MOL H8 254 0.779 0.863 1.934
 7MOL H9 255 0.873 0.805 1.795
 7MOL C13 256 0.709 0.673 1.827
 7MOL H10 257 0.783 0.593 1.841
 7MOL H11 258 0.631 0.665 1.904
 7MOL C14 259 0.863 1.042 1.464
 7MOL H12 260 0.859 1.105 1.374
 7MOL H13 261 0.942 1.087 1.526
 7MOL C15 262 0.906 0.571 1.278
 7MOL H14 263 0.965 0.481 1.294
 7MOL C16 264 0.647 0.672 1.689
 7MOL H15 265 0.728 0.649 1.619
 7MOL H16 266 0.570 0.597 1.668
 8MOL O1 267 5.031 7.763 1.472
 8MOL O2 268 0.152 0.192 1.787
 8MOL N1 269 0.327 0.027 1.501
 8MOL H17 270 4.791 7.752 1.412
 8MOL N2 271 0.370 0.166 1.749
 8MOL N3 272 0.381 0.533 1.484
 8MOL H1 273 0.403 0.630 1.499
 8MOL C1 274 0.456 0.046 1.535
 8MOL C2 275 0.236 0.149 1.712
 8MOL C3 276 0.372 0.352 1.356
 8MOL C4 277 0.217 0.098 1.569
 8MOL H2 278 0.140 0.020 1.571
 8MOL C5 279 0.483 0.328 1.141
 8MOL H3 280 0.496 0.276 1.047
 8MOL C6 281 0.430 0.474 1.376
 8MOL C7 282 0.279 0.327 1.462
 8MOL C8 283 0.487 0.121 1.672
 8MOL H4 284 0.544 0.048 1.731
 8MOL C9 285 0.394 0.278 1.238
 8MOL H5 286 0.350 0.182 1.212
 8MOL C10 287 0.547 0.450 1.159
 8MOL H6 288 0.614 0.490 1.083
 8MOL C11 289 0.286 0.444 1.541
 8MOL H7 290 0.221 0.471 1.623
 8MOL C12 291 0.416 0.267 1.850
 8MOL H8 292 0.418 0.232 1.954
 8MOL H9 293 0.350 0.354 1.848
 8MOL C13 294 0.560 0.293 1.805
 8MOL H10 295 0.574 0.402 1.816
 8MOL H11 296 0.635 0.241 1.865
 8MOL C14 297 0.174 0.220 1.478
 8MOL H12 298 0.145 0.180 1.380
 8MOL H13 299 0.078 0.251 1.521
 8MOL C15 300 0.524 0.523 1.280
 8MOL H14 301 0.581 0.612 1.308
 8MOL C16 302 0.586 0.239 1.666
 8MOL H15 303 0.560 0.316 1.592
 8MOL H16 304 0.688 0.205 1.644
 9MOL O1 305 1.177 0.461 1.443
 9MOL O2 306 1.230 0.051 1.778
 9MOL N1 307 1.278 0.271 1.505
 9MOL H17 308 1.317 0.279 1.411
 9MOL N2 309 1.128 0.251 1.734
 9MOL N3 310 0.841 0.047 1.498
 9MOL H1 311 0.750 0.017 1.529
 9MOL C1 312 1.186 0.373 1.525
 9MOL C2 313 1.221 0.147 1.707
 9MOL C3 314 0.994 0.147 1.367
 9MOL C4 315 1.283 0.145 1.574
 9MOL H2 316 1.385 0.105 1.584
 9MOL C5 317 0.950 0.244 1.148
 9MOL H3 318 0.987 0.288 1.056
 9MOL C6 319 0.861 0.120 1.382
 9MOL C7 320 1.067 0.072 1.465
 9MOL C8 321 1.125 0.386 1.667
 9MOL H4 322 1.190 0.451 1.727
 9MOL C9 323 1.042 0.209 1.250
 9MOL H5 324 1.151 0.217 1.248
 9MOL C10 325 0.811 0.222 1.167
 9MOL H6 326 0.740 0.241 1.087
 9MOL C11 327 0.972 0.009 1.546
 9MOL H7 328 5.463 7.716 1.635
 9MOL C12 329 1.016 0.238 1.838
 9MOL H8 330 1.064 0.232 1.936
 9MOL H9 331 0.956 0.152 1.809
 9MOL C13 332 0.937 0.370 1.815
 9MOL H10 333 0.833 0.337 1.805
 9MOL H11 334 0.957 0.434 1.902
 9MOL C14 335 1.216 0.042 1.483
 9MOL H12 336 1.267 0.034 1.387
 9MOL H13 337 5.699 7.707 1.523
 9MOL C15 338 0.766 0.153 1.283
 9MOL H14 339 0.664 0.120 1.300
 9MOL C16 340 0.979 0.434 1.681
 9MOL H15 341 0.913 0.400 1.601
 9MOL H16 342 0.978 0.544 1.673
 10MOL O1 343 0.220 0.494 0.921
 10MOL O2 344 8.868 0.241 1.261
 10MOL N1 345 0.133 0.298 0.984
 10MOL H17 346 0.153 0.268 0.889
 10MOL N2 347 0.011 0.427 1.201
 10MOL N3 348 8.695 0.579 0.943
 10MOL H1 349 8.635 0.652 0.978
 10MOL C1 350 0.171 0.427 1.010
 10MOL C2 351 8.943 0.298 1.179
 10MOL C3 352 8.834 0.477 0.806
 10MOL C4 353 0.010 0.238 1.043
 10MOL H2 354 0.027 0.133 1.071
 10MOL C5 355 8.893 0.566 0.586
 10MOL H3 356 8.961 0.549 0.503
 10MOL C6 357 8.763 0.592 0.828
 10MOL C7 358 8.817 0.384 0.916
 10MOL C8 359 0.131 0.486 1.141
 10MOL H4 360 0.210 0.459 1.212
 10MOL C9 361 8.910 0.469 0.689
 10MOL H5 362 0.002 0.381 0.670
 10MOL C10 363 8.812 0.682 0.605
 10MOL H6 364 8.816 0.769 0.540
 10MOL C11 365 8.729 0.450 1.003
 10MOL H7 366 8.675 0.413 1.089
 10MOL C12 367 8.909 0.529 1.281
 10MOL H8 368 8.899 0.481 1.379
 10MOL H9 369 8.809 0.548 1.241
 10MOL C13 370 0.036 0.643 1.290
 10MOL H10 371 8.948 0.737 1.298
 10MOL H11 372 0.102 0.636 1.378
 10MOL C14 373 8.870 0.247 0.938
 10MOL H12 374 8.897 0.199 0.843
 10MOL H13 375 8.788 0.183 0.974
 10MOL C15 376 8.746 0.693 0.731
 10MOL H14 377 8.681 0.778 0.747
 10MOL C16 378 0.111 0.639 1.154
 10MOL H15 379 0.052 0.681 1.072
 10MOL H16 380 0.199 0.704 1.166
 11MOL O1 381 0.187 1.250 0.929
 11MOL O2 382 0.595 1.075 1.224
 11MOL N1 383 0.406 1.214 0.951
 11MOL H17 384 0.408 1.231 0.851
 11MOL N2 385 0.374 1.106 1.209
 11MOL N3 386 0.341 0.737 0.916
 11MOL H1 387 0.318 0.640 0.932
 11MOL C1 388 0.276 1.207 0.998
 11MOL C2 389 0.497 1.106 1.155
 11MOL C3 390 0.358 0.929 0.792
 11MOL C4 391 0.522 1.149 1.011
 11MOL H2 392 0.610 1.214 1.019
 11MOL C5 393 0.238 0.953 0.584
 11MOL H3 394 0.209 1.002 0.491
 11MOL C6 395 0.296 0.804 0.814
 11MOL C7 396 0.470 0.926 0.891
 11MOL C8 397 0.253 1.151 1.138
 11MOL H4 398 0.223 1.246 1.184
 11MOL C9 399 0.334 1.006 0.676
 11MOL H5 400 0.391 1.097 0.656
 11MOL C10 401 0.166 0.835 0.612
 11MOL H6 402 0.092 0.801 0.540
 11MOL C11 403 0.447 0.815 0.970
 11MOL H7 404 0.505 0.782 1.056
 11MOL C12 405 0.336 0.992 1.288
 11MOL H8 406 0.370 1.013 1.391
 11MOL H9 407 0.380 0.899 1.250
 11MOL C13 408 0.185 0.985 1.291
 11MOL H10 409 0.141 0.886 1.307
 11MOL H11 410 0.145 1.055 1.365
 11MOL C14 411 0.570 1.035 0.914
 11MOL H12 412 0.600 1.078 0.818
 11MOL H13 413 0.664 0.990 0.949
 11MOL C15 414 0.198 0.758 0.726
 11MOL H14 415 0.149 0.664 0.749
 11MOL C16 416 0.147 1.050 1.153
 11MOL H15 417 0.151 0.964 1.085
 11MOL H16 418 0.046 1.094 1.147
 12MOL O1 419 8.519 0.807 0.934
 12MOL O2 420 8.460 1.242 1.242
 12MOL N1 421 8.420 1.005 0.963
 12MOL H17 422 8.384 1.000 0.869
 12MOL N2 423 8.550 1.035 1.210
 12MOL N3 424 8.851 1.235 0.939
 12MOL H1 425 8.942 1.268 0.969
 12MOL C1 426 8.505 0.906 1.003
 12MOL C2 427 8.475 1.143 1.168
 12MOL C3 428 8.687 1.145 0.803
 12MOL C4 429 8.411 1.137 1.024
 12MOL H2 430 8.307 1.172 1.024
 12MOL C5 431 8.731 1.019 0.607
 12MOL H3 432 8.697 0.967 0.518
 12MOL C6 433 8.825 1.166 0.819
 12MOL C7 434 8.626 1.216 0.913
 12MOL C8 435 8.575 0.911 1.138
 12MOL H4 436 8.535 0.830 1.201
 12MOL C9 437 8.634 1.072 0.696
 12MOL H5 438 8.529 1.047 0.691
 12MOL C10 439 8.868 1.048 0.624
 12MOL H6 440 8.937 1.032 0.541
 12MOL C11 441 8.725 1.262 0.998
 12MOL H7 442 8.721 1.309 1.095
 12MOL C12 443 8.667 1.056 1.304
 12MOL H8 444 8.622 1.072 1.403
 12MOL H9 445 8.723 1.148 1.282
 12MOL C13 446 8.757 0.939 1.289
 12MOL H10 447 8.864 0.963 1.294
 12MOL H11 448 8.730 0.868 1.368
 12MOL C14 449 8.479 1.241 0.933
 12MOL H12 450 8.427 1.249 0.837
 12MOL H13 451 8.468 1.341 0.979
 12MOL C15 452 8.920 1.113 0.734
 12MOL H14 453 0.057 1.135 0.746
 12MOL C16 454 8.722 0.887 1.153
 12MOL H15 455 8.767 0.939 1.067
 12MOL H16 456 8.743 0.779 1.145
 13MOL O1 457 0.467 0.821 2.569
 13MOL O2 458 0.824 1.072 2.876
 13MOL N1 459 0.604 1.002 2.589
 13MOL H17 460 0.567 1.040 2.503
 13MOL N2 461 0.691 0.898 2.853
 13MOL N3 462 0.988 0.716 2.576
 13MOL H1 463 1.055 0.643 2.598
 13MOL C1 464 0.555 0.879 2.631
 13MOL C2 465 0.752 1.008 2.797
 13MOL C3 466 0.855 0.825 2.445
 13MOL C4 467 0.720 1.062 2.657
 13MOL H2 468 0.706 1.171 2.668
 13MOL C5 469 0.764 0.739 2.239
 13MOL H3 470 0.708 0.739 2.147
 13MOL C6 471 0.921 0.707 2.464
 13MOL C7 472 0.888 0.908 2.556
 13MOL C8 473 0.595 0.821 2.771
 13MOL H4 474 0.498 0.810 2.820
 13MOL C9 475 0.768 0.840 2.336
 13MOL H5 476 0.705 0.928 2.339
 13MOL C10 477 0.840 0.622 2.261
 13MOL H6 478 0.836 0.539 2.191
 13MOL C11 479 0.976 0.840 2.637
 13MOL H7 480 1.019 0.863 2.734
 13MOL C12 481 0.758 0.804 2.932
 13MOL H8 482 0.753 0.830 3.039
 13MOL H9 483 0.862 0.797 2.899
 13MOL C13 484 0.692 0.665 2.912
 13MOL H10 485 0.769 0.587 2.924
 13MOL H11 486 0.610 0.650 2.982
 13MOL C14 487 0.859 1.054 2.578
 13MOL H12 488 0.857 1.120 2.491
 13MOL H13 489 0.937 1.093 2.644
 13MOL C15 490 0.918 0.601 2.375
 13MOL H14 491 0.967 0.506 2.391
 13MOL C16 492 0.654 0.684 2.766
 13MOL H15 493 0.734 0.665 2.694
 13MOL H16 494 0.579 0.613 2.729
 14MOL O1 495 0.534 0.054 2.544
 14MOL O2 496 0.145 0.222 2.884
 14MOL N1 497 0.309 0.066 2.588
 14MOL H17 498 0.292 0.037 2.493
 14MOL N2 499 0.365 0.204 2.830
 14MOL N3 500 0.348 0.557 2.552
 14MOL H1 501 0.337 0.658 2.557
 14MOL C1 502 0.443 0.098 2.613
 14MOL C2 503 0.230 0.183 2.805
 14MOL C3 504 0.353 0.366 2.431
 14MOL C4 505 0.192 0.123 2.665
 14MOL H2 506 0.107 0.055 2.676
 14MOL C5 507 0.474 0.332 2.229
 14MOL H3 508 0.503 0.265 2.149
 14MOL C6 509 0.398 0.495 2.439
 14MOL C7 510 0.262 0.348 2.547
 14MOL C8 511 0.471 0.160 2.751
 14MOL H4 512 0.516 0.073 2.800
 14MOL C9 513 0.388 0.280 2.329
 14MOL H5 514 0.350 0.178 2.325
 14MOL C10 515 0.506 0.471 2.229
 14MOL H6 516 0.557 0.514 2.144
 14MOL C11 517 0.265 0.465 2.624
 14MOL H7 518 0.198 0.495 2.704
 14MOL C12 519 0.413 0.315 2.915
 14MOL H8 520 0.383 0.291 3.018
 14MOL H9 521 0.365 0.407 2.882
 14MOL C13 522 0.561 0.315 2.898
 14MOL H10 523 0.609 0.410 2.924
 14MOL H11 524 0.604 0.245 2.970
 14MOL C14 525 0.152 0.249 2.581
 14MOL H12 526 0.118 0.206 2.486
 14MOL H13 527 0.066 0.302 2.624
 14MOL C15 528 0.466 0.556 2.336
 14MOL H14 529 0.498 0.660 2.334
 14MOL C16 530 0.584 0.267 2.757
 14MOL H15 531 0.568 0.348 2.684
 14MOL H16 532 0.683 0.223 2.746
 15MOL O1 533 1.190 0.491 2.547
 15MOL O2 534 1.228 0.058 2.858
 15MOL N1 535 1.273 0.294 2.591
 15MOL H17 536 1.322 0.306 2.503
 15MOL N2 537 1.118 0.253 2.827
 15MOL N3 538 0.831 0.101 2.572
 15MOL H1 539 0.740 0.065 2.595
 15MOL C1 540 1.191 0.400 2.626
 15MOL C2 541 1.214 0.158 2.792
 15MOL C3 542 0.990 0.171 2.428
 15MOL C4 543 1.280 0.160 2.655
 15MOL H2 544 1.386 0.131 2.664
 15MOL C5 545 0.948 0.274 2.218
 15MOL H3 546 0.990 0.312 2.125
 15MOL C6 547 0.855 0.163 2.454
 15MOL C7 548 1.055 0.097 2.536
 15MOL C8 549 1.122 0.392 2.763
 15MOL H4 550 1.186 0.439 2.839
 15MOL C9 551 1.039 0.221 2.310
 15MOL H5 552 1.144 0.222 2.283
 15MOL C10 553 0.807 0.264 2.243
 15MOL H6 554 0.735 0.311 2.176
 15MOL C11 555 0.955 0.067 2.626
 15MOL H7 556 0.961 0.009 2.717
 15MOL C12 557 1.012 0.245 2.925
 15MOL H8 558 1.049 0.214 3.024
 15MOL H9 559 0.936 0.171 2.895
 15MOL C13 560 0.945 0.380 2.922
 15MOL H10 561 0.836 0.370 2.935
 15MOL H11 562 0.975 0.444 3.006
 15MOL C14 563 1.204 0.061 2.557
 15MOL H12 564 1.250 0.069 2.458
 15MOL H13 565 5.701 7.725 2.589
 15MOL C15 566 0.756 0.203 2.357
 15MOL H14 567 0.649 0.195 2.365
 15MOL C16 568 0.985 0.450 2.786
 15MOL H15 569 0.912 0.434 2.705
 15MOL H16 570 1.006 0.557 2.801
 16MOL O1 571 0.222 0.488 1.986
 16MOL O2 572 8.871 0.236 2.340
 16MOL N1 573 0.090 0.306 2.029
 16MOL H17 574 0.109 0.271 1.936
 16MOL N2 575 0.026 0.422 2.282
 16MOL N3 576 8.695 0.606 2.029
 16MOL H1 577 8.628 0.676 2.057
 16MOL C1 578 0.144 0.431 2.065
 16MOL C2 579 8.937 0.295 2.255
 16MOL C3 580 8.822 0.483 1.892
 16MOL C4 581 8.950 0.240 2.111
 16MOL H2 582 0.001 0.133 2.125
 16MOL C5 583 8.896 0.557 1.671
 16MOL H3 584 8.943 0.541 1.574
 16MOL C6 585 8.760 0.601 1.907
 16MOL C7 586 8.779 0.396 2.002
 16MOL C8 587 0.120 0.492 2.202
 16MOL H4 588 0.210 0.480 2.263
 16MOL C9 589 8.900 0.459 1.773
 16MOL H5 590 8.946 0.361 1.759
 16MOL C10 591 8.827 0.680 1.686
 16MOL H6 592 8.834 0.759 1.612
 16MOL C11 593 8.712 0.483 2.091
 16MOL H7 594 8.671 0.455 2.187
 16MOL C12 595 8.931 0.518 2.382
 16MOL H8 596 8.948 0.483 2.485
 16MOL H9 597 8.823 0.531 2.368
 16MOL C13 598 0.032 0.655 2.359
 16MOL H10 599 8.933 0.741 2.370
 16MOL H11 600 0.119 0.667 2.425
 16MOL C14 601 8.812 0.258 2.042
 16MOL H12 602 8.812 0.189 1.957
 16MOL H13 603 8.731 0.222 2.106
 16MOL C15 604 8.770 0.704 1.811
 16MOL H14 605 8.716 0.797 1.828
 16MOL C16 606 0.085 0.643 2.210
 16MOL H15 607 0.004 0.662 2.139
 16MOL H16 608 0.165 0.716 2.194
 17MOL O1 609 0.168 1.250 1.995
 17MOL O2 610 0.595 1.135 2.316
 17MOL N1 611 0.389 1.250 2.034
 17MOL H17 612 0.399 1.290 1.941
 17MOL N2 613 0.369 1.161 2.299
 17MOL N3 614 0.359 0.772 2.015
 17MOL H1 615 0.330 0.679 2.041
 17MOL C1 616 0.260 1.228 2.070
 17MOL C2 617 0.499 1.163 2.250
 17MOL C3 618 0.373 0.962 1.887
 17MOL C4 619 0.513 1.198 2.098
 17MOL H2 620 0.594 1.272 2.096
 17MOL C5 621 0.265 0.984 1.675
 17MOL H3 622 0.243 1.035 1.582
 17MOL C6 623 0.311 0.839 1.903
 17MOL C7 624 0.463 0.968 1.999
 17MOL C8 625 0.247 1.178 2.214
 17MOL H4 626 0.181 1.251 2.262
 17MOL C9 627 0.351 1.041 1.771
 17MOL H5 628 0.400 1.136 1.755
 17MOL C10 629 0.210 0.853 1.689
 17MOL H6 630 0.154 0.812 1.606
 17MOL C11 631 0.461 0.851 2.068
 17MOL H7 632 0.509 0.827 2.162
 17MOL C12 633 0.337 1.056 2.400
 17MOL H8 634 0.356 1.093 2.502
 17MOL H9 635 0.406 0.972 2.385
 17MOL C13 636 0.187 1.016 2.384
 17MOL H10 637 0.177 0.909 2.406
 17MOL H11 638 0.121 1.078 2.446
 17MOL C14 639 0.570 1.075 2.016
 17MOL H12 640 0.602 1.112 1.918
 17MOL H13 641 0.655 1.034 2.073
 17MOL C15 642 0.230 0.775 1.804
 17MOL H14 643 0.187 0.677 1.823
 17MOL C16 644 0.173 1.050 2.236
 17MOL H15 645 0.220 0.971 2.177
 17MOL H16 646 0.068 1.061 2.206
 18MOL O1 647 8.522 0.818 2.015
 18MOL O2 648 8.477 1.252 2.314
 18MOL N1 649 8.437 1.010 2.050
 18MOL H17 650 8.400 1.002 1.956
 18MOL N2 651 8.586 1.055 2.282
 18MOL N3 652 8.855 1.242 2.018
 18MOL H1 653 8.947 1.263 2.053
 18MOL C1 654 8.514 0.912 2.091
 18MOL C2 655 8.494 1.151 2.250
 18MOL C3 656 8.699 1.150 1.888
 18MOL C4 657 8.426 1.142 2.111
 18MOL H2 658 8.318 1.157 2.126
 18MOL C5 659 8.742 1.015 1.697
 18MOL H3 660 8.708 0.968 1.606
 18MOL C6 661 8.832 1.160 1.907
 18MOL C7 662 8.628 1.231 1.990
 18MOL C8 663 8.602 0.929 2.220
 18MOL H4 664 8.548 0.856 2.282
 18MOL C9 665 8.650 1.074 1.786
 18MOL H5 666 8.543 1.072 1.771
 18MOL C10 667 8.878 1.020 1.722
 18MOL H6 668 8.951 0.972 1.658
 18MOL C11 669 8.728 1.278 2.072
 18MOL H7 670 8.717 1.330 2.166
 18MOL C12 671 8.704 1.082 2.366
 18MOL H8 672 8.668 1.077 2.470
 18MOL H9 673 8.739 1.183 2.342
 18MOL C13 674 8.798 0.959 2.350
 18MOL H10 675 8.904 0.986 2.355
 18MOL H11 676 8.775 0.883 2.426
 18MOL C14 677 8.482 1.253 2.016
 18MOL H12 678 8.426 1.247 1.922
 18MOL H13 679 8.462 1.343 2.076
 18MOL C15 680 8.923 1.092 1.833
 18MOL H14 681 0.061 1.088 1.852
 18MOL C16 682 8.751 0.893 2.218
 18MOL H15 683 8.793 0.939 2.128
 18MOL H16 684 8.763 0.786 2.199
 19MOL O1 685 0.504 0.807 3.645
 19MOL O2 686 0.829 1.081 3.975
 19MOL N1 687 0.630 0.983 3.684
 19MOL H17 688 0.618 1.002 3.585
 19MOL N2 689 0.730 0.880 3.916
 19MOL N3 690 1.023 0.687 3.683
 19MOL H1 691 1.091 0.621 3.718
 19MOL C1 692 0.578 0.861 3.722
 19MOL C2 693 0.767 1.013 3.893
 19MOL C3 694 0.883 0.795 3.549
 19MOL C4 695 0.742 1.062 3.749
 19MOL H2 696 0.717 1.168 3.744
 19MOL C5 697 0.801 0.712 3.339
 19MOL H3 698 0.745 0.718 3.247
 19MOL C6 699 0.956 0.677 3.566
 19MOL C7 700 0.909 0.884 3.655
 19MOL C8 701 0.620 0.803 3.855
 19MOL H4 702 0.532 0.810 3.920
 19MOL C9 703 0.807 0.815 3.436
 19MOL H5 704 0.741 0.901 3.439
 19MOL C10 705 0.878 0.601 3.356
 19MOL H6 706 0.881 0.526 3.278
 19MOL C11 707 0.996 0.816 3.736
 19MOL H7 708 1.055 0.858 3.817
 19MOL C12 709 0.777 0.804 4.026
 19MOL H8 710 0.728 0.848 4.115
 19MOL H9 711 0.886 0.812 4.033
 19MOL C13 712 0.733 0.657 4.000
 19MOL H10 713 0.820 0.590 3.998
 19MOL H11 714 0.661 0.636 4.080
 19MOL C14 715 0.880 1.032 3.673
 19MOL H12 716 0.853 1.070 3.574
 19MOL H13 717 0.969 1.082 3.713
 19MOL C15 718 0.955 0.575 3.470
 19MOL H14 719 1.020 0.487 3.475
 19MOL C16 720 0.661 0.657 3.867
 19MOL H15 721 0.735 0.639 3.788
 19MOL H16 722 0.583 0.581 3.858
 20MOL O1 723 0.586 0.043 3.673
 20MOL O2 724 0.166 0.182 3.981
 20MOL N1 725 0.367 0.073 3.700
 20MOL H17 726 0.356 0.055 3.601
 20MOL N2 727 0.396 0.170 3.952
 20MOL N3 728 0.405 0.538 3.667
 20MOL H1 729 0.441 0.624 3.704
 20MOL C1 730 0.494 0.087 3.745
 20MOL C2 731 0.263 0.155 3.910
 20MOL C3 732 0.361 0.371 3.529
 20MOL C4 733 0.242 0.117 3.770
 20MOL H2 734 0.167 0.038 3.757
 20MOL C5 735 0.445 0.360 3.297
 20MOL H3 736 0.454 0.295 3.211
 20MOL C6 737 0.425 0.490 3.538
 20MOL C7 738 0.285 0.347 3.654
 20MOL C8 739 0.520 0.136 3.884
 20MOL H4 740 0.565 0.048 3.932
 20MOL C9 741 0.369 0.300 3.404
 20MOL H5 742 0.313 0.208 3.388
 20MOL C10 743 0.520 0.474 3.323
 20MOL H6 744 0.584 0.520 3.248
 20MOL C11 745 0.323 0.451 3.741
 20MOL H7 746 0.278 0.482 3.835
 20MOL C12 747 0.416 0.292 4.036
 20MOL H8 748 0.368 0.278 4.134
 20MOL H9 749 0.370 0.376 3.982
 20MOL C13 750 0.569 0.304 4.049
 20MOL H10 751 0.598 0.410 4.059
 20MOL H11 752 0.605 0.247 4.135
 20MOL C14 753 0.189 0.234 3.691
 20MOL H12 754 0.138 0.202 3.599
 20MOL H13 755 0.106 0.274 3.751
 20MOL C15 756 0.507 0.544 3.444
 20MOL H14 757 0.570 0.629 3.469
 20MOL C16 758 0.615 0.249 3.908
 20MOL H15 759 0.587 0.328 3.838
 20MOL H16 760 0.721 0.225 3.894
 21MOL O1 761 1.199 0.477 3.663
 21MOL O2 762 1.265 0.009 3.947
 21MOL N1 763 1.301 0.276 3.688
 21MOL H17 764 1.341 0.285 3.595
 21MOL N2 765 1.174 0.219 3.937
 21MOL N3 766 0.868 0.068 3.674
 21MOL H1 767 0.779 0.024 3.693
 21MOL C1 768 1.216 0.375 3.729
 21MOL C2 769 1.257 0.118 3.892
 21MOL C3 770 1.030 0.150 3.534
 21MOL C4 771 1.316 0.143 3.752
 21MOL H2 772 1.423 0.120 3.758
 21MOL C5 773 0.991 0.258 3.322
 21MOL H3 774 1.023 0.303 3.229
 21MOL C6 775 0.893 0.147 3.559
 21MOL C7 776 1.094 0.074 3.640
 21MOL C8 777 1.145 0.346 3.867
 21MOL H4 778 1.199 0.418 3.929
 21MOL C9 779 1.083 0.204 3.414
 21MOL H5 780 1.187 0.206 3.384
 21MOL C10 781 0.852 0.260 3.348
 21MOL H6 782 0.783 0.294 3.271
 21MOL C11 783 0.991 0.029 3.726
 21MOL H7 784 5.483 7.734 3.814
 21MOL C12 785 1.068 0.195 4.032
 21MOL H8 786 1.120 0.185 4.128
 21MOL H9 787 1.019 0.099 4.012
 21MOL C13 788 0.968 0.314 4.025
 21MOL H10 789 0.867 0.274 4.037
 21MOL H11 790 0.996 0.382 4.106
 21MOL C14 791 1.237 0.044 3.660
 21MOL H12 792 1.288 0.050 3.563
 21MOL H13 793 5.738 7.708 3.693
 21MOL C15 794 0.798 0.196 3.462
 21MOL H14 795 0.692 0.181 3.480
 21MOL C16 796 0.989 0.369 3.883
 21MOL H15 797 0.935 0.324 3.799
 21MOL H16 798 0.969 0.477 3.880
 22MOL O1 799 0.235 0.506 3.095
 22MOL O2 800 8.890 0.231 3.441
 22MOL N1 801 0.110 0.332 3.147
 22MOL H17 802 0.119 0.299 3.051
 22MOL N2 803 0.025 0.429 3.391
 22MOL N3 804 8.678 0.591 3.130
 22MOL H1 805 8.608 0.661 3.150
 22MOL C1 806 0.162 0.454 3.177
 22MOL C2 807 8.950 0.303 3.360
 22MOL C3 808 8.823 0.485 2.993
 22MOL C4 809 0.007 0.259 3.219
 22MOL H2 810 0.035 0.153 3.216
 22MOL C5 811 8.887 0.565 2.776
 22MOL H3 812 8.946 0.553 2.686
 22MOL C6 813 8.752 0.600 3.011
 22MOL C7 814 8.800 0.405 3.108
 22MOL C8 815 0.123 0.514 3.318
 22MOL H4 816 0.210 0.506 3.384
 22MOL C9 817 8.899 0.467 2.878
 22MOL H5 818 0.003 0.390 2.857
 22MOL C10 819 8.805 0.678 2.794
 22MOL H6 820 8.801 0.759 2.722
 22MOL C11 821 8.715 0.470 3.199
 22MOL H7 822 8.671 0.432 3.291
 22MOL C12 823 8.912 0.518 3.475
 22MOL H8 824 8.914 0.485 3.580
 22MOL H9 825 8.810 0.526 3.438
 22MOL C13 826 0.006 0.657 3.466
 22MOL H10 827 8.895 0.732 3.475
 22MOL H11 828 0.077 0.677 3.546
 22MOL C14 829 8.845 0.266 3.134
 22MOL H12 830 8.867 0.221 3.037
 22MOL H13 831 8.759 0.207 3.168
 22MOL C15 832 8.740 0.701 2.915
 22MOL H14 833 8.685 0.791 2.943
 22MOL C16 834 0.065 0.654 3.321
 22MOL H15 835 8.951 0.662 3.249
 22MOL H16 836 0.143 0.729 3.302
 23MOL O1 837 0.170 1.271 3.131
 23MOL O2 838 0.601 1.085 3.408
 23MOL N1 839 0.395 1.231 3.137
 23MOL H17 840 0.412 1.274 3.047
 23MOL N2 841 0.367 1.093 3.388
 23MOL N3 842 0.351 0.760 3.110
 23MOL H1 843 0.338 0.661 3.118
 23MOL C1 844 0.265 1.216 3.187
 23MOL C2 845 0.497 1.112 3.342
 23MOL C3 846 0.362 0.937 2.977
 23MOL C4 847 0.518 1.166 3.198
 23MOL H2 848 0.591 1.248 3.198
 23MOL C5 849 0.250 0.959 2.764
 23MOL H3 850 0.235 1.001 2.665
 23MOL C6 851 0.283 0.827 3.010
 23MOL C7 852 0.459 0.952 3.081
 23MOL C8 853 0.242 1.146 3.320
 23MOL H4 854 0.202 1.218 3.392
 23MOL C9 855 0.345 1.005 2.854
 23MOL H5 856 0.415 1.086 2.835
 23MOL C10 857 0.174 0.839 2.800
 23MOL H6 858 0.106 0.794 2.729
 23MOL C11 859 0.445 0.838 3.168
 23MOL H7 860 0.499 0.814 3.259
 23MOL C12 861 0.327 0.988 3.484
 23MOL H8 862 0.361 1.003 3.587
 23MOL H9 863 0.359 0.889 3.449
 23MOL C13 864 0.179 0.981 3.477
 23MOL H10 865 0.141 0.884 3.509
 23MOL H11 866 0.137 1.058 3.542
 23MOL C14 867 0.566 1.055 3.101
 23MOL H12 868 0.591 1.108 3.008
 23MOL H13 869 0.658 1.019 3.148
 23MOL C15 870 0.187 0.777 2.922
 23MOL H14 871 0.121 0.695 2.947
 23MOL C16 872 0.143 1.031 3.332
 23MOL H15 873 0.148 0.952 3.255
 23MOL H16 874 0.043 1.076 3.333
 24MOL O1 875 8.501 0.802 3.108
 24MOL O2 876 8.454 1.271 3.378
 24MOL N1 877 8.427 1.016 3.110
 24MOL H17 878 8.385 1.001 3.019
 24MOL N2 879 8.545 1.067 3.368
 24MOL N3 880 8.850 1.238 3.110
 24MOL H1 881 8.944 1.256 3.143
 24MOL C1 882 8.502 0.913 3.159
 24MOL C2 883 8.467 1.170 3.317
 24MOL C3 884 8.696 1.153 2.981
 24MOL C4 885 8.412 1.154 3.177
 24MOL H2 886 8.309 1.188 3.169
 24MOL C5 887 8.737 1.021 2.792
 24MOL H3 888 8.695 0.989 2.697
 24MOL C6 889 8.828 1.159 3.001
 24MOL C7 890 8.633 1.233 3.078
 24MOL C8 891 8.567 0.932 3.298
 24MOL H4 892 8.533 0.848 3.360
 24MOL C9 893 8.642 1.087 2.871
 24MOL H5 894 8.538 1.091 2.842
 24MOL C10 895 8.877 1.034 2.806
 24MOL H6 896 8.943 0.984 2.736
 24MOL C11 897 8.729 1.292 3.158
 24MOL H7 898 8.729 1.371 3.232
 24MOL C12 899 8.662 1.093 3.459
 24MOL H8 900 8.639 1.094 3.566
 24MOL H9 901 8.707 1.188 3.428
 24MOL C13 902 8.755 0.975 3.443
 24MOL H10 903 8.861 0.985 3.471
 24MOL H11 904 8.722 0.898 3.514
 24MOL C14 905 8.479 1.258 3.091
 24MOL H12 906 8.429 1.262 2.993
 24MOL H13 907 8.474 1.358 3.135
 24MOL C15 908 8.927 1.107 2.918
 24MOL H14 909 0.065 1.110 2.935
 24MOL C16 910 8.719 0.916 3.305
 24MOL H15 911 8.770 0.979 3.232
 24MOL H16 912 8.752 0.813 3.286
 25MOL O1 913 0.480 0.796 4.740
 25MOL O2 914 0.837 1.061 5.041
 25MOL N1 915 0.621 0.958 4.761
 25MOL H17 916 0.572 0.993 4.679
 25MOL N2 917 0.710 0.872 5.014
 25MOL N3 918 1.022 0.697 4.736
 25MOL H1 919 1.094 0.634 4.767
 25MOL C1 920 0.571 0.840 4.806
 25MOL C2 921 0.760 0.996 4.969
 25MOL C3 922 0.890 0.802 4.597
 25MOL C4 923 0.731 1.034 4.824
 25MOL H2 924 0.696 1.138 4.820
 25MOL C5 925 0.796 0.708 4.392
 25MOL H3 926 0.750 0.731 4.296
 25MOL C6 927 0.955 0.685 4.616
 25MOL C7 928 0.913 0.892 4.709
 25MOL C8 929 0.605 0.792 4.944
 25MOL H4 930 0.510 0.780 4.998
 25MOL C9 931 0.807 0.819 4.488
 25MOL H5 932 0.761 0.916 4.474
 25MOL C10 933 0.874 0.594 4.410
 25MOL H6 934 0.874 0.518 4.334
 25MOL C11 935 0.992 0.821 4.797
 25MOL H7 936 1.038 0.859 4.887
 25MOL C12 937 0.781 0.794 5.115
 25MOL H8 938 0.755 0.836 5.213
 25MOL H9 939 0.889 0.802 5.104
 25MOL C13 940 0.738 0.655 5.094
 25MOL H10 941 0.811 0.573 5.098
 25MOL H11 942 0.659 0.642 5.169
 25MOL C14 943 0.860 1.033 4.741
 25MOL H12 944 0.830 1.081 4.647
 25MOL H13 945 0.936 1.095 4.790
 25MOL C15 946 0.944 0.580 4.527
 25MOL H14 947 1.001 0.491 4.553
 25MOL C16 948 0.673 0.655 4.949
 25MOL H15 949 0.761 0.643 4.884
 25MOL H16 950 0.605 0.570 4.931
 26MOL O1 951 0.552 0.019 4.717
 26MOL O2 952 0.154 0.168 5.059
 26MOL N1 953 0.331 0.040 4.753
 26MOL H17 954 0.315 0.012 4.657
 26MOL N2 955 0.372 0.168 5.004
 26MOL N3 956 0.380 0.528 4.756
 26MOL H1 957 0.387 0.627 4.776
 26MOL C1 958 0.462 0.054 4.790
 26MOL C2 959 0.240 0.141 4.971
 26MOL C3 960 0.355 0.352 4.616
 26MOL C4 961 0.214 0.102 4.824
 26MOL H2 962 0.130 0.032 4.823
 26MOL C5 963 0.478 0.319 4.416
 26MOL H3 964 0.496 0.263 4.325
 26MOL C6 965 0.426 0.466 4.642
 26MOL C7 966 0.262 0.335 4.724
 26MOL C8 967 0.484 0.117 4.925
 26MOL H4 968 0.527 0.032 4.980
 26MOL C9 969 0.375 0.272 4.501
 26MOL H5 970 0.322 0.178 4.490
 26MOL C10 971 0.550 0.441 4.442
 26MOL H6 972 0.619 0.481 4.368
 26MOL C11 973 0.281 0.444 4.809
 26MOL H7 974 0.224 0.467 4.898
 26MOL C12 975 0.413 0.277 5.097
 26MOL H8 976 0.385 0.243 5.198
 26MOL H9 977 0.361 0.371 5.076
 26MOL C13 978 0.566 0.286 5.068
 26MOL H10 979 0.617 0.382 5.068
 26MOL H11 980 0.615 0.224 5.144
 26MOL C14 981 0.161 0.224 4.752
 26MOL H12 982 0.126 0.188 4.654
 26MOL H13 983 0.069 0.259 4.800
 26MOL C15 984 0.520 0.521 4.551
 26MOL H14 985 0.565 0.619 4.564
 26MOL C16 986 0.589 0.230 4.931
 26MOL H15 987 0.582 0.304 4.850
 26MOL H16 988 0.691 0.188 4.929
 27MOL O1 989 1.211 0.472 4.721
 27MOL O2 990 1.256 0.044 5.061
 27MOL N1 991 1.295 0.271 4.767
 27MOL H17 992 1.332 0.283 4.673
 27MOL N2 993 1.151 0.244 5.019
 27MOL N3 994 0.842 0.079 4.738
 27MOL H1 995 0.751 0.040 4.753
 27MOL C1 996 1.217 0.376 4.803
 27MOL C2 997 1.232 0.133 4.981
 27MOL C3 998 1.009 0.150 4.620
 27MOL C4 999 1.285 0.136 4.833
 27MOL H2 1000 1.390 0.103 4.835
 27MOL C5 1001 0.993 0.225 4.401
 27MOL H3 1002 1.041 0.265 4.312
 27MOL C6 1003 0.873 0.146 4.628
 27MOL C7 1004 1.066 0.086 4.734
 27MOL C8 1005 1.134 0.372 4.936
 27MOL H4 1006 1.169 0.459 4.992
 27MOL C9 1007 1.077 0.189 4.511
 27MOL H5 1008 1.183 0.174 4.492
 27MOL C10 1009 0.853 0.222 4.400
 27MOL H6 1010 0.800 0.245 4.308
 27MOL C11 1011 0.956 0.031 4.803
 27MOL H7 1012 5.445 7.732 4.889
 27MOL C12 1013 1.030 0.226 5.104
 27MOL H8 1014 1.064 0.236 5.207
 27MOL H9 1015 0.980 0.132 5.079
 27MOL C13 1016 0.936 0.335 5.061
 27MOL H10 1017 0.832 0.301 5.055
 27MOL H11 1018 0.949 0.403 5.146
 27MOL C14 1019 1.201 0.038 4.754
 27MOL H12 1020 1.248 0.013 4.658
 27MOL H13 1021 5.699 7.705 4.795
 27MOL C15 1022 0.791 0.190 4.521
 27MOL H14 1023 0.684 0.200 4.537
 27MOL C16 1024 0.985 0.390 4.930
 27MOL H15 1025 0.945 0.335 4.844
 27MOL H16 1026 0.955 0.493 4.908
 28MOL O1 1027 0.275 0.500 4.225
 28MOL O2 1028 8.881 0.204 4.492
 28MOL N1 1029 0.139 0.328 4.224
 28MOL H17 1030 0.157 0.303 4.128
 28MOL N2 1031 0.034 0.395 4.486
 28MOL N3 1032 8.718 0.617 4.177
 28MOL H1 1033 8.662 0.695 4.209
 28MOL C1 1034 0.189 0.437 4.281
 28MOL C2 1035 8.958 0.273 4.429
 28MOL C3 1036 8.861 0.497 4.051
 28MOL C4 1037 0.023 0.251 4.282
 28MOL H2 1038 0.060 0.147 4.283
 28MOL C5 1039 8.966 0.578 3.845
 28MOL H3 1040 0.067 0.564 3.764
 28MOL C6 1041 8.792 0.613 4.065
 28MOL C7 1042 8.822 0.407 4.157
 28MOL C8 1043 0.132 0.480 4.417
 28MOL H4 1044 0.218 0.493 4.483
 28MOL C9 1045 8.947 0.472 3.940
 28MOL H5 1046 0.031 0.377 3.929
 28MOL C10 1047 8.899 0.705 3.865
 28MOL H6 1048 8.910 0.784 3.791
 28MOL C11 1049 8.731 0.487 4.232
 28MOL H7 1050 8.684 0.467 4.328
 28MOL C12 1051 8.907 0.474 4.563
 28MOL H8 1052 8.902 0.439 4.667
 28MOL H9 1053 8.807 0.470 4.518
 28MOL C13 1054 0.001 0.611 4.554
 28MOL H10 1055 8.891 0.686 4.568
 28MOL H11 1056 0.069 0.637 4.636
 28MOL C14 1057 8.866 0.262 4.196
 28MOL H12 1058 8.894 0.201 4.110
 28MOL H13 1059 8.788 0.203 4.246
 28MOL C15 1060 8.809 0.714 3.973
 28MOL H14 1061 8.762 0.809 3.996
 28MOL C16 1062 0.070 0.624 4.418
 28MOL H15 1063 8.964 0.637 4.339
 28MOL H16 1064 0.141 0.708 4.417
 29MOL O1 1065 0.178 1.268 4.172
 29MOL O2 1066 0.590 1.129 4.497
 29MOL N1 1067 0.399 1.256 4.203
 29MOL H17 1068 0.419 1.293 4.111
 29MOL N2 1069 0.366 1.127 4.456
 29MOL N3 1070 0.379 0.772 4.188
 29MOL H1 1071 0.335 0.693 4.234
 29MOL C1 1072 0.270 1.225 4.241
 29MOL C2 1073 0.501 1.149 4.414
 29MOL C3 1074 0.392 0.948 4.052
 29MOL C4 1075 0.516 1.200 4.272
 29MOL H2 1076 0.596 1.273 4.292
 29MOL C5 1077 0.281 0.974 3.843
 29MOL H3 1078 0.255 1.031 3.754
 29MOL C6 1079 0.334 0.829 4.070
 29MOL C7 1080 0.483 0.971 4.161
 29MOL C8 1081 0.247 1.157 4.380
 29MOL H4 1082 0.191 1.234 4.433
 29MOL C9 1083 0.371 1.022 3.937
 29MOL H5 1084 0.426 1.116 3.933
 29MOL C10 1085 0.214 0.853 3.869
 29MOL H6 1086 0.146 0.811 3.795
 29MOL C11 1087 0.477 0.853 4.240
 29MOL H7 1088 0.530 0.828 4.331
 29MOL C12 1089 0.341 1.025 4.560
 29MOL H8 1090 0.336 1.071 4.659
 29MOL H9 1091 0.419 0.947 4.556
 29MOL C13 1092 0.204 0.968 4.524
 29MOL H10 1093 0.221 0.860 4.517
 29MOL H11 1094 0.122 0.998 4.591
 29MOL C14 1095 0.577 1.086 4.186
 29MOL H12 1096 0.607 1.130 4.090
 29MOL H13 1097 0.666 1.046 4.236
 29MOL C15 1098 0.253 0.771 3.978
 29MOL H14 1099 0.209 0.674 4.002
 29MOL C16 1100 0.165 1.031 4.389
 29MOL H15 1101 0.196 0.970 4.303
 29MOL H16 1102 0.060 1.057 4.369
 30MOL O1 1103 8.559 0.836 4.146
 30MOL O2 1104 8.455 1.240 4.473
 30MOL N1 1105 8.435 1.009 4.185
 30MOL H17 1106 8.397 0.997 4.092
 30MOL N2 1107 8.567 1.056 4.438
 30MOL N3 1108 8.857 1.236 4.191
 30MOL H1 1109 8.949 1.238 4.230
 30MOL C1 1110 8.529 0.920 4.227
 30MOL C2 1111 8.474 1.144 4.399
 30MOL C3 1112 8.702 1.164 4.036
 30MOL C4 1113 8.422 1.137 4.254
 30MOL H2 1114 8.316 1.168 4.251
 30MOL C5 1115 8.755 1.046 3.835
 30MOL H3 1116 8.730 1.008 3.737
 30MOL C6 1117 8.836 1.165 4.068
 30MOL C7 1118 8.634 1.232 4.144
 30MOL C8 1119 8.595 0.933 4.364
 30MOL H4 1120 8.553 0.857 4.431
 30MOL C9 1121 8.655 1.103 3.917
 30MOL H5 1122 8.551 1.104 3.885
 30MOL C10 1123 8.890 1.063 3.859
 30MOL H6 1124 8.964 1.028 3.788
 30MOL C11 1125 8.730 1.273 4.236
 30MOL H7 1126 8.729 1.337 4.322
 30MOL C12 1127 8.674 1.096 4.521
 30MOL H8 1128 8.643 1.102 4.626
 30MOL H9 1129 8.713 1.191 4.483
 30MOL C13 1130 8.773 0.983 4.501
 30MOL H10 1131 8.876 1.019 4.507
 30MOL H11 1132 8.749 0.908 4.576
 30MOL C14 1133 8.492 1.247 4.178
 30MOL H12 1134 8.434 1.272 4.088
 30MOL H13 1135 8.491 1.337 4.241
 30MOL C15 1136 8.935 1.120 3.977
 30MOL H14 1137 0.071 1.142 3.993
 30MOL C16 1138 8.745 0.920 4.366
 30MOL H15 1139 8.793 0.982 4.289
 30MOL H16 1140 8.785 0.818 4.370
 31MOL O1 1141 0.470 0.761 5.807
 31MOL O2 1142 0.796 1.042 6.121
 31MOL N1 1143 0.594 0.933 5.835
 31MOL H17 1144 0.565 0.967 5.744
 31MOL N2 1145 0.693 0.849 6.087
 31MOL N3 1146 1.006 0.679 5.826
 31MOL H1 1147 1.076 0.613 5.856
 31MOL C1 1148 0.552 0.815 5.879
 31MOL C2 1149 0.723 0.975 6.050
 31MOL C3 1150 0.853 0.769 5.697
 31MOL C4 1151 0.691 1.014 5.904
 31MOL H2 1152 0.654 1.117 5.896
 31MOL C5 1153 0.774 0.680 5.491
 31MOL H3 1154 0.709 0.683 5.404
 31MOL C6 1155 0.939 0.662 5.711
 31MOL C7 1156 0.879 0.864 5.798
 31MOL C8 1157 0.589 0.758 6.021
 31MOL H4 1158 0.500 0.739 6.082
 31MOL C9 1159 0.768 0.778 5.589
 31MOL H5 1160 0.704 0.865 5.579
 31MOL C10 1161 0.866 0.571 5.496
 31MOL H6 1162 0.881 0.490 5.424
 31MOL C11 1163 0.979 0.809 5.876
 31MOL H7 1164 1.025 0.851 5.965
 31MOL C12 1165 0.778 0.762 6.163
 31MOL H8 1166 0.777 0.784 6.270
 31MOL H9 1167 0.881 0.767 6.125
 31MOL C13 1168 0.721 0.619 6.156
 31MOL H10 1169 0.802 0.545 6.162
 31MOL H11 1170 0.654 0.600 6.240
 31MOL C14 1171 0.820 1.008 5.823
 31MOL H12 1172 0.803 1.046 5.721
 31MOL H13 1173 0.893 1.079 5.865
 31MOL C15 1174 0.950 0.560 5.612
 31MOL H14 1175 1.028 0.485 5.618
 31MOL C16 1176 0.649 0.613 6.021
 31MOL H15 1177 0.725 0.597 5.943
 31MOL H16 1178 0.581 0.528 6.005
 32MOL O1 1179 0.560 0.025 5.796
 32MOL O2 1180 0.149 0.171 6.124
 32MOL N1 1181 0.341 0.030 5.838
 32MOL H17 1182 4.806 7.761 5.745
 32MOL N2 1183 0.372 0.179 6.074
 32MOL N3 1184 0.397 0.502 5.805
 32MOL H1 1185 0.434 0.591 5.834
 32MOL C1 1186 0.470 0.059 5.873
 32MOL C2 1187 0.240 0.145 6.043
 32MOL C3 1188 0.355 0.319 5.665
 32MOL C4 1189 0.221 0.091 5.898
 32MOL H2 1190 0.151 0.007 5.908
 32MOL C5 1191 0.452 0.301 5.449
 32MOL H3 1192 0.473 0.241 5.361
 32MOL C6 1193 0.425 0.435 5.684
 32MOL C7 1194 0.274 0.308 5.778
 32MOL C8 1195 0.493 0.117 6.016
 32MOL H4 1196 0.524 0.035 6.082
 32MOL C9 1197 0.363 0.250 5.549
 32MOL H5 1198 0.308 0.161 5.522
 32MOL C10 1199 0.516 0.427 5.463
 32MOL H6 1200 0.594 0.447 5.391
 32MOL C11 1201 0.294 0.424 5.859
 32MOL H7 1202 0.230 0.457 5.940
 32MOL C12 1203 0.410 0.278 6.178
 32MOL H8 1204 0.369 0.250 6.276
 32MOL H9 1205 0.386 0.382 6.149
 32MOL C13 1206 0.562 0.282 6.178
 32MOL H10 1207 0.597 0.385 6.187
 32MOL H11 1208 0.599 0.218 6.260
 32MOL C14 1209 0.166 0.203 5.805
 32MOL H12 1210 0.137 0.161 5.708
 32MOL H13 1211 0.076 0.246 5.851
 32MOL C15 1212 0.496 0.503 5.581
 32MOL H14 1213 0.535 0.604 5.592
 32MOL C16 1214 0.604 0.224 6.043
 32MOL H15 1215 0.614 0.294 5.959
 32MOL H16 1216 0.703 0.177 6.049
 33MOL O1 1217 1.185 0.438 5.785
 33MOL O2 1218 1.232 0.013 6.105
 33MOL N1 1219 1.298 0.252 5.833
 33MOL H17 1220 1.312 0.255 5.733
 33MOL N2 1221 1.162 0.229 6.083
 33MOL N3 1222 0.863 0.039 5.816
 33MOL H1 1223 0.774 0.014 5.857
 33MOL C1 1224 1.202 0.350 5.863
 33MOL C2 1225 1.247 0.119 6.042
 33MOL C3 1226 1.019 0.136 5.692
 33MOL C4 1227 1.311 0.118 5.901
 33MOL H2 1228 1.418 0.094 5.900
 33MOL C5 1229 0.967 0.244 5.480
 33MOL H3 1230 0.996 0.282 5.383
 33MOL C6 1231 0.886 0.128 5.710
 33MOL C7 1232 1.084 0.049 5.792
 33MOL C8 1233 1.128 0.341 5.997
 33MOL H4 1234 1.171 0.431 6.043
 33MOL C9 1235 1.065 0.192 5.573
 33MOL H5 1236 1.169 0.171 5.548
 33MOL C10 1237 0.828 0.242 5.508
 33MOL H6 1238 0.761 0.274 5.429
 33MOL C11 1239 5.470 7.766 5.868
 33MOL H7 1240 5.479 7.703 5.955
 33MOL C12 1241 1.053 0.203 6.179
 33MOL H8 1242 1.086 0.201 6.283
 33MOL H9 1243 1.017 0.104 6.147
 33MOL C13 1244 0.948 0.321 6.156
 33MOL H10 1245 0.842 0.297 6.168
 33MOL H11 1246 0.968 0.400 6.230
 33MOL C14 1247 1.234 0.013 5.813
 33MOL H12 1248 5.766 7.764 5.716
 33MOL H13 1249 5.721 7.688 5.873
 33MOL C15 1250 0.784 0.181 5.628
 33MOL H14 1251 0.678 0.188 5.652
 33MOL C16 1252 0.973 0.353 6.006
 33MOL H15 1253 0.933 0.282 5.934
 33MOL H16 1254 0.943 0.455 5.976
 34MOL O1 1255 0.260 0.510 5.253
 34MOL O2 1256 8.869 0.262 5.564
 34MOL N1 1257 0.116 0.341 5.283
 34MOL H17 1258 0.151 0.303 5.196
 34MOL N2 1259 0.036 0.435 5.537
 34MOL N3 1260 8.672 0.581 5.248
 34MOL H1 1261 8.596 0.647 5.259
 34MOL C1 1262 0.179 0.453 5.326
 34MOL C2 1263 8.952 0.311 5.491
 34MOL C3 1264 8.835 0.495 5.128
 34MOL C4 1265 0.011 0.262 5.346
 34MOL H2 1266 0.049 0.161 5.365
 34MOL C5 1267 8.924 0.572 4.918
 34MOL H3 1268 0.029 0.559 4.840
 34MOL C6 1269 8.757 0.607 5.135
 34MOL C7 1270 8.798 0.398 5.233
 34MOL C8 1271 0.141 0.508 5.470
 34MOL H4 1272 0.238 0.504 5.522
 34MOL C9 1273 8.921 0.472 5.017
 34MOL H5 1274 0.019 0.386 5.023
 34MOL C10 1275 8.845 0.689 4.928
 34MOL H6 1276 8.853 0.769 4.855
 34MOL C11 1277 8.708 0.468 5.313
 34MOL H7 1278 8.655 0.434 5.402
 34MOL C12 1279 8.941 0.514 5.646
 34MOL H8 1280 8.967 0.474 5.745
 34MOL H9 1281 8.835 0.528 5.625
 34MOL C13 1282 0.038 0.649 5.624
 34MOL H10 1283 8.935 0.730 5.644
 34MOL H11 1284 0.119 0.671 5.694
 34MOL C14 1285 8.852 0.268 5.253
 34MOL H12 1286 8.875 0.208 5.164
 34MOL H13 1287 8.773 0.203 5.291
 34MOL C15 1288 8.758 0.710 5.041
 34MOL H14 1289 8.699 0.800 5.051
 34MOL C16 1290 0.099 0.644 5.483
 34MOL H15 1291 0.020 0.669 5.412
 34MOL H16 1292 0.183 0.711 5.464
 35MOL O1 1293 0.177 1.254 5.272
 35MOL O2 1294 0.591 1.068 5.556
 35MOL N1 1295 0.397 1.229 5.282
 35MOL H17 1296 0.403 1.276 5.192
 35MOL N2 1297 0.365 1.095 5.534
 35MOL N3 1298 0.363 0.764 5.246
 35MOL H1 1299 0.356 0.663 5.253
 35MOL C1 1300 0.269 1.209 5.334
 35MOL C2 1301 0.492 1.111 5.494
 35MOL C3 1302 0.372 0.942 5.118
 35MOL C4 1303 0.512 1.172 5.348
 35MOL H2 1304 0.577 1.260 5.358
 35MOL C5 1305 0.251 0.971 4.905
 35MOL H3 1306 0.223 1.024 4.815
 35MOL C6 1307 0.309 0.827 5.138
 35MOL C7 1308 0.469 0.958 5.225
 35MOL C8 1309 0.245 1.150 5.472
 35MOL H4 1310 0.205 1.238 5.524
 35MOL C9 1311 0.343 1.018 5.004
 35MOL H5 1312 0.392 1.114 4.988
 35MOL C10 1313 0.192 0.845 4.928
 35MOL H6 1314 0.122 0.803 4.857
 35MOL C11 1315 0.468 0.839 5.299
 35MOL H7 1316 0.534 0.809 5.379
 35MOL C12 1317 0.319 0.995 5.630
 35MOL H8 1318 0.344 1.034 5.730
 35MOL H9 1319 0.366 0.901 5.601
 35MOL C13 1320 0.164 0.994 5.625
 35MOL H10 1321 0.129 0.893 5.648
 35MOL H11 1322 0.124 1.073 5.690
 35MOL C14 1323 0.571 1.069 5.249
 35MOL H12 1324 0.599 1.117 5.154
 35MOL H13 1325 0.662 1.026 5.293
 35MOL C15 1326 0.227 0.765 5.042
 35MOL H14 1327 0.176 0.671 5.054
 35MOL C16 1328 0.142 1.036 5.479
 35MOL H15 1329 0.170 0.963 5.403
 35MOL H16 1330 0.045 1.085 5.464
 36MOL O1 1331 8.524 0.819 5.224
 36MOL O2 1332 8.465 1.238 5.569
 36MOL N1 1333 8.427 1.015 5.271
 36MOL H17 1334 8.397 1.021 5.174
 36MOL N2 1335 8.566 1.042 5.520
 36MOL N3 1336 8.848 1.213 5.257
 36MOL H1 1337 8.937 1.233 5.300
 36MOL C1 1338 8.510 0.909 5.304
 36MOL C2 1339 8.480 1.140 5.495
 36MOL C3 1340 8.689 1.140 5.118
 36MOL C4 1341 8.416 1.133 5.348
 36MOL H2 1342 8.310 1.160 5.353
 36MOL C5 1343 8.722 1.025 4.911
 36MOL H3 1344 8.692 0.984 4.815
 36MOL C6 1345 8.823 1.144 5.143
 36MOL C7 1346 8.625 1.206 5.226
 36MOL C8 1347 8.566 0.908 5.451
 36MOL H4 1348 8.504 0.837 5.509
 36MOL C9 1349 8.632 1.077 5.002
 36MOL H5 1350 8.525 1.074 4.983
 36MOL C10 1351 8.866 1.037 4.934
 36MOL H6 1352 8.925 0.999 4.852
 36MOL C11 1353 8.725 1.247 5.312
 36MOL H7 1354 8.717 1.293 5.409
 36MOL C12 1355 8.687 1.056 5.596
 36MOL H8 1356 8.662 1.062 5.703
 36MOL H9 1357 8.741 1.148 5.573
 36MOL C13 1358 8.749 0.914 5.587
 36MOL H10 1359 8.858 0.924 5.600
 36MOL H11 1360 8.712 0.850 5.668
 36MOL C14 1361 8.480 1.246 5.259
 36MOL H12 1362 8.418 1.273 5.173
 36MOL H13 1363 8.471 1.341 5.313
 36MOL C15 1364 8.910 1.092 5.055
 36MOL H14 1365 0.047 1.097 5.079
 36MOL C16 1366 8.709 0.861 5.457
 36MOL H15 1367 8.772 0.901 5.376
 36MOL H16 1368 8.718 0.752 5.443
 37MOL O1 1369 8.702 2.086 0.382
 37MOL O2 1370 0.086 2.339 0.714
 37MOL N1 1371 8.828 2.264 0.424
 37MOL H17 1372 8.806 2.294 0.330
 37MOL N2 1373 8.923 2.159 0.676
 37MOL N3 1374 0.279 1.994 0.390
 37MOL H1 1375 0.341 1.921 0.421
 37MOL C1 1376 8.779 2.145 0.459
 37MOL C2 1377 0.010 2.274 0.639
 37MOL C3 1378 0.125 2.098 0.259
 37MOL C4 1379 8.943 2.328 0.495
 37MOL H2 1380 8.909 2.431 0.502
 37MOL C5 1381 0.030 2.011 0.056
 37MOL H3 1382 8.938 2.018 6.462
 37MOL C6 1383 0.198 1.980 0.278
 37MOL C7 1384 0.150 2.183 0.370
 37MOL C8 1385 8.815 2.092 0.603
 37MOL H4 1386 8.730 2.135 0.658
 37MOL C9 1387 0.044 2.116 0.148
 37MOL H5 1388 8.960 2.209 0.136
 37MOL C10 1389 0.090 1.885 0.082
 37MOL H6 1390 0.073 1.802 0.014
 37MOL C11 1391 0.247 2.122 0.447
 37MOL H7 1392 0.301 2.155 0.534
 37MOL C12 1393 0.010 2.069 0.779
 37MOL H8 1394 0.035 2.114 0.876
 37MOL H9 1395 0.104 2.028 0.739
 37MOL C13 1396 8.878 1.954 0.786
 37MOL H10 1397 8.922 1.855 0.805
 37MOL H11 1398 8.789 1.980 0.844
 37MOL C14 1399 0.095 2.330 0.402
 37MOL H12 1400 0.075 2.396 0.317
 37MOL H13 1401 0.176 2.390 0.444
 37MOL C15 1402 0.174 1.867 0.195
 37MOL H14 1403 0.221 1.773 0.223
 37MOL C16 1404 8.822 1.948 0.642
 37MOL H15 1405 8.896 1.890 0.586
 37MOL H16 1406 8.731 1.889 0.630
 38MOL O1 1407 8.728 1.323 0.355
 38MOL O2 1408 8.356 1.497 0.713
 38MOL N1 1409 8.513 1.328 0.428
 38MOL H17 1410 8.492 1.280 0.342
 38MOL N2 1411 8.578 1.450 0.680
 38MOL N3 1412 8.569 1.825 0.384
 38MOL H1 1413 8.581 1.925 0.389
 38MOL C1 1414 8.647 1.354 0.442
 38MOL C2 1415 8.444 1.450 0.641
 38MOL C3 1416 8.571 1.633 0.281
 38MOL C4 1417 8.412 1.399 0.500
 38MOL H2 1418 8.329 1.329 0.510
 38MOL C5 1419 8.670 1.604 0.065
 38MOL H3 1420 8.686 1.538 6.475
 38MOL C6 1421 8.633 1.750 0.284
 38MOL C7 1422 8.473 1.626 0.385
 38MOL C8 1423 8.685 1.417 0.583
 38MOL H4 1424 8.735 1.334 0.636
 38MOL C9 1425 8.587 1.549 0.169
 38MOL H5 1426 8.536 1.453 0.167
 38MOL C10 1427 8.723 1.739 0.064
 38MOL H6 1428 8.771 1.793 6.478
 38MOL C11 1429 8.484 1.741 0.459
 38MOL H7 1430 8.429 1.777 0.545
 38MOL C12 1431 8.629 1.546 0.776
 38MOL H8 1432 8.637 1.504 0.877
 38MOL H9 1433 8.570 1.637 0.795
 38MOL C13 1434 8.771 1.587 0.724
 38MOL H10 1435 8.786 1.696 0.726
 38MOL H11 1436 8.841 1.527 0.783
 38MOL C14 1437 8.369 1.516 0.416
 38MOL H12 1438 8.324 1.471 0.327
 38MOL H13 1439 8.282 1.566 0.460
 38MOL C15 1440 8.698 1.813 0.178
 38MOL H14 1441 8.720 1.919 0.188
 38MOL C16 1442 8.780 1.540 0.579
 38MOL H15 1443 8.747 1.615 0.508
 38MOL H16 1444 8.882 1.505 0.557
 39MOL O1 1445 0.425 1.759 0.378
 39MOL O2 1446 0.442 1.348 0.709
 39MOL N1 1447 0.492 1.557 0.413
 39MOL H17 1448 0.539 1.553 0.323
 39MOL N2 1449 0.359 1.559 0.675
 39MOL N3 1450 0.047 1.328 0.387
 39MOL H1 1451 8.922 1.304 0.413
 39MOL C1 1452 0.429 1.666 0.451
 39MOL C2 1453 0.430 1.444 0.639
 39MOL C3 1454 0.218 1.413 0.269
 39MOL C4 1455 0.488 1.434 0.499
 39MOL H2 1456 0.594 1.410 0.512
 39MOL C5 1457 0.194 1.537 0.065
 39MOL H3 1458 0.223 1.592 6.471
 39MOL C6 1459 0.081 1.392 0.273
 39MOL C7 1460 0.272 1.348 0.383
 39MOL C8 1461 0.359 1.675 0.588
 39MOL H4 1462 0.415 1.753 0.642
 39MOL C9 1463 0.280 1.484 0.167
 39MOL H5 1464 0.386 1.509 0.169
 39MOL C10 1465 0.057 1.521 0.074
 39MOL H6 1466 8.960 1.576 0.007
 39MOL C11 1467 0.165 1.303 0.455
 39MOL H7 1468 0.173 1.268 0.557
 39MOL C12 1469 0.231 1.556 0.752
 39MOL H8 1470 0.248 1.554 0.861
 39MOL H9 1471 0.175 1.467 0.719
 39MOL C13 1472 0.154 1.682 0.722
 39MOL H10 1473 0.046 1.667 0.725
 39MOL H11 1474 0.180 1.761 0.794
 39MOL C14 1475 0.414 1.323 0.413
 39MOL H12 1476 0.472 1.294 0.325
 39MOL H13 1477 0.416 1.228 0.468
 39MOL C15 1478 8.967 1.450 0.181
 39MOL H14 1479 8.860 1.450 0.196
 39MOL C16 1480 0.209 1.719 0.584
 39MOL H15 1481 0.143 1.680 0.505
 39MOL H16 1482 0.204 1.826 0.564
 40MOL O1 1483 8.470 1.799 6.341
 40MOL O2 1484 8.123 1.535 0.170
 40MOL N1 1485 8.349 1.612 6.376
 40MOL H17 1486 8.359 1.591 6.278
 40MOL N2 1487 8.259 1.715 0.136
 40MOL N3 1488 7.935 1.884 6.341
 40MOL H1 1489 7.868 1.955 6.366
 40MOL C1 1490 8.393 1.739 6.412
 40MOL C2 1491 8.204 1.597 0.095
 40MOL C3 1492 8.082 1.782 6.215
 40MOL C4 1493 8.232 1.550 6.441
 40MOL H2 1494 8.253 1.443 6.436
 40MOL C5 1495 8.176 1.868 6.010
 40MOL H3 1496 8.246 1.857 5.927
 40MOL C6 1497 8.005 1.891 6.222
 40MOL C7 1498 8.056 1.701 6.334
 40MOL C8 1499 8.359 1.795 0.060
 40MOL H4 1500 8.453 1.802 0.118
 40MOL C9 1501 8.166 1.765 6.106
 40MOL H5 1502 8.229 1.676 6.102
 40MOL C10 1503 8.084 1.979 6.018
 40MOL H6 1504 8.088 2.051 5.937
 40MOL C11 1505 7.971 1.770 6.413
 40MOL H7 1506 7.930 1.737 0.013
 40MOL C12 1507 8.182 1.807 0.222
 40MOL H8 1508 8.180 1.778 0.328
 40MOL H9 1509 8.078 1.801 0.187
 40MOL C13 1510 8.240 1.951 0.205
 40MOL H10 1511 8.163 2.028 0.212
 40MOL H11 1512 8.312 1.972 0.285
 40MOL C14 1513 8.095 1.559 6.356
 40MOL H12 1514 8.110 1.509 6.259
 40MOL H13 1515 8.015 1.513 6.415
 40MOL C15 1516 7.997 1.993 6.129
 40MOL H14 1517 7.927 2.076 6.137
 40MOL C16 1518 8.300 1.938 0.070
 40MOL H15 1519 8.218 1.952 6.493
 40MOL H16 1520 8.369 2.017 0.040
 41MOL O1 1521 8.406 2.560 6.335
 41MOL O2 1522 8.794 2.411 0.173
 41MOL N1 1523 8.627 2.549 6.369
 41MOL H17 1524 8.636 2.579 6.273
 41MOL N2 1525 8.585 2.416 0.117
 41MOL N3 1526 8.583 2.061 6.364
 41MOL H1 1527 8.551 1.972 6.398
 41MOL C1 1528 8.495 2.535 6.413
 41MOL C2 1529 8.713 2.439 0.091
 41MOL C3 1530 8.583 2.232 6.228
 41MOL C4 1531 8.745 2.483 6.440
 41MOL H2 1532 8.832 2.550 6.440
 41MOL C5 1533 8.455 2.247 6.017
 41MOL H3 1534 8.440 2.296 5.922
 41MOL C6 1535 8.529 2.106 6.246
 41MOL C7 1536 8.679 2.270 6.339
 41MOL C8 1537 8.469 2.475 0.057
 41MOL H4 1538 8.426 2.560 0.112
 41MOL C9 1539 8.554 2.301 6.109
 41MOL H5 1540 8.602 2.396 6.084
 41MOL C10 1541 8.406 2.117 6.044
 41MOL H6 1542 8.351 2.062 5.968
 41MOL C11 1543 8.666 2.161 6.431
 41MOL H7 1544 8.711 2.139 0.031
 41MOL C12 1545 8.548 2.321 0.221
 41MOL H8 1546 8.574 2.358 0.321
 41MOL H9 1547 8.596 2.223 0.216
 41MOL C13 1548 8.397 2.293 0.199
 41MOL H10 1549 8.377 2.185 0.202
 41MOL H11 1550 8.332 2.347 0.268
 41MOL C14 1551 8.786 2.372 6.355
 41MOL H12 1552 8.829 2.406 6.260
 41MOL H13 1553 8.873 2.326 6.403
 41MOL C15 1554 8.440 2.042 6.162
 41MOL H14 1555 8.393 1.947 6.183
 41MOL C16 1556 8.368 2.356 0.064
 41MOL H15 1557 8.386 2.279 6.483
 41MOL H16 1558 8.263 2.387 0.057
 42MOL O1 1559 7.788 2.128 6.346
 42MOL O2 1560 7.704 2.548 0.177
 42MOL N1 1561 7.673 2.316 6.386
 42MOL H17 1562 7.646 2.307 6.288
 42MOL N2 1563 7.803 2.347 0.147
 42MOL N3 1564 8.130 2.526 6.372
 42MOL H1 1565 8.224 2.559 6.389
 42MOL C1 1566 7.760 2.216 6.423
 42MOL C2 1567 7.724 2.452 0.104
 42MOL C3 1568 7.963 2.428 6.252
 42MOL C4 1569 7.667 2.452 6.455
 42MOL H2 1570 7.564 2.488 6.465
 42MOL C5 1571 7.990 2.306 6.044
 42MOL H3 1572 7.950 2.260 5.953
 42MOL C6 1573 8.100 2.437 6.268
 42MOL C7 1574 7.901 2.514 6.355
 42MOL C8 1575 7.815 2.220 0.070
 42MOL H4 1576 7.768 2.131 0.113
 42MOL C9 1577 7.904 2.365 6.139
 42MOL H5 1578 7.799 2.376 6.115
 42MOL C10 1579 8.132 2.314 6.062
 42MOL H6 1580 8.199 2.268 5.991
 42MOL C11 1581 8.006 2.575 6.427
 42MOL H7 1582 7.990 2.650 0.007
 42MOL C12 1583 7.929 2.378 0.211
 42MOL H8 1584 7.924 2.428 0.308
 42MOL H9 1585 7.980 2.461 0.159
 42MOL C13 1586 8.012 2.250 0.215
 42MOL H10 1587 8.120 2.271 0.220
 42MOL H11 1588 7.970 2.198 0.302
 42MOL C14 1589 7.753 2.556 6.371
 42MOL H12 1590 7.703 2.565 6.274
 42MOL H13 1591 7.739 2.647 6.431
 42MOL C15 1592 8.185 2.376 6.178
 42MOL H14 1593 8.293 2.368 6.179
 42MOL C16 1594 7.963 2.177 0.085
 42MOL H15 1595 8.020 2.217 0.000
 42MOL H16 1596 7.974 2.068 0.079
 43MOL O1 1597 8.693 2.075 1.463
 43MOL O2 1598 0.053 2.343 1.796
 43MOL N1 1599 8.820 2.258 1.505
 43MOL H17 1600 8.805 2.288 1.409
 43MOL N2 1601 8.912 2.151 1.747
 43MOL N3 1602 0.265 2.006 1.475
 43MOL H1 1603 0.321 1.931 1.513
 43MOL C1 1604 8.767 2.133 1.537
 43MOL C2 1605 8.950 2.279 1.724
 43MOL C3 1606 0.108 2.101 1.343
 43MOL C4 1607 8.923 2.330 1.576
 43MOL H2 1608 8.891 2.434 1.587
 43MOL C5 1609 0.025 2.005 1.132
 43MOL H3 1610 8.927 2.015 1.048
 43MOL C6 1611 0.191 1.991 1.357
 43MOL C7 1612 0.138 2.191 1.456
 43MOL C8 1613 8.801 2.077 1.678
 43MOL H4 1614 8.715 2.086 1.745
 43MOL C9 1615 0.023 2.107 1.232
 43MOL H5 1616 8.938 2.200 1.215
 43MOL C10 1617 0.108 1.887 1.156
 43MOL H6 1618 0.108 1.805 1.084
 43MOL C11 1619 0.227 2.123 1.541
 43MOL H7 1620 0.269 2.152 1.637
 43MOL C12 1621 0.025 2.053 1.832
 43MOL H8 1622 0.037 2.093 1.934
 43MOL H9 1623 0.125 2.030 1.794
 43MOL C13 1624 8.913 1.926 1.829
 43MOL H10 1625 0.013 1.841 1.839
 43MOL H11 1626 8.834 1.926 1.905
 43MOL C14 1627 0.077 2.328 1.486
 43MOL H12 1628 0.047 2.380 1.394
 43MOL H13 1629 0.157 2.382 1.538
 43MOL C15 1630 0.194 1.881 1.273
 43MOL H14 1631 0.264 1.798 1.283
 43MOL C16 1632 8.845 1.931 1.693
 43MOL H15 1633 8.907 1.906 1.606
 43MOL H16 1634 8.755 1.868 1.697
 44MOL O1 1635 8.779 1.281 1.474
 44MOL O2 1636 8.376 1.479 1.767
 44MOL N1 1637 8.559 1.330 1.481
 44MOL H17 1638 8.546 1.283 1.392
 44MOL N2 1639 8.595 1.444 1.745
 44MOL N3 1640 8.605 1.804 1.491
 44MOL H1 1641 8.628 1.900 1.513
 44MOL C1 1642 8.689 1.332 1.535
 44MOL C2 1643 8.469 1.442 1.697
 44MOL C3 1644 8.575 1.634 1.349
 44MOL C4 1645 8.444 1.391 1.552
 44MOL H2 1646 8.368 1.313 1.563
 44MOL C5 1647 8.688 1.614 1.137
 44MOL H3 1648 8.712 1.555 1.049
 44MOL C6 1649 8.660 1.741 1.378
 44MOL C7 1650 8.472 1.625 1.445
 44MOL C8 1651 8.712 1.398 1.672
 44MOL H4 1652 8.771 1.329 1.733
 44MOL C9 1653 8.590 1.564 1.225
 44MOL H5 1654 8.530 1.478 1.197
 44MOL C10 1655 8.764 1.730 1.162
 44MOL H6 1656 8.833 1.761 1.083
 44MOL C11 1657 8.487 1.731 1.532
 44MOL H7 1658 8.439 1.768 1.621
 44MOL C12 1659 8.630 1.547 1.841
 44MOL H8 1660 8.612 1.523 1.946
 44MOL H9 1661 8.580 1.640 1.810
 44MOL C13 1662 8.779 1.561 1.816
 44MOL H10 1663 8.816 1.661 1.839
 44MOL H11 1664 8.838 1.506 1.891
 44MOL C14 1665 8.383 1.507 1.465
 44MOL H12 1666 8.341 1.474 1.369
 44MOL H13 1667 8.294 1.547 1.516
 44MOL C15 1668 8.748 1.799 1.281
 44MOL H14 1669 8.794 1.896 1.299
 44MOL C16 1670 8.805 1.518 1.670
 44MOL H15 1671 8.775 1.602 1.606
 44MOL H16 1672 8.910 1.493 1.648
 45MOL O1 1673 0.431 1.770 1.462
 45MOL O2 1674 0.494 1.338 1.780
 45MOL N1 1675 0.518 1.560 1.494
 45MOL H17 1676 0.556 1.567 1.401
 45MOL N2 1677 0.403 1.544 1.759
 45MOL N3 1678 0.084 1.333 1.494
 45MOL H1 1679 8.957 1.322 1.522
 45MOL C1 1680 0.442 1.669 1.529
 45MOL C2 1681 0.484 1.438 1.712
 45MOL C3 1682 0.248 1.421 1.367
 45MOL C4 1683 0.537 1.429 1.570
 45MOL H2 1684 0.643 1.401 1.575
 45MOL C5 1685 0.205 1.538 1.161
 45MOL H3 1686 0.233 1.604 1.079
 45MOL C6 1687 0.114 1.406 1.379
 45MOL C7 1688 0.311 1.346 1.478
 45MOL C8 1689 0.374 1.666 1.671
 45MOL H4 1690 0.425 1.749 1.722
 45MOL C9 1691 0.303 1.486 1.253
 45MOL H5 1692 0.410 1.498 1.256
 45MOL C10 1693 0.069 1.507 1.170
 45MOL H6 1694 8.963 1.545 1.100
 45MOL C11 1695 0.204 1.298 1.556
 45MOL H7 1696 0.206 1.231 1.642
 45MOL C12 1697 0.292 1.520 1.850
 45MOL H8 1698 0.314 1.548 1.954
 45MOL H9 1699 0.256 1.417 1.847
 45MOL C13 1700 0.175 1.612 1.809
 45MOL H10 1701 0.088 1.553 1.777
 45MOL H11 1702 0.150 1.678 1.894
 45MOL C14 1703 0.460 1.314 1.499
 45MOL H12 1704 0.508 1.318 1.400
 45MOL H13 1705 0.474 1.217 1.547
 45MOL C15 1706 0.017 1.451 1.288
 45MOL H14 1707 8.883 1.420 1.304
 45MOL C16 1708 0.222 1.693 1.686
 45MOL H15 1709 0.169 1.664 1.595
 45MOL H16 1710 0.194 1.798 1.697
 46MOL O1 1711 8.481 1.815 0.937
 46MOL O2 1712 8.111 1.568 1.253
 46MOL N1 1713 8.337 1.645 0.963
 46MOL H17 1714 8.356 1.604 0.872
 46MOL N2 1715 8.253 1.737 1.221
 46MOL N3 1716 7.930 1.903 0.916
 46MOL H1 1717 7.866 1.973 0.951
 46MOL C1 1718 8.397 1.762 1.008
 46MOL C2 1719 8.196 1.619 1.180
 46MOL C3 1720 8.098 1.808 0.804
 46MOL C4 1721 8.229 1.570 1.034
 46MOL H2 1722 8.269 1.468 1.032
 46MOL C5 1723 8.166 1.890 0.584
 46MOL H3 1724 8.215 1.866 0.490
 46MOL C6 1725 8.013 1.916 0.807
 46MOL C7 1726 8.069 1.720 0.914
 46MOL C8 1727 8.360 1.811 1.148
 46MOL H4 1728 8.448 1.793 1.211
 46MOL C9 1729 8.167 1.792 0.687
 46MOL H5 1730 8.227 1.703 0.670
 46MOL C10 1731 8.088 2.006 0.594
 46MOL H6 1732 8.076 2.085 0.521
 46MOL C11 1733 7.963 1.783 0.987
 46MOL H7 1734 7.914 1.749 1.078
 46MOL C12 1735 8.174 1.831 1.307
 46MOL H8 1736 8.180 1.800 1.412
 46MOL H9 1737 8.072 1.850 1.272
 46MOL C13 1738 8.252 1.964 1.297
 46MOL H10 1739 8.179 2.045 1.288
 46MOL H11 1740 8.325 1.979 1.378
 46MOL C14 1741 8.101 1.577 0.943
 46MOL H12 1742 8.117 1.529 0.845
 46MOL H13 1743 8.020 1.522 0.992
 46MOL C15 1744 8.012 2.021 0.713
 46MOL H14 1745 7.952 2.111 0.727
 46MOL C16 1746 8.331 1.961 1.164
 46MOL H15 1747 8.271 1.986 1.076
 46MOL H16 1748 8.435 1.995 1.168
 47MOL O1 1749 8.399 2.565 0.919
 47MOL O2 1750 8.791 2.390 1.251
 47MOL N1 1751 8.616 2.534 0.959
 47MOL H17 1752 8.631 2.564 0.863
 47MOL N2 1753 8.574 2.427 1.217
 47MOL N3 1754 8.564 2.078 0.959
 47MOL H1 1755 8.519 1.999 1.004
 47MOL C1 1756 8.482 2.526 0.997
 47MOL C2 1757 8.705 2.433 1.178
 47MOL C3 1758 8.599 2.244 0.816
 47MOL C4 1759 8.731 2.478 1.036
 47MOL H2 1760 8.807 2.556 1.044
 47MOL C5 1761 8.486 2.275 0.606
 47MOL H3 1762 8.488 2.320 0.507
 47MOL C6 1763 8.523 2.136 0.846
 47MOL C7 1764 8.700 2.255 0.921
 47MOL C8 1765 8.460 2.475 1.141
 47MOL H4 1766 8.416 2.562 1.192
 47MOL C9 1767 8.587 2.317 0.698
 47MOL H5 1768 8.662 2.395 0.686
 47MOL C10 1769 8.409 2.162 0.639
 47MOL H6 1770 8.339 2.119 0.567
 47MOL C11 1771 8.677 2.148 1.010
 47MOL H7 1772 8.717 2.128 1.108
 47MOL C12 1773 8.534 2.322 1.306
 47MOL H8 1774 8.565 2.348 1.408
 47MOL H9 1775 8.577 2.225 1.277
 47MOL C13 1776 8.389 2.319 1.302
 47MOL H10 1777 8.351 2.217 1.315
 47MOL H11 1778 8.346 2.382 1.381
 47MOL C14 1779 8.791 2.366 0.950
 47MOL H12 1780 8.834 2.397 0.853
 47MOL H13 1781 8.868 2.324 1.016
 47MOL C15 1782 8.425 2.090 0.759
 47MOL H14 1783 8.371 2.000 0.789
 47MOL C16 1784 8.356 2.371 1.161
 47MOL H15 1785 8.358 2.296 1.081
 47MOL H16 1786 8.251 2.403 1.159
 48MOL O1 1787 7.746 2.107 0.931
 48MOL O2 1788 7.707 2.540 1.248
 48MOL N1 1789 7.661 2.311 0.964
 48MOL H17 1790 7.608 2.298 0.879
 48MOL N2 1791 7.795 2.332 1.212
 48MOL N3 1792 8.107 2.517 0.943
 48MOL H1 1793 8.198 2.561 0.946
 48MOL C1 1794 7.734 2.203 1.006
 48MOL C2 1795 7.722 2.445 1.173
 48MOL C3 1796 7.942 2.441 0.815
 48MOL C4 1797 7.666 2.444 1.031
 48MOL H2 1798 7.564 2.484 1.042
 48MOL C5 1799 7.974 2.341 0.596
 48MOL H3 1800 7.920 2.300 0.512
 48MOL C6 1801 8.080 2.439 0.835
 48MOL C7 1802 7.884 2.519 0.922
 48MOL C8 1803 7.795 2.207 1.143
 48MOL H4 1804 7.740 2.137 1.208
 48MOL C9 1805 7.888 2.391 0.698
 48MOL H5 1806 7.780 2.390 0.690
 48MOL C10 1807 8.114 2.336 0.620
 48MOL H6 1808 8.177 2.291 0.544
 48MOL C11 1809 7.988 2.573 0.999
 48MOL H7 1810 7.985 2.635 1.087
 48MOL C12 1811 7.902 2.338 1.307
 48MOL H8 1812 7.855 2.333 1.406
 48MOL H9 1813 7.957 2.432 1.298
 48MOL C13 1814 7.985 2.215 1.283
 48MOL H10 1815 8.091 2.243 1.279
 48MOL H11 1816 7.968 2.149 1.369
 48MOL C14 1817 7.742 2.555 0.945
 48MOL H12 1818 7.689 2.583 0.853
 48MOL H13 1819 7.739 2.647 1.005
 48MOL C15 1820 8.169 2.391 0.741
 48MOL H14 1821 8.275 2.402 0.764
 48MOL C16 1822 7.942 2.158 1.153
 48MOL H15 1823 8.004 2.204 1.076
 48MOL H16 1824 7.945 2.049 1.164
 49MOL O1 1825 8.718 2.068 2.543
 49MOL O2 1826 0.069 2.351 2.854
 49MOL N1 1827 8.838 2.255 2.574
 49MOL H17 1828 8.814 2.278 2.478
 49MOL N2 1829 8.912 2.169 2.831
 49MOL N3 1830 0.269 1.981 2.551
 49MOL H1 1831 0.331 1.902 2.568
 49MOL C1 1832 8.788 2.133 2.614
 49MOL C2 1833 8.962 2.288 2.786
 49MOL C3 1834 0.119 2.089 2.415
 49MOL C4 1835 8.948 2.327 2.637
 49MOL H2 1836 8.903 2.427 2.634
 49MOL C5 1837 0.043 2.001 2.200
 49MOL H3 1838 8.959 2.011 2.106
 49MOL C6 1839 0.193 1.972 2.438
 49MOL C7 1840 0.153 2.174 2.532
 49MOL C8 1841 8.816 2.082 2.755
 49MOL H4 1842 8.717 2.077 2.802
 49MOL C9 1843 0.037 2.104 2.300
 49MOL H5 1844 8.947 2.193 2.282
 49MOL C10 1845 0.123 1.884 2.229
 49MOL H6 1846 0.114 1.801 2.159
 49MOL C11 1847 0.248 2.105 2.612
 49MOL H7 1848 0.307 2.123 2.701
 49MOL C12 1849 0.017 2.086 2.927
 49MOL H8 1850 0.002 2.126 3.028
 49MOL H9 1851 0.121 2.091 2.891
 49MOL C13 1852 8.928 1.949 2.920
 49MOL H10 1853 0.037 1.875 2.944
 49MOL H11 1854 8.843 1.939 2.988
 49MOL C14 1855 0.108 2.318 2.551
 49MOL H12 1856 0.100 2.364 2.451
 49MOL H13 1857 0.183 2.382 2.599
 49MOL C15 1858 0.201 1.871 2.342
 49MOL H14 1859 0.260 1.782 2.364
 49MOL C16 1860 8.874 1.940 2.771
 49MOL H15 1861 8.951 1.918 2.696
 49MOL H16 1862 8.802 1.857 2.763
 50MOL O1 1863 8.790 1.310 2.563
 50MOL O2 1864 8.383 1.482 2.859
 50MOL N1 1865 8.577 1.328 2.584
 50MOL H17 1866 8.575 1.281 2.495
 50MOL N2 1867 8.610 1.472 2.828
 50MOL N3 1868 8.622 1.807 2.537
 50MOL H1 1869 8.649 1.898 2.573
 50MOL C1 1870 8.703 1.366 2.621
 50MOL C2 1871 8.476 1.455 2.784
 50MOL C3 1872 8.610 1.629 2.409
 50MOL C4 1873 8.459 1.399 2.642
 50MOL H2 1874 8.379 1.325 2.651
 50MOL C5 1875 8.720 1.615 2.196
 50MOL H3 1876 8.736 1.565 2.100
 50MOL C6 1877 8.676 1.742 2.432
 50MOL C7 1878 8.509 1.617 2.510
 50MOL C8 1879 8.730 1.428 2.760
 50MOL H4 1880 8.764 1.339 2.815
 50MOL C9 1881 8.626 1.561 2.287
 50MOL H5 1882 8.574 1.468 2.267
 50MOL C10 1883 8.779 1.736 2.215
 50MOL H6 1884 8.853 1.780 2.149
 50MOL C11 1885 8.523 1.727 2.595
 50MOL H7 1886 8.467 1.753 2.684
 50MOL C12 1887 8.641 1.562 2.930
 50MOL H8 1888 8.609 1.534 3.031
 50MOL H9 1889 8.592 1.658 2.910
 50MOL C13 1890 8.793 1.595 2.920
 50MOL H10 1891 8.821 1.700 2.938
 50MOL H11 1892 8.850 1.538 2.994
 50MOL C14 1893 8.410 1.504 2.538
 50MOL H12 1894 8.391 1.441 2.451
 50MOL H13 1895 8.318 1.553 2.570
 50MOL C15 1896 8.758 1.799 2.340
 50MOL H14 1897 8.819 1.885 2.366
 50MOL C16 1898 8.835 1.539 2.780
 50MOL H15 1899 8.835 1.614 2.700
 50MOL H16 1900 8.937 1.499 2.788
 51MOL O1 1901 0.448 1.769 2.533
 51MOL O2 1902 0.495 1.360 2.888
 51MOL N1 1903 0.543 1.569 2.580
 51MOL H17 1904 0.604 1.580 2.500
 51MOL N2 1905 0.400 1.551 2.826
 51MOL N3 1906 0.126 1.321 2.570
 51MOL H1 1907 0.038 1.284 2.603
 51MOL C1 1908 0.461 1.676 2.611
 51MOL C2 1909 0.485 1.445 2.801
 51MOL C3 1910 0.273 1.423 2.444
 51MOL C4 1911 0.557 1.447 2.661
 51MOL H2 1912 0.664 1.432 2.681
 51MOL C5 1913 0.238 1.538 2.244
 51MOL H3 1914 0.273 1.586 2.153
 51MOL C6 1915 0.142 1.397 2.462
 51MOL C7 1916 0.350 1.353 2.549
 51MOL C8 1917 0.379 1.667 2.740
 51MOL H4 1918 0.431 1.741 2.802
 51MOL C9 1919 0.327 1.497 2.341
 51MOL H5 1920 0.436 1.498 2.345
 51MOL C10 1921 0.098 1.511 2.261
 51MOL H6 1922 0.025 1.540 2.187
 51MOL C11 1923 0.250 1.296 2.627
 51MOL H7 1924 0.267 1.243 2.720
 51MOL C12 1925 0.289 1.540 2.918
 51MOL H8 1926 0.339 1.530 3.015
 51MOL H9 1927 0.240 1.444 2.900
 51MOL C13 1928 0.196 1.661 2.902
 51MOL H10 1929 0.092 1.639 2.930
 51MOL H11 1930 0.234 1.740 2.968
 51MOL C14 1931 0.494 1.330 2.583
 51MOL H12 1932 0.554 1.307 2.494
 51MOL H13 1933 0.502 1.236 2.639
 51MOL C15 1934 0.046 1.436 2.369
 51MOL H14 1935 8.910 1.411 2.377
 51MOL C16 1936 0.239 1.706 2.759
 51MOL H15 1937 0.179 1.660 2.679
 51MOL H16 1938 0.227 1.814 2.755
 52MOL O1 1939 8.476 1.772 2.015
 52MOL O2 1940 8.121 1.528 2.336
 52MOL N1 1941 8.328 1.614 2.042
 52MOL H17 1942 8.362 1.585 1.951
 52MOL N2 1943 8.250 1.703 2.287
 52MOL N3 1944 7.936 1.895 2.038
 52MOL H1 1945 7.873 1.963 2.078
 52MOL C1 1946 8.392 1.724 2.087
 52MOL C2 1947 8.197 1.580 2.258
 52MOL C3 1948 8.069 1.789 1.902
 52MOL C4 1949 8.221 1.539 2.110
 52MOL H2 1950 8.267 1.439 2.109
 52MOL C5 1951 8.164 1.873 1.696
 52MOL H3 1952 8.226 1.855 1.609
 52MOL C6 1953 8.016 1.909 1.926
 52MOL C7 1954 8.043 1.698 2.006
 52MOL C8 1955 8.352 1.783 2.224
 52MOL H4 1956 8.443 1.769 2.283
 52MOL C9 1957 8.153 1.769 1.795
 52MOL H5 1958 8.200 1.672 1.782
 52MOL C10 1959 8.090 1.990 1.712
 52MOL H6 1960 8.084 2.064 1.633
 52MOL C11 1961 7.957 1.768 2.090
 52MOL H7 1962 7.909 1.740 2.182
 52MOL C12 1963 8.177 1.792 2.388
 52MOL H8 1964 8.190 1.741 2.484
 52MOL H9 1965 8.073 1.808 2.359
 52MOL C13 1966 8.235 1.925 2.376
 52MOL H10 1967 8.163 2.008 2.380
 52MOL H11 1968 8.313 1.929 2.453
 52MOL C14 1969 8.090 1.553 2.026
 52MOL H12 1970 8.101 1.509 1.926
 52MOL H13 1971 8.011 1.495 2.076
 52MOL C15 1972 8.023 2.014 1.833
 52MOL H14 1973 7.977 2.111 1.848
 52MOL C16 1974 8.309 1.927 2.241
 52MOL H15 1975 8.248 1.953 2.153
 52MOL H16 1976 8.387 2.005 2.245
 53MOL O1 1977 8.370 2.554 2.025
 53MOL O2 1978 8.780 2.410 2.336
 53MOL N1 1979 8.589 2.523 2.036
 53MOL H17 1980 8.605 2.559 1.942
 53MOL N2 1981 8.564 2.427 2.310
 53MOL N3 1982 8.575 2.062 2.041
 53MOL H1 1983 8.568 1.963 2.062
 53MOL C1 1984 8.467 2.517 2.090
 53MOL C2 1985 8.692 2.442 2.261
 53MOL C3 1986 8.587 2.228 1.896
 53MOL C4 1987 8.713 2.482 2.110
 53MOL H2 1988 8.785 2.564 2.123
 53MOL C5 1989 8.473 2.245 1.683
 53MOL H3 1990 8.447 2.305 1.597
 53MOL C6 1991 8.520 2.114 1.930
 53MOL C7 1992 8.683 2.249 1.998
 53MOL C8 1993 8.449 2.480 2.243
 53MOL H4 1994 8.411 2.578 2.277
 53MOL C9 1995 8.570 2.298 1.777
 53MOL H5 1996 8.629 2.387 1.755
 53MOL C10 1997 8.400 2.130 1.718
 53MOL H6 1998 8.316 2.105 1.654
 53MOL C11 1999 8.670 2.146 2.092
 53MOL H7 2000 8.737 2.117 2.172
 53MOL C12 2001 8.527 2.313 2.393
 53MOL H8 2002 8.574 2.340 2.488
 53MOL H9 2003 8.571 2.221 2.355
 53MOL C13 2004 8.375 2.313 2.396
 53MOL H10 2005 8.327 2.216 2.414
 53MOL H11 2006 8.336 2.378 2.476
 53MOL C14 2007 8.774 2.373 2.024
 53MOL H12 2008 8.798 2.419 1.927
 53MOL H13 2009 8.868 2.337 2.067
 53MOL C15 2010 8.425 2.061 1.839
 53MOL H14 2011 8.374 1.969 1.868
 53MOL C16 2012 8.336 2.380 2.264
 53MOL H15 2013 8.319 2.310 2.181
 53MOL H16 2014 8.245 2.440 2.275
 54MOL O1 2015 7.761 2.134 2.004
 54MOL O2 2016 7.710 2.564 2.327
 54MOL N1 2017 7.666 2.334 2.041
 54MOL H17 2018 7.623 2.326 1.950
 54MOL N2 2019 7.810 2.370 2.278
 54MOL N3 2020 8.102 2.524 2.026
 54MOL H1 2021 8.193 2.546 2.063
 54MOL C1 2022 7.752 2.230 2.076
 54MOL C2 2023 7.725 2.474 2.247
 54MOL C3 2024 7.943 2.443 1.884
 54MOL C4 2025 7.666 2.470 2.104
 54MOL H2 2026 7.562 2.495 2.128
 54MOL C5 2027 7.985 2.330 1.682
 54MOL H3 2028 7.957 2.283 1.588
 54MOL C6 2029 8.080 2.444 1.914
 54MOL C7 2030 7.880 2.535 1.980
 54MOL C8 2031 7.818 2.240 2.215
 54MOL H4 2032 7.762 2.173 2.281
 54MOL C9 2033 7.894 2.390 1.770
 54MOL H5 2034 7.786 2.387 1.756
 54MOL C10 2035 8.121 2.326 1.714
 54MOL H6 2036 8.188 2.282 1.641
 54MOL C11 2037 7.979 2.573 2.065
 54MOL H7 2038 7.978 2.643 2.148
 54MOL C12 2039 7.914 2.381 2.380
 54MOL H8 2040 7.865 2.388 2.479
 54MOL H9 2041 7.975 2.465 2.346
 54MOL C13 2042 8.001 2.255 2.373
 54MOL H10 2043 8.107 2.272 2.396
 54MOL H11 2044 7.949 2.190 2.445
 54MOL C14 2045 7.733 2.568 2.003
 54MOL H12 2046 7.675 2.565 1.909
 54MOL H13 2047 7.717 2.669 2.042
 54MOL C15 2048 8.175 2.386 1.830
 54MOL H14 2049 8.280 2.381 1.855
 54MOL C16 2050 7.969 2.211 2.224
 54MOL H15 2051 8.026 2.276 2.156
 54MOL H16 2052 7.990 2.107 2.198
 55MOL O1 2053 8.692 2.098 3.662
 55MOL O2 2054 0.087 2.363 3.963
 55MOL N1 2055 8.828 2.273 3.694
 55MOL H17 2056 8.806 2.308 3.601
 55MOL N2 2057 8.919 2.184 3.942
 55MOL N3 2058 0.287 2.016 3.661
 55MOL H1 2059 0.362 1.955 3.689
 55MOL C1 2060 8.773 2.154 3.732
 55MOL C2 2061 0.003 2.303 3.894
 55MOL C3 2062 0.108 2.081 3.547
 55MOL C4 2063 8.948 2.339 3.751
 55MOL H2 2064 8.915 2.444 3.749
 55MOL C5 2065 0.026 1.988 3.343
 55MOL H3 2066 8.926 2.001 3.261
 55MOL C6 2067 0.207 1.991 3.550
 55MOL C7 2068 0.134 2.174 3.656
 55MOL C8 2069 8.829 2.096 3.868
 55MOL H4 2070 8.746 2.086 3.939
 55MOL C9 2071 0.019 2.088 3.444
 55MOL H5 2072 8.922 2.174 3.435
 55MOL C10 2073 0.122 1.882 3.352
 55MOL H6 2074 0.135 1.808 3.274
 55MOL C11 2075 0.244 2.129 3.724
 55MOL H7 2076 0.295 2.177 3.806
 55MOL C12 2077 0.032 2.104 4.028
 55MOL H8 2078 0.003 2.133 4.130
 55MOL H9 2079 0.137 2.122 3.999
 55MOL C13 2080 8.964 1.953 4.010
 55MOL H10 2081 0.089 1.895 4.010
 55MOL H11 2082 8.897 1.926 4.092
 55MOL C14 2083 0.101 2.322 3.661
 55MOL H12 2084 0.084 2.363 3.561
 55MOL H13 2085 0.187 2.383 3.693
 55MOL C15 2086 0.209 1.880 3.463
 55MOL H14 2087 0.285 1.803 3.478
 55MOL C16 2088 8.898 1.959 3.870
 55MOL H15 2089 0.008 1.965 3.794
 55MOL H16 2090 8.830 1.877 3.844
 56MOL O1 2091 8.760 1.327 3.611
 56MOL O2 2092 8.386 1.456 3.964
 56MOL N1 2093 8.555 1.340 3.655
 56MOL H17 2094 8.549 1.318 3.557
 56MOL N2 2095 8.605 1.456 3.909
 56MOL N3 2096 8.597 1.830 3.670
 56MOL H1 2097 8.633 1.915 3.712
 56MOL C1 2098 8.682 1.355 3.693
 56MOL C2 2099 8.474 1.433 3.881
 56MOL C3 2100 8.567 1.657 3.529
 56MOL C4 2101 8.443 1.397 3.730
 56MOL H2 2102 8.370 1.315 3.731
 56MOL C5 2103 8.677 1.639 3.307
 56MOL H3 2104 8.692 1.596 3.209
 56MOL C6 2105 8.635 1.778 3.545
 56MOL C7 2106 8.480 1.633 3.644
 56MOL C8 2107 8.721 1.415 3.831
 56MOL H4 2108 8.788 1.345 3.883
 56MOL C9 2109 8.584 1.587 3.402
 56MOL H5 2110 8.526 1.497 3.386
 56MOL C10 2111 8.748 1.757 3.341
 56MOL H6 2112 8.822 1.799 3.273
 56MOL C11 2113 8.489 1.749 3.722
 56MOL H7 2114 8.462 1.756 3.826
 56MOL C12 2115 8.647 1.563 4.003
 56MOL H8 2116 8.667 1.522 4.103
 56MOL H9 2117 8.573 1.645 4.005
 56MOL C13 2118 8.791 1.610 3.959
 56MOL H10 2119 8.790 1.720 3.964
 56MOL H11 2120 8.865 1.586 4.037
 56MOL C14 2121 8.382 1.524 3.665
 56MOL H12 2122 8.344 1.491 3.567
 56MOL H13 2123 8.302 1.564 3.729
 56MOL C15 2124 8.732 1.834 3.456
 56MOL H14 2125 8.784 1.927 3.472
 56MOL C16 2126 8.807 1.539 3.818
 56MOL H15 2127 8.770 1.592 3.729
 56MOL H16 2128 8.907 1.511 3.784
 57MOL O1 2129 0.460 1.785 3.640
 57MOL O2 2130 0.479 1.332 3.945
 57MOL N1 2131 0.536 1.574 3.670
 57MOL H17 2132 0.584 1.584 3.581
 57MOL N2 2133 0.399 1.543 3.917
 57MOL N3 2134 0.103 1.351 3.632
 57MOL H1 2135 0.015 1.301 3.643
 57MOL C1 2136 0.465 1.683 3.710
 57MOL C2 2137 0.477 1.429 3.880
 57MOL C3 2138 0.269 1.430 3.504
 57MOL C4 2139 0.540 1.443 3.739
 57MOL H2 2140 0.645 1.417 3.758
 57MOL C5 2141 0.232 1.534 3.287
 57MOL H3 2142 0.274 1.572 3.194
 57MOL C6 2143 0.136 1.427 3.519
 57MOL C7 2144 0.326 1.359 3.616
 57MOL C8 2145 0.388 1.673 3.840
 57MOL H4 2146 0.439 1.747 3.902
 57MOL C9 2147 0.321 1.482 3.387
 57MOL H5 2148 0.428 1.492 3.369
 57MOL C10 2149 0.095 1.534 3.306
 57MOL H6 2150 0.036 1.568 3.222
 57MOL C11 2151 0.218 1.323 3.700
 57MOL H7 2152 0.228 1.259 3.786
 57MOL C12 2153 0.286 1.533 4.003
 57MOL H8 2154 0.323 1.565 4.102
 57MOL H9 2155 0.251 1.429 4.007
 57MOL C13 2156 0.179 1.635 3.957
 57MOL H10 2157 0.087 1.577 3.939
 57MOL H11 2158 0.160 1.705 4.039
 57MOL C14 2159 0.473 1.335 3.643
 57MOL H12 2160 0.525 1.340 3.547
 57MOL H13 2161 0.493 1.236 3.685
 57MOL C15 2162 0.042 1.473 3.422
 57MOL H14 2163 8.907 1.447 3.438
 57MOL C16 2164 0.239 1.703 3.834
 57MOL H15 2165 0.207 1.655 3.741
 57MOL H16 2166 0.212 1.809 3.839
 58MOL O1 2167 8.471 1.766 3.097
 58MOL O2 2168 8.125 1.511 3.421
 58MOL N1 2169 8.351 1.587 3.142
 58MOL H17 2170 8.378 1.553 3.051
 58MOL N2 2171 8.254 1.693 3.383
 58MOL N3 2172 7.946 1.886 3.132
 58MOL H1 2173 7.867 1.943 3.158
 58MOL C1 2174 8.391 1.715 3.175
 58MOL C2 2175 8.200 1.572 3.343
 58MOL C3 2176 8.091 1.789 2.992
 58MOL C4 2177 8.228 1.522 3.202
 58MOL H2 2178 8.245 1.414 3.206
 58MOL C5 2179 8.185 1.890 2.789
 58MOL H3 2180 8.253 1.888 2.705
 58MOL C6 2181 8.022 1.904 3.015
 58MOL C7 2182 8.062 1.695 3.095
 58MOL C8 2183 8.348 1.768 3.307
 58MOL H4 2184 8.444 1.778 3.360
 58MOL C9 2185 8.178 1.780 2.877
 58MOL H5 2186 8.230 1.688 2.854
 58MOL C10 2187 8.102 2.002 2.815
 58MOL H6 2188 8.107 2.083 2.743
 58MOL C11 2189 7.967 1.754 3.179
 58MOL H7 2190 7.908 1.703 3.253
 58MOL C12 2191 8.192 1.779 3.475
 58MOL H8 2192 8.210 1.746 3.578
 58MOL H9 2193 8.084 1.772 3.457
 58MOL C13 2194 8.240 1.922 3.440
 58MOL H10 2195 8.162 1.997 3.458
 58MOL H11 2196 8.325 1.951 3.503
 58MOL C14 2197 8.106 1.550 3.109
 58MOL H12 2198 8.119 1.516 3.006
 58MOL H13 2199 8.024 1.488 3.147
 58MOL C15 2200 8.024 2.014 2.931
 58MOL H14 2201 7.957 2.098 2.947
 58MOL C16 2202 8.292 1.910 3.301
 58MOL H15 2203 8.211 1.914 3.228
 58MOL H16 2204 8.364 1.990 3.280
 59MOL O1 2205 8.430 2.582 3.102
 59MOL O2 2206 8.828 2.406 3.423
 59MOL N1 2207 8.643 2.546 3.140
 59MOL H17 2208 8.651 2.588 3.048
 59MOL N2 2209 8.605 2.421 3.390
 59MOL N3 2210 8.577 2.076 3.125
 59MOL H1 2211 8.545 1.985 3.155
 59MOL C1 2212 8.513 2.542 3.182
 59MOL C2 2213 8.733 2.435 3.347
 59MOL C3 2214 8.610 2.239 2.978
 59MOL C4 2215 8.756 2.472 3.201
 59MOL H2 2216 8.832 2.551 3.204
 59MOL C5 2217 8.509 2.268 2.766
 59MOL H3 2218 8.512 2.306 2.664
 59MOL C6 2219 8.532 2.132 3.006
 59MOL C7 2220 8.701 2.257 3.086
 59MOL C8 2221 8.485 2.477 3.323
 59MOL H4 2222 8.448 2.562 3.382
 59MOL C9 2223 8.601 2.315 2.856
 59MOL H5 2224 8.668 2.394 2.823
 59MOL C10 2225 8.425 2.150 2.795
 59MOL H6 2226 8.356 2.107 2.723
 59MOL C11 2227 8.672 2.159 3.181
 59MOL H7 2228 8.710 2.147 3.281
 59MOL C12 2229 8.564 2.313 3.481
 59MOL H8 2230 8.582 2.328 3.589
 59MOL H9 2231 8.619 2.226 3.442
 59MOL C13 2232 8.417 2.290 3.465
 59MOL H10 2233 8.383 2.185 3.465
 59MOL H11 2234 8.366 2.342 3.547
 59MOL C14 2235 8.802 2.362 3.108
 59MOL H12 2236 8.831 2.406 3.011
 59MOL H13 2237 8.890 2.312 3.151
 59MOL C15 2238 8.424 2.088 2.915
 59MOL H14 2239 8.362 2.006 2.949
 59MOL C16 2240 8.382 2.360 3.332
 59MOL H15 2241 8.386 2.288 3.250
 59MOL H16 2242 8.279 2.398 3.339
 60MOL O1 2243 7.756 2.123 3.130
 60MOL O2 2244 7.737 2.557 3.427
 60MOL N1 2245 7.667 2.316 3.158
 60MOL H17 2246 7.620 2.309 3.069
 60MOL N2 2247 7.821 2.351 3.391
 60MOL N3 2248 8.130 2.528 3.125
 60MOL H1 2249 8.220 2.563 3.154
 60MOL C1 2250 7.743 2.213 3.205
 60MOL C2 2251 7.742 2.458 3.357
 60MOL C3 2252 7.976 2.451 2.985
 60MOL C4 2253 7.682 2.458 3.213
 60MOL H2 2254 7.577 2.489 3.215
 60MOL C5 2255 8.021 2.343 2.777
 60MOL H3 2256 7.982 2.319 2.679
 60MOL C6 2257 8.107 2.461 3.005
 60MOL C7 2258 7.908 2.509 3.097
 60MOL C8 2259 7.804 2.218 3.341
 60MOL H4 2260 7.735 2.163 3.406
 60MOL C9 2261 7.924 2.385 2.871
 60MOL H5 2262 7.816 2.378 2.860
 60MOL C10 2263 8.151 2.336 2.800
 60MOL H6 2264 8.223 2.309 2.723
 60MOL C11 2265 8.009 2.554 3.184
 60MOL H7 2266 8.000 2.601 3.281
 60MOL C12 2267 7.945 2.360 3.466
 60MOL H8 2268 7.918 2.381 3.570
 60MOL H9 2269 8.008 2.436 3.418
 60MOL C13 2270 8.014 2.223 3.460
 60MOL H10 2271 8.122 2.234 3.444
 60MOL H11 2272 8.002 2.164 3.551
 60MOL C14 2273 7.765 2.546 3.120
 60MOL H12 2274 7.713 2.554 3.024
 60MOL H13 2275 7.755 2.651 3.151
 60MOL C15 2276 8.201 2.388 2.923
 60MOL H14 2277 8.304 2.375 2.956
 60MOL C16 2278 7.941 2.154 3.348
 60MOL H15 2279 7.993 2.173 3.253
 60MOL H16 2280 7.934 2.046 3.362
 61MOL O1 2281 8.715 2.081 4.685
 61MOL O2 2282 0.068 2.317 5.033
 61MOL N1 2283 8.817 2.259 4.752
 61MOL H17 2284 8.802 2.293 4.657
 61MOL N2 2285 8.913 2.133 4.993
 61MOL N3 2286 0.238 1.991 4.738
 61MOL H1 2287 0.304 1.918 4.761
 61MOL C1 2288 8.782 2.130 4.776
 61MOL C2 2289 8.960 2.259 4.959
 61MOL C3 2290 0.095 2.092 4.602
 61MOL C4 2291 8.927 2.321 4.820
 61MOL H2 2292 8.896 2.424 4.842
 61MOL C5 2293 0.017 1.996 4.392
 61MOL H3 2294 8.935 2.010 4.297
 61MOL C6 2295 0.163 1.977 4.628
 61MOL C7 2296 0.134 2.185 4.705
 61MOL C8 2297 8.810 2.064 4.912
 61MOL H4 2298 8.722 2.081 4.975
 61MOL C9 2299 0.020 2.109 4.487
 61MOL H5 2300 8.930 2.199 4.470
 61MOL C10 2301 0.082 1.875 4.421
 61MOL H6 2302 0.071 1.785 4.361
 61MOL C11 2303 0.221 2.118 4.793
 61MOL H7 2304 0.275 2.163 4.875
 61MOL C12 2305 0.024 2.034 5.070
 61MOL H8 2306 0.043 2.059 5.174
 61MOL H9 2307 0.121 2.017 5.020
 61MOL C13 2308 8.914 1.909 5.054
 61MOL H10 2309 0.009 1.822 5.070
 61MOL H11 2310 8.824 1.903 5.117
 61MOL C14 2311 0.081 2.323 4.728
 61MOL H12 2312 0.055 2.379 4.637
 61MOL H13 2313 0.169 2.374 4.768
 61MOL C15 2314 0.157 1.866 4.540
 61MOL H14 2315 0.217 1.776 4.546
 61MOL C16 2316 8.857 1.923 4.915
 61MOL H15 2317 8.928 1.891 4.837
 61MOL H16 2318 8.773 1.853 4.913
 62MOL O1 2319 8.790 1.328 4.677
 62MOL O2 2320 8.374 1.460 4.998
 62MOL N1 2321 8.571 1.330 4.717
 62MOL H17 2322 8.554 1.303 4.621
 62MOL N2 2323 8.594 1.431 4.980
 62MOL N3 2324 8.564 1.820 4.713
 62MOL H1 2325 8.590 1.911 4.748
 62MOL C1 2326 8.698 1.356 4.755
 62MOL C2 2327 8.465 1.422 4.934
 62MOL C3 2328 8.581 1.635 4.586
 62MOL C4 2329 8.444 1.373 4.789
 62MOL H2 2330 8.371 1.291 4.792
 62MOL C5 2331 8.693 1.621 4.378
 62MOL H3 2332 8.735 1.569 4.293
 62MOL C6 2333 8.611 1.766 4.597
 62MOL C7 2334 8.490 1.603 4.694
 62MOL C8 2335 8.713 1.405 4.899
 62MOL H4 2336 8.760 1.324 4.955
 62MOL C9 2337 8.610 1.564 4.472
 62MOL H5 2338 8.565 1.466 4.458
 62MOL C10 2339 8.727 1.756 4.387
 62MOL H6 2340 8.789 1.798 4.308
 62MOL C11 2341 8.482 1.722 4.773
 62MOL H7 2342 8.419 1.742 4.859
 62MOL C12 2343 8.629 1.522 5.083
 62MOL H8 2344 8.619 1.484 5.185
 62MOL H9 2345 8.572 1.614 5.063
 62MOL C13 2346 8.775 1.546 5.066
 62MOL H10 2347 8.805 1.648 5.095
 62MOL H11 2348 8.827 1.465 5.118
 62MOL C14 2349 8.385 1.496 4.711
 62MOL H12 2350 8.350 1.465 4.612
 62MOL H13 2351 8.299 1.535 4.768
 62MOL C15 2352 8.694 1.825 4.506
 62MOL H14 2353 8.732 1.926 4.522
 62MOL C16 2354 8.800 1.525 4.918
 62MOL H15 2355 8.750 1.594 4.850
 62MOL H16 2356 8.902 1.496 4.887
 63MOL O1 2357 0.392 1.769 4.713
 63MOL O2 2358 0.491 1.348 5.028
 63MOL N1 2359 0.507 1.582 4.749
 63MOL H17 2360 0.537 1.602 4.654
 63MOL N2 2361 0.385 1.545 5.003
 63MOL N3 2362 0.088 1.360 4.715
 63MOL H1 2363 8.960 1.345 4.738
 63MOL C1 2364 0.418 1.678 4.789
 63MOL C2 2365 0.466 1.444 4.956
 63MOL C3 2366 0.246 1.425 4.581
 63MOL C4 2367 0.524 1.452 4.813
 63MOL H2 2368 0.631 1.437 4.828
 63MOL C5 2369 0.212 1.537 4.368
 63MOL H3 2370 0.251 1.577 4.275
 63MOL C6 2371 0.111 1.424 4.598
 63MOL C7 2372 0.312 1.362 4.695
 63MOL C8 2373 0.358 1.665 4.930
 63MOL H4 2374 0.404 1.748 4.985
 63MOL C9 2375 0.302 1.481 4.461
 63MOL H5 2376 0.409 1.481 4.444
 63MOL C10 2377 0.073 1.538 4.389
 63MOL H6 2378 0.002 1.575 4.316
 63MOL C11 2379 0.207 1.320 4.776
 63MOL H7 2380 0.207 1.257 4.864
 63MOL C12 2381 0.296 1.539 5.122
 63MOL H8 2382 0.357 1.556 5.212
 63MOL H9 2383 0.258 1.436 5.123
 63MOL C13 2384 0.180 1.635 5.092
 63MOL H10 2385 0.079 1.597 5.114
 63MOL H11 2386 0.189 1.722 5.158
 63MOL C14 2387 0.460 1.333 4.724
 63MOL H12 2388 0.523 1.328 4.634
 63MOL H13 2389 0.477 1.238 4.775
 63MOL C15 2390 0.027 1.495 4.514
 63MOL H14 2391 8.890 1.511 4.534
 63MOL C16 2392 0.201 1.686 4.946
 63MOL H15 2393 0.143 1.631 4.871
 63MOL H16 2394 0.179 1.793 4.942
 64MOL O1 2395 8.434 1.787 4.141
 64MOL O2 2396 8.134 1.507 4.491
 64MOL N1 2397 8.330 1.592 4.191
 64MOL H17 2398 8.366 1.548 4.108
 64MOL N2 2399 8.238 1.704 4.443
 64MOL N3 2400 7.948 1.875 4.200
 64MOL H1 2401 7.881 1.947 4.223
 64MOL C1 2402 8.370 1.723 4.219
 64MOL C2 2403 8.195 1.577 4.411
 64MOL C3 2404 8.091 1.760 4.066
 64MOL C4 2405 8.219 1.530 4.270
 64MOL H2 2406 8.239 1.423 4.284
 64MOL C5 2407 8.169 1.848 3.853
 64MOL H3 2408 8.214 1.820 3.758
 64MOL C6 2409 8.021 1.877 4.083
 64MOL C7 2410 8.052 1.678 4.175
 64MOL C8 2411 8.341 1.765 4.365
 64MOL H4 2412 8.434 1.745 4.420
 64MOL C9 2413 8.178 1.745 3.954
 64MOL H5 2414 8.239 1.657 3.938
 64MOL C10 2415 8.098 1.965 3.872
 64MOL H6 2416 8.096 2.036 3.790
 64MOL C11 2417 7.968 1.753 4.258
 64MOL H7 2418 7.930 1.724 4.355
 64MOL C12 2419 8.183 1.790 4.548
 64MOL H8 2420 8.210 1.769 4.652
 64MOL H9 2421 8.076 1.800 4.526
 64MOL C13 2422 8.241 1.932 4.524
 64MOL H10 2423 8.156 1.998 4.507
 64MOL H11 2424 8.314 1.965 4.599
 64MOL C14 2425 8.081 1.532 4.199
 64MOL H12 2426 8.097 1.480 4.104
 64MOL H13 2427 8.001 1.480 4.254
 64MOL C15 2428 8.021 1.980 3.990
 64MOL H14 2429 7.958 2.067 4.005
 64MOL C16 2430 8.312 1.917 4.382
 64MOL H15 2431 8.251 1.949 4.297
 64MOL H16 2432 8.403 1.977 4.391
 65MOL O1 2433 8.406 2.521 4.140
 65MOL O2 2434 8.805 2.392 4.482
 65MOL N1 2435 8.619 2.515 4.192
 65MOL H17 2436 8.631 2.549 4.097
 65MOL N2 2437 8.582 2.387 4.437
 65MOL N3 2438 8.564 2.041 4.170
 65MOL H1 2439 8.529 1.948 4.188
 65MOL C1 2440 8.490 2.489 4.222
 65MOL C2 2441 8.714 2.418 4.402
 65MOL C3 2442 8.582 2.227 4.049
 65MOL C4 2443 8.742 2.462 4.257
 65MOL H2 2444 8.818 2.541 4.265
 65MOL C5 2445 8.475 2.272 3.839
 65MOL H3 2446 8.468 2.325 3.745
 65MOL C6 2447 8.515 2.112 4.060
 65MOL C7 2448 8.679 2.235 4.151
 65MOL C8 2449 8.461 2.433 4.357
 65MOL H4 2450 8.431 2.526 4.406
 65MOL C9 2451 8.570 2.310 3.938
 65MOL H5 2452 8.633 2.398 3.939
 65MOL C10 2453 8.407 2.141 3.849
 65MOL H6 2454 8.358 2.089 3.767
 65MOL C11 2455 8.670 2.118 4.224
 65MOL H7 2456 8.719 2.087 4.315
 65MOL C12 2457 8.527 2.301 4.542
 65MOL H8 2458 8.542 2.356 4.636
 65MOL H9 2459 8.580 2.205 4.547
 65MOL C13 2460 8.373 2.277 4.520
 65MOL H10 2461 8.346 2.171 4.528
 65MOL H11 2462 8.309 2.345 4.578
 65MOL C14 2463 8.789 2.337 4.179
 65MOL H12 2464 8.829 2.386 4.089
 65MOL H13 2465 8.866 2.289 4.240
 65MOL C15 2466 8.426 2.061 3.964
 65MOL H14 2467 8.379 1.964 3.982
 65MOL C16 2468 8.353 2.323 4.377
 65MOL H15 2469 8.374 2.250 4.298
 65MOL H16 2470 8.257 2.371 4.356
 66MOL O1 2471 7.769 2.107 4.185
 66MOL O2 2472 7.742 2.563 4.483
 66MOL N1 2473 7.697 2.317 4.213
 66MOL H17 2474 7.654 2.298 4.123
 66MOL N2 2475 7.822 2.350 4.465
 66MOL N3 2476 8.126 2.529 4.155
 66MOL H1 2477 8.222 2.555 4.169
 66MOL C1 2478 7.777 2.212 4.253
 66MOL C2 2479 7.748 2.460 4.418
 66MOL C3 2480 7.953 2.440 4.042
 66MOL C4 2481 7.686 2.451 4.276
 66MOL H2 2482 7.578 2.468 4.284
 66MOL C5 2483 7.971 2.323 3.836
 66MOL H3 2484 7.942 2.271 3.745
 66MOL C6 2485 8.089 2.448 4.050
 66MOL C7 2486 7.900 2.523 4.148
 66MOL C8 2487 7.835 2.222 4.389
 66MOL H4 2488 7.785 2.144 4.447
 66MOL C9 2489 7.887 2.378 3.933
 66MOL H5 2490 7.778 2.382 3.935
 66MOL C10 2491 8.111 2.324 3.848
 66MOL H6 2492 8.169 2.279 3.768
 66MOL C11 2493 8.008 2.581 4.219
 66MOL H7 2494 8.011 2.631 4.314
 66MOL C12 2495 7.926 2.351 4.565
 66MOL H8 2496 7.883 2.353 4.666
 66MOL H9 2497 7.988 2.440 4.549
 66MOL C13 2498 8.010 2.230 4.537
 66MOL H10 2499 8.116 2.251 4.556
 66MOL H11 2500 7.979 2.144 4.596
 66MOL C14 2501 7.754 2.554 4.185
 66MOL H12 2502 7.696 2.580 4.096
 66MOL H13 2503 7.754 2.651 4.235
 66MOL C15 2504 8.173 2.381 3.961
 66MOL H14 2505 8.281 2.387 3.971
 66MOL C16 2506 7.984 2.202 4.391
 66MOL H15 2507 8.036 2.272 4.324
 66MOL H16 2508 8.004 2.097 4.365
 67MOL O1 2509 8.702 2.063 5.807
 67MOL O2 2510 0.066 2.366 6.107
 67MOL N1 2511 8.817 2.247 5.825
 67MOL H17 2512 8.790 2.273 5.731
 67MOL N2 2513 8.917 2.169 6.085
 67MOL N3 2514 0.244 1.970 5.827
 67MOL H1 2515 0.322 1.911 5.851
 67MOL C1 2516 8.776 2.127 5.877
 67MOL C2 2517 8.961 2.296 6.039
 67MOL C3 2518 0.115 2.073 5.683
 67MOL C4 2519 8.925 2.326 5.887
 67MOL H2 2520 8.893 2.430 5.883
 67MOL C5 2521 0.044 1.981 5.468
 67MOL H3 2522 0.004 1.991 5.368
 67MOL C6 2523 0.175 1.952 5.710
 67MOL C7 2524 0.135 2.164 5.797
 67MOL C8 2525 8.808 2.095 6.021
 67MOL H4 2526 8.720 2.129 6.078
 67MOL C9 2527 0.042 2.084 5.563
 67MOL H5 2528 8.956 2.177 5.550
 67MOL C10 2529 0.114 1.865 5.491
 67MOL H6 2530 0.125 1.788 5.416
 67MOL C11 2531 0.224 2.098 5.883
 67MOL H7 2532 0.274 2.136 5.972
 67MOL C12 2533 0.011 2.095 6.189
 67MOL H8 2534 0.002 2.152 6.282
 67MOL H9 2535 0.115 2.071 6.163
 67MOL C13 2536 8.899 1.965 6.194
 67MOL H10 2537 8.960 1.877 6.221
 67MOL H11 2538 8.821 1.978 6.269
 67MOL C14 2539 0.086 2.310 5.812
 67MOL H12 2540 0.066 2.352 5.713
 67MOL H13 2541 0.157 2.381 5.857
 67MOL C15 2542 0.181 1.847 5.617
 67MOL H14 2543 0.247 1.762 5.634
 67MOL C16 2544 8.831 1.955 6.061
 67MOL H15 2545 8.893 1.904 5.986
 67MOL H16 2546 8.733 1.907 6.068
 68MOL O1 2547 8.775 1.298 5.812
 68MOL O2 2548 8.346 1.476 6.114
 68MOL N1 2549 8.553 1.303 5.852
 68MOL H17 2550 8.554 1.251 5.765
 68MOL N2 2551 8.580 1.465 6.085
 68MOL N3 2552 8.583 1.788 5.825
 68MOL H1 2553 8.609 1.878 5.864
 68MOL C1 2554 8.684 1.333 5.889
 68MOL C2 2555 8.445 1.441 6.047
 68MOL C3 2556 8.564 1.614 5.677
 68MOL C4 2557 8.434 1.370 5.908
 68MOL H2 2558 8.350 1.302 5.921
 68MOL C5 2559 8.678 1.591 5.465
 68MOL H3 2560 8.693 1.535 5.373
 68MOL C6 2561 8.634 1.733 5.708
 68MOL C7 2562 8.470 1.592 5.787
 68MOL C8 2563 8.700 1.410 6.022
 68MOL H4 2564 8.743 1.335 6.090
 68MOL C9 2565 8.577 1.543 5.553
 68MOL H5 2566 8.518 1.455 5.527
 68MOL C10 2567 8.743 1.716 5.491
 68MOL H6 2568 8.806 1.750 5.409
 68MOL C11 2569 8.473 1.708 5.870
 68MOL H7 2570 8.413 1.729 5.957
 68MOL C12 2571 8.620 1.577 6.174
 68MOL H8 2572 8.604 1.548 6.278
 68MOL H9 2573 8.570 1.670 6.144
 68MOL C13 2574 8.766 1.608 6.137
 68MOL H10 2575 8.796 1.713 6.134
 68MOL H11 2576 8.825 1.556 6.214
 68MOL C14 2577 8.381 1.477 5.806
 68MOL H12 2578 8.363 1.426 5.711
 68MOL H13 2579 8.284 1.511 5.842
 68MOL C15 2580 8.726 1.787 5.618
 68MOL H14 2581 8.780 1.878 5.642
 68MOL C16 2582 8.789 1.531 6.008
 68MOL H15 2583 8.764 1.596 5.924
 68MOL H16 2584 8.896 1.507 5.999
 69MOL O1 2585 0.426 1.740 5.822
 69MOL O2 2586 0.484 1.326 6.148
 69MOL N1 2587 0.517 1.549 5.853
 69MOL H17 2588 0.546 1.564 5.757
 69MOL N2 2589 0.372 1.513 6.105
 69MOL N3 2590 0.094 1.335 5.826
 69MOL H1 2591 8.969 1.312 5.855
 69MOL C1 2592 0.441 1.647 5.902
 69MOL C2 2593 0.463 1.415 6.069
 69MOL C3 2594 0.254 1.421 5.698
 69MOL C4 2595 0.525 1.415 5.922
 69MOL H2 2596 0.629 1.393 5.950
 69MOL C5 2597 0.217 1.518 5.482
 69MOL H3 2598 0.252 1.554 5.386
 69MOL C6 2599 0.123 1.417 5.721
 69MOL C7 2600 0.312 1.341 5.802
 69MOL C8 2601 0.364 1.642 6.036
 69MOL H4 2602 0.416 1.720 6.092
 69MOL C9 2603 0.304 1.460 5.573
 69MOL H5 2604 0.411 1.460 5.559
 69MOL C10 2605 0.079 1.534 5.520
 69MOL H6 2606 0.011 1.591 5.457
 69MOL C11 2607 0.210 1.290 5.883
 69MOL H7 2608 0.213 1.235 5.976
 69MOL C12 2609 0.252 1.491 6.188
 69MOL H8 2610 0.283 1.478 6.292
 69MOL H9 2611 0.196 1.401 6.160
 69MOL C13 2612 0.170 1.618 6.171
 69MOL H10 2613 0.065 1.587 6.171
 69MOL H11 2614 0.180 1.690 6.254
 69MOL C14 2615 0.455 1.313 5.832
 69MOL H12 2616 0.511 1.307 5.738
 69MOL H13 2617 0.457 1.212 5.875
 69MOL C15 2618 0.029 1.475 5.634
 69MOL H14 2619 8.895 1.468 5.667
 69MOL C16 2620 0.209 1.665 6.030
 69MOL H15 2621 0.146 1.614 5.956
 69MOL H16 2622 0.187 1.773 6.029
 70MOL O1 2623 8.502 1.793 5.267
 70MOL O2 2624 8.150 1.526 5.575
 70MOL N1 2625 8.369 1.616 5.296
 70MOL H17 2626 8.387 1.596 5.199
 70MOL N2 2627 8.268 1.714 5.541
 70MOL N3 2628 7.967 1.878 5.285
 70MOL H1 2629 7.894 1.940 5.317
 70MOL C1 2630 8.420 1.737 5.339
 70MOL C2 2631 8.217 1.591 5.502
 70MOL C3 2632 8.115 1.790 5.157
 70MOL C4 2633 8.251 1.549 5.352
 70MOL H2 2634 8.283 1.444 5.358
 70MOL C5 2635 8.178 1.886 4.940
 70MOL H3 2636 8.208 1.870 4.837
 70MOL C6 2637 8.045 1.907 5.180
 70MOL C7 2638 8.078 1.689 5.251
 70MOL C8 2639 8.371 1.789 5.473
 70MOL H4 2640 8.465 1.778 5.528
 70MOL C9 2641 8.186 1.777 5.037
 70MOL H5 2642 8.247 1.688 5.023
 70MOL C10 2643 8.101 2.000 4.965
 70MOL H6 2644 8.097 2.077 4.888
 70MOL C11 2645 7.976 1.743 5.322
 70MOL H7 2646 7.915 1.698 5.399
 70MOL C12 2647 8.216 1.797 5.649
 70MOL H8 2648 8.261 1.767 5.744
 70MOL H9 2649 8.108 1.779 5.652
 70MOL C13 2650 8.269 1.936 5.620
 70MOL H10 2651 8.194 2.015 5.630
 70MOL H11 2652 8.346 1.966 5.692
 70MOL C14 2653 8.138 1.557 5.256
 70MOL H12 2654 8.180 1.524 5.160
 70MOL H13 2655 8.060 1.482 5.278
 70MOL C15 2656 8.027 2.012 5.085
 70MOL H14 2657 7.969 2.103 5.102
 70MOL C16 2658 8.331 1.936 5.472
 70MOL H15 2659 8.250 1.941 5.399
 70MOL H16 2660 8.416 2.003 5.455
 71MOL O1 2661 8.419 2.569 5.261
 71MOL O2 2662 8.829 2.414 5.573
 71MOL N1 2663 8.634 2.531 5.284
 71MOL H17 2664 8.649 2.580 5.198
 71MOL N2 2665 8.606 2.414 5.556
 71MOL N3 2666 8.606 2.043 5.270
 71MOL H1 2667 8.565 1.958 5.307
 71MOL C1 2668 8.508 2.521 5.329
 71MOL C2 2669 8.731 2.441 5.504
 71MOL C3 2670 8.613 2.221 5.139
 71MOL C4 2671 8.754 2.470 5.350
 71MOL H2 2672 8.826 2.550 5.330
 71MOL C5 2673 8.496 2.246 4.934
 71MOL H3 2674 8.482 2.300 4.841
 71MOL C6 2675 8.551 2.097 5.155
 71MOL C7 2676 8.707 2.239 5.249
 71MOL C8 2677 8.492 2.452 5.471
 71MOL H4 2678 8.436 2.530 5.524
 71MOL C9 2679 8.585 2.301 5.028
 71MOL H5 2680 8.621 2.404 5.028
 71MOL C10 2681 8.435 2.122 4.951
 71MOL H6 2682 8.380 2.077 4.869
 71MOL C11 2683 8.693 2.131 5.335
 71MOL H7 2684 8.748 2.105 5.425
 71MOL C12 2685 8.567 2.294 5.629
 71MOL H8 2686 8.589 2.313 5.735
 71MOL H9 2687 8.619 2.212 5.579
 71MOL C13 2688 8.419 2.272 5.603
 71MOL H10 2689 8.385 2.168 5.595
 71MOL H11 2690 8.355 2.318 5.679
 71MOL C14 2691 8.805 2.345 5.270
 71MOL H12 2692 8.847 2.379 5.174
 71MOL H13 2693 8.884 2.304 5.334
 71MOL C15 2694 8.467 2.042 5.062
 71MOL H14 2695 8.433 1.940 5.080
 71MOL C16 2696 8.396 2.331 5.469
 71MOL H15 2697 8.427 2.269 5.383
 71MOL H16 2698 8.292 2.364 5.458
 72MOL O1 2699 7.794 2.099 5.274
 72MOL O2 2700 7.731 2.523 5.604
 72MOL N1 2701 7.704 2.299 5.314
 72MOL H17 2702 7.651 2.296 5.228
 72MOL N2 2703 7.857 2.337 5.551
 72MOL N3 2704 8.143 2.515 5.301
 72MOL H1 2705 8.237 2.525 5.334
 72MOL C1 2706 7.786 2.197 5.348
 72MOL C2 2707 7.757 2.433 5.527
 72MOL C3 2708 7.979 2.438 5.168
 72MOL C4 2709 7.695 2.426 5.388
 72MOL H2 2710 7.590 2.455 5.400
 72MOL C5 2711 8.006 2.342 4.956
 72MOL H3 2712 7.963 2.298 4.866
 72MOL C6 2713 8.114 2.448 5.187
 72MOL C7 2714 7.913 2.509 5.281
 72MOL C8 2715 7.860 2.207 5.489
 72MOL H4 2716 7.796 2.154 5.561
 72MOL C9 2717 7.918 2.394 5.050
 72MOL H5 2718 7.812 2.378 5.035
 72MOL C10 2719 8.146 2.347 4.973
 72MOL H6 2720 8.206 2.306 4.893
 72MOL C11 2721 8.022 2.546 5.361
 72MOL H7 2722 8.017 2.608 5.449
 72MOL C12 2723 7.954 2.353 5.661
 72MOL H8 2724 7.896 2.352 5.754
 72MOL H9 2725 8.003 2.450 5.649
 72MOL C13 2726 8.045 2.232 5.641
 72MOL H10 2727 8.149 2.263 5.655
 72MOL H11 2728 8.020 2.161 5.721
 72MOL C14 2729 7.771 2.538 5.306
 72MOL H12 2730 7.723 2.530 5.208
 72MOL H13 2731 7.755 2.641 5.339
 72MOL C15 2732 8.204 2.402 5.091
 72MOL H14 2733 8.311 2.408 5.104
 72MOL C16 2734 8.009 2.172 5.498
 72MOL H15 2735 8.072 2.219 5.421
 72MOL H16 2736 8.019 2.063 5.489
 73MOL O1 2737 7.976 3.413 0.391
 73MOL O2 2738 8.296 3.663 0.723
 73MOL N1 2739 8.116 3.571 0.424
 73MOL H17 2740 8.089 3.603 0.332
 73MOL N2 2741 8.171 3.478 0.686
 73MOL N3 2742 8.508 3.279 0.370
 73MOL H1 2743 8.578 3.208 0.385
 73MOL C1 2744 8.057 3.457 0.465
 73MOL C2 2745 8.233 3.597 0.643
 73MOL C3 2746 8.346 3.372 0.267
 73MOL C4 2747 8.226 3.636 0.496
 73MOL H2 2748 8.208 3.744 0.492
 73MOL C5 2749 8.261 3.319 0.044
 73MOL H3 2750 8.189 3.324 6.458
 73MOL C6 2751 8.420 3.262 0.268
 73MOL C7 2752 8.383 3.456 0.383
 73MOL C8 2753 8.082 3.396 0.604
 73MOL H4 2754 7.982 3.390 0.648
 73MOL C9 2755 8.263 3.405 0.156
 73MOL H5 2756 8.219 3.503 0.148
 73MOL C10 2757 8.348 3.209 0.042
 73MOL H6 2758 8.350 3.155 6.443
 73MOL C11 2759 8.485 3.392 0.448
 73MOL H7 2760 8.545 3.413 0.536
 73MOL C12 2761 8.239 3.391 0.780
 73MOL H8 2762 8.228 3.416 0.886
 73MOL H9 2763 8.348 3.385 0.769
 73MOL C13 2764 8.196 3.248 0.745
 73MOL H10 2765 8.274 3.172 0.754
 73MOL H11 2766 8.115 3.228 0.818
 73MOL C14 2767 8.354 3.599 0.420
 73MOL H12 2768 8.345 3.656 0.327
 73MOL H13 2769 8.441 3.653 0.461
 73MOL C15 2770 8.426 3.177 0.156
 73MOL H14 2771 8.500 3.098 0.151
 73MOL C16 2772 8.144 3.259 0.607
 73MOL H15 2773 8.228 3.265 0.538
 73MOL H16 2774 8.084 3.171 0.579
 74MOL O1 2775 8.034 2.623 0.375
 74MOL O2 2776 7.638 2.769 0.718
 74MOL N1 2777 7.822 2.650 0.412
 74MOL H17 2778 7.813 2.616 0.317
 74MOL N2 2779 7.860 2.763 0.671
 74MOL N3 2780 7.886 3.114 0.433
 74MOL H1 2781 7.920 3.207 0.451
 74MOL C1 2782 7.951 2.658 0.454
 74MOL C2 2783 7.726 2.736 0.638
 74MOL C3 2784 7.850 2.949 0.286
 74MOL C4 2785 7.703 2.698 0.488
 74MOL H2 2786 7.628 2.619 0.483
 74MOL C5 2787 7.962 2.934 0.075
 74MOL H3 2788 7.995 2.876 6.484
 74MOL C6 2789 7.928 3.060 0.318
 74MOL C7 2790 7.752 2.934 0.385
 74MOL C8 2791 7.977 2.717 0.595
 74MOL H4 2792 8.005 2.630 0.655
 74MOL C9 2793 7.867 2.886 0.167
 74MOL H5 2794 7.807 2.798 0.146
 74MOL C10 2795 8.041 3.048 0.105
 74MOL H6 2796 8.123 3.082 0.042
 74MOL C11 2797 7.773 3.039 0.475
 74MOL H7 2798 7.711 3.068 0.558
 74MOL C12 2799 7.898 2.875 0.752
 74MOL H8 2800 7.860 2.859 0.854
 74MOL H9 2801 7.842 2.964 0.723
 74MOL C13 2802 8.052 2.890 0.739
 74MOL H10 2803 8.079 2.996 0.733
 74MOL H11 2804 8.102 2.846 0.826
 74MOL C14 2805 7.649 2.822 0.407
 74MOL H12 2806 7.621 2.795 0.305
 74MOL H13 2807 7.565 2.871 0.459
 74MOL C15 2808 8.027 3.112 0.233
 74MOL H14 2809 8.081 3.202 0.261
 74MOL C16 2810 8.091 2.822 0.609
 74MOL H15 2811 8.081 2.889 0.522
 74MOL H16 2812 8.194 2.784 0.617
 75MOL O1 2813 8.686 3.082 0.405
 75MOL O2 2814 8.710 2.629 0.704
 75MOL N1 2815 8.757 2.864 0.419
 75MOL H17 2816 8.783 2.864 0.321
 75MOL N2 2817 8.613 2.835 0.659
 75MOL N3 2818 8.311 2.670 0.391
 75MOL H1 2819 8.220 2.631 0.408
 75MOL C1 2820 8.688 2.977 0.469
 75MOL C2 2821 8.690 2.728 0.628
 75MOL C3 2822 8.470 2.743 0.254
 75MOL C4 2823 8.747 2.728 0.483
 75MOL H2 2824 8.853 2.700 0.492
 75MOL C5 2825 8.438 2.859 0.048
 75MOL H3 2826 8.475 2.906 6.453
 75MOL C6 2827 8.334 2.738 0.275
 75MOL C7 2828 8.530 2.664 0.358
 75MOL C8 2829 8.615 2.969 0.601
 75MOL H4 2830 8.668 3.026 0.678
 75MOL C9 2831 8.527 2.810 0.146
 75MOL H5 2832 8.634 2.807 0.132
 75MOL C10 2833 8.297 2.852 0.067
 75MOL H6 2834 8.226 2.887 6.488
 75MOL C11 2835 8.428 2.622 0.441
 75MOL H7 2836 8.422 2.556 0.527
 75MOL C12 2837 8.496 2.814 0.734
 75MOL H8 2838 8.521 2.797 0.840
 75MOL H9 2839 8.429 2.740 0.689
 75MOL C13 2840 8.428 2.952 0.730
 75MOL H10 2841 8.319 2.951 0.736
 75MOL H11 2842 8.466 3.010 0.815
 75MOL C14 2843 8.677 2.629 0.384
 75MOL H12 2844 8.737 2.630 0.292
 75MOL H13 2845 8.684 2.530 0.431
 75MOL C15 2846 8.243 2.795 0.184
 75MOL H14 2847 8.139 2.784 0.211
 75MOL C16 2848 8.474 3.023 0.608
 75MOL H15 2849 8.423 3.000 0.514
 75MOL H16 2850 8.478 3.131 0.627
 76MOL O1 2851 7.757 3.103 6.354
 76MOL O2 2852 7.401 2.824 0.157
 76MOL N1 2853 7.636 2.915 6.387
 76MOL H17 2854 7.682 2.882 6.303
 76MOL N2 2855 7.526 3.013 0.127
 76MOL N3 2856 7.215 3.171 6.341
 76MOL H1 2857 7.158 3.247 6.376
 76MOL C1 2858 7.676 3.039 6.422
 76MOL C2 2859 7.476 2.886 0.088
 76MOL C3 2860 7.369 3.081 6.214
 76MOL C4 2861 7.524 2.841 6.444
 76MOL H2 2862 7.548 2.735 6.453
 76MOL C5 2863 7.434 3.156 5.993
 76MOL H3 2864 7.492 3.148 5.902
 76MOL C6 2865 7.289 3.191 6.228
 76MOL C7 2866 7.353 2.994 6.324
 76MOL C8 2867 7.631 3.095 0.060
 76MOL H4 2868 7.718 3.097 0.127
 76MOL C9 2869 7.448 3.058 6.094
 76MOL H5 2870 7.515 2.972 6.085
 76MOL C10 2871 7.343 3.261 6.003
 76MOL H6 2872 7.337 3.330 5.920
 76MOL C11 2873 7.251 3.050 6.397
 76MOL H7 2874 7.199 3.008 6.481
 76MOL C12 2875 7.450 3.100 0.224
 76MOL H8 2876 7.441 3.064 0.327
 76MOL H9 2877 7.349 3.109 0.182
 76MOL C13 2878 7.504 3.242 0.203
 76MOL H10 2879 7.423 3.316 0.206
 76MOL H11 2880 7.567 3.253 0.292
 76MOL C14 2881 7.406 2.854 6.342
 76MOL H12 2882 7.427 2.807 6.245
 76MOL H13 2883 7.330 2.785 6.381
 76MOL C15 2884 7.267 3.280 6.124
 76MOL H14 2885 7.201 3.361 6.151
 76MOL C16 2886 7.583 3.239 0.070
 76MOL H15 2887 7.513 3.256 6.483
 76MOL H16 2888 7.669 3.305 0.053
 77MOL O1 2889 7.683 3.845 6.352
 77MOL O2 2890 8.078 3.694 0.181
 77MOL N1 2891 7.900 3.830 6.383
 77MOL H17 2892 7.906 3.874 6.292
 77MOL N2 2893 7.863 3.721 0.146
 77MOL N3 2894 7.851 3.357 6.353
 77MOL H1 2895 7.811 3.270 6.388
 77MOL C1 2896 7.771 3.817 6.428
 77MOL C2 2897 7.995 3.731 0.103
 77MOL C3 2898 7.874 3.545 6.221
 77MOL C4 2899 8.019 3.776 6.447
 77MOL H2 2900 8.094 3.857 6.449
 77MOL C5 2901 7.775 3.566 6.004
 77MOL H3 2902 7.757 3.620 5.911
 77MOL C6 2903 7.811 3.425 6.238
 77MOL C7 2904 7.969 3.555 6.327
 77MOL C8 2905 7.744 3.762 0.075
 77MOL H4 2906 7.696 3.845 0.128
 77MOL C9 2907 7.847 3.627 6.110
 77MOL H5 2908 7.906 3.717 6.098
 77MOL C10 2909 7.716 3.439 6.019
 77MOL H6 2910 7.664 3.392 5.936
 77MOL C11 2911 7.949 3.445 6.413
 77MOL H7 2912 7.984 3.413 0.015
 77MOL C12 2913 7.829 3.613 0.232
 77MOL H8 2914 7.847 3.632 0.339
 77MOL H9 2915 7.881 3.522 0.199
 77MOL C13 2916 7.681 3.570 0.208
 77MOL H10 2917 7.670 3.461 0.212
 77MOL H11 2918 7.624 3.614 0.291
 77MOL C14 2919 8.078 3.658 6.368
 77MOL H12 2920 8.134 3.705 6.287
 77MOL H13 2921 8.158 3.612 6.427
 77MOL C15 2922 7.732 3.369 6.140
 77MOL H14 2923 7.690 3.270 6.147
 77MOL C16 2924 7.644 3.636 0.080
 77MOL H15 2925 7.656 3.577 6.483
 77MOL H16 2926 7.540 3.672 0.077
 78MOL O1 2927 7.047 3.396 6.357
 78MOL O2 2928 6.962 3.835 0.177
 78MOL N1 2929 6.961 3.603 6.383
 78MOL H17 2930 6.929 3.597 6.287
 78MOL N2 2931 7.087 3.646 0.136
 78MOL N3 2932 7.406 3.817 6.384
 78MOL H1 2933 7.497 3.858 6.402
 78MOL C1 2934 7.033 3.494 6.428
 78MOL C2 2935 7.001 3.744 0.103
 78MOL C3 2936 7.242 3.738 6.259
 78MOL C4 2937 6.954 3.736 6.451
 78MOL H2 2938 6.846 3.757 6.449
 78MOL C5 2939 7.268 3.623 6.043
 78MOL H3 2940 7.222 3.573 5.958
 78MOL C6 2941 7.380 3.742 6.275
 78MOL C7 2942 7.183 3.812 6.357
 78MOL C8 2943 7.104 3.513 0.065
 78MOL H4 2944 7.051 3.435 0.121
 78MOL C9 2945 7.187 3.675 6.143
 78MOL H5 2946 7.079 3.670 6.132
 78MOL C10 2947 7.408 3.637 6.057
 78MOL H6 2948 7.469 3.607 5.972
 78MOL C11 2949 7.284 3.870 6.435
 78MOL H7 2950 7.285 3.935 0.027
 78MOL C12 2951 7.209 3.666 0.222
 78MOL H8 2952 7.177 3.696 0.322
 78MOL H9 2953 7.255 3.755 0.176
 78MOL C13 2954 7.285 3.534 0.212
 78MOL H10 2955 7.393 3.548 0.226
 78MOL H11 2956 7.256 3.464 0.291
 78MOL C14 2957 7.035 3.841 6.370
 78MOL H12 2958 6.979 3.856 6.277
 78MOL H13 2959 7.032 3.939 6.420
 78MOL C15 2960 7.463 3.697 6.169
 78MOL H14 2961 7.570 3.711 6.181
 78MOL C16 2962 7.252 3.479 0.069
 78MOL H15 2963 7.313 3.534 6.491
 78MOL H16 2964 7.256 3.370 0.064
 79MOL O1 2965 7.944 3.380 1.461
 79MOL O2 2966 8.283 3.637 1.804
 79MOL N1 2967 8.084 3.552 1.498
 79MOL H17 2968 8.059 3.578 1.403
 79MOL N2 2969 8.180 3.450 1.743
 79MOL N3 2970 8.484 3.291 1.499
 79MOL H1 2971 8.544 3.218 1.534
 79MOL C1 2972 8.030 3.432 1.534
 79MOL C2 2973 8.214 3.579 1.721
 79MOL C3 2974 8.339 3.389 1.363
 79MOL C4 2975 8.184 3.631 1.574
 79MOL H2 2976 8.156 3.738 1.576
 79MOL C5 2977 8.245 3.279 1.164
 79MOL H3 2978 8.194 3.289 1.069
 79MOL C6 2979 8.404 3.275 1.385
 79MOL C7 2980 8.366 3.484 1.470
 79MOL C8 2981 8.081 3.372 1.665
 79MOL H4 2982 7.991 3.385 1.727
 79MOL C9 2983 8.247 3.384 1.256
 79MOL H5 2984 8.183 3.469 1.231
 79MOL C10 2985 8.336 3.177 1.175
 79MOL H6 2986 8.344 3.097 1.102
 79MOL C11 2987 8.464 3.424 1.549
 79MOL H7 2988 8.503 3.457 1.644
 79MOL C12 2989 8.239 3.360 1.851
 79MOL H8 2990 8.213 3.399 1.951
 79MOL H9 2991 8.348 3.350 1.842
 79MOL C13 2992 8.172 3.220 1.824
 79MOL H10 2993 8.238 3.134 1.836
 79MOL H11 2994 8.083 3.203 1.886
 79MOL C14 2995 8.319 3.629 1.495
 79MOL H12 2996 8.315 3.685 1.401
 79MOL H13 2997 8.399 3.684 1.546
 79MOL C15 2998 8.418 3.173 1.290
 79MOL H14 2999 8.496 3.098 1.297
 79MOL C16 3000 8.129 3.229 1.672
 79MOL H15 3001 8.216 3.210 1.608
 79MOL H16 3002 8.048 3.158 1.650
 80MOL O1 3003 8.025 2.602 1.455
 80MOL O2 3004 7.614 2.780 1.763
 80MOL N1 3005 7.801 2.630 1.486
 80MOL H17 3006 7.781 2.590 1.395
 80MOL N2 3007 7.843 2.768 1.735
 80MOL N3 3008 7.856 3.113 1.475
 80MOL H1 3009 7.860 3.214 1.484
 80MOL C1 3010 7.934 2.642 1.527
 80MOL C2 3011 7.711 2.742 1.699
 80MOL C3 3012 7.851 2.928 1.351
 80MOL C4 3013 7.688 2.686 1.555
 80MOL H2 3014 7.611 2.607 1.555
 80MOL C5 3015 7.961 2.906 1.139
 80MOL H3 3016 7.972 2.860 1.041
 80MOL C6 3017 7.909 3.052 1.365
 80MOL C7 3018 7.760 2.908 1.452
 80MOL C8 3019 7.955 2.701 1.666
 80MOL H4 3020 7.996 2.622 1.730
 80MOL C9 3021 7.879 2.846 1.238
 80MOL H5 3022 7.830 2.752 1.219
 80MOL C10 3023 8.017 3.034 1.151
 80MOL H6 3024 8.081 3.073 1.073
 80MOL C11 3025 7.768 3.018 1.539
 80MOL H7 3026 7.706 3.042 1.624
 80MOL C12 3027 7.882 2.874 1.828
 80MOL H8 3028 7.836 2.863 1.927
 80MOL H9 3029 7.852 2.976 1.799
 80MOL C13 3030 8.033 2.864 1.830
 80MOL H10 3031 8.089 2.958 1.834
 80MOL H11 3032 8.069 2.803 1.913
 80MOL C14 3033 7.651 2.801 1.462
 80MOL H12 3034 7.614 2.772 1.363
 80MOL H13 3035 7.565 2.849 1.511
 80MOL C15 3036 7.998 3.105 1.270
 80MOL H14 3037 8.039 3.203 1.292
 80MOL C16 3038 8.074 2.796 1.697
 80MOL H15 3039 8.086 2.874 1.621
 80MOL H16 3040 8.171 2.746 1.705
 81MOL O1 3041 8.659 3.060 1.512
 81MOL O2 3042 8.715 2.602 1.791
 81MOL N1 3043 8.751 2.854 1.534
 81MOL H17 3044 8.776 2.863 1.437
 81MOL N2 3045 8.605 2.802 1.765
 81MOL N3 3046 8.310 2.645 1.458
 81MOL H1 3047 8.213 2.624 1.479
 81MOL C1 3048 8.674 2.961 1.578
 81MOL C2 3049 8.699 2.704 1.725
 81MOL C3 3050 8.483 2.726 1.346
 81MOL C4 3051 8.757 2.716 1.586
 81MOL H2 3052 8.857 2.673 1.587
 81MOL C5 3053 8.461 2.834 1.129
 81MOL H3 3054 8.517 2.869 1.043
 81MOL C6 3055 8.346 2.722 1.355
 81MOL C7 3056 8.536 2.648 1.453
 81MOL C8 3057 8.604 2.938 1.719
 81MOL H4 3058 8.661 2.988 1.798
 81MOL C9 3059 8.543 2.779 1.229
 81MOL H5 3060 8.651 2.773 1.216
 81MOL C10 3061 8.321 2.833 1.145
 81MOL H6 3062 8.258 2.868 1.064
 81MOL C11 3063 8.420 2.601 1.525
 81MOL H7 3064 8.404 2.529 1.604
 81MOL C12 3065 8.487 2.776 1.847
 81MOL H8 3066 8.522 2.750 1.947
 81MOL H9 3067 8.442 2.687 1.800
 81MOL C13 3068 8.400 2.901 1.841
 81MOL H10 3069 8.293 2.878 1.836
 81MOL H11 3070 8.423 2.959 1.931
 81MOL C14 3071 8.679 2.623 1.484
 81MOL H12 3072 8.745 2.626 1.396
 81MOL H13 3073 8.680 2.521 1.524
 81MOL C15 3074 8.260 2.782 1.264
 81MOL H14 3075 8.152 2.777 1.260
 81MOL C16 3076 8.455 2.978 1.723
 81MOL H15 3077 8.397 2.941 1.637
 81MOL H16 3078 8.443 3.087 1.710
 82MOL O1 3079 7.728 3.096 0.949
 82MOL O2 3080 7.375 2.826 1.247
 82MOL N1 3081 7.596 2.918 0.961
 82MOL H17 3082 7.620 2.885 0.868
 82MOL N2 3083 7.494 3.012 1.210
 82MOL N3 3084 7.190 3.190 0.936
 82MOL H1 3085 7.117 3.254 0.965
 82MOL C1 3086 7.643 3.039 1.009
 82MOL C2 3087 7.444 2.891 1.170
 82MOL C3 3088 7.336 3.087 0.801
 82MOL C4 3089 7.481 2.847 1.025
 82MOL H2 3090 7.497 2.739 1.019
 82MOL C5 3091 7.420 3.175 0.594
 82MOL H3 3092 7.485 3.183 0.508
 82MOL C6 3093 7.253 3.194 0.816
 82MOL C7 3094 7.308 3.006 0.918
 82MOL C8 3095 7.597 3.091 1.146
 82MOL H4 3096 7.686 3.091 1.211
 82MOL C9 3097 7.424 3.066 0.690
 82MOL H5 3098 7.495 2.984 0.686
 82MOL C10 3099 7.337 3.284 0.613
 82MOL H6 3100 7.335 3.368 0.544
 82MOL C11 3101 7.213 3.068 0.996
 82MOL H7 3102 7.158 3.027 1.080
 82MOL C12 3103 7.409 3.104 1.293
 82MOL H8 3104 7.420 3.076 1.399
 82MOL H9 3105 7.307 3.106 1.253
 82MOL C13 3106 7.479 3.239 1.280
 82MOL H10 3107 7.410 3.325 1.285
 82MOL H11 3108 7.557 3.251 1.357
 82MOL C14 3109 7.359 2.862 0.937
 82MOL H12 3110 7.373 2.812 0.841
 82MOL H13 3111 7.279 2.808 0.989
 82MOL C15 3112 7.258 3.300 0.728
 82MOL H14 3113 7.204 3.391 0.754
 82MOL C16 3114 7.547 3.228 1.141
 82MOL H15 3115 7.473 3.246 1.062
 82MOL H16 3116 7.622 3.308 1.139
 83MOL O1 3117 7.640 3.885 0.942
 83MOL O2 3118 8.050 3.700 1.264
 83MOL N1 3119 7.863 3.843 0.981
 83MOL H17 3120 7.883 3.879 0.889
 83MOL N2 3121 7.826 3.707 1.219
 83MOL N3 3122 7.853 3.350 0.955
 83MOL H1 3123 7.831 3.255 0.983
 83MOL C1 3124 7.730 3.827 1.007
 83MOL C2 3125 7.959 3.731 1.187
 83MOL C3 3126 7.868 3.529 0.820
 83MOL C4 3127 7.984 3.783 1.044
 83MOL H2 3128 8.059 3.862 1.041
 83MOL C5 3129 7.760 3.553 0.610
 83MOL H3 3130 7.747 3.612 0.519
 83MOL C6 3131 7.807 3.409 0.840
 83MOL C7 3132 7.948 3.550 0.936
 83MOL C8 3133 7.712 3.753 1.143
 83MOL H4 3134 7.671 3.842 1.192
 83MOL C9 3135 7.847 3.605 0.709
 83MOL H5 3136 7.886 3.706 0.698
 83MOL C10 3137 7.696 3.423 0.627
 83MOL H6 3138 7.629 3.381 0.552
 83MOL C11 3139 7.933 3.439 1.019
 83MOL H7 3140 7.973 3.424 1.119
 83MOL C12 3141 7.776 3.602 1.305
 83MOL H8 3142 7.801 3.618 1.411
 83MOL H9 3143 7.827 3.511 1.272
 83MOL C13 3144 7.626 3.581 1.282
 83MOL H10 3145 7.572 3.486 1.293
 83MOL H11 3146 7.572 3.637 1.359
 83MOL C14 3147 8.038 3.660 0.965
 83MOL H12 3148 8.054 3.711 0.869
 83MOL H13 3149 8.137 3.626 0.999
 83MOL C15 3150 7.730 3.348 0.742
 83MOL H14 3151 7.688 3.249 0.757
 83MOL C16 3152 7.602 3.648 1.151
 83MOL H15 3153 7.614 3.576 1.068
 83MOL H16 3154 7.504 3.694 1.138
 84MOL O1 3155 7.028 3.412 0.940
 84MOL O2 3156 6.965 3.870 1.234
 84MOL N1 3157 6.941 3.611 0.961
 84MOL H17 3158 6.935 3.598 0.860
 84MOL N2 3159 7.055 3.654 1.221
 84MOL N3 3160 7.368 3.837 0.952
 84MOL H1 3161 7.461 3.859 0.984
 84MOL C1 3162 7.015 3.510 1.013
 84MOL C2 3163 6.983 3.765 1.172
 84MOL C3 3164 7.216 3.742 0.810
 84MOL C4 3165 6.933 3.747 1.025
 84MOL H2 3166 6.826 3.770 1.028
 84MOL C5 3167 7.280 3.628 0.610
 84MOL H3 3168 7.254 3.584 0.514
 84MOL C6 3169 7.349 3.757 0.843
 84MOL C7 3170 7.144 3.816 0.918
 84MOL C8 3171 7.066 3.522 1.153
 84MOL H4 3172 7.012 3.449 1.214
 84MOL C9 3173 7.176 3.679 0.689
 84MOL H5 3174 7.072 3.689 0.659
 84MOL C10 3175 7.413 3.634 0.641
 84MOL H6 3176 7.480 3.583 0.573
 84MOL C11 3177 7.242 3.863 1.012
 84MOL H7 3178 7.222 3.925 1.099
 84MOL C12 3179 7.164 3.667 1.319
 84MOL H8 3180 7.131 3.674 1.423
 84MOL H9 3181 7.225 3.756 1.298
 84MOL C13 3182 7.240 3.536 1.307
 84MOL H10 3183 7.346 3.564 1.311
 84MOL H11 3184 7.222 3.457 1.381
 84MOL C14 3185 7.003 3.844 0.933
 84MOL H12 3186 6.952 3.848 0.836
 84MOL H13 3187 6.988 3.946 0.969
 84MOL C15 3188 7.449 3.699 0.760
 84MOL H14 3189 7.553 3.715 0.785
 84MOL C16 3190 7.218 3.496 1.165
 84MOL H15 3191 7.273 3.557 1.092
 84MOL H16 3192 7.249 3.390 1.164
 85MOL O1 3193 7.979 3.373 2.549
 85MOL O2 3194 8.294 3.652 2.878
 85MOL N1 3195 8.093 3.567 2.586
 85MOL H17 3196 8.063 3.605 2.497
 85MOL N2 3197 8.160 3.467 2.843
 85MOL N3 3198 8.492 3.301 2.582
 85MOL H1 3199 8.569 3.237 2.597
 85MOL C1 3200 8.046 3.443 2.623
 85MOL C2 3201 8.219 3.586 2.808
 85MOL C3 3202 8.348 3.408 2.437
 85MOL C4 3203 8.196 3.639 2.661
 85MOL H2 3204 8.164 3.742 2.680
 85MOL C5 3205 8.282 3.328 2.227
 85MOL H3 3206 8.215 3.337 2.142
 85MOL C6 3207 8.422 3.292 2.459
 85MOL C7 3208 8.369 3.491 2.557
 85MOL C8 3209 8.065 3.389 2.765
 85MOL H4 3210 7.971 3.402 2.820
 85MOL C9 3211 8.268 3.425 2.323
 85MOL H5 3212 8.210 3.515 2.302
 85MOL C10 3213 8.354 3.210 2.245
 85MOL H6 3214 8.355 3.143 2.161
 85MOL C11 3215 8.464 3.422 2.636
 85MOL H7 3216 8.508 3.463 2.726
 85MOL C12 3217 8.231 3.382 2.938
 85MOL H8 3218 8.211 3.418 3.040
 85MOL H9 3219 8.336 3.403 2.914
 85MOL C13 3220 8.189 3.236 2.910
 85MOL H10 3221 8.274 3.167 2.912
 85MOL H11 3222 8.112 3.205 2.982
 85MOL C14 3223 8.321 3.632 2.580
 85MOL H12 3224 8.299 3.667 2.478
 85MOL H13 3225 8.398 3.700 2.620
 85MOL C15 3226 8.428 3.191 2.363
 85MOL H14 3227 8.487 3.101 2.378
 85MOL C16 3228 8.126 3.248 2.766
 85MOL H15 3229 8.200 3.230 2.687
 85MOL H16 3230 8.049 3.170 2.761
 86MOL O1 3231 8.027 2.619 2.548
 86MOL O2 3232 7.640 2.776 2.885
 86MOL N1 3233 7.813 2.659 2.577
 86MOL H17 3234 7.797 2.612 2.489
 86MOL N2 3235 7.867 2.773 2.844
 86MOL N3 3236 7.847 3.132 2.561
 86MOL H1 3237 7.870 3.227 2.588
 86MOL C1 3238 7.944 2.665 2.621
 86MOL C2 3239 7.733 2.751 2.807
 86MOL C3 3240 7.822 2.951 2.442
 86MOL C4 3241 7.706 2.710 2.659
 86MOL H2 3242 7.631 2.632 2.678
 86MOL C5 3243 7.936 2.919 2.230
 86MOL H3 3244 7.944 2.862 2.138
 86MOL C6 3245 7.893 3.064 2.455
 86MOL C7 3246 7.732 2.937 2.552
 86MOL C8 3247 7.975 2.712 2.766
 86MOL H4 3248 8.015 2.625 2.819
 86MOL C9 3249 7.849 2.866 2.333
 86MOL H5 3250 7.804 2.769 2.314
 86MOL C10 3251 8.012 3.038 2.249
 86MOL H6 3252 8.082 3.070 2.173
 86MOL C11 3253 7.752 3.051 2.630
 86MOL H7 3254 7.721 3.076 2.731
 86MOL C12 3255 7.912 2.866 2.942
 86MOL H8 3256 7.901 2.826 3.044
 86MOL H9 3257 7.867 2.965 2.943
 86MOL C13 3258 8.062 2.888 2.911
 86MOL H10 3259 8.079 2.996 2.899
 86MOL H11 3260 8.117 2.848 2.997
 86MOL C14 3261 7.635 2.825 2.591
 86MOL H12 3262 7.590 2.783 2.499
 86MOL H13 3263 7.559 2.866 2.659
 86MOL C15 3264 7.984 3.122 2.363
 86MOL H14 3265 8.036 3.214 2.386
 86MOL C16 3266 8.090 2.815 2.779
 86MOL H15 3267 8.094 2.891 2.701
 86MOL H16 3268 8.191 2.772 2.772
 87MOL O1 3269 8.718 3.078 2.570
 87MOL O2 3270 8.695 2.624 2.873
 87MOL N1 3271 8.762 2.858 2.581
 87MOL H17 3272 8.808 2.867 2.491
 87MOL N2 3273 8.642 2.841 2.839
 87MOL N3 3274 8.292 2.674 2.582
 87MOL H1 3275 8.199 2.639 2.600
 87MOL C1 3276 8.701 2.970 2.626
 87MOL C2 3277 8.704 2.729 2.804
 87MOL C3 3278 8.466 2.754 2.455
 87MOL C4 3279 8.757 2.725 2.657
 87MOL H2 3280 8.855 2.678 2.667
 87MOL C5 3281 8.438 2.844 2.233
 87MOL H3 3282 8.486 2.894 2.149
 87MOL C6 3283 8.325 2.748 2.464
 87MOL C7 3284 8.528 2.672 2.555
 87MOL C8 3285 8.625 2.967 2.765
 87MOL H4 3286 8.680 3.043 2.821
 87MOL C9 3287 8.518 2.791 2.334
 87MOL H5 3288 8.625 2.776 2.323
 87MOL C10 3289 8.297 2.851 2.255
 87MOL H6 3290 8.238 2.896 2.176
 87MOL C11 3291 8.419 2.630 2.641
 87MOL H7 3292 8.425 2.570 2.731
 87MOL C12 3293 8.517 2.830 2.929
 87MOL H8 3294 8.544 2.816 3.034
 87MOL H9 3295 8.460 2.741 2.902
 87MOL C13 3296 8.433 2.957 2.898
 87MOL H10 3297 8.326 2.933 2.904
 87MOL H11 3298 8.448 3.033 2.975
 87MOL C14 3299 8.670 2.621 2.573
 87MOL H12 3300 8.715 2.611 2.474
 87MOL H13 3301 8.674 2.524 2.623
 87MOL C15 3302 8.237 2.796 2.371
 87MOL H14 3303 8.130 2.797 2.384
 87MOL C16 3304 8.479 3.012 2.766
 87MOL H15 3305 8.424 2.949 2.695
 87MOL H16 3306 8.461 3.120 2.758
 88MOL O1 3307 7.728 3.084 1.989
 88MOL O2 3308 7.408 2.822 2.335
 88MOL N1 3309 7.600 2.894 2.036
 88MOL H17 3310 7.619 2.863 1.942
 88MOL N2 3311 7.526 3.004 2.285
 88MOL N3 3312 7.208 3.189 2.032
 88MOL H1 3313 7.136 3.256 2.056
 88MOL C1 3314 7.657 3.022 2.064
 88MOL C2 3315 7.474 2.883 2.250
 88MOL C3 3316 7.364 3.092 1.909
 88MOL C4 3317 7.483 2.832 2.108
 88MOL H2 3318 7.500 2.724 2.116
 88MOL C5 3319 7.415 3.150 1.687
 88MOL H3 3320 7.463 3.130 1.592
 88MOL C6 3321 7.287 3.206 1.920
 88MOL C7 3322 7.316 2.998 2.006
 88MOL C8 3323 7.622 3.082 2.202
 88MOL H4 3324 7.714 3.083 2.262
 88MOL C9 3325 7.427 3.056 1.792
 88MOL H5 3326 7.476 2.961 1.772
 88MOL C10 3327 7.357 3.276 1.705
 88MOL H6 3328 7.364 3.344 1.620
 88MOL C11 3329 7.218 3.063 2.085
 88MOL H7 3330 7.163 3.025 2.170
 88MOL C12 3331 7.457 3.087 2.385
 88MOL H8 3332 7.495 3.061 2.484
 88MOL H9 3333 7.353 3.102 2.352
 88MOL C13 3334 7.506 3.228 2.354
 88MOL H10 3335 7.419 3.292 2.368
 88MOL H11 3336 7.581 3.268 2.424
 88MOL C14 3337 7.353 2.855 2.029
 88MOL H12 3338 7.380 2.800 1.939
 88MOL H13 3339 7.271 2.805 2.082
 88MOL C15 3340 7.288 3.305 1.826
 88MOL H14 3341 7.231 3.395 1.842
 88MOL C16 3342 7.570 3.226 2.212
 88MOL H15 3343 7.491 3.245 2.138
 88MOL H16 3344 7.645 3.305 2.202
 89MOL O1 3345 7.664 3.887 2.038
 89MOL O2 3346 8.067 3.710 2.336
 89MOL N1 3347 7.871 3.837 2.058
 89MOL H17 3348 7.874 3.896 1.976
 89MOL N2 3349 7.838 3.727 2.319
 89MOL N3 3350 7.851 3.346 2.028
 89MOL H1 3351 7.843 3.250 2.058
 89MOL C1 3352 7.745 3.830 2.110
 89MOL C2 3353 7.968 3.736 2.267
 89MOL C3 3354 7.858 3.513 1.890
 89MOL C4 3355 7.991 3.783 2.117
 89MOL H2 3356 8.072 3.858 2.122
 89MOL C5 3357 7.749 3.531 1.674
 89MOL H3 3358 7.734 3.595 1.587
 89MOL C6 3359 7.806 3.387 1.909
 89MOL C7 3360 7.935 3.552 2.006
 89MOL C8 3361 7.713 3.772 2.249
 89MOL H4 3362 7.660 3.850 2.304
 89MOL C9 3363 7.826 3.587 1.773
 89MOL H5 3364 7.893 3.672 1.760
 89MOL C10 3365 7.701 3.399 1.686
 89MOL H6 3366 7.656 3.354 1.598
 89MOL C11 3367 7.932 3.446 2.089
 89MOL H7 3368 7.986 3.427 2.180
 89MOL C12 3369 7.804 3.603 2.397
 89MOL H8 3370 7.838 3.615 2.500
 89MOL H9 3371 7.848 3.519 2.341
 89MOL C13 3372 7.654 3.584 2.390
 89MOL H10 3373 7.627 3.478 2.401
 89MOL H11 3374 7.610 3.647 2.468
 89MOL C14 3375 8.033 3.665 2.018
 89MOL H12 3376 8.060 3.705 1.920
 89MOL H13 3377 8.123 3.630 2.069
 89MOL C15 3378 7.732 3.326 1.803
 89MOL H14 3379 7.701 3.222 1.802
 89MOL C16 3380 7.623 3.648 2.252
 89MOL H15 3381 7.647 3.576 2.172
 89MOL H16 3382 7.516 3.671 2.236
 90MOL O1 3383 7.036 3.404 2.010
 90MOL O2 3384 6.990 3.838 2.328
 90MOL N1 3385 6.954 3.609 2.038
 90MOL H17 3386 6.894 3.590 1.959
 90MOL N2 3387 7.080 3.626 2.299
 90MOL N3 3388 7.396 3.821 2.012
 90MOL H1 3389 7.490 3.855 2.023
 90MOL C1 3390 7.032 3.504 2.079
 90MOL C2 3391 7.004 3.738 2.259
 90MOL C3 3392 7.226 3.742 1.889
 90MOL C4 3393 6.956 3.739 2.115
 90MOL H2 3394 6.852 3.775 2.114
 90MOL C5 3395 7.252 3.628 1.684
 90MOL H3 3396 7.208 3.569 1.604
 90MOL C6 3397 7.357 3.754 1.896
 90MOL C7 3398 7.170 3.811 2.000
 90MOL C8 3399 7.097 3.502 2.219
 90MOL H4 3400 7.055 3.422 2.280
 90MOL C9 3401 7.163 3.673 1.781
 90MOL H5 3402 7.055 3.664 1.786
 90MOL C10 3403 7.390 3.639 1.698
 90MOL H6 3404 7.449 3.612 1.610
 90MOL C11 3405 7.274 3.858 2.080
 90MOL H7 3406 7.273 3.924 2.166
 90MOL C12 3407 7.198 3.659 2.381
 90MOL H8 3408 7.166 3.666 2.486
 90MOL H9 3409 7.246 3.750 2.344
 90MOL C13 3410 7.280 3.525 2.367
 90MOL H10 3411 7.382 3.538 2.403
 90MOL H11 3412 7.235 3.451 2.435
 90MOL C14 3413 7.020 3.842 2.024
 90MOL H12 3414 6.966 3.855 1.930
 90MOL H13 3415 7.014 3.939 2.075
 90MOL C15 3416 7.450 3.707 1.804
 90MOL H14 3417 7.557 3.723 1.811
 90MOL C16 3418 7.250 3.475 2.228
 90MOL H15 3419 7.313 3.528 2.156
 90MOL H16 3420 7.276 3.369 2.220
 91MOL O1 3421 7.995 3.365 3.602
 91MOL O2 3422 8.286 3.660 3.958
 91MOL N1 3423 8.105 3.557 3.650
 91MOL H17 3424 8.079 3.588 3.557
 91MOL N2 3425 8.183 3.465 3.905
 91MOL N3 3426 8.522 3.292 3.664
 91MOL H1 3427 8.590 3.228 3.704
 91MOL C1 3428 8.066 3.430 3.682
 91MOL C2 3429 8.227 3.589 3.871
 91MOL C3 3430 8.363 3.388 3.532
 91MOL C4 3431 8.208 3.633 3.726
 91MOL H2 3432 8.177 3.738 3.726
 91MOL C5 3433 8.279 3.292 3.331
 91MOL H3 3434 8.207 3.286 3.250
 91MOL C6 3435 8.441 3.275 3.554
 91MOL C7 3436 8.390 3.478 3.638
 91MOL C8 3437 8.095 3.382 3.823
 91MOL H4 3438 7.997 3.388 3.872
 91MOL C9 3439 8.283 3.402 3.420
 91MOL H5 3440 8.209 3.478 3.399
 91MOL C10 3441 8.364 3.183 3.354
 91MOL H6 3442 8.349 3.097 3.288
 91MOL C11 3443 8.489 3.420 3.718
 91MOL H7 3444 8.537 3.452 3.809
 91MOL C12 3445 8.253 3.383 4.003
 91MOL H8 3446 8.244 3.418 4.107
 91MOL H9 3447 8.352 3.382 3.956
 91MOL C13 3448 8.206 3.236 3.982
 91MOL H10 3449 8.293 3.170 3.984
 91MOL H11 3450 8.135 3.223 4.065
 91MOL C14 3451 8.346 3.616 3.653
 91MOL H12 3452 8.340 3.662 3.554
 91MOL H13 3453 8.420 3.669 3.715
 91MOL C15 3454 8.444 3.169 3.470
 91MOL H14 3455 8.504 3.083 3.497
 91MOL C16 3456 8.150 3.243 3.840
 91MOL H15 3457 8.225 3.227 3.762
 91MOL H16 3458 8.071 3.168 3.825
 92MOL O1 3459 8.026 2.577 3.656
 92MOL O2 3460 7.631 2.782 3.970
 92MOL N1 3461 7.810 2.621 3.682
 92MOL H17 3462 7.789 2.590 3.588
 92MOL N2 3463 7.857 2.760 3.928
 92MOL N3 3464 7.865 3.122 3.659
 92MOL H1 3465 7.888 3.213 3.694
 92MOL C1 3466 7.940 2.636 3.723
 92MOL C2 3467 7.721 2.751 3.892
 92MOL C3 3468 7.854 2.941 3.533
 92MOL C4 3469 7.702 2.700 3.745
 92MOL H2 3470 7.608 2.644 3.741
 92MOL C5 3471 7.973 2.908 3.327
 92MOL H3 3472 8.000 2.847 3.241
 92MOL C6 3473 7.924 3.055 3.552
 92MOL C7 3474 7.757 2.925 3.638
 92MOL C8 3475 7.975 2.721 3.848
 92MOL H4 3476 8.024 2.641 3.905
 92MOL C9 3477 7.875 2.865 3.419
 92MOL H5 3478 7.811 2.779 3.400
 92MOL C10 3479 8.043 3.027 3.346
 92MOL H6 3480 8.126 3.052 3.280
 92MOL C11 3481 7.759 3.040 3.716
 92MOL H7 3482 7.698 3.064 3.801
 92MOL C12 3483 7.914 2.860 4.027
 92MOL H8 3484 7.902 2.825 4.130
 92MOL H9 3485 7.852 2.949 4.008
 92MOL C13 3486 8.064 2.890 3.987
 92MOL H10 3487 8.095 2.995 3.994
 92MOL H11 3488 8.129 2.824 4.045
 92MOL C14 3489 7.657 2.814 3.658
 92MOL H12 3490 7.626 2.762 3.566
 92MOL H13 3491 7.564 2.854 3.699
 92MOL C15 3492 8.019 3.101 3.464
 92MOL H14 3493 8.081 3.189 3.481
 92MOL C16 3494 8.075 2.838 3.840
 92MOL H15 3495 8.031 2.910 3.770
 92MOL H16 3496 8.175 2.818 3.800
 93MOL O1 3497 8.679 3.051 3.653
 93MOL O2 3498 8.724 2.608 3.952
 93MOL N1 3499 8.777 2.860 3.690
 93MOL H17 3500 8.796 2.861 3.591
 93MOL N2 3501 8.636 2.816 3.925
 93MOL N3 3502 8.324 2.650 3.671
 93MOL H1 3503 8.232 2.629 3.707
 93MOL C1 3504 8.690 2.956 3.724
 93MOL C2 3505 8.726 2.716 3.887
 93MOL C3 3506 8.480 2.735 3.539
 93MOL C4 3507 8.783 2.725 3.741
 93MOL H2 3508 8.889 2.697 3.738
 93MOL C5 3509 8.444 2.829 3.317
 93MOL H3 3510 8.480 2.889 3.234
 93MOL C6 3511 8.346 2.716 3.554
 93MOL C7 3512 8.548 2.680 3.654
 93MOL C8 3513 8.626 2.936 3.854
 93MOL H4 3514 8.673 3.012 3.917
 93MOL C9 3515 8.531 2.791 3.420
 93MOL H5 3516 8.638 2.813 3.423
 93MOL C10 3517 8.301 2.811 3.334
 93MOL H6 3518 8.241 2.851 3.253
 93MOL C11 3519 8.445 2.629 3.733
 93MOL H7 3520 8.448 2.565 3.820
 93MOL C12 3521 8.519 2.796 4.011
 93MOL H8 3522 8.561 2.760 4.105
 93MOL H9 3523 8.443 2.730 3.967
 93MOL C13 3524 8.439 2.932 4.005
 93MOL H10 3525 8.333 2.911 4.023
 93MOL H11 3526 8.480 3.004 4.078
 93MOL C14 3527 8.689 2.638 3.657
 93MOL H12 3528 8.721 2.625 3.553
 93MOL H13 3529 8.699 2.535 3.694
 93MOL C15 3530 8.249 2.753 3.452
 93MOL H14 3531 8.143 2.742 3.471
 93MOL C16 3532 8.478 2.984 3.871
 93MOL H15 3533 8.421 2.936 3.790
 93MOL H16 3534 8.466 3.093 3.859
 94MOL O1 3535 7.757 3.081 3.097
 94MOL O2 3536 7.424 2.807 3.442
 94MOL N1 3537 7.624 2.898 3.147
 94MOL H17 3538 7.649 2.858 3.057
 94MOL N2 3539 7.544 2.998 3.396
 94MOL N3 3540 7.223 3.186 3.106
 94MOL H1 3541 7.170 3.269 3.128
 94MOL C1 3542 7.674 3.025 3.173
 94MOL C2 3543 7.491 2.874 3.365
 94MOL C3 3544 7.370 3.073 2.983
 94MOL C4 3545 7.511 2.829 3.214
 94MOL H2 3546 7.542 2.724 3.215
 94MOL C5 3547 7.441 3.137 2.766
 94MOL H3 3548 7.495 3.129 2.672
 94MOL C6 3549 7.291 3.185 2.989
 94MOL C7 3550 7.345 2.997 3.100
 94MOL C8 3551 7.640 3.081 3.312
 94MOL H4 3552 7.734 3.084 3.368
 94MOL C9 3553 7.453 3.047 2.876
 94MOL H5 3554 7.519 2.962 2.885
 94MOL C10 3555 7.355 3.251 2.771
 94MOL H6 3556 7.356 3.327 2.693
 94MOL C11 3557 7.246 3.067 3.174
 94MOL H7 3558 7.189 3.040 3.262
 94MOL C12 3559 7.478 3.085 3.492
 94MOL H8 3560 7.498 3.042 3.591
 94MOL H9 3561 7.370 3.093 3.473
 94MOL C13 3562 7.532 3.223 3.461
 94MOL H10 3563 7.468 3.307 3.492
 94MOL H11 3564 7.620 3.231 3.526
 94MOL C14 3565 7.379 2.852 3.127
 94MOL H12 3566 7.391 2.798 3.032
 94MOL H13 3567 7.290 2.799 3.163
 94MOL C15 3568 7.285 3.283 2.887
 94MOL H14 3569 7.214 3.364 2.896
 94MOL C16 3570 7.576 3.216 3.316
 94MOL H15 3571 7.494 3.227 3.244
 94MOL H16 3572 7.644 3.298 3.291
 95MOL O1 3573 7.648 3.876 3.097
 95MOL O2 3574 8.038 3.689 3.418
 95MOL N1 3575 7.865 3.846 3.132
 95MOL H17 3576 7.875 3.884 3.038
 95MOL N2 3577 7.816 3.709 3.385
 95MOL N3 3578 7.835 3.349 3.105
 95MOL H1 3579 7.801 3.254 3.116
 95MOL C1 3580 7.733 3.830 3.172
 95MOL C2 3581 7.949 3.733 3.344
 95MOL C3 3582 7.843 3.535 2.980
 95MOL C4 3583 7.978 3.781 3.200
 95MOL H2 3584 8.051 3.861 3.214
 95MOL C5 3585 7.731 3.557 2.765
 95MOL H3 3586 7.704 3.617 2.679
 95MOL C6 3587 7.785 3.412 2.992
 95MOL C7 3588 7.939 3.546 3.091
 95MOL C8 3589 7.699 3.757 3.308
 95MOL H4 3590 7.656 3.837 3.371
 95MOL C9 3591 7.809 3.614 2.867
 95MOL H5 3592 7.848 3.714 2.848
 95MOL C10 3593 7.668 3.435 2.777
 95MOL H6 3594 7.611 3.384 2.700
 95MOL C11 3595 7.923 3.436 3.174
 95MOL H7 3596 7.975 3.400 3.262
 95MOL C12 3597 7.783 3.589 3.461
 95MOL H8 3598 7.813 3.600 3.566
 95MOL H9 3599 7.840 3.503 3.424
 95MOL C13 3600 7.637 3.578 3.444
 95MOL H10 3601 7.595 3.478 3.463
 95MOL H11 3602 7.598 3.646 3.520
 95MOL C14 3603 8.038 3.658 3.116
 95MOL H12 3604 8.080 3.696 3.022
 95MOL H13 3605 8.127 3.618 3.166
 95MOL C15 3606 7.699 3.359 2.892
 95MOL H14 3607 7.664 3.257 2.903
 95MOL C16 3608 7.599 3.641 3.307
 95MOL H15 3609 7.624 3.571 3.226
 95MOL H16 3610 7.495 3.672 3.288
 96MOL O1 3611 7.068 3.423 3.083
 96MOL O2 3612 6.949 3.834 3.401
 96MOL N1 3613 6.942 3.604 3.114
 96MOL H17 3614 6.916 3.601 3.017
 96MOL N2 3615 7.061 3.648 3.368
 96MOL N3 3616 7.369 3.807 3.126
 96MOL H1 3617 7.457 3.835 3.168
 96MOL C1 3618 7.033 3.511 3.156
 96MOL C2 3619 6.971 3.738 3.329
 96MOL C3 3620 7.209 3.738 2.985
 96MOL C4 3621 6.924 3.734 3.185
 96MOL H2 3622 6.820 3.771 3.183
 96MOL C5 3623 7.241 3.645 2.763
 96MOL H3 3624 7.188 3.607 2.677
 96MOL C6 3625 7.343 3.735 3.003
 96MOL C7 3626 7.145 3.806 3.093
 96MOL C8 3627 7.083 3.518 3.301
 96MOL H4 3628 7.033 3.447 3.369
 96MOL C9 3629 7.156 3.694 2.862
 96MOL H5 3630 7.049 3.702 2.844
 96MOL C10 3631 7.383 3.649 2.778
 96MOL H6 3632 7.446 3.613 2.697
 96MOL C11 3633 7.244 3.848 3.179
 96MOL H7 3634 7.245 3.901 3.274
 96MOL C12 3635 7.165 3.673 3.473
 96MOL H8 3636 7.127 3.690 3.574
 96MOL H9 3637 7.222 3.765 3.452
 96MOL C13 3638 7.251 3.548 3.468
 96MOL H10 3639 7.350 3.578 3.504
 96MOL H11 3640 7.219 3.468 3.536
 96MOL C14 3641 6.999 3.843 3.106
 96MOL H12 3642 6.958 3.850 3.005
 96MOL H13 3643 6.984 3.939 3.157
 96MOL C15 3644 7.428 3.687 2.903
 96MOL H14 3645 7.533 3.679 2.929
 96MOL C16 3646 7.236 3.493 3.325
 96MOL H15 3647 7.292 3.555 3.254
 96MOL H16 3648 7.275 3.391 3.329
 97MOL O1 3649 7.970 3.406 4.710
 97MOL O2 3650 8.323 3.655 5.037
 97MOL N1 3651 8.112 3.574 4.748
 97MOL H17 3652 8.074 3.607 4.660
 97MOL N2 3653 8.200 3.465 4.992
 97MOL N3 3654 8.499 3.271 4.725
 97MOL H1 3655 8.562 3.196 4.750
 97MOL C1 3656 8.057 3.455 4.785
 97MOL C2 3657 8.254 3.589 4.964
 97MOL C3 3658 8.368 3.391 4.585
 97MOL C4 3659 8.228 3.636 4.815
 97MOL H2 3660 8.207 3.743 4.811
 97MOL C5 3661 8.280 3.318 4.370
 97MOL H3 3662 8.208 3.321 4.289
 97MOL C6 3663 8.440 3.276 4.597
 97MOL C7 3664 8.391 3.471 4.701
 97MOL C8 3665 8.092 3.395 4.921
 97MOL H4 3666 8.006 3.423 4.983
 97MOL C9 3667 8.278 3.407 4.479
 97MOL H5 3668 8.210 3.491 4.485
 97MOL C10 3669 8.370 3.205 4.373
 97MOL H6 3670 8.380 3.135 4.290
 97MOL C11 3671 8.483 3.400 4.783
 97MOL H7 3672 8.538 3.433 4.870
 97MOL C12 3673 8.263 3.367 5.090
 97MOL H8 3674 8.247 3.400 5.193
 97MOL H9 3675 8.371 3.364 5.070
 97MOL C13 3676 8.191 3.227 5.069
 97MOL H10 3677 8.273 3.154 5.066
 97MOL H11 3678 8.128 3.206 5.156
 97MOL C14 3679 8.351 3.614 4.727
 97MOL H12 3680 8.316 3.652 4.630
 97MOL H13 3681 8.438 3.676 4.752
 97MOL C15 3682 8.448 3.187 4.488
 97MOL H14 3683 8.516 3.103 4.499
 97MOL C16 3684 8.115 3.239 4.930
 97MOL H15 3685 8.177 3.194 4.852
 97MOL H16 3686 8.023 3.180 4.940
 98MOL O1 3687 8.053 2.581 4.754
 98MOL O2 3688 7.646 2.757 5.045
 98MOL N1 3689 7.834 2.646 4.762
 98MOL H17 3690 7.819 2.597 4.675
 98MOL N2 3691 7.873 2.756 5.022
 98MOL N3 3692 7.854 3.145 4.742
 98MOL H1 3693 7.863 3.242 4.768
 98MOL C1 3694 7.967 2.648 4.809
 98MOL C2 3695 7.745 2.737 4.976
 98MOL C3 3696 7.844 2.961 4.622
 98MOL C4 3697 7.715 2.708 4.826
 98MOL H2 3698 7.638 2.630 4.822
 98MOL C5 3699 7.954 2.931 4.408
 98MOL H3 3700 7.968 2.872 4.318
 98MOL C6 3701 7.909 3.079 4.632
 98MOL C7 3702 7.759 2.947 4.733
 98MOL C8 3703 7.986 2.704 4.951
 98MOL H4 3704 8.028 2.626 5.016
 98MOL C9 3705 7.861 2.887 4.508
 98MOL H5 3706 7.810 2.793 4.491
 98MOL C10 3707 8.016 3.055 4.416
 98MOL H6 3708 8.084 3.098 4.343
 98MOL C11 3709 7.778 3.058 4.810
 98MOL H7 3710 7.732 3.076 4.906
 98MOL C12 3711 7.905 2.862 5.108
 98MOL H8 3712 7.891 2.833 5.213
 98MOL H9 3713 7.840 2.947 5.082
 98MOL C13 3714 8.057 2.891 5.087
 98MOL H10 3715 8.082 2.998 5.084
 98MOL H11 3716 8.115 2.835 5.162
 98MOL C14 3717 7.661 2.835 4.757
 98MOL H12 3718 7.624 2.796 4.661
 98MOL H13 3719 7.573 2.867 4.813
 98MOL C15 3720 7.998 3.131 4.535
 98MOL H14 3721 8.040 3.230 4.546
 98MOL C16 3722 8.090 2.817 4.959
 98MOL H15 3723 8.069 2.879 4.871
 98MOL H16 3724 8.195 2.787 4.945
 99MOL O1 3725 8.673 3.040 4.699
 99MOL O2 3726 8.729 2.621 5.033
 99MOL N1 3727 8.748 2.840 4.744
 99MOL H17 3728 8.784 2.852 4.650
 99MOL N2 3729 8.628 2.831 4.998
 99MOL N3 3730 8.323 2.611 4.729
 99MOL H1 3731 8.232 2.583 4.762
 99MOL C1 3732 8.677 2.950 4.779
 99MOL C2 3733 8.710 2.722 4.967
 99MOL C3 3734 8.480 2.688 4.596
 99MOL C4 3735 8.763 2.715 4.820
 99MOL H2 3736 8.869 2.704 4.844
 99MOL C5 3737 8.451 2.831 4.413
 99MOL H3 3738 8.492 2.899 4.339
 99MOL C6 3739 8.348 2.679 4.615
 99MOL C7 3740 8.540 2.635 4.716
 99MOL C8 3741 8.618 2.952 4.923
 99MOL H4 3742 8.660 3.028 4.990
 99MOL C9 3743 8.539 2.772 4.499
 99MOL H5 3744 8.646 2.793 4.500
 99MOL C10 3745 8.315 2.812 4.425
 99MOL H6 3746 8.248 2.860 4.354
 99MOL C11 3747 8.439 2.587 4.797
 99MOL H7 3748 8.446 2.522 4.882
 99MOL C12 3749 8.527 2.819 5.094
 99MOL H8 3750 8.575 2.821 5.193
 99MOL H9 3751 8.470 2.726 5.102
 99MOL C13 3752 8.437 2.947 5.075
 99MOL H10 3753 8.333 2.912 5.074
 99MOL H11 3754 8.449 3.024 5.152
 99MOL C14 3755 8.687 2.603 4.746
 99MOL H12 3756 8.738 2.603 4.649
 99MOL H13 3757 8.693 2.504 4.793
 99MOL C15 3758 8.260 2.727 4.524
 99MOL H14 3759 8.152 2.725 4.538
 99MOL C16 3760 8.471 2.985 4.928
 99MOL H15 3761 8.417 2.917 4.861
 99MOL H16 3762 8.442 3.089 4.907
 100MOL O1 3763 7.732 3.078 4.184
 100MOL O2 3764 7.406 2.795 4.503
 100MOL N1 3765 7.619 2.893 4.219
 100MOL H17 3766 7.653 2.866 4.127
 100MOL N2 3767 7.515 2.991 4.460
 100MOL N3 3768 7.205 3.167 4.200
 100MOL H1 3769 7.140 3.240 4.227
 100MOL C1 3770 7.658 3.015 4.251
 100MOL C2 3771 7.477 2.858 4.426
 100MOL C3 3772 7.366 3.079 4.072
 100MOL C4 3773 7.505 2.821 4.282
 100MOL H2 3774 7.540 2.718 4.293
 100MOL C5 3775 7.419 3.175 3.857
 100MOL H3 3776 7.465 3.181 3.759
 100MOL C6 3777 7.283 3.191 4.094
 100MOL C7 3778 7.333 2.983 4.177
 100MOL C8 3779 7.612 3.076 4.386
 100MOL H4 3780 7.704 3.082 4.446
 100MOL C9 3781 7.433 3.066 3.948
 100MOL H5 3782 7.486 2.978 3.912
 100MOL C10 3783 7.341 3.290 3.892
 100MOL H6 3784 7.336 3.362 3.811
 100MOL C11 3785 7.227 3.035 4.248
 100MOL H7 3786 7.186 3.002 4.342
 100MOL C12 3787 7.423 3.079 4.537
 100MOL H8 3788 7.428 3.045 4.641
 100MOL H9 3789 7.319 3.071 4.503
 100MOL C13 3790 7.492 3.216 4.525
 100MOL H10 3791 7.425 3.301 4.541
 100MOL H11 3792 7.561 3.227 4.610
 100MOL C14 3793 7.377 2.837 4.195
 100MOL H12 3794 7.393 2.795 4.095
 100MOL H13 3795 7.295 2.772 4.229
 100MOL C15 3796 7.270 3.301 4.014
 100MOL H14 3797 7.200 3.380 4.039
 100MOL C16 3798 7.555 3.217 4.384
 100MOL H15 3799 7.478 3.230 4.307
 100MOL H16 3800 7.629 3.298 4.379
 101MOL O1 3801 7.687 3.819 4.137
 101MOL O2 3802 8.054 3.694 4.507
 101MOL N1 3803 7.903 3.825 4.201
 101MOL H17 3804 7.931 3.867 4.114
 101MOL N2 3805 7.836 3.698 4.443
 101MOL N3 3806 7.852 3.333 4.188
 101MOL H1 3807 7.824 3.238 4.207
 101MOL C1 3808 7.767 3.792 4.223
 101MOL C2 3809 7.972 3.722 4.418
 101MOL C3 3810 7.867 3.517 4.077
 101MOL C4 3811 8.011 3.763 4.281
 101MOL H2 3812 8.092 3.837 4.291
 101MOL C5 3813 7.760 3.553 3.862
 101MOL H3 3814 7.738 3.616 3.776
 101MOL C6 3815 7.799 3.401 4.085
 101MOL C7 3816 7.960 3.529 4.180
 101MOL C8 3817 7.730 3.734 4.360
 101MOL H4 3818 7.686 3.825 4.402
 101MOL C9 3819 7.853 3.600 3.961
 101MOL H5 3820 7.907 3.694 3.956
 101MOL C10 3821 7.694 3.430 3.876
 101MOL H6 3822 7.624 3.399 3.800
 101MOL C11 3823 7.947 3.413 4.255
 101MOL H7 3824 7.990 3.389 4.351
 101MOL C12 3825 7.799 3.595 4.539
 101MOL H8 3826 7.831 3.614 4.642
 101MOL H9 3827 7.851 3.503 4.511
 101MOL C13 3828 7.650 3.589 4.523
 101MOL H10 3829 7.608 3.491 4.548
 101MOL H11 3830 7.604 3.666 4.586
 101MOL C14 3831 8.060 3.633 4.210
 101MOL H12 3832 8.104 3.665 4.114
 101MOL H13 3833 8.146 3.596 4.266
 101MOL C15 3834 7.723 3.345 3.986
 101MOL H14 3835 7.663 3.256 4.003
 101MOL C16 3836 7.620 3.635 4.378
 101MOL H15 3837 7.641 3.558 4.304
 101MOL H16 3838 7.515 3.663 4.360
 102MOL O1 3839 7.016 3.374 4.181
 102MOL O2 3840 6.965 3.825 4.488
 102MOL N1 3841 6.963 3.589 4.199
 102MOL H17 3842 6.918 3.588 4.108
 102MOL N2 3843 7.076 3.618 4.452
 102MOL N3 3844 7.406 3.794 4.174
 102MOL H1 3845 7.501 3.816 4.200
 102MOL C1 3846 7.019 3.475 4.248
 102MOL C2 3847 6.996 3.724 4.419
 102MOL C3 3848 7.231 3.720 4.048
 102MOL C4 3849 6.959 3.722 4.267
 102MOL H2 3850 6.850 3.739 4.268
 102MOL C5 3851 7.248 3.619 3.834
 102MOL H3 3852 7.205 3.572 3.747
 102MOL C6 3853 7.368 3.726 4.056
 102MOL C7 3854 7.182 3.785 4.171
 102MOL C8 3855 7.088 3.488 4.382
 102MOL H4 3856 7.051 3.407 4.445
 102MOL C9 3857 7.165 3.668 3.935
 102MOL H5 3858 7.056 3.661 3.931
 102MOL C10 3859 7.391 3.632 3.839
 102MOL H6 3860 7.454 3.593 3.759
 102MOL C11 3861 7.293 3.823 4.248
 102MOL H7 3862 7.296 3.886 4.336
 102MOL C12 3863 7.186 3.622 4.551
 102MOL H8 3864 7.135 3.627 4.649
 102MOL H9 3865 7.250 3.711 4.545
 102MOL C13 3866 7.269 3.502 4.511
 102MOL H10 3867 7.375 3.521 4.530
 102MOL H11 3868 7.242 3.426 4.586
 102MOL C14 3869 7.043 3.831 4.196
 102MOL H12 3870 6.993 3.851 4.100
 102MOL H13 3871 7.039 3.923 4.255
 102MOL C15 3872 7.454 3.683 3.953
 102MOL H14 3873 7.562 3.685 3.968
 102MOL C16 3874 7.240 3.463 4.371
 102MOL H15 3875 7.282 3.530 4.295
 102MOL H16 3876 7.272 3.360 4.351
 103MOL O1 3877 7.977 3.381 5.808
 103MOL O2 3878 8.311 3.679 6.112
 103MOL N1 3879 8.099 3.570 5.828
 103MOL H17 3880 8.064 3.592 5.736
 103MOL N2 3881 8.210 3.479 6.066
 103MOL N3 3882 8.496 3.294 5.817
 103MOL H1 3883 8.557 3.223 5.855
 103MOL C1 3884 8.061 3.448 5.868
 103MOL C2 3885 8.250 3.608 6.032
 103MOL C3 3886 8.349 3.392 5.688
 103MOL C4 3887 8.218 3.648 5.884
 103MOL H2 3888 8.194 3.755 5.887
 103MOL C5 3889 8.279 3.320 5.473
 103MOL H3 3890 8.222 3.334 5.381
 103MOL C6 3891 8.422 3.285 5.703
 103MOL C7 3892 8.383 3.486 5.787
 103MOL C8 3893 8.106 3.401 6.002
 103MOL H4 3894 8.020 3.412 6.070
 103MOL C9 3895 8.273 3.410 5.576
 103MOL H5 3896 8.214 3.499 5.556
 103MOL C10 3897 8.353 3.199 5.494
 103MOL H6 3898 8.346 3.127 5.414
 103MOL C11 3899 8.481 3.422 5.867
 103MOL H7 3900 8.539 3.463 5.949
 103MOL C12 3901 8.284 3.399 6.165
 103MOL H8 3902 8.266 3.447 6.262
 103MOL H9 3903 8.393 3.390 6.155
 103MOL C13 3904 8.230 3.251 6.138
 103MOL H10 3905 8.311 3.177 6.140
 103MOL H11 3906 8.173 3.231 6.230
 103MOL C14 3907 8.343 3.629 5.792
 103MOL H12 3908 8.305 3.659 5.694
 103MOL H13 3909 8.424 3.698 5.820
 103MOL C15 3910 8.429 3.179 5.607
 103MOL H14 3911 8.493 3.093 5.623
 103MOL C16 3912 8.151 3.253 6.009
 103MOL H15 3913 8.218 3.227 5.926
 103MOL H16 3914 8.069 3.182 6.025
 104MOL O1 3915 8.052 2.585 5.819
 104MOL O2 3916 7.672 2.780 6.138
 104MOL N1 3917 7.831 2.610 5.860
 104MOL H17 3918 7.811 2.586 5.764
 104MOL N2 3919 7.892 2.743 6.107
 104MOL N3 3920 7.889 3.114 5.824
 104MOL H1 3921 7.934 3.196 5.862
 104MOL C1 3922 7.962 2.619 5.895
 104MOL C2 3923 7.762 2.742 6.068
 104MOL C3 3924 7.856 2.934 5.694
 104MOL C4 3925 7.722 2.690 5.925
 104MOL H2 3926 7.636 2.623 5.934
 104MOL C5 3927 7.955 2.902 5.473
 104MOL H3 3928 7.965 2.835 5.388
 104MOL C6 3929 7.911 3.059 5.698
 104MOL C7 3930 7.784 2.913 5.820
 104MOL C8 3931 8.002 2.687 6.031
 104MOL H4 3932 8.049 2.610 6.093
 104MOL C9 3933 7.864 2.856 5.579
 104MOL H5 3934 7.827 2.754 5.572
 104MOL C10 3935 8.019 3.026 5.482
 104MOL H6 3936 8.086 3.056 5.402
 104MOL C11 3937 7.798 3.027 5.899
 104MOL H7 3938 7.733 3.060 5.979
 104MOL C12 3939 7.939 2.837 6.202
 104MOL H8 3940 7.904 2.800 6.299
 104MOL H9 3941 7.898 2.937 6.183
 104MOL C13 3942 8.090 2.843 6.176
 104MOL H10 3943 8.125 2.947 6.187
 104MOL H11 3944 8.136 2.769 6.242
 104MOL C14 3945 7.677 2.805 5.839
 104MOL H12 3946 7.656 2.762 5.741
 104MOL H13 3947 7.578 2.844 5.866
 104MOL C15 3948 7.993 3.106 5.595
 104MOL H14 3949 8.041 3.203 5.603
 104MOL C16 3950 8.103 2.805 6.034
 104MOL H15 3951 8.079 2.896 5.977
 104MOL H16 3952 8.205 2.774 6.009
 105MOL O1 3953 8.655 3.044 5.789
 105MOL O2 3954 8.722 2.625 6.104
 105MOL N1 3955 8.776 2.858 5.832
 105MOL H17 3956 8.803 2.863 5.735
 105MOL N2 3957 8.646 2.835 6.084
 105MOL N3 3958 8.343 2.623 5.802
 105MOL H1 3959 8.254 2.580 5.826
 105MOL C1 3960 8.682 2.954 5.862
 105MOL C2 3961 8.716 2.727 6.035
 105MOL C3 3962 8.495 2.722 5.672
 105MOL C4 3963 8.777 2.729 5.896
 105MOL H2 3964 8.883 2.706 5.912
 105MOL C5 3965 8.447 2.831 5.463
 105MOL H3 3966 8.473 2.889 5.375
 105MOL C6 3967 8.364 2.704 5.693
 105MOL C7 3968 8.564 2.658 5.782
 105MOL C8 3969 8.614 2.950 5.999
 105MOL H4 3970 8.660 3.034 6.053
 105MOL C9 3971 8.539 2.794 5.562
 105MOL H5 3972 8.644 2.817 5.549
 105MOL C10 3973 8.310 2.801 5.483
 105MOL H6 3974 8.240 2.839 5.409
 105MOL C11 3975 8.467 2.606 5.866
 105MOL H7 3976 8.472 2.550 5.958
 105MOL C12 3977 8.526 2.813 6.168
 105MOL H8 3978 8.563 2.811 6.272
 105MOL H9 3979 8.467 2.727 6.135
 105MOL C13 3980 8.432 2.933 6.143
 105MOL H10 3981 8.328 2.901 6.157
 105MOL H11 3982 8.444 3.013 6.217
 105MOL C14 3983 8.712 2.634 5.799
 105MOL H12 3984 8.766 2.638 5.704
 105MOL H13 3985 8.716 2.532 5.840
 105MOL C15 3986 8.266 2.744 5.603
 105MOL H14 3987 8.162 2.733 5.631
 105MOL C16 3988 8.465 2.966 5.996
 105MOL H15 3989 8.425 2.885 5.934
 105MOL H16 3990 8.419 3.061 5.968
 106MOL O1 3991 7.750 3.101 5.249
 106MOL O2 3992 7.426 2.809 5.561
 106MOL N1 3993 7.639 2.914 5.280
 106MOL H17 3994 7.656 2.898 5.181
 106MOL N2 3995 7.561 2.990 5.549
 106MOL N3 3996 7.238 3.181 5.268
 106MOL H1 3997 7.181 3.258 5.300
 106MOL C1 3998 7.679 3.037 5.324
 106MOL C2 3999 7.496 2.877 5.495
 106MOL C3 4000 7.379 3.075 5.128
 106MOL C4 4001 7.526 2.836 5.350
 106MOL H2 4002 7.541 2.727 5.356
 106MOL C5 4003 7.464 3.162 4.919
 106MOL H3 4004 7.534 3.149 4.838
 106MOL C6 4005 7.307 3.191 5.151
 106MOL C7 4006 7.358 2.989 5.247
 106MOL C8 4007 7.650 3.077 5.467
 106MOL H4 4008 7.744 3.069 5.523
 106MOL C9 4009 7.460 3.058 5.011
 106MOL H5 4010 7.523 2.970 5.001
 106MOL C10 4011 7.387 3.278 4.936
 106MOL H6 4012 7.403 3.365 4.874
 106MOL C11 4013 7.263 3.055 5.327
 106MOL H7 4014 7.212 3.018 5.415
 106MOL C12 4015 7.495 3.067 5.652
 106MOL H8 4016 7.528 3.027 5.748
 106MOL H9 4017 7.386 3.064 5.635
 106MOL C13 4018 7.551 3.210 5.630
 106MOL H10 4019 7.482 3.286 5.668
 106MOL H11 4020 7.637 3.213 5.698
 106MOL C14 4021 7.398 2.847 5.266
 106MOL H12 4022 7.414 2.788 5.175
 106MOL H13 4023 7.318 2.794 5.319
 106MOL C15 4024 7.308 3.291 5.050
 106MOL H14 4025 7.267 3.390 5.069
 106MOL C16 4026 7.601 3.219 5.483
 106MOL H15 4027 7.518 3.245 5.416
 106MOL H16 4028 7.681 3.294 5.478
 107MOL O1 4029 7.670 3.909 5.278
 107MOL O2 4030 8.088 3.694 5.548
 107MOL N1 4031 7.889 3.854 5.287
 107MOL H17 4032 7.902 3.895 5.196
 107MOL N2 4033 7.871 3.726 5.533
 107MOL N3 4034 7.853 3.356 5.253
 107MOL H1 4035 7.834 3.261 5.282
 107MOL C1 4036 7.758 3.853 5.338
 107MOL C2 4037 7.998 3.737 5.483
 107MOL C3 4038 7.853 3.546 5.138
 107MOL C4 4039 8.008 3.792 5.341
 107MOL H2 4040 8.087 3.868 5.333
 107MOL C5 4041 7.769 3.573 4.914
 107MOL H3 4042 7.768 3.630 4.821
 107MOL C6 4043 7.801 3.418 5.143
 107MOL C7 4044 7.946 3.562 5.247
 107MOL C8 4045 7.748 3.778 5.468
 107MOL H4 4046 7.706 3.856 5.533
 107MOL C9 4047 7.836 3.625 5.025
 107MOL H5 4048 7.886 3.721 5.017
 107MOL C10 4049 7.700 3.450 4.932
 107MOL H6 4050 7.647 3.426 4.841
 107MOL C11 4051 7.944 3.446 5.318
 107MOL H7 4052 8.003 3.412 5.402
 107MOL C12 4053 7.831 3.620 5.620
 107MOL H8 4054 7.851 3.641 5.726
 107MOL H9 4055 7.894 3.534 5.597
 107MOL C13 4056 7.688 3.585 5.595
 107MOL H10 4057 7.683 3.476 5.597
 107MOL H11 4058 7.628 3.627 5.677
 107MOL C14 4059 8.051 3.667 5.258
 107MOL H12 4060 8.076 3.709 5.159
 107MOL H13 4061 8.147 3.625 5.289
 107MOL C15 4062 7.733 3.361 5.041
 107MOL H14 4063 7.703 3.256 5.051
 107MOL C16 4064 7.655 3.655 5.466
 107MOL H15 4065 7.682 3.588 5.383
 107MOL H16 4066 7.546 3.669 5.470
 108MOL O1 4067 7.057 3.391 5.281
 108MOL O2 4068 7.004 3.827 5.592
 108MOL N1 4069 6.966 3.583 5.313
 108MOL H17 4070 6.923 3.567 5.222
 108MOL N2 4071 7.122 3.633 5.554
 108MOL N3 4072 7.395 3.832 5.280
 108MOL H1 4073 7.481 3.866 5.319
 108MOL C1 4074 7.053 3.490 5.351
 108MOL C2 4075 7.033 3.735 5.518
 108MOL C3 4076 7.243 3.745 5.141
 108MOL C4 4077 6.972 3.722 5.377
 108MOL H2 4078 6.868 3.755 5.391
 108MOL C5 4079 7.290 3.641 4.928
 108MOL H3 4080 7.250 3.601 4.835
 108MOL C6 4081 7.376 3.770 5.156
 108MOL C7 4082 7.173 3.804 5.259
 108MOL C8 4083 7.134 3.506 5.477
 108MOL H4 4084 7.090 3.431 5.542
 108MOL C9 4085 7.194 3.684 5.030
 108MOL H5 4086 7.086 3.679 5.014
 108MOL C10 4087 7.435 3.655 4.946
 108MOL H6 4088 7.503 3.605 4.878
 108MOL C11 4089 7.271 3.855 5.341
 108MOL H7 4090 7.262 3.907 5.436
 108MOL C12 4091 7.227 3.644 5.654
 108MOL H8 4092 7.188 3.628 5.755
 108MOL H9 4093 7.285 3.736 5.641
 108MOL C13 4094 7.321 3.521 5.631
 108MOL H10 4095 7.425 3.549 5.655
 108MOL H11 4096 7.299 3.435 5.697
 108MOL C14 4097 7.028 3.825 5.275
 108MOL H12 4098 6.989 3.797 5.177
 108MOL H13 4099 6.999 3.928 5.298
 108MOL C15 4100 7.470 3.714 5.068
 108MOL H14 4101 7.571 3.724 5.106
 108MOL C16 4102 7.285 3.473 5.483
 108MOL H15 4103 7.341 3.535 5.413
 108MOL H16 4104 7.302 3.367 5.462
 109MOL O1 4105 7.231 4.712 0.376
 109MOL O2 4106 7.552 4.965 0.728
 109MOL N1 4107 7.370 4.880 0.422
 109MOL H17 4108 7.344 4.924 0.335
 109MOL N2 4109 7.440 4.775 0.674
 109MOL N3 4110 7.774 4.587 0.425
 109MOL H1 4111 7.851 4.526 0.452
 109MOL C1 4112 7.308 4.765 0.456
 109MOL C2 4113 7.485 4.901 0.645
 109MOL C3 4114 7.624 4.699 0.292
 109MOL C4 4115 7.479 4.948 0.499
 109MOL H2 4116 7.462 5.057 0.504
 109MOL C5 4117 7.538 4.613 0.079
 109MOL H3 4118 7.477 4.621 6.484
 109MOL C6 4119 7.698 4.582 0.308
 109MOL C7 4120 7.649 4.780 0.400
 109MOL C8 4121 7.350 4.694 0.593
 109MOL H4 4122 7.256 4.671 0.645
 109MOL C9 4123 7.545 4.715 0.176
 109MOL H5 4124 7.486 4.806 0.171
 109MOL C10 4125 7.621 4.494 0.097
 109MOL H6 4126 7.617 4.418 0.020
 109MOL C11 4127 7.746 4.713 0.478
 109MOL H7 4128 7.794 4.750 0.568
 109MOL C12 4129 7.525 4.690 0.753
 109MOL H8 4130 7.520 4.726 0.857
 109MOL H9 4131 7.627 4.704 0.716
 109MOL C13 4132 7.465 4.546 0.725
 109MOL H10 4133 7.530 4.459 0.743
 109MOL H11 4134 7.381 4.531 0.794
 109MOL C14 4135 7.610 4.925 0.427
 109MOL H12 4136 7.594 4.977 0.331
 109MOL H13 4137 7.686 4.983 0.480
 109MOL C15 4138 7.695 4.480 0.214
 109MOL H14 4139 7.743 4.387 0.242
 109MOL C16 4140 7.408 4.556 0.584
 109MOL H15 4141 7.490 4.548 0.511
 109MOL H16 4142 7.334 4.478 0.562
 110MOL O1 4143 7.281 3.937 0.356
 110MOL O2 4144 6.920 4.104 0.723
 110MOL N1 4145 7.068 3.954 0.414
 110MOL H17 4146 7.040 3.916 0.324
 110MOL N2 4147 7.139 4.071 0.664
 110MOL N3 4148 7.123 4.435 0.400
 110MOL H1 4149 7.147 4.529 0.426
 110MOL C1 4150 7.204 3.963 0.443
 110MOL C2 4151 7.002 4.066 0.638
 110MOL C3 4152 7.105 4.255 0.275
 110MOL C4 4153 6.962 4.019 0.499
 110MOL H2 4154 6.876 3.954 0.521
 110MOL C5 4155 7.200 4.222 0.059
 110MOL H3 4156 7.218 4.159 6.468
 110MOL C6 4157 7.168 4.374 0.282
 110MOL C7 4158 7.011 4.245 0.387
 110MOL C8 4159 7.245 4.014 0.579
 110MOL H4 4160 7.287 3.927 0.631
 110MOL C9 4161 7.119 4.174 0.165
 110MOL H5 4162 7.068 4.080 0.144
 110MOL C10 4163 7.266 4.347 0.068
 110MOL H6 4164 7.339 4.373 6.486
 110MOL C11 4165 7.033 4.356 0.467
 110MOL H7 4166 6.984 4.394 0.555
 110MOL C12 4167 7.184 4.178 0.755
 110MOL H8 4168 7.143 4.149 0.852
 110MOL H9 4169 7.134 4.270 0.724
 110MOL C13 4170 7.338 4.183 0.733
 110MOL H10 4171 7.382 4.281 0.752
 110MOL H11 4172 7.384 4.117 0.807
 110MOL C14 4173 6.916 4.137 0.413
 110MOL H12 4174 6.871 4.106 0.318
 110MOL H13 4175 6.832 4.177 0.471
 110MOL C15 4176 7.246 4.431 0.177
 110MOL H14 4177 7.298 4.526 0.185
 110MOL C16 4178 7.350 4.123 0.589
 110MOL H15 4179 7.335 4.206 0.518
 110MOL H16 4180 7.452 4.087 0.573
 111MOL O1 4181 7.930 4.344 0.376
 111MOL O2 4182 7.988 3.918 0.702
 111MOL N1 4183 8.032 4.147 0.424
 111MOL H17 4184 8.086 4.143 0.339
 111MOL N2 4185 7.900 4.123 0.671
 111MOL N3 4186 7.574 3.964 0.393
 111MOL H1 4187 7.481 3.930 0.411
 111MOL C1 4188 7.950 4.253 0.453
 111MOL C2 4189 7.971 4.013 0.630
 111MOL C3 4190 7.741 4.040 0.265
 111MOL C4 4191 8.023 4.014 0.486
 111MOL H2 4192 8.127 3.981 0.490
 111MOL C5 4193 7.716 4.141 0.049
 111MOL H3 4194 7.752 4.171 6.446
 111MOL C6 4195 7.605 4.035 0.282
 111MOL C7 4196 7.793 3.980 0.384
 111MOL C8 4197 7.882 4.245 0.593
 111MOL H4 4198 7.942 4.322 0.644
 111MOL C9 4199 7.800 4.088 0.148
 111MOL H5 4200 7.907 4.099 0.136
 111MOL C10 4201 7.576 4.132 0.061
 111MOL H6 4202 7.511 4.163 6.475
 111MOL C11 4203 7.692 3.926 0.463
 111MOL H7 4204 7.681 3.864 0.550
 111MOL C12 4205 7.787 4.108 0.761
 111MOL H8 4206 7.834 4.107 0.859
 111MOL H9 4207 7.734 4.015 0.737
 111MOL C13 4208 7.709 4.235 0.745
 111MOL H10 4209 7.605 4.214 0.773
 111MOL H11 4210 7.741 4.314 0.814
 111MOL C14 4211 7.933 3.932 0.402
 111MOL H12 4212 7.990 3.924 0.309
 111MOL H13 4213 7.946 3.833 0.446
 111MOL C15 4214 7.518 4.074 0.180
 111MOL H14 4215 7.410 4.075 0.186
 111MOL C16 4216 7.732 4.276 0.603
 111MOL H15 4217 7.668 4.223 0.531
 111MOL H16 4218 7.708 4.383 0.596
 112MOL O1 4219 6.992 4.403 6.340
 112MOL O2 4220 6.662 4.137 0.168
 112MOL N1 4221 6.869 4.220 6.382
 112MOL H17 4222 6.913 4.185 6.298
 112MOL N2 4223 6.786 4.328 0.134
 112MOL N3 4224 6.427 4.474 6.346
 112MOL H1 4225 6.344 4.530 6.360
 112MOL C1 4226 6.909 4.351 6.410
 112MOL C2 4227 6.733 4.201 0.096
 112MOL C3 4228 6.601 4.387 6.231
 112MOL C4 4229 6.761 4.146 6.448
 112MOL H2 4230 6.786 4.040 6.457
 112MOL C5 4231 6.671 4.467 6.017
 112MOL H3 4232 6.737 4.465 5.931
 112MOL C6 4233 6.508 4.489 6.239
 112MOL C7 4234 6.580 4.311 6.350
 112MOL C8 4235 6.878 4.403 0.055
 112MOL H4 4236 6.978 4.401 0.101
 112MOL C9 4237 6.678 4.367 6.117
 112MOL H5 4238 6.755 4.291 6.110
 112MOL C10 4239 6.569 4.570 6.026
 112MOL H6 4240 6.554 4.639 5.943
 112MOL C11 4241 6.473 4.367 6.417
 112MOL H7 4242 6.427 4.334 0.015
 112MOL C12 4243 6.693 4.418 0.198
 112MOL H8 4244 6.667 4.396 0.302
 112MOL H9 4245 6.602 4.420 0.136
 112MOL C13 4246 6.751 4.561 0.188
 112MOL H10 4247 6.672 4.637 0.183
 112MOL H11 4248 6.831 4.578 0.261
 112MOL C14 4249 6.635 4.166 6.367
 112MOL H12 4250 6.659 4.121 6.270
 112MOL H13 4251 6.551 4.107 6.406
 112MOL C15 4252 6.484 4.573 6.142
 112MOL H14 4253 6.406 4.648 6.155
 112MOL C16 4254 6.832 4.552 0.057
 112MOL H15 4255 6.778 4.587 6.463
 112MOL H16 4256 6.918 4.620 0.061
 113MOL O1 4257 6.925 5.154 6.337
 113MOL O2 4258 7.329 4.994 0.169
 113MOL N1 4259 7.150 5.132 6.371
 113MOL H17 4260 7.169 5.167 6.278
 113MOL N2 4261 7.103 5.005 0.136
 113MOL N3 4262 7.091 4.644 6.373
 113MOL H1 4263 7.070 4.547 6.394
 113MOL C1 4264 7.019 5.112 6.408
 113MOL C2 4265 7.239 5.009 0.093
 113MOL C3 4266 7.109 4.826 6.243
 113MOL C4 4267 7.264 5.056 6.442
 113MOL H2 4268 7.346 5.129 6.443
 113MOL C5 4269 6.993 4.864 6.036
 113MOL H3 4270 6.969 4.915 5.944
 113MOL C6 4271 7.039 4.710 6.265
 113MOL C7 4272 7.208 4.839 6.349
 113MOL C8 4273 6.995 5.060 0.056
 113MOL H4 4274 6.980 5.148 0.120
 113MOL C9 4275 7.076 4.914 6.141
 113MOL H5 4276 7.123 5.012 6.135
 113MOL C10 4277 6.927 4.739 6.054
 113MOL H6 4278 6.862 4.707 5.973
 113MOL C11 4279 7.182 4.729 6.430
 113MOL H7 4280 7.234 4.698 0.024
 113MOL C12 4281 7.057 4.901 0.227
 113MOL H8 4282 7.084 4.918 0.332
 113MOL H9 4283 7.103 4.805 0.201
 113MOL C13 4284 6.908 4.902 0.214
 113MOL H10 4285 6.858 4.807 0.236
 113MOL H11 4286 6.872 4.980 0.282
 113MOL C14 4287 7.315 4.940 6.359
 113MOL H12 4288 7.350 4.977 6.262
 113MOL H13 4289 7.398 4.898 6.417
 113MOL C15 4290 6.950 4.660 6.170
 113MOL H14 4291 6.899 4.565 6.186
 113MOL C16 4292 6.887 4.954 0.067
 113MOL H15 4293 6.897 4.880 6.483
 113MOL H16 4294 6.783 4.984 0.047
 114MOL O1 4295 6.250 4.701 6.359
 114MOL O2 4296 6.195 5.153 0.160
 114MOL N1 4297 6.190 4.913 6.382
 114MOL H17 4298 6.153 4.899 6.288
 114MOL N2 4299 6.308 4.951 0.138
 114MOL N3 4300 6.630 5.141 6.343
 114MOL H1 4301 6.722 5.176 6.364
 114MOL C1 4302 6.253 4.800 6.430
 114MOL C2 4303 6.222 5.050 0.099
 114MOL C3 4304 6.469 5.043 6.222
 114MOL C4 4305 6.186 5.042 6.443
 114MOL H2 4306 6.080 5.069 6.437
 114MOL C5 4307 6.499 4.920 6.020
 114MOL H3 4308 6.453 4.866 5.938
 114MOL C6 4309 6.604 5.063 6.232
 114MOL C7 4310 6.405 5.107 6.334
 114MOL C8 4311 6.327 4.818 0.071
 114MOL H4 4312 6.297 4.742 0.144
 114MOL C9 4313 6.413 4.976 6.113
 114MOL H5 4314 6.306 4.967 6.093
 114MOL C10 4315 6.640 4.929 6.037
 114MOL H6 4316 6.703 4.876 5.966
 114MOL C11 4317 6.505 5.167 6.410
 114MOL H7 4318 6.494 5.228 0.004
 114MOL C12 4319 6.436 4.979 0.209
 114MOL H8 4320 6.425 5.006 0.314
 114MOL H9 4321 6.489 5.064 0.164
 114MOL C13 4322 6.518 4.852 0.181
 114MOL H10 4323 6.626 4.870 0.176
 114MOL H11 4324 6.504 4.777 0.260
 114MOL C14 4325 6.264 5.142 6.359
 114MOL H12 4326 6.206 5.142 6.266
 114MOL H13 4327 6.252 5.242 6.402
 114MOL C15 4328 6.694 5.004 6.144
 114MOL H14 4329 6.799 5.014 6.169
 114MOL C16 4330 6.475 4.788 0.056
 114MOL H15 4331 6.504 4.852 6.466
 114MOL H16 4332 6.492 4.681 0.044
 115MOL O1 4333 7.207 4.704 1.472
 115MOL O2 4334 7.582 4.939 1.799
 115MOL N1 4335 7.347 4.874 1.511
 115MOL H17 4336 7.314 4.911 1.423
 115MOL N2 4337 7.440 4.768 1.754
 115MOL N3 4338 7.739 4.586 1.500
 115MOL H1 4339 7.808 4.520 1.533
 115MOL C1 4340 7.298 4.751 1.542
 115MOL C2 4341 7.497 4.891 1.723
 115MOL C3 4342 7.592 4.682 1.366
 115MOL C4 4343 7.464 4.942 1.578
 115MOL H2 4344 7.441 5.049 1.586
 115MOL C5 4345 7.529 4.589 1.147
 115MOL H3 4346 7.482 4.602 1.050
 115MOL C6 4347 7.671 4.569 1.385
 115MOL C7 4348 7.621 4.777 1.472
 115MOL C8 4349 7.340 4.696 1.677
 115MOL H4 4350 7.256 4.695 1.748
 115MOL C9 4351 7.528 4.690 1.240
 115MOL H5 4352 7.477 4.784 1.218
 115MOL C10 4353 7.606 4.474 1.170
 115MOL H6 4354 7.599 4.388 1.105
 115MOL C11 4355 7.715 4.715 1.554
 115MOL H7 4356 7.751 4.744 1.652
 115MOL C12 4357 7.508 4.678 1.847
 115MOL H8 4358 7.503 4.713 1.951
 115MOL H9 4359 7.614 4.664 1.824
 115MOL C13 4360 7.445 4.540 1.823
 115MOL H10 4361 7.514 4.456 1.837
 115MOL H11 4362 7.364 4.526 1.895
 115MOL C14 4363 7.582 4.919 1.488
 115MOL H12 4364 7.560 4.968 1.392
 115MOL H13 4365 7.662 4.985 1.522
 115MOL C15 4366 7.682 4.464 1.289
 115MOL H14 4367 7.734 4.370 1.306
 115MOL C16 4368 7.388 4.543 1.679
 115MOL H15 4369 7.459 4.528 1.596
 115MOL H16 4370 7.310 4.468 1.664
 116MOL O1 4371 7.294 3.911 1.455
 116MOL O2 4372 6.902 4.051 1.796
 116MOL N1 4373 7.072 3.933 1.489
 116MOL H17 4374 7.058 3.909 1.391
 116MOL N2 4375 7.120 4.057 1.750
 116MOL N3 4376 7.102 4.437 1.484
 116MOL H1 4377 7.130 4.529 1.516
 116MOL C1 4378 7.209 3.945 1.538
 116MOL C2 4379 6.985 4.034 1.711
 116MOL C3 4380 7.095 4.259 1.353
 116MOL C4 4381 6.955 4.001 1.561
 116MOL H2 4382 6.880 3.921 1.559
 116MOL C5 4383 7.215 4.222 1.152
 116MOL H3 4384 7.239 4.160 1.067
 116MOL C6 4385 7.158 4.378 1.368
 116MOL C7 4386 7.003 4.237 1.459
 116MOL C8 4387 7.234 4.007 1.678
 116MOL H4 4388 7.283 3.928 1.736
 116MOL C9 4389 7.129 4.171 1.247
 116MOL H5 4390 7.081 4.074 1.246
 116MOL C10 4391 7.276 4.349 1.161
 116MOL H6 4392 7.347 4.390 1.090
 116MOL C11 4393 7.016 4.345 1.543
 116MOL H7 4394 6.964 4.371 1.635
 116MOL C12 4395 7.165 4.164 1.845
 116MOL H8 4396 7.154 4.119 1.945
 116MOL H9 4397 7.106 4.256 1.834
 116MOL C13 4398 7.316 4.185 1.812
 116MOL H10 4399 7.342 4.291 1.810
 116MOL H11 4400 7.388 4.144 1.884
 116MOL C14 4401 6.904 4.123 1.488
 116MOL H12 4402 6.867 4.092 1.390
 116MOL H13 4403 6.818 4.159 1.545
 116MOL C15 4404 7.249 4.426 1.275
 116MOL H14 4405 7.297 4.523 1.288
 116MOL C16 4406 7.336 4.126 1.677
 116MOL H15 4407 7.304 4.203 1.606
 116MOL H16 4408 7.441 4.093 1.669
 117MOL O1 4409 7.917 4.370 1.474
 117MOL O2 4410 7.959 3.924 1.783
 117MOL N1 4411 8.021 4.179 1.511
 117MOL H17 4412 8.052 4.190 1.415
 117MOL N2 4413 7.885 4.132 1.757
 117MOL N3 4414 7.586 3.949 1.463
 117MOL H1 4415 7.491 3.920 1.480
 117MOL C1 4416 7.934 4.273 1.544
 117MOL C2 4417 7.955 4.023 1.709
 117MOL C3 4418 7.749 4.039 1.337
 117MOL C4 4419 8.024 4.040 1.570
 117MOL H2 4420 8.130 4.026 1.594
 117MOL C5 4421 7.708 4.147 1.128
 117MOL H3 4422 7.744 4.192 1.036
 117MOL C6 4423 7.616 4.028 1.354
 117MOL C7 4424 7.812 3.959 1.440
 117MOL C8 4425 7.874 4.268 1.685
 117MOL H4 4426 7.931 4.337 1.749
 117MOL C9 4427 7.801 4.094 1.221
 117MOL H5 4428 7.907 4.087 1.195
 117MOL C10 4429 7.567 4.136 1.141
 117MOL H6 4430 7.497 4.178 1.070
 117MOL C11 4431 7.710 3.909 1.519
 117MOL H7 4432 7.726 3.861 1.615
 117MOL C12 4433 7.769 4.118 1.848
 117MOL H8 4434 7.807 4.092 1.948
 117MOL H9 4435 7.694 4.050 1.806
 117MOL C13 4436 7.699 4.255 1.843
 117MOL H10 4437 7.599 4.258 1.887
 117MOL H11 4438 7.749 4.324 1.912
 117MOL C14 4439 7.959 3.941 1.468
 117MOL H12 4440 8.020 3.945 1.377
 117MOL H13 4441 7.970 3.836 1.499
 117MOL C15 4442 7.522 4.074 1.260
 117MOL H14 4443 7.415 4.069 1.281
 117MOL C16 4444 7.728 4.304 1.703
 117MOL H15 4445 7.666 4.257 1.625
 117MOL H16 4446 7.722 4.413 1.693
 118MOL O1 4447 6.994 4.368 0.935
 118MOL O2 4448 6.627 4.128 1.250
 118MOL N1 4449 6.851 4.203 0.962
 118MOL H17 4450 6.878 4.169 0.870
 118MOL N2 4451 6.773 4.303 1.225
 118MOL N3 4452 6.459 4.458 0.944
 118MOL H1 4453 6.394 4.530 0.975
 118MOL C1 4454 6.908 4.319 1.003
 118MOL C2 4455 6.711 4.189 1.184
 118MOL C3 4456 6.592 4.343 0.810
 118MOL C4 4457 6.743 4.131 1.039
 118MOL H2 4458 6.774 4.027 1.055
 118MOL C5 4459 6.686 4.423 0.611
 118MOL H3 4460 6.741 4.405 0.519
 118MOL C6 4461 6.542 4.468 0.837
 118MOL C7 4462 6.555 4.257 0.918
 118MOL C8 4463 6.865 4.376 1.137
 118MOL H4 4464 6.963 4.372 1.185
 118MOL C9 4465 6.677 4.316 0.704
 118MOL H5 4466 6.714 4.215 0.687
 118MOL C10 4467 6.629 4.547 0.637
 118MOL H6 4468 6.651 4.621 0.561
 118MOL C11 4469 6.469 4.327 1.000
 118MOL H7 4470 6.425 4.311 1.098
 118MOL C12 4471 6.708 4.395 1.311
 118MOL H8 4472 6.729 4.370 1.416
 118MOL H9 4473 6.600 4.383 1.303
 118MOL C13 4474 6.749 4.541 1.276
 118MOL H10 4475 6.666 4.608 1.301
 118MOL H11 4476 6.830 4.571 1.344
 118MOL C14 4477 6.608 4.120 0.956
 118MOL H12 4478 6.636 4.067 0.864
 118MOL H13 4479 6.524 4.068 1.003
 118MOL C15 4480 6.564 4.579 0.757
 118MOL H14 4481 6.530 4.679 0.783
 118MOL C16 4482 6.814 4.526 1.136
 118MOL H15 4483 6.746 4.543 1.051
 118MOL H16 4484 6.903 4.587 1.117
 119MOL O1 4485 6.919 5.134 0.894
 119MOL O2 4486 7.286 4.966 1.251
 119MOL N1 4487 7.133 5.131 0.962
 119MOL H17 4488 7.171 5.167 0.875
 119MOL N2 4489 7.069 5.028 1.215
 119MOL N3 4490 7.123 4.616 0.928
 119MOL H1 4491 7.105 4.526 0.970
 119MOL C1 4492 6.999 5.106 0.984
 119MOL C2 4493 7.203 5.012 1.176
 119MOL C3 4494 7.113 4.810 0.811
 119MOL C4 4495 7.239 5.061 1.034
 119MOL H2 4496 7.318 5.135 1.051
 119MOL C5 4497 6.981 4.837 0.606
 119MOL H3 4498 6.939 4.898 0.526
 119MOL C6 4499 7.059 4.679 0.825
 119MOL C7 4500 7.201 4.838 0.916
 119MOL C8 4501 6.951 5.060 1.122
 119MOL H4 4502 6.892 5.145 1.159
 119MOL C9 4503 7.075 4.887 0.698
 119MOL H5 4504 7.100 4.992 0.687
 119MOL C10 4505 6.924 4.703 0.629
 119MOL H6 4506 6.846 4.677 0.558
 119MOL C11 4507 7.209 4.713 0.982
 119MOL H7 4508 7.276 4.686 1.062
 119MOL C12 4509 7.023 4.941 1.319
 119MOL H8 4510 7.056 4.959 1.422
 119MOL H9 4511 7.071 4.844 1.297
 119MOL C13 4512 6.874 4.912 1.294
 119MOL H10 4513 6.844 4.809 1.320
 119MOL H11 4514 6.814 4.977 1.358
 119MOL C14 4515 7.297 4.953 0.942
 119MOL H12 4516 7.314 5.009 0.850
 119MOL H13 4517 7.391 4.920 0.989
 119MOL C15 4518 6.958 4.630 0.739
 119MOL H14 4519 6.906 4.541 0.774
 119MOL C16 4520 6.858 4.940 1.140
 119MOL H15 4521 6.897 4.858 1.078
 119MOL H16 4522 6.756 4.967 1.110
 120MOL O1 4523 6.294 4.694 0.943
 120MOL O2 4524 6.216 5.136 1.236
 120MOL N1 4525 6.201 4.898 0.953
 120MOL H17 4526 6.187 4.897 0.853
 120MOL N2 4527 6.311 4.927 1.213
 120MOL N3 4528 6.643 5.091 0.915
 120MOL H1 4529 6.739 5.109 0.939
 120MOL C1 4530 6.277 4.793 1.005
 120MOL C2 4531 6.235 5.037 1.166
 120MOL C3 4532 6.472 5.015 0.789
 120MOL C4 4533 6.191 5.031 1.016
 120MOL H2 4534 6.085 5.056 1.013
 120MOL C5 4535 6.498 4.900 0.582
 120MOL H3 4536 6.456 4.853 0.493
 120MOL C6 4537 6.606 5.013 0.807
 120MOL C7 4538 6.416 5.086 0.902
 120MOL C8 4539 6.335 4.802 1.141
 120MOL H4 4540 6.293 4.711 1.186
 120MOL C9 4541 6.411 4.956 0.678
 120MOL H5 4542 6.303 4.949 0.668
 120MOL C10 4543 6.639 4.895 0.603
 120MOL H6 4544 6.701 4.861 0.520
 120MOL C11 4545 6.519 5.145 0.975
 120MOL H7 4546 6.517 5.226 1.047
 120MOL C12 4547 6.414 4.945 1.317
 120MOL H8 4548 6.369 4.960 1.416
 120MOL H9 4549 6.472 5.037 1.301
 120MOL C13 4550 6.506 4.820 1.297
 120MOL H10 4551 6.613 4.846 1.306
 120MOL H11 4552 6.473 4.741 1.365
 120MOL C14 4553 6.270 5.130 0.928
 120MOL H12 4554 6.221 5.138 0.829
 120MOL H13 4555 6.264 5.232 0.968
 120MOL C15 4556 6.694 4.958 0.712
 120MOL H14 4557 6.800 4.980 0.721
 120MOL C16 4558 6.486 4.778 1.151
 120MOL H15 4559 6.537 4.847 1.084
 120MOL H16 4560 6.508 4.671 1.137
 121MOL O1 4561 7.229 4.698 2.555
 121MOL O2 4562 7.544 4.974 2.891
 121MOL N1 4563 7.361 4.874 2.585
 121MOL H17 4564 7.335 4.899 2.490
 121MOL N2 4565 7.433 4.780 2.847
 121MOL N3 4566 7.757 4.583 2.589
 121MOL H1 4567 7.828 4.514 2.611
 121MOL C1 4568 7.307 4.756 2.630
 121MOL C2 4569 7.480 4.904 2.810
 121MOL C3 4570 7.616 4.686 2.458
 121MOL C4 4571 7.476 4.937 2.653
 121MOL H2 4572 7.447 5.042 2.653
 121MOL C5 4573 7.533 4.618 2.241
 121MOL H3 4574 7.476 4.634 2.150
 121MOL C6 4575 7.688 4.571 2.474
 121MOL C7 4576 7.640 4.772 2.568
 121MOL C8 4577 7.357 4.688 2.761
 121MOL H4 4578 7.262 4.680 2.815
 121MOL C9 4579 7.531 4.710 2.344
 121MOL H5 4580 7.470 4.799 2.338
 121MOL C10 4581 7.623 4.503 2.259
 121MOL H6 4582 7.642 4.432 2.179
 121MOL C11 4583 7.730 4.708 2.649
 121MOL H7 4584 7.779 4.743 2.738
 121MOL C12 4585 7.521 4.692 2.928
 121MOL H8 4586 7.498 4.723 3.031
 121MOL H9 4587 7.626 4.716 2.907
 121MOL C13 4588 7.481 4.548 2.896
 121MOL H10 4589 7.571 4.484 2.896
 121MOL H11 4590 7.402 4.514 2.964
 121MOL C14 4591 7.613 4.916 2.581
 121MOL H12 4592 7.602 4.967 2.485
 121MOL H13 4593 7.691 4.968 2.637
 121MOL C15 4594 7.700 4.478 2.369
 121MOL H14 4595 7.768 4.395 2.384
 121MOL C16 4596 7.418 4.552 2.757
 121MOL H15 4597 7.496 4.540 2.681
 121MOL H16 4598 7.350 4.466 2.749
 122MOL O1 4599 7.291 3.926 2.538
 122MOL O2 4600 6.920 4.079 2.897
 122MOL N1 4601 7.074 3.945 2.597
 122MOL H17 4602 7.055 3.918 2.501
 122MOL N2 4603 7.140 4.075 2.836
 122MOL N3 4604 7.128 4.427 2.575
 122MOL H1 4605 7.151 4.523 2.595
 122MOL C1 4606 7.208 3.959 2.620
 122MOL C2 4607 7.004 4.047 2.816
 122MOL C3 4608 7.099 4.245 2.453
 122MOL C4 4609 6.958 4.003 2.673
 122MOL H2 4610 6.882 3.924 2.674
 122MOL C5 4611 7.196 4.213 2.232
 122MOL H3 4612 7.205 4.156 2.140
 122MOL C6 4613 7.167 4.361 2.462
 122MOL C7 4614 7.011 4.229 2.564
 122MOL C8 4615 7.247 4.019 2.757
 122MOL H4 4616 7.278 3.933 2.817
 122MOL C9 4617 7.112 4.168 2.337
 122MOL H5 4618 7.057 4.076 2.318
 122MOL C10 4619 7.259 4.343 2.243
 122MOL H6 4620 7.321 4.397 2.171
 122MOL C11 4621 7.022 4.347 2.633
 122MOL H7 4622 6.972 4.384 2.722
 122MOL C12 4623 7.187 4.184 2.928
 122MOL H8 4624 7.145 4.169 3.028
 122MOL H9 4625 7.146 4.276 2.886
 122MOL C13 4626 7.336 4.182 2.903
 122MOL H10 4627 7.369 4.286 2.909
 122MOL H11 4628 7.384 4.120 2.980
 122MOL C14 4629 6.903 4.123 2.590
 122MOL H12 4630 6.870 4.082 2.494
 122MOL H13 4631 6.814 4.154 2.647
 122MOL C15 4632 7.245 4.417 2.358
 122MOL H14 4633 7.295 4.513 2.369
 122MOL C16 4634 7.354 4.127 2.766
 122MOL H15 4635 7.339 4.205 2.690
 122MOL H16 4636 7.456 4.087 2.761
 123MOL O1 4637 7.938 4.350 2.555
 123MOL O2 4638 7.997 3.943 2.901
 123MOL N1 4639 8.013 4.146 2.598
 123MOL H17 4640 8.064 4.135 2.510
 123MOL N2 4641 7.877 4.140 2.847
 123MOL N3 4642 7.558 3.960 2.573
 123MOL H1 4643 7.459 3.947 2.585
 123MOL C1 4644 7.942 4.256 2.629
 123MOL C2 4645 7.971 4.032 2.821
 123MOL C3 4646 7.740 4.021 2.457
 123MOL C4 4647 8.015 4.022 2.677
 123MOL H2 4648 8.120 3.990 2.685
 123MOL C5 4649 7.738 4.141 2.242
 123MOL H3 4650 7.782 4.186 2.154
 123MOL C6 4651 7.607 4.022 2.460
 123MOL C7 4652 7.788 3.951 2.572
 123MOL C8 4653 7.866 4.257 2.770
 123MOL H4 4654 7.905 4.345 2.823
 123MOL C9 4655 7.813 4.083 2.350
 123MOL H5 4656 7.919 4.063 2.336
 123MOL C10 4657 7.598 4.149 2.262
 123MOL H6 4658 7.534 4.191 2.185
 123MOL C11 4659 7.671 3.906 2.639
 123MOL H7 4660 7.651 3.846 2.727
 123MOL C12 4661 7.769 4.123 2.940
 123MOL H8 4662 7.809 4.121 3.042
 123MOL H9 4663 7.712 4.031 2.921
 123MOL C13 4664 7.682 4.242 2.911
 123MOL H10 4665 7.577 4.212 2.923
 123MOL H11 4666 7.715 4.319 2.982
 123MOL C14 4667 7.926 3.914 2.607
 123MOL H12 4668 7.981 3.889 2.516
 123MOL H13 4669 7.924 3.822 2.667
 123MOL C15 4670 7.530 4.078 2.361
 123MOL H14 4671 7.423 4.077 2.373
 123MOL C16 4672 7.712 4.286 2.769
 123MOL H15 4673 7.656 4.218 2.703
 123MOL H16 4674 7.692 4.393 2.752
 124MOL O1 4675 7.024 4.384 2.037
 124MOL O2 4676 6.659 4.139 2.350
 124MOL N1 4677 6.868 4.240 2.055
 124MOL H17 4678 6.918 4.201 1.977
 124MOL N2 4679 6.777 4.337 2.309
 124MOL N3 4680 6.463 4.495 2.029
 124MOL H1 4681 6.387 4.558 2.052
 124MOL C1 4682 6.931 4.345 2.107
 124MOL C2 4683 6.731 4.207 2.273
 124MOL C3 4684 6.618 4.390 1.899
 124MOL C4 4685 6.762 4.171 2.122
 124MOL H2 4686 6.801 4.068 2.131
 124MOL C5 4687 6.708 4.481 1.691
 124MOL H3 4688 6.773 4.475 1.604
 124MOL C6 4689 6.546 4.506 1.916
 124MOL C7 4690 6.580 4.303 1.999
 124MOL C8 4691 6.883 4.417 2.235
 124MOL H4 4692 6.972 4.429 2.297
 124MOL C9 4693 6.701 4.372 1.789
 124MOL H5 4694 6.772 4.290 1.794
 124MOL C10 4695 6.629 4.600 1.708
 124MOL H6 4696 6.627 4.684 1.638
 124MOL C11 4697 6.498 4.372 2.084
 124MOL H7 4698 6.461 4.337 2.179
 124MOL C12 4699 6.699 4.438 2.383
 124MOL H8 4700 6.696 4.414 2.490
 124MOL H9 4701 6.602 4.434 2.332
 124MOL C13 4702 6.764 4.575 2.355
 124MOL H10 4703 6.697 4.662 2.360
 124MOL H11 4704 6.835 4.600 2.434
 124MOL C14 4705 6.632 4.165 2.036
 124MOL H12 4706 6.646 4.099 1.949
 124MOL H13 4707 6.551 4.119 2.094
 124MOL C15 4708 6.548 4.612 1.822
 124MOL H14 4709 6.484 4.698 1.835
 124MOL C16 4710 6.829 4.557 2.222
 124MOL H15 4711 6.754 4.564 2.142
 124MOL H16 4712 6.909 4.631 2.209
 125MOL O1 4713 6.939 5.149 1.981
 125MOL O2 4714 7.331 5.008 2.318
 125MOL N1 4715 7.153 5.134 2.037
 125MOL H17 4716 7.171 5.167 1.942
 125MOL N2 4717 7.101 5.015 2.277
 125MOL N3 4718 7.107 4.665 2.050
 125MOL H1 4719 7.081 4.581 2.099
 125MOL C1 4720 7.021 5.111 2.064
 125MOL C2 4721 7.236 5.030 2.242
 125MOL C3 4722 7.123 4.835 1.910
 125MOL C4 4723 7.267 5.077 2.105
 125MOL H2 4724 7.347 5.149 2.125
 125MOL C5 4725 6.990 4.868 1.706
 125MOL H3 4726 6.964 4.933 1.622
 125MOL C6 4727 7.062 4.719 1.936
 125MOL C7 4728 7.222 4.850 2.008
 125MOL C8 4729 6.985 5.072 2.200
 125MOL H4 4730 6.953 5.168 2.243
 125MOL C9 4731 7.089 4.915 1.800
 125MOL H5 4732 7.144 5.005 1.777
 125MOL C10 4733 6.926 4.743 1.729
 125MOL H6 4734 6.853 4.701 1.661
 125MOL C11 4735 7.214 4.744 2.096
 125MOL H7 4736 7.285 4.720 2.174
 125MOL C12 4737 7.044 4.923 2.378
 125MOL H8 4738 7.080 4.960 2.475
 125MOL H9 4739 7.075 4.825 2.339
 125MOL C13 4740 6.892 4.924 2.360
 125MOL H10 4741 6.856 4.824 2.390
 125MOL H11 4742 6.844 4.995 2.429
 125MOL C14 4743 7.325 4.959 2.019
 125MOL H12 4744 7.370 5.006 1.931
 125MOL H13 4745 7.412 4.913 2.068
 125MOL C15 4746 6.965 4.669 1.844
 125MOL H14 4747 6.912 4.577 1.866
 125MOL C16 4748 6.874 4.967 2.215
 125MOL H15 4749 6.896 4.882 2.149
 125MOL H16 4750 6.778 5.010 2.183
 126MOL O1 4751 6.299 4.719 2.003
 126MOL O2 4752 6.219 5.147 2.308
 126MOL N1 4753 6.187 4.900 2.046
 126MOL H17 4754 6.123 4.873 1.972
 126MOL N2 4755 6.306 4.935 2.296
 126MOL N3 4756 6.592 5.128 2.031
 126MOL H1 4757 6.684 5.152 2.067
 126MOL C1 4758 6.274 4.807 2.083
 126MOL C2 4759 6.231 5.039 2.248
 126MOL C3 4760 6.440 5.044 1.882
 126MOL C4 4761 6.174 5.030 2.108
 126MOL H2 4762 6.068 5.056 2.116
 126MOL C5 4763 6.497 4.939 1.680
 126MOL H3 4764 6.477 4.880 1.591
 126MOL C6 4765 6.573 5.060 1.916
 126MOL C7 4766 6.372 5.118 1.991
 126MOL C8 4767 6.334 4.811 2.224
 126MOL H4 4768 6.299 4.727 2.285
 126MOL C9 4769 6.398 4.988 1.763
 126MOL H5 4770 6.295 4.971 1.736
 126MOL C10 4771 6.637 4.950 1.711
 126MOL H6 4772 6.709 4.910 1.641
 126MOL C11 4773 6.468 5.171 2.077
 126MOL H7 4774 6.449 5.230 2.165
 126MOL C12 4775 6.409 4.948 2.398
 126MOL H8 4776 6.366 4.918 2.494
 126MOL H9 4777 6.441 5.052 2.390
 126MOL C13 4778 6.526 4.862 2.365
 126MOL H10 4779 6.612 4.929 2.356
 126MOL H11 4780 6.537 4.795 2.451
 126MOL C14 4781 6.225 5.148 2.012
 126MOL H12 4782 6.172 5.141 1.916
 126MOL H13 4783 6.208 5.250 2.047
 126MOL C15 4784 6.675 5.005 1.838
 126MOL H14 4785 6.779 5.010 1.867
 126MOL C16 4786 6.485 4.801 2.230
 126MOL H15 4787 6.531 4.857 2.149
 126MOL H16 4788 6.498 4.693 2.218
 127MOL O1 4789 7.254 4.676 3.615
 127MOL O2 4790 7.581 4.943 3.948
 127MOL N1 4791 7.340 4.877 3.670
 127MOL H17 4792 7.317 4.905 3.575
 127MOL N2 4793 7.442 4.770 3.915
 127MOL N3 4794 7.750 4.609 3.631
 127MOL H1 4795 7.802 4.535 3.676
 127MOL C1 4796 7.310 4.746 3.695
 127MOL C2 4797 7.499 4.890 3.879
 127MOL C3 4798 7.605 4.717 3.498
 127MOL C4 4799 7.453 4.946 3.743
 127MOL H2 4800 7.422 5.051 3.758
 127MOL C5 4801 7.500 4.622 3.296
 127MOL H3 4802 7.433 4.638 3.212
 127MOL C6 4803 7.675 4.600 3.514
 127MOL C7 4804 7.627 4.805 3.610
 127MOL C8 4805 7.336 4.694 3.839
 127MOL H4 4806 7.251 4.691 3.908
 127MOL C9 4807 7.517 4.727 3.391
 127MOL H5 4808 7.472 4.824 3.371
 127MOL C10 4809 7.575 4.503 3.313
 127MOL H6 4810 7.580 4.425 3.238
 127MOL C11 4811 7.723 4.733 3.689
 127MOL H7 4812 7.771 4.769 3.779
 127MOL C12 4813 7.505 4.681 4.004
 127MOL H8 4814 7.495 4.716 4.107
 127MOL H9 4815 7.612 4.690 3.982
 127MOL C13 4816 7.438 4.545 3.986
 127MOL H10 4817 7.512 4.468 4.013
 127MOL H11 4818 7.351 4.535 4.052
 127MOL C14 4819 7.568 4.943 3.641
 127MOL H12 4820 7.534 4.978 3.542
 127MOL H13 4821 7.648 5.009 3.677
 127MOL C15 4822 7.661 4.491 3.424
 127MOL H14 4823 7.717 4.398 3.430
 127MOL C16 4824 7.390 4.551 3.840
 127MOL H15 4825 7.471 4.529 3.770
 127MOL H16 4826 7.300 4.490 3.827
 128MOL O1 4827 7.304 3.890 3.678
 128MOL O2 4828 6.908 4.078 3.982
 128MOL N1 4829 7.084 3.919 3.707
 128MOL H17 4830 7.068 3.875 3.618
 128MOL N2 4831 7.127 4.061 3.938
 128MOL N3 4832 7.111 4.418 3.642
 128MOL H1 4833 7.136 4.511 3.671
 128MOL C1 4834 7.217 3.943 3.740
 128MOL C2 4835 6.995 4.043 3.904
 128MOL C3 4836 7.120 4.227 3.527
 128MOL C4 4837 6.967 3.992 3.763
 128MOL H2 4838 6.879 3.928 3.773
 128MOL C5 4839 7.225 4.194 3.316
 128MOL H3 4840 7.244 4.136 3.226
 128MOL C6 4841 7.166 4.358 3.535
 128MOL C7 4842 7.024 4.210 3.640
 128MOL C8 4843 7.244 4.008 3.871
 128MOL H4 4844 7.288 3.931 3.936
 128MOL C9 4845 7.149 4.142 3.420
 128MOL H5 4846 7.114 4.039 3.426
 128MOL C10 4847 7.268 4.323 3.319
 128MOL H6 4848 7.329 4.356 3.235
 128MOL C11 4849 7.029 4.328 3.709
 128MOL H7 4850 6.976 4.357 3.799
 128MOL C12 4851 7.169 4.176 4.019
 128MOL H8 4852 7.137 4.159 4.123
 128MOL H9 4853 7.118 4.262 3.975
 128MOL C13 4854 7.324 4.182 4.007
 128MOL H10 4855 7.355 4.287 4.008
 128MOL H11 4856 7.366 4.130 4.094
 128MOL C14 4857 6.919 4.098 3.667
 128MOL H12 4858 6.887 4.046 3.576
 128MOL H13 4859 6.829 4.144 3.709
 128MOL C15 4860 7.244 4.408 3.434
 128MOL H14 4861 7.268 4.513 3.421
 128MOL C16 4862 7.342 4.130 3.863
 128MOL H15 4863 7.310 4.205 3.790
 128MOL H16 4864 7.448 4.111 3.842
 129MOL O1 4865 7.911 4.372 3.655
 129MOL O2 4866 8.015 3.943 3.961
 129MOL N1 4867 8.001 4.170 3.682
 129MOL H17 4868 8.045 4.186 3.592
 129MOL N2 4869 7.874 4.132 3.937
 129MOL N3 4870 7.584 3.937 3.666
 129MOL H1 4871 7.498 3.890 3.688
 129MOL C1 4872 7.923 4.272 3.725
 129MOL C2 4873 7.970 4.036 3.895
 129MOL C3 4874 7.737 4.026 3.528
 129MOL C4 4875 8.013 4.042 3.753
 129MOL H2 4876 8.117 4.008 3.750
 129MOL C5 4877 7.687 4.141 3.321
 129MOL H3 4878 7.718 4.188 3.228
 129MOL C6 4879 7.604 4.017 3.549
 129MOL C7 4880 7.801 3.953 3.635
 129MOL C8 4881 7.860 4.259 3.869
 129MOL H4 4882 7.928 4.320 3.930
 129MOL C9 4883 7.781 4.092 3.417
 129MOL H5 4884 7.888 4.098 3.399
 129MOL C10 4885 7.550 4.137 3.352
 129MOL H6 4886 7.482 4.178 3.279
 129MOL C11 4887 7.709 3.896 3.715
 129MOL H7 4888 7.717 3.836 3.805
 129MOL C12 4889 7.765 4.112 4.038
 129MOL H8 4890 7.808 4.097 4.138
 129MOL H9 4891 7.696 4.036 4.001
 129MOL C13 4892 7.693 4.244 4.033
 129MOL H10 4893 7.590 4.221 4.061
 129MOL H11 4894 7.746 4.307 4.106
 129MOL C14 4895 7.950 3.928 3.669
 129MOL H12 4896 8.011 3.924 3.578
 129MOL H13 4897 7.968 3.834 3.722
 129MOL C15 4898 7.507 4.068 3.464
 129MOL H14 4899 7.401 4.051 3.484
 129MOL C16 4900 7.713 4.290 3.890
 129MOL H15 4901 7.653 4.231 3.819
 129MOL H16 4902 7.695 4.397 3.874
 130MOL O1 4903 6.989 4.381 3.115
 130MOL O2 4904 6.656 4.104 3.446
 130MOL N1 4905 6.879 4.192 3.166
 130MOL H17 4906 6.915 4.149 3.082
 130MOL N2 4907 6.771 4.297 3.408
 130MOL N3 4908 6.487 4.478 3.146
 130MOL H1 4909 6.415 4.542 3.174
 130MOL C1 4910 6.917 4.316 3.191
 130MOL C2 4911 6.726 4.170 3.369
 130MOL C3 4912 6.626 4.372 3.007
 130MOL C4 4913 6.763 4.123 3.223
 130MOL H2 4914 6.793 4.019 3.239
 130MOL C5 4915 6.690 4.445 2.789
 130MOL H3 4916 6.728 4.428 2.689
 130MOL C6 4917 6.565 4.491 3.032
 130MOL C7 4918 6.594 4.277 3.117
 130MOL C8 4919 6.863 4.376 3.327
 130MOL H4 4920 6.960 4.387 3.379
 130MOL C9 4921 6.692 4.344 2.887
 130MOL H5 4922 6.730 4.245 2.864
 130MOL C10 4923 6.623 4.567 2.816
 130MOL H6 4924 6.625 4.641 2.737
 130MOL C11 4925 6.507 4.345 3.196
 130MOL H7 4926 6.455 4.320 3.288
 130MOL C12 4927 6.689 4.369 3.497
 130MOL H8 4928 6.686 4.323 3.597
 130MOL H9 4929 6.589 4.349 3.459
 130MOL C13 4930 6.746 4.515 3.474
 130MOL H10 4931 6.669 4.589 3.496
 130MOL H11 4932 6.824 4.527 3.551
 130MOL C14 4933 6.634 4.133 3.138
 130MOL H12 4934 6.660 4.094 3.038
 130MOL H13 4935 6.551 4.079 3.185
 130MOL C15 4936 6.555 4.594 2.940
 130MOL H14 4937 6.509 4.689 2.965
 130MOL C16 4938 6.810 4.515 3.333
 130MOL H15 4939 6.729 4.536 3.261
 130MOL H16 4940 6.884 4.594 3.316
 131MOL O1 4941 6.893 5.169 3.124
 131MOL O2 4942 7.297 4.959 3.413
 131MOL N1 4943 7.114 5.133 3.143
 131MOL H17 4944 7.124 5.189 3.060
 131MOL N2 4945 7.071 4.961 3.366
 131MOL N3 4946 7.089 4.640 3.095
 131MOL H1 4947 7.080 4.545 3.128
 131MOL C1 4948 6.984 5.113 3.189
 131MOL C2 4949 7.205 4.996 3.337
 131MOL C3 4950 7.096 4.816 2.955
 131MOL C4 4951 7.229 5.066 3.203
 131MOL H2 4952 7.299 5.146 3.231
 131MOL C5 4953 6.979 4.843 2.756
 131MOL H3 4954 6.949 4.910 2.676
 131MOL C6 4955 7.048 4.690 2.971
 131MOL C7 4956 7.182 4.846 3.070
 131MOL C8 4957 6.960 5.032 3.315
 131MOL H4 4958 6.944 5.102 3.397
 131MOL C9 4959 7.068 4.894 2.853
 131MOL H5 4960 7.100 4.995 2.831
 131MOL C10 4961 6.932 4.709 2.768
 131MOL H6 4962 6.874 4.667 2.687
 131MOL C11 4963 7.172 4.733 3.155
 131MOL H7 4964 7.223 4.723 3.249
 131MOL C12 4965 7.032 4.864 3.474
 131MOL H8 4966 7.064 4.870 3.578
 131MOL H9 4967 7.056 4.759 3.454
 131MOL C13 4968 6.881 4.860 3.465
 131MOL H10 4969 6.835 4.761 3.480
 131MOL H11 4970 6.832 4.921 3.542
 131MOL C14 4971 7.272 4.964 3.090
 131MOL H12 4972 7.285 5.026 3.000
 131MOL H13 4973 7.376 4.946 3.121
 131MOL C15 4974 6.966 4.629 2.879
 131MOL H14 4975 6.937 4.524 2.885
 131MOL C16 4976 6.856 4.928 3.325
 131MOL H15 4977 6.872 4.854 3.246
 131MOL H16 4978 6.756 4.965 3.297
 132MOL O1 4979 6.310 4.694 3.112
 132MOL O2 4980 6.210 5.139 3.407
 132MOL N1 4981 6.206 4.891 3.124
 132MOL H17 4982 6.183 4.878 3.026
 132MOL N2 4983 6.326 4.944 3.380
 132MOL N3 4984 6.632 5.122 3.097
 132MOL H1 4985 6.727 5.141 3.126
 132MOL C1 4986 6.291 4.797 3.174
 132MOL C2 4987 6.237 5.043 3.334
 132MOL C3 4988 6.467 5.039 2.962
 132MOL C4 4989 6.189 5.029 3.189
 132MOL H2 4990 6.083 5.057 3.194
 132MOL C5 4991 6.508 4.932 2.753
 132MOL H3 4992 6.463 4.890 2.663
 132MOL C6 4993 6.605 5.044 2.981
 132MOL C7 4994 6.403 5.106 3.077
 132MOL C8 4995 6.347 4.818 3.314
 132MOL H4 4996 6.312 4.737 3.380
 132MOL C9 4997 6.418 4.985 2.843
 132MOL H5 4998 6.312 4.980 2.819
 132MOL C10 4999 6.644 4.924 2.781
 132MOL H6 5000 6.716 4.896 2.704
 132MOL C11 5001 6.509 5.164 3.156
 132MOL H7 5002 6.508 5.224 3.246
 132MOL C12 5003 6.440 4.967 3.479
 132MOL H8 5004 6.397 4.974 3.580
 132MOL H9 5005 6.499 5.055 3.453
 132MOL C13 5006 6.523 4.840 3.464
 132MOL H10 5007 6.632 4.856 3.466
 132MOL H11 5008 6.494 4.762 3.536
 132MOL C14 5009 6.256 5.130 3.101
 132MOL H12 5010 6.189 5.143 3.015
 132MOL H13 5011 6.238 5.220 3.161
 132MOL C15 5012 6.700 4.987 2.896
 132MOL H14 5013 6.806 5.010 2.904
 132MOL C16 5014 6.491 4.782 3.330
 132MOL H15 5015 6.554 4.827 3.252
 132MOL H16 5016 6.508 4.673 3.324
 133MOL O1 5017 7.186 4.678 4.718
 133MOL O2 5018 7.526 4.916 5.067
 133MOL N1 5019 7.347 4.836 4.751
 133MOL H17 5020 7.321 4.879 4.663
 133MOL N2 5021 7.405 4.741 5.010
 133MOL N3 5022 7.725 4.575 4.740
 133MOL H1 5023 7.776 4.494 4.774
 133MOL C1 5024 7.279 4.722 4.783
 133MOL C2 5025 7.465 4.858 4.978
 133MOL C3 5026 7.612 4.701 4.599
 133MOL C4 5027 7.451 4.915 4.834
 133MOL H2 5028 7.423 5.021 4.839
 133MOL C5 5029 7.544 4.632 4.376
 133MOL H3 5030 7.497 4.629 4.278
 133MOL C6 5031 7.668 4.577 4.615
 133MOL C7 5032 7.625 4.775 4.727
 133MOL C8 5033 7.315 4.660 4.920
 133MOL H4 5034 7.219 4.659 4.974
 133MOL C9 5035 7.551 4.731 4.475
 133MOL H5 5036 7.500 4.826 4.464
 133MOL C10 5037 7.607 4.511 4.398
 133MOL H6 5038 7.611 4.444 4.313
 133MOL C11 5039 7.696 4.692 4.814
 133MOL H7 5040 7.732 4.716 4.913
 133MOL C12 5041 7.480 4.647 5.095
 133MOL H8 5042 7.464 4.676 5.199
 133MOL H9 5043 7.583 4.638 5.058
 133MOL C13 5044 7.417 4.511 5.065
 133MOL H10 5045 7.485 4.429 5.093
 133MOL H11 5046 7.332 4.518 5.134
 133MOL C14 5047 7.587 4.919 4.759
 133MOL H12 5048 7.587 4.970 4.662
 133MOL H13 5049 7.666 4.969 4.815
 133MOL C15 5050 7.681 4.482 4.515
 133MOL H14 5051 7.739 4.391 4.528
 133MOL C16 5052 7.363 4.516 4.919
 133MOL H15 5053 7.440 4.500 4.842
 133MOL H16 5054 7.285 4.442 4.901
 134MOL O1 5055 7.300 3.902 4.694
 134MOL O2 5056 6.891 4.048 5.026
 134MOL N1 5057 7.080 3.930 4.726
 134MOL H17 5058 7.066 3.917 4.627
 134MOL N2 5059 7.112 4.038 4.991
 134MOL N3 5060 7.102 4.393 4.738
 134MOL H1 5061 7.115 4.490 4.762
 134MOL C1 5062 7.210 3.941 4.769
 134MOL C2 5063 6.979 4.008 4.953
 134MOL C3 5064 7.090 4.220 4.594
 134MOL C4 5065 6.958 3.971 4.799
 134MOL H2 5066 6.892 3.884 4.801
 134MOL C5 5067 7.206 4.188 4.388
 134MOL H3 5068 7.228 4.135 4.296
 134MOL C6 5069 7.156 4.337 4.622
 134MOL C7 5070 6.988 4.203 4.696
 134MOL C8 5071 7.231 4.000 4.910
 134MOL H4 5072 7.278 3.913 4.958
 134MOL C9 5073 7.111 4.145 4.481
 134MOL H5 5074 7.046 4.059 4.464
 134MOL C10 5075 7.275 4.307 4.411
 134MOL H6 5076 7.350 4.338 4.339
 134MOL C11 5077 7.004 4.304 4.793
 134MOL H7 5078 6.949 4.328 4.882
 134MOL C12 5079 7.153 4.138 5.093
 134MOL H8 5080 7.132 4.103 5.194
 134MOL H9 5081 7.094 4.230 5.080
 134MOL C13 5082 7.302 4.157 5.066
 134MOL H10 5083 7.327 4.260 5.092
 134MOL H11 5084 7.355 4.096 5.142
 134MOL C14 5085 6.889 4.094 4.724
 134MOL H12 5086 6.845 4.061 4.629
 134MOL H13 5087 6.798 4.119 4.779
 134MOL C15 5088 7.250 4.386 4.529
 134MOL H14 5089 7.310 4.473 4.554
 134MOL C16 5090 7.331 4.121 4.918
 134MOL H15 5091 7.302 4.193 4.840
 134MOL H16 5092 7.433 4.084 4.900
 135MOL O1 5093 7.906 4.343 4.682
 135MOL O2 5094 7.993 3.938 5.026
 135MOL N1 5095 8.016 4.150 4.735
 135MOL H17 5096 8.049 4.157 4.639
 135MOL N2 5097 7.889 4.132 4.982
 135MOL N3 5098 7.574 3.929 4.701
 135MOL H1 5099 7.480 3.916 4.735
 135MOL C1 5100 7.930 4.251 4.763
 135MOL C2 5101 7.971 4.026 4.947
 135MOL C3 5102 7.743 4.009 4.575
 135MOL C4 5103 8.020 4.021 4.805
 135MOL H2 5104 8.126 3.994 4.810
 135MOL C5 5105 7.717 4.149 4.384
 135MOL H3 5106 7.753 4.217 4.307
 135MOL C6 5107 7.604 4.003 4.588
 135MOL C7 5108 7.800 3.941 4.686
 135MOL C8 5109 7.866 4.249 4.904
 135MOL H4 5110 7.909 4.334 4.958
 135MOL C9 5111 7.803 4.082 4.474
 135MOL H5 5112 7.910 4.091 4.465
 135MOL C10 5113 7.584 4.130 4.389
 135MOL H6 5114 7.523 4.164 4.306
 135MOL C11 5115 7.693 3.893 4.764
 135MOL H7 5116 7.699 3.850 4.863
 135MOL C12 5117 7.784 4.129 5.086
 135MOL H8 5118 7.827 4.140 5.186
 135MOL H9 5119 7.740 4.029 5.078
 135MOL C13 5120 7.683 4.235 5.050
 135MOL H10 5121 7.579 4.203 5.066
 135MOL H11 5122 7.710 4.320 5.114
 135MOL C14 5123 7.944 3.915 4.719
 135MOL H12 5124 7.998 3.907 4.624
 135MOL H13 5125 7.972 3.820 4.765
 135MOL C15 5126 7.522 4.057 4.493
 135MOL H14 5127 7.415 4.044 4.503
 135MOL C16 5128 7.714 4.270 4.904
 135MOL H15 5129 7.668 4.198 4.836
 135MOL H16 5130 7.674 4.367 4.875
 136MOL O1 5131 6.954 4.399 4.186
 136MOL O2 5132 6.625 4.125 4.507
 136MOL N1 5133 6.862 4.198 4.229
 136MOL H17 5134 6.890 4.167 4.137
 136MOL N2 5135 6.741 4.312 4.465
 136MOL N3 5136 6.471 4.463 4.192
 136MOL H1 5137 6.398 4.531 4.209
 136MOL C1 5138 6.893 4.326 4.264
 136MOL C2 5139 6.705 4.182 4.437
 136MOL C3 5140 6.619 4.364 4.066
 136MOL C4 5141 6.755 4.129 4.298
 136MOL H2 5142 6.776 4.023 4.314
 136MOL C5 5143 6.694 4.450 3.853
 136MOL H3 5144 6.767 4.439 3.774
 136MOL C6 5145 6.552 4.479 4.082
 136MOL C7 5146 6.587 4.276 4.173
 136MOL C8 5147 6.857 4.381 4.408
 136MOL H4 5148 6.941 4.365 4.477
 136MOL C9 5149 6.684 4.349 3.948
 136MOL H5 5150 6.743 4.259 3.934
 136MOL C10 5151 6.626 4.570 3.872
 136MOL H6 5152 6.626 4.652 3.800
 136MOL C11 5153 6.491 4.340 4.254
 136MOL H7 5154 6.441 4.314 4.346
 136MOL C12 5155 6.672 4.391 4.566
 136MOL H8 5156 6.681 4.342 4.663
 136MOL H9 5157 6.569 4.409 4.535
 136MOL C13 5158 6.748 4.529 4.548
 136MOL H10 5159 6.685 4.617 4.569
 136MOL H11 5160 6.829 4.534 4.621
 136MOL C14 5161 6.641 4.137 4.191
 136MOL H12 5162 6.672 4.087 4.099
 136MOL H13 5163 6.561 4.069 4.223
 136MOL C15 5164 6.566 4.590 3.997
 136MOL H14 5165 6.522 4.687 4.018
 136MOL C16 5166 6.817 4.529 4.412
 136MOL H15 5167 6.754 4.573 4.334
 136MOL H16 5168 6.900 4.601 4.416
 137MOL O1 5169 6.922 5.136 4.144
 137MOL O2 5170 7.280 4.953 4.495
 137MOL N1 5171 7.132 5.127 4.206
 137MOL H17 5172 7.149 5.168 4.115
 137MOL N2 5173 7.061 4.991 4.455
 137MOL N3 5174 7.106 4.656 4.203
 137MOL H1 5175 7.087 4.564 4.239
 137MOL C1 5176 6.996 5.106 4.233
 137MOL C2 5177 7.199 4.993 4.417
 137MOL C3 5178 7.120 4.827 4.058
 137MOL C4 5179 7.237 5.062 4.282
 137MOL H2 5180 7.311 5.141 4.298
 137MOL C5 5181 6.993 4.852 3.850
 137MOL H3 5182 6.961 4.904 3.761
 137MOL C6 5183 7.053 4.714 4.087
 137MOL C7 5184 7.212 4.850 4.162
 137MOL C8 5185 6.948 5.043 4.369
 137MOL H4 5186 6.899 5.129 4.415
 137MOL C9 5187 7.089 4.906 3.946
 137MOL H5 5188 7.136 5.004 3.939
 137MOL C10 5189 6.923 4.727 3.883
 137MOL H6 5190 6.855 4.692 3.806
 137MOL C11 5191 7.213 4.740 4.246
 137MOL H7 5192 7.285 4.714 4.322
 137MOL C12 5193 7.015 4.883 4.540
 137MOL H8 5194 7.041 4.921 4.640
 137MOL H9 5195 7.069 4.790 4.521
 137MOL C13 5196 6.870 4.873 4.518
 137MOL H10 5197 6.847 4.767 4.536
 137MOL H11 5198 6.824 4.930 4.601
 137MOL C14 5199 7.306 4.962 4.190
 137MOL H12 5200 7.351 5.017 4.106
 137MOL H13 5201 7.399 4.930 4.240
 137MOL C15 5202 6.954 4.658 4.003
 137MOL H14 5203 6.888 4.583 4.045
 137MOL C16 5204 6.840 4.940 4.382
 137MOL H15 5205 6.848 4.868 4.299
 137MOL H16 5206 6.741 4.987 4.374
 138MOL O1 5207 6.304 4.707 4.165
 138MOL O2 5208 6.212 5.134 4.472
 138MOL N1 5209 6.204 4.908 4.183
 138MOL H17 5210 6.196 4.903 4.082
 138MOL N2 5211 6.300 4.927 4.453
 138MOL N3 5212 6.651 5.115 4.165
 138MOL H1 5213 6.746 5.149 4.170
 138MOL C1 5214 6.278 4.805 4.234
 138MOL C2 5215 6.233 5.034 4.400
 138MOL C3 5216 6.477 5.022 4.044
 138MOL C4 5217 6.196 5.040 4.251
 138MOL H2 5218 6.091 5.073 4.248
 138MOL C5 5219 6.497 4.910 3.838
 138MOL H3 5220 6.451 4.856 3.756
 138MOL C6 5221 6.613 5.040 4.054
 138MOL C7 5222 6.421 5.108 4.149
 138MOL C8 5223 6.332 4.807 4.379
 138MOL H4 5224 6.282 4.729 4.439
 138MOL C9 5225 6.416 4.968 3.932
 138MOL H5 5226 6.309 4.968 3.915
 138MOL C10 5227 6.638 4.925 3.846
 138MOL H6 5228 6.701 4.892 3.763
 138MOL C11 5229 6.530 5.149 4.233
 138MOL H7 5230 6.537 5.211 4.321
 138MOL C12 5231 6.398 4.937 4.567
 138MOL H8 5232 6.352 4.916 4.664
 138MOL H9 5233 6.445 5.036 4.562
 138MOL C13 5234 6.508 4.834 4.539
 138MOL H10 5235 6.603 4.882 4.567
 138MOL H11 5236 6.505 4.744 4.603
 138MOL C14 5237 6.276 5.143 4.170
 138MOL H12 5238 6.228 5.153 4.072
 138MOL H13 5239 6.262 5.240 4.220
 138MOL C15 5240 6.697 4.987 3.956
 138MOL H14 5241 6.804 5.002 3.963
 138MOL C16 5242 6.486 4.790 4.392
 138MOL H15 5243 6.544 4.859 4.331
 138MOL H16 5244 6.508 4.686 4.364
 139MOL O1 5245 7.197 4.688 5.796
 139MOL O2 5246 7.567 4.963 6.089
 139MOL N1 5247 7.339 4.865 5.811
 139MOL H17 5248 7.318 4.901 5.719
 139MOL N2 5249 7.429 4.785 6.072
 139MOL N3 5250 7.715 4.599 5.830
 139MOL H1 5251 7.794 4.538 5.842
 139MOL C1 5252 7.284 4.745 5.860
 139MOL C2 5253 7.479 4.904 6.026
 139MOL C3 5254 7.575 4.701 5.690
 139MOL C4 5255 7.441 4.945 5.876
 139MOL H2 5256 7.394 5.044 5.881
 139MOL C5 5257 7.507 4.597 5.486
 139MOL H3 5258 7.442 4.603 5.400
 139MOL C6 5259 7.648 4.583 5.712
 139MOL C7 5260 7.611 4.796 5.788
 139MOL C8 5261 7.322 4.709 6.006
 139MOL H4 5262 7.229 4.730 6.060
 139MOL C9 5263 7.497 4.707 5.572
 139MOL H5 5264 7.438 4.791 5.539
 139MOL C10 5265 7.584 4.481 5.512
 139MOL H6 5266 7.576 4.398 5.442
 139MOL C11 5267 7.695 4.732 5.879
 139MOL H7 5268 7.746 4.774 5.965
 139MOL C12 5269 7.500 4.695 6.170
 139MOL H8 5270 7.493 4.722 6.276
 139MOL H9 5271 7.606 4.699 6.142
 139MOL C13 5272 7.434 4.556 6.160
 139MOL H10 5273 7.498 4.467 6.165
 139MOL H11 5274 7.355 4.538 6.233
 139MOL C14 5275 7.570 4.940 5.793
 139MOL H12 5276 7.556 4.957 5.685
 139MOL H13 5277 7.643 5.003 5.844
 139MOL C15 5278 7.649 4.472 5.633
 139MOL H14 5279 7.712 4.387 5.658
 139MOL C16 5280 7.366 4.567 6.024
 139MOL H15 5281 7.435 4.542 5.942
 139MOL H16 5282 7.285 4.493 6.017
 140MOL O1 5283 7.298 3.918 5.818
 140MOL O2 5284 6.902 4.086 6.142
 140MOL N1 5285 7.081 3.942 5.856
 140MOL H17 5286 7.062 3.903 5.764
 140MOL N2 5287 7.126 4.075 6.103
 140MOL N3 5288 7.083 4.433 5.814
 140MOL H1 5289 7.087 4.531 5.838
 140MOL C1 5290 7.211 3.952 5.897
 140MOL C2 5291 6.992 4.059 6.066
 140MOL C3 5292 7.083 4.247 5.686
 140MOL C4 5293 6.961 4.006 5.924
 140MOL H2 5294 6.885 3.930 5.943
 140MOL C5 5295 7.205 4.236 5.471
 140MOL H3 5296 7.246 4.188 5.383
 140MOL C6 5297 7.133 4.376 5.700
 140MOL C7 5298 6.990 4.229 5.797
 140MOL C8 5299 7.237 4.005 6.039
 140MOL H4 5300 7.263 3.913 6.093
 140MOL C9 5301 7.117 4.173 5.568
 140MOL H5 5302 7.083 4.071 5.554
 140MOL C10 5303 7.247 4.364 5.482
 140MOL H6 5304 7.323 4.400 5.414
 140MOL C11 5305 6.995 4.341 5.877
 140MOL H7 5306 6.938 4.364 5.966
 140MOL C12 5307 7.172 4.191 6.185
 140MOL H8 5308 7.126 4.199 6.285
 140MOL H9 5309 7.139 4.286 6.141
 140MOL C13 5310 7.326 4.184 6.178
 140MOL H10 5311 7.360 4.288 6.171
 140MOL H11 5312 7.377 4.137 6.263
 140MOL C14 5313 6.900 4.111 5.828
 140MOL H12 5314 6.874 4.064 5.732
 140MOL H13 5315 6.800 4.145 5.859
 140MOL C15 5316 7.218 4.436 5.601
 140MOL H14 5317 7.251 4.537 5.622
 140MOL C16 5318 7.352 4.097 6.056
 140MOL H15 5319 7.371 4.169 5.975
 140MOL H16 5320 7.451 4.052 6.069
 141MOL O1 5321 7.906 4.384 5.817
 141MOL O2 5322 8.010 3.944 6.125
 141MOL N1 5323 8.008 4.179 5.835
 141MOL H17 5324 8.060 4.197 5.750
 141MOL N2 5325 7.896 4.142 6.088
 141MOL N3 5326 7.568 3.953 5.826
 141MOL H1 5327 7.476 3.916 5.846
 141MOL C1 5328 7.924 4.278 5.878
 141MOL C2 5329 7.983 4.038 6.050
 141MOL C3 5330 7.724 4.051 5.692
 141MOL C4 5331 8.020 4.041 5.899
 141MOL H2 5332 8.127 4.022 5.906
 141MOL C5 5333 7.677 4.145 5.475
 141MOL H3 5334 7.703 4.189 5.379
 141MOL C6 5335 7.589 4.020 5.708
 141MOL C7 5336 7.796 3.981 5.798
 141MOL C8 5337 7.860 4.261 6.018
 141MOL H4 5338 7.912 4.335 6.080
 141MOL C9 5339 7.776 4.107 5.572
 141MOL H5 5340 7.880 4.134 5.559
 141MOL C10 5341 7.545 4.110 5.489
 141MOL H6 5342 7.473 4.121 5.408
 141MOL C11 5343 7.698 3.923 5.875
 141MOL H7 5344 7.707 3.846 5.951
 141MOL C12 5345 7.794 4.114 6.189
 141MOL H8 5346 7.839 4.102 6.288
 141MOL H9 5347 7.745 4.017 6.171
 141MOL C13 5348 7.696 4.231 6.182
 141MOL H10 5349 7.597 4.197 6.215
 141MOL H11 5350 7.723 4.313 6.249
 141MOL C14 5351 7.944 3.950 5.803
 141MOL H12 5352 7.988 3.947 5.703
 141MOL H13 5353 7.955 3.845 5.834
 141MOL C15 5354 7.495 4.044 5.606
 141MOL H14 5355 7.392 4.014 5.620
 141MOL C16 5356 7.708 4.274 6.031
 141MOL H15 5357 7.647 4.202 5.974
 141MOL H16 5358 7.670 4.376 6.017
 142MOL O1 5359 6.992 4.378 5.240
 142MOL O2 5360 6.642 4.105 5.558
 142MOL N1 5361 6.847 4.202 5.271
 142MOL H17 5362 6.880 4.166 5.182
 142MOL N2 5363 6.776 4.290 5.532
 142MOL N3 5364 6.454 4.477 5.262
 142MOL H1 5365 6.382 4.545 5.281
 142MOL C1 5366 6.910 4.320 5.313
 142MOL C2 5367 6.721 4.172 5.489
 142MOL C3 5368 6.608 4.365 5.136
 142MOL C4 5369 6.744 4.124 5.338
 142MOL H2 5370 6.770 4.018 5.333
 142MOL C5 5371 6.682 4.438 4.924
 142MOL H3 5372 6.742 4.426 4.834
 142MOL C6 5373 6.529 4.480 5.149
 142MOL C7 5374 6.574 4.284 5.245
 142MOL C8 5375 6.870 4.374 5.457
 142MOL H4 5376 6.965 4.378 5.511
 142MOL C9 5377 6.682 4.341 5.020
 142MOL H5 5378 6.745 4.254 5.004
 142MOL C10 5379 6.611 4.559 4.938
 142MOL H6 5380 6.622 4.632 4.859
 142MOL C11 5381 6.482 4.353 5.327
 142MOL H7 5382 6.422 4.327 5.413
 142MOL C12 5383 6.699 4.378 5.618
 142MOL H8 5384 6.707 4.345 5.722
 142MOL H9 5385 6.596 4.373 5.581
 142MOL C13 5386 6.754 4.516 5.602
 142MOL H10 5387 6.679 4.592 5.626
 142MOL H11 5388 6.834 4.523 5.676
 142MOL C14 5389 6.611 4.137 5.259
 142MOL H12 5390 6.621 4.087 5.162
 142MOL H13 5391 6.528 4.085 5.310
 142MOL C15 5392 6.541 4.584 5.057
 142MOL H14 5393 6.488 4.679 5.064
 142MOL C16 5394 6.807 4.511 5.462
 142MOL H15 5395 6.729 4.538 5.390
 142MOL H16 5396 6.886 4.585 5.446
 143MOL O1 5397 6.885 5.136 5.229
 143MOL O2 5398 7.289 4.989 5.559
 143MOL N1 5399 7.107 5.118 5.275
 143MOL H17 5400 7.126 5.147 5.180
 143MOL N2 5401 7.069 5.004 5.525
 143MOL N3 5402 7.071 4.642 5.255
 143MOL H1 5403 7.052 4.547 5.285
 143MOL C1 5404 6.973 5.103 5.306
 143MOL C2 5405 7.200 5.030 5.489
 143MOL C3 5406 7.086 4.819 5.121
 143MOL C4 5407 7.223 5.066 5.345
 143MOL H2 5408 7.303 5.142 5.347
 143MOL C5 5409 6.975 4.836 4.904
 143MOL H3 5410 6.965 4.887 4.809
 143MOL C6 5411 7.024 4.701 5.143
 143MOL C7 5412 7.170 4.844 5.237
 143MOL C8 5413 6.950 5.054 5.448
 143MOL H4 5414 6.912 5.140 5.503
 143MOL C9 5415 7.058 4.896 5.002
 143MOL H5 5416 7.116 4.983 4.972
 143MOL C10 5417 6.910 4.710 4.934
 143MOL H6 5418 6.838 4.678 4.859
 143MOL C11 5419 7.166 4.727 5.311
 143MOL H7 5420 7.220 4.701 5.401
 143MOL C12 5421 7.035 4.895 5.618
 143MOL H8 5422 7.061 4.926 5.720
 143MOL H9 5423 7.077 4.801 5.582
 143MOL C13 5424 6.883 4.884 5.599
 143MOL H10 5425 6.855 4.779 5.613
 143MOL H11 5426 6.831 4.951 5.670
 143MOL C14 5427 7.279 4.949 5.263
 143MOL H12 5428 7.321 4.987 5.169
 143MOL H13 5429 7.364 4.908 5.318
 143MOL C15 5430 6.934 4.644 5.054
 143MOL H14 5431 6.878 4.553 5.074
 143MOL C16 5432 6.861 4.933 5.461
 143MOL H15 5433 6.890 4.850 5.396
 143MOL H16 5434 6.756 4.958 5.444
 144MOL O1 5435 6.286 4.709 5.268
 144MOL O2 5436 6.218 5.139 5.587
 144MOL N1 5437 6.172 4.901 5.299
 144MOL H17 5438 6.128 4.888 5.209
 144MOL N2 5439 6.327 4.952 5.541
 144MOL N3 5440 6.604 5.107 5.251
 144MOL H1 5441 6.700 5.137 5.262
 144MOL C1 5442 6.263 4.807 5.339
 144MOL C2 5443 6.232 5.048 5.505
 144MOL C3 5444 6.436 5.033 5.130
 144MOL C4 5445 6.168 5.038 5.363
 144MOL H2 5446 6.065 5.068 5.384
 144MOL C5 5447 6.460 4.903 4.927
 144MOL H3 5448 6.418 4.848 4.843
 144MOL C6 5449 6.572 5.032 5.143
 144MOL C7 5450 6.383 5.109 5.242
 144MOL C8 5451 6.334 4.826 5.473
 144MOL H4 5452 6.290 4.754 5.543
 144MOL C9 5453 6.374 4.964 5.025
 144MOL H5 5454 6.270 4.982 4.999
 144MOL C10 5455 6.602 4.901 4.945
 144MOL H6 5456 6.664 4.842 4.878
 144MOL C11 5457 6.491 5.142 5.325
 144MOL H7 5458 6.495 5.205 5.412
 144MOL C12 5459 6.447 4.971 5.634
 144MOL H8 5460 6.409 4.986 5.736
 144MOL H9 5461 6.508 5.055 5.598
 144MOL C13 5462 6.528 4.843 5.618
 144MOL H10 5463 6.634 4.872 5.624
 144MOL H11 5464 6.510 4.767 5.695
 144MOL C14 5465 6.239 5.145 5.276
 144MOL H12 5466 6.189 5.150 5.179
 144MOL H13 5467 6.232 5.241 5.329
 144MOL C15 5468 6.663 4.975 5.048
 144MOL H14 5469 6.770 4.977 5.067
 144MOL C16 5470 6.485 4.790 5.475
 144MOL H15 5471 6.535 4.837 5.390
 144MOL H16 5472 6.495 4.683 5.453
 145MOL O1 5473 6.454 5.981 0.376
 145MOL O2 5474 6.802 6.222 0.699
 145MOL N1 5475 6.598 6.149 0.414
 145MOL H17 5476 6.557 6.193 0.333
 145MOL N2 5477 6.680 6.040 0.659
 145MOL N3 5478 6.987 5.869 0.410
 145MOL H1 5479 7.053 5.797 0.435
 145MOL C1 5480 6.545 6.025 0.444
 145MOL C2 5481 6.730 6.158 0.627
 145MOL C3 5482 6.837 5.976 0.270
 145MOL C4 5483 6.706 6.213 0.487
 145MOL H2 5484 6.681 6.320 0.486
 145MOL C5 5485 6.766 5.888 0.065
 145MOL H3 5486 6.711 5.888 6.466
 145MOL C6 5487 6.914 5.867 0.294
 145MOL C7 5488 6.871 6.064 0.382
 145MOL C8 5489 6.578 5.963 0.579
 145MOL H4 5490 6.488 5.979 0.639
 145MOL C9 5491 6.758 5.998 0.154
 145MOL H5 5492 6.700 6.088 0.136
 145MOL C10 5493 6.844 5.780 0.089
 145MOL H6 5494 6.841 5.700 0.017
 145MOL C11 5495 6.959 5.998 0.466
 145MOL H7 5496 6.998 6.027 0.563
 145MOL C12 5497 6.745 5.950 0.757
 145MOL H8 5498 6.725 5.979 0.861
 145MOL H9 5499 6.853 5.949 0.740
 145MOL C13 5500 6.678 5.815 0.732
 145MOL H10 5501 6.738 5.726 0.752
 145MOL H11 5502 6.582 5.800 0.781
 145MOL C14 5503 6.830 6.206 0.406
 145MOL H12 5504 6.807 6.247 0.307
 145MOL H13 5505 6.915 6.258 0.452
 145MOL C15 5506 6.913 5.763 0.211
 145MOL H14 5507 6.962 5.670 0.239
 145MOL C16 5508 6.630 5.819 0.587
 145MOL H15 5509 6.711 5.802 0.515
 145MOL H16 5510 6.554 5.742 0.567
 146MOL O1 5511 6.543 5.193 0.401
 146MOL O2 5512 6.123 5.339 0.701
 146MOL N1 5513 6.325 5.227 0.415
 146MOL H17 5514 6.313 5.174 0.330
 146MOL N2 5515 6.344 5.334 0.681
 146MOL N3 5516 6.361 5.714 0.405
 146MOL H1 5517 6.386 5.809 0.428
 146MOL C1 5518 6.449 5.239 0.466
 146MOL C2 5519 6.215 5.314 0.634
 146MOL C3 5520 6.341 5.534 0.268
 146MOL C4 5521 6.202 5.279 0.482
 146MOL H2 5522 6.129 5.198 0.491
 146MOL C5 5523 6.480 5.506 0.068
 146MOL H3 5524 6.495 5.462 6.465
 146MOL C6 5525 6.400 5.658 0.286
 146MOL C7 5526 6.260 5.512 0.386
 146MOL C8 5527 6.466 5.297 0.606
 146MOL H4 5528 6.510 5.213 0.660
 146MOL C9 5529 6.380 5.455 0.158
 146MOL H5 5530 6.322 5.368 0.129
 146MOL C10 5531 6.528 5.639 0.085
 146MOL H6 5532 6.589 5.683 0.006
 146MOL C11 5533 6.291 5.615 0.478
 146MOL H7 5534 6.249 5.635 0.576
 146MOL C12 5535 6.386 5.441 0.775
 146MOL H8 5536 6.367 5.400 0.875
 146MOL H9 5537 6.325 5.532 0.768
 146MOL C13 5538 6.534 5.472 0.749
 146MOL H10 5539 6.548 5.580 0.759
 146MOL H11 5540 6.589 5.440 0.838
 146MOL C14 5541 6.159 5.406 0.403
 146MOL H12 5542 6.129 5.376 0.302
 146MOL H13 5543 6.075 5.457 0.452
 146MOL C15 5544 6.484 5.719 0.194
 146MOL H14 5545 6.523 5.819 0.211
 146MOL C16 5546 6.563 5.413 0.612
 146MOL H15 5547 6.535 5.493 0.543
 146MOL H16 5548 6.669 5.389 0.599
 147MOL O1 5549 7.182 5.670 0.417
 147MOL O2 5550 7.233 5.218 0.700
 147MOL N1 5551 7.257 5.452 0.425
 147MOL H17 5552 7.314 5.462 0.342
 147MOL N2 5553 7.126 5.418 0.673
 147MOL N3 5554 6.815 5.235 0.385
 147MOL H1 5555 6.722 5.204 0.407
 147MOL C1 5556 7.179 5.560 0.474
 147MOL C2 5557 7.205 5.311 0.628
 147MOL C3 5558 6.977 5.329 0.268
 147MOL C4 5559 7.253 5.314 0.485
 147MOL H2 5560 7.358 5.285 0.495
 147MOL C5 5561 6.943 5.445 0.059
 147MOL H3 5562 6.981 5.492 6.464
 147MOL C6 5563 6.844 5.321 0.281
 147MOL C7 5564 7.035 5.246 0.367
 147MOL C8 5565 7.106 5.546 0.601
 147MOL H4 5566 7.150 5.628 0.659
 147MOL C9 5567 7.033 5.392 0.152
 147MOL H5 5568 7.140 5.393 0.137
 147MOL C10 5569 6.802 5.422 0.077
 147MOL H6 5570 6.738 5.446 6.487
 147MOL C11 5571 6.939 5.189 0.439
 147MOL H7 5572 6.950 5.118 0.519
 147MOL C12 5573 7.004 5.379 0.748
 147MOL H8 5574 7.021 5.366 0.856
 147MOL H9 5575 6.958 5.293 0.698
 147MOL C13 5576 6.911 5.498 0.731
 147MOL H10 5577 6.803 5.480 0.737
 147MOL H11 5578 6.915 5.564 0.819
 147MOL C14 5579 7.180 5.211 0.391
 147MOL H12 5580 7.234 5.218 0.296
 147MOL H13 5581 7.190 5.111 0.436
 147MOL C15 5582 6.751 5.357 0.186
 147MOL H14 5583 6.646 5.334 0.205
 147MOL C16 5584 6.952 5.571 0.602
 147MOL H15 5585 6.914 5.513 0.517
 147MOL H16 5586 6.924 5.677 0.588
 148MOL O1 5587 6.248 5.669 6.360
 148MOL O2 5588 5.899 5.426 0.187
 148MOL N1 5589 6.094 5.509 6.390
 148MOL H17 5590 6.124 5.471 6.301
 148MOL N2 5591 5.997 5.617 0.130
 148MOL N3 5592 5.708 5.786 6.358
 148MOL H1 5593 5.634 5.851 6.383
 148MOL C1 5594 6.167 5.620 6.430
 148MOL C2 5595 5.956 5.491 0.103
 148MOL C3 5596 5.849 5.675 6.228
 148MOL C4 5597 5.987 5.440 6.456
 148MOL H2 5598 6.001 5.331 6.461
 148MOL C5 5599 5.921 5.731 6.009
 148MOL H3 5600 5.988 5.701 5.929
 148MOL C6 5601 5.777 5.787 6.237
 148MOL C7 5602 5.821 5.588 6.337
 148MOL C8 5603 6.114 5.683 0.068
 148MOL H4 5604 6.194 5.662 0.140
 148MOL C9 5605 5.922 5.640 6.115
 148MOL H5 5606 5.988 5.555 6.119
 148MOL C10 5607 5.849 5.848 6.016
 148MOL H6 5608 5.858 5.908 5.926
 148MOL C11 5609 5.723 5.654 6.412
 148MOL H7 5610 5.672 5.614 0.003
 148MOL C12 5611 5.920 5.706 0.213
 148MOL H8 5612 5.912 5.683 0.320
 148MOL H9 5613 5.826 5.721 0.159
 148MOL C13 5614 5.994 5.839 0.212
 148MOL H10 5615 5.922 5.922 0.200
 148MOL H11 5616 6.066 5.853 0.293
 148MOL C14 5617 5.864 5.447 6.365
 148MOL H12 5618 5.891 5.398 6.271
 148MOL H13 5619 5.780 5.396 6.413
 148MOL C15 5620 5.767 5.876 6.129
 148MOL H14 5621 5.712 5.970 6.133
 148MOL C16 5622 6.077 5.830 0.082
 148MOL H15 5623 6.028 5.851 6.481
 148MOL H16 5624 6.172 5.885 0.083
 149MOL O1 5625 6.175 6.450 6.332
 149MOL O2 5626 6.572 6.299 0.172
 149MOL N1 5627 6.389 6.402 6.359
 149MOL H17 5628 6.398 6.426 6.261
 149MOL N2 5629 6.356 6.299 0.134
 149MOL N3 5630 6.356 5.932 6.373
 149MOL H1 5631 6.323 5.839 6.396
 149MOL C1 5632 6.261 6.401 6.403
 149MOL C2 5633 6.480 6.321 0.095
 149MOL C3 5634 6.383 6.111 6.239
 149MOL C4 5635 6.505 6.354 6.436
 149MOL H2 5636 6.569 6.443 6.434
 149MOL C5 5637 6.266 6.157 6.041
 149MOL H3 5638 6.249 6.220 5.954
 149MOL C6 5639 6.321 5.991 6.247
 149MOL C7 5640 6.468 6.124 6.356
 149MOL C8 5641 6.239 6.342 0.046
 149MOL H4 5642 6.193 6.428 0.096
 149MOL C9 5643 6.359 6.199 6.139
 149MOL H5 5644 6.415 6.292 6.133
 149MOL C10 5645 6.197 6.040 6.046
 149MOL H6 5646 6.118 6.018 5.975
 149MOL C11 5647 6.448 6.016 6.442
 149MOL H7 5648 6.504 5.990 0.036
 149MOL C12 5649 6.316 6.193 0.227
 149MOL H8 5650 6.332 6.227 0.330
 149MOL H9 5651 6.369 6.100 0.203
 149MOL C13 5652 6.166 6.183 0.204
 149MOL H10 5653 6.136 6.082 0.235
 149MOL H11 5654 6.120 6.259 0.270
 149MOL C14 5655 6.566 6.233 6.381
 149MOL H12 5656 6.626 6.264 6.295
 149MOL H13 5657 6.650 6.195 6.441
 149MOL C15 5658 6.220 5.956 6.157
 149MOL H14 5659 6.158 5.868 6.172
 149MOL C16 5660 6.151 6.215 0.057
 149MOL H15 5661 6.195 6.136 6.490
 149MOL H16 5662 6.053 6.247 0.019
 150MOL O1 5663 5.524 6.011 6.357
 150MOL O2 5664 5.494 6.449 0.188
 150MOL N1 5665 5.427 6.207 6.395
 150MOL H17 5666 5.392 6.196 6.300
 150MOL N2 5667 5.591 6.245 0.139
 150MOL N3 5668 5.915 6.405 6.361
 150MOL H1 5669 6.005 6.445 6.382
 150MOL C1 5670 5.512 6.106 6.432
 150MOL C2 5671 5.497 6.349 0.116
 150MOL C3 5672 5.751 6.318 6.237
 150MOL C4 5673 5.449 6.342 6.457
 150MOL H2 5674 5.352 6.393 6.453
 150MOL C5 5675 5.773 6.215 6.022
 150MOL H3 5676 5.726 6.181 5.930
 150MOL C6 5677 5.885 6.335 6.247
 150MOL C7 5678 5.689 6.375 6.356
 150MOL C8 5679 5.571 6.110 0.082
 150MOL H4 5680 5.516 6.048 0.153
 150MOL C9 5681 5.688 6.256 6.126
 150MOL H5 5682 5.580 6.252 6.127
 150MOL C10 5683 5.913 6.214 6.038
 150MOL H6 5684 5.972 6.171 5.957
 150MOL C11 5685 5.794 6.439 6.424
 150MOL H7 5686 5.786 6.503 0.015
 150MOL C12 5687 5.703 6.261 0.225
 150MOL H8 5688 5.673 6.281 0.329
 150MOL H9 5689 5.770 6.343 0.198
 150MOL C13 5690 5.778 6.130 0.207
 150MOL H10 5691 5.886 6.147 0.205
 150MOL H11 5692 5.764 6.064 0.294
 150MOL C14 5693 5.546 6.428 6.371
 150MOL H12 5694 5.507 6.436 6.268
 150MOL H13 5695 5.547 6.530 6.410
 150MOL C15 5696 5.970 6.285 6.148
 150MOL H14 5697 6.078 6.291 6.160
 150MOL C16 5698 5.717 6.055 0.091
 150MOL H15 5699 5.776 6.078 0.001
 150MOL H16 5700 5.714 5.947 0.108
 151MOL O1 5701 6.463 5.988 1.488
 151MOL O2 5702 6.820 6.238 1.790
 151MOL N1 5703 6.606 6.155 1.510
 151MOL H17 5704 6.575 6.190 1.420
 151MOL N2 5705 6.702 6.053 1.750
 151MOL N3 5706 7.008 5.887 1.476
 151MOL H1 5707 7.083 5.821 1.489
 151MOL C1 5708 6.545 6.042 1.555
 151MOL C2 5709 6.746 6.180 1.713
 151MOL C3 5710 6.835 5.979 1.366
 151MOL C4 5711 6.719 6.231 1.573
 151MOL H2 5712 6.699 6.338 1.573
 151MOL C5 5713 6.757 5.897 1.155
 151MOL H3 5714 6.709 5.914 1.059
 151MOL C6 5715 6.912 5.870 1.375
 151MOL C7 5716 6.879 6.068 1.475
 151MOL C8 5717 6.591 5.985 1.687
 151MOL H4 5718 6.503 5.992 1.752
 151MOL C9 5719 6.743 5.994 1.255
 151MOL H5 5720 6.680 6.082 1.253
 151MOL C10 5721 6.836 5.780 1.175
 151MOL H6 5722 6.845 5.710 1.092
 151MOL C11 5723 6.989 6.006 1.532
 151MOL H7 5724 7.057 6.053 1.603
 151MOL C12 5725 6.789 5.952 1.815
 151MOL H8 5726 6.808 5.984 1.919
 151MOL H9 5727 6.883 5.932 1.762
 151MOL C13 5728 6.708 5.824 1.822
 151MOL H10 5729 6.776 5.740 1.835
 151MOL H11 5730 6.645 5.832 1.911
 151MOL C14 5731 6.849 6.213 1.491
 151MOL H12 5732 6.837 6.259 1.392
 151MOL H13 5733 6.940 6.252 1.537
 151MOL C15 5734 6.911 5.762 1.290
 151MOL H14 5735 6.979 5.679 1.306
 151MOL C16 5736 6.620 5.831 1.695
 151MOL H15 5737 6.679 5.795 1.610
 151MOL H16 5738 6.528 5.774 1.717
 152MOL O1 5739 6.539 5.215 1.460
 152MOL O2 5740 6.149 5.381 1.799
 152MOL N1 5741 6.327 5.232 1.504
 152MOL H17 5742 6.318 5.195 1.411
 152MOL N2 5743 6.371 5.362 1.752
 152MOL N3 5744 6.371 5.727 1.494
 152MOL H1 5745 6.382 5.824 1.520
 152MOL C1 5746 6.457 5.253 1.543
 152MOL C2 5747 6.237 5.351 1.719
 152MOL C3 5748 6.375 5.538 1.371
 152MOL C4 5749 6.221 5.293 1.577
 152MOL H2 5750 6.135 5.224 1.576
 152MOL C5 5751 6.479 5.520 1.156
 152MOL H3 5752 6.505 5.463 1.068
 152MOL C6 5753 6.428 5.665 1.387
 152MOL C7 5754 6.271 5.525 1.467
 152MOL C8 5755 6.488 5.312 1.678
 152MOL H4 5756 6.532 5.223 1.726
 152MOL C9 5757 6.397 5.460 1.256
 152MOL H5 5758 6.341 5.369 1.240
 152MOL C10 5759 6.533 5.646 1.176
 152MOL H6 5760 6.591 5.690 1.095
 152MOL C11 5761 6.276 5.638 1.551
 152MOL H7 5762 6.212 5.666 1.634
 152MOL C12 5763 6.420 5.460 1.851
 152MOL H8 5764 6.410 5.425 1.954
 152MOL H9 5765 6.361 5.552 1.847
 152MOL C13 5766 6.565 5.494 1.818
 152MOL H10 5767 6.591 5.600 1.820
 152MOL H11 5768 6.631 5.456 1.897
 152MOL C14 5769 6.175 5.412 1.487
 152MOL H12 5770 6.132 5.380 1.391
 152MOL H13 5771 6.085 5.452 1.537
 152MOL C15 5772 6.507 5.723 1.289
 152MOL H14 5773 6.547 5.823 1.297
 152MOL C16 5774 6.589 5.422 1.679
 152MOL H15 5775 6.588 5.490 1.594
 152MOL H16 5776 6.687 5.373 1.682
 153MOL O1 5777 7.162 5.656 1.472
 153MOL O2 5778 7.261 5.232 1.791
 153MOL N1 5779 7.265 5.457 1.501
 153MOL H17 5780 7.296 5.466 1.405
 153MOL N2 5781 7.155 5.433 1.765
 153MOL N3 5782 6.834 5.257 1.497
 153MOL H1 5783 6.741 5.236 1.532
 153MOL C1 5784 7.186 5.560 1.543
 153MOL C2 5785 7.239 5.329 1.721
 153MOL C3 5786 6.992 5.326 1.353
 153MOL C4 5787 7.275 5.326 1.569
 153MOL H2 5788 7.380 5.299 1.552
 153MOL C5 5789 6.966 5.416 1.134
 153MOL H3 5790 7.000 5.457 1.040
 153MOL C6 5791 6.857 5.322 1.372
 153MOL C7 5792 7.057 5.256 1.467
 153MOL C8 5793 7.126 5.555 1.684
 153MOL H4 5794 7.175 5.638 1.736
 153MOL C9 5795 7.052 5.381 1.238
 153MOL H5 5796 7.158 5.371 1.214
 153MOL C10 5797 6.827 5.411 1.158
 153MOL H6 5798 6.756 5.445 1.083
 153MOL C11 5799 6.954 5.203 1.551
 153MOL H7 5800 6.955 5.134 1.634
 153MOL C12 5801 7.041 5.406 1.849
 153MOL H8 5802 7.075 5.400 1.953
 153MOL H9 5803 6.998 5.308 1.823
 153MOL C13 5804 6.941 5.518 1.824
 153MOL H10 5805 6.834 5.496 1.836
 153MOL H11 5806 6.954 5.599 1.897
 153MOL C14 5807 7.198 5.216 1.500
 153MOL H12 5808 7.255 5.195 1.409
 153MOL H13 5809 7.215 5.124 1.556
 153MOL C15 5810 6.768 5.364 1.276
 153MOL H14 5811 6.661 5.365 1.294
 153MOL C16 5812 6.977 5.578 1.687
 153MOL H15 5813 6.926 5.522 1.608
 153MOL H16 5814 6.937 5.680 1.681
 154MOL O1 5815 6.248 5.682 0.930
 154MOL O2 5816 5.898 5.434 1.247
 154MOL N1 5817 6.124 5.504 0.971
 154MOL H17 5818 6.152 5.472 0.879
 154MOL N2 5819 6.017 5.612 1.203
 154MOL N3 5820 5.747 5.773 0.948
 154MOL H1 5821 5.680 5.844 0.972
 154MOL C1 5822 6.170 5.625 1.011
 154MOL C2 5823 5.984 5.482 1.178
 154MOL C3 5824 5.884 5.653 0.811
 154MOL C4 5825 6.022 5.427 1.041
 154MOL H2 5826 6.054 5.324 1.057
 154MOL C5 5827 5.962 5.724 0.598
 154MOL H3 5828 6.014 5.706 0.504
 154MOL C6 5829 5.818 5.774 0.832
 154MOL C7 5830 5.848 5.568 0.922
 154MOL C8 5831 6.134 5.677 1.148
 154MOL H4 5832 6.228 5.662 1.204
 154MOL C9 5833 5.955 5.620 0.695
 154MOL H5 5834 5.986 5.517 0.682
 154MOL C10 5835 5.904 5.853 0.623
 154MOL H6 5836 5.899 5.930 0.546
 154MOL C11 5837 5.766 5.644 1.007
 154MOL H7 5838 5.715 5.620 1.099
 154MOL C12 5839 5.934 5.707 1.282
 154MOL H8 5840 5.918 5.663 1.381
 154MOL H9 5841 5.839 5.728 1.232
 154MOL C13 5842 6.013 5.833 1.281
 154MOL H10 5843 5.947 5.919 1.269
 154MOL H11 5844 6.064 5.842 1.378
 154MOL C14 5845 5.894 5.426 0.952
 154MOL H12 5846 5.916 5.374 0.858
 154MOL H13 5847 5.814 5.368 1.000
 154MOL C15 5848 5.823 5.876 0.737
 154MOL H14 5849 5.762 5.966 0.743
 154MOL C16 5850 6.102 5.828 1.157
 154MOL H15 5851 6.046 5.870 1.073
 154MOL H16 5852 6.204 5.867 1.166
 155MOL O1 5853 6.177 6.464 0.915
 155MOL O2 5854 6.572 6.312 1.241
 155MOL N1 5855 6.393 6.417 0.947
 155MOL H17 5856 6.407 6.452 0.853
 155MOL N2 5857 6.347 6.299 1.199
 155MOL N3 5858 6.366 5.925 0.923
 155MOL H1 5859 6.335 5.837 0.962
 155MOL C1 5860 6.260 6.409 0.987
 155MOL C2 5861 6.481 6.324 1.165
 155MOL C3 5862 6.382 6.120 0.808
 155MOL C4 5863 6.512 6.361 1.017
 155MOL H2 5864 6.581 6.446 1.022
 155MOL C5 5865 6.266 6.181 0.610
 155MOL H3 5866 6.250 6.248 0.526
 155MOL C6 5867 6.314 5.997 0.816
 155MOL C7 5868 6.477 6.129 0.914
 155MOL C8 5869 6.226 6.348 1.128
 155MOL H4 5870 6.166 6.423 1.183
 155MOL C9 5871 6.362 6.206 0.707
 155MOL H5 5872 6.427 6.293 0.704
 155MOL C10 5873 6.195 6.055 0.608
 155MOL H6 5874 6.123 6.042 0.528
 155MOL C11 5875 6.465 6.008 0.980
 155MOL H7 5876 6.512 5.983 1.074
 155MOL C12 5877 6.314 6.193 1.293
 155MOL H8 5878 6.336 6.227 1.395
 155MOL H9 5879 6.368 6.102 1.265
 155MOL C13 5880 6.171 6.165 1.272
 155MOL H10 5881 6.153 6.057 1.270
 155MOL H11 5882 6.107 6.217 1.345
 155MOL C14 5883 6.572 6.239 0.953
 155MOL H12 5884 6.611 6.267 0.854
 155MOL H13 5885 6.663 6.208 1.007
 155MOL C15 5886 6.209 5.974 0.721
 155MOL H14 5887 6.150 5.883 0.729
 155MOL C16 5888 6.146 6.228 1.130
 155MOL H15 5889 6.181 6.163 1.048
 155MOL H16 5890 6.041 6.249 1.102
 156MOL O1 5891 5.559 5.998 0.911
 156MOL O2 5892 5.459 6.422 1.239
 156MOL N1 5893 5.446 6.188 0.950
 156MOL H17 5894 5.379 6.163 0.879
 156MOL N2 5895 5.583 6.230 1.191
 156MOL N3 5896 5.876 6.422 0.944
 156MOL H1 5897 5.969 6.447 0.975
 156MOL C1 5898 5.537 6.091 0.985
 156MOL C2 5899 5.483 6.327 1.164
 156MOL C3 5900 5.713 6.325 0.823
 156MOL C4 5901 5.427 6.321 1.019
 156MOL H2 5902 5.321 6.350 1.027
 156MOL C5 5903 5.741 6.216 0.606
 156MOL H3 5904 5.697 6.167 0.520
 156MOL C6 5905 5.846 6.351 0.831
 156MOL C7 5906 5.649 6.402 0.925
 156MOL C8 5907 5.609 6.106 1.116
 156MOL H4 5908 5.566 6.024 1.175
 156MOL C9 5909 5.660 6.263 0.712
 156MOL H5 5910 5.552 6.258 0.704
 156MOL C10 5911 5.880 6.248 0.615
 156MOL H6 5912 5.941 6.224 0.529
 156MOL C11 5913 5.753 6.451 1.003
 156MOL H7 5914 5.739 6.510 1.093
 156MOL C12 5915 5.701 6.256 1.285
 156MOL H8 5916 5.670 6.269 1.389
 156MOL H9 5917 5.755 6.344 1.247
 156MOL C13 5918 5.791 6.133 1.261
 156MOL H10 5919 5.896 6.154 1.285
 156MOL H11 5920 5.769 6.056 1.335
 156MOL C14 5921 5.503 6.435 0.938
 156MOL H12 5922 5.461 6.433 0.837
 156MOL H13 5923 5.476 6.530 0.986
 156MOL C15 5924 5.935 6.315 0.730
 156MOL H14 5925 6.041 6.335 0.741
 156MOL C16 5926 5.760 6.091 1.120
 156MOL H15 5927 5.829 6.141 1.051
 156MOL H16 5928 5.785 5.985 1.112
 157MOL O1 5929 6.497 5.988 2.538
 157MOL O2 5930 6.810 6.260 2.883
 157MOL N1 5931 6.612 6.169 2.593
 157MOL H17 5932 6.589 6.205 2.501
 157MOL N2 5933 6.697 6.070 2.837
 157MOL N3 5934 7.004 5.883 2.565
 157MOL H1 5935 7.074 5.813 2.586
 157MOL C1 5936 6.570 6.042 2.617
 157MOL C2 5937 6.741 6.197 2.806
 157MOL C3 5938 6.859 5.989 2.435
 157MOL C4 5939 6.722 6.234 2.659
 157MOL H2 5940 6.692 6.340 2.665
 157MOL C5 5941 6.779 5.913 2.232
 157MOL H3 5942 6.722 5.929 2.141
 157MOL C6 5943 6.930 5.875 2.453
 157MOL C7 5944 6.890 6.074 2.546
 157MOL C8 5945 6.596 5.991 2.761
 157MOL H4 5946 6.503 5.991 2.818
 157MOL C9 5947 6.780 6.017 2.326
 157MOL H5 5948 6.721 6.108 2.322
 157MOL C10 5949 6.862 5.796 2.241
 157MOL H6 5950 6.844 5.723 2.162
 157MOL C11 5951 6.983 6.007 2.624
 157MOL H7 5952 7.047 6.033 2.707
 157MOL C12 5953 6.775 5.984 2.921
 157MOL H8 5954 6.756 6.023 3.022
 157MOL H9 5955 6.882 5.973 2.903
 157MOL C13 5956 6.715 5.844 2.912
 157MOL H10 5957 6.789 5.764 2.928
 157MOL H11 5958 6.631 5.830 2.982
 157MOL C14 5959 6.849 6.216 2.578
 157MOL H12 5960 6.833 6.263 2.480
 157MOL H13 5961 6.927 6.273 2.629
 157MOL C15 5962 6.940 5.779 2.352
 157MOL H14 5963 6.997 5.688 2.367
 157MOL C16 5964 6.651 5.845 2.771
 157MOL H15 5965 6.733 5.826 2.701
 157MOL H16 5966 6.577 5.769 2.744
 158MOL O1 5967 6.536 5.226 2.536
 158MOL O2 5968 6.120 5.332 2.854
 158MOL N1 5969 6.317 5.240 2.571
 158MOL H17 5970 6.298 5.192 2.484
 158MOL N2 5971 6.347 5.358 2.821
 158MOL N3 5972 6.368 5.730 2.579
 158MOL H1 5973 6.375 5.830 2.594
 158MOL C1 5974 6.445 5.256 2.613
 158MOL C2 5975 6.219 5.324 2.784
 158MOL C3 5976 6.358 5.551 2.446
 158MOL C4 5977 6.202 5.305 2.636
 158MOL H2 5978 6.120 5.232 2.628
 158MOL C5 5979 6.472 5.530 2.237
 158MOL H3 5980 6.518 5.470 2.159
 158MOL C6 5981 6.411 5.673 2.461
 158MOL C7 5982 6.265 5.538 2.556
 158MOL C8 5983 6.468 5.317 2.749
 158MOL H4 5984 6.529 5.245 2.805
 158MOL C9 5985 6.384 5.472 2.332
 158MOL H5 5986 6.335 5.376 2.318
 158MOL C10 5987 6.530 5.658 2.255
 158MOL H6 5988 6.594 5.702 2.179
 158MOL C11 5989 6.275 5.647 2.641
 158MOL H7 5990 6.220 5.662 2.733
 158MOL C12 5991 6.375 5.463 2.920
 158MOL H8 5992 6.373 5.434 3.026
 158MOL H9 5993 6.311 5.550 2.903
 158MOL C13 5994 6.525 5.505 2.885
 158MOL H10 5995 6.532 5.615 2.886
 158MOL H11 5996 6.577 5.462 2.971
 158MOL C14 5997 6.154 5.435 2.569
 158MOL H12 5998 6.124 5.400 2.470
 158MOL H13 5999 6.061 5.475 2.612
 158MOL C15 6000 6.491 5.730 2.365
 158MOL H14 6001 6.531 5.830 2.364
 158MOL C16 6002 6.560 5.444 2.753
 158MOL H15 6003 6.541 5.505 2.664
 158MOL H16 6004 6.667 5.421 2.742
 159MOL O1 6005 7.154 5.640 2.572
 159MOL O2 6006 7.215 5.217 2.888
 159MOL N1 6007 7.255 5.445 2.608
 159MOL H17 6008 7.294 5.462 2.516
 159MOL N2 6009 7.129 5.417 2.865
 159MOL N3 6010 6.832 5.235 2.547
 159MOL H1 6011 6.738 5.199 2.558
 159MOL C1 6012 7.173 5.548 2.653
 159MOL C2 6013 7.203 5.311 2.814
 159MOL C3 6014 6.998 5.331 2.438
 159MOL C4 6015 7.263 5.316 2.672
 159MOL H2 6016 7.368 5.287 2.684
 159MOL C5 6017 6.969 5.444 2.223
 159MOL H3 6018 7.024 5.495 2.145
 159MOL C6 6019 6.866 5.320 2.443
 159MOL C7 6020 7.061 5.253 2.546
 159MOL C8 6021 7.105 5.539 2.790
 159MOL H4 6022 7.146 5.625 2.844
 159MOL C9 6023 7.054 5.395 2.325
 159MOL H5 6024 7.160 5.388 2.302
 159MOL C10 6025 6.829 5.449 2.237
 159MOL H6 6026 6.764 5.501 2.167
 159MOL C11 6027 6.952 5.203 2.616
 159MOL H7 6028 6.959 5.141 2.704
 159MOL C12 6029 7.012 5.393 2.948
 159MOL H8 6030 7.032 5.379 3.055
 159MOL H9 6031 6.982 5.294 2.913
 159MOL C13 6032 6.910 5.507 2.925
 159MOL H10 6033 6.806 5.474 2.932
 159MOL H11 6034 6.934 5.582 3.002
 159MOL C14 6035 7.199 5.208 2.580
 159MOL H12 6036 7.258 5.200 2.488
 159MOL H13 6037 7.199 5.111 2.631
 159MOL C15 6038 6.776 5.377 2.352
 159MOL H14 6039 6.668 5.369 2.363
 159MOL C16 6040 6.958 5.555 2.786
 159MOL H15 6041 6.918 5.496 2.703
 159MOL H16 6042 6.935 5.659 2.761
 160MOL O1 6043 6.257 5.673 2.044
 160MOL O2 6044 5.859 5.436 2.325
 160MOL N1 6045 6.103 5.507 2.051
 160MOL H17 6046 6.134 5.470 1.961
 160MOL N2 6047 6.004 5.608 2.304
 160MOL N3 6048 5.727 5.802 2.014
 160MOL H1 6049 5.659 5.876 2.028
 160MOL C1 6050 6.162 5.626 2.095
 160MOL C2 6051 5.949 5.494 2.257
 160MOL C3 6052 5.877 5.695 1.889
 160MOL C4 6053 5.988 5.448 2.116
 160MOL H2 6054 6.011 5.341 2.121
 160MOL C5 6055 5.951 5.772 1.677
 160MOL H3 6056 6.008 5.753 1.586
 160MOL C6 6057 5.804 5.812 1.907
 160MOL C7 6058 5.846 5.614 1.998
 160MOL C8 6059 6.111 5.680 2.233
 160MOL H4 6060 6.197 5.682 2.301
 160MOL C9 6061 5.958 5.676 1.781
 160MOL H5 6062 6.020 5.587 1.768
 160MOL C10 6063 5.866 5.882 1.688
 160MOL H6 6064 5.857 5.952 1.605
 160MOL C11 6065 5.746 5.676 2.071
 160MOL H7 6066 5.686 5.631 2.149
 160MOL C12 6067 5.924 5.699 2.382
 160MOL H8 6068 5.934 5.668 2.487
 160MOL H9 6069 5.820 5.693 2.346
 160MOL C13 6070 5.988 5.837 2.356
 160MOL H10 6071 5.924 5.926 2.370
 160MOL H11 6072 6.068 5.857 2.429
 160MOL C14 6073 5.866 5.463 2.018
 160MOL H12 6074 5.898 5.412 1.926
 160MOL H13 6075 5.775 5.416 2.059
 160MOL C15 6076 5.790 5.907 1.805
 160MOL H14 6077 5.721 5.989 1.821
 160MOL C16 6078 6.066 5.829 2.220
 160MOL H15 6079 5.987 5.847 2.146
 160MOL H16 6080 6.152 5.898 2.220
 161MOL O1 6081 6.173 6.435 2.010
 161MOL O2 6082 6.580 6.294 2.345
 161MOL N1 6083 6.396 6.422 2.056
 161MOL H17 6084 6.409 6.438 1.957
 161MOL N2 6085 6.354 6.291 2.303
 161MOL N3 6086 6.332 5.947 2.040
 161MOL H1 6087 6.316 5.851 2.065
 161MOL C1 6088 6.264 6.406 2.089
 161MOL C2 6089 6.483 6.318 2.271
 161MOL C3 6090 6.355 6.124 1.904
 161MOL C4 6091 6.511 6.358 2.124
 161MOL H2 6092 6.586 6.438 2.117
 161MOL C5 6093 6.252 6.161 1.684
 161MOL H3 6094 6.235 6.220 1.595
 161MOL C6 6095 6.289 6.006 1.917
 161MOL C7 6096 6.453 6.136 2.009
 161MOL C8 6097 6.237 6.351 2.226
 161MOL H4 6098 6.198 6.437 2.282
 161MOL C9 6099 6.330 6.211 1.793
 161MOL H5 6100 6.392 6.300 1.783
 161MOL C10 6101 6.183 6.039 1.703
 161MOL H6 6102 6.109 6.006 1.631
 161MOL C11 6103 6.433 6.027 2.093
 161MOL H7 6104 6.484 5.991 2.182
 161MOL C12 6105 6.319 6.182 2.387
 161MOL H8 6106 6.338 6.211 2.491
 161MOL H9 6107 6.358 6.084 2.356
 161MOL C13 6108 6.162 6.178 2.379
 161MOL H10 6109 6.124 6.075 2.383
 161MOL H11 6110 6.122 6.222 2.472
 161MOL C14 6111 6.559 6.238 2.042
 161MOL H12 6112 6.582 6.277 1.942
 161MOL H13 6113 6.645 6.180 2.079
 161MOL C15 6114 6.204 5.960 1.823
 161MOL H14 6115 6.159 5.861 1.829
 161MOL C16 6116 6.127 6.244 2.245
 161MOL H15 6117 6.136 6.166 2.168
 161MOL H16 6118 6.024 6.283 2.244
 162MOL O1 6119 5.550 6.024 2.015
 162MOL O2 6120 5.452 6.453 2.333
 162MOL N1 6121 5.458 6.215 2.048
 162MOL H17 6122 5.437 6.216 1.949
 162MOL N2 6123 5.571 6.252 2.305
 162MOL N3 6124 5.898 6.417 2.043
 162MOL H1 6125 5.991 6.442 2.074
 162MOL C1 6126 5.539 6.116 2.091
 162MOL C2 6127 5.482 6.354 2.266
 162MOL C3 6128 5.730 6.349 1.911
 162MOL C4 6129 5.444 6.345 2.115
 162MOL H2 6130 5.339 6.376 2.110
 162MOL C5 6131 5.766 6.255 1.691
 162MOL H3 6132 5.724 6.206 1.603
 162MOL C6 6133 5.868 6.352 1.921
 162MOL C7 6134 5.669 6.423 2.022
 162MOL C8 6135 5.591 6.123 2.236
 162MOL H4 6136 5.520 6.059 2.289
 162MOL C9 6137 5.674 6.295 1.792
 162MOL H5 6138 5.566 6.299 1.784
 162MOL C10 6139 5.904 6.262 1.702
 162MOL H6 6140 5.965 6.223 1.621
 162MOL C11 6141 5.774 6.458 2.107
 162MOL H7 6142 5.770 6.507 2.204
 162MOL C12 6143 5.672 6.273 2.411
 162MOL H8 6144 5.629 6.276 2.512
 162MOL H9 6145 5.727 6.364 2.383
 162MOL C13 6146 5.766 6.157 2.400
 162MOL H10 6147 5.872 6.179 2.419
 162MOL H11 6148 5.730 6.092 2.481
 162MOL C14 6149 5.528 6.448 2.041
 162MOL H12 6150 5.486 6.449 1.939
 162MOL H13 6151 5.503 6.547 2.083
 162MOL C15 6152 5.960 6.310 1.823
 162MOL H14 6153 6.068 6.317 1.835
 162MOL C16 6154 5.741 6.087 2.262
 162MOL H15 6155 5.800 6.132 2.181
 162MOL H16 6156 5.742 5.977 2.260
 163MOL O1 6157 6.472 5.970 3.626
 163MOL O2 6158 6.788 6.239 3.967
 163MOL N1 6159 6.593 6.158 3.669
 163MOL H17 6160 6.564 6.194 3.579
 163MOL N2 6161 6.684 6.052 3.912
 163MOL N3 6162 6.988 5.865 3.662
 163MOL H1 6163 7.051 5.794 3.695
 163MOL C1 6164 6.547 6.029 3.699
 163MOL C2 6165 6.721 6.180 3.886
 163MOL C3 6166 6.829 5.974 3.543
 163MOL C4 6167 6.700 6.225 3.736
 163MOL H2 6168 6.681 6.333 3.733
 163MOL C5 6169 6.759 5.896 3.324
 163MOL H3 6170 6.708 5.922 3.232
 163MOL C6 6171 6.890 5.853 3.566
 163MOL C7 6172 6.873 6.063 3.645
 163MOL C8 6173 6.586 5.971 3.840
 163MOL H4 6174 6.492 5.984 3.895
 163MOL C9 6175 6.757 5.994 3.425
 163MOL H5 6176 6.707 6.088 3.402
 163MOL C10 6177 6.823 5.771 3.345
 163MOL H6 6178 6.828 5.704 3.260
 163MOL C11 6179 6.971 5.993 3.718
 163MOL H7 6180 7.036 6.028 3.797
 163MOL C12 6181 6.774 5.964 3.990
 163MOL H8 6182 6.777 6.006 4.091
 163MOL H9 6183 6.872 5.966 3.940
 163MOL C13 6184 6.702 5.825 3.983
 163MOL H10 6185 6.774 5.742 3.988
 163MOL H11 6186 6.623 5.805 4.057
 163MOL C14 6187 6.838 6.211 3.658
 163MOL H12 6188 6.838 6.245 3.553
 163MOL H13 6189 6.913 6.274 3.708
 163MOL C15 6190 6.886 5.746 3.473
 163MOL H14 6191 6.948 5.657 3.482
 163MOL C16 6192 6.629 5.827 3.853
 163MOL H15 6193 6.693 5.798 3.769
 163MOL H16 6194 6.555 5.746 3.843
 164MOL O1 6195 6.532 5.199 3.647
 164MOL O2 6196 6.111 5.365 3.936
 164MOL N1 6197 6.318 5.212 3.669
 164MOL H17 6198 6.318 5.172 3.576
 164MOL N2 6199 6.342 5.349 3.915
 164MOL N3 6200 6.370 5.684 3.647
 164MOL H1 6201 6.378 5.785 3.651
 164MOL C1 6202 6.444 5.241 3.714
 164MOL C2 6203 6.208 5.329 3.869
 164MOL C3 6204 6.344 5.509 3.505
 164MOL C4 6205 6.191 5.275 3.722
 164MOL H2 6206 6.109 5.203 3.736
 164MOL C5 6207 6.459 5.490 3.294
 164MOL H3 6208 6.481 5.429 3.207
 164MOL C6 6209 6.418 5.625 3.531
 164MOL C7 6210 6.253 5.493 3.612
 164MOL C8 6211 6.465 5.309 3.849
 164MOL H4 6212 6.497 5.230 3.918
 164MOL C9 6213 6.354 5.443 3.381
 164MOL H5 6214 6.280 5.367 3.356
 164MOL C10 6215 6.550 5.597 3.335
 164MOL H6 6216 6.615 5.639 3.259
 164MOL C11 6217 6.263 5.605 3.694
 164MOL H7 6218 6.203 5.631 3.780
 164MOL C12 6219 6.374 5.447 4.018
 164MOL H8 6220 6.357 5.402 4.117
 164MOL H9 6221 6.318 5.540 4.003
 164MOL C13 6222 6.526 5.478 4.005
 164MOL H10 6223 6.545 5.586 4.010
 164MOL H11 6224 6.581 5.431 4.086
 164MOL C14 6225 6.146 5.386 3.628
 164MOL H12 6226 6.132 5.341 3.529
 164MOL H13 6227 6.049 5.428 3.656
 164MOL C15 6228 6.514 5.672 3.446
 164MOL H14 6229 6.568 5.759 3.481
 164MOL C16 6230 6.574 5.413 3.869
 164MOL H15 6231 6.568 5.483 3.785
 164MOL H16 6232 6.676 5.374 3.875
 165MOL O1 6233 7.180 5.642 3.631
 165MOL O2 6234 7.239 5.250 3.992
 165MOL N1 6235 7.253 5.428 3.673
 165MOL H17 6236 7.299 5.423 3.583
 165MOL N2 6237 7.117 5.421 3.920
 165MOL N3 6238 6.816 5.221 3.651
 165MOL H1 6239 6.718 5.208 3.671
 165MOL C1 6240 7.173 5.538 3.700
 165MOL C2 6241 7.210 5.322 3.903
 165MOL C3 6242 6.992 5.304 3.536
 165MOL C4 6243 7.266 5.310 3.757
 165MOL H2 6244 7.372 5.282 3.763
 165MOL C5 6245 6.963 5.410 3.329
 165MOL H3 6246 6.996 5.452 3.235
 165MOL C6 6247 6.853 5.288 3.538
 165MOL C7 6248 7.047 5.232 3.651
 165MOL C8 6249 7.100 5.540 3.841
 165MOL H4 6250 7.147 5.623 3.896
 165MOL C9 6251 7.052 5.365 3.425
 165MOL H5 6252 7.160 5.367 3.419
 165MOL C10 6253 6.823 5.408 3.341
 165MOL H6 6254 6.767 5.463 3.266
 165MOL C11 6255 6.933 5.190 3.728
 165MOL H7 6256 6.938 5.153 3.829
 165MOL C12 6257 6.998 5.403 4.003
 165MOL H8 6258 7.029 5.378 4.105
 165MOL H9 6259 6.931 5.322 3.971
 165MOL C13 6260 6.922 5.534 3.989
 165MOL H10 6261 6.814 5.523 4.005
 165MOL H11 6262 6.957 5.610 4.060
 165MOL C14 6263 7.191 5.192 3.688
 165MOL H12 6264 7.244 5.156 3.599
 165MOL H13 6265 7.186 5.107 3.757
 165MOL C15 6266 6.762 5.347 3.450
 165MOL H14 6267 6.656 5.336 3.471
 165MOL C16 6268 6.947 5.574 3.844
 165MOL H15 6269 6.901 5.511 3.766
 165MOL H16 6270 6.918 5.674 3.809
 166MOL O1 6271 6.250 5.682 3.086
 166MOL O2 6272 5.905 5.435 3.416
 166MOL N1 6273 6.123 5.510 3.132
 166MOL H17 6274 6.157 5.465 3.048
 166MOL N2 6275 6.040 5.614 3.383
 166MOL N3 6276 5.741 5.802 3.127
 166MOL H1 6277 5.663 5.866 3.136
 166MOL C1 6278 6.176 5.635 3.170
 166MOL C2 6279 5.986 5.493 3.349
 166MOL C3 6280 5.885 5.695 3.001
 166MOL C4 6281 6.009 5.446 3.204
 166MOL H2 6282 6.031 5.338 3.204
 166MOL C5 6283 5.976 5.777 2.790
 166MOL H3 6284 6.030 5.770 2.696
 166MOL C6 6285 5.814 5.813 3.016
 166MOL C7 6286 5.852 5.612 3.110
 166MOL C8 6287 6.134 5.698 3.303
 166MOL H4 6288 6.227 5.708 3.361
 166MOL C9 6289 5.971 5.675 2.889
 166MOL H5 6290 6.009 5.574 2.878
 166MOL C10 6291 5.898 5.896 2.812
 166MOL H6 6292 5.911 5.980 2.744
 166MOL C11 6293 5.758 5.680 3.190
 166MOL H7 6294 5.700 5.653 3.277
 166MOL C12 6295 5.963 5.696 3.478
 166MOL H8 6296 5.967 5.652 3.578
 166MOL H9 6297 5.858 5.703 3.448
 166MOL C13 6298 6.020 5.839 3.461
 166MOL H10 6299 5.948 5.917 3.490
 166MOL H11 6300 6.106 5.834 3.529
 166MOL C14 6301 5.878 5.469 3.130
 166MOL H12 6302 5.878 5.424 3.030
 166MOL H13 6303 5.793 5.421 3.180
 166MOL C15 6304 5.823 5.919 2.927
 166MOL H14 6305 5.765 6.009 2.942
 166MOL C16 6306 6.070 5.838 3.316
 166MOL H15 6307 5.983 5.828 3.249
 166MOL H16 6308 6.138 5.916 3.281
 167MOL O1 6309 6.158 6.462 3.134
 167MOL O2 6310 6.559 6.282 3.420
 167MOL N1 6311 6.377 6.430 3.141
 167MOL H17 6312 6.394 6.464 3.047
 167MOL N2 6313 6.342 6.282 3.381
 167MOL N3 6314 6.370 5.926 3.087
 167MOL H1 6315 6.353 5.826 3.094
 167MOL C1 6316 6.249 6.411 3.187
 167MOL C2 6317 6.473 6.316 3.346
 167MOL C3 6318 6.375 6.115 2.977
 167MOL C4 6319 6.494 6.367 3.202
 167MOL H2 6320 6.579 6.436 3.212
 167MOL C5 6321 6.277 6.141 2.758
 167MOL H3 6322 6.264 6.215 2.680
 167MOL C6 6323 6.316 5.991 2.982
 167MOL C7 6324 6.466 6.134 3.094
 167MOL C8 6325 6.227 6.329 3.320
 167MOL H4 6326 6.187 6.406 3.387
 167MOL C9 6327 6.353 6.191 2.866
 167MOL H5 6328 6.403 6.286 2.853
 167MOL C10 6329 6.212 6.014 2.771
 167MOL H6 6330 6.143 5.975 2.696
 167MOL C11 6331 6.458 6.012 3.157
 167MOL H7 6332 6.490 5.996 3.259
 167MOL C12 6333 6.316 6.184 3.483
 167MOL H8 6334 6.363 6.206 3.580
 167MOL H9 6335 6.370 6.096 3.445
 167MOL C13 6336 6.163 6.166 3.475
 167MOL H10 6337 6.138 6.061 3.495
 167MOL H11 6338 6.125 6.218 3.564
 167MOL C14 6339 6.554 6.249 3.129
 167MOL H12 6340 6.593 6.282 3.032
 167MOL H13 6341 6.643 6.215 3.184
 167MOL C15 6342 6.235 5.937 2.885
 167MOL H14 6343 6.181 5.845 2.902
 167MOL C16 6344 6.120 6.229 3.343
 167MOL H15 6345 6.122 6.156 3.261
 167MOL H16 6346 6.028 6.286 3.362
 168MOL O1 6347 5.523 5.980 3.111
 168MOL O2 6348 5.451 6.405 3.422
 168MOL N1 6349 5.443 6.183 3.128
 168MOL H17 6350 5.393 6.155 3.044
 168MOL N2 6351 5.565 6.219 3.375
 168MOL N3 6352 5.868 6.434 3.141
 168MOL H1 6353 5.960 6.465 3.169
 168MOL C1 6354 5.524 6.086 3.173
 168MOL C2 6355 5.479 6.315 3.341
 168MOL C3 6356 5.719 6.346 2.999
 168MOL C4 6357 5.419 6.308 3.195
 168MOL H2 6358 5.312 6.323 3.211
 168MOL C5 6359 5.764 6.248 2.788
 168MOL H3 6360 5.730 6.204 2.694
 168MOL C6 6361 5.850 6.366 3.028
 168MOL C7 6362 5.646 6.411 3.107
 168MOL C8 6363 5.594 6.094 3.310
 168MOL H4 6364 5.537 6.016 3.362
 168MOL C9 6365 5.669 6.288 2.883
 168MOL H5 6366 5.564 6.276 2.862
 168MOL C10 6367 5.902 6.255 2.818
 168MOL H6 6368 5.968 6.221 2.739
 168MOL C11 6369 5.745 6.453 3.195
 168MOL H7 6370 5.734 6.504 3.290
 168MOL C12 6371 5.667 6.246 3.476
 168MOL H8 6372 5.613 6.244 3.572
 168MOL H9 6373 5.711 6.345 3.459
 168MOL C13 6374 5.772 6.132 3.476
 168MOL H10 6375 5.874 6.167 3.496
 168MOL H11 6376 5.730 6.063 3.551
 168MOL C14 6377 5.493 6.427 3.115
 168MOL H12 6378 5.461 6.436 3.011
 168MOL H13 6379 5.475 6.530 3.149
 168MOL C15 6380 5.947 6.318 2.938
 168MOL H14 6381 6.054 6.325 2.956
 168MOL C16 6382 5.742 6.062 3.336
 168MOL H15 6383 5.808 6.108 3.261
 168MOL H16 6384 5.754 5.953 3.338
 169MOL O1 6385 6.478 5.975 4.698
 169MOL O2 6386 6.816 6.232 5.047
 169MOL N1 6387 6.613 6.147 4.743
 169MOL H17 6388 6.581 6.180 4.653
 169MOL N2 6389 6.691 6.042 4.986
 169MOL N3 6390 6.996 5.884 4.742
 169MOL H1 6391 7.060 5.812 4.771
 169MOL C1 6392 6.554 6.029 4.777
 169MOL C2 6393 6.743 6.170 4.966
 169MOL C3 6394 6.864 6.004 4.607
 169MOL C4 6395 6.715 6.225 4.819
 169MOL H2 6396 6.688 6.328 4.848
 169MOL C5 6397 6.782 5.933 4.397
 169MOL H3 6398 6.727 5.943 4.304
 169MOL C6 6399 6.919 5.884 4.631
 169MOL C7 6400 6.902 6.085 4.715
 169MOL C8 6401 6.583 5.973 4.916
 169MOL H4 6402 6.496 6.000 4.978
 169MOL C9 6403 6.793 6.037 4.489
 169MOL H5 6404 6.750 6.136 4.482
 169MOL C10 6405 6.835 5.805 4.421
 169MOL H6 6406 6.823 5.727 4.346
 169MOL C11 6407 6.994 6.018 4.794
 169MOL H7 6408 7.034 6.042 4.892
 169MOL C12 6409 6.773 5.934 5.063
 169MOL H8 6410 6.786 5.968 5.167
 169MOL H9 6411 6.868 5.914 5.012
 169MOL C13 6412 6.684 5.811 5.056
 169MOL H10 6413 6.744 5.720 5.056
 169MOL H11 6414 6.616 5.806 5.142
 169MOL C14 6415 6.852 6.219 4.739
 169MOL H12 6416 6.844 6.270 4.642
 169MOL H13 6417 6.924 6.295 4.774
 169MOL C15 6418 6.914 5.783 4.536
 169MOL H14 6419 6.978 5.696 4.548
 169MOL C16 6420 6.619 5.820 4.916
 169MOL H15 6421 6.691 5.794 4.837
 169MOL H16 6422 6.532 5.754 4.914
 170MOL O1 6423 6.532 5.209 4.684
 170MOL O2 6424 6.142 5.355 5.014
 170MOL N1 6425 6.312 5.222 4.718
 170MOL H17 6426 6.288 5.183 4.627
 170MOL N2 6427 6.363 5.326 4.991
 170MOL N3 6428 6.344 5.720 4.723
 170MOL H1 6429 6.372 5.809 4.761
 170MOL C1 6430 6.439 5.236 4.758
 170MOL C2 6431 6.231 5.316 4.944
 170MOL C3 6432 6.351 5.533 4.588
 170MOL C4 6433 6.201 5.283 4.794
 170MOL H2 6434 6.114 5.216 4.799
 170MOL C5 6435 6.459 5.517 4.380
 170MOL H3 6436 6.470 5.471 4.282
 170MOL C6 6437 6.404 5.661 4.610
 170MOL C7 6438 6.257 5.512 4.703
 170MOL C8 6439 6.476 5.293 4.900
 170MOL H4 6440 6.537 5.214 4.947
 170MOL C9 6441 6.381 5.455 4.477
 170MOL H5 6442 6.327 5.363 4.459
 170MOL C10 6443 6.530 5.638 4.407
 170MOL H6 6444 6.595 5.683 4.332
 170MOL C11 6445 6.257 5.628 4.781
 170MOL H7 6446 6.203 5.652 4.872
 170MOL C12 6447 6.399 5.429 5.090
 170MOL H8 6448 6.395 5.392 5.193
 170MOL H9 6449 6.336 5.517 5.072
 170MOL C13 6450 6.545 5.472 5.050
 170MOL H10 6451 6.555 5.581 5.050
 170MOL H11 6452 6.614 5.423 5.119
 170MOL C14 6453 6.156 5.403 4.715
 170MOL H12 6454 6.131 5.370 4.614
 170MOL H13 6455 6.063 5.437 4.763
 170MOL C15 6456 6.507 5.711 4.529
 170MOL H14 6457 6.548 5.810 4.550
 170MOL C16 6458 6.569 5.414 4.905
 170MOL H15 6459 6.540 5.480 4.823
 170MOL H16 6460 6.675 5.388 4.888
 171MOL O1 6461 7.185 5.660 4.734
 171MOL O2 6462 7.210 5.206 5.003
 171MOL N1 6463 7.247 5.446 4.732
 171MOL H17 6464 7.269 5.456 4.634
 171MOL N2 6465 7.119 5.404 4.979
 171MOL N3 6466 6.811 5.225 4.694
 171MOL H1 6467 6.716 5.199 4.720
 171MOL C1 6468 7.179 5.549 4.788
 171MOL C2 6469 7.204 5.305 4.939
 171MOL C3 6470 6.982 5.312 4.581
 171MOL C4 6471 7.256 5.307 4.791
 171MOL H2 6472 7.362 5.279 4.799
 171MOL C5 6473 6.955 5.430 4.376
 171MOL H3 6474 7.000 5.472 4.287
 171MOL C6 6475 6.847 5.302 4.590
 171MOL C7 6476 7.040 5.239 4.689
 171MOL C8 6477 7.122 5.539 4.930
 171MOL H4 6478 7.201 5.587 4.989
 171MOL C9 6479 7.039 5.371 4.469
 171MOL H5 6480 7.146 5.370 4.450
 171MOL C10 6481 6.814 5.423 4.382
 171MOL H6 6482 6.748 5.481 4.318
 171MOL C11 6483 6.932 5.185 4.756
 171MOL H7 6484 6.934 5.114 4.837
 171MOL C12 6485 7.007 5.392 5.074
 171MOL H8 6486 7.051 5.352 5.167
 171MOL H9 6487 6.933 5.324 5.031
 171MOL C13 6488 6.942 5.528 5.092
 171MOL H10 6489 6.835 5.541 5.113
 171MOL H11 6490 6.991 5.583 5.173
 171MOL C14 6491 7.183 5.195 4.714
 171MOL H12 6492 7.231 5.177 4.617
 171MOL H13 6493 7.180 5.098 4.765
 171MOL C15 6494 6.757 5.357 4.492
 171MOL H14 6495 6.650 5.354 4.510
 171MOL C16 6496 6.986 5.601 4.965
 171MOL H15 6497 6.925 5.572 4.878
 171MOL H16 6498 7.002 5.708 4.982
 172MOL O1 6499 6.215 5.677 4.187
 172MOL O2 6500 5.881 5.408 4.498
 172MOL N1 6501 6.084 5.503 4.212
 172MOL H17 6502 6.110 5.472 4.119
 172MOL N2 6503 5.988 5.604 4.450
 172MOL N3 6504 5.705 5.777 4.185
 172MOL H1 6505 5.634 5.843 4.212
 172MOL C1 6506 6.136 5.618 4.258
 172MOL C2 6507 5.954 5.473 4.420
 172MOL C3 6508 5.848 5.669 4.062
 172MOL C4 6509 5.984 5.427 4.277
 172MOL H2 6510 6.013 5.321 4.281
 172MOL C5 6511 5.942 5.766 3.854
 172MOL H3 6512 5.999 5.751 3.763
 172MOL C6 6513 5.777 5.781 4.070
 172MOL C7 6514 5.815 5.582 4.170
 172MOL C8 6515 6.104 5.665 4.401
 172MOL H4 6516 6.182 5.618 4.461
 172MOL C9 6517 5.935 5.659 3.950
 172MOL H5 6518 5.997 5.571 3.936
 172MOL C10 6519 5.858 5.877 3.865
 172MOL H6 6520 5.848 5.947 3.782
 172MOL C11 6521 5.734 5.658 4.255
 172MOL H7 6522 5.680 5.635 4.346
 172MOL C12 6523 5.927 5.681 4.555
 172MOL H8 6524 5.933 5.630 4.652
 172MOL H9 6525 5.822 5.702 4.534
 172MOL C13 6526 5.998 5.818 4.549
 172MOL H10 6527 5.932 5.906 4.555
 172MOL H11 6528 6.056 5.841 4.639
 172MOL C14 6529 5.855 5.436 4.190
 172MOL H12 6530 5.869 5.398 4.088
 172MOL H13 6531 5.776 5.381 4.243
 172MOL C15 6532 5.771 5.881 3.976
 172MOL H14 6533 5.700 5.963 3.985
 172MOL C16 6534 6.086 5.812 4.422
 172MOL H15 6535 6.022 5.853 4.343
 172MOL H16 6536 6.182 5.865 4.422
 173MOL O1 6537 6.189 6.444 4.145
 173MOL O2 6538 6.540 6.287 4.509
 173MOL N1 6539 6.395 6.418 4.205
 173MOL H17 6540 6.415 6.464 4.118
 173MOL N2 6541 6.328 6.284 4.445
 173MOL N3 6542 6.353 5.932 4.202
 173MOL H1 6543 6.315 5.843 4.231
 173MOL C1 6544 6.262 6.398 4.233
 173MOL C2 6545 6.462 6.320 4.424
 173MOL C3 6546 6.370 6.118 4.069
 173MOL C4 6547 6.504 6.361 4.284
 173MOL H2 6548 6.583 6.435 4.302
 173MOL C5 6549 6.255 6.149 3.863
 173MOL H3 6550 6.240 6.205 3.771
 173MOL C6 6551 6.302 5.997 4.097
 173MOL C7 6552 6.472 6.129 4.169
 173MOL C8 6553 6.217 6.330 4.364
 173MOL H4 6554 6.179 6.415 4.422
 173MOL C9 6555 6.350 6.195 3.957
 173MOL H5 6556 6.406 6.288 3.946
 173MOL C10 6557 6.184 6.022 3.887
 173MOL H6 6558 6.111 5.976 3.821
 173MOL C11 6559 6.455 6.012 4.252
 173MOL H7 6560 6.502 5.993 4.348
 173MOL C12 6561 6.280 6.177 4.541
 173MOL H8 6562 6.318 6.203 4.641
 173MOL H9 6563 6.328 6.087 4.500
 173MOL C13 6564 6.133 6.177 4.519
 173MOL H10 6565 6.089 6.080 4.546
 173MOL H11 6566 6.079 6.257 4.571
 173MOL C14 6567 6.567 6.244 4.215
 173MOL H12 6568 6.614 6.284 4.124
 173MOL H13 6569 6.639 6.199 4.285
 173MOL C15 6570 6.204 5.947 4.006
 173MOL H14 6571 6.156 5.852 4.028
 173MOL C16 6572 6.113 6.212 4.372
 173MOL H15 6573 6.133 6.128 4.304
 173MOL H16 6574 6.011 6.241 4.347
 174MOL O1 6575 5.529 6.002 4.179
 174MOL O2 6576 5.455 6.416 4.511
 174MOL N1 6577 5.439 6.202 4.207
 174MOL H17 6578 5.403 6.202 4.112
 174MOL N2 6579 5.550 6.215 4.474
 174MOL N3 6580 5.886 6.422 4.186
 174MOL H1 6581 5.976 6.457 4.213
 174MOL C1 6582 5.511 6.096 4.252
 174MOL C2 6583 5.477 6.325 4.430
 174MOL C3 6584 5.722 6.336 4.061
 174MOL C4 6585 5.439 6.332 4.281
 174MOL H2 6586 5.333 6.358 4.277
 174MOL C5 6587 5.757 6.219 3.847
 174MOL H3 6588 5.713 6.161 3.765
 174MOL C6 6589 5.856 6.348 4.071
 174MOL C7 6590 5.665 6.396 4.174
 174MOL C8 6591 5.568 6.100 4.393
 174MOL H4 6592 5.504 6.028 4.444
 174MOL C9 6593 5.674 6.270 3.947
 174MOL H5 6594 5.566 6.271 3.940
 174MOL C10 6595 5.893 6.232 3.864
 174MOL H6 6596 5.958 6.200 3.782
 174MOL C11 6597 5.765 6.451 4.249
 174MOL H7 6598 5.749 6.521 4.330
 174MOL C12 6599 5.669 6.231 4.572
 174MOL H8 6600 5.634 6.244 4.675
 174MOL H9 6601 5.730 6.318 4.542
 174MOL C13 6602 5.750 6.099 4.554
 174MOL H10 6603 5.853 6.134 4.568
 174MOL H11 6604 5.726 6.022 4.628
 174MOL C14 6605 5.521 6.432 4.192
 174MOL H12 6606 5.477 6.438 4.091
 174MOL H13 6607 5.509 6.530 4.240
 174MOL C15 6608 5.948 6.299 3.974
 174MOL H14 6609 6.056 6.311 3.976
 174MOL C16 6610 5.715 6.056 4.414
 174MOL H15 6611 5.783 6.097 4.338
 174MOL H16 6612 5.722 5.947 4.401
 175MOL O1 6613 6.449 5.964 5.827
 175MOL O2 6614 6.810 6.220 6.130
 175MOL N1 6615 6.582 6.145 5.859
 175MOL H17 6616 6.554 6.184 5.770
 175MOL N2 6617 6.694 6.028 6.092
 175MOL N3 6618 6.997 5.870 5.807
 175MOL H1 6619 7.072 5.809 5.836
 175MOL C1 6620 6.535 6.017 5.895
 175MOL C2 6621 6.738 6.156 6.056
 175MOL C3 6622 6.844 5.966 5.685
 175MOL C4 6623 6.699 6.214 5.917
 175MOL H2 6624 6.681 6.321 5.928
 175MOL C5 6625 6.771 5.888 5.470
 175MOL H3 6626 6.697 5.893 5.390
 175MOL C6 6627 6.917 5.848 5.698
 175MOL C7 6628 6.871 6.056 5.796
 175MOL C8 6629 6.596 5.953 6.020
 175MOL H4 6630 6.513 5.944 6.091
 175MOL C9 6631 6.760 5.983 5.572
 175MOL H5 6632 6.702 6.073 5.554
 175MOL C10 6633 6.857 5.776 5.477
 175MOL H6 6634 6.856 5.707 5.394
 175MOL C11 6635 6.964 5.992 5.874
 175MOL H7 6636 7.013 6.015 5.968
 175MOL C12 6637 6.788 5.938 6.161
 175MOL H8 6638 6.804 5.961 6.267
 175MOL H9 6639 6.886 5.953 6.113
 175MOL C13 6640 6.730 5.807 6.138
 175MOL H10 6641 6.793 5.720 6.158
 175MOL H11 6642 6.656 5.794 6.217
 175MOL C14 6643 6.817 6.202 5.819
 175MOL H12 6644 6.787 6.239 5.720
 175MOL H13 6645 6.902 6.264 5.850
 175MOL C15 6646 6.928 5.749 5.599
 175MOL H14 6647 6.990 5.661 5.611
 175MOL C16 6648 6.654 5.818 6.004
 175MOL H15 6649 6.724 5.827 5.920
 175MOL H16 6650 6.579 5.741 5.983
 176MOL O1 6651 6.546 5.204 5.830
 176MOL O2 6652 6.116 5.343 6.128
 176MOL N1 6653 6.324 5.230 5.840
 176MOL H17 6654 6.309 5.202 5.743
 176MOL N2 6655 6.339 5.348 6.102
 176MOL N3 6656 6.359 5.707 5.832
 176MOL H1 6657 6.372 5.802 5.861
 176MOL C1 6658 6.449 5.248 5.891
 176MOL C2 6659 6.212 5.321 6.053
 176MOL C3 6660 6.344 5.531 5.690
 176MOL C4 6661 6.196 5.281 5.898
 176MOL H2 6662 6.119 5.202 5.891
 176MOL C5 6663 6.453 5.503 5.475
 176MOL H3 6664 6.460 5.457 5.377
 176MOL C6 6665 6.409 5.647 5.716
 176MOL C7 6666 6.244 5.516 5.795
 176MOL C8 6667 6.461 5.313 6.028
 176MOL H4 6668 6.502 5.227 6.083
 176MOL C9 6669 6.359 5.459 5.570
 176MOL H5 6670 6.295 5.374 5.549
 176MOL C10 6671 6.510 5.633 5.491
 176MOL H6 6672 6.554 5.681 5.404
 176MOL C11 6673 6.266 5.618 5.884
 176MOL H7 6674 6.210 5.641 5.973
 176MOL C12 6675 6.376 5.462 6.188
 176MOL H8 6676 6.339 5.448 6.290
 176MOL H9 6677 6.316 5.547 6.155
 176MOL C13 6678 6.525 5.486 6.181
 176MOL H10 6679 6.550 5.593 6.187
 176MOL H11 6680 6.587 5.428 6.251
 176MOL C14 6681 6.147 5.399 5.813
 176MOL H12 6682 6.113 5.365 5.714
 176MOL H13 6683 6.053 5.434 5.857
 176MOL C15 6684 6.496 5.700 5.614
 176MOL H14 6685 6.538 5.800 5.623
 176MOL C16 6686 6.560 5.431 6.047
 176MOL H15 6687 6.566 5.503 5.964
 176MOL H16 6688 6.662 5.392 6.044
 177MOL O1 6689 7.163 5.646 5.781
 177MOL O2 6690 7.240 5.201 6.095
 177MOL N1 6691 7.258 5.450 5.820
 177MOL H17 6692 7.294 5.466 5.726
 177MOL N2 6693 7.139 5.402 6.065
 177MOL N3 6694 6.804 5.235 5.776
 177MOL H1 6695 6.710 5.204 5.795
 177MOL C1 6696 7.175 5.549 5.855
 177MOL C2 6697 7.220 5.301 6.025
 177MOL C3 6698 6.963 5.339 5.661
 177MOL C4 6699 7.260 5.312 5.878
 177MOL H2 6700 7.360 5.271 5.863
 177MOL C5 6701 6.947 5.419 5.431
 177MOL H3 6702 6.998 5.466 5.347
 177MOL C6 6703 6.828 5.312 5.662
 177MOL C7 6704 7.025 5.265 5.768
 177MOL C8 6705 7.110 5.529 5.993
 177MOL H4 6706 7.161 5.610 6.047
 177MOL C9 6707 7.028 5.376 5.542
 177MOL H5 6708 7.135 5.390 5.543
 177MOL C10 6709 6.808 5.400 5.442
 177MOL H6 6710 6.743 5.420 5.357
 177MOL C11 6711 6.925 5.191 5.839
 177MOL H7 6712 6.935 5.116 5.916
 177MOL C12 6713 7.023 5.380 6.158
 177MOL H8 6714 7.058 5.364 6.261
 177MOL H9 6715 6.956 5.299 6.127
 177MOL C13 6716 6.937 5.508 6.150
 177MOL H10 6717 6.834 5.482 6.175
 177MOL H11 6718 6.971 5.581 6.225
 177MOL C14 6719 7.169 5.221 5.792
 177MOL H12 6720 7.215 5.225 5.693
 177MOL H13 6721 7.173 5.118 5.830
 177MOL C15 6722 6.743 5.339 5.555
 177MOL H14 6723 6.637 5.315 5.555
 177MOL C16 6724 6.964 5.555 6.007
 177MOL H15 6725 6.906 5.493 5.937
 177MOL H16 6726 6.939 5.661 5.994
 178MOL O1 6727 6.230 5.654 5.267
 178MOL O2 6728 5.880 5.379 5.566
 178MOL N1 6729 6.089 5.476 5.288
 178MOL H17 6730 6.118 5.434 5.201
 178MOL N2 6731 5.988 5.571 5.539
 178MOL N3 6732 5.672 5.750 5.223
 178MOL H1 6733 5.597 5.816 5.242
 178MOL C1 6734 6.141 5.601 5.333
 178MOL C2 6735 5.947 5.451 5.490
 178MOL C3 6736 5.854 5.658 5.125
 178MOL C4 6737 5.972 5.404 5.346
 178MOL H2 6738 5.986 5.295 5.345
 178MOL C5 6739 5.955 5.750 4.924
 178MOL H3 6740 6.018 5.742 4.835
 178MOL C6 6741 5.767 5.764 5.127
 178MOL C7 6742 5.815 5.571 5.233
 178MOL C8 6743 6.093 5.647 5.472
 178MOL H4 6744 6.173 5.625 5.543
 178MOL C9 6745 5.950 5.649 5.026
 178MOL H5 6746 6.014 5.562 5.013
 178MOL C10 6747 5.862 5.856 4.926
 178MOL H6 6748 5.860 5.929 4.845
 178MOL C11 6749 5.704 5.633 5.296
 178MOL H7 6750 5.650 5.596 5.382
 178MOL C12 6751 5.926 5.651 5.644
 178MOL H8 6752 5.958 5.600 5.735
 178MOL H9 6753 5.817 5.651 5.627
 178MOL C13 6754 5.988 5.793 5.632
 178MOL H10 6755 5.915 5.874 5.645
 178MOL H11 6756 6.069 5.798 5.706
 178MOL C14 6757 5.845 5.427 5.260
 178MOL H12 6758 5.864 5.361 5.175
 178MOL H13 6759 5.759 5.382 5.312
 178MOL C15 6760 5.767 5.862 5.027
 178MOL H14 6761 5.698 5.945 5.042
 178MOL C16 6762 6.051 5.791 5.489
 178MOL H15 6763 5.974 5.817 5.416
 178MOL H16 6764 6.139 5.853 5.468
 179MOL O1 6765 6.169 6.411 5.255
 179MOL O2 6766 6.554 6.257 5.597
 179MOL N1 6767 6.379 6.420 5.317
 179MOL H17 6768 6.389 6.458 5.224
 179MOL N2 6769 6.336 6.275 5.554
 179MOL N3 6770 6.381 5.928 5.295
 179MOL H1 6771 6.364 5.836 5.332
 179MOL C1 6772 6.248 6.396 5.350
 179MOL C2 6773 6.467 6.290 5.518
 179MOL C3 6774 6.375 6.106 5.154
 179MOL C4 6775 6.496 6.360 5.381
 179MOL H2 6776 6.576 6.435 5.387
 179MOL C5 6777 6.234 6.128 4.961
 179MOL H3 6778 6.198 6.182 4.874
 179MOL C6 6779 6.328 5.980 5.179
 179MOL C7 6780 6.469 6.134 5.261
 179MOL C8 6781 6.223 6.329 5.485
 179MOL H4 6782 6.183 6.408 5.550
 179MOL C9 6783 6.335 6.180 5.043
 179MOL H5 6784 6.354 6.287 5.032
 179MOL C10 6785 6.179 5.999 4.989
 179MOL H6 6786 6.099 5.953 4.931
 179MOL C11 6787 6.461 6.023 5.345
 179MOL H7 6788 6.513 6.015 5.439
 179MOL C12 6789 6.296 6.157 5.641
 179MOL H8 6790 6.325 6.166 5.747
 179MOL H9 6791 6.352 6.067 5.614
 179MOL C13 6792 6.147 6.136 5.611
 179MOL H10 6793 6.114 6.031 5.608
 179MOL H11 6794 6.086 6.179 5.691
 179MOL C14 6795 6.558 6.259 5.280
 179MOL H12 6796 6.574 6.307 5.183
 179MOL H13 6797 6.653 6.222 5.319
 179MOL C15 6798 6.230 5.922 5.098
 179MOL H14 6799 6.190 5.823 5.116
 179MOL C16 6800 6.126 6.211 5.482
 179MOL H15 6801 6.154 6.141 5.402
 179MOL H16 6802 6.023 6.245 5.470
 180MOL O1 6803 5.533 5.997 5.267
 180MOL O2 6804 5.484 6.414 5.602
 180MOL N1 6805 5.454 6.212 5.302
 180MOL H17 6806 5.410 6.205 5.211
 180MOL N2 6807 5.574 6.216 5.553
 180MOL N3 6808 5.888 6.394 5.283
 180MOL H1 6809 5.987 6.404 5.302
 180MOL C1 6810 5.520 6.099 5.340
 180MOL C2 6811 5.499 6.326 5.522
 180MOL C3 6812 5.715 6.334 5.148
 180MOL C4 6813 5.455 6.340 5.375
 180MOL H2 6814 5.350 6.374 5.376
 180MOL C5 6815 5.734 6.214 4.938
 180MOL H3 6816 5.696 6.171 4.846
 180MOL C6 6817 5.853 6.329 5.161
 180MOL C7 6818 5.671 6.407 5.260
 180MOL C8 6819 5.580 6.093 5.479
 180MOL H4 6820 5.522 6.021 5.539
 180MOL C9 6821 5.654 6.278 5.036
 180MOL H5 6822 5.546 6.271 5.028
 180MOL C10 6823 5.871 6.200 4.957
 180MOL H6 6824 5.937 6.144 4.891
 180MOL C11 6825 5.777 6.443 5.343
 180MOL H7 6826 5.783 6.497 5.436
 180MOL C12 6827 5.670 6.211 5.664
 180MOL H8 6828 5.611 6.199 5.756
 180MOL H9 6829 5.728 6.303 5.663
 180MOL C13 6830 5.761 6.090 5.636
 180MOL H10 6831 5.869 6.107 5.646
 180MOL H11 6832 5.743 6.002 5.699
 180MOL C14 6833 5.529 6.448 5.299
 180MOL H12 6834 5.480 6.477 5.206
 180MOL H13 6835 5.525 6.544 5.353
 180MOL C15 6836 5.931 6.254 5.075
 180MOL H14 6837 6.037 6.248 5.096
 180MOL C16 6838 5.722 6.047 5.496
 180MOL H15 6839 5.778 6.096 5.415
 180MOL H16 6840 5.741 5.940 5.490
 181MOL O1 6841 5.710 7.263 0.385
 181MOL O2 6842 6.063 7.541 0.679
 181MOL N1 6843 5.837 7.448 0.400
 181MOL H17 6844 5.809 7.482 0.309
 181MOL N2 6845 5.940 7.354 0.652
 181MOL N3 6846 6.257 7.170 0.378
 181MOL H1 6847 6.329 7.105 0.408
 181MOL C1 6848 5.790 7.325 0.448
 181MOL C2 6849 5.994 7.470 0.609
 181MOL C3 6850 6.090 7.260 0.261
 181MOL C4 6851 5.955 7.514 0.463
 181MOL H2 6852 5.937 7.620 0.481
 181MOL C5 6853 6.005 7.165 0.059
 181MOL H3 6854 5.955 7.174 6.458
 181MOL C6 6855 6.169 7.151 0.275
 181MOL C7 6856 6.127 7.350 0.368
 181MOL C8 6857 5.844 7.274 0.581
 181MOL H4 6858 5.761 7.295 0.649
 181MOL C9 6859 6.003 7.273 0.149
 181MOL H5 6860 5.954 7.367 0.127
 181MOL C10 6861 6.080 7.047 0.081
 181MOL H6 6862 6.071 6.966 0.010
 181MOL C11 6863 6.229 7.291 0.439
 181MOL H7 6864 6.297 7.325 0.516
 181MOL C12 6865 6.013 7.268 0.746
 181MOL H8 6866 6.018 7.315 0.845
 181MOL H9 6867 6.117 7.255 0.715
 181MOL C13 6868 5.944 7.131 0.742
 181MOL H10 6869 6.003 7.048 0.781
 181MOL H11 6870 5.860 7.136 0.812
 181MOL C14 6871 6.086 7.494 0.378
 181MOL H12 6872 6.065 7.542 0.282
 181MOL H13 6873 6.168 7.561 0.405
 181MOL C15 6874 6.161 7.042 0.191
 181MOL H14 6875 6.225 6.957 0.206
 181MOL C16 6876 5.877 7.125 0.601
 181MOL H15 6877 5.958 7.096 0.533
 181MOL H16 6878 5.789 7.061 0.586
 182MOL O1 6879 5.815 6.503 0.416
 182MOL O2 6880 5.390 6.670 0.711
 182MOL N1 6881 5.592 6.521 0.437
 182MOL H17 6882 5.585 6.499 0.339
 182MOL N2 6883 5.618 6.658 0.694
 182MOL N3 6884 5.594 7.007 0.392
 182MOL H1 6885 5.627 7.097 0.424
 182MOL C1 6886 5.719 6.542 0.483
 182MOL C2 6887 5.491 6.634 0.649
 182MOL C3 6888 5.599 6.822 0.263
 182MOL C4 6889 5.474 6.581 0.506
 182MOL H2 6890 5.403 6.498 0.512
 182MOL C5 6891 5.723 6.807 0.059
 182MOL H3 6892 5.752 6.751 6.465
 182MOL C6 6893 5.652 6.943 0.284
 182MOL C7 6894 5.510 6.796 0.382
 182MOL C8 6895 5.733 6.602 0.625
 182MOL H4 6896 5.760 6.513 0.684
 182MOL C9 6897 5.634 6.750 0.150
 182MOL H5 6898 5.586 6.654 0.133
 182MOL C10 6899 5.775 6.937 0.075
 182MOL H6 6900 5.839 6.986 0.002
 182MOL C11 6901 5.513 6.921 0.458
 182MOL H7 6902 5.460 6.954 0.546
 182MOL C12 6903 5.650 6.772 0.778
 182MOL H8 6904 5.631 6.749 0.884
 182MOL H9 6905 5.603 6.868 0.754
 182MOL C13 6906 5.802 6.784 0.763
 182MOL H10 6907 5.822 6.892 0.753
 182MOL H11 6908 5.860 6.748 0.849
 182MOL C14 6909 5.418 6.682 0.411
 182MOL H12 6910 5.389 6.631 0.318
 182MOL H13 6911 5.324 6.722 0.451
 182MOL C15 6912 5.731 7.012 0.188
 182MOL H14 6913 5.771 7.110 0.211
 182MOL C16 6914 5.848 6.706 0.639
 182MOL H15 6915 5.848 6.772 0.551
 182MOL H16 6916 5.945 6.655 0.650
 183MOL O1 6917 6.431 6.953 0.392
 183MOL O2 6918 6.470 6.536 0.720
 183MOL N1 6919 6.519 6.760 0.445
 183MOL H17 6920 6.592 6.773 0.377
 183MOL N2 6921 6.378 6.741 0.685
 183MOL N3 6922 6.108 6.532 0.425
 183MOL H1 6923 6.018 6.498 0.453
 183MOL C1 6924 6.434 6.858 0.468
 183MOL C2 6925 6.458 6.635 0.649
 183MOL C3 6926 6.267 6.597 0.280
 183MOL C4 6927 6.527 6.638 0.512
 183MOL H2 6928 6.635 6.625 0.524
 183MOL C5 6929 6.221 6.714 0.071
 183MOL H3 6930 6.253 6.771 6.479
 183MOL C6 6931 6.132 6.599 0.307
 183MOL C7 6932 6.338 6.532 0.387
 183MOL C8 6933 6.368 6.867 0.603
 183MOL H4 6934 6.416 6.954 0.649
 183MOL C9 6935 6.317 6.662 0.169
 183MOL H5 6936 6.424 6.653 0.152
 183MOL C10 6937 6.083 6.695 0.092
 183MOL H6 6938 6.021 6.712 0.004
 183MOL C11 6939 6.235 6.486 0.473
 183MOL H7 6940 6.247 6.443 0.571
 183MOL C12 6941 6.243 6.712 0.734
 183MOL H8 6942 6.246 6.670 0.835
 183MOL H9 6943 6.193 6.636 0.673
 183MOL C13 6944 6.168 6.846 0.736
 183MOL H10 6945 6.062 6.818 0.732
 183MOL H11 6946 6.195 6.913 0.818
 183MOL C14 6947 6.481 6.527 0.424
 183MOL H12 6948 6.540 6.519 0.332
 183MOL H13 6949 6.500 6.427 0.465
 183MOL C15 6950 6.036 6.631 0.204
 183MOL H14 6951 5.933 6.601 0.226
 183MOL C16 6952 6.217 6.904 0.605
 183MOL H15 6953 6.165 6.867 0.516
 183MOL H16 6954 6.209 7.013 0.616
 184MOL O1 6955 5.485 6.943 6.361
 184MOL O2 6956 5.146 6.702 0.185
 184MOL N1 6957 5.342 6.783 6.389
 184MOL H17 6958 5.375 6.744 6.302
 184MOL N2 6959 5.256 6.900 0.138
 184MOL N3 6960 4.942 7.060 6.360
 184MOL H1 6961 4.863 7.120 6.378
 184MOL C1 6962 5.398 6.897 6.431
 184MOL C2 6963 5.216 6.768 0.115
 184MOL C3 6964 5.109 6.965 6.264
 184MOL C4 6965 5.237 6.712 6.468
 184MOL H2 6966 5.264 6.606 6.465
 184MOL C5 6967 5.196 7.024 6.048
 184MOL H3 6968 5.260 7.013 5.960
 184MOL C6 6969 5.024 7.068 6.258
 184MOL C7 6970 5.073 6.878 6.371
 184MOL C8 6971 5.366 6.965 0.068
 184MOL H4 6972 5.447 6.948 0.140
 184MOL C9 6973 5.191 6.938 6.156
 184MOL H5 6974 5.252 6.848 6.158
 184MOL C10 6975 5.113 7.142 6.041
 184MOL H6 6976 5.123 7.213 5.960
 184MOL C11 6977 4.964 6.941 6.429
 184MOL H7 6978 4.900 6.903 0.012
 184MOL C12 6979 5.182 6.998 0.223
 184MOL H8 6980 5.168 6.949 0.320
 184MOL H9 6981 5.089 7.019 0.170
 184MOL C13 6982 5.269 7.122 0.217
 184MOL H10 6983 5.205 7.211 0.226
 184MOL H11 6984 5.344 7.121 0.298
 184MOL C14 6985 5.110 6.729 6.379
 184MOL H12 6986 5.130 6.697 6.276
 184MOL H13 6987 5.027 6.665 6.409
 184MOL C15 6988 5.022 7.162 6.150
 184MOL H14 6989 4.946 7.240 6.147
 184MOL C16 6990 5.337 7.119 0.078
 184MOL H15 6991 5.270 7.158 6.495
 184MOL H16 6992 5.428 7.179 0.066
 185MOL O1 6993 5.392 7.734 6.350
 185MOL O2 6994 5.806 7.546 0.132
 185MOL N1 6995 5.611 7.700 6.354
 185MOL H17 6996 5.621 7.734 6.259
 185MOL N2 6997 5.589 7.583 0.123
 185MOL N3 6998 5.588 7.198 6.345
 185MOL H1 6999 5.555 7.109 6.379
 185MOL C1 7000 5.488 7.696 6.409
 185MOL C2 7001 5.713 7.585 0.066
 185MOL C3 7002 5.582 7.387 6.216
 185MOL C4 7003 5.729 7.637 6.413
 185MOL H2 7004 5.799 7.719 6.431
 185MOL C5 7005 5.466 7.406 6.006
 185MOL H3 7006 5.449 7.447 5.907
 185MOL C6 7007 5.527 7.263 6.238
 185MOL C7 7008 5.684 7.409 6.317
 185MOL C8 7009 5.469 7.630 0.062
 185MOL H4 7010 5.429 7.711 0.125
 185MOL C9 7011 5.552 7.464 6.103
 185MOL H5 7012 5.617 7.548 6.081
 185MOL C10 7013 5.411 7.280 6.032
 185MOL H6 7014 5.358 7.230 5.952
 185MOL C11 7015 5.683 7.291 6.395
 185MOL H7 7016 5.749 7.258 6.474
 185MOL C12 7017 5.556 7.473 0.225
 185MOL H8 7018 5.594 7.495 0.325
 185MOL H9 7019 5.601 7.385 0.177
 185MOL C13 7020 5.400 7.472 0.221
 185MOL H10 7021 5.364 7.371 0.244
 185MOL H11 7022 5.371 7.548 0.294
 185MOL C14 7023 5.783 7.525 6.322
 185MOL H12 7024 5.812 7.567 6.225
 185MOL H13 7025 5.881 7.490 6.358
 185MOL C15 7026 5.438 7.204 6.148
 185MOL H14 7027 5.401 7.103 6.161
 185MOL C16 7028 5.359 7.520 0.085
 185MOL H15 7029 5.363 7.439 0.011
 185MOL H16 7030 5.259 7.565 0.083
 186MOL O1 7031 4.794 7.290 6.362
 186MOL O2 7032 4.733 7.747 0.152
 186MOL N1 7033 4.680 7.486 6.392
 186MOL H17 7034 4.644 7.484 6.297
 186MOL N2 7035 4.828 7.536 0.135
 186MOL N3 7036 5.104 7.700 6.371
 186MOL H1 7037 5.198 7.730 6.393
 186MOL C1 7038 4.764 7.386 6.431
 186MOL C2 7039 4.740 7.637 0.096
 186MOL C3 7040 4.953 7.607 6.240
 186MOL C4 7041 4.678 7.621 6.450
 186MOL H2 7042 4.569 7.632 6.455
 186MOL C5 7043 4.998 7.473 6.044
 186MOL H3 7044 4.964 7.421 5.955
 186MOL C6 7045 5.080 7.615 6.269
 186MOL C7 7046 4.893 7.697 6.333
 186MOL C8 7047 4.833 7.401 0.075
 186MOL H4 7048 4.776 7.335 0.140
 186MOL C9 7049 4.904 7.538 6.129
 186MOL H5 7050 4.797 7.525 6.123
 186MOL C10 7051 5.138 7.494 6.067
 186MOL H6 7052 5.212 7.448 6.002
 186MOL C11 7053 4.985 7.753 6.415
 186MOL H7 7054 0.493 0.052 0.005
 186MOL C12 7055 4.935 7.551 0.230
 186MOL H8 7056 4.893 7.555 0.331
 186MOL H9 7057 4.999 7.637 0.208
 186MOL C13 7058 5.021 7.421 0.216
 186MOL H10 7059 5.130 7.434 0.213
 186MOL H11 7060 4.992 7.359 0.302
 186MOL C14 7061 4.746 7.721 6.354
 186MOL H12 7062 4.690 7.709 6.260
 186MOL H13 7063 0.246 0.060 6.376
 186MOL C15 7064 5.176 7.569 6.180
 186MOL H14 7065 5.282 7.583 6.200
 186MOL C16 7066 4.979 7.353 0.080
 186MOL H15 7067 5.039 7.390 6.491
 186MOL H16 7068 4.993 7.245 0.090
 187MOL O1 7069 5.704 7.284 1.472
 187MOL O2 7070 6.070 7.545 1.753
 187MOL N1 7071 5.816 7.471 1.507
 187MOL H17 7072 5.785 7.501 1.415
 187MOL N2 7073 5.916 7.377 1.754
 187MOL N3 7074 6.237 7.207 1.486
 187MOL H1 7075 6.316 7.148 1.508
 187MOL C1 7076 5.778 7.347 1.544
 187MOL C2 7077 5.972 7.496 1.697
 187MOL C3 7078 6.070 7.284 1.354
 187MOL C4 7079 5.930 7.538 1.561
 187MOL H2 7080 5.906 7.645 1.567
 187MOL C5 7081 5.991 7.178 1.154
 187MOL H3 7082 5.916 7.172 1.075
 187MOL C6 7083 6.156 7.180 1.379
 187MOL C7 7084 6.103 7.381 1.448
 187MOL C8 7085 5.816 7.297 1.683
 187MOL H4 7086 5.718 7.290 1.733
 187MOL C9 7087 5.983 7.288 1.243
 187MOL H5 7088 5.911 7.367 1.227
 187MOL C10 7089 6.076 7.070 1.181
 187MOL H6 7090 6.086 6.988 1.111
 187MOL C11 7091 6.204 7.333 1.532
 187MOL H7 7092 6.259 7.377 1.614
 187MOL C12 7093 5.975 7.286 1.853
 187MOL H8 7094 5.954 7.320 1.955
 187MOL H9 7095 6.080 7.278 1.824
 187MOL C13 7096 5.921 7.148 1.822
 187MOL H10 7097 5.998 7.072 1.839
 187MOL H11 7098 5.839 7.120 1.890
 187MOL C14 7099 6.049 7.528 1.465
 187MOL H12 7100 6.018 7.564 1.366
 187MOL H13 7101 6.133 7.589 1.500
 187MOL C15 7102 6.162 7.070 1.294
 187MOL H14 7103 6.239 6.996 1.312
 187MOL C16 7104 5.871 7.158 1.683
 187MOL H15 7105 5.957 7.154 1.614
 187MOL H16 7106 5.797 7.080 1.661
 188MOL O1 7107 5.781 6.500 1.491
 188MOL O2 7108 5.388 6.661 1.821
 188MOL N1 7109 5.557 6.526 1.522
 188MOL H17 7110 5.540 6.490 1.429
 188MOL N2 7111 5.599 6.651 1.772
 188MOL N3 7112 5.590 7.015 1.516
 188MOL H1 7113 5.605 7.113 1.535
 188MOL C1 7114 5.689 6.542 1.560
 188MOL C2 7115 5.472 6.625 1.740
 188MOL C3 7116 5.568 6.832 1.378
 188MOL C4 7117 5.445 6.585 1.596
 188MOL H2 7118 5.369 6.508 1.608
 188MOL C5 7119 5.687 6.805 1.176
 188MOL H3 7120 5.711 6.741 1.091
 188MOL C6 7121 5.628 6.958 1.395
 188MOL C7 7122 5.481 6.811 1.487
 188MOL C8 7123 5.718 6.611 1.692
 188MOL H4 7124 5.768 6.538 1.758
 188MOL C9 7125 5.591 6.750 1.268
 188MOL H5 7126 5.544 6.653 1.254
 188MOL C10 7127 5.750 6.928 1.192
 188MOL H6 7128 5.827 6.958 1.122
 188MOL C11 7129 5.494 6.922 1.571
 188MOL H7 7130 5.436 6.952 1.658
 188MOL C12 7131 5.631 6.763 1.861
 188MOL H8 7132 5.630 6.731 1.966
 188MOL H9 7133 5.557 6.841 1.837
 188MOL C13 7134 5.773 6.813 1.820
 188MOL H10 7135 5.771 6.922 1.804
 188MOL H11 7136 5.845 6.791 1.900
 188MOL C14 7137 5.384 6.698 1.509
 188MOL H12 7138 5.345 6.649 1.420
 188MOL H13 7139 5.293 6.738 1.557
 188MOL C15 7140 5.718 7.013 1.303
 188MOL H14 7141 5.771 7.106 1.322
 188MOL C16 7142 5.810 6.731 1.696
 188MOL H15 7143 5.787 6.797 1.612
 188MOL H16 7144 5.917 6.709 1.685
 189MOL O1 7145 6.399 6.962 1.477
 189MOL O2 7146 6.442 6.543 1.812
 189MOL N1 7147 6.487 6.755 1.513
 189MOL H17 7148 6.515 6.762 1.416
 189MOL N2 7149 6.349 6.739 1.762
 189MOL N3 7150 6.066 6.533 1.486
 189MOL H1 7151 5.971 6.507 1.509
 189MOL C1 7152 6.418 6.868 1.551
 189MOL C2 7153 6.431 6.636 1.734
 189MOL C3 7154 6.229 6.615 1.350
 189MOL C4 7155 6.498 6.630 1.593
 189MOL H2 7156 6.606 6.612 1.606
 189MOL C5 7157 6.177 6.719 1.136
 189MOL H3 7158 6.216 6.748 1.039
 189MOL C6 7159 6.092 6.603 1.375
 189MOL C7 7160 6.287 6.552 1.466
 189MOL C8 7161 6.347 6.866 1.693
 189MOL H4 7162 6.408 6.938 1.749
 189MOL C9 7163 6.273 6.676 1.230
 189MOL H5 7164 6.378 6.666 1.204
 189MOL C10 7165 6.032 6.699 1.163
 189MOL H6 7166 5.953 6.724 1.093
 189MOL C11 7167 6.186 6.500 1.549
 189MOL H7 7168 6.197 6.440 1.638
 189MOL C12 7169 6.242 6.720 1.858
 189MOL H8 7170 6.279 6.716 1.961
 189MOL H9 7171 6.176 6.635 1.833
 189MOL C13 7172 6.169 6.853 1.838
 189MOL H10 7173 6.060 6.839 1.836
 189MOL H11 7174 6.193 6.925 1.917
 189MOL C14 7175 6.438 6.525 1.500
 189MOL H12 7176 6.490 6.522 1.404
 189MOL H13 7177 6.457 6.422 1.531
 189MOL C15 7178 5.992 6.635 1.276
 189MOL H14 7179 5.888 6.632 1.307
 189MOL C16 7180 6.204 6.915 1.702
 189MOL H15 7181 6.139 6.873 1.624
 189MOL H16 7182 6.198 7.024 1.698
 190MOL O1 7183 5.459 6.979 0.918
 190MOL O2 7184 5.143 6.711 1.251
 190MOL N1 7185 5.355 6.787 0.967
 190MOL H17 7186 5.357 6.771 0.867
 190MOL N2 7187 5.251 6.905 1.211
 190MOL N3 7188 4.969 7.080 0.948
 190MOL H1 7189 4.912 7.155 0.984
 190MOL C1 7190 5.394 6.914 0.999
 190MOL C2 7191 5.209 6.776 1.178
 190MOL C3 7192 5.110 6.975 0.804
 190MOL C4 7193 5.237 6.718 1.031
 190MOL H2 7194 5.266 6.613 1.034
 190MOL C5 7195 5.182 7.051 0.595
 190MOL H3 7196 5.241 7.043 0.504
 190MOL C6 7197 5.039 7.092 0.829
 190MOL C7 7198 5.083 6.885 0.915
 190MOL C8 7199 5.355 6.973 1.139
 190MOL H4 7200 5.449 6.971 1.196
 190MOL C9 7201 5.191 6.951 0.694
 190MOL H5 7202 5.247 6.861 0.674
 190MOL C10 7203 5.093 7.159 0.604
 190MOL H6 7204 5.083 7.229 0.521
 190MOL C11 7205 4.988 6.947 0.994
 190MOL H7 7206 4.944 6.906 1.084
 190MOL C12 7207 5.177 6.996 1.296
 190MOL H8 7208 5.175 6.962 1.400
 190MOL H9 7209 5.077 7.000 1.252
 190MOL C13 7210 5.249 7.132 1.278
 190MOL H10 7211 5.175 7.213 1.286
 190MOL H11 7212 5.324 7.145 1.356
 190MOL C14 7213 5.120 6.740 0.941
 190MOL H12 7214 5.141 6.687 0.847
 190MOL H13 7215 5.035 6.688 0.987
 190MOL C15 7216 5.018 7.180 0.722
 190MOL H14 7217 4.958 7.270 0.731
 190MOL C16 7218 5.308 7.119 1.136
 190MOL H15 7219 5.230 7.129 1.059
 190MOL H16 7220 5.383 7.198 1.125
 191MOL O1 7221 5.416 7.753 0.911
 191MOL O2 7222 5.807 7.577 1.248
 191MOL N1 7223 5.639 7.711 0.945
 191MOL H17 7224 5.657 7.743 0.851
 191MOL N2 7225 5.590 7.587 1.196
 191MOL N3 7226 5.595 7.224 0.937
 191MOL H1 7227 5.563 7.129 0.948
 191MOL C1 7228 5.508 7.709 0.988
 191MOL C2 7229 5.722 7.611 1.168
 191MOL C3 7230 5.620 7.414 0.808
 191MOL C4 7231 5.752 7.655 1.023
 191MOL H2 7232 5.832 7.729 1.036
 191MOL C5 7233 5.496 7.459 0.619
 191MOL H3 7234 5.471 7.518 0.531
 191MOL C6 7235 5.551 7.296 0.825
 191MOL C7 7236 5.710 7.420 0.920
 191MOL C8 7237 5.480 7.654 1.134
 191MOL H4 7238 5.453 7.739 1.198
 191MOL C9 7239 5.596 7.504 0.708
 191MOL H5 7240 5.661 7.591 0.695
 191MOL C10 7241 5.430 7.334 0.632
 191MOL H6 7242 5.362 7.300 0.554
 191MOL C11 7243 5.685 7.310 1.005
 191MOL H7 7244 5.735 7.291 1.099
 191MOL C12 7245 5.545 7.487 1.294
 191MOL H8 7246 5.578 7.516 1.395
 191MOL H9 7247 5.586 7.389 1.267
 191MOL C13 7248 5.387 7.497 1.297
 191MOL H10 7249 5.326 7.406 1.302
 191MOL H11 7250 5.360 7.569 1.374
 191MOL C14 7251 5.808 7.525 0.955
 191MOL H12 7252 5.849 7.567 0.863
 191MOL H13 7253 5.893 7.480 1.008
 191MOL C15 7254 5.450 7.250 0.741
 191MOL H14 7255 5.395 7.156 0.741
 191MOL C16 7256 5.365 7.557 1.156
 191MOL H15 7257 5.359 7.487 1.072
 191MOL H16 7258 5.272 7.615 1.159
 192MOL O1 7259 4.777 7.299 0.913
 192MOL O2 7260 4.724 7.729 1.233
 192MOL N1 7261 4.690 7.498 0.953
 192MOL H17 7262 4.655 7.497 0.858
 192MOL N2 7263 4.811 7.526 1.197
 192MOL N3 7264 5.133 7.719 0.938
 192MOL H1 7265 5.225 7.757 0.953
 192MOL C1 7266 4.770 7.396 0.986
 192MOL C2 7267 4.734 7.629 1.164
 192MOL C3 7268 4.961 7.636 0.803
 192MOL C4 7269 4.683 7.630 1.024
 192MOL H2 7270 4.576 7.650 1.033
 192MOL C5 7271 5.006 7.515 0.591
 192MOL H3 7272 4.961 7.466 0.505
 192MOL C6 7273 5.100 7.649 0.822
 192MOL C7 7274 4.902 7.706 0.913
 192MOL C8 7275 4.827 7.396 1.123
 192MOL H4 7276 4.785 7.309 1.175
 192MOL C9 7277 4.913 7.569 0.692
 192MOL H5 7278 4.807 7.559 0.674
 192MOL C10 7279 5.144 7.525 0.614
 192MOL H6 7280 5.216 7.479 0.547
 192MOL C11 7281 5.002 7.753 0.995
 192MOL H7 7282 0.510 0.045 1.085
 192MOL C12 7283 4.930 7.549 1.287
 192MOL H8 7284 4.882 7.568 1.384
 192MOL H9 7285 4.990 7.635 1.257
 192MOL C13 7286 5.019 7.424 1.268
 192MOL H10 7287 5.125 7.445 1.283
 192MOL H11 7288 4.983 7.352 1.343
 192MOL C14 7289 4.758 7.736 0.941
 192MOL H12 7290 4.705 7.746 0.846
 192MOL H13 7291 0.262 0.068 0.987
 192MOL C15 7292 5.190 7.591 0.730
 192MOL H14 7293 5.296 7.608 0.746
 192MOL C16 7294 4.981 7.369 1.133
 192MOL H15 7295 5.027 7.435 1.058
 192MOL H16 7296 5.009 7.264 1.117
 193MOL O1 7297 5.732 7.281 2.540
 193MOL O2 7298 6.062 7.554 2.856
 193MOL N1 7299 5.869 7.454 2.576
 193MOL H17 7300 5.845 7.489 2.484
 193MOL N2 7301 5.942 7.363 2.828
 193MOL N3 7302 6.278 7.174 2.560
 193MOL H1 7303 6.338 7.096 2.581
 193MOL C1 7304 5.810 7.337 2.613
 193MOL C2 7305 5.989 7.490 2.786
 193MOL C3 7306 6.131 7.284 2.436
 193MOL C4 7307 5.981 7.528 2.642
 193MOL H2 7308 5.951 7.633 2.632
 193MOL C5 7309 6.024 7.207 2.235
 193MOL H3 7310 5.955 7.229 2.154
 193MOL C6 7311 6.213 7.174 2.440
 193MOL C7 7312 6.163 7.366 2.546
 193MOL C8 7313 5.848 7.279 2.751
 193MOL H4 7314 5.753 7.257 2.802
 193MOL C9 7315 6.037 7.304 2.334
 193MOL H5 7316 5.975 7.392 2.326
 193MOL C10 7317 6.115 7.096 2.236
 193MOL H6 7318 6.114 7.028 2.151
 193MOL C11 7319 6.250 7.288 2.627
 193MOL H7 7320 6.302 7.303 2.721
 193MOL C12 7321 6.027 7.271 2.916
 193MOL H8 7322 6.015 7.299 3.022
 193MOL H9 7323 6.132 7.275 2.886
 193MOL C13 7324 5.980 7.129 2.893
 193MOL H10 7325 6.058 7.052 2.891
 193MOL H11 7326 5.901 7.093 2.960
 193MOL C14 7327 6.112 7.507 2.571
 193MOL H12 7328 6.111 7.553 2.472
 193MOL H13 7329 6.187 7.561 2.630
 193MOL C15 7330 6.207 7.076 2.343
 193MOL H14 7331 6.284 6.999 2.344
 193MOL C16 7332 5.912 7.137 2.753
 193MOL H15 7333 5.996 7.124 2.684
 193MOL H16 7334 5.840 7.056 2.734
 194MOL O1 7335 5.775 6.520 2.566
 194MOL O2 7336 5.385 6.648 2.910
 194MOL N1 7337 5.547 6.544 2.598
 194MOL H17 7338 5.524 6.518 2.502
 194MOL N2 7339 5.605 6.667 2.847
 194MOL N3 7340 5.610 7.030 2.566
 194MOL H1 7341 5.634 7.127 2.580
 194MOL C1 7342 5.679 6.557 2.632
 194MOL C2 7343 5.467 6.646 2.820
 194MOL C3 7344 5.603 6.835 2.459
 194MOL C4 7345 5.437 6.609 2.672
 194MOL H2 7346 5.349 6.544 2.682
 194MOL C5 7347 5.715 6.803 2.248
 194MOL H3 7348 5.749 6.743 2.165
 194MOL C6 7349 5.664 6.957 2.464
 194MOL C7 7350 5.496 6.830 2.559
 194MOL C8 7351 5.707 6.610 2.770
 194MOL H4 7352 5.735 6.522 2.828
 194MOL C9 7353 5.623 6.761 2.346
 194MOL H5 7354 5.572 6.666 2.333
 194MOL C10 7355 5.780 6.928 2.261
 194MOL H6 7356 5.856 6.963 2.192
 194MOL C11 7357 5.513 6.948 2.627
 194MOL H7 7358 5.456 6.969 2.716
 194MOL C12 7359 5.658 6.775 2.933
 194MOL H8 7360 5.620 6.751 3.033
 194MOL H9 7361 5.618 6.873 2.904
 194MOL C13 7362 5.809 6.772 2.925
 194MOL H10 7363 5.863 6.868 2.934
 194MOL H11 7364 5.851 6.697 2.992
 194MOL C14 7365 5.393 6.731 2.587
 194MOL H12 7366 5.372 6.695 2.486
 194MOL H13 7367 5.311 6.782 2.639
 194MOL C15 7368 5.749 7.011 2.371
 194MOL H14 7369 5.796 7.108 2.383
 194MOL C16 7370 5.821 6.716 2.781
 194MOL H15 7371 5.809 6.797 2.708
 194MOL H16 7372 5.916 6.665 2.763
 195MOL O1 7373 6.428 6.932 2.566
 195MOL O2 7374 6.478 6.526 2.908
 195MOL N1 7375 6.510 6.730 2.603
 195MOL H17 7376 6.549 6.730 2.509
 195MOL N2 7377 6.375 6.715 2.854
 195MOL N3 7378 6.066 6.541 2.579
 195MOL H1 7379 5.974 6.513 2.609
 195MOL C1 7380 6.440 6.837 2.643
 195MOL C2 7381 6.469 6.618 2.829
 195MOL C3 7382 6.238 6.610 2.470
 195MOL C4 7383 6.517 6.603 2.685
 195MOL H2 7384 6.623 6.574 2.688
 195MOL C5 7385 6.239 6.704 2.247
 195MOL H3 7386 6.293 6.724 2.155
 195MOL C6 7387 6.101 6.601 2.468
 195MOL C7 7388 6.293 6.538 2.581
 195MOL C8 7389 6.368 6.838 2.775
 195MOL H4 7390 6.414 6.923 2.827
 195MOL C9 7391 6.307 6.658 2.357
 195MOL H5 7392 6.415 6.653 2.356
 195MOL C10 7393 6.100 6.702 2.244
 195MOL H6 7394 6.053 6.729 2.151
 195MOL C11 7395 6.179 6.496 2.652
 195MOL H7 7396 6.169 6.441 2.745
 195MOL C12 7397 6.244 6.689 2.918
 195MOL H8 7398 6.262 6.680 3.026
 195MOL H9 7399 6.197 6.594 2.890
 195MOL C13 7400 6.162 6.812 2.883
 195MOL H10 7401 6.058 6.780 2.866
 195MOL H11 7402 6.166 6.882 2.967
 195MOL C14 7403 6.434 6.496 2.606
 195MOL H12 7404 6.493 6.483 2.515
 195MOL H13 7405 6.441 6.404 2.666
 195MOL C15 7406 6.025 6.642 2.355
 195MOL H14 7407 5.918 6.629 2.347
 195MOL C16 7408 6.223 6.865 2.758
 195MOL H15 7409 6.190 6.806 2.672
 195MOL H16 7410 6.203 6.971 2.735
 196MOL O1 7411 5.485 6.983 2.025
 196MOL O2 7412 5.124 6.744 2.343
 196MOL N1 7413 5.345 6.821 2.057
 196MOL H17 7414 5.363 6.800 1.959
 196MOL N2 7415 5.284 6.907 2.324
 196MOL N3 7416 4.963 7.077 2.034
 196MOL H1 7417 4.898 7.146 2.069
 196MOL C1 7418 5.407 6.928 2.098
 196MOL C2 7419 5.212 6.798 2.282
 196MOL C3 7420 5.115 6.972 1.909
 196MOL C4 7421 5.243 6.744 2.138
 196MOL H2 7422 5.277 6.641 2.154
 196MOL C5 7423 5.201 7.050 1.704
 196MOL H3 7424 5.257 7.046 1.611
 196MOL C6 7425 5.044 7.085 1.923
 196MOL C7 7426 5.078 6.885 2.016
 196MOL C8 7427 5.382 6.985 2.239
 196MOL H4 7428 5.476 6.991 2.295
 196MOL C9 7429 5.192 6.943 1.795
 196MOL H5 7430 5.243 6.848 1.780
 196MOL C10 7431 5.125 7.172 1.712
 196MOL H6 7432 5.128 7.245 1.632
 196MOL C11 7433 4.985 6.951 2.094
 196MOL H7 7434 4.938 6.928 2.189
 196MOL C12 7435 5.210 7.010 2.402
 196MOL H8 7436 5.225 6.999 2.510
 196MOL H9 7437 5.105 7.016 2.370
 196MOL C13 7438 5.267 7.149 2.373
 196MOL H10 7439 5.188 7.226 2.381
 196MOL H11 7440 5.348 7.175 2.442
 196MOL C14 7441 5.116 6.749 2.047
 196MOL H12 7442 5.143 6.697 1.955
 196MOL H13 7443 5.036 6.689 2.091
 196MOL C15 7444 5.038 7.190 1.826
 196MOL H14 7445 4.974 7.276 1.843
 196MOL C16 7446 5.319 7.129 2.237
 196MOL H15 7447 5.241 7.139 2.161
 196MOL H16 7448 5.401 7.196 2.211
 197MOL O1 7449 5.436 7.711 1.988
 197MOL O2 7450 5.826 7.593 2.323
 197MOL N1 7451 5.649 7.727 2.041
 197MOL H17 7452 5.667 7.767 1.949
 197MOL N2 7453 5.602 7.589 2.279
 197MOL N3 7454 5.585 7.258 2.025
 197MOL H1 7455 5.571 7.160 2.044
 197MOL C1 7456 5.522 7.708 2.076
 197MOL C2 7457 5.737 7.611 2.246
 197MOL C3 7458 5.607 7.439 1.892
 197MOL C4 7459 5.763 7.665 2.107
 197MOL H2 7460 5.838 7.745 2.115
 197MOL C5 7461 5.480 7.464 1.685
 197MOL H3 7462 5.477 7.518 1.591
 197MOL C6 7463 5.535 7.317 1.912
 197MOL C7 7464 5.709 7.439 1.995
 197MOL C8 7465 5.494 7.661 2.218
 197MOL H4 7466 5.475 7.750 2.278
 197MOL C9 7467 5.577 7.511 1.776
 197MOL H5 7468 5.618 7.609 1.755
 197MOL C10 7469 5.418 7.335 1.699
 197MOL H6 7470 5.353 7.296 1.622
 197MOL C11 7471 5.697 7.327 2.074
 197MOL H7 7472 5.753 7.305 2.164
 197MOL C12 7473 5.551 7.492 2.382
 197MOL H8 7474 5.591 7.515 2.481
 197MOL H9 7475 5.574 7.390 2.348
 197MOL C13 7476 5.399 7.508 2.374
 197MOL H10 7477 5.350 7.410 2.378
 197MOL H11 7478 5.359 7.564 2.460
 197MOL C14 7479 5.816 7.542 2.023
 197MOL H12 7480 5.871 7.578 1.935
 197MOL H13 7481 5.896 7.492 2.079
 197MOL C15 7482 5.441 7.263 1.819
 197MOL H14 7483 5.405 7.163 1.840
 197MOL C16 7484 5.363 7.578 2.243
 197MOL H15 7485 5.357 7.508 2.159
 197MOL H16 7486 5.273 7.638 2.259
 198MOL O1 7487 4.791 7.303 2.020
 198MOL O2 7488 4.708 7.732 2.338
 198MOL N1 7489 4.691 7.508 2.043
 198MOL H17 7490 4.644 7.493 1.955
 198MOL N2 7491 4.815 7.547 2.296
 198MOL N3 7492 5.131 7.715 1.991
 198MOL H1 7493 5.229 7.728 2.013
 198MOL C1 7494 4.775 7.406 2.085
 198MOL C2 7495 4.726 7.645 2.256
 198MOL C3 7496 4.961 7.635 1.873
 198MOL C4 7497 4.681 7.640 2.105
 198MOL H2 7498 4.574 7.663 2.104
 198MOL C5 7499 5.000 7.518 1.665
 198MOL H3 7500 4.960 7.458 1.584
 198MOL C6 7501 5.101 7.638 1.886
 198MOL C7 7502 4.902 7.705 1.991
 198MOL C8 7503 4.843 7.421 2.225
 198MOL H4 7504 4.797 7.342 2.285
 198MOL C9 7505 4.907 7.569 1.762
 198MOL H5 7506 4.800 7.555 1.755
 198MOL C10 7507 5.144 7.526 1.675
 198MOL H6 7508 5.211 7.476 1.606
 198MOL C11 7509 5.014 7.752 2.057
 198MOL H7 7510 0.524 0.038 2.152
 198MOL C12 7511 4.932 7.580 2.377
 198MOL H8 7512 4.911 7.579 2.485
 198MOL H9 7513 4.973 7.676 2.345
 198MOL C13 7514 5.032 7.459 2.356
 198MOL H10 7515 5.138 7.488 2.358
 198MOL H11 7516 5.016 7.389 2.439
 198MOL C14 7517 4.759 7.739 2.022
 198MOL H12 7518 4.704 7.739 1.927
 198MOL H13 7519 0.265 0.076 2.055
 198MOL C15 7520 5.194 7.593 1.792
 198MOL H14 7521 5.300 7.598 1.812
 198MOL C16 7522 4.992 7.407 2.217
 198MOL H15 7523 5.025 7.477 2.138
 198MOL H16 7524 5.031 7.305 2.206
 199MOL O1 7525 5.756 7.285 3.614
 199MOL O2 7526 6.073 7.530 3.960
 199MOL N1 7527 5.872 7.455 3.660
 199MOL H17 7528 5.852 7.488 3.566
 199MOL N2 7529 5.956 7.346 3.912
 199MOL N3 7530 6.245 7.184 3.655
 199MOL H1 7531 6.305 7.108 3.685
 199MOL C1 7532 5.821 7.341 3.699
 199MOL C2 7533 6.007 7.471 3.879
 199MOL C3 7534 6.106 7.290 3.517
 199MOL C4 7535 5.979 7.528 3.732
 199MOL H2 7536 5.950 7.634 3.738
 199MOL C5 7537 6.025 7.211 3.305
 199MOL H3 7538 5.975 7.223 3.209
 199MOL C6 7539 6.168 7.173 3.541
 199MOL C7 7540 6.142 7.378 3.624
 199MOL C8 7541 5.851 7.282 3.833
 199MOL H4 7542 5.758 7.276 3.891
 199MOL C9 7543 6.036 7.319 3.395
 199MOL H5 7544 5.993 7.415 3.370
 199MOL C10 7545 6.089 7.085 3.336
 199MOL H6 7546 6.085 7.002 3.266
 199MOL C11 7547 6.221 7.309 3.713
 199MOL H7 7548 6.267 7.336 3.807
 199MOL C12 7549 6.008 7.250 4.019
 199MOL H8 7550 5.965 7.282 4.116
 199MOL H9 7551 6.116 7.238 4.025
 199MOL C13 7552 5.950 7.117 3.986
 199MOL H10 7553 6.022 7.036 4.002
 199MOL H11 7554 5.868 7.084 4.051
 199MOL C14 7555 6.110 7.519 3.647
 199MOL H12 7556 6.107 7.572 3.551
 199MOL H13 7557 6.176 7.574 3.716
 199MOL C15 7558 6.168 7.071 3.446
 199MOL H14 7559 6.205 6.972 3.471
 199MOL C16 7560 5.899 7.135 3.837
 199MOL H15 7561 5.982 7.136 3.765
 199MOL H16 7562 5.836 7.049 3.812
 200MOL O1 7563 5.760 6.498 3.637
 200MOL O2 7564 5.366 6.660 3.974
 200MOL N1 7565 5.544 6.538 3.676
 200MOL H17 7566 5.516 6.500 3.586
 200MOL N2 7567 5.593 6.654 3.927
 200MOL N3 7568 5.623 7.016 3.655
 200MOL H1 7569 5.659 7.105 3.688
 200MOL C1 7570 5.673 6.534 3.717
 200MOL C2 7571 5.464 6.647 3.892
 200MOL C3 7572 5.586 6.839 3.530
 200MOL C4 7573 5.433 6.610 3.744
 200MOL H2 7574 5.347 6.542 3.751
 200MOL C5 7575 5.694 6.797 3.321
 200MOL H3 7576 5.695 6.734 3.233
 200MOL C6 7577 5.655 6.960 3.531
 200MOL C7 7578 5.498 6.831 3.646
 200MOL C8 7579 5.708 6.601 3.851
 200MOL H4 7580 5.759 6.528 3.913
 200MOL C9 7581 5.602 6.755 3.422
 200MOL H5 7582 5.535 6.673 3.399
 200MOL C10 7583 5.769 6.914 3.329
 200MOL H6 7584 5.843 6.944 3.256
 200MOL C11 7585 5.525 6.946 3.723
 200MOL H7 7586 5.490 6.980 3.819
 200MOL C12 7587 5.646 6.769 4.007
 200MOL H8 7588 5.614 6.751 4.111
 200MOL H9 7589 5.586 6.852 3.969
 200MOL C13 7590 5.798 6.777 3.993
 200MOL H10 7591 5.841 6.878 4.003
 200MOL H11 7592 5.845 6.715 4.070
 200MOL C14 7593 5.392 6.736 3.670
 200MOL H12 7594 5.354 6.701 3.573
 200MOL H13 7595 5.313 6.793 3.721
 200MOL C15 7596 5.751 6.999 3.437
 200MOL H14 7597 5.815 7.086 3.449
 200MOL C16 7598 5.802 6.720 3.847
 200MOL H15 7599 5.757 6.788 3.773
 200MOL H16 7600 5.901 6.692 3.810
 201MOL O1 7601 6.394 6.943 3.637
 201MOL O2 7602 6.495 6.516 3.944
 201MOL N1 7603 6.493 6.747 3.662
 201MOL H17 7604 6.533 6.765 3.570
 201MOL N2 7605 6.373 6.698 3.917
 201MOL N3 7606 6.073 6.529 3.645
 201MOL H1 7607 5.983 6.484 3.653
 201MOL C1 7608 6.412 6.845 3.710
 201MOL C2 7609 6.474 6.613 3.878
 201MOL C3 7610 6.240 6.608 3.516
 201MOL C4 7611 6.514 6.622 3.734
 201MOL H2 7612 6.621 6.604 3.721
 201MOL C5 7613 6.206 6.735 3.314
 201MOL H3 7614 6.240 6.802 3.235
 201MOL C6 7615 6.104 6.602 3.532
 201MOL C7 7616 6.296 6.536 3.627
 201MOL C8 7617 6.348 6.825 3.846
 201MOL H4 7618 6.385 6.909 3.906
 201MOL C9 7619 6.295 6.678 3.405
 201MOL H5 7620 6.399 6.684 3.374
 201MOL C10 7621 6.066 6.714 3.323
 201MOL H6 7622 5.991 6.753 3.256
 201MOL C11 7623 6.194 6.482 3.708
 201MOL H7 7624 6.204 6.426 3.800
 201MOL C12 7625 6.260 6.669 4.003
 201MOL H8 7626 6.301 6.661 4.104
 201MOL H9 7627 6.211 6.576 3.972
 201MOL C13 7628 6.156 6.781 3.978
 201MOL H10 7629 6.051 6.748 3.976
 201MOL H11 7630 6.168 6.845 4.066
 201MOL C14 7631 6.445 6.507 3.652
 201MOL H12 7632 6.499 6.489 3.558
 201MOL H13 7633 6.464 6.413 3.705
 201MOL C15 7634 6.015 6.656 3.443
 201MOL H14 7635 5.909 6.644 3.464
 201MOL C16 7636 6.192 6.842 3.838
 201MOL H15 7637 6.140 6.794 3.754
 201MOL H16 7638 6.163 6.946 3.820
 202MOL O1 7639 5.483 6.988 3.100
 202MOL O2 7640 5.154 6.721 3.432
 202MOL N1 7641 5.358 6.807 3.140
 202MOL H17 7642 5.384 6.773 3.049
 202MOL N2 7643 5.268 6.912 3.386
 202MOL N3 7644 4.951 7.083 3.125
 202MOL H1 7645 4.878 7.151 3.139
 202MOL C1 7646 5.408 6.931 3.176
 202MOL C2 7647 5.217 6.785 3.356
 202MOL C3 7648 5.109 6.987 2.996
 202MOL C4 7649 5.245 6.733 3.209
 202MOL H2 7650 5.267 6.626 3.220
 202MOL C5 7651 5.200 7.090 2.802
 202MOL H3 7652 5.269 7.089 2.718
 202MOL C6 7653 5.032 7.101 3.018
 202MOL C7 7654 5.071 6.898 3.109
 202MOL C8 7655 5.372 6.990 3.311
 202MOL H4 7656 5.466 6.987 3.368
 202MOL C9 7657 5.199 6.979 2.888
 202MOL H5 7658 5.263 6.892 2.873
 202MOL C10 7659 5.110 7.195 2.815
 202MOL H6 7660 5.111 7.277 2.743
 202MOL C11 7661 4.962 6.951 3.172
 202MOL H7 7662 4.921 6.919 3.266
 202MOL C12 7663 5.210 7.000 3.483
 202MOL H8 7664 5.226 6.965 3.586
 202MOL H9 7665 5.104 7.020 3.464
 202MOL C13 7666 5.280 7.138 3.467
 202MOL H10 7667 5.207 7.218 3.486
 202MOL H11 7668 5.367 7.156 3.531
 202MOL C14 7669 5.110 6.750 3.132
 202MOL H12 7670 5.117 6.689 3.041
 202MOL H13 7671 5.029 6.699 3.185
 202MOL C15 7672 5.021 7.208 2.925
 202MOL H14 7673 4.950 7.288 2.942
 202MOL C16 7674 5.320 7.134 3.320
 202MOL H15 7675 5.231 7.154 3.259
 202MOL H16 7676 5.394 7.208 3.287
 203MOL O1 7677 5.412 7.753 3.099
 203MOL O2 7678 5.818 7.582 3.409
 203MOL N1 7679 5.628 7.715 3.125
 203MOL H17 7680 5.629 7.747 3.028
 203MOL N2 7681 5.595 7.601 3.375
 203MOL N3 7682 5.587 7.251 3.104
 203MOL H1 7683 5.560 7.158 3.130
 203MOL C1 7684 5.501 7.718 3.175
 203MOL C2 7685 5.726 7.618 3.342
 203MOL C3 7686 5.617 7.428 2.970
 203MOL C4 7687 5.750 7.671 3.199
 203MOL H2 7688 5.827 7.749 3.209
 203MOL C5 7689 5.490 7.475 2.763
 203MOL H3 7690 5.458 7.546 2.687
 203MOL C6 7691 5.551 7.307 2.981
 203MOL C7 7692 5.704 7.446 3.090
 203MOL C8 7693 5.476 7.660 3.314
 203MOL H4 7694 5.444 7.741 3.381
 203MOL C9 7695 5.593 7.511 2.855
 203MOL H5 7696 5.642 7.607 2.848
 203MOL C10 7697 5.441 7.343 2.771
 203MOL H6 7698 5.372 7.314 2.691
 203MOL C11 7699 5.681 7.333 3.168
 203MOL H7 7700 5.726 7.305 3.262
 203MOL C12 7701 5.565 7.497 3.466
 203MOL H8 7702 5.608 7.531 3.561
 203MOL H9 7703 5.609 7.404 3.429
 203MOL C13 7704 5.413 7.486 3.470
 203MOL H10 7705 5.380 7.383 3.492
 203MOL H11 7706 5.384 7.552 3.553
 203MOL C14 7707 5.813 7.552 3.123
 203MOL H12 7708 5.852 7.594 3.030
 203MOL H13 7709 5.900 7.509 3.174
 203MOL C15 7710 5.470 7.256 2.880
 203MOL H14 7711 5.422 7.159 2.891
 203MOL C16 7712 5.366 7.555 3.334
 203MOL H15 7713 5.373 7.479 3.255
 203MOL H16 7714 5.265 7.599 3.337
 204MOL O1 7715 4.764 7.311 3.119
 204MOL O2 7716 4.722 7.744 3.443
 204MOL N1 7717 4.697 7.524 3.150
 204MOL H17 7718 4.650 7.511 3.061
 204MOL N2 7719 4.833 7.553 3.388
 204MOL N3 7720 5.128 7.725 3.127
 204MOL H1 7721 5.223 7.747 3.153
 204MOL C1 7722 4.771 7.412 3.185
 204MOL C2 7723 4.747 7.658 3.363
 204MOL C3 7724 4.968 7.657 2.991
 204MOL C4 7725 4.687 7.653 3.218
 204MOL H2 7726 4.581 7.676 3.233
 204MOL C5 7727 4.987 7.554 2.775
 204MOL H3 7728 4.940 7.510 2.687
 204MOL C6 7729 5.100 7.658 3.008
 204MOL C7 7730 4.903 7.729 3.107
 204MOL C8 7731 4.837 7.422 3.325
 204MOL H4 7732 4.778 7.351 3.385
 204MOL C9 7733 4.903 7.598 2.882
 204MOL H5 7734 4.796 7.600 2.864
 204MOL C10 7735 5.128 7.557 2.788
 204MOL H6 7736 5.193 7.518 2.710
 204MOL C11 7737 5.010 7.762 3.191
 204MOL H7 7738 0.530 0.050 3.284
 204MOL C12 7739 4.936 7.555 3.489
 204MOL H8 7740 4.902 7.571 3.592
 204MOL H9 7741 5.000 7.636 3.453
 204MOL C13 7742 5.008 7.423 3.482
 204MOL H10 7743 5.116 7.432 3.496
 204MOL H11 7744 4.969 7.354 3.558
 204MOL C14 7745 4.752 7.764 3.129
 204MOL H12 7746 0.213 0.005 3.034
 204MOL H13 7747 0.262 0.095 3.177
 204MOL C15 7748 5.186 7.615 2.907
 204MOL H14 7749 5.295 7.614 2.914
 204MOL C16 7750 4.972 7.370 3.339
 204MOL H15 7751 5.036 7.406 3.257
 204MOL H16 7752 4.982 7.262 3.323
 205MOL O1 7753 5.712 7.229 4.734
 205MOL O2 7754 6.055 7.518 5.022
 205MOL N1 7755 5.831 7.417 4.755
 205MOL H17 7756 5.808 7.430 4.658
 205MOL N2 7757 5.928 7.329 5.007
 205MOL N3 7758 6.274 7.162 4.715
 205MOL H1 7759 6.348 7.095 4.734
 205MOL C1 7760 5.789 7.296 4.801
 205MOL C2 7761 5.979 7.450 4.956
 205MOL C3 7762 6.095 7.237 4.605
 205MOL C4 7763 5.948 7.487 4.814
 205MOL H2 7764 5.926 7.594 4.817
 205MOL C5 7765 6.023 7.153 4.397
 205MOL H3 7766 5.962 7.158 4.307
 205MOL C6 7767 6.190 7.134 4.614
 205MOL C7 7768 6.127 7.335 4.711
 205MOL C8 7769 5.827 7.247 4.938
 205MOL H4 7770 5.732 7.262 4.990
 205MOL C9 7771 6.009 7.248 4.498
 205MOL H5 7772 5.966 7.342 4.466
 205MOL C10 7773 6.118 7.046 4.402
 205MOL H6 7774 6.129 6.971 4.324
 205MOL C11 7775 6.235 7.284 4.780
 205MOL H7 7776 6.287 7.317 4.869
 205MOL C12 7777 5.998 7.257 5.107
 205MOL H8 7778 5.972 7.301 5.204
 205MOL H9 7779 6.106 7.265 5.088
 205MOL C13 7780 5.943 7.112 5.094
 205MOL H10 7781 6.026 7.041 5.102
 205MOL H11 7782 5.872 7.100 5.177
 205MOL C14 7783 6.078 7.480 4.723
 205MOL H12 7784 6.064 7.534 4.629
 205MOL H13 7785 6.154 7.543 4.772
 205MOL C15 7786 6.215 7.050 4.505
 205MOL H14 7787 6.306 6.991 4.501
 205MOL C16 7788 5.855 7.104 4.966
 205MOL H15 7789 5.908 7.058 4.881
 205MOL H16 7790 5.767 7.041 4.984
 206MOL O1 7791 5.776 6.501 4.713
 206MOL O2 7792 5.379 6.647 5.041
 206MOL N1 7793 5.571 6.504 4.758
 206MOL H17 7794 5.561 6.468 4.664
 206MOL N2 7795 5.600 6.637 5.005
 206MOL N3 7796 5.631 6.972 4.733
 206MOL H1 7797 5.647 7.068 4.759
 206MOL C1 7798 5.696 6.535 4.794
 206MOL C2 7799 5.472 6.617 4.963
 206MOL C3 7800 5.606 6.796 4.594
 206MOL C4 7801 5.450 6.560 4.819
 206MOL H2 7802 5.365 6.490 4.815
 206MOL C5 7803 5.706 6.776 4.381
 206MOL H3 7804 5.735 6.719 4.293
 206MOL C6 7805 5.675 6.912 4.616
 206MOL C7 7806 5.512 6.777 4.697
 206MOL C8 7807 5.720 6.599 4.930
 206MOL H4 7808 5.756 6.517 4.993
 206MOL C9 7809 5.608 6.733 4.477
 206MOL H5 7810 5.537 6.651 4.469
 206MOL C10 7811 5.780 6.895 4.407
 206MOL H6 7812 5.849 6.944 4.339
 206MOL C11 7813 5.519 6.892 4.778
 206MOL H7 7814 5.459 6.915 4.865
 206MOL C12 7815 5.635 6.741 5.095
 206MOL H8 7816 5.593 6.711 5.192
 206MOL H9 7817 5.591 6.836 5.063
 206MOL C13 7818 5.792 6.758 5.101
 206MOL H10 7819 5.826 6.861 5.114
 206MOL H11 7820 5.814 6.688 5.183
 206MOL C14 7821 5.405 6.676 4.729
 206MOL H12 7822 5.367 6.632 4.636
 206MOL H13 7823 5.318 6.729 4.769
 206MOL C15 7824 5.767 6.960 4.532
 206MOL H14 7825 5.831 7.046 4.552
 206MOL C16 7826 5.829 6.714 4.957
 206MOL H15 7827 5.822 6.799 4.889
 206MOL H16 7828 5.930 6.674 4.938
 207MOL O1 7829 6.437 6.920 4.713
 207MOL O2 7830 6.467 6.495 5.046
 207MOL N1 7831 6.505 6.713 4.746
 207MOL H17 7832 6.550 6.721 4.656
 207MOL N2 7833 6.393 6.702 5.017
 207MOL N3 7834 6.070 6.509 4.734
 207MOL H1 7835 5.978 6.486 4.769
 207MOL C1 7836 6.436 6.824 4.790
 207MOL C2 7837 6.461 6.596 4.976
 207MOL C3 7838 6.234 6.578 4.606
 207MOL C4 7839 6.515 6.591 4.832
 207MOL H2 7840 6.620 6.559 4.842
 207MOL C5 7841 6.199 6.696 4.389
 207MOL H3 7842 6.248 6.744 4.305
 207MOL C6 7843 6.099 6.581 4.623
 207MOL C7 7844 6.298 6.508 4.716
 207MOL C8 7845 6.379 6.823 4.933
 207MOL H4 7846 6.423 6.903 4.994
 207MOL C9 7847 6.289 6.634 4.492
 207MOL H5 7848 6.393 6.627 4.461
 207MOL C10 7849 6.063 6.696 4.418
 207MOL H6 7850 6.003 6.751 4.346
 207MOL C11 7851 6.189 6.470 4.798
 207MOL H7 7852 6.188 6.428 4.898
 207MOL C12 7853 6.269 6.675 5.091
 207MOL H8 7854 6.292 6.656 5.196
 207MOL H9 7855 6.213 6.593 5.043
 207MOL C13 7856 6.191 6.801 5.085
 207MOL H10 7857 6.083 6.784 5.093
 207MOL H11 7858 6.218 6.873 5.164
 207MOL C14 7859 6.447 6.484 4.747
 207MOL H12 7860 6.503 6.465 4.655
 207MOL H13 7861 6.454 6.388 4.799
 207MOL C15 7862 6.011 6.645 4.536
 207MOL H14 7863 5.904 6.648 4.555
 207MOL C16 7864 6.230 6.862 4.944
 207MOL H15 7865 6.158 6.824 4.871
 207MOL H16 7866 6.223 6.972 4.942
 208MOL O1 7867 5.457 6.953 4.170
 208MOL O2 7868 5.127 6.711 4.510
 208MOL N1 7869 5.339 6.775 4.222
 208MOL H17 7870 5.350 6.741 4.127
 208MOL N2 7871 5.265 6.878 4.479
 208MOL N3 7872 4.962 7.062 4.192
 208MOL H1 7873 4.896 7.133 4.218
 208MOL C1 7874 5.389 6.897 4.258
 208MOL C2 7875 5.204 6.766 4.436
 208MOL C3 7876 5.108 6.951 4.063
 208MOL C4 7877 5.227 6.708 4.290
 208MOL H2 7878 5.259 6.604 4.301
 208MOL C5 7879 5.202 7.043 3.865
 208MOL H3 7880 5.267 7.029 3.779
 208MOL C6 7881 5.039 7.072 4.081
 208MOL C7 7882 5.065 6.862 4.164
 208MOL C8 7883 5.373 6.938 4.402
 208MOL H4 7884 5.471 6.934 4.451
 208MOL C9 7885 5.203 6.939 3.963
 208MOL H5 7886 5.272 6.857 3.975
 208MOL C10 7887 5.120 7.154 3.874
 208MOL H6 7888 5.124 7.229 3.795
 208MOL C11 7889 4.978 6.934 4.246
 208MOL H7 7890 4.922 6.903 4.333
 208MOL C12 7891 5.209 6.964 4.585
 208MOL H8 7892 5.225 6.927 4.687
 208MOL H9 7893 5.101 6.971 4.568
 208MOL C13 7894 5.281 7.101 4.554
 208MOL H10 7895 5.210 7.183 4.571
 208MOL H11 7896 5.362 7.099 4.628
 208MOL C14 7897 5.104 6.717 4.194
 208MOL H12 7898 5.119 6.652 4.107
 208MOL H13 7899 5.020 6.667 4.245
 208MOL C15 7900 5.040 7.177 3.989
 208MOL H14 7901 4.982 7.269 4.000
 208MOL C16 7902 5.332 7.085 4.413
 208MOL H15 7903 5.252 7.101 4.340
 208MOL H16 7904 5.411 7.157 4.387
 209MOL O1 7905 5.428 7.741 4.212
 209MOL O2 7906 5.851 7.555 4.505
 209MOL N1 7907 5.652 7.713 4.224
 209MOL H17 7908 5.655 7.747 4.129
 209MOL N2 7909 5.626 7.583 4.476
 209MOL N3 7910 5.587 7.227 4.210
 209MOL H1 7911 5.564 7.129 4.220
 209MOL C1 7912 5.524 7.701 4.271
 209MOL C2 7913 5.758 7.601 4.435
 209MOL C3 7914 5.606 7.406 4.075
 209MOL C4 7915 5.775 7.645 4.286
 209MOL H2 7916 5.857 7.716 4.270
 209MOL C5 7917 5.516 7.406 3.848
 209MOL H3 7918 5.511 7.454 3.751
 209MOL C6 7919 5.548 7.286 4.091
 209MOL C7 7920 5.688 7.425 4.190
 209MOL C8 7921 5.505 7.629 4.406
 209MOL H4 7922 5.460 7.705 4.472
 209MOL C9 7923 5.596 7.468 3.950
 209MOL H5 7924 5.649 7.561 3.936
 209MOL C10 7925 5.457 7.282 3.869
 209MOL H6 7926 5.392 7.241 3.792
 209MOL C11 7927 5.676 7.315 4.274
 209MOL H7 7928 5.736 7.287 4.359
 209MOL C12 7929 5.586 7.484 4.577
 209MOL H8 7930 5.612 7.529 4.673
 209MOL H9 7931 5.651 7.399 4.552
 209MOL C13 7932 5.436 7.452 4.552
 209MOL H10 7933 5.407 7.347 4.562
 209MOL H11 7934 5.374 7.503 4.627
 209MOL C14 7935 5.802 7.520 4.203
 209MOL H12 7936 5.845 7.543 4.105
 209MOL H13 7937 5.888 7.474 4.254
 209MOL C15 7938 5.472 7.223 3.995
 209MOL H14 7939 5.434 7.121 4.000
 209MOL C16 7940 5.403 7.507 4.414
 209MOL H15 7941 5.426 7.422 4.348
 209MOL H16 7942 5.296 7.528 4.407
 210MOL O1 7943 4.820 7.294 4.190
 210MOL O2 7944 4.729 7.710 4.501
 210MOL N1 7945 4.724 7.487 4.221
 210MOL H17 7946 4.684 7.483 4.128
 210MOL N2 7947 4.844 7.510 4.483
 210MOL N3 7948 5.152 7.704 4.218
 210MOL H1 7949 5.242 7.714 4.263
 210MOL C1 7950 4.796 7.382 4.265
 210MOL C2 7951 4.755 7.611 4.432
 210MOL C3 7952 4.991 7.629 4.083
 210MOL C4 7953 4.708 7.611 4.286
 210MOL H2 7954 4.603 7.643 4.286
 210MOL C5 7955 5.036 7.503 3.882
 210MOL H3 7956 5.010 7.476 3.780
 210MOL C6 7957 5.127 7.637 4.105
 210MOL C7 7958 4.923 7.701 4.183
 210MOL C8 7959 4.862 7.384 4.409
 210MOL H4 7960 4.804 7.311 4.467
 210MOL C9 7961 4.948 7.573 3.961
 210MOL H5 7962 4.848 7.578 3.920
 210MOL C10 7963 5.172 7.493 3.917
 210MOL H6 7964 5.240 7.431 3.861
 210MOL C11 7965 5.024 7.753 4.266
 210MOL H7 7966 0.524 0.048 4.353
 210MOL C12 7967 4.955 7.537 4.573
 210MOL H8 7968 4.921 7.555 4.675
 210MOL H9 7969 5.016 7.618 4.531
 210MOL C13 7970 5.034 7.407 4.567
 210MOL H10 7971 5.140 7.416 4.595
 210MOL H11 7972 4.999 7.344 4.650
 210MOL C14 7973 4.779 7.721 4.204
 210MOL H12 7974 4.721 7.742 4.114
 210MOL H13 7975 0.286 0.043 4.268
 210MOL C15 7976 5.224 7.556 4.035
 210MOL H14 7977 5.331 7.550 4.048
 210MOL C16 7978 5.012 7.343 4.425
 210MOL H15 7979 5.080 7.380 4.347
 210MOL H16 7980 5.015 7.233 4.433
 211MOL O1 7981 5.705 7.271 5.823
 211MOL O2 7982 6.074 7.524 6.115
 211MOL N1 7983 5.843 7.441 5.851
 211MOL H17 7984 5.810 7.473 5.760
 211MOL N2 7985 5.947 7.332 6.092
 211MOL N3 7986 6.267 7.182 5.815
 211MOL H1 7987 6.337 7.122 5.856
 211MOL C1 7988 5.790 7.323 5.893
 211MOL C2 7989 5.998 7.454 6.052
 211MOL C3 7990 6.096 7.265 5.690
 211MOL C4 7991 5.957 7.508 5.915
 211MOL H2 7992 5.932 7.613 5.932
 211MOL C5 7993 6.014 7.158 5.484
 211MOL H3 7994 5.944 7.165 5.401
 211MOL C6 7995 6.185 7.162 5.705
 211MOL C7 7996 6.124 7.356 5.797
 211MOL C8 7997 5.843 7.258 6.025
 211MOL H4 7998 5.760 7.265 6.096
 211MOL C9 7999 6.008 7.267 5.577
 211MOL H5 8000 5.941 7.349 5.551
 211MOL C10 8001 6.106 7.059 5.503
 211MOL H6 8002 6.110 6.979 5.430
 211MOL C11 8003 6.220 7.301 5.877
 211MOL H7 8004 6.264 7.340 5.967
 211MOL C12 8005 6.022 7.234 6.173
 211MOL H8 8006 6.030 7.267 6.277
 211MOL H9 8007 6.121 7.220 6.128
 211MOL C13 8008 5.950 7.098 6.170
 211MOL H10 8009 6.020 7.015 6.186
 211MOL H11 8010 5.869 7.085 6.244
 211MOL C14 8011 6.076 7.491 5.817
 211MOL H12 8012 6.041 7.527 5.720
 211MOL H13 8013 6.157 7.560 5.843
 211MOL C15 8014 6.197 7.053 5.616
 211MOL H14 8015 6.264 6.968 5.626
 211MOL C16 8016 5.891 7.104 6.023
 211MOL H15 8017 5.976 7.089 5.955
 211MOL H16 8018 5.805 7.040 6.002
 212MOL O1 8019 5.785 6.488 5.819
 212MOL O2 8020 5.398 6.678 6.137
 212MOL N1 8021 5.569 6.513 5.855
 212MOL H17 8022 5.560 6.474 5.762
 212MOL N2 8023 5.609 6.648 6.102
 212MOL N3 8024 5.627 6.979 5.825
 212MOL H1 8025 5.652 7.073 5.851
 212MOL C1 8026 5.695 6.527 5.893
 212MOL C2 8027 5.481 6.632 6.063
 212MOL C3 8028 5.590 6.808 5.693
 212MOL C4 8029 5.451 6.574 5.919
 212MOL H2 8030 5.367 6.504 5.926
 212MOL C5 8031 5.699 6.771 5.480
 212MOL H3 8032 5.707 6.724 5.382
 212MOL C6 8033 5.667 6.916 5.710
 212MOL C7 8034 5.495 6.797 5.799
 212MOL C8 8035 5.720 6.597 6.026
 212MOL H4 8036 5.754 6.513 6.087
 212MOL C9 8037 5.602 6.731 5.576
 212MOL H5 8038 5.541 6.642 5.559
 212MOL C10 8039 5.779 6.882 5.503
 212MOL H6 8040 5.863 6.907 5.438
 212MOL C11 8041 5.521 6.902 5.887
 212MOL H7 8042 5.471 6.928 5.979
 212MOL C12 8043 5.654 6.756 6.194
 212MOL H8 8044 5.615 6.744 6.296
 212MOL H9 8045 5.601 6.841 6.150
 212MOL C13 8046 5.800 6.769 6.175
 212MOL H10 8047 5.834 6.870 6.200
 212MOL H11 8048 5.846 6.704 6.251
 212MOL C14 8049 5.401 6.685 5.829
 212MOL H12 8050 5.368 6.642 5.734
 212MOL H13 8051 5.327 6.731 5.895
 212MOL C15 8052 5.764 6.957 5.617
 212MOL H14 8053 5.825 7.046 5.634
 212MOL C16 8054 5.837 6.705 6.032
 212MOL H15 8055 5.820 6.784 5.957
 212MOL H16 8056 5.935 6.658 6.026
 213MOL O1 8057 6.418 6.942 5.802
 213MOL O2 8058 6.491 6.515 6.122
 213MOL N1 8059 6.512 6.739 5.832
 213MOL H17 8060 6.571 6.757 5.751
 213MOL N2 8061 6.390 6.706 6.081
 213MOL N3 8062 6.062 6.513 5.824
 213MOL H1 8063 5.968 6.480 5.839
 213MOL C1 8064 6.426 6.844 5.873
 213MOL C2 8065 6.477 6.605 6.044
 213MOL C3 8066 6.221 6.598 5.699
 213MOL C4 8067 6.525 6.605 5.898
 213MOL H2 8068 6.629 6.573 5.891
 213MOL C5 8069 6.203 6.706 5.493
 213MOL H3 8070 6.244 6.751 5.403
 213MOL C6 8071 6.089 6.581 5.706
 213MOL C7 8072 6.285 6.529 5.808
 213MOL C8 8073 6.376 6.834 6.011
 213MOL H4 8074 6.430 6.907 6.072
 213MOL C9 8075 6.288 6.663 5.591
 213MOL H5 8076 6.395 6.683 5.580
 213MOL C10 8077 6.064 6.696 5.505
 213MOL H6 8078 6.000 6.727 5.423
 213MOL C11 8079 6.183 6.487 5.885
 213MOL H7 8080 6.194 6.431 5.977
 213MOL C12 8081 6.276 6.679 6.177
 213MOL H8 8082 6.315 6.676 6.280
 213MOL H9 8083 6.217 6.595 6.138
 213MOL C13 8084 6.193 6.806 6.166
 213MOL H10 8085 6.086 6.787 6.180
 213MOL H11 8086 6.232 6.871 6.245
 213MOL C14 8087 6.435 6.506 5.821
 213MOL H12 8088 6.472 6.476 5.722
 213MOL H13 8089 6.452 6.407 5.864
 213MOL C15 8090 6.003 6.627 5.610
 213MOL H14 8091 5.895 6.614 5.608
 213MOL C16 8092 6.225 6.864 6.028
 213MOL H15 8093 6.167 6.810 5.953
 213MOL H16 8094 6.204 6.971 6.031
 214MOL O1 8095 5.519 6.970 5.274
 214MOL O2 8096 5.163 6.706 5.575
 214MOL N1 8097 5.366 6.806 5.280
 214MOL H17 8098 5.394 6.778 5.186
 214MOL N2 8099 5.269 6.897 5.531
 214MOL N3 8100 4.968 7.070 5.286
 214MOL H1 8101 4.900 7.138 5.316
 214MOL C1 8102 5.426 6.921 5.330
 214MOL C2 8103 5.234 6.768 5.500
 214MOL C3 8104 5.118 6.977 5.147
 214MOL C4 8105 5.261 6.725 5.351
 214MOL H2 8106 5.307 6.626 5.350
 214MOL C5 8107 5.184 7.069 4.932
 214MOL H3 8108 5.239 7.068 4.838
 214MOL C6 8109 5.040 7.091 5.172
 214MOL C7 8110 5.087 6.882 5.253
 214MOL C8 8111 5.374 6.973 5.470
 214MOL H4 8112 5.464 6.956 5.531
 214MOL C9 8113 5.187 6.956 5.025
 214MOL H5 8114 5.237 6.862 5.002
 214MOL C10 8115 5.109 7.184 4.963
 214MOL H6 8116 5.115 7.268 4.895
 214MOL C11 8117 4.992 6.942 5.336
 214MOL H7 8118 4.938 6.906 5.422
 214MOL C12 8119 5.204 6.970 5.636
 214MOL H8 8120 5.227 6.925 5.734
 214MOL H9 8121 5.096 6.973 5.620
 214MOL C13 8122 5.265 7.116 5.631
 214MOL H10 8123 5.196 7.201 5.639
 214MOL H11 8124 5.344 7.129 5.706
 214MOL C14 8125 5.130 6.737 5.263
 214MOL H12 8126 5.160 6.697 5.165
 214MOL H13 8127 5.051 6.669 5.297
 214MOL C15 8128 5.032 7.198 5.083
 214MOL H14 8129 4.968 7.284 5.098
 214MOL C16 8130 5.337 7.121 5.495
 214MOL H15 8131 5.267 7.132 5.411
 214MOL H16 8132 5.424 7.187 5.496
 215MOL O1 8133 0.908 0.009 5.294
 215MOL O2 8134 5.820 7.571 5.553
 215MOL N1 8135 5.607 7.724 5.290
 215MOL H17 8136 1.130 0.013 5.206
 215MOL N2 8137 5.592 7.595 5.546
 215MOL N3 8138 5.616 7.220 5.251
 215MOL H1 8139 5.610 7.121 5.266
 215MOL C1 8140 5.482 7.712 5.346
 215MOL C2 8141 5.721 7.610 5.494
 215MOL C3 8142 5.582 7.416 5.144
 215MOL C4 8143 5.733 7.662 5.349
 215MOL H2 8144 5.813 7.736 5.339
 215MOL C5 8145 5.464 7.442 4.938
 215MOL H3 8146 5.446 7.492 4.844
 215MOL C6 8147 5.548 7.285 5.148
 215MOL C7 8148 5.680 7.438 5.248
 215MOL C8 8149 5.467 7.640 5.482
 215MOL H4 8150 5.425 7.717 5.548
 215MOL C9 8151 5.549 7.496 5.036
 215MOL H5 8152 5.591 7.596 5.026
 215MOL C10 8153 5.421 7.306 4.949
 215MOL H6 8154 5.372 7.266 4.860
 215MOL C11 8155 5.686 7.317 5.322
 215MOL H7 8156 5.750 7.295 5.407
 215MOL C12 8157 5.560 7.479 5.630
 215MOL H8 8158 5.579 7.486 5.738
 215MOL H9 8159 5.612 7.390 5.594
 215MOL C13 8160 5.407 7.458 5.614
 215MOL H10 8161 5.370 7.355 5.625
 215MOL H11 8162 5.351 7.521 5.684
 215MOL C14 8163 5.780 7.545 5.264
 215MOL H12 8164 5.790 7.576 5.159
 215MOL H13 8165 5.878 7.510 5.299
 215MOL C15 8166 5.466 7.223 5.050
 215MOL H14 8167 5.444 7.117 5.046
 215MOL C16 8168 5.377 7.515 5.478
 215MOL H15 8169 5.410 7.447 5.398
 215MOL H16 8170 5.275 7.537 5.446
 216MOL O1 8171 4.801 7.293 5.276
 216MOL O2 8172 4.725 7.707 5.599
 216MOL N1 8173 4.691 7.483 5.317
 216MOL H17 8174 4.655 7.486 5.222
 216MOL N2 8175 4.824 7.513 5.570
 216MOL N3 8176 5.120 7.722 5.279
 216MOL H1 8177 5.214 7.747 5.306
 216MOL C1 8178 4.779 7.383 5.358
 216MOL C2 8179 4.739 7.606 5.534
 216MOL C3 8180 4.955 7.647 5.154
 216MOL C4 8181 4.679 7.605 5.394
 216MOL H2 8182 4.572 7.626 5.407
 216MOL C5 8183 4.976 7.537 4.948
 216MOL H3 8184 4.929 7.483 4.866
 216MOL C6 8185 5.095 7.662 5.159
 216MOL C7 8186 4.900 7.700 5.275
 216MOL C8 8187 4.846 7.389 5.494
 216MOL H4 8188 4.809 7.304 5.552
 216MOL C9 8189 4.894 7.580 5.054
 216MOL H5 8190 4.787 7.559 5.055
 216MOL C10 8191 5.112 7.558 4.947
 216MOL H6 8192 5.179 7.517 4.871
 216MOL C11 8193 5.005 7.757 5.345
 216MOL H7 8194 0.523 0.042 5.440
 216MOL C12 8195 4.946 7.548 5.652
 216MOL H8 8196 4.917 7.557 5.758
 216MOL H9 8197 4.986 7.642 5.614
 216MOL C13 8198 5.033 7.427 5.630
 216MOL H10 8199 5.137 7.461 5.633
 216MOL H11 8200 5.023 7.354 5.711
 216MOL C14 8201 4.751 7.718 5.314
 216MOL H12 8202 4.698 7.728 5.218
 216MOL H13 8203 0.250 0.048 5.361
 216MOL C15 8204 5.183 7.615 5.056
 216MOL H14 8205 5.291 7.615 5.063
 216MOL C16 8206 4.997 7.358 5.501
 216MOL H15 8207 5.049 7.385 5.408
 216MOL H16 8208 5.011 7.250 5.516
 217MOL O1 8209 1.948 0.814 0.401
 217MOL O2 8210 2.304 1.079 0.692
 217MOL N1 8211 2.101 0.974 0.400
 217MOL H17 8212 2.061 1.012 0.315
 217MOL N2 8213 2.179 0.896 0.671
 217MOL N3 8214 2.503 0.710 0.396
 217MOL H1 8215 2.563 0.638 0.434
 217MOL C1 8216 2.043 0.866 0.455
 217MOL C2 8217 2.244 1.005 0.613
 217MOL C3 8218 2.352 0.795 0.256
 217MOL C4 8219 2.212 1.045 0.467
 217MOL H2 8220 2.181 1.150 0.462
 217MOL C5 8221 2.274 0.691 0.057
 217MOL H3 8222 2.224 0.689 6.456
 217MOL C6 8223 2.427 0.683 0.284
 217MOL C7 8224 2.384 0.895 0.358
 217MOL C8 8225 2.084 0.814 0.583
 217MOL H4 8226 1.994 0.800 0.645
 217MOL C9 8227 2.275 0.804 0.139
 217MOL H5 8228 2.226 0.897 0.112
 217MOL C10 8229 2.345 0.573 0.089
 217MOL H6 8230 2.335 0.488 0.022
 217MOL C11 8231 2.482 0.839 0.442
 217MOL H7 8232 2.511 0.871 0.541
 217MOL C12 8233 2.247 0.812 0.770
 217MOL H8 8234 2.214 0.838 0.871
 217MOL H9 8235 2.355 0.823 0.757
 217MOL C13 8236 2.204 0.672 0.735
 217MOL H10 8237 2.274 0.592 0.762
 217MOL H11 8238 2.111 0.652 0.790
 217MOL C14 8239 2.338 1.035 0.377
 217MOL H12 8240 2.301 1.074 0.282
 217MOL H13 8241 2.417 1.099 0.419
 217MOL C15 8242 2.421 0.566 0.204
 217MOL H14 8243 2.481 0.478 0.228
 217MOL C16 8244 2.155 0.683 0.587
 217MOL H15 8245 2.240 0.670 0.518
 217MOL H16 8246 2.088 0.599 0.564
 218MOL O1 8247 2.046 0.006 0.367
 218MOL O2 8248 1.654 0.175 0.717
 218MOL N1 8249 1.830 0.052 0.408
 218MOL H17 8250 1.807 0.014 0.317
 218MOL N2 8251 1.884 0.157 0.664
 218MOL N3 8252 1.872 0.542 0.396
 218MOL H1 8253 1.900 0.638 0.414
 218MOL C1 8254 1.965 0.061 0.440
 218MOL C2 8255 1.744 0.148 0.632
 218MOL C3 8256 1.848 0.369 0.270
 218MOL C4 8257 1.720 0.111 0.488
 218MOL H2 8258 1.637 0.040 0.484
 218MOL C5 8259 1.956 0.346 0.050
 218MOL H3 8260 1.987 0.289 6.458
 218MOL C6 8261 1.909 0.485 0.284
 218MOL C7 8262 1.773 0.347 0.390
 218MOL C8 8263 1.998 0.130 0.576
 218MOL H4 8264 2.065 0.055 0.619
 218MOL C9 8265 1.876 0.288 0.155
 218MOL H5 8266 1.829 0.191 0.143
 218MOL C10 8267 2.016 0.470 0.069
 218MOL H6 8268 2.084 0.514 6.493
 218MOL C11 8269 1.790 0.458 0.474
 218MOL H7 8270 1.745 0.481 0.570
 218MOL C12 8271 1.929 0.261 0.763
 218MOL H8 8272 1.921 0.239 0.870
 218MOL H9 8273 1.864 0.349 0.758
 218MOL C13 8274 2.066 0.309 0.718
 218MOL H10 8275 2.097 0.413 0.737
 218MOL H11 8276 2.137 0.242 0.769
 218MOL C14 8277 1.661 0.245 0.420
 218MOL H12 8278 1.612 0.215 0.327
 218MOL H13 8279 1.587 0.295 0.483
 218MOL C15 8280 1.993 0.542 0.190
 218MOL H14 8281 2.052 0.632 0.199
 218MOL C16 8282 2.070 0.259 0.569
 218MOL H15 8283 2.019 0.334 0.506
 218MOL H16 8284 2.166 0.245 0.519
 219MOL O1 8285 2.662 0.478 0.401
 219MOL O2 8286 2.762 0.032 0.687
 219MOL N1 8287 2.761 0.276 0.421
 219MOL H17 8288 2.809 0.296 0.334
 219MOL N2 8289 2.660 0.245 0.684
 219MOL N3 8290 2.333 0.043 0.379
 219MOL H1 8291 2.238 0.017 0.397
 219MOL C1 8292 2.681 0.381 0.468
 219MOL C2 8293 2.736 0.138 0.634
 219MOL C3 8294 2.496 0.143 0.263
 219MOL C4 8295 2.781 0.145 0.486
 219MOL H2 8296 2.888 0.124 0.474
 219MOL C5 8297 2.463 0.251 0.046
 219MOL H3 8298 2.503 0.305 6.456
 219MOL C6 8299 2.361 0.125 0.270
 219MOL C7 8300 2.558 0.056 0.366
 219MOL C8 8301 2.626 0.367 0.610
 219MOL H4 8302 2.683 0.440 0.670
 219MOL C9 8303 2.552 0.203 0.149
 219MOL H5 8304 2.659 0.214 0.138
 219MOL C10 8305 2.321 0.233 0.057
 219MOL H6 8306 2.255 0.259 6.470
 219MOL C11 8307 6.936 7.756 0.429
 219MOL H7 8308 6.928 7.688 0.512
 219MOL C12 8309 2.553 0.211 0.769
 219MOL H8 8310 2.593 0.183 0.868
 219MOL H9 8311 2.503 0.123 0.728
 219MOL C13 8312 2.451 0.329 0.773
 219MOL H10 8313 2.350 0.288 0.781
 219MOL H11 8314 2.460 0.402 0.855
 219MOL C14 8315 2.704 0.032 0.404
 219MOL H12 8316 2.754 0.003 0.310
 219MOL H13 8317 7.189 7.705 0.460
 219MOL C15 8318 2.274 0.174 0.172
 219MOL H14 8319 2.167 0.163 0.187
 219MOL C16 8320 2.478 0.406 0.634
 219MOL H15 8321 2.414 0.364 0.556
 219MOL H16 8322 2.471 0.515 0.641
 220MOL O1 8323 1.744 0.489 6.325
 220MOL O2 8324 1.411 0.217 0.156
 220MOL N1 8325 1.613 0.318 6.364
 220MOL H17 8326 1.648 0.287 6.274
 220MOL N2 8327 1.514 0.413 0.117
 220MOL N3 8328 1.220 0.604 6.346
 220MOL H1 8329 1.142 0.660 6.379
 220MOL C1 8330 1.653 0.441 6.398
 220MOL C2 8331 1.473 0.286 0.077
 220MOL C3 8332 1.376 0.512 6.213
 220MOL C4 8333 1.499 0.244 6.427
 220MOL H2 8334 1.526 0.138 6.426
 220MOL C5 8335 1.447 0.586 5.992
 220MOL H3 8336 1.495 0.576 5.895
 220MOL C6 8337 1.294 0.621 6.228
 220MOL C7 8338 1.350 0.418 6.322
 220MOL C8 8339 1.614 0.494 0.044
 220MOL H4 8340 1.703 0.491 0.108
 220MOL C9 8341 1.455 0.492 6.093
 220MOL H5 8342 1.517 0.405 6.076
 220MOL C10 8343 1.359 0.699 6.010
 220MOL H6 8344 1.358 0.779 5.936
 220MOL C11 8345 1.248 0.475 6.398
 220MOL H7 8346 1.193 0.431 6.480
 220MOL C12 8347 1.425 0.503 0.191
 220MOL H8 8348 1.423 0.482 0.299
 220MOL H9 8349 1.324 0.508 0.149
 220MOL C13 8350 1.488 0.645 0.170
 220MOL H10 8351 1.402 0.714 0.166
 220MOL H11 8352 1.554 0.679 0.251
 220MOL C14 8353 1.382 0.270 6.337
 220MOL H12 8354 1.405 0.222 6.240
 220MOL H13 8355 1.296 0.219 6.380
 220MOL C15 8356 1.285 0.719 6.132
 220MOL H14 8357 1.226 0.807 6.159
 220MOL C16 8358 1.568 0.636 0.038
 220MOL H15 8359 1.496 0.649 6.451
 220MOL H16 8360 1.648 0.710 0.037
 221MOL O1 8361 1.671 1.272 6.339
 221MOL O2 8362 2.067 1.110 0.161
 221MOL N1 8363 1.890 1.229 6.368
 221MOL H17 8364 1.905 1.272 6.278
 221MOL N2 8365 1.848 1.126 0.126
 221MOL N3 8366 1.840 0.755 6.361
 221MOL H1 8367 1.816 0.662 6.391
 221MOL C1 8368 1.761 1.224 6.403
 221MOL C2 8369 1.973 1.138 0.086
 221MOL C3 8370 1.871 0.929 6.226
 221MOL C4 8371 2.006 1.174 6.435
 221MOL H2 8372 2.083 1.253 6.439
 221MOL C5 8373 1.744 0.975 6.031
 221MOL H3 8374 1.722 1.046 5.951
 221MOL C6 8375 1.802 0.810 6.244
 221MOL C7 8376 1.966 0.944 6.333
 221MOL C8 8377 1.733 1.157 0.040
 221MOL H4 8378 1.682 1.236 0.096
 221MOL C9 8379 1.840 1.020 6.124
 221MOL H5 8380 1.889 1.117 6.116
 221MOL C10 8381 1.677 0.852 6.046
 221MOL H6 8382 1.596 0.823 5.980
 221MOL C11 8383 1.944 0.833 6.415
 221MOL H7 8384 1.988 0.799 0.013
 221MOL C12 8385 1.808 1.020 0.224
 221MOL H8 8386 1.826 1.045 0.329
 221MOL H9 8387 1.868 0.931 0.201
 221MOL C13 8388 1.653 1.001 0.200
 221MOL H10 8389 1.614 0.900 0.217
 221MOL H11 8390 1.595 1.063 0.268
 221MOL C14 8391 2.065 1.055 6.364
 221MOL H12 8392 2.105 1.088 6.268
 221MOL H13 8393 2.153 1.015 6.416
 221MOL C15 8394 1.706 0.767 6.152
 221MOL H14 8395 1.657 0.672 6.174
 221MOL C16 8396 1.630 1.042 0.059
 221MOL H15 8397 1.657 0.955 6.494
 221MOL H16 8398 1.523 1.066 0.047
 222MOL O1 8399 1.022 0.846 6.323
 222MOL O2 8400 0.943 1.239 0.179
 222MOL N1 8401 0.937 1.044 6.362
 222MOL H17 8402 0.887 1.040 6.273
 222MOL N2 8403 1.056 1.055 0.122
 222MOL N3 8404 1.385 1.252 6.383
 222MOL H1 8405 1.477 1.285 6.406
 222MOL C1 8406 1.023 0.939 6.396
 222MOL C2 8407 0.966 1.156 0.094
 222MOL C3 8408 1.226 1.171 6.250
 222MOL C4 8409 0.930 1.163 6.441
 222MOL H2 8410 0.824 1.191 6.447
 222MOL C5 8411 1.266 1.062 6.036
 222MOL H3 8412 1.222 1.011 5.951
 222MOL C6 8413 1.358 1.190 6.261
 222MOL C7 8414 1.161 1.240 6.361
 222MOL C8 8415 1.083 0.938 0.041
 222MOL H4 8416 1.016 0.860 0.079
 222MOL C9 8417 1.174 1.103 6.141
 222MOL H5 8418 1.068 1.088 6.120
 222MOL C10 8419 1.399 1.100 6.049
 222MOL H6 8420 1.473 1.078 5.971
 222MOL C11 8421 1.262 1.291 6.440
 222MOL H7 8422 1.258 1.353 0.033
 222MOL C12 8423 1.175 1.070 0.219
 222MOL H8 8424 1.140 1.071 0.322
 222MOL H9 8425 1.233 1.161 0.196
 222MOL C13 8426 1.260 0.949 0.192
 222MOL H10 8427 1.368 0.961 0.210
 222MOL H11 8428 1.231 0.875 0.268
 222MOL C14 8429 1.010 1.278 6.378
 222MOL H12 8430 0.969 1.300 6.278
 222MOL H13 8431 1.005 1.370 6.436
 222MOL C15 8432 1.454 1.148 6.166
 222MOL H14 8433 1.561 1.138 6.182
 222MOL C16 8434 1.228 0.902 0.053
 222MOL H15 8435 1.285 0.953 6.469
 222MOL H16 8436 1.229 0.793 0.043
 223MOL O1 8437 1.957 0.792 1.472
 223MOL O2 8438 2.330 1.021 1.784
 223MOL N1 8439 2.100 0.954 1.511
 223MOL H17 8440 2.064 0.995 1.426
 223MOL N2 8441 2.188 0.847 1.756
 223MOL N3 8442 2.513 0.693 1.482
 223MOL H1 8443 2.581 0.622 1.505
 223MOL C1 8444 2.037 0.844 1.552
 223MOL C2 8445 2.241 0.973 1.718
 223MOL C3 8446 2.341 0.790 1.369
 223MOL C4 8447 2.205 1.030 1.577
 223MOL H2 8448 2.177 1.136 1.581
 223MOL C5 8449 2.278 0.704 1.145
 223MOL H3 8450 2.221 0.715 1.053
 223MOL C6 8451 2.418 0.674 1.381
 223MOL C7 8452 2.384 0.876 1.471
 223MOL C8 8453 2.074 0.786 1.689
 223MOL H4 8454 1.986 0.783 1.754
 223MOL C9 8455 2.268 0.807 1.249
 223MOL H5 8456 2.210 0.898 1.236
 223MOL C10 8457 2.355 0.588 1.163
 223MOL H6 8458 2.365 0.511 1.087
 223MOL C11 8459 2.486 0.819 1.538
 223MOL H7 8460 2.541 0.847 1.627
 223MOL C12 8461 2.269 0.751 1.833
 223MOL H8 8462 2.276 0.776 1.939
 223MOL H9 8463 2.371 0.752 1.792
 223MOL C13 8464 2.190 0.616 1.817
 223MOL H10 8465 2.250 0.525 1.813
 223MOL H11 8466 2.117 0.601 1.897
 223MOL C14 8467 2.331 1.017 1.496
 223MOL H12 8468 2.306 1.067 1.402
 223MOL H13 8469 2.409 1.076 1.546
 223MOL C15 8470 2.427 0.571 1.280
 223MOL H14 8471 2.496 0.488 1.292
 223MOL C16 8472 2.107 0.636 1.687
 223MOL H15 8473 2.164 0.615 1.596
 223MOL H16 8474 2.009 0.586 1.687
 224MOL O1 8475 2.042 0.049 1.471
 224MOL O2 8476 1.630 0.215 1.776
 224MOL N1 8477 1.820 0.049 1.512
 224MOL H17 8478 6.301 7.756 1.431
 224MOL N2 8479 1.863 0.189 1.753
 224MOL N3 8480 1.862 0.546 1.478
 224MOL H1 8481 1.860 0.645 1.494
 224MOL C1 8482 1.950 0.081 1.544
 224MOL C2 8483 1.729 0.177 1.711
 224MOL C3 8484 1.868 0.353 1.357
 224MOL C4 8485 1.704 0.123 1.566
 224MOL H2 8486 1.622 0.051 1.574
 224MOL C5 8487 1.989 0.322 1.153
 224MOL H3 8488 2.001 0.273 1.056
 224MOL C6 8489 1.926 0.474 1.376
 224MOL C7 8490 1.761 0.338 1.451
 224MOL C8 8491 1.977 0.144 1.680
 224MOL H4 8492 2.026 0.063 1.735
 224MOL C9 8493 1.900 0.270 1.250
 224MOL H5 8494 1.850 0.174 1.237
 224MOL C10 8495 2.049 0.447 1.177
 224MOL H6 8496 2.122 0.484 1.106
 224MOL C11 8497 1.767 0.453 1.529
 224MOL H7 8498 1.718 0.478 1.621
 224MOL C12 8499 1.905 0.277 1.856
 224MOL H8 8500 1.875 0.249 1.958
 224MOL H9 8501 1.853 0.370 1.830
 224MOL C13 8502 2.057 0.292 1.848
 224MOL H10 8503 2.084 0.394 1.876
 224MOL H11 8504 2.099 0.219 1.918
 224MOL C14 8505 1.658 0.231 1.474
 224MOL H12 8506 1.638 0.188 1.375
 224MOL H13 8507 1.564 0.275 1.511
 224MOL C15 8508 2.023 0.521 1.292
 224MOL H14 8509 2.064 0.619 1.313
 224MOL C16 8510 2.075 0.267 1.693
 224MOL H15 8511 2.031 0.343 1.627
 224MOL H16 8512 2.176 0.240 1.660
 225MOL O1 8513 2.671 0.474 1.482
 225MOL O2 8514 2.760 0.033 1.775
 225MOL N1 8515 2.775 0.272 1.497
 225MOL H17 8516 2.819 0.286 1.407
 225MOL N2 8517 2.638 0.226 1.749
 225MOL N3 8518 2.344 0.061 1.457
 225MOL H1 8519 2.249 0.034 1.477
 225MOL C1 8520 2.688 0.369 1.542
 225MOL C2 8521 2.728 0.123 1.703
 225MOL C3 8522 2.515 0.140 1.330
 225MOL C4 8523 2.791 0.136 1.556
 225MOL H2 8524 2.898 0.110 1.564
 225MOL C5 8525 2.488 0.243 1.117
 225MOL H3 8526 2.526 0.299 1.031
 225MOL C6 8527 2.380 0.135 1.343
 225MOL C7 8528 2.567 0.064 1.438
 225MOL C8 8529 2.622 0.356 1.678
 225MOL H4 8530 2.667 0.431 1.744
 225MOL C9 8531 2.575 0.199 1.219
 225MOL H5 8532 2.682 0.214 1.223
 225MOL C10 8533 2.346 0.227 1.122
 225MOL H6 8534 2.281 0.255 1.039
 225MOL C11 8535 2.463 0.019 1.522
 225MOL H7 8536 6.954 7.726 1.611
 225MOL C12 8537 2.524 0.196 1.837
 225MOL H8 8538 2.568 0.188 1.937
 225MOL H9 8539 2.464 0.108 1.809
 225MOL C13 8540 2.436 0.321 1.808
 225MOL H10 8541 2.329 0.300 1.796
 225MOL H11 8542 2.437 0.396 1.888
 225MOL C14 8543 2.713 0.034 1.466
 225MOL H12 8544 2.760 0.033 1.367
 225MOL H13 8545 7.221 7.699 1.499
 225MOL C15 8546 2.291 0.182 1.248
 225MOL H14 8547 2.183 0.171 1.251
 225MOL C16 8548 2.477 0.382 1.675
 225MOL H15 8549 2.428 0.332 1.590
 225MOL H16 8550 2.459 0.490 1.672
 226MOL O1 8551 1.738 0.476 0.923
 226MOL O2 8552 1.406 0.212 1.266
 226MOL N1 8553 1.612 0.295 0.965
 226MOL H17 8554 1.640 0.272 0.871
 226MOL N2 8555 1.517 0.401 1.211
 226MOL N3 8556 1.242 0.582 0.951
 226MOL H1 8557 1.196 0.663 0.990
 226MOL C1 8558 1.666 0.416 1.002
 226MOL C2 8559 1.477 0.273 1.186
 226MOL C3 8560 1.371 0.460 0.812
 226MOL C4 8561 1.510 0.223 1.039
 226MOL H2 8562 1.536 0.117 1.048
 226MOL C5 8563 1.430 0.522 0.590
 226MOL H3 8564 1.478 0.493 0.498
 226MOL C6 8565 1.303 0.580 0.828
 226MOL C7 8566 1.358 0.388 0.934
 226MOL C8 8567 1.621 0.469 1.143
 226MOL H4 8568 1.712 0.462 1.204
 226MOL C9 8569 1.434 0.429 0.693
 226MOL H5 8570 1.493 0.338 0.687
 226MOL C10 8571 1.368 0.641 0.606
 226MOL H6 8572 1.382 0.717 0.529
 226MOL C11 8573 1.267 0.457 1.011
 226MOL H7 8574 1.215 0.419 1.097
 226MOL C12 8575 1.452 0.489 1.308
 226MOL H8 8576 1.434 0.454 1.410
 226MOL H9 8577 1.349 0.506 1.273
 226MOL C13 8578 1.521 0.625 1.296
 226MOL H10 8579 1.451 0.708 1.282
 226MOL H11 8580 1.597 0.642 1.373
 226MOL C14 8581 1.386 0.239 0.958
 226MOL H12 8582 1.415 0.191 0.864
 226MOL H13 8583 1.299 0.186 0.999
 226MOL C15 8584 1.305 0.678 0.726
 226MOL H14 8585 1.252 0.772 0.744
 226MOL C16 8586 1.601 0.619 1.159
 226MOL H15 8587 1.534 0.655 1.081
 226MOL H16 8588 1.691 0.680 1.164
 227MOL O1 8589 1.649 1.240 0.933
 227MOL O2 8590 2.073 1.102 1.243
 227MOL N1 8591 1.871 1.228 0.957
 227MOL H17 8592 1.887 1.276 0.869
 227MOL N2 8593 1.856 1.104 1.219
 227MOL N3 8594 1.839 0.740 0.942
 227MOL H1 8595 1.812 0.647 0.973
 227MOL C1 8596 1.744 1.208 1.000
 227MOL C2 8597 1.985 1.124 1.170
 227MOL C3 8598 1.849 0.921 0.804
 227MOL C4 8599 1.991 1.167 1.017
 227MOL H2 8600 2.076 1.236 1.015
 227MOL C5 8601 1.730 0.937 0.600
 227MOL H3 8602 1.692 1.002 0.521
 227MOL C6 8603 1.789 0.796 0.824
 227MOL C7 8604 1.943 0.938 0.912
 227MOL C8 8605 1.732 1.149 1.144
 227MOL H4 8606 1.685 1.224 1.208
 227MOL C9 8607 1.820 0.996 0.692
 227MOL H5 8608 1.865 1.093 0.674
 227MOL C10 8609 1.685 0.810 0.605
 227MOL H6 8610 1.635 0.757 0.525
 227MOL C11 8611 1.935 0.824 0.993
 227MOL H7 8612 1.991 0.802 1.083
 227MOL C12 8613 1.824 0.982 1.293
 227MOL H8 8614 1.846 1.007 1.397
 227MOL H9 8615 1.885 0.899 1.254
 227MOL C13 8616 1.670 0.959 1.278
 227MOL H10 8617 1.639 0.853 1.277
 227MOL H11 8618 1.609 1.011 1.353
 227MOL C14 8619 2.043 1.047 0.933
 227MOL H12 8620 2.077 1.077 0.833
 227MOL H13 8621 2.134 1.010 0.982
 227MOL C15 8622 1.711 0.733 0.723
 227MOL H14 8623 1.667 0.634 0.733
 227MOL C16 8624 1.641 1.023 1.141
 227MOL H15 8625 1.656 0.946 1.065
 227MOL H16 8626 1.534 1.048 1.131
 228MOL O1 8627 1.028 0.777 0.926
 228MOL O2 8628 0.989 1.231 1.230
 228MOL N1 8629 0.961 0.982 0.946
 228MOL H17 8630 0.908 0.966 0.861
 228MOL N2 8631 1.103 1.026 1.192
 228MOL N3 8632 1.360 1.203 0.938
 228MOL H1 8633 1.446 1.224 0.987
 228MOL C1 8634 1.032 0.874 0.994
 228MOL C2 8635 1.011 1.133 1.158
 228MOL C3 8636 1.213 1.126 0.787
 228MOL C4 8637 0.938 1.113 1.022
 228MOL H2 8638 0.830 1.124 1.039
 228MOL C5 8639 1.264 1.002 0.587
 228MOL H3 8640 1.240 0.954 0.493
 228MOL C6 8641 1.347 1.135 0.819
 228MOL C7 8642 1.137 1.183 0.895
 228MOL C8 8643 1.108 0.892 1.131
 228MOL H4 8644 1.062 0.816 1.195
 228MOL C9 8645 1.169 1.058 0.671
 228MOL H5 8646 1.063 1.038 0.657
 228MOL C10 8647 1.401 1.014 0.620
 228MOL H6 8648 1.477 0.974 0.555
 228MOL C11 8649 1.230 1.227 0.986
 228MOL H7 8650 1.210 1.292 1.071
 228MOL C12 8651 1.211 1.041 1.290
 228MOL H8 8652 1.168 1.058 1.390
 228MOL H9 8653 1.269 1.123 1.246
 228MOL C13 8654 1.287 0.905 1.284
 228MOL H10 8655 1.395 0.908 1.304
 228MOL H11 8656 1.231 0.838 1.350
 228MOL C14 8657 0.994 1.214 0.920
 228MOL H12 8658 0.932 1.212 0.830
 228MOL H13 8659 0.986 1.315 0.962
 228MOL C15 8660 1.443 1.078 0.740
 228MOL H14 8661 1.548 1.091 0.763
 228MOL C16 8662 1.260 0.858 1.140
 228MOL H15 8663 1.322 0.910 1.066
 228MOL H16 8664 1.276 0.750 1.132
 229MOL O1 8665 1.965 0.790 2.543
 229MOL O2 8666 2.348 1.003 2.853
 229MOL N1 8667 2.122 0.962 2.564
 229MOL H17 8668 2.106 0.995 2.469
 229MOL N2 8669 2.177 0.857 2.834
 229MOL N3 8670 2.503 0.674 2.542
 229MOL H1 8671 2.561 0.596 2.572
 229MOL C1 8672 2.049 0.850 2.612
 229MOL C2 8673 2.253 0.965 2.785
 229MOL C3 8674 2.359 0.787 2.419
 229MOL C4 8675 2.225 1.022 2.647
 229MOL H2 8676 2.203 1.128 2.663
 229MOL C5 8677 2.272 0.694 2.209
 229MOL H3 8678 2.213 0.702 2.118
 229MOL C6 8679 2.429 0.672 2.429
 229MOL C7 8680 2.388 0.867 2.534
 229MOL C8 8681 2.077 0.783 2.749
 229MOL H4 8682 1.978 0.763 2.790
 229MOL C9 8683 2.277 0.802 2.302
 229MOL H5 8684 2.227 0.898 2.287
 229MOL C10 8685 2.358 0.586 2.220
 229MOL H6 8686 2.353 0.513 2.139
 229MOL C11 8687 2.478 0.797 2.609
 229MOL H7 8688 2.526 0.828 2.701
 229MOL C12 8689 2.255 0.760 2.919
 229MOL H8 8690 2.239 0.792 3.023
 229MOL H9 8691 2.363 0.760 2.902
 229MOL C13 8692 2.192 0.622 2.888
 229MOL H10 8693 2.265 0.541 2.893
 229MOL H11 8694 2.108 0.614 2.958
 229MOL C14 8695 2.351 1.006 2.566
 229MOL H12 8696 2.324 1.061 2.475
 229MOL H13 8697 2.435 1.058 2.613
 229MOL C15 8698 2.449 0.579 2.329
 229MOL H14 8699 2.516 0.493 2.331
 229MOL C16 8700 2.131 0.643 2.745
 229MOL H15 8701 2.213 0.631 2.674
 229MOL H16 8702 2.059 0.567 2.712
 230MOL O1 8703 2.044 0.041 2.527
 230MOL O2 8704 1.643 0.161 2.869
 230MOL N1 8705 1.814 0.049 2.568
 230MOL H17 8706 1.794 0.008 2.478
 230MOL N2 8707 1.860 0.153 2.825
 230MOL N3 8708 1.852 0.521 2.558
 230MOL H1 8709 1.874 0.619 2.574
 230MOL C1 8710 1.949 0.068 2.602
 230MOL C2 8711 1.725 0.136 2.787
 230MOL C3 8712 1.833 0.346 2.425
 230MOL C4 8713 1.699 0.109 2.638
 230MOL H2 8714 1.627 0.027 2.651
 230MOL C5 8715 1.952 0.326 2.222
 230MOL H3 8716 1.987 0.267 2.138
 230MOL C6 8717 1.907 0.461 2.452
 230MOL C7 8718 1.735 0.333 2.534
 230MOL C8 8719 1.980 0.115 2.744
 230MOL H4 8720 2.026 0.030 2.796
 230MOL C9 8721 1.859 0.268 2.311
 230MOL H5 8722 1.817 0.171 2.288
 230MOL C10 8723 2.029 0.442 2.247
 230MOL H6 8724 2.104 0.474 2.175
 230MOL C11 8725 1.757 0.436 2.618
 230MOL H7 8726 1.712 0.471 2.710
 230MOL C12 8727 1.903 0.255 2.921
 230MOL H8 8728 1.886 0.222 3.025
 230MOL H9 8729 1.843 0.344 2.901
 230MOL C13 8730 2.056 0.276 2.903
 230MOL H10 8731 2.084 0.380 2.927
 230MOL H11 8732 2.114 0.211 2.970
 230MOL C14 8733 1.635 0.223 2.560
 230MOL H12 8734 1.602 0.174 2.468
 230MOL H13 8735 1.549 0.262 2.616
 230MOL C15 8736 1.999 0.509 2.364
 230MOL H14 8737 2.060 0.592 2.398
 230MOL C16 8738 2.074 0.231 2.755
 230MOL H15 8739 2.032 0.303 2.683
 230MOL H16 8740 2.178 0.201 2.738
 231MOL O1 8741 2.688 0.461 2.546
 231MOL O2 8742 2.755 0.037 2.868
 231MOL N1 8743 2.794 0.267 2.586
 231MOL H17 8744 2.832 0.273 2.493
 231MOL N2 8745 2.662 0.243 2.834
 231MOL N3 8746 2.345 0.049 2.569
 231MOL H1 8747 2.251 0.018 2.590
 231MOL C1 8748 2.710 0.366 2.620
 231MOL C2 8749 2.738 0.133 2.797
 231MOL C3 8750 2.516 0.133 2.438
 231MOL C4 8751 2.796 0.135 2.653
 231MOL H2 8752 2.901 0.104 2.659
 231MOL C5 8753 2.489 0.222 2.216
 231MOL H3 8754 2.523 0.264 2.122
 231MOL C6 8755 2.375 0.122 2.453
 231MOL C7 8756 2.575 0.059 2.548
 231MOL C8 8757 2.649 0.367 2.764
 231MOL H4 8758 2.707 0.443 2.818
 231MOL C9 8759 2.580 0.187 2.322
 231MOL H5 8760 2.686 0.194 2.300
 231MOL C10 8761 2.353 0.211 2.239
 231MOL H6 8762 2.297 0.220 2.147
 231MOL C11 8763 2.468 0.018 2.634
 231MOL H7 8764 6.951 7.725 2.723
 231MOL C12 8765 2.532 0.226 2.915
 231MOL H8 8766 2.546 0.195 3.019
 231MOL H9 8767 2.454 0.161 2.874
 231MOL C13 8768 2.456 0.355 2.908
 231MOL H10 8769 2.350 0.332 2.919
 231MOL H11 8770 2.496 0.415 2.991
 231MOL C14 8771 2.722 0.032 2.574
 231MOL H12 8772 2.775 0.008 2.482
 231MOL H13 8773 7.212 7.705 2.630
 231MOL C15 8774 2.293 0.168 2.356
 231MOL H14 8775 2.185 0.171 2.363
 231MOL C16 8776 2.497 0.406 2.769
 231MOL H15 8777 2.451 0.362 2.679
 231MOL H16 8778 2.489 0.515 2.766
 232MOL O1 8779 1.745 0.499 2.003
 232MOL O2 8780 1.401 0.228 2.319
 232MOL N1 8781 1.597 0.332 2.022
 232MOL H17 8782 1.631 0.299 1.933
 232MOL N2 8783 1.531 0.408 2.293
 232MOL N3 8784 1.223 0.624 2.035
 232MOL H1 8785 1.146 0.687 2.052
 232MOL C1 8786 1.656 0.445 2.070
 232MOL C2 8787 1.471 0.297 2.240
 232MOL C3 8788 1.354 0.516 1.891
 232MOL C4 8789 1.490 0.260 2.093
 232MOL H2 8790 1.511 0.153 2.094
 232MOL C5 8791 1.413 0.599 1.684
 232MOL H3 8792 1.458 0.588 1.586
 232MOL C6 8793 1.293 0.636 1.920
 232MOL C7 8794 1.320 0.426 1.995
 232MOL C8 8795 1.626 0.492 2.210
 232MOL H4 8796 1.714 0.483 2.275
 232MOL C9 8797 1.425 0.495 1.777
 232MOL H5 8798 1.462 0.398 1.746
 232MOL C10 8799 1.348 0.720 1.706
 232MOL H6 8800 1.334 0.797 1.631
 232MOL C11 8801 1.241 0.501 2.083
 232MOL H7 8802 1.193 0.467 2.173
 232MOL C12 8803 1.456 0.485 2.393
 232MOL H8 8804 1.461 0.442 2.494
 232MOL H9 8805 1.350 0.479 2.366
 232MOL C13 8806 1.509 0.629 2.379
 232MOL H10 8807 1.431 0.703 2.401
 232MOL H11 8808 1.591 0.656 2.447
 232MOL C14 8809 1.358 0.280 2.012
 232MOL H12 8810 1.368 0.243 1.909
 232MOL H13 8811 1.272 0.235 2.063
 232MOL C15 8812 1.283 0.736 1.826
 232MOL H14 8813 1.226 0.825 1.852
 232MOL C16 8814 1.566 0.635 2.235
 232MOL H15 8815 1.488 0.660 2.162
 232MOL H16 8816 1.643 0.712 2.229
 233MOL O1 8817 1.666 1.255 2.008
 233MOL O2 8818 2.080 1.094 2.321
 233MOL N1 8819 1.886 1.236 2.043
 233MOL H17 8820 1.901 1.277 1.951
 233MOL N2 8821 1.857 1.099 2.297
 233MOL N3 8822 1.866 0.763 2.018
 233MOL H1 8823 1.847 0.667 2.043
 233MOL C1 8824 1.757 1.216 2.083
 233MOL C2 8825 1.987 1.128 2.249
 233MOL C3 8826 1.867 0.947 1.883
 233MOL C4 8827 2.009 1.185 2.101
 233MOL H2 8828 2.085 1.264 2.105
 233MOL C5 8829 1.734 0.967 1.683
 233MOL H3 8830 1.706 1.019 1.591
 233MOL C6 8831 1.802 0.831 1.918
 233MOL C7 8832 1.968 0.968 1.990
 233MOL C8 8833 1.733 1.148 2.224
 233MOL H4 8834 1.683 1.224 2.285
 233MOL C9 8835 1.829 1.024 1.772
 233MOL H5 8836 1.875 1.118 1.742
 233MOL C10 8837 1.667 0.840 1.714
 233MOL H6 8838 1.580 0.804 1.659
 233MOL C11 8839 1.959 0.852 2.074
 233MOL H7 8840 2.027 0.822 2.153
 233MOL C12 8841 1.831 0.979 2.372
 233MOL H8 8842 1.874 0.991 2.473
 233MOL H9 8843 1.880 0.893 2.324
 233MOL C13 8844 1.677 0.973 2.370
 233MOL H10 8845 1.636 0.875 2.398
 233MOL H11 8846 1.646 1.045 2.446
 233MOL C14 8847 2.063 1.078 2.010
 233MOL H12 8848 2.080 1.124 1.912
 233MOL H13 8849 2.161 1.034 2.034
 233MOL C15 8850 1.707 0.773 1.833
 233MOL H14 8851 1.665 0.674 1.849
 233MOL C16 8852 1.641 1.026 2.232
 233MOL H15 8853 1.660 0.950 2.155
 233MOL H16 8854 1.537 1.058 2.221
 234MOL O1 8855 1.026 0.826 2.024
 234MOL O2 8856 1.034 1.254 2.338
 234MOL N1 8857 0.954 1.035 2.054
 234MOL H17 8858 0.940 1.033 1.954
 234MOL N2 8859 1.105 1.051 2.301
 234MOL N3 8860 1.388 1.242 2.034
 234MOL H1 8861 1.485 1.256 2.058
 234MOL C1 8862 1.019 0.921 2.098
 234MOL C2 8863 1.024 1.161 2.271
 234MOL C3 8864 1.216 1.177 1.902
 234MOL C4 8865 0.955 1.160 2.130
 234MOL H2 8866 0.853 1.197 2.149
 234MOL C5 8867 1.229 1.076 1.688
 234MOL H3 8868 1.178 1.048 1.596
 234MOL C6 8869 1.352 1.164 1.925
 234MOL C7 8870 1.167 1.257 2.016
 234MOL C8 8871 1.090 0.922 2.232
 234MOL H4 8872 1.025 0.867 2.301
 234MOL C9 8873 1.153 1.132 1.785
 234MOL H5 8874 1.045 1.145 1.777
 234MOL C10 8875 1.367 1.056 1.711
 234MOL H6 8876 1.420 1.012 1.627
 234MOL C11 8877 1.274 1.289 2.099
 234MOL H7 8878 1.288 1.346 2.190
 234MOL C12 8879 1.240 1.064 2.363
 234MOL H8 8880 1.235 1.097 2.467
 234MOL H9 8881 1.307 1.121 2.297
 234MOL C13 8882 1.306 0.925 2.366
 234MOL H10 8883 1.412 0.929 2.337
 234MOL H11 8884 1.295 0.872 2.461
 234MOL C14 8885 1.023 1.274 2.052
 234MOL H12 8886 0.973 1.295 1.957
 234MOL H13 8887 1.008 1.375 2.093
 234MOL C15 8888 1.423 1.105 1.825
 234MOL H14 8889 1.531 1.095 1.833
 234MOL C16 8890 1.226 0.860 2.249
 234MOL H15 8891 1.284 0.879 2.158
 234MOL H16 8892 1.212 0.753 2.267
 235MOL O1 8893 1.995 0.777 3.648
 235MOL O2 8894 2.333 1.037 3.970
 235MOL N1 8895 2.125 0.953 3.680
 235MOL H17 8896 2.101 0.981 3.586
 235MOL N2 8897 2.202 0.862 3.943
 235MOL N3 8898 2.560 0.685 3.639
 235MOL H1 8899 2.639 0.624 3.650
 235MOL C1 8900 2.072 0.832 3.722
 235MOL C2 8901 2.257 0.981 3.892
 235MOL C3 8902 2.368 0.770 3.549
 235MOL C4 8903 2.235 1.024 3.748
 235MOL H2 8904 2.203 1.129 3.742
 235MOL C5 8905 2.279 0.690 3.328
 235MOL H3 8906 2.204 0.692 3.250
 235MOL C6 8907 2.464 0.671 3.542
 235MOL C7 8908 2.410 0.859 3.653
 235MOL C8 8909 2.107 0.785 3.863
 235MOL H4 8910 2.009 0.778 3.914
 235MOL C9 8911 2.273 0.782 3.443
 235MOL H5 8912 2.193 0.854 3.448
 235MOL C10 8913 2.385 0.600 3.324
 235MOL H6 8914 2.400 0.531 3.241
 235MOL C11 8915 2.525 0.803 3.710
 235MOL H7 8916 2.577 0.837 3.799
 235MOL C12 8917 2.270 0.783 4.043
 235MOL H8 8918 2.246 0.822 4.143
 235MOL H9 8919 2.378 0.779 4.023
 235MOL C13 8920 2.219 0.643 4.023
 235MOL H10 8921 2.297 0.568 4.040
 235MOL H11 8922 2.146 0.632 4.105
 235MOL C14 8923 2.369 1.011 3.678
 235MOL H12 8924 2.355 1.062 3.582
 235MOL H13 8925 2.450 1.065 3.728
 235MOL C15 8926 2.470 0.581 3.433
 235MOL H14 8927 2.547 0.505 3.434
 235MOL C16 8928 2.150 0.638 3.883
 235MOL H15 8929 2.220 0.613 3.802
 235MOL H16 8930 2.073 0.560 3.886
 236MOL O1 8931 2.061 0.012 3.629
 236MOL O2 8932 1.671 0.175 3.965
 236MOL N1 8933 1.841 0.038 3.671
 236MOL H17 8934 1.829 0.011 3.574
 236MOL N2 8935 1.885 0.169 3.917
 236MOL N3 8936 1.895 0.518 3.640
 236MOL H1 8937 1.921 0.610 3.674
 236MOL C1 8938 1.972 0.052 3.702
 236MOL C2 8939 1.755 0.151 3.882
 236MOL C3 8940 1.864 0.343 3.511
 236MOL C4 8941 1.728 0.102 3.739
 236MOL H2 8942 1.655 0.021 3.748
 236MOL C5 8943 1.963 0.318 3.295
 236MOL H3 8944 1.983 0.264 3.203
 236MOL C6 8945 1.928 0.464 3.522
 236MOL C7 8946 1.782 0.320 3.627
 236MOL C8 8947 1.997 0.115 3.841
 236MOL H4 8948 2.041 0.032 3.898
 236MOL C9 8949 1.895 0.261 3.403
 236MOL H5 8950 1.869 0.157 3.384
 236MOL C10 8951 2.031 0.443 3.309
 236MOL H6 8952 2.089 0.468 3.220
 236MOL C11 8953 1.791 0.436 3.700
 236MOL H7 8954 1.731 0.472 3.783
 236MOL C12 8955 1.928 0.277 4.005
 236MOL H8 8956 1.896 0.256 4.108
 236MOL H9 8957 1.881 0.367 3.963
 236MOL C13 8958 2.078 0.279 3.987
 236MOL H10 8959 2.130 0.375 3.997
 236MOL H11 8960 2.115 0.221 4.073
 236MOL C14 8961 1.677 0.220 3.657
 236MOL H12 8962 1.627 0.179 3.568
 236MOL H13 8963 1.596 0.265 3.717
 236MOL C15 8964 2.011 0.518 3.423
 236MOL H14 8965 2.051 0.617 3.442
 236MOL C16 8966 2.108 0.219 3.846
 236MOL H15 8967 2.106 0.300 3.771
 236MOL H16 8968 2.210 0.180 3.839
 237MOL O1 8969 2.716 0.456 3.639
 237MOL O2 8970 2.751 0.020 3.947
 237MOL N1 8971 2.790 0.252 3.663
 237MOL H17 8972 2.814 0.265 3.565
 237MOL N2 8973 2.657 0.226 3.913
 237MOL N3 8974 2.354 0.046 3.646
 237MOL H1 8975 2.260 0.024 3.677
 237MOL C1 8976 2.722 0.362 3.709
 237MOL C2 8977 2.738 0.120 3.874
 237MOL C3 8978 2.512 0.114 3.504
 237MOL C4 8979 2.801 0.123 3.732
 237MOL H2 8980 2.908 0.097 3.736
 237MOL C5 8981 2.475 0.234 3.301
 237MOL H3 8982 2.501 0.294 3.215
 237MOL C6 8983 2.382 0.113 3.527
 237MOL C7 8984 2.573 0.052 3.621
 237MOL C8 8985 2.663 0.361 3.852
 237MOL H4 8986 2.731 0.422 3.913
 237MOL C9 8987 2.570 0.189 3.399
 237MOL H5 8988 2.676 0.208 3.392
 237MOL C10 8989 2.335 0.216 3.318
 237MOL H6 8990 2.261 0.244 3.243
 237MOL C11 8991 2.472 0.006 3.708
 237MOL H7 8992 6.964 7.723 3.803
 237MOL C12 8993 2.534 0.203 3.995
 237MOL H8 8994 2.548 0.188 4.103
 237MOL H9 8995 2.460 0.133 3.955
 237MOL C13 8996 2.464 0.338 3.984
 237MOL H10 8997 2.359 0.310 3.972
 237MOL H11 8998 2.478 0.389 4.081
 237MOL C14 8999 2.718 0.016 3.643
 237MOL H12 9000 2.780 0.008 3.553
 237MOL H13 9001 7.205 7.684 3.690
 237MOL C15 9002 2.285 0.147 3.432
 237MOL H14 9003 2.180 0.128 3.451
 237MOL C16 9004 2.511 0.411 3.855
 237MOL H15 9005 2.454 0.377 3.767
 237MOL H16 9006 2.498 0.519 3.860
 238MOL O1 9007 1.755 0.488 3.086
 238MOL O2 9008 1.420 0.224 3.428
 238MOL N1 9009 1.609 0.314 3.122
 238MOL H17 9010 1.623 0.277 3.029
 238MOL N2 9011 1.542 0.410 3.382
 238MOL N3 9012 1.213 0.596 3.096
 238MOL H1 9013 1.136 0.661 3.107
 238MOL C1 9014 1.670 0.436 3.155
 238MOL C2 9015 1.488 0.283 3.347
 238MOL C3 9016 1.375 0.490 2.983
 238MOL C4 9017 1.501 0.244 3.201
 238MOL H2 9018 1.530 0.138 3.200
 238MOL C5 9019 1.461 0.561 2.775
 238MOL H3 9020 1.522 0.555 2.686
 238MOL C6 9021 1.295 0.604 2.988
 238MOL C7 9022 1.333 0.407 3.093
 238MOL C8 9023 1.633 0.495 3.294
 238MOL H4 9024 1.732 0.501 3.340
 238MOL C9 9025 1.457 0.462 2.875
 238MOL H5 9026 1.516 0.371 2.877
 238MOL C10 9027 1.388 0.681 2.782
 238MOL H6 9028 1.392 0.753 2.702
 238MOL C11 9029 1.233 0.474 3.164
 238MOL H7 9030 1.179 0.441 3.252
 238MOL C12 9031 1.468 0.502 3.469
 238MOL H8 9032 1.485 0.481 3.575
 238MOL H9 9033 1.361 0.506 3.445
 238MOL C13 9034 1.528 0.639 3.441
 238MOL H10 9035 1.461 0.723 3.463
 238MOL H11 9036 1.615 0.650 3.507
 238MOL C14 9037 1.370 0.268 3.125
 238MOL H12 9038 1.367 0.223 3.025
 238MOL H13 9039 1.287 0.218 3.176
 238MOL C15 9040 1.297 0.702 2.893
 238MOL H14 9041 1.234 0.789 2.907
 238MOL C16 9042 1.582 0.638 3.300
 238MOL H15 9043 1.504 0.652 3.224
 238MOL H16 9044 1.665 0.707 3.280
 239MOL O1 9045 1.693 1.257 3.076
 239MOL O2 9046 2.080 1.082 3.409
 239MOL N1 9047 1.911 1.237 3.118
 239MOL H17 9048 1.921 1.274 3.024
 239MOL N2 9049 1.859 1.120 3.368
 239MOL N3 9050 1.870 0.733 3.106
 239MOL H1 9051 1.852 0.636 3.126
 239MOL C1 9052 1.776 1.210 3.155
 239MOL C2 9053 1.989 1.121 3.326
 239MOL C3 9054 1.873 0.916 2.977
 239MOL C4 9055 2.019 1.174 3.183
 239MOL H2 9056 2.102 1.245 3.182
 239MOL C5 9057 1.772 0.935 2.758
 239MOL H3 9058 1.763 0.993 2.666
 239MOL C6 9059 1.821 0.791 2.989
 239MOL C7 9060 1.968 0.940 3.081
 239MOL C8 9061 1.744 1.152 3.289
 239MOL H4 9062 1.680 1.227 3.337
 239MOL C9 9063 1.855 0.993 2.858
 239MOL H5 9064 1.896 1.093 2.846
 239MOL C10 9065 1.703 0.811 2.783
 239MOL H6 9066 1.626 0.773 2.716
 239MOL C11 9067 1.969 0.823 3.155
 239MOL H7 9068 2.032 0.804 3.241
 239MOL C12 9069 1.813 1.035 3.479
 239MOL H8 9070 1.821 1.079 3.579
 239MOL H9 9071 1.877 0.945 3.480
 239MOL C13 9072 1.666 1.001 3.450
 239MOL H10 9073 1.653 0.892 3.461
 239MOL H11 9074 1.600 1.067 3.506
 239MOL C14 9075 2.067 1.055 3.092
 239MOL H12 9076 2.090 1.095 2.993
 239MOL H13 9077 2.159 1.012 3.133
 239MOL C15 9078 1.733 0.735 2.895
 239MOL H14 9079 1.684 0.640 2.917
 239MOL C16 9080 1.659 1.031 3.301
 239MOL H15 9081 1.690 0.947 3.238
 239MOL H16 9082 1.555 1.050 3.273
 240MOL O1 9083 1.040 0.802 3.079
 240MOL O2 9084 1.001 1.227 3.405
 240MOL N1 9085 0.968 1.007 3.121
 240MOL H17 9086 0.938 1.002 3.024
 240MOL N2 9087 1.088 1.024 3.370
 240MOL N3 9088 1.413 1.206 3.097
 240MOL H1 9089 1.506 1.235 3.122
 240MOL C1 9090 1.034 0.891 3.158
 240MOL C2 9091 1.015 1.131 3.331
 240MOL C3 9092 1.244 1.130 2.969
 240MOL C4 9093 0.962 1.135 3.188
 240MOL H2 9094 0.857 1.160 3.209
 240MOL C5 9095 1.264 1.023 2.753
 240MOL H3 9096 1.220 0.963 2.674
 240MOL C6 9097 1.379 1.133 2.983
 240MOL C7 9098 1.185 1.199 3.081
 240MOL C8 9099 1.102 0.899 3.293
 240MOL H4 9100 1.047 0.830 3.358
 240MOL C9 9101 1.182 1.077 2.859
 240MOL H5 9102 1.074 1.073 2.851
 240MOL C10 9103 1.404 1.026 2.765
 240MOL H6 9104 1.467 0.994 2.682
 240MOL C11 9105 1.294 1.242 3.158
 240MOL H7 9106 1.288 1.287 3.256
 240MOL C12 9107 1.197 1.029 3.461
 240MOL H8 9108 1.162 1.039 3.564
 240MOL H9 9109 1.258 1.116 3.433
 240MOL C13 9110 1.283 0.906 3.442
 240MOL H10 9111 1.390 0.915 3.464
 240MOL H11 9112 1.242 0.831 3.510
 240MOL C14 9113 1.040 1.239 3.107
 240MOL H12 9114 0.979 1.252 3.017
 240MOL H13 9115 1.038 1.329 3.170
 240MOL C15 9116 1.462 1.101 2.875
 240MOL H14 9117 1.564 1.140 2.877
 240MOL C16 9118 1.248 0.857 3.300
 240MOL H15 9119 1.314 0.908 3.228
 240MOL H16 9120 1.262 0.748 3.296
 241MOL O1 9121 1.975 0.789 4.743
 241MOL O2 9122 2.345 1.049 5.048
 241MOL N1 9123 2.113 0.961 4.768
 241MOL H17 9124 2.089 0.987 4.673
 241MOL N2 9125 2.207 0.867 5.021
 241MOL N3 9126 2.508 0.705 4.765
 241MOL H1 9127 2.585 0.642 4.783
 241MOL C1 9128 2.061 0.844 4.808
 241MOL C2 9129 2.254 0.991 4.985
 241MOL C3 9130 2.369 0.810 4.627
 241MOL C4 9131 2.216 1.039 4.840
 241MOL H2 9132 2.182 1.143 4.847
 241MOL C5 9133 2.285 0.716 4.419
 241MOL H3 9134 2.220 0.729 4.333
 241MOL C6 9135 2.440 0.693 4.646
 241MOL C7 9136 2.393 0.898 4.742
 241MOL C8 9137 2.108 0.784 4.945
 241MOL H4 9138 2.011 0.773 4.995
 241MOL C9 9139 2.278 0.816 4.516
 241MOL H5 9140 2.218 0.905 4.499
 241MOL C10 9141 2.365 0.599 4.436
 241MOL H6 9142 2.346 0.509 4.378
 241MOL C11 9143 2.481 0.831 4.826
 241MOL H7 9144 2.533 0.864 4.914
 241MOL C12 9145 2.269 0.789 5.121
 241MOL H8 9146 2.238 0.820 5.222
 241MOL H9 9147 2.377 0.803 5.119
 241MOL C13 9148 2.231 0.644 5.099
 241MOL H10 9149 2.317 0.578 5.114
 241MOL H11 9150 2.165 0.618 5.184
 241MOL C14 9151 2.340 1.039 4.758
 241MOL H12 9152 2.324 1.090 4.662
 241MOL H13 9153 2.414 1.103 4.808
 241MOL C15 9154 2.443 0.589 4.558
 241MOL H14 9155 2.493 0.498 4.590
 241MOL C16 9156 2.165 0.645 4.958
 241MOL H15 9157 2.232 0.624 4.874
 241MOL H16 9158 2.083 0.573 4.947
 242MOL O1 9159 2.059 0.075 4.715
 242MOL O2 9160 1.653 0.206 5.039
 242MOL N1 9161 1.840 0.088 4.739
 242MOL H17 9162 1.845 0.057 4.643
 242MOL N2 9163 1.873 0.181 5.008
 242MOL N3 9164 1.859 0.535 4.738
 242MOL H1 9165 1.881 0.626 4.774
 242MOL C1 9166 1.967 0.102 4.787
 242MOL C2 9167 1.740 0.175 4.964
 242MOL C3 9168 1.843 0.364 4.600
 242MOL C4 9169 1.722 0.129 4.814
 242MOL H2 9170 1.666 0.034 4.811
 242MOL C5 9171 1.956 0.343 4.398
 242MOL H3 9172 1.988 0.284 4.313
 242MOL C6 9173 1.905 0.483 4.625
 242MOL C7 9174 1.749 0.346 4.702
 242MOL C8 9175 1.988 0.148 4.930
 242MOL H4 9176 2.025 0.063 4.989
 242MOL C9 9177 1.868 0.289 4.485
 242MOL H5 9178 1.816 0.195 4.467
 242MOL C10 9179 2.012 0.470 4.420
 242MOL H6 9180 2.071 0.514 4.339
 242MOL C11 9181 1.753 0.458 4.780
 242MOL H7 9182 1.701 0.474 4.873
 242MOL C12 9183 1.913 0.255 5.131
 242MOL H8 9184 1.902 0.187 5.217
 242MOL H9 9185 1.857 0.349 5.138
 242MOL C13 9186 2.062 0.287 5.107
 242MOL H10 9187 2.089 0.387 5.143
 242MOL H11 9188 2.124 0.218 5.165
 242MOL C14 9189 1.651 0.228 4.720
 242MOL H12 9190 1.628 0.182 4.623
 242MOL H13 9191 1.554 0.252 4.766
 242MOL C15 9192 1.989 0.539 4.532
 242MOL H14 9193 2.033 0.637 4.545
 242MOL C16 9194 2.089 0.262 4.957
 242MOL H15 9195 2.053 0.345 4.894
 242MOL H16 9196 2.194 0.242 4.931
 243MOL O1 9197 2.684 0.493 4.729
 243MOL O2 9198 2.761 0.054 5.041
 243MOL N1 9199 2.770 0.290 4.757
 243MOL H17 9200 2.811 0.301 4.665
 243MOL N2 9201 2.658 0.255 5.012
 243MOL N3 9202 2.332 0.061 4.722
 243MOL H1 9203 2.237 0.048 4.753
 243MOL C1 9204 2.692 0.394 4.802
 243MOL C2 9205 2.751 0.156 4.968
 243MOL C3 9206 2.506 0.145 4.611
 243MOL C4 9207 2.794 0.152 4.818
 243MOL H2 9208 2.899 0.121 4.821
 243MOL C5 9209 2.474 0.267 4.401
 243MOL H3 9210 2.505 0.323 4.313
 243MOL C6 9211 2.373 0.128 4.609
 243MOL C7 9212 2.562 0.074 4.720
 243MOL C8 9213 2.630 0.385 4.940
 243MOL H4 9214 2.670 0.467 5.000
 243MOL C9 9215 2.561 0.208 4.496
 243MOL H5 9216 2.667 0.227 4.480
 243MOL C10 9217 2.338 0.256 4.409
 243MOL H6 9218 2.279 0.300 4.329
 243MOL C11 9219 2.451 0.019 4.790
 243MOL H7 9220 6.937 7.722 4.877
 243MOL C12 9221 2.546 0.220 5.098
 243MOL H8 9222 2.582 0.196 5.199
 243MOL H9 9223 2.501 0.131 5.052
 243MOL C13 9224 2.452 0.343 5.091
 243MOL H10 9225 2.348 0.313 5.107
 243MOL H11 9226 2.478 0.420 5.165
 243MOL C14 9227 2.706 0.048 4.745
 243MOL H12 9228 2.756 0.038 4.648
 243MOL H13 9229 7.203 7.720 4.797
 243MOL C15 9230 2.283 0.180 4.514
 243MOL H14 9231 2.177 0.161 4.525
 243MOL C16 9232 2.473 0.395 4.947
 243MOL H15 9233 2.435 0.318 4.879
 243MOL H16 9234 2.433 0.494 4.923
 244MOL O1 9235 1.731 0.489 4.153
 244MOL O2 9236 1.395 0.251 4.489
 244MOL N1 9237 1.629 0.313 4.208
 244MOL H17 9238 1.649 0.271 4.119
 244MOL N2 9239 1.534 0.424 4.455
 244MOL N3 9240 1.213 0.573 4.201
 244MOL H1 9241 1.151 0.644 4.238
 244MOL C1 9242 1.662 0.441 4.236
 244MOL C2 9243 1.484 0.300 4.422
 244MOL C3 9244 1.375 0.482 4.068
 244MOL C4 9245 1.527 0.242 4.286
 244MOL H2 9246 1.560 0.141 4.314
 244MOL C5 9247 1.455 0.578 3.859
 244MOL H3 9248 1.517 0.580 3.770
 244MOL C6 9249 1.288 0.589 4.082
 244MOL C7 9250 1.344 0.386 4.168
 244MOL C8 9251 1.622 0.506 4.365
 244MOL H4 9252 1.719 0.515 4.414
 244MOL C9 9253 1.464 0.477 3.959
 244MOL H5 9254 1.525 0.388 3.952
 244MOL C10 9255 1.364 0.686 3.872
 244MOL H6 9256 1.363 0.766 3.798
 244MOL C11 9257 1.252 0.451 4.256
 244MOL H7 9258 1.209 0.415 4.348
 244MOL C12 9259 1.458 0.515 4.538
 244MOL H8 9260 1.469 0.478 4.640
 244MOL H9 9261 1.352 0.509 4.512
 244MOL C13 9262 1.511 0.658 4.517
 244MOL H10 9263 1.426 0.727 4.527
 244MOL H11 9264 1.590 0.683 4.588
 244MOL C14 9265 1.402 0.248 4.194
 244MOL H12 9266 1.428 0.193 4.103
 244MOL H13 9267 1.327 0.189 4.247
 244MOL C15 9268 1.278 0.693 3.985
 244MOL H14 9269 1.208 0.774 4.001
 244MOL C16 9270 1.563 0.646 4.375
 244MOL H15 9271 1.471 0.662 4.316
 244MOL H16 9272 1.642 0.719 4.355
 245MOL O1 9273 1.684 1.257 4.179
 245MOL O2 9274 2.094 1.104 4.503
 245MOL N1 9275 1.912 1.238 4.209
 245MOL H17 9276 1.930 1.286 4.121
 245MOL N2 9277 1.874 1.127 4.468
 245MOL N3 9278 1.859 0.741 4.199
 245MOL H1 9279 1.823 0.652 4.231
 245MOL C1 9280 1.777 1.219 4.247
 245MOL C2 9281 2.005 1.136 4.430
 245MOL C3 9282 1.883 0.916 4.058
 245MOL C4 9283 2.025 1.176 4.283
 245MOL H2 9284 2.102 1.253 4.291
 245MOL C5 9285 1.757 0.955 3.853
 245MOL H3 9286 1.733 1.022 3.770
 245MOL C6 9287 1.819 0.804 4.078
 245MOL C7 9288 1.967 0.939 4.180
 245MOL C8 9289 1.756 1.166 4.382
 245MOL H4 9290 1.704 1.245 4.438
 245MOL C9 9291 1.853 0.998 3.948
 245MOL H5 9292 1.907 1.090 3.926
 245MOL C10 9293 1.686 0.838 3.875
 245MOL H6 9294 1.602 0.812 3.811
 245MOL C11 9295 1.947 0.831 4.261
 245MOL H7 9296 1.986 0.806 4.359
 245MOL C12 9297 1.831 1.023 4.562
 245MOL H8 9298 1.833 1.055 4.667
 245MOL H9 9299 1.895 0.936 4.541
 245MOL C13 9300 1.679 0.986 4.527
 245MOL H10 9301 1.666 0.879 4.545
 245MOL H11 9302 1.609 1.026 4.601
 245MOL C14 9303 2.067 1.055 4.206
 245MOL H12 9304 2.102 1.094 4.110
 245MOL H13 9305 2.161 1.019 4.250
 245MOL C15 9306 1.729 0.752 3.984
 245MOL H14 9307 1.667 0.668 4.013
 245MOL C16 9308 1.664 1.049 4.385
 245MOL H15 9309 1.693 0.969 4.318
 245MOL H16 9310 1.558 1.077 4.371
 246MOL O1 9311 1.045 0.803 4.188
 246MOL O2 9312 0.990 1.249 4.485
 246MOL N1 9313 0.955 1.003 4.216
 246MOL H17 9314 0.915 0.998 4.123
 246MOL N2 9315 1.083 1.046 4.465
 246MOL N3 9316 1.402 1.201 4.191
 246MOL H1 9317 1.494 1.230 4.220
 246MOL C1 9318 1.043 0.906 4.254
 246MOL C2 9319 1.004 1.148 4.422
 246MOL C3 9320 1.239 1.133 4.054
 246MOL C4 9321 0.946 1.141 4.280
 246MOL H2 9322 0.841 1.171 4.274
 246MOL C5 9323 1.272 1.030 3.844
 246MOL H3 9324 1.227 0.989 3.755
 246MOL C6 9325 1.376 1.144 4.071
 246MOL C7 9326 1.177 1.198 4.167
 246MOL C8 9327 1.110 0.924 4.392
 246MOL H4 9328 1.075 0.838 4.449
 246MOL C9 9329 1.183 1.066 3.948
 246MOL H5 9330 1.075 1.052 3.937
 246MOL C10 9331 1.408 1.059 3.857
 246MOL H6 9332 1.474 1.031 3.776
 246MOL C11 9333 1.280 1.238 4.252
 246MOL H7 9334 1.270 1.299 4.340
 246MOL C12 9335 1.201 1.077 4.558
 246MOL H8 9336 1.163 1.093 4.659
 246MOL H9 9337 1.241 1.173 4.523
 246MOL C13 9338 1.301 0.964 4.536
 246MOL H10 9339 1.405 0.994 4.557
 246MOL H11 9340 1.281 0.885 4.610
 246MOL C14 9341 1.029 1.238 4.190
 246MOL H12 9342 0.982 1.251 4.092
 246MOL H13 9343 1.032 1.335 4.240
 246MOL C15 9344 1.466 1.103 3.975
 246MOL H14 9345 1.573 1.106 3.993
 246MOL C16 9346 1.264 0.917 4.397
 246MOL H15 9347 1.311 0.977 4.317
 246MOL H16 9348 1.296 0.813 4.384
 247MOL O1 9349 1.996 0.795 5.791
 247MOL O2 9350 2.337 1.057 6.119
 247MOL N1 9351 2.101 0.987 5.836
 247MOL H17 9352 2.072 1.023 5.746
 247MOL N2 9353 2.189 0.888 6.094
 247MOL N3 9354 2.510 0.722 5.852
 247MOL H1 9355 2.588 0.660 5.870
 247MOL C1 9356 2.065 0.858 5.869
 247MOL C2 9357 2.249 1.004 6.055
 247MOL C3 9358 2.361 0.818 5.721
 247MOL C4 9359 2.211 1.060 5.911
 247MOL H2 9360 2.179 1.165 5.915
 247MOL C5 9361 2.267 0.713 5.520
 247MOL H3 9362 2.199 0.723 5.436
 247MOL C6 9363 2.437 0.708 5.738
 247MOL C7 9364 2.391 0.916 5.821
 247MOL C8 9365 2.099 0.803 6.007
 247MOL H4 9366 1.998 0.791 6.049
 247MOL C9 9367 2.267 0.819 5.617
 247MOL H5 9368 2.198 0.902 5.609
 247MOL C10 9369 2.346 0.601 5.549
 247MOL H6 9370 2.342 0.517 5.480
 247MOL C11 9371 2.485 0.846 5.907
 247MOL H7 9372 2.541 0.872 5.995
 247MOL C12 9373 2.255 0.797 6.183
 247MOL H8 9374 2.250 0.830 6.287
 247MOL H9 9375 2.363 0.798 6.168
 247MOL C13 9376 2.201 0.659 6.164
 247MOL H10 9377 2.277 0.588 6.197
 247MOL H11 9378 2.109 0.648 6.224
 247MOL C14 9379 2.345 1.060 5.833
 247MOL H12 9380 2.333 1.105 5.733
 247MOL H13 9381 2.421 1.118 5.888
 247MOL C15 9382 2.434 0.597 5.657
 247MOL H14 9383 2.494 0.506 5.666
 247MOL C16 9384 2.158 0.667 6.018
 247MOL H15 9385 2.243 0.669 5.949
 247MOL H16 9386 2.086 0.590 5.987
 248MOL O1 9387 2.056 0.042 5.769
 248MOL O2 9388 1.655 0.183 6.108
 248MOL N1 9389 1.840 0.043 5.818
 248MOL H17 9390 1.835 0.010 5.722
 248MOL N2 9391 1.876 0.169 6.063
 248MOL N3 9392 1.844 0.533 5.800
 248MOL H1 9393 1.875 0.624 5.831
 248MOL C1 9394 1.969 0.071 5.851
 248MOL C2 9395 1.743 0.154 6.026
 248MOL C3 9396 1.857 0.340 5.682
 248MOL C4 9397 1.718 0.097 5.887
 248MOL H2 9398 1.647 0.014 5.901
 248MOL C5 9399 1.990 0.320 5.477
 248MOL H3 9400 2.031 0.266 5.392
 248MOL C6 9401 1.903 0.469 5.693
 248MOL C7 9402 1.757 0.324 5.786
 248MOL C8 9403 1.996 0.127 5.990
 248MOL H4 9404 2.050 0.057 6.056
 248MOL C9 9405 1.898 0.259 5.565
 248MOL H5 9406 1.856 0.160 5.550
 248MOL C10 9407 2.037 0.453 5.493
 248MOL H6 9408 2.105 0.495 5.419
 248MOL C11 9409 1.756 0.440 5.862
 248MOL H7 9410 1.693 0.461 5.948
 248MOL C12 9411 1.909 0.286 6.151
 248MOL H8 9412 1.888 0.255 6.254
 248MOL H9 9413 1.857 0.377 6.118
 248MOL C13 9414 2.058 0.311 6.127
 248MOL H10 9415 2.093 0.415 6.132
 248MOL H11 9416 2.111 0.262 6.210
 248MOL C14 9417 1.661 0.211 5.801
 248MOL H12 9418 1.641 0.176 5.699
 248MOL H13 9419 1.566 0.244 5.846
 248MOL C15 9420 1.993 0.525 5.601
 248MOL H14 9421 2.022 0.628 5.618
 248MOL C16 9422 2.082 0.254 5.983
 248MOL H15 9423 2.049 0.322 5.904
 248MOL H16 9424 2.189 0.236 5.969
 249MOL O1 9425 2.690 0.501 5.846
 249MOL O2 9426 2.711 0.056 6.135
 249MOL N1 9427 2.767 0.297 5.857
 249MOL H17 9428 2.803 0.306 5.763
 249MOL N2 9429 2.614 0.249 6.087
 249MOL N3 9430 2.346 0.079 5.805
 249MOL H1 9431 2.248 0.060 5.823
 249MOL C1 9432 2.700 0.401 5.904
 249MOL C2 9433 2.697 0.145 6.053
 249MOL C3 9434 2.520 0.149 5.680
 249MOL C4 9435 2.777 0.162 5.926
 249MOL H2 9436 2.884 0.151 5.951
 249MOL C5 9437 2.510 0.262 5.471
 249MOL H3 9438 2.561 0.307 5.387
 249MOL C6 9439 2.383 0.146 5.690
 249MOL C7 9440 2.573 0.070 5.791
 249MOL C8 9441 2.625 0.386 6.038
 249MOL H4 9442 2.685 0.445 6.108
 249MOL C9 9443 2.584 0.211 5.576
 249MOL H5 9444 2.692 0.218 5.566
 249MOL C10 9445 2.365 0.260 5.476
 249MOL H6 9446 2.302 0.289 5.392
 249MOL C11 9447 2.465 0.027 5.864
 249MOL H7 9448 6.956 7.741 5.958
 249MOL C12 9449 2.493 0.231 6.172
 249MOL H8 9450 2.511 0.205 6.277
 249MOL H9 9451 2.428 0.152 6.134
 249MOL C13 9452 2.428 0.367 6.164
 249MOL H10 9453 2.319 0.349 6.162
 249MOL H11 9454 2.454 0.426 6.253
 249MOL C14 9455 2.718 0.049 5.831
 249MOL H12 9456 2.781 0.055 5.742
 249MOL H13 9457 7.221 7.717 5.873
 249MOL C15 9458 2.300 0.205 5.589
 249MOL H14 9459 2.193 0.205 5.604
 249MOL C16 9460 2.482 0.438 6.041
 249MOL H15 9461 2.422 0.404 5.956
 249MOL H16 9462 2.484 0.545 6.065
 250MOL O1 9463 1.727 0.518 5.251
 250MOL O2 9464 1.414 0.227 5.566
 250MOL N1 9465 1.616 0.333 5.290
 250MOL H17 9466 1.644 0.294 5.201
 250MOL N2 9467 1.539 0.411 5.552
 250MOL N3 9468 1.208 0.603 5.267
 250MOL H1 9469 1.146 0.671 5.308
 250MOL C1 9470 1.656 0.458 5.329
 250MOL C2 9471 1.488 0.294 5.497
 250MOL C3 9472 1.366 0.518 5.139
 250MOL C4 9473 1.503 0.258 5.348
 250MOL H2 9474 1.528 0.151 5.343
 250MOL C5 9475 1.444 0.627 4.937
 250MOL H3 9476 1.509 0.623 4.850
 250MOL C6 9477 1.281 0.625 5.152
 250MOL C7 9478 1.337 0.422 5.240
 250MOL C8 9479 1.631 0.502 5.475
 250MOL H4 9480 1.723 0.507 5.534
 250MOL C9 9481 1.455 0.522 5.028
 250MOL H5 9482 1.517 0.435 5.010
 250MOL C10 9483 1.352 0.732 4.950
 250MOL H6 9484 1.335 0.804 4.871
 250MOL C11 9485 1.243 0.481 5.326
 250MOL H7 9486 1.187 0.439 5.409
 250MOL C12 9487 1.446 0.497 5.631
 250MOL H8 9488 1.449 0.462 5.735
 250MOL H9 9489 1.348 0.487 5.583
 250MOL C13 9490 1.496 0.634 5.627
 250MOL H10 9491 1.411 0.701 5.646
 250MOL H11 9492 1.575 0.650 5.701
 250MOL C14 9493 1.380 0.283 5.269
 250MOL H12 9494 1.401 0.236 5.171
 250MOL H13 9495 1.297 0.222 5.306
 250MOL C15 9496 1.259 0.731 5.063
 250MOL H14 9497 1.186 0.809 5.086
 250MOL C16 9498 1.566 0.644 5.496
 250MOL H15 9499 1.491 0.662 5.418
 250MOL H16 9500 1.635 0.729 5.493
 251MOL O1 9501 1.672 1.294 5.283
 251MOL O2 9502 2.088 1.118 5.572
 251MOL N1 9503 1.882 1.245 5.301
 251MOL H17 9504 1.889 1.290 5.210
 251MOL N2 9505 1.865 1.117 5.545
 251MOL N3 9506 1.866 0.761 5.256
 251MOL H1 9507 1.845 0.666 5.284
 251MOL C1 9508 1.754 1.236 5.347
 251MOL C2 9509 1.995 1.144 5.501
 251MOL C3 9510 1.881 0.942 5.131
 251MOL C4 9511 2.006 1.188 5.357
 251MOL H2 9512 2.080 1.270 5.356
 251MOL C5 9513 1.752 0.965 4.923
 251MOL H3 9514 1.709 1.025 4.843
 251MOL C6 9515 1.821 0.821 5.143
 251MOL C7 9516 1.972 0.962 5.244
 251MOL C8 9517 1.736 1.166 5.481
 251MOL H4 9518 1.687 1.233 5.554
 251MOL C9 9519 1.840 1.024 5.019
 251MOL H5 9520 1.883 1.123 5.015
 251MOL C10 9521 1.705 0.836 4.935
 251MOL H6 9522 1.630 0.803 4.864
 251MOL C11 9523 1.959 0.848 5.316
 251MOL H7 9524 2.007 0.821 5.409
 251MOL C12 9525 1.836 1.011 5.635
 251MOL H8 9526 1.877 1.043 5.732
 251MOL H9 9527 1.877 0.917 5.597
 251MOL C13 9528 1.683 0.984 5.629
 251MOL H10 9529 1.650 0.880 5.643
 251MOL H11 9530 1.631 1.042 5.707
 251MOL C14 9531 2.067 1.074 5.272
 251MOL H12 9532 2.096 1.118 5.176
 251MOL H13 9533 2.159 1.032 5.314
 251MOL C15 9534 1.732 0.764 5.055
 251MOL H14 9535 1.694 0.664 5.075
 251MOL C16 9536 1.640 1.040 5.491
 251MOL H15 9537 1.656 0.970 5.408
 251MOL H16 9538 1.533 1.065 5.501
 252MOL O1 9539 1.053 0.830 5.295
 252MOL O2 9540 0.950 1.257 5.607
 252MOL N1 9541 0.948 1.021 5.326
 252MOL H17 9542 0.922 1.004 5.229
 252MOL N2 9543 1.076 1.067 5.581
 252MOL N3 9544 1.397 1.228 5.309
 252MOL H1 9545 1.488 1.268 5.327
 252MOL C1 9546 1.032 0.924 5.370
 252MOL C2 9547 0.981 1.163 5.537
 252MOL C3 9548 1.229 1.154 5.181
 252MOL C4 9549 0.938 1.157 5.388
 252MOL H2 9550 0.831 1.181 5.379
 252MOL C5 9551 1.252 1.053 4.961
 252MOL H3 9552 1.210 1.026 4.865
 252MOL C6 9553 1.368 1.154 5.197
 252MOL C7 9554 1.172 1.221 5.297
 252MOL C8 9555 1.088 0.939 5.511
 252MOL H4 9556 1.028 0.868 5.572
 252MOL C9 9557 1.171 1.106 5.065
 252MOL H5 9558 1.064 1.120 5.051
 252MOL C10 9559 1.390 1.068 4.979
 252MOL H6 9560 1.455 1.042 4.896
 252MOL C11 9561 1.276 1.267 5.377
 252MOL H7 9562 1.270 1.311 5.476
 252MOL C12 9563 1.190 1.082 5.672
 252MOL H8 9564 1.163 1.106 5.775
 252MOL H9 9565 1.242 1.167 5.626
 252MOL C13 9566 1.266 0.950 5.664
 252MOL H10 9567 1.374 0.968 5.673
 252MOL H11 9568 1.242 0.885 5.749
 252MOL C14 9569 1.029 1.266 5.314
 252MOL H12 9570 0.984 1.293 5.217
 252MOL H13 9571 1.025 1.360 5.371
 252MOL C15 9572 1.454 1.108 5.099
 252MOL H14 9573 1.561 1.112 5.116
 252MOL C16 9574 1.228 0.887 5.529
 252MOL H15 9575 1.285 0.924 5.444
 252MOL H16 9576 1.232 0.778 5.539
 253MOL O1 9577 1.216 2.091 0.365
 253MOL O2 9578 1.561 2.338 0.710
 253MOL N1 9579 1.351 2.264 0.405
 253MOL H17 9580 1.325 2.301 0.314
 253MOL N2 9581 1.420 2.159 0.664
 253MOL N3 9582 1.725 1.967 0.391
 253MOL H1 9583 1.798 1.897 0.389
 253MOL C1 9584 1.291 2.144 0.439
 253MOL C2 9585 1.478 2.281 0.631
 253MOL C3 9586 1.573 2.073 0.269
 253MOL C4 9587 1.452 2.329 0.484
 253MOL H2 9588 1.416 2.432 0.482
 253MOL C5 9589 1.493 1.996 0.056
 253MOL H3 9590 1.437 2.002 6.458
 253MOL C6 9591 1.637 1.956 0.289
 253MOL C7 9592 1.614 2.162 0.377
 253MOL C8 9593 1.317 2.084 0.585
 253MOL H4 9594 1.224 2.078 0.643
 253MOL C9 9595 1.505 2.101 0.146
 253MOL H5 9596 1.461 2.199 0.130
 253MOL C10 9597 1.559 1.873 0.084
 253MOL H6 9598 1.533 1.794 0.016
 253MOL C11 9599 1.705 2.092 0.453
 253MOL H7 9600 1.761 2.126 0.539
 253MOL C12 9601 1.489 2.073 0.760
 253MOL H8 9602 1.467 2.107 0.862
 253MOL H9 9603 1.598 2.071 0.747
 253MOL C13 9604 1.435 1.935 0.727
 253MOL H10 9605 1.519 1.865 0.726
 253MOL H11 9606 1.362 1.904 0.803
 253MOL C14 9607 1.577 2.309 0.399
 253MOL H12 9608 1.565 2.368 0.307
 253MOL H13 9609 1.652 2.366 0.456
 253MOL C15 9610 1.643 1.858 0.195
 253MOL H14 9611 1.693 1.763 0.215
 253MOL C16 9612 1.365 1.939 0.588
 253MOL H15 9613 1.437 1.907 0.513
 253MOL H16 9614 1.281 1.869 0.576
 254MOL O1 9615 1.302 1.291 0.382
 254MOL O2 9616 0.886 1.461 0.694
 254MOL N1 9617 1.085 1.321 0.402
 254MOL H17 9618 1.073 1.288 0.307
 254MOL N2 9619 1.114 1.454 0.658
 254MOL N3 9620 1.090 1.815 0.403
 254MOL H1 9621 1.067 1.913 0.403
 254MOL C1 9622 1.211 1.333 0.451
 254MOL C2 9623 0.981 1.427 0.620
 254MOL C3 9624 1.110 1.625 0.274
 254MOL C4 9625 0.960 1.376 0.471
 254MOL H2 9626 0.888 1.294 0.466
 254MOL C5 9627 1.221 1.608 0.062
 254MOL H3 9628 1.261 1.548 6.476
 254MOL C6 9629 1.153 1.755 0.291
 254MOL C7 9630 1.009 1.606 0.379
 254MOL C8 9631 1.235 1.399 0.591
 254MOL H4 9632 1.283 1.325 0.656
 254MOL C9 9633 1.130 1.556 0.154
 254MOL H5 9634 1.088 1.456 0.147
 254MOL C10 9635 1.263 1.745 0.077
 254MOL H6 9636 1.321 1.788 6.492
 254MOL C11 9637 1.008 1.719 0.464
 254MOL H7 9638 0.939 1.746 0.543
 254MOL C12 9639 1.152 1.561 0.746
 254MOL H8 9640 1.119 1.545 0.849
 254MOL H9 9641 1.108 1.656 0.715
 254MOL C13 9642 1.303 1.574 0.734
 254MOL H10 9643 1.329 1.680 0.732
 254MOL H11 9644 1.359 1.529 0.817
 254MOL C14 9645 0.914 1.490 0.386
 254MOL H12 9646 0.878 1.454 0.289
 254MOL H13 9647 0.822 1.532 0.428
 254MOL C15 9648 1.228 1.824 0.189
 254MOL H14 9649 1.255 1.929 0.192
 254MOL C16 9650 1.343 1.503 0.604
 254MOL H15 9651 1.327 1.566 0.516
 254MOL H16 9652 1.444 1.460 0.610
 255MOL O1 9653 1.937 1.764 0.408
 255MOL O2 9654 1.965 1.309 0.711
 255MOL N1 9655 1.993 1.549 0.434
 255MOL H17 9656 2.037 1.563 0.344
 255MOL N2 9657 1.873 1.520 0.674
 255MOL N3 9658 1.579 1.333 0.377
 255MOL H1 9659 1.483 1.328 0.408
 255MOL C1 9660 1.937 1.668 0.482
 255MOL C2 9661 1.949 1.409 0.641
 255MOL C3 9662 1.750 1.412 0.263
 255MOL C4 9663 2.014 1.416 0.501
 255MOL H2 9664 2.121 1.403 0.520
 255MOL C5 9665 1.730 1.521 0.051
 255MOL H3 9666 1.786 1.575 6.470
 255MOL C6 9667 1.612 1.396 0.263
 255MOL C7 9668 1.805 1.350 0.379
 255MOL C8 9669 1.875 1.655 0.619
 255MOL H4 9670 1.936 1.725 0.677
 255MOL C9 9671 1.814 1.467 0.152
 255MOL H5 9672 1.921 1.485 0.155
 255MOL C10 9673 1.587 1.507 0.045
 255MOL H6 9674 1.532 1.546 6.455
 255MOL C11 9675 1.695 1.301 0.446
 255MOL H7 9676 1.692 1.250 0.541
 255MOL C12 9677 1.756 1.507 0.758
 255MOL H8 9678 1.777 1.465 0.857
 255MOL H9 9679 1.682 1.441 0.710
 255MOL C13 9680 1.682 1.644 0.764
 255MOL H10 9681 1.573 1.630 0.762
 255MOL H11 9682 1.701 1.710 0.849
 255MOL C14 9683 1.945 1.315 0.418
 255MOL H12 9684 1.995 1.293 0.323
 255MOL H13 9685 1.967 1.220 0.468
 255MOL C15 9686 1.528 1.447 0.161
 255MOL H14 9687 1.421 1.431 0.170
 255MOL C16 9688 1.738 1.721 0.646
 255MOL H15 9689 1.682 1.716 0.552
 255MOL H16 9690 1.739 1.829 0.667
 256MOL O1 9691 0.991 1.766 6.352
 256MOL O2 9692 0.614 1.517 0.152
 256MOL N1 9693 0.850 1.597 6.375
 256MOL H17 9694 0.877 1.562 6.284
 256MOL N2 9695 0.752 1.698 0.121
 256MOL N3 9696 0.473 1.882 6.348
 256MOL H1 9697 0.402 1.946 6.380
 256MOL C1 9698 0.906 1.712 6.414
 256MOL C2 9699 0.696 1.577 0.085
 256MOL C3 9700 0.625 1.783 6.212
 256MOL C4 9701 0.731 1.528 6.438
 256MOL H2 9702 0.749 1.420 6.439
 256MOL C5 9703 0.700 1.889 6.015
 256MOL H3 9704 0.763 1.895 5.927
 256MOL C6 9705 0.544 1.898 6.232
 256MOL C7 9706 0.592 1.697 6.321
 256MOL C8 9707 0.859 1.770 0.056
 256MOL H4 9708 0.946 1.751 0.120
 256MOL C9 9709 0.693 1.774 6.094
 256MOL H5 9710 0.758 1.691 6.066
 256MOL C10 9711 0.630 2.007 6.037
 256MOL H6 9712 0.639 2.083 5.961
 256MOL C11 9713 0.497 1.760 6.401
 256MOL H7 9714 0.438 1.711 6.477
 256MOL C12 9715 0.706 1.793 0.230
 256MOL H8 9716 0.716 1.749 0.330
 256MOL H9 9717 0.599 1.814 0.223
 256MOL C13 9718 0.782 1.926 0.204
 256MOL H10 9719 0.709 2.008 0.201
 256MOL H11 9720 0.854 1.948 0.284
 256MOL C14 9721 0.615 1.547 6.346
 256MOL H12 9722 0.649 1.505 6.250
 256MOL H13 9723 0.531 1.492 6.389
 256MOL C15 9724 0.550 2.014 6.150
 256MOL H14 9725 0.478 2.093 6.172
 256MOL C16 9726 0.830 1.923 0.059
 256MOL H15 9727 0.762 1.962 6.478
 256MOL H16 9728 0.922 1.983 0.059
 257MOL O1 9729 0.929 2.589 6.352
 257MOL O2 9730 1.347 2.393 0.148
 257MOL N1 9731 1.142 2.524 6.364
 257MOL H17 9732 1.157 2.579 6.280
 257MOL N2 9733 1.111 2.419 0.125
 257MOL N3 9734 1.094 2.048 6.360
 257MOL H1 9735 1.064 1.956 6.390
 257MOL C1 9736 1.014 2.522 6.405
 257MOL C2 9737 1.245 2.432 0.085
 257MOL C3 9738 1.092 2.226 6.225
 257MOL C4 9739 1.262 2.468 6.426
 257MOL H2 9740 1.346 2.538 6.419
 257MOL C5 9741 0.976 2.257 6.022
 257MOL H3 9742 0.950 2.308 5.930
 257MOL C6 9743 1.045 2.100 6.243
 257MOL C7 9744 1.187 2.246 6.330
 257MOL C8 9745 0.988 2.464 0.054
 257MOL H4 9746 0.950 2.537 0.128
 257MOL C9 9747 1.067 2.307 6.111
 257MOL H5 9748 1.115 2.404 6.103
 257MOL C10 9749 0.936 2.123 6.034
 257MOL H6 9750 0.870 2.083 5.958
 257MOL C11 9751 1.182 2.139 6.419
 257MOL H7 9752 1.238 2.122 0.015
 257MOL C12 9753 1.079 2.321 0.229
 257MOL H8 9754 1.108 2.357 0.328
 257MOL H9 9755 1.124 2.224 0.204
 257MOL C13 9756 0.929 2.291 0.211
 257MOL H10 9757 0.916 2.183 0.219
 257MOL H11 9758 0.869 2.347 0.283
 257MOL C14 9759 1.294 2.346 6.348
 257MOL H12 9760 1.324 2.382 6.249
 257MOL H13 9761 1.383 2.297 6.389
 257MOL C15 9762 0.962 2.042 6.148
 257MOL H14 9763 0.923 1.942 6.168
 257MOL C16 9764 0.900 2.342 0.068
 257MOL H15 9765 0.909 2.269 6.481
 257MOL H16 9766 0.793 2.363 0.074
 258MOL O1 9767 0.288 2.113 6.319
 258MOL O2 9768 0.255 2.538 0.161
 258MOL N1 9769 0.199 2.317 6.369
 258MOL H17 9770 0.136 2.315 6.290
 258MOL N2 9771 0.341 2.333 0.120
 258MOL N3 9772 0.656 2.540 6.342
 258MOL H1 9773 0.751 2.567 6.366
 258MOL C1 9774 0.280 2.208 6.392
 258MOL C2 9775 0.269 2.445 0.084
 258MOL C3 9776 0.492 2.461 6.212
 258MOL C4 9777 0.209 2.448 6.437
 258MOL H2 9778 0.109 2.492 6.442
 258MOL C5 9779 0.526 2.336 6.014
 258MOL H3 9780 0.495 2.270 5.933
 258MOL C6 9781 0.630 2.479 6.219
 258MOL C7 9782 0.432 2.524 6.328
 258MOL C8 9783 0.358 2.213 0.029
 258MOL H4 9784 0.311 2.126 0.077
 258MOL C9 9785 0.441 2.379 6.118
 258MOL H5 9786 0.334 2.360 6.115
 258MOL C10 9787 0.661 2.368 6.015
 258MOL H6 9788 0.720 2.318 5.938
 258MOL C11 9789 0.535 2.570 6.406
 258MOL H7 9790 0.532 2.618 0.008
 258MOL C12 9791 0.455 2.341 0.206
 258MOL H8 9792 0.430 2.331 0.312
 258MOL H9 9793 0.512 2.434 0.193
 258MOL C13 9794 0.542 2.212 0.170
 258MOL H10 9795 0.650 2.223 0.185
 258MOL H11 9796 0.517 2.125 0.231
 258MOL C14 9797 0.284 2.553 6.353
 258MOL H12 9798 0.235 2.557 6.254
 258MOL H13 9799 0.262 2.649 6.400
 258MOL C15 9800 0.715 2.443 6.117
 258MOL H14 9801 0.823 2.455 6.123
 258MOL C16 9802 0.510 2.195 0.025
 258MOL H15 9803 0.551 2.269 6.450
 258MOL H16 9804 0.531 2.093 6.488
 259MOL O1 9805 1.234 2.079 1.473
 259MOL O2 9806 1.555 2.374 1.790
 259MOL N1 9807 1.344 2.261 1.510
 259MOL H17 9808 1.322 2.276 1.412
 259MOL N2 9809 1.448 2.173 1.760
 259MOL N3 9810 1.756 1.992 1.505
 259MOL H1 9811 1.828 1.928 1.534
 259MOL C1 9812 1.300 2.139 1.552
 259MOL C2 9813 1.488 2.299 1.723
 259MOL C3 9814 1.608 2.094 1.367
 259MOL C4 9815 1.457 2.339 1.575
 259MOL H2 9816 1.429 2.444 1.580
 259MOL C5 9817 1.506 1.989 1.176
 259MOL H3 9818 1.442 1.994 1.088
 259MOL C6 9819 1.676 1.977 1.394
 259MOL C7 9820 1.644 2.192 1.468
 259MOL C8 9821 1.336 2.099 1.696
 259MOL H4 9822 1.244 2.114 1.753
 259MOL C9 9823 1.525 2.099 1.256
 259MOL H5 9824 1.481 2.196 1.234
 259MOL C10 9825 1.581 1.869 1.197
 259MOL H6 9826 1.573 1.779 1.138
 259MOL C11 9827 1.723 2.119 1.558
 259MOL H7 9828 1.761 2.155 1.653
 259MOL C12 9829 1.524 2.079 1.843
 259MOL H8 9830 1.540 2.113 1.946
 259MOL H9 9831 1.621 2.056 1.798
 259MOL C13 9832 1.449 1.948 1.839
 259MOL H10 9833 1.512 1.859 1.848
 259MOL H11 9834 1.366 1.947 1.912
 259MOL C14 9835 1.582 2.327 1.496
 259MOL H12 9836 1.567 2.371 1.397
 259MOL H13 9837 1.657 2.393 1.541
 259MOL C15 9838 1.670 1.864 1.306
 259MOL H14 9839 1.735 1.778 1.321
 259MOL C16 9840 1.378 1.949 1.708
 259MOL H15 9841 1.454 1.920 1.634
 259MOL H16 9842 1.291 1.882 1.707
 260MOL O1 9843 1.303 1.311 1.459
 260MOL O2 9844 0.884 1.470 1.770
 260MOL N1 9845 1.085 1.355 1.485
 260MOL H17 9846 1.081 1.307 1.396
 260MOL N2 9847 1.110 1.468 1.747
 260MOL N3 9848 1.083 1.832 1.451
 260MOL H1 9849 1.113 1.925 1.476
 260MOL C1 9850 1.215 1.358 1.531
 260MOL C2 9851 0.978 1.439 1.701
 260MOL C3 9852 1.086 1.644 1.337
 260MOL C4 9853 0.969 1.403 1.554
 260MOL H2 9854 0.900 1.317 1.558
 260MOL C5 9855 1.201 1.609 1.131
 260MOL H3 9856 1.226 1.542 1.050
 260MOL C6 9857 1.137 1.769 1.344
 260MOL C7 9858 0.995 1.625 1.447
 260MOL C8 9859 1.240 1.412 1.682
 260MOL H4 9860 1.292 1.329 1.730
 260MOL C9 9861 1.117 1.563 1.224
 260MOL H5 9862 1.071 1.465 1.211
 260MOL C10 9863 1.255 1.740 1.143
 260MOL H6 9864 1.320 1.774 1.062
 260MOL C11 9865 0.990 1.748 1.521
 260MOL H7 9866 0.931 1.772 1.608
 260MOL C12 9867 1.152 1.577 1.838
 260MOL H8 9868 1.114 1.556 1.939
 260MOL H9 9869 1.111 1.672 1.804
 260MOL C13 9870 1.303 1.573 1.833
 260MOL H10 9871 1.349 1.665 1.871
 260MOL H11 9872 1.319 1.488 1.900
 260MOL C14 9873 0.903 1.513 1.477
 260MOL H12 9874 0.862 1.481 1.380
 260MOL H13 9875 0.815 1.549 1.532
 260MOL C15 9876 1.222 1.820 1.245
 260MOL H14 9877 1.257 1.922 1.263
 260MOL C16 9878 1.334 1.525 1.693
 260MOL H15 9879 1.312 1.616 1.635
 260MOL H16 9880 1.432 1.482 1.668
 261MOL O1 9881 1.930 1.784 1.502
 261MOL O2 9882 1.976 1.341 1.789
 261MOL N1 9883 1.998 1.573 1.507
 261MOL H17 9884 2.058 1.590 1.428
 261MOL N2 9885 1.880 1.549 1.761
 261MOL N3 9886 1.574 1.330 1.484
 261MOL H1 9887 1.475 1.309 1.490
 261MOL C1 9888 1.933 1.682 1.557
 261MOL C2 9889 1.965 1.443 1.725
 261MOL C3 9890 1.735 1.410 1.357
 261MOL C4 9891 2.007 1.449 1.578
 261MOL H2 9892 2.115 1.432 1.587
 261MOL C5 9893 1.703 1.518 1.143
 261MOL H3 9894 1.748 1.551 1.050
 261MOL C6 9895 1.603 1.400 1.368
 261MOL C7 9896 1.799 1.343 1.469
 261MOL C8 9897 1.867 1.671 1.689
 261MOL H4 9898 1.917 1.744 1.753
 261MOL C9 9899 1.791 1.472 1.249
 261MOL H5 9900 1.898 1.464 1.234
 261MOL C10 9901 1.566 1.513 1.159
 261MOL H6 9902 1.501 1.544 1.078
 261MOL C11 9903 1.693 1.291 1.544
 261MOL H7 9904 1.688 1.236 1.637
 261MOL C12 9905 1.775 1.541 1.867
 261MOL H8 9906 1.832 1.557 1.960
 261MOL H9 9907 1.725 1.444 1.860
 261MOL C13 9908 1.683 1.666 1.842
 261MOL H10 9909 1.580 1.628 1.840
 261MOL H11 9910 1.704 1.740 1.919
 261MOL C14 9911 1.948 1.328 1.500
 261MOL H12 9912 2.004 1.319 1.406
 261MOL H13 9913 1.966 1.235 1.556
 261MOL C15 9914 1.511 1.462 1.273
 261MOL H14 9915 1.403 1.456 1.282
 261MOL C16 9916 1.715 1.716 1.701
 261MOL H15 9917 1.647 1.678 1.623
 261MOL H16 9918 1.703 1.824 1.716
 262MOL O1 9919 0.979 1.758 0.891
 262MOL O2 9920 0.646 1.551 1.244
 262MOL N1 9921 0.854 1.586 0.948
 262MOL H17 9922 0.867 1.547 0.856
 262MOL N2 9923 0.779 1.714 1.193
 262MOL N3 9924 0.469 1.853 0.960
 262MOL H1 9925 0.402 1.923 0.990
 262MOL C1 9926 0.905 1.712 0.972
 262MOL C2 9927 0.723 1.594 1.164
 262MOL C3 9928 0.604 1.757 0.811
 262MOL C4 9929 0.752 1.524 1.034
 262MOL H2 9930 0.789 1.429 1.072
 262MOL C5 9931 0.676 1.856 0.609
 262MOL H3 9932 0.722 1.852 0.511
 262MOL C6 9933 0.539 1.870 0.849
 262MOL C7 9934 0.573 1.661 0.917
 262MOL C8 9935 0.875 1.779 1.107
 262MOL H4 9936 0.969 1.776 1.165
 262MOL C9 9937 0.680 1.742 0.692
 262MOL H5 9938 0.717 1.643 0.666
 262MOL C10 9939 0.604 1.972 0.641
 262MOL H6 9940 0.604 2.054 0.570
 262MOL C11 9941 0.493 1.722 1.009
 262MOL H7 9942 0.451 1.682 1.100
 262MOL C12 9943 0.708 1.814 1.280
 262MOL H8 9944 0.717 1.782 1.385
 262MOL H9 9945 0.606 1.822 1.242
 262MOL C13 9946 0.776 1.944 1.238
 262MOL H10 9947 0.721 2.037 1.253
 262MOL H11 9948 0.860 1.952 1.307
 262MOL C14 9949 0.622 1.519 0.940
 262MOL H12 9950 0.636 1.470 0.842
 262MOL H13 9951 0.550 1.453 0.991
 262MOL C15 9952 0.536 1.980 0.763
 262MOL H14 9953 0.489 2.072 0.796
 262MOL C16 9954 0.838 1.929 1.102
 262MOL H15 9955 0.775 1.941 1.012
 262MOL H16 9956 0.920 1.999 1.087
 263MOL O1 9957 0.913 2.549 0.939
 263MOL O2 9958 1.323 2.366 1.227
 263MOL N1 9959 1.124 2.501 0.948
 263MOL H17 9960 1.136 2.550 0.860
 263MOL N2 9961 1.098 2.406 1.211
 263MOL N3 9962 1.073 2.012 0.903
 263MOL H1 9963 1.041 1.917 0.914
 263MOL C1 9964 0.998 2.501 1.004
 263MOL C2 9965 1.226 2.400 1.160
 263MOL C3 9966 1.078 2.205 0.800
 263MOL C4 9967 1.240 2.435 1.012
 263MOL H2 9968 1.327 2.502 1.009
 263MOL C5 9969 0.985 2.229 0.583
 263MOL H3 9970 0.978 2.286 0.491
 263MOL C6 9971 1.014 2.085 0.806
 263MOL C7 9972 1.174 2.212 0.906
 263MOL C8 9973 0.975 2.444 1.148
 263MOL H4 9974 0.938 2.530 1.205
 263MOL C9 9975 1.073 2.283 0.687
 263MOL H5 9976 1.135 2.372 0.684
 263MOL C10 9977 0.923 2.106 0.587
 263MOL H6 9978 0.850 2.074 0.513
 263MOL C11 9979 1.178 2.088 0.966
 263MOL H7 9980 1.245 2.047 1.040
 263MOL C12 9981 1.055 2.322 1.325
 263MOL H8 9982 1.065 2.371 1.423
 263MOL H9 9983 1.117 2.231 1.325
 263MOL C13 9984 0.904 2.290 1.300
 263MOL H10 9985 0.872 2.186 1.307
 263MOL H11 9986 0.848 2.347 1.375
 263MOL C14 9987 1.281 2.317 0.932
 263MOL H12 9988 1.316 2.343 0.832
 263MOL H13 9989 1.379 2.288 0.971
 263MOL C15 9990 0.934 2.029 0.705
 263MOL H14 9991 0.881 1.937 0.725
 263MOL C16 9992 0.872 2.337 1.157
 263MOL H15 9993 0.901 2.258 1.087
 263MOL H16 9994 0.770 2.377 1.146
 264MOL O1 9995 0.279 2.106 0.927
 264MOL O2 9996 0.221 2.536 1.257
 264MOL N1 9997 0.195 2.314 0.973
 264MOL H17 9998 0.150 2.307 0.882
 264MOL N2 9999 0.324 2.331 1.216
 264MOL N310000 0.639 2.524 0.969 0.8146
 264MOL H110001 0.729 2.554 1.004 -0.2711
 264MOL C110002 0.269 2.203 1.001 -0.2447
 264MOL C210003 0.245 2.441 1.183 0.1662
 264MOL C310004 0.470 2.468 0.824 -0.4664
 264MOL C410005 0.182 2.443 1.039 0.4947
 264MOL H210006 0.077 2.465 1.058 0.5306
 264MOL C510007 0.505 2.382 0.603 0.8585
 264MOL H310008 0.468 2.328 0.516 1.5040
 264MOL C610009 0.609 2.481 0.841 0.3920
 264MOL C710010 0.405 2.526 0.939 -0.1144
 264MOL C810011 0.348 2.211 1.131 -0.3940
 264MOL H410012 0.318 2.123 1.190 0.3801
 264MOL C910013 0.416 2.409 0.706 -0.5661
 264MOL H510014 0.310 2.390 0.691 -0.4792
 264MOL C1010015 0.643 2.391 0.617 -0.6323
 264MOL H610016 0.711 2.369 0.536 -1.7347
 264MOL C1110017 0.510 2.561 1.025 0.0405
 264MOL H710018 0.514 2.614 1.119 -1.3389
 264MOL C1210019 0.445 2.356 1.303 1.1148
 264MOL H810020 0.407 2.371 1.405 -0.2208
 264MOL H910021 0.504 2.445 1.277 -1.7181
 264MOL C1310022 0.532 2.232 1.276 0.2704
 264MOL H1010023 0.634 2.261 1.304 0.0439
 264MOL H1110024 0.500 2.149 1.340 -0.3539
 264MOL C1410025 0.259 2.549 0.961 0.2271
 264MOL H1210026 0.208 2.571 0.866 -0.6404
 264MOL H1310027 0.244 2.644 1.014 2.3443
 264MOL C1510028 0.698 2.443 0.737 0.1132
 264MOL H1410029 0.805 2.462 0.743 -0.0371
 264MOL C1610030 0.502 2.193 1.131 -0.4498
 264MOL H1510031 0.532 2.272 1.061 -0.4578
 264MOL H1610032 0.533 2.091 1.107 -0.2661
 265MOL O110033 1.225 2.074 2.567 0.6065
 265MOL O210034 1.583 2.344 2.869 0.5238
 265MOL N110035 1.363 2.236 2.591 -0.0971
 265MOL H1710036 1.344 2.254 2.493 2.4209
 265MOL N210037 1.455 2.156 2.848 0.2951
 265MOL N310038 1.756 1.962 2.562 0.3260
 265MOL H110039 1.814 1.889 2.599 1.8543
 265MOL C110040 1.305 2.124 2.637 -0.1262
 265MOL C210041 1.502 2.278 2.805 -0.7970
 265MOL C310042 1.611 2.079 2.432 -0.5948
 265MOL C410043 1.474 2.311 2.653 0.0841
 265MOL H210044 1.441 2.415 2.662 1.8749
 265MOL C510045 1.534 2.000 2.211 0.1179
 265MOL H310046 1.473 2.007 2.122 -0.6663
 265MOL C610047 1.677 1.959 2.444 0.3982
 265MOL C710048 1.642 2.158 2.542 -0.1709
 265MOL C810049 1.358 2.073 2.777 -0.1642
 265MOL H410050 1.265 2.069 2.835 -1.5201
 265MOL C910051 1.538 2.103 2.317 0.3147
 265MOL H510052 1.482 2.194 2.297 -0.2090
 265MOL C1010053 1.599 1.876 2.229 0.6330
 265MOL H610054 1.588 1.795 2.158 0.0688
 265MOL C1110055 1.727 2.089 2.625 -0.3502
 265MOL H710056 1.767 2.127 2.718 -1.0373
 265MOL C1210057 1.537 2.075 2.931 0.7478
 265MOL H810058 1.524 2.104 3.036 0.4849
 265MOL H910059 1.640 2.079 2.895 1.2287
 265MOL C1310060 1.490 1.925 2.913 -0.0982
 265MOL H1010061 1.580 1.862 2.909 -0.2729
 265MOL H1110062 1.415 1.900 2.989 -0.8311
 265MOL C1410063 1.604 2.301 2.571 0.1510
 265MOL H1210064 1.591 2.357 2.478 0.0274
 265MOL H1310065 1.691 2.354 2.614 -0.0364
 265MOL C1510066 1.674 1.854 2.345 -0.6232
 265MOL H1410067 1.743 1.770 2.357 -1.6186
 265MOL C1610068 1.426 1.934 2.778 0.9908
 265MOL H1510069 1.497 1.914 2.697 -0.8379
 265MOL H1610070 1.347 1.858 2.772 -0.6176
 266MOL O110071 1.321 1.305 2.593 -0.3655
 266MOL O210072 0.893 1.468 2.878 0.4145
 266MOL N110073 1.101 1.327 2.610 0.3776
 266MOL H1710074 1.091 1.276 2.523 1.5706
 266MOL N210075 1.119 1.463 2.862 -0.2773
 266MOL N310076 1.111 1.824 2.565 0.4793
 266MOL H110077 1.133 1.918 2.594 -0.7058
 266MOL C110078 1.228 1.351 2.657 -0.1013
 266MOL C210079 0.989 1.441 2.810 0.4715
 266MOL C310080 1.124 1.637 2.447 -0.9372
 266MOL C410081 0.976 1.386 2.665 -0.6787
 266MOL H210082 0.893 1.314 2.673 0.5898
 266MOL C510083 1.227 1.626 2.227 -0.3563
 266MOL H310084 1.253 1.570 2.138 -2.8322
 266MOL C610085 1.177 1.764 2.463 0.0598
 266MOL C710086 1.023 1.613 2.547 0.0471
 266MOL C810087 1.242 1.420 2.792 -0.1464
 266MOL H410088 1.294 1.348 2.856 3.0737
 266MOL C910089 1.149 1.566 2.327 0.9826
 266MOL H510090 1.097 1.472 2.311 0.7273
 266MOL C1010091 1.277 1.754 2.247 -0.8281
 266MOL H610092 1.338 1.798 2.170 0.2702
 266MOL C1110093 1.018 1.732 2.621 -0.2476
 266MOL H710094 0.957 1.757 2.707 1.4147
 266MOL C1210095 1.155 1.577 2.946 0.5153
 266MOL H810096 1.126 1.552 3.048 1.7488
 266MOL H910097 1.098 1.662 2.904 -0.7698
 266MOL C1310098 1.305 1.603 2.917 0.4295
 266MOL H1010099 1.335 1.708 2.927 -3.4812
 266MOL H1110100 1.360 1.540 2.989 1.3171
 266MOL C1410101 0.931 1.498 2.570 0.2383
 266MOL H1210102 0.898 1.447 2.478 -0.2016
 266MOL H1310103 0.838 1.532 2.617 0.2362
 266MOL C1510104 1.241 1.829 2.363 0.0131
 266MOL H1410105 1.277 1.931 2.372 1.6236
 266MOL C1610106 1.330 1.541 2.784 0.8908
 266MOL H1510107 1.300 1.608 2.703 -2.4232
 266MOL H1610108 1.437 1.518 2.771 0.9757
 267MOL O110109 1.948 1.750 2.530 0.0199
 267MOL O210110 2.001 1.315 2.854 0.2930
 267MOL N110111 2.025 1.539 2.557 -0.1404
 267MOL H1710112 2.065 1.547 2.464 -3.3332
 267MOL N210113 1.896 1.507 2.804 0.5414
 267MOL N310114 1.597 1.326 2.582 0.3790
 267MOL H110115 1.505 1.301 2.614 1.0162
 267MOL C110116 1.954 1.648 2.603 -0.2398
 267MOL C210117 1.987 1.406 2.773 -0.9834
 267MOL C310118 1.745 1.405 2.435 -0.4595
 267MOL C410119 2.043 1.412 2.628 0.3305
 267MOL H210120 2.148 1.382 2.616 0.4456
 267MOL C510121 1.685 1.522 2.238 0.4714
 267MOL H310122 1.710 1.570 2.144 -0.9553
 267MOL C610123 1.610 1.393 2.466 0.3029
 267MOL C710124 1.819 1.333 2.536 1.2045
 267MOL C810125 1.892 1.640 2.741 -0.4628
 267MOL H410126 1.972 1.692 2.795 1.4021
 267MOL C910127 1.787 1.473 2.323 -0.0833
 267MOL H510128 1.888 1.480 2.286 -0.7971
 267MOL C1010129 1.547 1.504 2.265 0.0437
 267MOL H610130 1.480 1.556 2.198 2.8627
 267MOL C1110131 1.727 1.281 2.625 0.7534
 267MOL H710132 1.745 1.225 2.716 -3.1870
 267MOL C1210133 1.799 1.496 2.904 1.2655
 267MOL H810134 1.858 1.477 2.995 2.5673
 267MOL H910135 1.727 1.415 2.888 -0.7758
 267MOL C1310136 1.720 1.630 2.902 -0.3718
 267MOL H1010137 1.611 1.619 2.905 -0.3661
 267MOL H1110138 1.743 1.699 2.984 1.1650
 267MOL C1410139 1.969 1.307 2.548 0.1114
 267MOL H1210140 2.008 1.299 2.445 1.5696
 267MOL H1310141 1.986 1.207 2.589 -1.1895
 267MOL C1510142 1.507 1.444 2.387 0.1992
 267MOL H1410143 1.403 1.447 2.416 0.2830
 267MOL C1610144 1.751 1.704 2.770 0.0036
 267MOL H1510145 1.683 1.673 2.689 0.8771
 267MOL H1610146 1.769 1.812 2.777 -0.5538
 268MOL O110147 0.996 1.778 1.994 0.3345
 268MOL O210148 0.673 1.535 2.347 -0.3576
 268MOL N110149 0.866 1.599 2.042 -0.5390
 268MOL H1710150 0.892 1.571 1.948 -0.7935
 268MOL N210151 0.802 1.716 2.298 0.6865
 268MOL N310152 0.494 1.894 2.034 -0.0690
 268MOL H110153 0.431 1.964 2.071 0.2709
 268MOL C110154 0.914 1.727 2.074 -0.9881
 268MOL C210155 0.749 1.592 2.265 0.3378
 268MOL C310156 0.607 1.764 1.888 -0.5267
 268MOL C410157 0.761 1.540 2.120 -0.2869
 268MOL H210158 0.785 1.434 2.138 0.0129
 268MOL C510159 0.666 1.827 1.666 0.1534
 268MOL H310160 0.714 1.800 1.573 -2.4579
 268MOL C610161 0.545 1.891 1.901 -0.5866
 268MOL C710162 0.591 1.691 2.007 1.1583
 268MOL C810163 0.895 1.789 2.210 0.3731
 268MOL H410164 0.994 1.784 2.258 0.9330
 268MOL C910165 0.677 1.736 1.770 0.2092
 268MOL H510166 0.740 1.651 1.748 0.8159
 268MOL C1010167 0.598 1.950 1.679 0.3893
 268MOL H610168 0.602 2.014 1.592 -1.0852
 268MOL C1110169 0.516 1.766 2.095 0.1743
 268MOL H710170 0.474 1.743 2.192 -0.4358
 268MOL C1210171 0.738 1.809 2.396 -0.2886
 268MOL H810172 0.759 1.779 2.499 2.6123
 268MOL H910173 0.631 1.810 2.374 -0.4824
 268MOL C1310174 0.804 1.942 2.370 0.0009
 268MOL H1010175 0.734 2.026 2.381 -0.6202
 268MOL H1110176 0.899 1.957 2.424 0.2126
 268MOL C1410177 0.631 1.549 2.045 0.0123
 268MOL H1210178 0.634 1.492 1.951 -1.6248
 268MOL H1310179 0.556 1.507 2.114 0.1982
 268MOL C1510180 0.537 1.986 1.802 -0.2861
 268MOL H1410181 0.486 2.080 1.822 -0.6366
 268MOL C1610182 0.843 1.932 2.222 -0.7424
 268MOL H1510183 0.763 1.947 2.149 -0.7768
 268MOL H1610184 0.921 2.008 2.209 0.0297
 269MOL O110185 0.941 2.521 2.003 0.1379
 269MOL O210186 1.347 2.390 2.333 -0.0967
 269MOL N110187 1.163 2.546 2.050 0.0288
 269MOL H1710188 1.169 2.587 1.958 -1.3449
 269MOL N210189 1.131 2.387 2.292 -0.3540
 269MOL N310190 1.131 2.048 2.008 0.7237
 269MOL H110191 1.112 1.949 2.021 -0.0832
 269MOL C110192 1.032 2.503 2.082 -0.5159
 269MOL C210193 1.260 2.424 2.259 0.0318
 269MOL C310194 1.112 2.245 1.900 0.1885
 269MOL C410195 1.280 2.484 2.115 -0.4893
 269MOL H210196 1.362 2.556 2.126 0.4631
 269MOL C510197 0.993 2.262 1.694 -0.4066
 269MOL H310198 0.960 2.317 1.607 -2.1397
 269MOL C610199 1.061 2.117 1.913 -1.2626
 269MOL C710200 1.216 2.257 2.001 0.4812
 269MOL C810201 1.013 2.428 2.217 0.3850
 269MOL H410202 0.965 2.504 2.280 1.1737
 269MOL C910203 1.076 2.323 1.791 0.2767
 269MOL H510204 1.118 2.420 1.766 -1.5346
 269MOL C1010205 0.937 2.133 1.711 -0.4138
 269MOL H610206 0.869 2.101 1.633 -0.5710
 269MOL C1110207 1.221 2.137 2.070 0.3114
 269MOL H710208 1.290 2.115 2.150 -1.1929
 269MOL C1210209 1.096 2.274 2.379 -0.0710
 269MOL H810210 1.121 2.296 2.483 -1.2341
 269MOL H910211 1.147 2.185 2.338 -0.3888
 269MOL C1310212 0.941 2.271 2.377 0.1721
 269MOL H1010213 0.905 2.173 2.413 2.2335
 269MOL H1110214 0.899 2.345 2.446 2.0887
 269MOL C1410215 1.321 2.369 2.023 -0.0642
 269MOL H1210216 1.350 2.409 1.925 -0.7624
 269MOL H1310217 1.417 2.324 2.048 0.1027
 269MOL C1510218 0.978 2.057 1.822 0.4300
 269MOL H1410219 0.941 1.957 1.842 0.2747
 269MOL C1610220 0.916 2.303 2.227 -0.4154
 269MOL H1510221 0.943 2.212 2.171 -0.3478
 269MOL H1610222 0.809 2.322 2.210 -0.0112
 270MOL O110223 0.320 2.136 1.995 -0.5594
 270MOL O210224 0.278 2.553 2.310 0.0996
 270MOL N110225 0.210 2.316 2.049 0.6833
 270MOL H1710226 0.175 2.312 1.954 0.0304
 270MOL N210227 0.362 2.343 2.284 0.4868
 270MOL N310228 0.642 2.518 2.009 -0.4205
 270MOL H110229 0.737 2.536 2.038 -0.0186
 270MOL C110230 0.301 2.223 2.071 -0.2997
 270MOL C210231 0.285 2.451 2.247 0.9109
 270MOL C310232 0.480 2.442 1.884 -0.2025
 270MOL C410233 0.212 2.446 2.113 0.1185
 270MOL H210234 0.109 2.478 2.135 -0.1570
 270MOL C510235 0.504 2.319 1.674 0.1775
 270MOL H310236 0.461 2.272 1.586 1.8684
 270MOL C610237 0.615 2.449 1.895 0.1962
 270MOL C710238 0.416 2.518 1.983 -0.6266
 270MOL C810239 0.370 2.218 2.212 0.4232
 270MOL H410240 0.323 2.135 2.265 -0.8601
 270MOL C910241 0.420 2.375 1.772 -0.0558
 270MOL H510242 0.312 2.362 1.769 -0.0125
 270MOL C1010243 0.641 2.336 1.683 0.5467
 270MOL H610244 0.689 2.309 1.590 0.2129
 270MOL C1110245 0.522 2.565 2.060 -0.3260
 270MOL H710246 0.523 2.614 2.157 0.2338
 270MOL C1210247 0.489 2.370 2.357 -0.6692
 270MOL H810248 0.459 2.397 2.458 0.5690
 270MOL H910249 0.549 2.450 2.311 -1.9174
 270MOL C1310250 0.562 2.237 2.351 -0.4575
 270MOL H1010251 0.667 2.230 2.383 -0.2496
 270MOL H1110252 0.510 2.182 2.430 0.0254
 270MOL C1410253 0.274 2.546 2.012 0.4120
 270MOL H1210254 0.214 2.552 1.920 1.3826
 270MOL H1310255 0.266 2.643 2.062 0.1379
 270MOL C1510256 0.698 2.403 1.790 0.0148
 270MOL H1410257 0.806 2.401 1.804 0.2839
 270MOL C1610258 0.522 2.189 2.215 0.2268
 270MOL H1510259 0.581 2.234 2.134 -0.1807
 270MOL H1610260 0.538 2.081 2.218 -1.3490
 271MOL O110261 1.211 2.107 3.632 0.1262
 271MOL O210262 1.572 2.371 3.936 0.2802
 271MOL N110263 1.365 2.277 3.640 0.0091
 271MOL H1710264 1.336 2.304 3.547 0.3375
 271MOL N210265 1.452 2.182 3.890 0.2593
 271MOL N310266 1.743 1.992 3.665 -0.0776
 271MOL H110267 1.806 1.925 3.706 -2.4481
 271MOL C110268 1.292 2.171 3.695 0.3190
 271MOL C210269 1.499 2.307 3.860 -0.2611
 271MOL C310270 1.600 2.091 3.525 -0.0525
 271MOL C410271 1.468 2.352 3.718 -0.3246
 271MOL H210272 1.435 2.457 3.722 -2.3915
 271MOL C510273 1.521 1.994 3.319 0.1087
 271MOL H310274 1.478 2.009 3.220 2.4443
 271MOL C610275 1.659 1.975 3.556 0.2011
 271MOL C710276 1.648 2.193 3.617 0.4693
 271MOL C810277 1.339 2.115 3.828 -0.3654
 271MOL H410278 1.260 2.137 3.900 -0.6277
 271MOL C910279 1.531 2.104 3.408 -0.3205
 271MOL H510280 1.498 2.204 3.380 0.6915
 271MOL C1010281 1.585 1.873 3.353 0.1278
 271MOL H610282 1.586 1.794 3.278 1.4336
 271MOL C1110283 1.728 2.124 3.706 0.0834
 271MOL H710284 1.774 2.162 3.796 -4.0094
 271MOL C1210285 1.520 2.086 3.974 -0.4350
 271MOL H810286 1.546 2.122 4.074 -3.2296
 271MOL H910287 1.613 2.059 3.922 -0.0783
 271MOL C1310288 1.434 1.957 3.976 0.2617
 271MOL H1010289 1.485 1.860 3.982 -1.2960
 271MOL H1110290 1.357 1.963 4.055 1.1589
 271MOL C1410291 1.596 2.335 3.632 0.1566
 271MOL H1210292 1.568 2.389 3.541 1.2044
 271MOL H1310293 1.679 2.395 3.670 -0.0378
 271MOL C1510294 1.645 1.858 3.478 -0.4238
 271MOL H1410295 1.698 1.765 3.497 -0.7854
 271MOL C1610296 1.370 1.964 3.839 -0.3955
 271MOL H1510297 1.439 1.912 3.771 -0.5384
 271MOL H1610298 1.274 1.911 3.830 -0.8273
 272MOL O110299 1.304 1.281 3.646 0.9499
 272MOL O210300 0.917 1.451 3.972 0.3648
 272MOL N110301 1.089 1.329 3.667 0.4013
 272MOL H1710302 1.073 1.291 3.575 -5.0659
 272MOL N210303 1.137 1.460 3.916 0.0747
 272MOL N310304 1.137 1.822 3.639 -0.4304
 272MOL H110305 1.164 1.917 3.659 0.1519
 272MOL C110306 1.216 1.339 3.710 0.2330
 272MOL C210307 1.005 1.430 3.892 0.6992
 272MOL C310308 1.122 1.625 3.533 -0.1762
 272MOL C410309 0.971 1.385 3.740 -0.1955
 272MOL H210310 0.892 1.309 3.743 0.3127
 272MOL C510311 1.216 1.589 3.313 0.5191
 272MOL H310312 1.227 1.532 3.221 -0.1613
 272MOL C610313 1.180 1.749 3.536 0.1537
 272MOL C710314 1.028 1.619 3.639 0.3913
 272MOL C810315 1.246 1.407 3.846 0.2848
 272MOL H410316 1.284 1.325 3.909 -1.8118
 272MOL C910317 1.136 1.545 3.418 -0.3651
 272MOL H510318 1.071 1.459 3.404 -2.3776
 272MOL C1010319 1.283 1.712 3.326 0.1101
 272MOL H610320 1.342 1.743 3.240 -0.9883
 272MOL C1110321 1.034 1.745 3.702 0.2913
 272MOL H710322 0.969 1.785 3.778 0.1707
 272MOL C1210323 1.180 1.567 4.005 0.7686
 272MOL H810324 1.133 1.549 4.102 -0.1408
 272MOL H910325 1.127 1.658 3.974 -0.1363
 272MOL C1310326 1.335 1.561 4.003 0.0043
 272MOL H1010327 1.374 1.663 4.010 0.2660
 272MOL H1110328 1.378 1.490 4.074 1.9476
 272MOL C1410329 0.923 1.508 3.664 -0.3872
 272MOL H1210330 0.878 1.485 3.566 0.6436
 272MOL H1310331 0.846 1.555 3.726 0.2392
 272MOL C1510332 1.263 1.794 3.436 0.0431
 272MOL H1410333 1.310 1.891 3.448 0.9009
 272MOL C1610334 1.355 1.513 3.851 -0.2192
 272MOL H1510335 1.328 1.580 3.769 -0.7425
 272MOL H1610336 1.452 1.463 3.841 -0.6712
 273MOL O110337 1.920 1.752 3.640 0.0548
 273MOL O210338 1.962 1.335 3.957 0.2558
 273MOL N110339 2.008 1.552 3.664 0.2178
 273MOL H1710340 2.041 1.551 3.568 -2.2709
 273MOL N210341 1.888 1.541 3.916 -0.2421
 273MOL N310342 1.581 1.339 3.634 0.7211
 273MOL H110343 1.485 1.326 3.661 0.1963
 273MOL C110344 1.928 1.652 3.703 0.1521
 273MOL C210345 1.963 1.429 3.885 -0.0327
 273MOL C310346 1.744 1.417 3.503 -0.4497
 273MOL C410347 2.016 1.423 3.733 -0.4092
 273MOL H210348 2.119 1.388 3.742 -0.8897
 273MOL C510349 1.717 1.511 3.283 -0.5303
 273MOL H310350 1.763 1.545 3.191 0.8070
 273MOL C610351 1.610 1.400 3.513 -0.2718
 273MOL C710352 1.801 1.345 3.618 -0.3156
 273MOL C810353 1.869 1.665 3.845 0.0047
 273MOL H410354 1.927 1.741 3.900 -0.6608
 273MOL C910355 1.799 1.477 3.389 -0.3791
 273MOL H510356 1.906 1.474 3.369 -0.2161
 273MOL C1010357 1.580 1.503 3.295 -0.8566
 273MOL H610358 1.521 1.536 3.210 0.1410
 273MOL C1110359 1.695 1.314 3.700 -0.9339
 273MOL H710360 1.699 1.270 3.798 0.2446
 273MOL C1210361 1.775 1.528 4.013 0.4696
 273MOL H810362 1.820 1.522 4.112 1.2642
 273MOL H910363 1.712 1.441 3.990 0.4667
 273MOL C1310364 1.685 1.648 4.000 0.1774
 273MOL H1010365 1.580 1.624 4.023 0.4566
 273MOL H1110366 1.713 1.730 4.067 -1.1821
 273MOL C1410367 1.947 1.322 3.644 0.7143
 273MOL H1210368 2.001 1.326 3.549 1.1716
 273MOL H1310369 1.968 1.221 3.683 2.4690
 273MOL C1510370 1.523 1.453 3.416 0.1435
 273MOL H1410371 1.417 1.433 3.426 0.2540
 273MOL C1610372 1.721 1.700 3.857 -0.5492
 273MOL H1510373 1.673 1.640 3.778 0.5131
 273MOL H1610374 1.706 1.806 3.835 -0.5246
 274MOL O110375 1.012 1.798 3.111 -0.1581
 274MOL O210376 0.668 1.532 3.422 -0.0707
 274MOL N110377 0.867 1.622 3.132 -0.5231
 274MOL H1710378 0.899 1.599 3.039 -0.6893
 274MOL N210379 0.779 1.719 3.380 -0.5348
 274MOL N310380 0.446 1.873 3.103 0.1409
 274MOL H110381 0.367 1.931 3.127 1.7359
 274MOL C110382 0.928 1.739 3.174 -0.3326
 274MOL C210383 0.726 1.597 3.341 -0.2385
 274MOL C310384 0.604 1.788 2.974 1.3705
 274MOL C410385 0.757 1.550 3.194 0.0567
 274MOL H210386 0.796 1.449 3.215 0.4151
 274MOL C510387 0.685 1.890 2.771 -0.5874
 274MOL H310388 0.756 1.889 2.688 -0.2175
 274MOL C610389 0.528 1.900 2.998 0.3291
 274MOL C710390 0.579 1.691 3.079 -0.2346
 274MOL C810391 0.885 1.794 3.311 -0.2854
 274MOL H410392 0.975 1.773 3.370 1.0701
 274MOL C910393 0.690 1.785 2.861 0.0428
 274MOL H510394 0.754 1.697 2.857 -0.9384
 274MOL C1010395 0.594 1.999 2.796 0.3944
 274MOL H610396 0.601 2.082 2.726 -1.3276
 274MOL C1110397 0.474 1.743 3.149 0.3649
 274MOL H710398 0.426 1.704 3.238 -0.2461
 274MOL C1210399 0.710 1.808 3.472 -0.1637
 274MOL H810400 0.718 1.774 3.575 -1.8471
 274MOL H910401 0.604 1.815 3.441 -0.3814
 274MOL C1310402 0.780 1.948 3.458 0.3738
 274MOL H1010403 0.709 2.032 3.459 -0.1847
 274MOL H1110404 0.858 1.971 3.532 -1.6271
 274MOL C1410405 0.635 1.548 3.103 -0.6192
 274MOL H1210406 0.669 1.504 3.008 1.9079
 274MOL H1310407 0.559 1.488 3.154 0.3034
 274MOL C1510408 0.521 2.007 2.917 -0.2209
 274MOL H1410409 0.460 2.095 2.936 -0.0757
 274MOL C1610410 0.844 1.942 3.316 -0.1531
 274MOL H1510411 0.767 1.968 3.242 -2.1307
 274MOL H1610412 0.930 2.008 3.301 0.0387
 275MOL O110413 0.925 2.545 3.074 -0.0381
 275MOL O210414 1.331 2.384 3.386 0.1048
 275MOL N110415 1.145 2.536 3.119 -0.3724
 275MOL H1710416 1.165 2.570 3.026 1.5180
 275MOL N210417 1.109 2.414 3.370 -0.2151
 275MOL N310418 1.127 2.044 3.100 0.5713
 275MOL H110419 1.097 1.952 3.126 1.4093
 275MOL C110420 1.014 2.514 3.150 0.5407
 275MOL C210421 1.237 2.417 3.323 -0.4621
 275MOL C310422 1.119 2.230 2.971 0.0323
 275MOL C410423 1.263 2.468 3.181 -0.0849
 275MOL H210424 1.342 2.543 3.193 1.0126
 275MOL C510425 1.006 2.245 2.761 0.2388
 275MOL H310426 0.995 2.285 2.660 2.1630
 275MOL C610427 1.063 2.107 2.994 -1.1953
 275MOL C710428 1.217 2.250 3.075 -0.4710
 275MOL C810429 0.989 2.460 3.288 -0.3138
 275MOL H410430 0.939 2.536 3.350 1.2729
 275MOL C910431 1.088 2.311 2.859 0.3717
 275MOL H510432 1.133 2.410 2.850 -0.2070
 275MOL C1010433 0.966 2.113 2.782 0.1715
 275MOL H610434 0.923 2.052 2.703 0.7491
 275MOL C1110435 1.219 2.130 3.154 -0.3590
 275MOL H710436 1.274 2.091 3.239 0.0146
 275MOL C1210437 1.061 2.324 3.469 0.1274
 275MOL H810438 1.082 2.365 3.568 0.8701
 275MOL H910439 1.107 2.225 3.453 0.8234
 275MOL C1310440 0.907 2.304 3.444 -0.3360
 275MOL H1010441 0.875 2.204 3.475 -0.0224
 275MOL H1110442 0.856 2.381 3.503 1.5361
 275MOL C1410443 1.315 2.363 3.086 0.4145
 275MOL H1210444 1.332 2.410 2.988 0.5537
 275MOL H1310445 1.412 2.322 3.118 0.9207
 275MOL C1510446 1.003 2.037 2.896 -0.3596
 275MOL H1410447 0.972 1.934 2.914 -0.4794
 275MOL C1610448 0.889 2.344 3.300 -0.0864
 275MOL H1510449 0.914 2.259 3.237 -0.7298
 275MOL H1610450 0.791 2.384 3.271 -0.5318
 276MOL O110451 0.287 2.085 3.117 0.0498
 276MOL O210452 0.213 2.528 3.411 -0.1266
 276MOL N110453 0.195 2.296 3.128 -0.8729
 276MOL H1710454 0.145 2.280 3.042 -1.5424
 276MOL N210455 0.340 2.347 3.367 -0.2858
 276MOL N310456 0.640 2.519 3.106 -0.6365
 276MOL H110457 0.736 2.542 3.128 -0.1644
 276MOL C110458 0.281 2.195 3.175 0.4795
 276MOL C210459 0.246 2.439 3.332 -0.3414
 276MOL C310460 0.476 2.437 2.977 -0.4111
 276MOL C410461 0.192 2.428 3.189 0.2787
 276MOL H210462 0.085 2.449 3.202 0.1881
 276MOL C510463 0.511 2.339 2.760 -0.5054
 276MOL H310464 0.465 2.291 2.673 -2.4486
 276MOL C610465 0.611 2.450 2.989 -1.1296
 276MOL C710466 0.416 2.501 3.084 0.4110
 276MOL C810467 0.347 2.212 3.313 -0.5262
 276MOL H410468 0.281 2.157 3.381 -1.4380
 276MOL C910469 0.417 2.378 2.864 -0.4454
 276MOL H510470 0.309 2.372 2.863 -0.6539
 276MOL C1010471 0.647 2.353 2.772 -0.1143
 276MOL H610472 0.710 2.330 2.687 0.9027
 276MOL C1110473 0.518 2.549 3.170 0.2488
 276MOL H710474 0.509 2.598 3.266 1.0130
 276MOL C1210475 0.443 2.364 3.475 -0.3191
 276MOL H810476 0.390 2.366 3.571 0.8227
 276MOL H910477 0.508 2.451 3.458 1.1525
 276MOL C1310478 0.539 2.245 3.454 0.0657
 276MOL H1010479 0.643 2.281 3.459 -0.5671
 276MOL H1110480 0.529 2.177 3.539 -0.7597
 276MOL C1410481 0.266 2.530 3.100 0.4217
 276MOL H1210482 0.223 2.530 2.999 2.2179
 276MOL H1310483 0.249 2.636 3.125 1.3951
 276MOL C1510484 0.701 2.420 2.885 0.6881
 276MOL H1410485 0.807 2.445 2.884 0.5555
 276MOL C1610486 0.494 2.172 3.330 0.1929
 276MOL H1510487 0.540 2.198 3.234 0.2025
 276MOL H1610488 0.501 2.065 3.352 1.5480
 277MOL O110489 1.219 2.073 4.723 0.0381
 277MOL O210490 1.562 2.351 5.049 -0.0629
 277MOL N110491 1.347 2.259 4.757 -0.5997
 277MOL H1710492 1.322 2.296 4.667 0.1280
 277MOL N210493 1.447 2.152 5.007 -0.0501
 277MOL N310494 1.735 1.961 4.738 0.7519
 277MOL H110495 1.803 1.888 4.752 -0.0405
 277MOL C110496 1.294 2.136 4.795 -0.6229
 277MOL C210497 1.485 2.286 4.975 0.1572
 277MOL C310498 1.586 2.069 4.613 0.6163
 277MOL C410499 1.460 2.329 4.831 -0.0935
 277MOL H210500 1.443 2.438 4.831 -1.1254
 277MOL C510501 1.512 1.992 4.395 -0.8608
 277MOL H310502 1.453 1.999 4.304 0.4574
 277MOL C610503 1.662 1.958 4.625 0.2604
 277MOL C710504 1.624 2.153 4.727 0.1850
 277MOL C810505 1.344 2.075 4.929 0.1558
 277MOL H410506 1.255 2.081 4.993 0.0704
 277MOL C910507 1.502 2.089 4.503 0.5634
 277MOL H510508 1.450 2.183 4.487 2.2159
 277MOL C1010509 1.591 1.873 4.410 0.3125
 277MOL H610510 1.593 1.807 4.324 -1.3970
 277MOL C1110511 1.720 2.082 4.803 0.3008
 277MOL H710512 1.780 2.115 4.887 -1.2905
 277MOL C1210513 1.530 2.059 5.088 0.0294
 277MOL H810514 1.548 2.087 5.193 -0.7519
 277MOL H910515 1.632 2.055 5.046 0.2273
 277MOL C1310516 1.454 1.923 5.085 0.2728
 277MOL H1010517 1.525 1.839 5.094 0.5953
 277MOL H1110518 1.388 1.924 5.173 1.7347
 277MOL C1410519 1.596 2.297 4.754 -0.2574
 277MOL H1210520 1.598 2.358 4.662 2.0006
 277MOL H1310521 1.671 2.339 4.822 -1.8296
 277MOL C1510522 1.672 1.856 4.523 0.5611
 277MOL H1410523 1.741 1.774 4.538 0.2242
 277MOL C1610524 1.385 1.930 4.944 0.4281
 277MOL H1510525 1.454 1.914 4.860 0.4729
 277MOL H1610526 1.295 1.868 4.944 1.0318
 278MOL O110527 1.303 1.314 4.738 0.6263
 278MOL O210528 0.925 1.537 5.033 0.0491
 278MOL N110529 1.079 1.325 4.772 -0.0631
 278MOL H1710530 1.072 1.283 4.680 0.5953
 278MOL N210531 1.126 1.462 5.021 0.5455
 278MOL N310532 1.125 1.821 4.716 0.1258
 278MOL H110533 1.150 1.917 4.739 0.5313
 278MOL C110534 1.211 1.348 4.810 -0.0837
 278MOL C210535 1.000 1.465 4.970 -0.0759
 278MOL C310536 1.128 1.631 4.599 -0.6770
 278MOL C410537 0.962 1.395 4.831 0.3217
 278MOL H210538 0.890 1.314 4.849 0.3770
 278MOL C510539 1.224 1.604 4.385 -0.6512
 278MOL H310540 1.249 1.549 4.295 1.2186
 278MOL C610541 1.178 1.758 4.605 -0.2359
 278MOL C710542 1.035 1.609 4.708 -0.0175
 278MOL C810543 1.241 1.407 4.947 -0.2842
 278MOL H410544 1.269 1.316 5.001 1.3741
 278MOL C910545 1.144 1.552 4.484 0.4502
 278MOL H510546 1.105 1.451 4.484 1.1847
 278MOL C1010547 1.275 1.730 4.389 0.1315
 278MOL H610548 1.327 1.773 4.303 0.8739
 278MOL C1110549 1.037 1.732 4.778 -0.3022
 278MOL H710550 0.969 1.761 4.857 0.1174
 278MOL C1210551 1.170 1.568 5.118 0.0377
 278MOL H810552 1.124 1.551 5.216 1.0830
 278MOL H910553 1.131 1.665 5.087 -4.0887
 278MOL C1310554 1.323 1.561 5.123 -0.4011
 278MOL H1010555 1.367 1.662 5.127 1.2331
 278MOL H1110556 1.364 1.509 5.210 0.0146
 278MOL C1410557 0.915 1.506 4.726 -0.6390
 278MOL H1210558 0.888 1.466 4.627 0.6012
 278MOL H1310559 0.824 1.549 4.769 1.4102
 278MOL C1510560 1.248 1.812 4.498 -0.5029
 278MOL H1410561 1.266 1.918 4.494 -0.1334
 278MOL C1610562 1.367 1.487 4.987 0.1807
 278MOL H1510563 1.393 1.560 4.910 -1.0076
 278MOL H1610564 1.450 1.415 4.995 0.1816
 279MOL O110565 1.924 1.757 4.743 -0.6488
 279MOL O210566 2.002 1.321 5.057 0.1560
 279MOL N110567 2.033 1.551 4.774 0.6962
 279MOL H1710568 2.047 1.556 4.674 0.6277
 279MOL N210569 1.911 1.521 5.022 -0.6585
 279MOL N310570 1.595 1.362 4.760 0.1807
 279MOL H110571 1.501 1.336 4.788 0.8045
 279MOL C110572 1.949 1.657 4.815 0.9089
 279MOL C210573 1.992 1.417 4.987 0.1030
 279MOL C310574 1.760 1.426 4.623 -0.5609
 279MOL C410575 2.047 1.419 4.847 -0.0858
 279MOL H210576 2.149 1.385 4.869 -0.0458
 279MOL C510577 1.736 1.525 4.404 0.4918
 279MOL H310578 1.771 1.576 4.315 -0.1752
 279MOL C610579 1.628 1.427 4.641 -0.0388
 279MOL C710580 1.823 1.348 4.729 0.5339
 279MOL C810581 1.895 1.650 4.956 -0.0027
 279MOL H410582 1.937 1.736 5.009 -0.4865
 279MOL C910583 1.823 1.478 4.506 -0.6222
 279MOL H510584 1.927 1.474 4.477 -0.0558
 279MOL C1010585 1.601 1.531 4.424 -0.1416
 279MOL H610586 1.539 1.564 4.342 -1.3557
 279MOL C1110587 1.720 1.310 4.817 0.9932
 279MOL H710588 1.722 1.247 4.905 -1.2017
 279MOL C1210589 1.799 1.505 5.112 0.1779
 279MOL H810590 1.829 1.488 5.216 1.8157
 279MOL H910591 1.740 1.420 5.076 -1.0408
 279MOL C1310592 1.714 1.625 5.106 0.7860
 279MOL H1010593 1.610 1.607 5.137 1.9004
 279MOL H1110594 1.745 1.699 5.180 -1.1586
 279MOL C1410595 1.971 1.319 4.758 -0.0539
 279MOL H1210596 2.018 1.326 4.659 -1.1972
 279MOL H1310597 1.978 1.216 4.797 1.7852
 279MOL C1510598 1.545 1.488 4.548 -0.7186
 279MOL H1410599 1.437 1.489 4.560 -0.5580
 279MOL C1610600 1.743 1.678 4.967 0.3773
 279MOL H1510601 1.681 1.622 4.896 -2.0612
 279MOL H1610602 1.723 1.785 4.964 0.5298
 280MOL O110603 1.003 1.795 4.186 -0.0087
 280MOL O210604 0.646 1.523 4.478 -0.0728
 280MOL N110605 0.871 1.609 4.208 -0.5102
 280MOL H1710606 0.900 1.570 4.120 -0.0777
 280MOL N210607 0.787 1.698 4.461 -0.1085
 280MOL N310608 0.468 1.874 4.183 -0.4514
 280MOL H110609 0.395 1.942 4.200 -0.2155
 280MOL C110610 0.922 1.733 4.249 -0.0535
 280MOL C210611 0.738 1.577 4.414 0.3374
 280MOL C310612 0.638 1.784 4.069 0.2144
 280MOL C410613 0.770 1.527 4.273 -0.3714
 280MOL H210614 0.802 1.422 4.276 2.8095
 280MOL C510615 0.711 1.867 3.857 0.0097
 280MOL H310616 0.766 1.851 3.765 -0.7159
 280MOL C610617 0.558 1.893 4.084 -0.7442
 280MOL C710618 0.601 1.690 4.175 0.1206
 280MOL C810619 0.881 1.777 4.385 0.8068
 280MOL H410620 0.974 1.776 4.443 0.6967
 280MOL C910621 0.717 1.770 3.955 0.3221
 280MOL H510622 0.770 1.676 3.948 -0.7032
 280MOL C1010623 0.624 1.982 3.871 0.3939
 280MOL H610624 0.607 2.054 3.792 1.8706
 280MOL C1110625 0.504 1.758 4.254 0.1834
 280MOL H710626 0.450 1.728 4.342 -0.5868
 280MOL C1210627 0.714 1.787 4.551 0.3315
 280MOL H810628 0.734 1.763 4.656 2.0083
 280MOL H910629 0.608 1.767 4.531 0.2600
 280MOL C1310630 0.747 1.929 4.514 0.7586
 280MOL H1010631 0.651 1.982 4.521 0.6152
 280MOL H1110632 0.815 1.975 4.587 0.1776
 280MOL C1410633 0.645 1.543 4.188 0.1569
 280MOL H1210634 0.666 1.504 4.088 0.9032
 280MOL H1310635 0.554 1.495 4.227 -1.1285
 280MOL C1510636 0.546 1.995 3.993 -0.6232
 280MOL H1410637 0.477 2.076 4.012 -0.3990
 280MOL C1610638 0.824 1.924 4.383 0.3923
 280MOL H1510639 0.756 1.935 4.298 -0.7039
 280MOL H1610640 0.906 1.996 4.377 -1.2417
 281MOL O110641 0.908 2.586 4.198 0.1032
 281MOL O210642 1.312 2.395 4.497 0.4680
 281MOL N110643 1.128 2.549 4.217 0.2383
 281MOL H1710644 1.138 2.595 4.127 -0.4729
 281MOL N210645 1.083 2.401 4.460 -0.3234
 281MOL N310646 1.106 2.057 4.197 0.2406
 281MOL H110647 1.088 1.960 4.220 1.5389
 281MOL C110648 1.000 2.532 4.258 0.0817
 281MOL C210649 1.214 2.427 4.426 -0.0702
 281MOL C310650 1.107 2.241 4.070 0.4030
 281MOL C410651 1.243 2.489 4.288 0.2949
 281MOL H210652 1.316 2.570 4.301 0.7557
 281MOL C510653 0.993 2.254 3.856 0.2946
 281MOL H310654 0.983 2.303 3.759 -0.5325
 281MOL C610655 1.053 2.116 4.086 -0.5247
 281MOL C710656 1.207 2.262 4.170 0.2433
 281MOL C810657 0.970 2.452 4.388 0.0575
 281MOL H410658 0.930 2.532 4.452 -0.8495
 281MOL C910659 1.076 2.314 3.953 -0.3486
 281MOL H510660 1.125 2.408 3.932 0.7794
 281MOL C1010661 0.937 2.130 3.880 -0.0276
 281MOL H610662 0.868 2.091 3.806 1.9562
 281MOL C1110663 1.204 2.150 4.251 0.6541
 281MOL H710664 1.275 2.129 4.330 3.6079
 281MOL C1210665 1.041 2.293 4.546 0.4990
 281MOL H810666 1.065 2.320 4.649 -1.8903
 281MOL H910667 1.090 2.200 4.513 1.6365
 281MOL C1310668 0.894 2.282 4.521 0.0454
 281MOL H1010669 0.863 2.177 4.523 2.0349
 281MOL H1110670 0.845 2.343 4.598 -3.2022
 281MOL C1410671 1.301 2.382 4.190 -0.0894
 281MOL H1210672 1.325 2.439 4.099 0.5140
 281MOL H1310673 1.397 2.347 4.229 0.6322
 281MOL C1510674 0.965 2.052 3.990 -0.0605
 281MOL H1410675 0.931 1.949 3.986 1.4278
 281MOL C1610676 0.868 2.336 4.384 0.0935
 281MOL H1510677 0.901 2.262 4.310 -0.4031
 281MOL H1610678 0.761 2.357 4.370 0.3851
 282MOL O110679 0.316 2.126 4.173 0.3639
 282MOL O210680 0.229 2.557 4.490 0.5048
 282MOL N110681 0.229 2.331 4.199 -0.2363
 282MOL H1710682 0.205 2.324 4.101 0.5487
 282MOL N210683 0.326 2.352 4.460 0.3643
 282MOL N310684 0.647 2.536 4.178 0.2020
 282MOL H110685 0.738 2.564 4.211 1.8288
 282MOL C110686 0.302 2.223 4.248 -0.3603
 282MOL C210687 0.245 2.457 4.421 -0.4459
 282MOL C310688 0.475 2.438 4.062 -0.0638
 282MOL C410689 0.201 2.458 4.273 -0.0258
 282MOL H210690 0.092 2.471 4.262 -0.0234
 282MOL C510691 0.514 2.308 3.860 0.0760
 282MOL H310692 0.467 2.258 3.776 -0.8538
 282MOL C610693 0.612 2.451 4.074 -0.4180
 282MOL C710694 0.419 2.527 4.167 0.0459
 282MOL C810695 0.354 2.225 4.391 0.7281
 282MOL H410696 0.308 2.151 4.457 -0.8778
 282MOL C910697 0.428 2.363 3.951 0.5801
 282MOL H510698 0.320 2.352 3.944 0.5427
 282MOL C1010699 0.657 2.317 3.877 0.0511
 282MOL H610700 0.723 2.276 3.801 -1.2600
 282MOL C1110701 0.525 2.580 4.240 0.9180
 282MOL H710702 0.520 2.644 4.327 -3.6244
 282MOL C1210703 0.435 2.381 4.550 0.1093
 282MOL H810704 0.403 2.401 4.653 0.5055
 282MOL H910705 0.498 2.464 4.514 -1.6831
 282MOL C1310706 0.528 2.258 4.537 0.0346
 282MOL H1010707 0.630 2.293 4.556 0.0669
 282MOL H1110708 0.480 2.190 4.609 0.0745
 282MOL C1410709 0.280 2.567 4.198 0.8202
 282MOL H1210710 0.222 2.582 4.106 -0.9607
 282MOL H1310711 0.269 2.660 4.255 1.3450
 282MOL C1510712 0.702 2.399 3.979 0.0816
 282MOL H1410713 0.809 2.415 3.990 0.6308
 282MOL C1610714 0.508 2.212 4.394 0.7549
 282MOL H1510715 0.535 2.285 4.317 -0.3953
 282MOL H1610716 0.535 2.109 4.367 0.5819
 283MOL O110717 1.239 2.101 5.798 0.1676
 283MOL O210718 1.544 2.358 6.144 0.3928
 283MOL N110719 1.358 2.275 5.840 0.9641
 283MOL H1710720 1.326 2.309 5.750 -0.0862
 283MOL N210721 1.441 2.166 6.090 0.3006
 283MOL N310722 1.736 1.984 5.809 -0.0063
 283MOL H110723 1.804 1.914 5.832 -1.2029
 283MOL C110724 1.313 2.151 5.876 0.4147
 283MOL C210725 1.484 2.292 6.058 -0.4312
 283MOL C310726 1.594 2.098 5.688 0.0564
 283MOL C410727 1.467 2.339 5.910 0.3567
 283MOL H210728 1.443 2.445 5.928 -0.6170
 283MOL C510729 1.502 2.019 5.475 0.9799
 283MOL H310730 1.442 2.029 5.385 1.3472
 283MOL C610731 1.668 1.984 5.698 -0.6503
 283MOL C710732 1.632 2.182 5.798 -0.1315
 283MOL C810733 1.337 2.098 6.014 -0.2222
 283MOL H410734 1.243 2.122 6.065 0.2763
 283MOL C910735 1.506 2.117 5.577 0.2845
 283MOL H510736 1.464 2.216 5.563 -1.1144
 283MOL C1010737 1.587 1.906 5.485 0.3099
 283MOL H610738 1.590 1.840 5.398 0.0647
 283MOL C1110739 1.720 2.105 5.875 -0.0306
 283MOL H710740 1.772 2.128 5.967 -2.9645
 283MOL C1210741 1.497 2.077 6.188 -0.1941
 283MOL H810742 1.484 2.121 6.288 -0.5950
 283MOL H910743 1.604 2.063 6.167 0.0257
 283MOL C1310744 1.429 1.947 6.172 0.1692
 283MOL H1010745 1.496 1.861 6.188 -0.8960
 283MOL H1110746 1.353 1.945 6.251 0.8865
 283MOL C1410747 1.601 2.319 5.836 0.5632
 283MOL H1210748 1.592 2.386 5.749 3.2906
 283MOL H1310749 1.687 2.363 5.887 0.9563
 283MOL C1510750 1.674 1.895 5.594 0.0127
 283MOL H1410751 1.748 1.816 5.602 1.9453
 283MOL C1610752 1.372 1.952 6.030 -0.0079
 283MOL H1510753 1.453 1.921 5.963 -0.5453
 283MOL H1610754 1.290 1.880 6.020 1.5834
 284MOL O110755 1.303 1.338 5.803 -0.1469
 284MOL O210756 0.891 1.509 6.110 0.1038
 284MOL N110757 1.079 1.366 5.834 0.4011
 284MOL H1710758 1.059 1.313 5.750 2.3366
 284MOL N210759 1.113 1.470 6.092 0.6743
 284MOL N310760 1.127 1.828 5.831 0.1963
 284MOL H110761 1.161 1.918 5.862 -1.4076
 284MOL C110762 1.211 1.379 5.874 0.1893
 284MOL C210763 0.985 1.465 6.046 -0.4993
 284MOL C310764 1.105 1.649 5.701 0.5524
 284MOL C410765 0.962 1.421 5.899 0.5878
 284MOL H210766 0.887 1.341 5.896 0.5350
 284MOL C510767 1.214 1.610 5.481 0.2308
 284MOL H310768 1.236 1.552 5.392 1.0256
 284MOL C610769 1.170 1.766 5.716 0.2257
 284MOL C710770 1.008 1.638 5.808 0.1440
 284MOL C810771 1.230 1.429 6.015 -0.2065
 284MOL H410772 1.275 1.342 6.066 1.8841
 284MOL C910773 1.125 1.568 5.586 -0.0618
 284MOL H510774 1.075 1.472 5.581 2.8196
 284MOL C1010775 1.278 1.733 5.503 0.5753
 284MOL H610776 1.351 1.768 5.430 0.2547
 284MOL C1110777 1.022 1.753 5.888 -0.1408
 284MOL H710778 0.976 1.783 5.981 -1.3980
 284MOL C1210779 1.146 1.573 6.186 -0.0558
 284MOL H810780 1.112 1.545 6.287 0.5258
 284MOL H910781 1.091 1.663 6.156 -0.4685
 284MOL C1310782 1.303 1.580 6.172 0.3627
 284MOL H1010783 1.352 1.675 6.200 2.8107
 284MOL H1110784 1.357 1.511 6.239 -0.1519
 284MOL C1410785 0.898 1.538 5.821 0.3234
 284MOL H1210786 0.874 1.516 5.717 3.2997
 284MOL H1310787 0.811 1.588 5.867 2.5507
 284MOL C1510788 1.256 1.814 5.613 0.0679
 284MOL H1410789 1.299 1.914 5.622 -0.7044
 284MOL C1610790 1.337 1.538 6.031 0.0159
 284MOL H1510791 1.317 1.613 5.954 -0.1950
 284MOL H1610792 1.437 1.495 6.022 0.5190
 285MOL O110793 1.932 1.759 5.803 -0.6096
 285MOL O210794 1.992 1.349 6.155 -0.3465
 285MOL N110795 2.005 1.554 5.843 -0.2789
 285MOL H1710796 2.037 1.553 5.747 -1.2021
 285MOL N210797 1.875 1.536 6.096 1.0948
 285MOL N310798 1.571 1.403 5.813 -0.3631
 285MOL H110799 1.474 1.387 5.834 -1.3344
 285MOL C110800 1.941 1.669 5.887 -0.1585
 285MOL C210801 1.957 1.429 6.067 -1.1030
 285MOL C310802 1.748 1.437 5.681 0.3368
 285MOL C410803 2.010 1.428 5.921 -0.0067
 285MOL H210804 2.112 1.389 5.920 -0.6060
 285MOL C510805 1.744 1.562 5.482 -0.3734
 285MOL H310806 1.796 1.600 5.395 1.4565
 285MOL C610807 1.613 1.453 5.693 -0.0309
 285MOL C710808 1.793 1.369 5.799 -0.0884
 285MOL C810809 1.875 1.664 6.025 -0.4859
 285MOL H410810 1.947 1.712 6.093 1.0641
 285MOL C910811 1.818 1.491 5.570 0.0654
 285MOL H510812 1.921 1.464 5.550 0.1889
 285MOL C1010813 1.607 1.563 5.483 -0.2864
 285MOL H610814 1.556 1.617 5.403 -1.3983
 285MOL C1110815 1.682 1.340 5.879 -0.5721
 285MOL H710816 1.668 1.282 5.969 3.9935
 285MOL C1210817 1.772 1.522 6.191 -0.4070
 285MOL H810818 1.806 1.512 6.295 -1.8772
 285MOL H910819 1.713 1.432 6.171 0.4218
 285MOL C1310820 1.689 1.653 6.173 0.0812
 285MOL H1010821 1.586 1.613 6.168 0.7467
 285MOL H1110822 1.687 1.720 6.260 -1.0617
 285MOL C1410823 1.933 1.324 5.836 0.3962
 285MOL H1210824 1.998 1.300 5.751 -1.7639
 285MOL H1310825 1.929 1.225 5.883 -0.5107
 285MOL C1510826 1.538 1.522 5.597 0.1587
 285MOL H1410827 1.430 1.517 5.600 0.1882
 285MOL C1610828 1.733 1.723 6.049 -0.0773
 285MOL H1510829 1.678 1.700 5.957 0.3817
 285MOL H1610830 1.723 1.832 6.061 -2.6376
 286MOL O110831 0.988 1.796 5.280 -0.6564
 286MOL O210832 0.641 1.510 5.568 0.0295
 286MOL N110833 0.871 1.617 5.307 -0.0538
 286MOL H1710834 0.913 1.593 5.217 -2.4244
 286MOL N210835 0.765 1.705 5.555 0.1459
 286MOL N310836 0.451 1.871 5.277 0.3795
 286MOL H110837 0.371 1.930 5.295 -0.5734
 286MOL C110838 0.909 1.739 5.352 -0.1647
 286MOL C210839 0.722 1.579 5.502 -0.5426
 286MOL C310840 0.622 1.792 5.153 0.0704
 286MOL C410841 0.761 1.542 5.356 0.3540
 286MOL H210842 0.785 1.435 5.362 -1.5463
 286MOL C510843 0.688 1.884 4.944 -0.5518
 286MOL H310844 0.737 1.877 4.847 -2.0589
 286MOL C610845 0.536 1.894 5.170 -0.3929
 286MOL C710846 0.591 1.696 5.253 -0.2850
 286MOL C810847 0.864 1.796 5.490 -0.3473
 286MOL H410848 0.956 1.804 5.550 -0.5757
 286MOL C910849 0.694 1.780 5.032 -0.2320
 286MOL H510850 0.749 1.690 5.006 1.2145
 286MOL C1010851 0.609 1.997 4.962 0.1002
 286MOL H610852 0.603 2.077 4.888 2.2655
 286MOL C1110853 0.481 1.740 5.323 0.2995
 286MOL H710854 0.422 1.686 5.396 1.7544
 286MOL C1210855 0.682 1.783 5.649 0.8206
 286MOL H810856 0.681 1.746 5.752 1.8535
 286MOL H910857 0.578 1.783 5.617 0.7633
 286MOL C1310858 0.736 1.928 5.645 0.0591
 286MOL H1010859 0.650 1.994 5.662 -0.8832
 286MOL H1110860 0.822 1.954 5.707 0.8208
 286MOL C1410861 0.639 1.558 5.263 0.4543
 286MOL H1210862 0.659 1.518 5.162 0.3561
 286MOL H1310863 0.557 1.494 5.297 1.4094
 286MOL C1510864 0.521 1.994 5.074 -0.7157
 286MOL H1410865 0.462 2.084 5.089 -0.3354
 286MOL C1610866 0.793 1.931 5.497 0.0599
 286MOL H1510867 0.709 1.947 5.428 0.8186
 286MOL H1610868 0.876 2.002 5.486 -1.8016
 287MOL O110869 0.908 2.544 5.281 -0.3683
 287MOL O210870 1.325 2.407 5.590 0.7005
 287MOL N110871 1.133 2.554 5.317 0.2633
 287MOL H1710872 1.142 2.572 5.217 -1.1802
 287MOL N210873 1.097 2.403 5.553 0.2849
 287MOL N310874 1.115 2.055 5.300 0.5031
 287MOL H110875 1.080 1.969 5.340 0.5008
 287MOL C110876 1.005 2.528 5.358 0.0532
 287MOL C210877 1.232 2.431 5.517 0.7793
 287MOL C310878 1.121 2.230 5.160 -1.0335
 287MOL C410879 1.253 2.486 5.378 -0.4973
 287MOL H210880 1.338 2.555 5.381 -0.2067
 287MOL C510881 1.010 2.244 4.949 0.3249
 287MOL H310882 0.980 2.303 4.864 -1.0779
 287MOL C610883 1.064 2.108 5.184 -0.1099
 287MOL C710884 1.218 2.255 5.270 0.3174
 287MOL C810885 0.981 2.467 5.493 -0.3764
 287MOL H410886 0.944 2.547 5.558 1.2845
 287MOL C910887 1.093 2.305 5.046 -0.1680
 287MOL H510888 1.143 2.401 5.030 -1.2027
 287MOL C1010889 0.950 2.125 4.972 -0.1536
 287MOL H610890 0.887 2.082 4.894 -0.4677
 287MOL C1110891 1.208 2.144 5.352 -0.2044
 287MOL H710892 1.263 2.126 5.443 -2.3093
 287MOL C1210893 1.058 2.299 5.648 -0.9838
 287MOL H810894 1.090 2.319 5.750 0.6050
 287MOL H910895 1.109 2.206 5.620 -1.7612
 287MOL C1310896 0.907 2.298 5.635 0.2691
 287MOL H1010897 0.875 2.193 5.638 -2.6433
 287MOL H1110898 0.869 2.359 5.718 0.7155
 287MOL C1410899 1.306 2.371 5.281 -0.2761
 287MOL H1210900 1.326 2.407 5.179 0.4894
 287MOL H1310901 1.410 2.341 5.302 -0.3478
 287MOL C1510902 0.969 2.059 5.098 0.3444
 287MOL H1410903 0.916 1.968 5.126 0.5742
 287MOL C1610904 0.882 2.363 5.497 0.2084
 287MOL H1510905 0.902 2.302 5.408 0.2657
 287MOL H1610906 0.777 2.397 5.494 0.5937
 288MOL O110907 0.266 2.109 5.242 -0.0274
 288MOL O210908 0.203 2.531 5.583 0.0561
 288MOL N110909 0.190 2.319 5.284 0.3884
 288MOL H1710910 0.156 2.329 5.189 2.2888
 288MOL N210911 0.306 2.330 5.538 -0.0290
 288MOL N310912 0.632 2.516 5.272 -0.0516
 288MOL H110913 0.731 2.535 5.281 -0.2199
 288MOL C110914 0.263 2.208 5.320 0.4411
 288MOL C210915 0.228 2.441 5.503 0.2992
 288MOL C310916 0.458 2.457 5.141 0.5349
 288MOL C410917 0.175 2.443 5.358 -0.0478
 288MOL H210918 0.069 2.472 5.365 -0.4675
 288MOL C510919 0.498 2.338 4.933 0.0839
 288MOL H310920 0.455 2.284 4.849 1.3529
 288MOL C610921 0.593 2.460 5.157 0.0214
 288MOL C710922 0.399 2.521 5.256 -0.2752
 288MOL C810923 0.333 2.210 5.454 0.0546
 288MOL H410924 0.296 2.123 5.509 0.7518
 288MOL C910925 0.406 2.397 5.026 -0.8721
 288MOL H510926 0.299 2.400 5.008 -1.2139
 288MOL C1010927 0.637 2.336 4.951 0.7355
 288MOL H610928 0.709 2.288 4.885 0.0842
 288MOL C1110929 0.513 2.566 5.334 0.0292
 288MOL H710930 0.506 2.622 5.426 2.2449
 288MOL C1210931 0.417 2.351 5.621 0.1125
 288MOL H810932 0.396 2.362 5.728 2.3550
 288MOL H910933 0.465 2.446 5.593 -0.2648
 288MOL C1310934 0.523 2.244 5.592 0.5445
 288MOL H1010935 0.626 2.280 5.599 0.0108
 288MOL H1110936 0.498 2.168 5.667 0.6355
 288MOL C1410937 0.253 2.550 5.275 -0.5965
 288MOL H1210938 0.210 2.548 5.174 -1.4094
 288MOL H1310939 0.241 2.649 5.319 -0.2589
 288MOL C1510940 0.681 2.394 5.070 0.3898
 288MOL H1410941 0.786 2.390 5.098 0.9736
 288MOL C1610942 0.487 2.186 5.452 0.0255
 288MOL H1510943 0.534 2.247 5.375 -1.3329
 288MOL H1610944 0.515 2.081 5.437 2.6397
 289MOL O110945 0.509 3.396 0.375 0.4775
 289MOL O210946 0.824 3.655 0.715 0.4097
 289MOL N110947 0.617 3.564 0.434 -0.9268
 289MOL H1710948 0.605 3.573 0.334 -0.0748
 289MOL N210949 0.704 3.462 0.680 0.2914
 289MOL N310950 1.009 3.259 0.395 0.7547
 289MOL H110951 1.086 3.196 0.412 1.7961
 289MOL C110952 0.574 3.444 0.462 0.6845
 289MOL C210953 0.754 3.588 0.641 -0.0977
 289MOL C310954 0.852 3.368 0.269 0.5807
 289MOL C410955 0.734 3.626 0.494 -0.3509
 289MOL H210956 0.718 3.734 0.496 0.6328
 289MOL C510957 0.784 3.299 0.046 -0.0204
 289MOL H310958 0.724 3.318 6.452 0.8028
 289MOL C610959 0.932 3.256 0.279 0.2870
 289MOL C710960 0.882 3.453 0.385 -0.1131
 289MOL C810961 0.608 3.383 0.599 0.7268
 289MOL H410962 0.505 3.385 0.638 -0.3491
 289MOL C910963 0.772 3.390 0.157 0.3602
 289MOL H510964 0.704 3.475 0.155 2.2560
 289MOL C1010965 0.875 3.192 0.052 0.2566
 289MOL H610966 0.888 3.132 6.457 1.8904
 289MOL C1110967 0.981 3.386 0.454 0.6731
 289MOL H710968 1.038 3.421 0.539 3.5005
 289MOL C1210969 0.772 3.367 0.775 0.1679
 289MOL H810970 0.762 3.394 0.881 0.3676
 289MOL H910971 0.879 3.361 0.756 0.0122
 289MOL C1310972 0.723 3.223 0.737 -0.6022
 289MOL H1010973 0.811 3.159 0.736 -0.0687
 289MOL H1110974 0.656 3.185 0.815 1.3182
 289MOL C1410975 0.852 3.605 0.407 -0.2075
 289MOL H1210976 0.834 3.660 0.314 0.8135
 289MOL H1310977 0.944 3.646 0.451 -1.0305
 289MOL C1510978 0.942 3.164 0.173 -1.0614
 289MOL H1410979 0.991 3.068 0.190 -2.3351
 289MOL C1610980 0.650 3.237 0.596 -0.2630
 289MOL H1510981 0.724 3.230 0.515 1.4007
 289MOL H1610982 0.562 3.174 0.578 -0.4253
 290MOL O110983 0.534 2.620 0.365 0.6316
 290MOL O210984 0.166 2.780 0.727 0.2671
 290MOL N110985 0.320 2.640 0.424 -0.0292
 290MOL H1710986 0.290 2.602 0.335 -2.2315
 290MOL N210987 0.378 2.770 0.665 -0.3075
 290MOL N310988 0.364 3.137 0.384 -0.1694
 290MOL H110989 0.370 3.237 0.399 -0.0628
 290MOL C110990 0.451 2.665 0.442 0.3318
 290MOL C210991 0.243 2.755 0.637 -1.0216
 290MOL C310992 0.334 2.952 0.269 -0.1889
 290MOL C410993 0.205 2.705 0.493 0.2760
 290MOL H210994 0.125 2.631 0.505 0.3786
 290MOL C510995 0.434 2.912 0.057 0.0100
 290MOL H310996 0.465 2.839 6.477 2.0892
 290MOL C610997 0.398 3.071 0.270 0.5535
 290MOL C710998 0.250 2.936 0.384 0.7119
 290MOL C810999 0.486 2.719 0.582 0.6996
 290MOL H411000 0.532 2.631 0.627 -1.1670
 290MOL C911001 0.353 2.864 0.162 0.6420
 290MOL H511002 0.312 2.763 0.164 -1.1767
 290MOL C1011003 0.499 3.037 0.053 0.6141
 290MOL H611004 0.566 3.062 6.466 1.6369
 290MOL C1111005 0.274 3.058 0.456 0.5928
 290MOL H711006 0.222 3.079 0.549 -0.8060
 290MOL C1211007 0.422 2.850 0.781 0.0003
 290MOL H811008 0.391 2.817 0.881 -2.3104
 290MOL H911009 0.388 2.953 0.766 -0.2573
 290MOL C1311010 0.572 2.862 0.750 0.3203
 290MOL H1011011 0.604 2.965 0.770 0.0578
 290MOL H1111012 0.633 2.793 0.809 -1.2366
 290MOL C1411013 0.144 2.828 0.419 -0.3511
 290MOL H1211014 0.087 2.791 0.333 1.6212
 290MOL H1311015 0.068 2.874 0.484 1.6326
 290MOL C1511016 0.480 3.127 0.161 0.3422
 290MOL H1411017 0.527 3.225 0.169 -2.7727
 290MOL C1611018 0.588 2.822 0.599 -0.7067
 290MOL H1511019 0.559 2.897 0.525 1.8817
 290MOL H1611020 0.690 2.790 0.577 -0.9322
 291MOL O111021 1.192 3.044 0.382 0.0667
 291MOL O211022 1.245 2.604 0.692 -0.5779
 291MOL N111023 1.271 2.840 0.412 0.0811
 291MOL H1711024 1.332 2.856 0.332 -2.2116
 291MOL N211025 1.161 2.810 0.666 -0.0622
 291MOL N311026 0.829 2.643 0.398 0.1838
 291MOL H111027 0.737 2.609 0.421 0.5053
 291MOL C111028 1.203 2.942 0.454 0.1543
 291MOL C211029 1.241 2.706 0.627 0.4825
 291MOL C311030 0.993 2.720 0.266 0.3594
 291MOL C411031 1.287 2.710 0.483 0.1206
 291MOL H211032 1.394 2.688 0.485 0.4492
 291MOL C511033 0.970 2.827 0.069 -0.2593
 291MOL H311034 1.015 2.874 6.477 1.1396
 291MOL C611035 0.859 2.721 0.287 -0.1437
 291MOL C711036 1.054 2.645 0.370 0.0383
 291MOL C811037 1.141 2.939 0.595 -0.5927
 291MOL H411038 1.189 3.019 0.652 -1.3034
 291MOL C911039 1.054 2.793 0.167 -0.7289
 291MOL H511040 1.159 2.821 0.166 -1.2005
 291MOL C1011041 0.829 2.823 0.082 0.5804
 291MOL H611042 0.763 2.857 0.003 -0.5253
 291MOL C1111043 0.952 2.601 0.456 0.2530
 291MOL H711044 0.951 2.540 0.545 -1.4706
 291MOL C1211045 1.046 2.779 0.751 -0.2443
 291MOL H811046 1.074 2.770 0.857 -1.9723
 291MOL H911047 1.001 2.690 0.706 -1.6006
 291MOL C1311048 0.947 2.894 0.733 -0.0540
 291MOL H1011049 0.843 2.862 0.723 0.0970
 291MOL H1111050 0.951 2.965 0.816 0.6616
 291MOL C1411051 1.208 2.606 0.395 -0.4482
 291MOL H1211052 1.264 2.612 0.300 -0.5225
 291MOL H1311053 1.216 2.505 0.436 2.4689
 291MOL C1511054 0.769 2.777 0.195 -0.2373
 291MOL H1411055 0.663 2.769 0.216 -0.8844
 291MOL C1611056 0.992 2.966 0.606 0.3613
 291MOL H1511057 0.936 2.931 0.518 0.5034
 291MOL H1611058 0.961 3.071 0.604 -1.6317
 292MOL O111059 0.254 3.098 6.316 0.1990
 292MOL O211060 8.872 2.829 0.146 0.2065
 292MOL N111061 0.124 2.921 6.353 -0.0515
 292MOL H1711062 0.149 2.894 6.259 -0.7574
 292MOL N211063 0.044 3.008 0.116 0.5136
 292MOL N311064 8.669 3.193 6.335 -0.5564
 292MOL H111065 8.608 3.260 6.379 0.1023
 292MOL C111066 0.169 3.045 6.386 0.2036
 292MOL C211067 8.946 2.895 0.070 0.3364
 292MOL C311068 8.835 3.108 6.206 -0.4588
 292MOL C411069 0.009 2.860 6.415 -0.0101
 292MOL H211070 0.019 2.751 6.417 -1.4891
 292MOL C511071 8.914 3.206 5.998 -0.1594
 292MOL H311072 0.003 3.201 5.907 -0.1229
 292MOL C611073 8.753 3.214 6.228 0.0111
 292MOL C711074 8.806 3.012 6.308 -0.2975
 292MOL C811075 0.131 3.096 0.030 -0.0505
 292MOL H411076 0.230 3.095 0.077 0.2148
 292MOL C911077 8.911 3.095 6.085 0.0817
 292MOL H511078 8.963 3.001 6.068 -2.6006
 292MOL C1011079 8.829 3.324 6.026 0.7574
 292MOL H611080 8.828 3.405 5.953 0.3527
 292MOL C1111081 8.694 3.059 6.381 -0.0146
 292MOL H711082 8.647 3.015 6.468 1.9450
 292MOL C1211083 8.952 3.097 0.219 -0.3608
 292MOL H811084 0.023 3.062 0.315 1.8151
 292MOL H911085 8.842 3.098 0.217 -0.4241
 292MOL C1311086 0.032 3.241 0.190 -0.7600
 292MOL H1011087 8.921 3.313 0.211 -1.5060
 292MOL H1111088 0.125 3.254 0.246 -0.0035
 292MOL C1411089 8.860 2.874 6.329 -0.0409
 292MOL H1211090 8.889 2.829 6.233 1.5154
 292MOL H1311091 8.786 2.801 6.363 0.0544
 292MOL C1511092 8.736 3.313 6.134 -0.1598
 292MOL H1411093 8.661 3.391 6.143 1.2213
 292MOL C1611094 0.081 3.239 0.042 0.4577
 292MOL H1511095 0.001 3.258 6.465 2.5631
 292MOL H1611096 0.162 3.312 0.025 1.1808
 293MOL O111097 0.202 3.899 6.370 0.0554
 293MOL O211098 0.587 3.694 0.184 -0.0222
 293MOL N111099 0.420 3.849 6.396 -0.7959
 293MOL H1711100 0.425 3.888 6.303 -3.5337
 293MOL N211101 0.365 3.726 0.154 0.0935
 293MOL N311102 0.349 3.361 6.345 0.1012
 293MOL H111103 0.332 3.266 6.376 0.3737
 293MOL C111104 0.290 3.848 6.439 -0.3164
 293MOL C211105 0.497 3.734 0.117 0.2139
 293MOL C311106 0.372 3.543 6.221 -0.7314
 293MOL C411107 0.533 3.775 6.466 0.0917
 293MOL H211108 0.618 3.843 6.473 -0.0777
 293MOL C511109 0.272 3.592 6.007 -0.7118
 293MOL H311110 0.246 3.662 5.928 -1.2555
 293MOL C611111 0.314 3.424 6.232 0.5016
 293MOL C711112 0.459 3.558 6.336 -0.6930
 293MOL C811113 0.258 3.771 0.072 -0.0277
 293MOL H411114 0.195 3.838 0.132 1.2678
 293MOL C911115 0.358 3.633 6.113 0.2496
 293MOL H511116 0.394 3.734 6.123 0.8435
 293MOL C1011117 0.217 3.463 6.007 -0.1371
 293MOL H611118 0.149 3.438 5.926 -0.4803
 293MOL C1111119 0.435 3.446 6.409 -0.0182
 293MOL H711120 0.477 3.419 0.011 -0.8288
 293MOL C1211121 0.320 3.619 0.244 0.3501
 293MOL H811122 0.336 3.645 0.349 -2.0857
 293MOL H911123 0.369 3.525 0.214 1.6398
 293MOL C1311124 0.168 3.607 0.218 0.4459
 293MOL H1011125 0.123 3.507 0.230 -1.4265
 293MOL H1111126 0.126 3.674 0.293 0.4753
 293MOL C1411127 0.567 3.657 6.367 -0.4315
 293MOL H1211128 0.597 3.697 6.270 -1.0456
 293MOL H1311129 0.652 3.603 6.410 -0.1892
 293MOL C1511130 0.242 3.373 6.121 -0.1133
 293MOL H1411131 0.184 3.281 6.126 0.2325
 293MOL C1611132 0.155 3.659 0.072 0.0276
 293MOL H1511133 0.192 3.581 0.004 -0.6002
 293MOL H1611134 0.057 3.702 0.046 0.1912
 294MOL O111135 8.504 3.434 6.350 0.1715
 294MOL O211136 8.466 3.853 0.184 -0.2470
 294MOL N111137 8.438 3.641 6.376 0.2846
 294MOL H1711138 8.393 3.634 6.286 -0.9096
 294MOL N211139 8.561 3.647 0.155 -0.4125
 294MOL N311140 8.862 3.858 6.389 -0.2829
 294MOL H111141 8.952 3.886 6.425 -0.3089
 294MOL C111142 8.504 3.529 6.422 0.5978
 294MOL C211143 8.485 3.755 0.112 -0.2809
 294MOL C311144 8.703 3.775 6.249 0.2302
 294MOL C411145 8.432 3.758 6.458 0.2552
 294MOL H211146 8.324 3.777 6.468 0.1729
 294MOL C511147 8.745 3.646 6.043 -0.2791
 294MOL H311148 8.711 3.612 5.945 -1.2295
 294MOL C611149 8.839 3.780 6.274 0.0717
 294MOL C711150 8.641 3.848 6.355 -0.1870
 294MOL C811151 8.572 3.528 0.068 -0.4612
 294MOL H411152 8.516 3.454 0.126 0.5413
 294MOL C911153 8.655 3.714 6.133 0.0361
 294MOL H511154 8.549 3.711 6.112 -0.1002
 294MOL C1011155 8.883 3.657 6.067 -0.3538
 294MOL H611156 8.949 3.620 5.990 3.5524
 294MOL C1111157 8.740 3.897 6.442 -0.4445
 294MOL H711158 8.720 3.947 0.041 -2.3284
 294MOL C1211159 8.663 3.651 0.256 0.3721
 294MOL H811160 8.622 3.652 0.358 0.5564
 294MOL H911161 8.727 3.739 0.245 1.8019
 294MOL C1311162 8.748 3.529 0.224 0.5248
 294MOL H1011163 8.853 3.559 0.228 0.0873
 294MOL H1111164 8.725 3.459 0.305 -0.4175
 294MOL C1411165 8.492 3.869 6.374 0.1606
 294MOL H1211166 8.436 3.874 6.280 0.9820
 294MOL H1311167 8.463 3.958 6.431 0.8054
 294MOL C1511168 8.931 3.718 6.186 -0.5106
 294MOL H1411169 0.070 3.716 6.203 -0.4171
 294MOL C1611170 8.712 3.482 0.077 -0.5275
 294MOL H1511171 8.774 3.540 0.008 0.3648
 294MOL H1611172 8.732 3.375 0.064 -2.2967
 295MOL O111173 0.476 3.376 1.486 -0.4535
 295MOL O211174 0.823 3.664 1.775 0.6328
 295MOL N111175 0.606 3.554 1.503 0.0963
 295MOL H1711176 0.556 3.588 1.422 1.6033
 295MOL N211177 0.695 3.480 1.766 -0.1754
 295MOL N311178 1.004 3.291 1.480 -0.3630
 295MOL H111179 1.075 3.221 1.492 0.4681
 295MOL C111180 0.561 3.435 1.550 0.7221
 295MOL C211181 0.748 3.595 1.710 -0.1319
 295MOL C311182 0.851 3.393 1.359 -0.0411
 295MOL C411183 0.717 3.630 1.570 -0.0309
 295MOL H211184 0.677 3.733 1.567 1.9351
 295MOL C511185 0.769 3.300 1.149 0.1323
 295MOL H311186 0.702 3.300 1.063 0.8898
 295MOL C611187 0.919 3.275 1.379 0.5407
 295MOL C711188 0.884 3.482 1.463 -0.5283
 295MOL C811189 0.599 3.392 1.691 -0.4039
 295MOL H411190 0.505 3.381 1.746 -1.5546
 295MOL C911191 0.767 3.406 1.243 0.4900
 295MOL H511192 0.700 3.491 1.232 -0.3528
 295MOL C1011193 0.853 3.187 1.166 -0.3499
 295MOL H611194 0.855 3.105 1.094 -0.4757
 295MOL C1111195 0.972 3.413 1.546 0.6522
 295MOL H711196 1.014 3.448 1.639 -0.8237
 295MOL C1211197 0.779 3.388 1.853 0.1155
 295MOL H811198 0.770 3.427 1.954 -1.5484
 295MOL H911199 0.880 3.378 1.810 -0.2618
 295MOL C1311200 0.722 3.245 1.829 -0.2458
 295MOL H1011201 0.809 3.178 1.837 0.8413
 295MOL H1111202 0.640 3.224 1.899 0.6425
 295MOL C1411203 0.840 3.625 1.482 -0.1010
 295MOL H1211204 0.813 3.667 1.384 -0.4381
 295MOL H1311205 0.918 3.687 1.529 1.0156
 295MOL C1511206 0.920 3.168 1.289 -0.0029
 295MOL H1411207 0.965 3.071 1.310 0.4548
 295MOL C1611208 0.660 3.250 1.689 0.2709
 295MOL H1511209 0.738 3.227 1.615 -1.2744
 295MOL H1611210 0.582 3.174 1.673 -0.3171
 296MOL O111211 0.557 2.605 1.460 0.6574
 296MOL O211212 0.150 2.766 1.773 -0.1712
 296MOL N111213 0.338 2.622 1.496 0.1078
 296MOL H1711214 0.317 2.585 1.404 -0.5227
 296MOL N211215 0.376 2.759 1.736 -0.4809
 296MOL N311216 0.358 3.101 1.492 -0.8674
 296MOL H111217 0.382 3.197 1.512 1.2044
 296MOL C111218 0.468 2.642 1.534 0.9056
 296MOL C211219 0.244 2.725 1.708 0.0431
 296MOL C311220 0.355 2.922 1.354 -0.7155
 296MOL C411221 0.220 2.675 1.563 0.7648
 296MOL H211222 0.139 2.606 1.590 1.5763
 296MOL C511223 0.480 2.901 1.149 0.8045
 296MOL H311224 0.513 2.841 1.065 2.8577
 296MOL C611225 0.403 3.048 1.373 -0.4770
 296MOL C711226 0.253 2.900 1.461 -0.1401
 296MOL C811227 0.493 2.697 1.672 -0.0636
 296MOL H411228 0.511 2.608 1.734 -0.7790
 296MOL C911229 0.402 2.837 1.250 0.2410
 296MOL H511230 0.355 2.740 1.233 -0.3426
 296MOL C1011231 0.534 3.025 1.176 0.0876
 296MOL H611232 0.616 3.060 1.114 -0.1099
 296MOL C1111233 0.267 3.010 1.549 1.3061
 296MOL H711234 0.217 3.026 1.643 -0.6300
 296MOL C1211235 0.415 2.861 1.834 0.0094
 296MOL H811236 0.384 2.841 1.937 -1.2241
 296MOL H911237 0.371 2.957 1.805 0.6245
 296MOL C1311238 0.563 2.875 1.818 -0.7118
 296MOL H1011239 0.583 2.983 1.812 -0.4627
 296MOL H1111240 0.616 2.845 1.909 1.0355
 296MOL C1411241 0.157 2.785 1.481 0.3658
 296MOL H1211242 0.123 2.751 1.383 -0.1045
 296MOL H1311243 0.061 2.808 1.528 1.3241
 296MOL C1511244 0.498 3.104 1.290 -0.9432
 296MOL H1411245 0.544 3.200 1.311 2.7200
 296MOL C1611246 0.606 2.798 1.686 0.5176
 296MOL H1511247 0.623 2.859 1.597 -1.2515
 296MOL H1611248 0.698 2.739 1.695 0.3724
 297MOL O111249 1.189 3.076 1.467 -0.0898
 297MOL O211250 1.241 2.633 1.781 -0.5534
 297MOL N111251 1.289 2.868 1.497 0.0414
 297MOL H1711252 1.341 2.880 1.411 0.0694
 297MOL N211253 1.138 2.825 1.733 -0.2949
 297MOL N311254 0.851 2.647 1.450 -0.4620
 297MOL H111255 0.759 2.609 1.465 -0.4870
 297MOL C111256 1.195 2.969 1.527 -0.3871
 297MOL C211257 1.229 2.725 1.701 0.2226
 297MOL C311258 1.011 2.741 1.326 -0.2009
 297MOL C411259 1.297 2.733 1.555 0.2127
 297MOL H211260 1.404 2.712 1.566 0.2198
 297MOL C511261 0.973 2.841 1.112 -0.2091
 297MOL H311262 1.002 2.891 1.020 -0.9406
 297MOL C611263 0.877 2.717 1.336 -0.1563
 297MOL C711264 1.076 2.679 1.438 0.3134
 297MOL C811265 1.130 2.956 1.660 0.3375
 297MOL H411266 1.179 3.034 1.719 -1.0136
 297MOL C911267 1.064 2.806 1.214 0.0659
 297MOL H511268 1.171 2.818 1.199 -0.2265
 297MOL C1011269 0.835 2.823 1.132 0.0996
 297MOL H611270 0.766 2.850 1.053 0.8164
 297MOL C1111271 0.976 2.624 1.517 -0.5445
 297MOL H711272 0.989 2.561 1.604 -1.4640
 297MOL C1211273 1.024 2.795 1.822 0.1062
 297MOL H811274 1.058 2.787 1.926 2.1838
 297MOL H911275 0.965 2.707 1.793 0.2459
 297MOL C1311276 0.936 2.912 1.805 -0.5692
 297MOL H1011277 0.832 2.878 1.808 -0.9514
 297MOL H1111278 0.942 2.983 1.889 -0.5917
 297MOL C1411279 1.224 2.644 1.457 0.5553
 297MOL H1211280 1.276 2.634 1.361 2.2782
 297MOL H1311281 1.232 2.543 1.499 -0.7473
 297MOL C1511282 0.781 2.756 1.242 0.0837
 297MOL H1411283 0.674 2.755 1.259 0.3503
 297MOL C1611284 0.976 2.991 1.676 0.1994
 297MOL H1511285 0.916 2.953 1.592 -0.3492
 297MOL H1611286 0.956 3.099 1.687 1.1383
 298MOL O111287 0.258 3.064 0.940 -0.1121
 298MOL O211288 8.887 2.813 1.271 -0.0617
 298MOL N111289 0.135 2.879 0.979 0.3696
 298MOL H1711290 0.163 2.830 0.894 -1.2207
 298MOL N211291 0.026 3.003 1.214 0.0868
 298MOL N311292 8.702 3.176 0.969 0.0255
 298MOL H111293 8.624 3.239 0.982 -0.7042
 298MOL C111294 0.178 3.006 1.013 0.2572
 298MOL C211295 8.959 2.870 1.190 0.1103
 298MOL C311296 8.849 3.067 0.843 -0.0334
 298MOL C411297 0.021 2.819 1.054 -0.2730
 298MOL H211298 0.048 2.717 1.082 -2.0637
 298MOL C511299 8.920 3.152 0.626 -0.4434
 298MOL H311300 8.968 3.135 0.530 1.3005
 298MOL C611301 8.780 3.184 0.862 -0.0374
 298MOL C711302 8.820 2.980 0.949 -0.0584
 298MOL C811303 0.134 3.070 1.144 -0.0562
 298MOL H411304 0.217 3.061 1.216 0.9995
 298MOL C911305 8.927 3.051 0.728 0.7038
 298MOL H511306 8.966 2.951 0.709 0.2557
 298MOL C1011307 8.849 3.271 0.644 0.1535
 298MOL H611308 8.848 3.348 0.568 3.1996
 298MOL C1111309 8.727 3.051 1.029 0.7282
 298MOL H711310 8.678 3.028 1.123 1.6877
 298MOL C1211311 8.928 3.090 1.304 0.5906
 298MOL H811312 8.948 3.056 1.406 -0.9343
 298MOL H911313 8.822 3.093 1.276 0.0796
 298MOL C1311314 0.023 3.227 1.282 -0.3075
 298MOL H1011315 8.923 3.311 1.298 -2.2037
 298MOL H1111316 0.111 3.241 1.347 -0.2733
 298MOL C1411317 8.860 2.831 0.967 0.5726
 298MOL H1211318 8.877 2.793 0.865 0.8022
 298MOL H1311319 8.784 2.767 1.013 0.4369
 298MOL C1511320 8.779 3.287 0.762 -0.1488
 298MOL H1411321 8.718 3.376 0.776 -2.6357
 298MOL C1611322 0.093 3.219 1.144 0.0318
 298MOL H1511323 0.027 3.247 1.062 -0.0950
 298MOL H1611324 0.185 3.278 1.137 -0.2496
 299MOL O111325 0.182 3.884 0.915 -0.0662
 299MOL O211326 0.572 3.705 1.234 -0.1552
 299MOL N111327 0.389 3.845 0.940 -0.0677
 299MOL H1711328 0.404 3.875 0.845 2.2062
 299MOL N211329 0.352 3.735 1.198 -0.6879
 299MOL N311330 0.375 3.351 0.959 -0.1980
 299MOL H111331 0.353 3.260 0.997 0.1404
 299MOL C111332 0.263 3.831 0.981 0.5388
 299MOL C211333 0.483 3.745 1.162 1.3155
 299MOL C311334 0.380 3.529 0.816 0.7580
 299MOL C411335 0.512 3.786 1.014 0.5063
 299MOL H211336 0.589 3.864 1.025 0.6565
 299MOL C511337 0.265 3.535 0.604 -0.5825
 299MOL H311338 0.231 3.587 0.515 -2.1005
 299MOL C611339 0.314 3.410 0.841 -0.0768
 299MOL C711340 0.467 3.558 0.921 -0.1782
 299MOL C811341 0.232 3.769 1.118 -0.2836
 299MOL H411342 0.181 3.849 1.172 -1.2819
 299MOL C911343 0.359 3.594 0.698 0.3200
 299MOL H511344 0.411 3.688 0.688 0.2425
 299MOL C1011345 0.201 3.414 0.632 0.4753
 299MOL H611346 0.136 3.368 0.558 0.6452
 299MOL C1111347 0.469 3.449 1.002 0.5144
 299MOL H711348 0.529 3.431 1.090 -0.8207
 299MOL C1211349 0.323 3.613 1.269 -0.5248
 299MOL H811350 0.360 3.623 1.372 -0.2390
 299MOL H911351 0.365 3.521 1.228 -0.0428
 299MOL C1311352 0.169 3.599 1.261 -0.7827
 299MOL H1011353 0.137 3.494 1.259 -2.0549
 299MOL H1111354 0.121 3.653 1.343 -0.2141
 299MOL C1411355 0.570 3.666 0.934 0.1699
 299MOL H1211356 0.617 3.695 0.839 2.0766
 299MOL H1311357 0.652 3.617 0.988 0.3601
 299MOL C1511358 0.228 3.351 0.754 0.3568
 299MOL H1411359 0.198 3.247 0.765 -0.9904
 299MOL C1611360 0.136 3.654 1.120 0.5361
 299MOL H1511361 0.159 3.584 1.039 -0.1350
 299MOL H1611362 0.030 3.681 1.123 -0.0950
 300MOL O111363 8.511 3.410 0.948 0.2167
 300MOL O211364 8.460 3.860 1.234 0.4185
 300MOL N111365 8.422 3.613 0.970 -0.4134
 300MOL H1711366 8.376 3.602 0.880 -1.1480
 300MOL N211367 8.550 3.655 1.224 0.5321
 300MOL N311368 8.856 3.815 0.943 0.3985
 300MOL H111369 8.948 3.850 0.964 0.5442
 300MOL C111370 8.507 3.511 1.012 -0.2254
 300MOL C211371 8.472 3.759 1.175 -0.2534
 300MOL C311372 8.696 3.736 0.817 -0.1896
 300MOL C411373 8.409 3.747 1.032 -0.5838
 300MOL H211374 8.305 3.780 1.045 -0.3408
 300MOL C511375 8.721 3.614 0.615 0.5045
 300MOL H311376 8.677 3.571 0.525 1.9484
 300MOL C611377 8.830 3.737 0.834 -0.4412
 300MOL C711378 8.637 3.812 0.928 -0.2106
 300MOL C811379 8.571 3.524 1.151 0.1857
 300MOL H411380 8.513 3.453 1.211 -1.9298
 300MOL C911381 8.636 3.673 0.709 -0.2415
 300MOL H511382 8.528 3.669 0.697 0.1418
 300MOL C1011383 8.861 3.624 0.625 -0.5726
 300MOL H611384 8.933 3.565 0.568 0.1174
 300MOL C1111385 8.738 3.861 1.004 0.5230
 300MOL H711386 8.743 3.925 1.091 0.3520
 300MOL C1211387 8.670 3.675 1.309 0.8103
 300MOL H811388 8.632 3.696 1.409 -0.1068
 300MOL H911389 8.729 3.759 1.270 2.7160
 300MOL C1311390 8.749 3.538 1.302 -0.2222
 300MOL H1011391 8.858 3.543 1.316 -0.2562
 300MOL H1111392 8.698 3.468 1.370 -1.5835
 300MOL C1411393 8.489 3.840 0.937 -0.3295
 300MOL H1211394 8.441 3.846 0.839 -1.1868
 300MOL H1311395 8.479 3.943 0.976 2.4798
 300MOL C1511396 8.915 3.681 0.737 -0.7354
 300MOL H1411397 0.052 3.696 0.756 -1.3286
 300MOL C1611398 8.720 3.491 1.155 0.2881
 300MOL H1511399 8.784 3.535 1.078 -0.8597
 300MOL H1611400 8.716 3.382 1.148 1.0472
 301MOL O111401 0.504 3.366 2.534 0.5937
 301MOL O211402 0.819 3.629 2.892 -0.3060
 301MOL N111403 0.633 3.541 2.576 -0.0881
 301MOL H1711404 0.611 3.580 2.485 -1.1094
 301MOL N211405 0.711 3.442 2.834 -0.4629
 301MOL N311406 1.028 3.290 2.562 -0.4398
 301MOL H111407 1.097 3.222 2.591 0.9953
 301MOL C111408 0.586 3.417 2.605 0.5712
 301MOL C211409 0.755 3.570 2.805 0.0347
 301MOL C311410 0.890 3.397 2.431 -0.2920
 301MOL C411411 0.735 3.617 2.659 0.4617
 301MOL H211412 0.700 3.720 2.672 2.0840
 301MOL C511413 0.801 3.304 2.232 -0.0024
 301MOL H311414 0.740 3.317 2.143 3.3445
 301MOL C611415 0.962 3.284 2.447 -0.1073
 301MOL C711416 0.911 3.478 2.549 -0.2626
 301MOL C811417 0.621 3.366 2.747 0.7611
 301MOL H411418 0.523 3.374 2.797 -0.3976
 301MOL C911419 0.807 3.412 2.317 0.0466
 301MOL H511420 0.753 3.505 2.301 1.8945
 301MOL C1011421 0.888 3.191 2.239 -0.0428
 301MOL H611422 0.873 3.107 2.172 4.0797
 301MOL C1111423 1.008 3.412 2.627 -0.4335
 301MOL H711424 1.056 3.449 2.717 0.1923
 301MOL C1211425 0.750 3.357 2.947 0.1243
 301MOL H811426 0.684 3.389 3.028 -2.2786
 301MOL H911427 0.856 3.360 2.974 0.3588
 301MOL C1311428 0.719 3.212 2.906 -0.4346
 301MOL H1011429 0.804 3.142 2.911 -1.5398
 301MOL H1111430 0.630 3.181 2.961 0.3752
 301MOL C1411431 0.865 3.622 2.575 -0.4758
 301MOL H1211432 0.852 3.682 2.484 -0.3537
 301MOL H1311433 0.943 3.674 2.633 -0.4743
 301MOL C1511434 0.965 3.177 2.355 0.0800
 301MOL H1411435 1.006 3.078 2.372 1.9743
 301MOL C1611436 0.688 3.228 2.761 -0.2846
 301MOL H1511437 0.779 3.215 2.700 -1.9576
 301MOL H1611438 0.621 3.146 2.733 1.9885
 302MOL O111439 0.560 2.629 2.533 -0.1442
 302MOL O211440 0.167 2.750 2.878 0.4082
 302MOL N111441 0.346 2.606 2.589 -0.0866
 302MOL H1711442 0.322 2.602 2.490 -0.3574
 302MOL N211443 0.388 2.742 2.837 0.3822
 302MOL N311444 0.420 3.092 2.569 0.2040
 302MOL H111445 0.441 3.183 2.605 0.2710
 302MOL C111446 0.475 2.643 2.614 -0.0582
 302MOL C211447 0.259 2.724 2.800 -0.2718
 302MOL C311448 0.392 2.926 2.427 0.6446
 302MOL C411449 0.231 2.679 2.651 0.4999
 302MOL H211450 0.143 2.613 2.658 0.4132
 302MOL C511451 0.471 2.925 2.200 -0.7249
 302MOL H311452 0.486 2.864 2.112 -0.3269
 302MOL C611453 0.451 3.047 2.442 -1.0374
 302MOL C711454 0.308 2.902 2.543 0.0930
 302MOL C811455 0.507 2.698 2.756 -0.5692
 302MOL H411456 0.546 2.608 2.806 -1.5180
 302MOL C911457 0.402 2.860 2.303 -0.1510
 302MOL H511458 0.349 2.770 2.276 -0.1570
 302MOL C1011459 0.543 3.045 2.217 0.1786
 302MOL H611460 0.603 3.081 2.134 -2.1492
 302MOL C1111461 0.324 3.011 2.622 -0.3907
 302MOL H711462 0.272 3.037 2.713 0.1739
[truncated: 1,594,416 more chars]
