# Supplementary material for: Formation of S- and Z-twist supramolecular micro-ropes by peptide stereoisomers
Source: Nat Commun. 2026 Mar 26;17:4424. doi: 10.1038/s41467-026-71043-5 (PMC13183945; doi:10.1038/s41467-026-71043-5)
Supplement: Supplementary file 3 — Supplementary Data 1 [file 41467_2026_71043_MOESM3_ESM.zip › positionFiles/c-DWDP_initial.txt]

c-DWDP
    1MOL     O1    1   0.496   0.791   0.501
    1MOL     O2    2   0.842   1.050   0.824
    1MOL     N1    3   0.619   0.974   0.540
    1MOL    H17    4   0.591   1.008   0.449
    1MOL     N2    5   0.702   0.876   0.792
    1MOL     N3    6   1.023   0.704   0.529
    1MOL     H1    7   1.087   0.632   0.560
    1MOL     C1    8   0.572   0.850   0.575
    1MOL     C2    9   0.760   0.994   0.752
    1MOL     C3   10   0.877   0.808   0.394
    1MOL     C4   11   0.729   1.043   0.610
    1MOL     H2   12   0.699   1.148   0.621
    1MOL     C5   13   0.795   0.724   0.185
    1MOL     H3   14   0.735   0.735   0.096
    1MOL     C6   15   0.950   0.694   0.412
    1MOL     C7   16   0.906   0.896   0.504
    1MOL     C8   17   0.608   0.796   0.713
    1MOL     H4   18   0.514   0.794   0.767
    1MOL     C9   19   0.797   0.827   0.281
    1MOL     H5   20   0.740   0.917   0.267
    1MOL    C10   21   0.871   0.607   0.204
    1MOL     H6   22   0.869   0.529   0.128
    1MOL    C11   23   0.996   0.830   0.586
    1MOL     H7   24   1.043   0.862   0.678
    1MOL    C12   25   0.761   0.792   0.895
    1MOL     H8   26   0.728   0.827   0.993
    1MOL     H9   27   0.871   0.796   0.888
    1MOL    C13   28   0.712   0.650   0.865
    1MOL    H10   29   0.790   0.575   0.882
    1MOL    H11   30   0.626   0.628   0.930
    1MOL    C14   31   0.859   1.037   0.527
    1MOL    H12   32   0.841   1.086   0.431
    1MOL    H13   33   0.937   1.094   0.579
    1MOL    C15   34   0.950   0.591   0.319
    1MOL    H14   35   1.009   0.501   0.333
    1MOL    C16   36   0.666   0.655   0.719
    1MOL    H15   37   0.752   0.646   0.651
    1MOL    H16   38   0.592   0.578   0.695
    2MOL     O1   39   0.562   0.034   0.501
    2MOL     O2   40   0.165   0.204   0.824
    2MOL     N1   41   0.342   0.049   0.540
    2MOL    H17   42   0.326   0.008   0.449
    2MOL     N2   43   0.385   0.170   0.792
    2MOL     N3   44   0.374   0.534   0.529
    2MOL     H1   45   0.404   0.626   0.560
    2MOL     C1   46   0.472   0.070   0.575
    2MOL     C2   47   0.254   0.162   0.752
    2MOL     C3   48   0.356   0.356   0.394
    2MOL     C4   49   0.227   0.110   0.610
    2MOL     H2   50   0.151   0.032   0.621
    2MOL     C5   51   0.471   0.327   0.185
    2MOL     H3   52   0.491   0.269   0.096
    2MOL     C6   53   0.419   0.476   0.412
    2MOL     C7   54   0.266   0.337   0.503
    2MOL     C8   55   0.501   0.129   0.713
    2MOL     H4   56   0.550   0.048   0.767
    2MOL     C9   57   0.381   0.277   0.281
    2MOL     H5   58   0.331   0.182   0.267
    2MOL    C10   59   0.534   0.451   0.204
    2MOL     H6   60   0.602   0.488   0.128
    2MOL    C11   61   0.278   0.448   0.586
    2MOL     H7   62   0.226   0.472   0.678
    2MOL    C12   63   0.429   0.264   0.895
    2MOL     H8   64   0.415   0.217   0.993
    2MOL     H9   65   0.370   0.356   0.888
    2MOL    C13   66   0.576   0.291   0.865
    2MOL    H10   67   0.602   0.396   0.882
    2MOL    H11   68   0.638   0.228   0.930
    2MOL    C14   69   0.168   0.225   0.527
    2MOL    H12   70   0.134   0.185   0.431
    2MOL    H13   71   0.079   0.264   0.579
    2MOL    C15   72   0.508   0.528   0.319
    2MOL    H14   73   0.557   0.624   0.333
    2MOL    C16   74   0.594   0.250   0.719
    2MOL    H15   75   0.559   0.328   0.651
    2MOL    H16   76   0.698   0.224   0.695
    3MOL     O1   77   1.185   0.470   0.501
    3MOL     O2   78   1.236   0.040   0.824
    3MOL     N1   79   1.281   0.271   0.540
    3MOL    H17   80   1.325   0.278   0.449
    3MOL     N2   81   1.155   0.249   0.792
    3MOL     N3   82   0.845   0.057   0.529
    3MOL     H1   83   0.751   0.037   0.560
    3MOL     C1   84   1.198   0.374   0.575
    3MOL     C2   85   1.228   0.139   0.752
    3MOL     C3   86   1.009   0.131   0.394
    3MOL     C4   87   1.286   0.141   0.610
    3MOL     H2   88   1.392   0.115   0.621
    3MOL     C5   89   0.976   0.244   0.185
    3MOL     H3   90   1.016   0.291   0.096
    3MOL     C6   91   0.873   0.125   0.412
    3MOL     C7   92   1.070   0.062   0.503
    3MOL     C8   93   1.133   0.370   0.713
    3MOL     H4   94   1.178   0.452   0.767
    3MOL     C9   95   1.064   0.191   0.281
    3MOL     H5   96   1.171   0.195   0.267
    3MOL    C10   97   0.837   0.236   0.204
    3MOL     H6   98   0.771   0.277   0.128
    3MOL    C11   99   0.968   0.017   0.586
    3MOL     H7  100   5.457   7.727   0.678
    3MOL    C12  101   1.052   0.239   0.895
    3MOL     H8  102   1.100   0.251   0.993
    3MOL     H9  103   1.001   0.143   0.889
    3MOL    C13  104   0.954   0.353   0.865
    3MOL    H10  105   0.851   0.323   0.882
    3MOL    H11  106   0.978   0.439   0.930
    3MOL    C14  107   1.216   0.033   0.527
    3MOL    H12  108   1.268   0.023   0.431
    3MOL    H13  109   5.711   7.704   0.579
    3MOL    C15  110   0.783   0.176   0.319
    3MOL    H14  111   0.676   0.171   0.333
    3MOL    C16  112   0.982   0.390   0.719
    3MOL    H15  113   0.931   0.320   0.651
    3MOL    H16  114   0.952   0.493   0.695
    4MOL     O1  115   0.252   0.503   6.455
    4MOL     O2  116   8.874   0.245   0.283
    4MOL     N1  117   0.128   0.321  -0.001
    4MOL    H17  118   0.156   0.286   6.403
    4MOL     N2  119   0.045   0.418   0.251
    4MOL     N3  120   8.694   0.591   6.483
    4MOL     H1  121   8.629   0.663   0.019
    4MOL     C1  122   0.176   0.444   0.033
    4MOL     C2  123   8.956   0.301   0.211
    4MOL     C3  124   8.839   0.487   6.348
    4MOL     C4  125   0.018   0.251   0.069
    4MOL     H2  126   0.048   0.147   0.080
    4MOL     C5  127   8.921   0.571   6.139
    4MOL     H3  128   0.012   0.560   6.050
    4MOL     C6  129   8.766   0.601   6.366
    4MOL     C7  130   8.810   0.399   6.457
    4MOL     C8  131   0.139   0.498   0.171
    4MOL     H4  132   0.233   0.500   0.226
    4MOL     C9  133   8.919   0.468   6.235
    4MOL     H5  134   0.008   0.378   6.221
    4MOL    C10  135   8.845   0.688   6.157
    4MOL     H6  136   8.847   0.765   6.082
    4MOL    C11  137   8.720   0.465   0.045
    4MOL     H7  138   8.673   0.432   0.137
    4MOL    C12  139   8.955   0.503   0.354
    4MOL     H8  140   0.019   0.468   0.452
    4MOL     H9  141   8.845   0.499   0.347
    4MOL    C13  142   0.035   0.645   0.324
    4MOL    H10  143   8.926   0.719   0.340
    4MOL    H11  144   0.122   0.667   0.388
    4MOL    C14  145   8.858   0.258   6.481
    4MOL    H12  146   8.875   0.209   6.385
    4MOL    H13  147   8.779   0.201   0.037
    4MOL    C15  148   8.766   0.704   6.272
    4MOL    H14  149   8.707   0.794   6.287
    4MOL    C16  150   0.081   0.639   0.177
    4MOL    H15  151   8.964   0.648   0.110
    4MOL    H16  152   0.155   0.716   0.153
    5MOL     O1  153   0.185   1.261   6.455
    5MOL     O2  154   0.583   1.091   0.283
    5MOL     N1  155   0.406   1.245  -0.001
    5MOL    H17  156   0.421   1.286   6.402
    5MOL     N2  157   0.363   1.125   0.251
    5MOL     N3  158   0.373   0.761   6.482
    5MOL     H1  159   0.343   0.669   0.019
    5MOL     C1  160   0.275   1.225   0.033
    5MOL     C2  161   0.494   1.133   0.211
    5MOL     C3  162   0.391   0.939   6.348
    5MOL     C4  163   0.521   1.185   0.069
    5MOL     H2  164   0.596   1.263   0.079
    5MOL     C5  165   0.277   0.968   6.139
    5MOL     H3  166   0.256   1.026   6.050
    5MOL     C6  167   0.329   0.819   6.366
    5MOL     C7  168   0.482   0.958   6.457
    5MOL     C8  169   0.246   1.166   0.171
    5MOL     H4  170   0.198   1.247   0.226
    5MOL     C9  171   0.367   1.018   6.235
    5MOL     H5  172   0.416   1.112   6.221
    5MOL    C10  173   0.214   0.843   6.157
    5MOL     H6  174   0.145   0.806   6.082
    5MOL    C11  175   0.469   0.846   0.045
    5MOL     H7  176   0.521   0.822   0.137
    5MOL    C12  177   0.319   1.031   0.354
    5MOL     H8  178   0.333   1.077   0.452
    5MOL     H9  179   0.377   0.938   0.347
    5MOL    C13  180   0.171   1.003   0.324
    5MOL    H10  181   0.146   0.898   0.340
    5MOL    H11  182   0.109   1.067   0.388
    5MOL    C14  183   0.580   1.069   6.481
    5MOL    H12  184   0.614   1.109   6.385
    5MOL    H13  185   0.668   1.030   0.037
    5MOL    C15  186   0.239   0.767   6.273
    5MOL    H14  187   0.190   0.671   6.287
    5MOL    C16  188   0.153   1.045   0.178
    5MOL    H15  189   0.188   0.966   0.110
    5MOL    H16  190   0.049   1.071   0.154
    6MOL     O1  191   8.531   0.824   6.455
    6MOL     O2  192   8.480   1.254   0.283
    6MOL     N1  193   8.435   1.023  -0.001
    6MOL    H17  194   8.392   1.016   6.402
    6MOL     N2  195   8.561   1.046   0.251
    6MOL     N3  196   8.871   1.237   6.483
    6MOL     H1  197   8.965   1.257   0.019
    6MOL     C1  198   8.518   0.920   0.033
    6MOL     C2  199   8.488   1.156   0.211
    6MOL     C3  200   8.708   1.164   6.348
    6MOL     C4  201   8.430   1.153   0.069
    6MOL     H2  202   8.324   1.180   0.079
    6MOL     C5  203   8.740   1.051   6.139
    6MOL     H3  204   8.700   1.004   6.050
    6MOL     C6  205   8.843   1.170   6.366
    6MOL     C7  206   8.646   1.233   6.457
    6MOL     C8  207   8.584   0.925   0.171
    6MOL     H4  208   8.538   0.843   0.226
    6MOL     C9  209   8.652   1.104   6.235
    6MOL     H5  210   8.545   1.099   6.221
    6MOL    C10  211   8.879   1.058   6.157
    6MOL     H6  212   8.945   1.018   6.081
    6MOL    C11  213   8.749   1.278   0.045
    6MOL     H7  214   8.744   1.335   0.137
    6MOL    C12  215   8.664   1.055   0.354
    6MOL     H8  216   8.616   1.044   0.452
    6MOL     H9  217   8.715   1.152   0.347
    6MOL    C13  218   8.762   0.942   0.324
    6MOL    H10  219   8.865   0.972   0.340
    6MOL    H11  220   8.738   0.856   0.388
    6MOL    C14  221   8.500   1.262   6.481
    6MOL    H12  222   8.449   1.272   6.385
    6MOL    H13  223   8.490   1.358   0.037
    6MOL    C15  224   8.933   1.118   6.272
    6MOL    H14  225   0.071   1.124   6.287
    6MOL    C16  226   8.735   0.905   0.177
    6MOL    H15  227   8.786   0.975   0.110
    6MOL    H16  228   8.765   0.802   0.154
    7MOL     O1  229   0.496   0.791   1.583
    7MOL     O2  230   0.842   1.050   1.907
    7MOL     N1  231   0.619   0.974   1.623
    7MOL    H17  232   0.591   1.008   1.531
    7MOL     N2  233   0.702   0.876   1.875
    7MOL     N3  234   1.023   0.704   1.611
    7MOL     H1  235   1.087   0.632   1.643
    7MOL     C1  236   0.572   0.850   1.657
    7MOL     C2  237   0.760   0.994   1.835
    7MOL     C3  238   0.877   0.808   1.476
    7MOL     C4  239   0.729   1.044   1.693
    7MOL     H2  240   0.699   1.148   1.703
    7MOL     C5  241   0.795   0.724   1.268
    7MOL     H3  242   0.735   0.735   1.179
    7MOL     C6  243   0.950   0.694   1.495
    7MOL     C7  244   0.906   0.896   1.586
    7MOL     C8  245   0.608   0.796   1.795
    7MOL     H4  246   0.514   0.794   1.850
    7MOL     C9  247   0.797   0.826   1.363
    7MOL     H5  248   0.740   0.917   1.350
    7MOL    C10  249   0.871   0.607   1.286
    7MOL     H6  250   0.869   0.529   1.210
    7MOL    C11  251   0.996   0.830   1.668
    7MOL     H7  252   1.043   0.862   1.761
    7MOL    C12  253   0.761   0.792   1.978
    7MOL     H8  254   0.728   0.827   2.075
    7MOL     H9  255   0.871   0.796   1.971
    7MOL    C13  256   0.712   0.650   1.948
    7MOL    H10  257   0.790   0.575   1.964
    7MOL    H11  258   0.625   0.627   2.012
    7MOL    C14  259   0.859   1.037   1.610
    7MOL    H12  260   0.841   1.086   1.514
    7MOL    H13  261   0.937   1.094   1.661
    7MOL    C15  262   0.950   0.591   1.401
    7MOL    H14  263   1.009   0.501   1.416
    7MOL    C16  264   0.666   0.655   1.801
    7MOL    H15  265   0.752   0.646   1.733
    7MOL    H16  266   0.592   0.578   1.777
    8MOL     O1  267   0.562   0.034   1.583
    8MOL     O2  268   0.165   0.204   1.907
    8MOL     N1  269   0.342   0.049   1.623
    8MOL    H17  270   0.326   0.008   1.531
    8MOL     N2  271   0.385   0.170   1.875
    8MOL     N3  272   0.374   0.534   1.611
    8MOL     H1  273   0.404   0.626   1.643
    8MOL     C1  274   0.472   0.070   1.657
    8MOL     C2  275   0.254   0.162   1.835
    8MOL     C3  276   0.357   0.356   1.476
    8MOL     C4  277   0.226   0.110   1.693
    8MOL     H2  278   0.151   0.032   1.703
    8MOL     C5  279   0.471   0.327   1.268
    8MOL     H3  280   0.491   0.269   1.179
    8MOL     C6  281   0.419   0.476   1.495
    8MOL     C7  282   0.266   0.337   1.586
    8MOL     C8  283   0.501   0.129   1.795
    8MOL     H4  284   0.550   0.048   1.850
    8MOL     C9  285   0.381   0.277   1.364
    8MOL     H5  286   0.331   0.182   1.350
    8MOL    C10  287   0.534   0.451   1.286
    8MOL     H6  288   0.602   0.488   1.210
    8MOL    C11  289   0.278   0.448   1.668
    8MOL     H7  290   0.226   0.472   1.760
    8MOL    C12  291   0.429   0.264   1.978
    8MOL     H8  292   0.415   0.217   2.075
    8MOL     H9  293   0.370   0.356   1.971
    8MOL    C13  294   0.576   0.291   1.948
    8MOL    H10  295   0.602   0.396   1.964
    8MOL    H11  296   0.639   0.228   2.012
    8MOL    C14  297   0.168   0.225   1.610
    8MOL    H12  298   0.134   0.185   1.514
    8MOL    H13  299   0.079   0.264   1.661
    8MOL    C15  300   0.508   0.528   1.401
    8MOL    H14  301   0.557   0.624   1.416
    8MOL    C16  302   0.594   0.250   1.801
    8MOL    H15  303   0.559   0.329   1.733
    8MOL    H16  304   0.698   0.224   1.777
    9MOL     O1  305   1.185   0.470   1.583
    9MOL     O2  306   1.236   0.040   1.907
    9MOL     N1  307   1.281   0.271   1.623
    9MOL    H17  308   1.325   0.278   1.531
    9MOL     N2  309   1.155   0.249   1.875
    9MOL     N3  310   0.845   0.057   1.611
    9MOL     H1  311   0.751   0.037   1.643
    9MOL     C1  312   1.198   0.374   1.657
    9MOL     C2  313   1.228   0.139   1.835
    9MOL     C3  314   1.009   0.131   1.476
    9MOL     C4  315   1.286   0.141   1.693
    9MOL     H2  316   1.392   0.115   1.704
    9MOL     C5  317   0.976   0.244   1.268
    9MOL     H3  318   1.016   0.291   1.179
    9MOL     C6  319   0.873   0.124   1.495
    9MOL     C7  320   1.070   0.062   1.586
    9MOL     C8  321   1.133   0.370   1.795
    9MOL     H4  322   1.178   0.452   1.850
    9MOL     C9  323   1.064   0.191   1.363
    9MOL     H5  324   1.171   0.196   1.350
    9MOL    C10  325   0.837   0.236   1.286
    9MOL     H6  326   0.771   0.277   1.210
    9MOL    C11  327   0.968   0.017   1.668
    9MOL     H7  328   5.457   7.727   1.760
    9MOL    C12  329   1.052   0.239   1.978
    9MOL     H8  330   1.100   0.251   2.075
    9MOL     H9  331   1.001   0.143   1.971
    9MOL    C13  332   0.954   0.353   1.948
    9MOL    H10  333   0.851   0.323   1.964
    9MOL    H11  334   0.978   0.439   2.012
    9MOL    C14  335   1.216   0.033   1.610
    9MOL    H12  336   1.268   0.023   1.514
    9MOL    H13  337   5.711   7.704   1.661
    9MOL    C15  338   0.783   0.176   1.401
    9MOL    H14  339   0.676   0.171   1.416
    9MOL    C16  340   0.982   0.390   1.801
    9MOL    H15  341   0.931   0.320   1.733
    9MOL    H16  342   0.952   0.493   1.777
   10MOL     O1  343   0.252   0.503   1.042
   10MOL     O2  344   8.874   0.245   1.365
   10MOL     N1  345   0.128   0.321   1.082
   10MOL    H17  346   0.156   0.287   0.990
   10MOL     N2  347   0.045   0.419   1.333
   10MOL     N3  348   8.694   0.591   1.070
   10MOL     H1  349   8.629   0.663   1.102
   10MOL     C1  350   0.176   0.444   1.116
   10MOL     C2  351   8.956   0.301   1.294
   10MOL     C3  352   8.839   0.487   0.935
   10MOL     C4  353   0.018   0.251   1.151
   10MOL     H2  354   0.048   0.147   1.162
   10MOL     C5  355   8.921   0.571   0.727
   10MOL     H3  356   0.012   0.560   0.638
   10MOL     C6  357   8.766   0.601   0.954
   10MOL     C7  358   8.810   0.399   1.045
   10MOL     C8  359   0.139   0.498   1.254
   10MOL     H4  360   0.233   0.500   1.309
   10MOL     C9  361   8.919   0.468   0.822
   10MOL     H5  362   0.008   0.378   0.808
   10MOL    C10  363   8.845   0.688   0.745
   10MOL     H6  364   8.847   0.766   0.669
   10MOL    C11  365   8.720   0.465   1.127
   10MOL     H7  366   8.673   0.432   1.219
   10MOL    C12  367   8.955   0.503   1.436
   10MOL     H8  368   0.019   0.468   1.534
   10MOL     H9  369   8.845   0.499   1.430
   10MOL    C13  370   0.035   0.645   1.406
   10MOL    H10  371   8.926   0.719   1.423
   10MOL    H11  372   0.122   0.667   1.471
   10MOL    C14  373   8.858   0.258   1.068
   10MOL    H12  374   8.875   0.209   0.972
   10MOL    H13  375   8.779   0.201   1.120
   10MOL    C15  376   8.766   0.704   0.860
   10MOL    H14  377   8.707   0.794   0.875
   10MOL    C16  378   0.081   0.639   1.260
   10MOL    H15  379   8.964   0.648   1.192
   10MOL    H16  380   0.155   0.716   1.236
   11MOL     O1  381   0.185   1.261   1.042
   11MOL     O2  382   0.583   1.091   1.365
   11MOL     N1  383   0.406   1.245   1.081
   11MOL    H17  384   0.421   1.286   0.990
   11MOL     N2  385   0.363   1.125   1.333
   11MOL     N3  386   0.373   0.761   1.070
   11MOL     H1  387   0.343   0.669   1.102
   11MOL     C1  388   0.275   1.225   1.116
   11MOL     C2  389   0.494   1.133   1.294
   11MOL     C3  390   0.391   0.939   0.935
   11MOL     C4  391   0.521   1.185   1.151
   11MOL     H2  392   0.596   1.263   1.162
   11MOL     C5  393   0.277   0.968   0.727
   11MOL     H3  394   0.256   1.025   0.638
   11MOL     C6  395   0.329   0.819   0.954
   11MOL     C7  396   0.482   0.958   1.045
   11MOL     C8  397   0.246   1.166   1.254
   11MOL     H4  398   0.198   1.247   1.309
   11MOL     C9  399   0.367   1.018   0.822
   11MOL     H5  400   0.416   1.112   0.808
   11MOL    C10  401   0.214   0.843   0.745
   11MOL     H6  402   0.145   0.806   0.670
   11MOL    C11  403   0.469   0.846   1.127
   11MOL     H7  404   0.521   0.823   1.219
   11MOL    C12  405   0.319   1.031   1.436
   11MOL     H8  406   0.333   1.078   1.534
   11MOL     H9  407   0.377   0.938   1.430
   11MOL    C13  408   0.171   1.003   1.406
   11MOL    H10  409   0.146   0.898   1.423
   11MOL    H11  410   0.109   1.067   1.471
   11MOL    C14  411   0.580   1.069   1.069
   11MOL    H12  412   0.614   1.109   0.973
   11MOL    H13  413   0.668   1.030   1.120
   11MOL    C15  414   0.239   0.767   0.860
   11MOL    H14  415   0.190   0.671   0.875
   11MOL    C16  416   0.153   1.045   1.260
   11MOL    H15  417   0.188   0.966   1.192
   11MOL    H16  418   0.049   1.071   1.236
   12MOL     O1  419   8.531   0.824   1.042
   12MOL     O2  420   8.480   1.254   1.365
   12MOL     N1  421   8.435   1.023   1.081
   12MOL    H17  422   8.392   1.016   0.990
   12MOL     N2  423   8.561   1.046   1.333
   12MOL     N3  424   8.871   1.237   1.070
   12MOL     H1  425   8.965   1.257   1.102
   12MOL     C1  426   8.518   0.920   1.116
   12MOL     C2  427   8.488   1.156   1.294
   12MOL     C3  428   8.708   1.164   0.935
   12MOL     C4  429   8.430   1.153   1.151
   12MOL     H2  430   8.324   1.180   1.162
   12MOL     C5  431   8.740   1.051   0.727
   12MOL     H3  432   8.700   1.004   0.638
   12MOL     C6  433   8.843   1.170   0.954
   12MOL     C7  434   8.646   1.233   1.045
   12MOL     C8  435   8.584   0.925   1.254
   12MOL     H4  436   8.538   0.843   1.309
   12MOL     C9  437   8.652   1.104   0.822
   12MOL     H5  438   8.545   1.099   0.808
   12MOL    C10  439   8.879   1.058   0.745
   12MOL     H6  440   8.945   1.018   0.669
   12MOL    C11  441   8.749   1.278   1.127
   12MOL     H7  442   8.744   1.335   1.219
   12MOL    C12  443   8.664   1.056   1.436
   12MOL     H8  444   8.616   1.044   1.534
   12MOL     H9  445   8.715   1.152   1.430
   12MOL    C13  446   8.762   0.942   1.406
   12MOL    H10  447   8.865   0.972   1.423
   12MOL    H11  448   8.738   0.856   1.471
   12MOL    C14  449   8.500   1.262   1.069
   12MOL    H12  450   8.449   1.272   0.973
   12MOL    H13  451   8.490   1.358   1.120
   12MOL    C15  452   8.933   1.118   0.860
   12MOL    H14  453   0.071   1.124   0.875
   12MOL    C16  454   8.735   0.905   1.260
   12MOL    H15  455   8.786   0.974   1.192
   12MOL    H16  456   8.765   0.802   1.236
   13MOL     O1  457   0.496   0.791   2.666
   13MOL     O2  458   0.842   1.050   2.989
   13MOL     N1  459   0.619   0.974   2.705
   13MOL    H17  460   0.591   1.008   2.614
   13MOL     N2  461   0.702   0.876   2.957
   13MOL     N3  462   1.022   0.704   2.694
   13MOL     H1  463   1.087   0.632   2.725
   13MOL     C1  464   0.572   0.850   2.740
   13MOL     C2  465   0.760   0.994   2.917
   13MOL     C3  466   0.877   0.808   2.559
   13MOL     C4  467   0.729   1.043   2.775
   13MOL     H2  468   0.699   1.148   2.786
   13MOL     C5  469   0.795   0.724   2.350
   13MOL     H3  470   0.735   0.735   2.261
   13MOL     C6  471   0.950   0.694   2.577
   13MOL     C7  472   0.906   0.896   2.669
   13MOL     C8  473   0.608   0.796   2.878
   13MOL     H4  474   0.514   0.794   2.932
   13MOL     C9  475   0.797   0.827   2.446
   13MOL     H5  476   0.740   0.917   2.432
   13MOL    C10  477   0.871   0.607   2.368
   13MOL     H6  478   0.869   0.529   2.293
   13MOL    C11  479   0.996   0.830   2.751
   13MOL     H7  480   1.043   0.862   2.843
   13MOL    C12  481   0.761   0.792   3.060
   13MOL     H8  482   0.728   0.827   3.158
   13MOL     H9  483   0.871   0.796   3.053
   13MOL    C13  484   0.712   0.650   3.030
   13MOL    H10  485   0.790   0.575   3.047
   13MOL    H11  486   0.626   0.628   3.095
   13MOL    C14  487   0.859   1.037   2.692
   13MOL    H12  488   0.841   1.086   2.596
   13MOL    H13  489   0.937   1.094   2.744
   13MOL    C15  490   0.950   0.591   2.484
   13MOL    H14  491   1.009   0.501   2.498
   13MOL    C16  492   0.666   0.655   2.884
   13MOL    H15  493   0.752   0.646   2.816
   13MOL    H16  494   0.592   0.578   2.860
   14MOL     O1  495   0.562   0.034   2.666
   14MOL     O2  496   0.165   0.204   2.989
   14MOL     N1  497   0.342   0.050   2.705
   14MOL    H17  498   0.326   0.008   2.614
   14MOL     N2  499   0.385   0.170   2.957
   14MOL     N3  500   0.374   0.534   2.694
   14MOL     H1  501   0.404   0.626   2.725
   14MOL     C1  502   0.472   0.070   2.740
   14MOL     C2  503   0.254   0.162   2.917
   14MOL     C3  504   0.356   0.356   2.559
   14MOL     C4  505   0.227   0.110   2.775
   14MOL     H2  506   0.151   0.032   2.786
   14MOL     C5  507   0.471   0.327   2.350
   14MOL     H3  508   0.491   0.269   2.261
   14MOL     C6  509   0.419   0.476   2.577
   14MOL     C7  510   0.266   0.337   2.668
   14MOL     C8  511   0.501   0.129   2.878
   14MOL     H4  512   0.550   0.048   2.932
   14MOL     C9  513   0.381   0.277   2.446
   14MOL     H5  514   0.331   0.182   2.432
   14MOL    C10  515   0.534   0.451   2.369
   14MOL     H6  516   0.602   0.488   2.293
   14MOL    C11  517   0.278   0.448   2.751
   14MOL     H7  518   0.226   0.472   2.843
   14MOL    C12  519   0.429   0.264   3.060
   14MOL     H8  520   0.415   0.217   3.158
   14MOL     H9  521   0.370   0.356   3.053
   14MOL    C13  522   0.576   0.291   3.030
   14MOL    H10  523   0.602   0.396   3.047
   14MOL    H11  524   0.638   0.228   3.095
   14MOL    C14  525   0.168   0.225   2.692
   14MOL    H12  526   0.134   0.185   2.596
   14MOL    H13  527   0.079   0.264   2.744
   14MOL    C15  528   0.508   0.528   2.484
   14MOL    H14  529   0.557   0.624   2.498
   14MOL    C16  530   0.594   0.250   2.884
   14MOL    H15  531   0.559   0.328   2.816
   14MOL    H16  532   0.698   0.224   2.860
   15MOL     O1  533   1.184   0.470   2.666
   15MOL     O2  534   1.236   0.040   2.989
   15MOL     N1  535   1.281   0.271   2.705
   15MOL    H17  536   1.325   0.278   2.614
   15MOL     N2  537   1.155   0.249   2.957
   15MOL     N3  538   0.845   0.057   2.694
   15MOL     H1  539   0.751   0.037   2.725
   15MOL     C1  540   1.198   0.374   2.740
   15MOL     C2  541   1.228   0.139   2.917
   15MOL     C3  542   1.009   0.131   2.559
   15MOL     C4  543   1.286   0.141   2.775
   15MOL     H2  544   1.392   0.115   2.786
   15MOL     C5  545   0.976   0.244   2.350
   15MOL     H3  546   1.016   0.291   2.261
   15MOL     C6  547   0.873   0.125   2.577
   15MOL     C7  548   1.070   0.062   2.668
   15MOL     C8  549   1.133   0.370   2.878
   15MOL     H4  550   1.178   0.452   2.932
   15MOL     C9  551   1.064   0.191   2.446
   15MOL     H5  552   1.171   0.195   2.432
   15MOL    C10  553   0.837   0.236   2.368
   15MOL     H6  554   0.771   0.277   2.293
   15MOL    C11  555   0.968   0.017   2.751
   15MOL     H7  556   5.457   7.728   2.843
   15MOL    C12  557   1.052   0.239   3.060
   15MOL     H8  558   1.100   0.251   3.158
   15MOL     H9  559   1.001   0.143   3.053
   15MOL    C13  560   0.954   0.353   3.030
   15MOL    H10  561   0.851   0.323   3.047
   15MOL    H11  562   0.978   0.439   3.095
   15MOL    C14  563   1.216   0.033   2.692
   15MOL    H12  564   1.268   0.023   2.596
   15MOL    H13  565   5.711   7.704   2.744
   15MOL    C15  566   0.783   0.176   2.484
   15MOL    H14  567   0.676   0.171   2.498
   15MOL    C16  568   0.982   0.390   2.884
   15MOL    H15  569   0.931   0.320   2.816
   15MOL    H16  570   0.952   0.493   2.860
   16MOL     O1  571   0.252   0.503   2.125
   16MOL     O2  572   8.874   0.245   2.448
   16MOL     N1  573   0.128   0.321   2.164
   16MOL    H17  574   0.156   0.286   2.073
   16MOL     N2  575   0.045   0.418   2.416
   16MOL     N3  576   8.694   0.591   2.153
   16MOL     H1  577   8.629   0.663   2.184
   16MOL     C1  578   0.176   0.444   2.198
   16MOL     C2  579   8.956   0.301   2.376
   16MOL     C3  580   8.839   0.487   2.018
   16MOL     C4  581   0.018   0.251   2.234
   16MOL     H2  582   0.048   0.147   2.245
   16MOL     C5  583   8.921   0.571   1.809
   16MOL     H3  584   0.012   0.560   1.720
   16MOL     C6  585   8.766   0.601   2.036
   16MOL     C7  586   8.810   0.399   2.127
   16MOL     C8  587   0.139   0.498   2.336
   16MOL     H4  588   0.233   0.500   2.391
   16MOL     C9  589   8.919   0.468   1.905
   16MOL     H5  590   0.008   0.378   1.891
   16MOL    C10  591   8.845   0.688   1.827
   16MOL     H6  592   8.847   0.765   1.752
   16MOL    C11  593   8.720   0.465   2.210
   16MOL     H7  594   8.673   0.432   2.302
   16MOL    C12  595   8.955   0.503   2.519
   16MOL     H8  596   0.019   0.468   2.617
   16MOL     H9  597   8.845   0.499   2.512
   16MOL    C13  598   0.035   0.645   2.489
   16MOL    H10  599   8.926   0.719   2.505
   16MOL    H11  600   0.122   0.667   2.553
   16MOL    C14  601   8.858   0.258   2.151
   16MOL    H12  602   8.875   0.209   2.055
   16MOL    H13  603   8.779   0.201   2.202
   16MOL    C15  604   8.766   0.704   1.943
   16MOL    H14  605   8.707   0.794   1.957
   16MOL    C16  606   0.081   0.639   2.342
   16MOL    H15  607   8.964   0.648   2.275
   16MOL    H16  608   0.155   0.716   2.318
   17MOL     O1  609   0.185   1.261   2.125
   17MOL     O2  610   0.583   1.091   2.448
   17MOL     N1  611   0.406   1.245   2.164
   17MOL    H17  612   0.421   1.286   2.072
   17MOL     N2  613   0.363   1.125   2.416
   17MOL     N3  614   0.373   0.761   2.153
   17MOL     H1  615   0.343   0.669   2.184
   17MOL     C1  616   0.275   1.225   2.198
   17MOL     C2  617   0.494   1.133   2.376
   17MOL     C3  618   0.391   0.939   2.018
   17MOL     C4  619   0.521   1.185   2.234
   17MOL     H2  620   0.596   1.263   2.244
   17MOL     C5  621   0.277   0.968   1.809
   17MOL     H3  622   0.256   1.026   1.720
   17MOL     C6  623   0.329   0.819   2.036
   17MOL     C7  624   0.482   0.958   2.127
   17MOL     C8  625   0.246   1.166   2.336
   17MOL     H4  626   0.198   1.247   2.391
   17MOL     C9  627   0.367   1.018   1.905
   17MOL     H5  628   0.416   1.112   1.891
   17MOL    C10  629   0.214   0.843   1.827
   17MOL     H6  630   0.145   0.806   1.752
   17MOL    C11  631   0.469   0.846   2.210
   17MOL     H7  632   0.521   0.822   2.302
   17MOL    C12  633   0.319   1.031   2.519
   17MOL     H8  634   0.333   1.077   2.617
   17MOL     H9  635   0.377   0.938   2.512
   17MOL    C13  636   0.171   1.003   2.489
   17MOL    H10  637   0.146   0.898   2.505
   17MOL    H11  638   0.109   1.067   2.553
   17MOL    C14  639   0.580   1.069   2.151
   17MOL    H12  640   0.614   1.109   2.055
   17MOL    H13  641   0.668   1.030   2.202
   17MOL    C15  642   0.239   0.767   1.943
   17MOL    H14  643   0.190   0.671   1.957
   17MOL    C16  644   0.153   1.045   2.343
   17MOL    H15  645   0.188   0.966   2.275
   17MOL    H16  646   0.049   1.071   2.319
   18MOL     O1  647   8.531   0.824   2.125
   18MOL     O2  648   8.480   1.254   2.448
   18MOL     N1  649   8.435   1.023   2.164
   18MOL    H17  650   8.392   1.016   2.072
   18MOL     N2  651   8.561   1.046   2.416
   18MOL     N3  652   8.871   1.237   2.153
   18MOL     H1  653   8.965   1.257   2.184
   18MOL     C1  654   8.518   0.920   2.198
   18MOL     C2  655   8.488   1.156   2.376
   18MOL     C3  656   8.708   1.164   2.018
   18MOL     C4  657   8.430   1.153   2.234
   18MOL     H2  658   8.324   1.180   2.244
   18MOL     C5  659   8.740   1.051   1.809
   18MOL     H3  660   8.700   1.004   1.720
   18MOL     C6  661   8.843   1.170   2.036
   18MOL     C7  662   8.646   1.233   2.127
   18MOL     C8  663   8.584   0.925   2.336
   18MOL     H4  664   8.538   0.843   2.391
   18MOL     C9  665   8.652   1.104   1.905
   18MOL     H5  666   8.545   1.099   1.891
   18MOL    C10  667   8.879   1.058   1.827
   18MOL     H6  668   8.945   1.018   1.752
   18MOL    C11  669   8.749   1.278   2.210
   18MOL     H7  670   8.744   1.335   2.302
   18MOL    C12  671   8.664   1.055   2.519
   18MOL     H8  672   8.616   1.044   2.617
   18MOL     H9  673   8.715   1.152   2.512
   18MOL    C13  674   8.762   0.942   2.489
   18MOL    H10  675   8.865   0.972   2.505
   18MOL    H11  676   8.738   0.856   2.553
   18MOL    C14  677   8.500   1.262   2.151
   18MOL    H12  678   8.449   1.272   2.055
   18MOL    H13  679   8.490   1.358   2.202
   18MOL    C15  680   8.933   1.118   1.942
   18MOL    H14  681   0.071   1.124   1.957
   18MOL    C16  682   8.735   0.905   2.342
   18MOL    H15  683   8.786   0.975   2.275
   18MOL    H16  684   8.765   0.802   2.319
   19MOL     O1  685   0.496   0.791   3.748
   19MOL     O2  686   0.842   1.050   4.072
   19MOL     N1  687   0.619   0.974   3.788
   19MOL    H17  688   0.591   1.008   3.696
   19MOL     N2  689   0.702   0.876   4.040
   19MOL     N3  690   1.023   0.704   3.776
   19MOL     H1  691   1.087   0.632   3.808
   19MOL     C1  692   0.572   0.850   3.822
   19MOL     C2  693   0.760   0.994   4.000
   19MOL     C3  694   0.877   0.808   3.641
   19MOL     C4  695   0.729   1.044   3.858
   19MOL     H2  696   0.699   1.148   3.868
   19MOL     C5  697   0.795   0.724   3.433
   19MOL     H3  698   0.735   0.735   3.344
   19MOL     C6  699   0.950   0.694   3.660
   19MOL     C7  700   0.906   0.896   3.751
   19MOL     C8  701   0.608   0.796   3.960
   19MOL     H4  702   0.514   0.794   4.015
   19MOL     C9  703   0.797   0.826   3.528
   19MOL     H5  704   0.740   0.917   3.515
   19MOL    C10  705   0.871   0.607   3.451
   19MOL     H6  706   0.869   0.529   3.375
   19MOL    C11  707   0.996   0.830   3.833
   19MOL     H7  708   1.043   0.862   3.926
   19MOL    C12  709   0.761   0.792   4.143
   19MOL     H8  710   0.728   0.827   4.240
   19MOL     H9  711   0.871   0.796   4.136
   19MOL    C13  712   0.712   0.650   4.113
   19MOL    H10  713   0.790   0.575   4.129
   19MOL    H11  714   0.625   0.627   4.177
   19MOL    C14  715   0.859   1.037   3.775
   19MOL    H12  716   0.841   1.086   3.679
   19MOL    H13  717   0.937   1.094   3.826
   19MOL    C15  718   0.950   0.591   3.566
   19MOL    H14  719   1.009   0.501   3.581
   19MOL    C16  720   0.666   0.655   3.966
   19MOL    H15  721   0.752   0.646   3.898
   19MOL    H16  722   0.592   0.578   3.942
   20MOL     O1  723   0.562   0.034   3.748
   20MOL     O2  724   0.165   0.204   4.072
   20MOL     N1  725   0.342   0.049   3.788
   20MOL    H17  726   0.326   0.008   3.696
   20MOL     N2  727   0.385   0.170   4.040
   20MOL     N3  728   0.374   0.534   3.776
   20MOL     H1  729   0.404   0.626   3.808
   20MOL     C1  730   0.472   0.070   3.822
   20MOL     C2  731   0.254   0.162   4.000
   20MOL     C3  732   0.357   0.356   3.641
   20MOL     C4  733   0.226   0.110   3.858
   20MOL     H2  734   0.151   0.032   3.868
   20MOL     C5  735   0.471   0.327   3.433
   20MOL     H3  736   0.491   0.269   3.344
   20MOL     C6  737   0.419   0.476   3.660
   20MOL     C7  738   0.266   0.337   3.751
   20MOL     C8  739   0.501   0.129   3.960
   20MOL     H4  740   0.550   0.048   4.015
   20MOL     C9  741   0.381   0.277   3.529
   20MOL     H5  742   0.331   0.182   3.515
   20MOL    C10  743   0.534   0.451   3.451
   20MOL     H6  744   0.602   0.488   3.375
   20MOL    C11  745   0.278   0.448   3.833
   20MOL     H7  746   0.226   0.472   3.925
   20MOL    C12  747   0.429   0.264   4.143
   20MOL     H8  748   0.415   0.217   4.240
   20MOL     H9  749   0.370   0.356   4.136
   20MOL    C13  750   0.576   0.291   4.113
   20MOL    H10  751   0.602   0.396   4.129
   20MOL    H11  752   0.639   0.228   4.177
   20MOL    C14  753   0.168   0.225   3.775
   20MOL    H12  754   0.134   0.185   3.679
   20MOL    H13  755   0.079   0.264   3.826
   20MOL    C15  756   0.508   0.528   3.566
   20MOL    H14  757   0.557   0.624   3.581
   20MOL    C16  758   0.594   0.250   3.966
   20MOL    H15  759   0.559   0.329   3.898
   20MOL    H16  760   0.698   0.224   3.942
   21MOL     O1  761   1.185   0.470   3.748
   21MOL     O2  762   1.236   0.040   4.072
   21MOL     N1  763   1.281   0.271   3.788
   21MOL    H17  764   1.325   0.278   3.696
   21MOL     N2  765   1.155   0.249   4.040
   21MOL     N3  766   0.845   0.057   3.776
   21MOL     H1  767   0.751   0.037   3.808
   21MOL     C1  768   1.198   0.374   3.822
   21MOL     C2  769   1.228   0.139   4.000
   21MOL     C3  770   1.009   0.131   3.641
   21MOL     C4  771   1.286   0.141   3.858
   21MOL     H2  772   1.392   0.115   3.869
   21MOL     C5  773   0.976   0.244   3.433
   21MOL     H3  774   1.016   0.291   3.344
   21MOL     C6  775   0.873   0.124   3.660
   21MOL     C7  776   1.070   0.062   3.751
   21MOL     C8  777   1.133   0.370   3.960
   21MOL     H4  778   1.178   0.452   4.015
   21MOL     C9  779   1.064   0.191   3.528
   21MOL     H5  780   1.171   0.196   3.515
   21MOL    C10  781   0.837   0.236   3.451
   21MOL     H6  782   0.771   0.277   3.375
   21MOL    C11  783   0.968   0.017   3.833
   21MOL     H7  784   5.457   7.727   3.925
   21MOL    C12  785   1.052   0.239   4.143
   21MOL     H8  786   1.100   0.251   4.240
   21MOL     H9  787   1.001   0.143   4.136
   21MOL    C13  788   0.954   0.353   4.113
   21MOL    H10  789   0.851   0.323   4.129
   21MOL    H11  790   0.978   0.439   4.177
   21MOL    C14  791   1.216   0.033   3.775
   21MOL    H12  792   1.268   0.023   3.679
   21MOL    H13  793   5.711   7.704   3.826
   21MOL    C15  794   0.783   0.176   3.566
   21MOL    H14  795   0.676   0.171   3.581
   21MOL    C16  796   0.982   0.390   3.966
   21MOL    H15  797   0.931   0.320   3.898
   21MOL    H16  798   0.952   0.493   3.942
   22MOL     O1  799   0.252   0.503   3.207
   22MOL     O2  800   8.874   0.245   3.530
   22MOL     N1  801   0.128   0.321   3.247
   22MOL    H17  802   0.156   0.287   3.155
   22MOL     N2  803   0.045   0.419   3.498
   22MOL     N3  804   8.694   0.591   3.235
   22MOL     H1  805   8.629   0.663   3.267
   22MOL     C1  806   0.176   0.444   3.281
   22MOL     C2  807   8.956   0.301   3.459
   22MOL     C3  808   8.839   0.487   3.100
   22MOL     C4  809   0.018   0.251   3.316
   22MOL     H2  810   0.048   0.147   3.327
   22MOL     C5  811   8.921   0.571   2.892
   22MOL     H3  812   0.012   0.560   2.803
   22MOL     C6  813   8.766   0.601   3.119
   22MOL     C7  814   8.810   0.399   3.210
   22MOL     C8  815   0.139   0.498   3.419
   22MOL     H4  816   0.233   0.500   3.474
   22MOL     C9  817   8.919   0.468   2.987
   22MOL     H5  818   0.008   0.378   2.973
   22MOL    C10  819   8.845   0.688   2.910
   22MOL     H6  820   8.847   0.766   2.834
   22MOL    C11  821   8.720   0.465   3.292
   22MOL     H7  822   8.673   0.432   3.384
   22MOL    C12  823   8.955   0.503   3.601
   22MOL     H8  824   0.019   0.468   3.699
   22MOL     H9  825   8.845   0.499   3.595
   22MOL    C13  826   0.035   0.645   3.571
   22MOL    H10  827   8.926   0.719   3.588
   22MOL    H11  828   0.122   0.667   3.636
   22MOL    C14  829   8.858   0.258   3.233
   22MOL    H12  830   8.875   0.209   3.137
   22MOL    H13  831   8.779   0.201   3.285
   22MOL    C15  832   8.766   0.704   3.025
   22MOL    H14  833   8.707   0.794   3.040
   22MOL    C16  834   0.081   0.639   3.425
   22MOL    H15  835   8.964   0.648   3.357
   22MOL    H16  836   0.155   0.716   3.401
   23MOL     O1  837   0.185   1.261   3.207
   23MOL     O2  838   0.583   1.091   3.530
   23MOL     N1  839   0.406   1.245   3.246
   23MOL    H17  840   0.421   1.286   3.155
   23MOL     N2  841   0.363   1.125   3.498
   23MOL     N3  842   0.373   0.761   3.235
   23MOL     H1  843   0.343   0.669   3.267
   23MOL     C1  844   0.275   1.225   3.281
   23MOL     C2  845   0.494   1.133   3.459
   23MOL     C3  846   0.391   0.939   3.100
   23MOL     C4  847   0.521   1.185   3.316
   23MOL     H2  848   0.596   1.263   3.327
   23MOL     C5  849   0.277   0.968   2.892
   23MOL     H3  850   0.256   1.025   2.803
   23MOL     C6  851   0.329   0.819   3.119
   23MOL     C7  852   0.482   0.958   3.210
   23MOL     C8  853   0.246   1.166   3.419
   23MOL     H4  854   0.198   1.247   3.474
   23MOL     C9  855   0.367   1.018   2.987
   23MOL     H5  856   0.416   1.112   2.973
   23MOL    C10  857   0.214   0.843   2.910
   23MOL     H6  858   0.145   0.806   2.835
   23MOL    C11  859   0.469   0.846   3.292
   23MOL     H7  860   0.521   0.823   3.384
   23MOL    C12  861   0.319   1.031   3.601
   23MOL     H8  862   0.333   1.078   3.699
   23MOL     H9  863   0.377   0.938   3.595
   23MOL    C13  864   0.171   1.003   3.571
   23MOL    H10  865   0.146   0.898   3.588
   23MOL    H11  866   0.109   1.067   3.636
   23MOL    C14  867   0.580   1.069   3.234
   23MOL    H12  868   0.614   1.109   3.138
   23MOL    H13  869   0.668   1.030   3.285
   23MOL    C15  870   0.239   0.767   3.025
   23MOL    H14  871   0.190   0.671   3.040
   23MOL    C16  872   0.153   1.045   3.425
   23MOL    H15  873   0.188   0.966   3.357
   23MOL    H16  874   0.049   1.071   3.401
   24MOL     O1  875   8.531   0.824   3.207
   24MOL     O2  876   8.480   1.254   3.530
   24MOL     N1  877   8.435   1.023   3.246
   24MOL    H17  878   8.392   1.016   3.155
   24MOL     N2  879   8.561   1.046   3.498
   24MOL     N3  880   8.871   1.237   3.235
   24MOL     H1  881   8.965   1.257   3.267
   24MOL     C1  882   8.518   0.920   3.281
   24MOL     C2  883   8.488   1.156   3.459
   24MOL     C3  884   8.708   1.164   3.100
   24MOL     C4  885   8.430   1.153   3.316
   24MOL     H2  886   8.324   1.180   3.327
   24MOL     C5  887   8.740   1.051   2.892
   24MOL     H3  888   8.700   1.004   2.803
   24MOL     C6  889   8.843   1.170   3.119
   24MOL     C7  890   8.646   1.233   3.210
   24MOL     C8  891   8.584   0.925   3.419
   24MOL     H4  892   8.538   0.843   3.474
   24MOL     C9  893   8.652   1.104   2.987
   24MOL     H5  894   8.545   1.099   2.973
   24MOL    C10  895   8.879   1.058   2.910
   24MOL     H6  896   8.945   1.018   2.834
   24MOL    C11  897   8.749   1.278   3.292
   24MOL     H7  898   8.744   1.335   3.384
   24MOL    C12  899   8.664   1.056   3.601
   24MOL     H8  900   8.616   1.044   3.699
   24MOL     H9  901   8.715   1.152   3.595
   24MOL    C13  902   8.762   0.942   3.571
   24MOL    H10  903   8.865   0.972   3.588
   24MOL    H11  904   8.738   0.856   3.636
   24MOL    C14  905   8.500   1.262   3.234
   24MOL    H12  906   8.449   1.272   3.138
   24MOL    H13  907   8.490   1.358   3.285
   24MOL    C15  908   8.933   1.118   3.025
   24MOL    H14  909   0.071   1.124   3.040
   24MOL    C16  910   8.735   0.905   3.425
   24MOL    H15  911   8.786   0.974   3.357
   24MOL    H16  912   8.765   0.802   3.401
   25MOL     O1  913   0.496   0.791   4.831
   25MOL     O2  914   0.842   1.050   5.154
   25MOL     N1  915   0.619   0.974   4.870
   25MOL    H17  916   0.591   1.008   4.779
   25MOL     N2  917   0.702   0.876   5.122
   25MOL     N3  918   1.022   0.704   4.859
   25MOL     H1  919   1.087   0.632   4.890
   25MOL     C1  920   0.572   0.850   4.905
   25MOL     C2  921   0.760   0.994   5.082
   25MOL     C3  922   0.877   0.808   4.724
   25MOL     C4  923   0.729   1.043   4.940
   25MOL     H2  924   0.699   1.148   4.951
   25MOL     C5  925   0.795   0.724   4.515
   25MOL     H3  926   0.735   0.735   4.426
   25MOL     C6  927   0.950   0.694   4.742
   25MOL     C7  928   0.906   0.896   4.834
   25MOL     C8  929   0.608   0.796   5.043
   25MOL     H4  930   0.514   0.794   5.097
   25MOL     C9  931   0.797   0.827   4.611
   25MOL     H5  932   0.740   0.917   4.597
   25MOL    C10  933   0.871   0.607   4.533
   25MOL     H6  934   0.869   0.529   4.458
   25MOL    C11  935   0.996   0.830   4.916
   25MOL     H7  936   1.043   0.862   5.008
   25MOL    C12  937   0.761   0.792   5.225
   25MOL     H8  938   0.728   0.827   5.323
   25MOL     H9  939   0.871   0.796   5.218
   25MOL    C13  940   0.712   0.650   5.195
   25MOL    H10  941   0.790   0.575   5.212
   25MOL    H11  942   0.626   0.628   5.260
   25MOL    C14  943   0.859   1.037   4.857
   25MOL    H12  944   0.841   1.086   4.761
   25MOL    H13  945   0.937   1.094   4.909
   25MOL    C15  946   0.950   0.591   4.649
   25MOL    H14  947   1.009   0.501   4.663
   25MOL    C16  948   0.666   0.655   5.049
   25MOL    H15  949   0.752   0.646   4.981
   25MOL    H16  950   0.592   0.578   5.025
   26MOL     O1  951   0.562   0.034   4.831
   26MOL     O2  952   0.165   0.204   5.154
   26MOL     N1  953   0.342   0.050   4.870
   26MOL    H17  954   0.326   0.008   4.779
   26MOL     N2  955   0.385   0.170   5.122
   26MOL     N3  956   0.374   0.534   4.859
   26MOL     H1  957   0.404   0.626   4.890
   26MOL     C1  958   0.472   0.070   4.905
   26MOL     C2  959   0.254   0.162   5.082
   26MOL     C3  960   0.356   0.356   4.724
   26MOL     C4  961   0.227   0.110   4.940
   26MOL     H2  962   0.151   0.032   4.951
   26MOL     C5  963   0.471   0.327   4.515
   26MOL     H3  964   0.491   0.269   4.426
   26MOL     C6  965   0.419   0.476   4.742
   26MOL     C7  966   0.266   0.337   4.833
   26MOL     C8  967   0.501   0.129   5.043
   26MOL     H4  968   0.550   0.048   5.097
   26MOL     C9  969   0.381   0.277   4.611
   26MOL     H5  970   0.331   0.182   4.597
   26MOL    C10  971   0.534   0.451   4.534
   26MOL     H6  972   0.602   0.488   4.458
   26MOL    C11  973   0.278   0.448   4.916
   26MOL     H7  974   0.226   0.472   5.008
   26MOL    C12  975   0.429   0.264   5.225
   26MOL     H8  976   0.415   0.217   5.323
   26MOL     H9  977   0.370   0.356   5.218
   26MOL    C13  978   0.576   0.291   5.195
   26MOL    H10  979   0.602   0.396   5.212
   26MOL    H11  980   0.638   0.228   5.260
   26MOL    C14  981   0.168   0.225   4.857
   26MOL    H12  982   0.134   0.185   4.761
   26MOL    H13  983   0.079   0.264   4.909
   26MOL    C15  984   0.508   0.528   4.649
   26MOL    H14  985   0.557   0.624   4.663
   26MOL    C16  986   0.594   0.250   5.049
   26MOL    H15  987   0.559   0.328   4.981
   26MOL    H16  988   0.698   0.224   5.025
   27MOL     O1  989   1.184   0.470   4.831
   27MOL     O2  990   1.236   0.040   5.154
   27MOL     N1  991   1.281   0.271   4.870
   27MOL    H17  992   1.325   0.278   4.779
   27MOL     N2  993   1.155   0.249   5.122
   27MOL     N3  994   0.845   0.057   4.859
   27MOL     H1  995   0.751   0.037   4.890
   27MOL     C1  996   1.198   0.374   4.905
   27MOL     C2  997   1.228   0.139   5.082
   27MOL     C3  998   1.009   0.131   4.724
   27MOL     C4  999   1.286   0.141   4.940
   27MOL     H2 1000   1.392   0.115   4.951
   27MOL     C5 1001   0.976   0.244   4.515
   27MOL     H3 1002   1.016   0.291   4.426
   27MOL     C6 1003   0.873   0.125   4.742
   27MOL     C7 1004   1.070   0.062   4.833
   27MOL     C8 1005   1.133   0.370   5.043
   27MOL     H4 1006   1.178   0.452   5.097
   27MOL     C9 1007   1.064   0.191   4.611
   27MOL     H5 1008   1.171   0.195   4.597
   27MOL    C10 1009   0.837   0.236   4.533
   27MOL     H6 1010   0.771   0.277   4.458
   27MOL    C11 1011   0.968   0.017   4.916
   27MOL     H7 1012   5.457   7.727   5.008
   27MOL    C12 1013   1.052   0.239   5.225
   27MOL     H8 1014   1.100   0.251   5.323
   27MOL     H9 1015   1.001   0.143   5.218
   27MOL    C13 1016   0.954   0.353   5.195
   27MOL    H10 1017   0.851   0.323   5.212
   27MOL    H11 1018   0.978   0.439   5.260
   27MOL    C14 1019   1.216   0.033   4.857
   27MOL    H12 1020   1.268   0.023   4.761
   27MOL    H13 1021   5.711   7.704   4.909
   27MOL    C15 1022   0.783   0.176   4.649
   27MOL    H14 1023   0.676   0.171   4.663
   27MOL    C16 1024   0.982   0.390   5.049
   27MOL    H15 1025   0.931   0.320   4.981
   27MOL    H16 1026   0.952   0.493   5.025
   28MOL     O1 1027   0.252   0.503   4.290
   28MOL     O2 1028   8.874   0.245   4.613
   28MOL     N1 1029   0.128   0.321   4.329
   28MOL    H17 1030   0.156   0.286   4.238
   28MOL     N2 1031   0.045   0.418   4.581
   28MOL     N3 1032   8.694   0.591   4.318
   28MOL     H1 1033   8.629   0.663   4.349
   28MOL     C1 1034   0.176   0.444   4.363
   28MOL     C2 1035   8.956   0.301   4.541
   28MOL     C3 1036   8.839   0.487   4.183
   28MOL     C4 1037   0.018   0.251   4.399
   28MOL     H2 1038   0.048   0.147   4.410
   28MOL     C5 1039   8.921   0.571   3.974
   28MOL     H3 1040   0.012   0.560   3.885
   28MOL     C6 1041   8.766   0.601   4.201
   28MOL     C7 1042   8.810   0.399   4.292
   28MOL     C8 1043   0.139   0.498   4.501
   28MOL     H4 1044   0.233   0.500   4.556
   28MOL     C9 1045   8.919   0.468   4.070
   28MOL     H5 1046   0.008   0.378   4.056
   28MOL    C10 1047   8.845   0.688   3.992
   28MOL     H6 1048   8.847   0.765   3.917
   28MOL    C11 1049   8.720   0.465   4.375
   28MOL     H7 1050   8.673   0.432   4.467
   28MOL    C12 1051   8.955   0.503   4.684
   28MOL     H8 1052   0.019   0.468   4.782
   28MOL     H9 1053   8.845   0.499   4.677
   28MOL    C13 1054   0.035   0.645   4.654
   28MOL    H10 1055   8.926   0.719   4.670
   28MOL    H11 1056   0.122   0.667   4.718
   28MOL    C14 1057   8.858   0.258   4.316
   28MOL    H12 1058   8.875   0.209   4.220
   28MOL    H13 1059   8.779   0.201   4.367
   28MOL    C15 1060   8.766   0.704   4.108
   28MOL    H14 1061   8.707   0.794   4.122
   28MOL    C16 1062   0.081   0.639   4.507
   28MOL    H15 1063   8.964   0.648   4.440
   28MOL    H16 1064   0.155   0.716   4.483
   29MOL     O1 1065   0.185   1.261   4.290
   29MOL     O2 1066   0.583   1.091   4.613
   29MOL     N1 1067   0.406   1.245   4.329
   29MOL    H17 1068   0.421   1.286   4.237
   29MOL     N2 1069   0.363   1.125   4.581
   29MOL     N3 1070   0.373   0.761   4.318
   29MOL     H1 1071   0.343   0.669   4.349
   29MOL     C1 1072   0.275   1.225   4.363
   29MOL     C2 1073   0.494   1.133   4.541
   29MOL     C3 1074   0.391   0.939   4.183
   29MOL     C4 1075   0.521   1.185   4.399
   29MOL     H2 1076   0.596   1.263   4.409
   29MOL     C5 1077   0.277   0.968   3.974
   29MOL     H3 1078   0.256   1.026   3.885
   29MOL     C6 1079   0.329   0.819   4.201
   29MOL     C7 1080   0.482   0.958   4.292
   29MOL     C8 1081   0.246   1.166   4.501
   29MOL     H4 1082   0.198   1.247   4.556
   29MOL     C9 1083   0.367   1.018   4.070
   29MOL     H5 1084   0.416   1.112   4.056
   29MOL    C10 1085   0.214   0.843   3.992
   29MOL     H6 1086   0.145   0.806   3.917
   29MOL    C11 1087   0.469   0.846   4.375
   29MOL     H7 1088   0.521   0.822   4.467
   29MOL    C12 1089   0.319   1.031   4.684
   29MOL     H8 1090   0.333   1.077   4.782
   29MOL     H9 1091   0.377   0.938   4.677
   29MOL    C13 1092   0.171   1.003   4.654
   29MOL    H10 1093   0.146   0.898   4.670
   29MOL    H11 1094   0.109   1.067   4.718
   29MOL    C14 1095   0.580   1.069   4.316
   29MOL    H12 1096   0.614   1.109   4.220
   29MOL    H13 1097   0.668   1.030   4.367
   29MOL    C15 1098   0.239   0.767   4.108
   29MOL    H14 1099   0.190   0.671   4.122
   29MOL    C16 1100   0.153   1.045   4.508
   29MOL    H15 1101   0.188   0.966   4.440
   29MOL    H16 1102   0.049   1.071   4.484
   30MOL     O1 1103   8.531   0.824   4.290
   30MOL     O2 1104   8.480   1.254   4.613
   30MOL     N1 1105   8.435   1.023   4.329
   30MOL    H17 1106   8.392   1.016   4.237
   30MOL     N2 1107   8.561   1.046   4.581
   30MOL     N3 1108   8.871   1.237   4.318
   30MOL     H1 1109   8.965   1.257   4.349
   30MOL     C1 1110   8.518   0.920   4.363
   30MOL     C2 1111   8.488   1.156   4.541
   30MOL     C3 1112   8.708   1.164   4.183
   30MOL     C4 1113   8.430   1.153   4.399
   30MOL     H2 1114   8.324   1.180   4.409
   30MOL     C5 1115   8.740   1.051   3.974
   30MOL     H3 1116   8.700   1.004   3.885
   30MOL     C6 1117   8.843   1.170   4.201
   30MOL     C7 1118   8.646   1.233   4.292
   30MOL     C8 1119   8.584   0.925   4.501
   30MOL     H4 1120   8.538   0.843   4.556
   30MOL     C9 1121   8.652   1.104   4.070
   30MOL     H5 1122   8.545   1.099   4.056
   30MOL    C10 1123   8.879   1.058   3.992
   30MOL     H6 1124   8.945   1.018   3.917
   30MOL    C11 1125   8.749   1.278   4.375
   30MOL     H7 1126   8.744   1.335   4.467
   30MOL    C12 1127   8.664   1.055   4.684
   30MOL     H8 1128   8.616   1.044   4.782
   30MOL     H9 1129   8.715   1.152   4.677
   30MOL    C13 1130   8.762   0.942   4.654
   30MOL    H10 1131   8.865   0.972   4.670
   30MOL    H11 1132   8.738   0.856   4.718
   30MOL    C14 1133   8.500   1.262   4.316
   30MOL    H12 1134   8.449   1.272   4.220
   30MOL    H13 1135   8.490   1.358   4.367
   30MOL    C15 1136   8.933   1.118   4.107
   30MOL    H14 1137   0.071   1.124   4.122
   30MOL    C16 1138   8.735   0.905   4.507
   30MOL    H15 1139   8.786   0.975   4.440
   30MOL    H16 1140   8.765   0.802   4.484
   31MOL     O1 1141   0.496   0.791   5.913
   31MOL     O2 1142   0.842   1.050   6.237
   31MOL     N1 1143   0.619   0.974   5.953
   31MOL    H17 1144   0.591   1.008   5.861
   31MOL     N2 1145   0.702   0.876   6.205
   31MOL     N3 1146   1.023   0.704   5.941
   31MOL     H1 1147   1.087   0.632   5.973
   31MOL     C1 1148   0.572   0.850   5.987
   31MOL     C2 1149   0.760   0.994   6.165
   31MOL     C3 1150   0.877   0.808   5.806
   31MOL     C4 1151   0.729   1.044   6.023
   31MOL     H2 1152   0.699   1.148   6.033
   31MOL     C5 1153   0.795   0.724   5.598
   31MOL     H3 1154   0.735   0.735   5.509
   31MOL     C6 1155   0.950   0.694   5.825
   31MOL     C7 1156   0.906   0.896   5.916
   31MOL     C8 1157   0.608   0.796   6.125
   31MOL     H4 1158   0.514   0.794   6.180
   31MOL     C9 1159   0.797   0.826   5.693
   31MOL     H5 1160   0.740   0.917   5.680
   31MOL    C10 1161   0.871   0.607   5.616
   31MOL     H6 1162   0.869   0.529   5.540
   31MOL    C11 1163   0.996   0.830   5.998
   31MOL     H7 1164   1.043   0.862   6.091
   31MOL    C12 1165   0.761   0.792   6.308
   31MOL     H8 1166   0.728   0.827   6.405
   31MOL     H9 1167   0.871   0.796   6.301
   31MOL    C13 1168   0.712   0.650   6.278
   31MOL    H10 1169   0.790   0.575   6.294
   31MOL    H11 1170   0.625   0.627   6.342
   31MOL    C14 1171   0.859   1.037   5.940
   31MOL    H12 1172   0.841   1.086   5.844
   31MOL    H13 1173   0.937   1.094   5.991
   31MOL    C15 1174   0.950   0.591   5.731
   31MOL    H14 1175   1.009   0.501   5.746
   31MOL    C16 1176   0.666   0.655   6.131
   31MOL    H15 1177   0.752   0.646   6.063
   31MOL    H16 1178   0.592   0.578   6.107
   32MOL     O1 1179   0.562   0.034   5.913
   32MOL     O2 1180   0.165   0.204   6.237
   32MOL     N1 1181   0.342   0.049   5.953
   32MOL    H17 1182   0.326   0.008   5.861
   32MOL     N2 1183   0.385   0.170   6.205
   32MOL     N3 1184   0.374   0.534   5.941
   32MOL     H1 1185   0.404   0.626   5.973
   32MOL     C1 1186   0.472   0.070   5.987
   32MOL     C2 1187   0.254   0.162   6.165
   32MOL     C3 1188   0.357   0.356   5.806
   32MOL     C4 1189   0.226   0.110   6.023
   32MOL     H2 1190   0.151   0.032   6.033
   32MOL     C5 1191   0.471   0.327   5.598
   32MOL     H3 1192   0.491   0.269   5.509
   32MOL     C6 1193   0.419   0.476   5.825
   32MOL     C7 1194   0.266   0.337   5.916
   32MOL     C8 1195   0.501   0.129   6.125
   32MOL     H4 1196   0.550   0.048   6.180
   32MOL     C9 1197   0.381   0.277   5.694
   32MOL     H5 1198   0.331   0.182   5.680
   32MOL    C10 1199   0.534   0.451   5.616
   32MOL     H6 1200   0.602   0.488   5.540
   32MOL    C11 1201   0.278   0.448   5.998
   32MOL     H7 1202   0.226   0.472   6.090
   32MOL    C12 1203   0.429   0.264   6.308
   32MOL     H8 1204   0.415   0.217   6.405
   32MOL     H9 1205   0.370   0.356   6.301
   32MOL    C13 1206   0.576   0.291   6.278
   32MOL    H10 1207   0.602   0.396   6.294
   32MOL    H11 1208   0.639   0.228   6.342
   32MOL    C14 1209   0.168   0.225   5.940
   32MOL    H12 1210   0.134   0.185   5.844
   32MOL    H13 1211   0.079   0.264   5.991
   32MOL    C15 1212   0.508   0.528   5.731
   32MOL    H14 1213   0.557   0.624   5.746
   32MOL    C16 1214   0.594   0.250   6.131
   32MOL    H15 1215   0.559   0.329   6.063
   32MOL    H16 1216   0.698   0.224   6.107
   33MOL     O1 1217   1.185   0.470   5.913
   33MOL     O2 1218   1.236   0.040   6.237
   33MOL     N1 1219   1.281   0.271   5.953
   33MOL    H17 1220   1.325   0.278   5.861
   33MOL     N2 1221   1.155   0.249   6.205
   33MOL     N3 1222   0.845   0.057   5.941
   33MOL     H1 1223   0.751   0.037   5.973
   33MOL     C1 1224   1.198   0.374   5.987
   33MOL     C2 1225   1.228   0.139   6.165
   33MOL     C3 1226   1.009   0.131   5.806
   33MOL     C4 1227   1.286   0.141   6.023
   33MOL     H2 1228   1.392   0.115   6.034
   33MOL     C5 1229   0.976   0.244   5.598
   33MOL     H3 1230   1.016   0.291   5.509
   33MOL     C6 1231   0.873   0.124   5.825
   33MOL     C7 1232   1.070   0.062   5.916
   33MOL     C8 1233   1.133   0.370   6.125
   33MOL     H4 1234   1.178   0.452   6.180
   33MOL     C9 1235   1.064   0.191   5.693
   33MOL     H5 1236   1.171   0.196   5.680
   33MOL    C10 1237   0.837   0.236   5.616
   33MOL     H6 1238   0.771   0.277   5.540
   33MOL    C11 1239   0.968   0.017   5.998
   33MOL     H7 1240   5.457   7.727   6.090
   33MOL    C12 1241   1.052   0.239   6.308
   33MOL     H8 1242   1.100   0.251   6.405
   33MOL     H9 1243   1.001   0.143   6.301
   33MOL    C13 1244   0.954   0.353   6.278
   33MOL    H10 1245   0.851   0.323   6.294
   33MOL    H11 1246   0.978   0.439   6.342
   33MOL    C14 1247   1.216   0.033   5.940
   33MOL    H12 1248   1.268   0.023   5.844
   33MOL    H13 1249   5.711   7.704   5.991
   33MOL    C15 1250   0.783   0.176   5.731
   33MOL    H14 1251   0.676   0.171   5.746
   33MOL    C16 1252   0.982   0.390   6.131
   33MOL    H15 1253   0.931   0.320   6.063
   33MOL    H16 1254   0.952   0.493   6.107
   34MOL     O1 1255   0.252   0.503   5.372
   34MOL     O2 1256   8.874   0.245   5.695
   34MOL     N1 1257   0.128   0.321   5.412
   34MOL    H17 1258   0.156   0.287   5.320
   34MOL     N2 1259   0.045   0.419   5.663
   34MOL     N3 1260   8.694   0.591   5.400
   34MOL     H1 1261   8.629   0.663   5.432
   34MOL     C1 1262   0.176   0.444   5.446
   34MOL     C2 1263   8.956   0.301   5.624
   34MOL     C3 1264   8.839   0.487   5.265
   34MOL     C4 1265   0.018   0.251   5.481
   34MOL     H2 1266   0.048   0.147   5.492
   34MOL     C5 1267   8.921   0.571   5.057
   34MOL     H3 1268   0.012   0.560   4.968
   34MOL     C6 1269   8.766   0.601   5.284
   34MOL     C7 1270   8.810   0.399   5.375
   34MOL     C8 1271   0.139   0.498   5.584
   34MOL     H4 1272   0.233   0.500   5.639
   34MOL     C9 1273   8.919   0.468   5.152
   34MOL     H5 1274   0.008   0.378   5.138
   34MOL    C10 1275   8.845   0.688   5.075
   34MOL     H6 1276   8.847   0.766   4.999
   34MOL    C11 1277   8.720   0.465   5.457
   34MOL     H7 1278   8.673   0.432   5.549
   34MOL    C12 1279   8.955   0.503   5.766
   34MOL     H8 1280   0.019   0.468   5.864
   34MOL     H9 1281   8.845   0.499   5.760
   34MOL    C13 1282   0.035   0.645   5.736
   34MOL    H10 1283   8.926   0.719   5.753
   34MOL    H11 1284   0.122   0.667   5.801
   34MOL    C14 1285   8.858   0.258   5.398
   34MOL    H12 1286   8.875   0.209   5.302
   34MOL    H13 1287   8.779   0.201   5.450
   34MOL    C15 1288   8.766   0.704   5.190
   34MOL    H14 1289   8.707   0.794   5.205
   34MOL    C16 1290   0.081   0.639   5.590
   34MOL    H15 1291   8.964   0.648   5.522
   34MOL    H16 1292   0.155   0.716   5.566
   35MOL     O1 1293   0.185   1.261   5.372
   35MOL     O2 1294   0.583   1.091   5.695
   35MOL     N1 1295   0.406   1.245   5.411
   35MOL    H17 1296   0.421   1.286   5.320
   35MOL     N2 1297   0.363   1.125   5.663
   35MOL     N3 1298   0.373   0.761   5.400
   35MOL     H1 1299   0.343   0.669   5.432
   35MOL     C1 1300   0.275   1.225   5.446
   35MOL     C2 1301   0.494   1.133   5.624
   35MOL     C3 1302   0.391   0.939   5.265
   35MOL     C4 1303   0.521   1.185   5.481
   35MOL     H2 1304   0.596   1.263   5.492
   35MOL     C5 1305   0.277   0.968   5.057
   35MOL     H3 1306   0.256   1.025   4.968
   35MOL     C6 1307   0.329   0.819   5.284
   35MOL     C7 1308   0.482   0.958   5.375
   35MOL     C8 1309   0.246   1.166   5.584
   35MOL     H4 1310   0.198   1.247   5.639
   35MOL     C9 1311   0.367   1.018   5.152
   35MOL     H5 1312   0.416   1.112   5.138
   35MOL    C10 1313   0.214   0.843   5.075
   35MOL     H6 1314   0.145   0.806   5.000
   35MOL    C11 1315   0.469   0.846   5.457
   35MOL     H7 1316   0.521   0.823   5.549
   35MOL    C12 1317   0.319   1.031   5.766
   35MOL     H8 1318   0.333   1.078   5.864
   35MOL     H9 1319   0.377   0.938   5.760
   35MOL    C13 1320   0.171   1.003   5.736
   35MOL    H10 1321   0.146   0.898   5.753
   35MOL    H11 1322   0.109   1.067   5.801
   35MOL    C14 1323   0.580   1.069   5.399
   35MOL    H12 1324   0.614   1.109   5.303
   35MOL    H13 1325   0.668   1.030   5.450
   35MOL    C15 1326   0.239   0.767   5.190
   35MOL    H14 1327   0.190   0.671   5.205
   35MOL    C16 1328   0.153   1.045   5.590
   35MOL    H15 1329   0.188   0.966   5.522
   35MOL    H16 1330   0.049   1.071   5.566
   36MOL     O1 1331   8.531   0.824   5.372
   36MOL     O2 1332   8.480   1.254   5.695
   36MOL     N1 1333   8.435   1.023   5.411
   36MOL    H17 1334   8.392   1.016   5.320
   36MOL     N2 1335   8.561   1.046   5.663
   36MOL     N3 1336   8.871   1.237   5.400
   36MOL     H1 1337   8.965   1.257   5.432
   36MOL     C1 1338   8.518   0.920   5.446
   36MOL     C2 1339   8.488   1.156   5.624
   36MOL     C3 1340   8.708   1.164   5.265
   36MOL     C4 1341   8.430   1.153   5.481
   36MOL     H2 1342   8.324   1.180   5.492
   36MOL     C5 1343   8.740   1.051   5.057
   36MOL     H3 1344   8.700   1.004   4.968
   36MOL     C6 1345   8.843   1.170   5.284
   36MOL     C7 1346   8.646   1.233   5.375
   36MOL     C8 1347   8.584   0.925   5.584
   36MOL     H4 1348   8.538   0.843   5.639
   36MOL     C9 1349   8.652   1.104   5.152
   36MOL     H5 1350   8.545   1.099   5.138
   36MOL    C10 1351   8.879   1.058   5.075
   36MOL     H6 1352   8.945   1.018   4.999
   36MOL    C11 1353   8.749   1.278   5.457
   36MOL     H7 1354   8.744   1.335   5.549
   36MOL    C12 1355   8.664   1.056   5.766
   36MOL     H8 1356   8.616   1.044   5.864
   36MOL     H9 1357   8.715   1.152   5.760
   36MOL    C13 1358   8.762   0.942   5.736
   36MOL    H10 1359   8.865   0.972   5.753
   36MOL    H11 1360   8.738   0.856   5.801
   36MOL    C14 1361   8.500   1.262   5.399
   36MOL    H12 1362   8.449   1.272   5.303
   36MOL    H13 1363   8.490   1.358   5.450
   36MOL    C15 1364   8.933   1.118   5.190
   36MOL    H14 1365   0.071   1.124   5.205
   36MOL    C16 1366   8.735   0.905   5.590
   36MOL    H15 1367   8.786   0.974   5.522
   36MOL    H16 1368   8.765   0.802   5.566
   37MOL     O1 1369   8.717   2.086   0.501
   37MOL     O2 1370   0.095   2.345   0.824
   37MOL     N1 1371   8.841   2.268   0.540
   37MOL    H17 1372   8.813   2.302   0.449
   37MOL     N2 1373   8.924   2.171   0.792
   37MOL     N3 1374   0.275   1.998   0.529
   37MOL     H1 1375   0.340   1.926   0.560
   37MOL     C1 1376   8.793   2.145   0.575
   37MOL     C2 1377   0.013   2.289   0.752
   37MOL     C3 1378   0.130   2.102   0.394
   37MOL     C4 1379   8.951   2.338   0.610
   37MOL     H2 1380   8.921   2.443   0.621
   37MOL     C5 1381   0.048   2.018   0.185
   37MOL     H3 1382   8.957   2.029   0.096
   37MOL     C6 1383   0.203   1.988   0.412
   37MOL     C7 1384   0.159   2.191   0.503
   37MOL     C8 1385   8.830   2.091   0.713
   37MOL     H4 1386   8.736   2.089   0.768
   37MOL     C9 1387   0.049   2.121   0.281
   37MOL     H5 1388   8.961   2.211   0.267
   37MOL    C10 1389   0.124   1.901   0.204
   37MOL     H6 1390   0.122   1.823   0.128
   37MOL    C11 1391   0.249   2.124   0.586
   37MOL     H7 1392   0.296   2.157   0.678
   37MOL    C12 1393   0.014   2.086   0.895
   37MOL     H8 1394   8.950   2.122   0.993
   37MOL     H9 1395   0.124   2.091   0.889
   37MOL    C13 1396   8.934   1.944   0.865
   37MOL    H10 1397   0.043   1.870   0.882
   37MOL    H11 1398   8.847   1.922   0.930
   37MOL    C14 1399   0.111   2.331   0.527
   37MOL    H12 1400   0.094   2.381   0.431
   37MOL    H13 1401   0.190   2.388   0.579
   37MOL    C15 1402   0.203   1.885   0.319
   37MOL    H14 1403   0.262   1.795   0.333
   37MOL    C16 1404   8.888   1.950   0.719
   37MOL    H15 1405   0.005   1.941   0.651
   37MOL    H16 1406   8.814   1.873   0.695
   38MOL     O1 1407   8.784   1.328   0.501
   38MOL     O2 1408   8.386   1.498   0.824
   38MOL     N1 1409   8.563   1.344   0.540
   38MOL    H17 1410   8.548   1.303   0.449
   38MOL     N2 1411   8.606   1.465   0.792
   38MOL     N3 1412   8.596   1.828   0.529
   38MOL     H1 1413   8.625   1.920   0.560
   38MOL     C1 1414   8.694   1.364   0.575
   38MOL     C2 1415   8.475   1.456   0.752
   38MOL     C3 1416   8.578   1.650   0.394
   38MOL     C4 1417   8.448   1.404   0.610
   38MOL     H2 1418   8.372   1.326   0.621
   38MOL     C5 1419   8.692   1.621   0.185
   38MOL     H3 1420   8.712   1.564   0.096
   38MOL     C6 1421   8.640   1.771   0.412
   38MOL     C7 1422   8.487   1.631   0.504
   38MOL     C8 1423   8.723   1.423   0.713
   38MOL     H4 1424   8.771   1.343   0.768
   38MOL     C9 1425   8.602   1.572   0.281
   38MOL     H5 1426   8.553   1.477   0.267
   38MOL    C10 1427   8.755   1.746   0.203
   38MOL     H6 1428   8.823   1.783   0.128
   38MOL    C11 1429   8.500   1.743   0.586
   38MOL     H7 1430   8.448   1.766   0.678
   38MOL    C12 1431   8.650   1.558   0.895
   38MOL     H8 1432   8.636   1.512   0.993
   38MOL     H9 1433   8.591   1.651   0.888
   38MOL    C13 1434   8.798   1.586   0.865
   38MOL    H10 1435   8.823   1.691   0.882
   38MOL    H11 1436   8.860   1.522   0.930
   38MOL    C14 1437   8.389   1.520   0.527
   38MOL    H12 1438   8.355   1.480   0.431
   38MOL    H13 1439   8.301   1.559   0.579
   38MOL    C15 1440   8.730   1.822   0.319
   38MOL    H14 1441   8.779   1.918   0.333
   38MOL    C16 1442   8.816   1.544   0.719
   38MOL    H15 1443   8.781   1.623   0.651
   38MOL    H16 1444   8.919   1.518   0.695
   39MOL     O1 1445   0.437   1.765   0.501
   39MOL     O2 1446   0.488   1.335   0.824
   39MOL     N1 1447   0.534   1.566   0.540
   39MOL    H17 1448   0.577   1.573   0.449
   39MOL     N2 1449   0.408   1.543   0.792
   39MOL     N3 1450   0.098   1.352   0.529
   39MOL     H1 1451   0.003   1.332   0.560
   39MOL     C1 1452   0.451   1.669   0.575
   39MOL     C2 1453   0.481   1.434   0.752
   39MOL     C3 1454   0.261   1.426   0.394
   39MOL     C4 1455   0.539   1.436   0.610
   39MOL     H2 1456   0.644   1.409   0.621
   39MOL     C5 1457   0.229   1.539   0.185
   39MOL     H3 1458   0.269   1.586   0.097
   39MOL     C6 1459   0.126   1.419   0.412
   39MOL     C7 1460   0.323   1.356   0.504
   39MOL     C8 1461   0.385   1.664   0.713
   39MOL     H4 1462   0.431   1.747   0.768
   39MOL     C9 1463   0.317   1.486   0.281
   39MOL     H5 1464   0.424   1.490   0.267
   39MOL    C10 1465   0.090   1.531   0.204
   39MOL     H6 1466   0.024   1.572   0.128
   39MOL    C11 1467   0.220   1.311   0.586
   39MOL     H7 1468   0.225   1.254   0.678
   39MOL    C12 1469   0.305   1.534   0.895
   39MOL     H8 1470   0.352   1.545   0.993
   39MOL     H9 1471   0.254   1.437   0.888
   39MOL    C13 1472   0.207   1.648   0.865
   39MOL    H10 1473   0.103   1.617   0.882
   39MOL    H11 1474   0.231   1.733   0.930
   39MOL    C14 1475   0.468   1.327   0.527
   39MOL    H12 1476   0.520   1.318   0.431
   39MOL    H13 1477   0.479   1.231   0.579
   39MOL    C15 1478   0.036   1.471   0.319
   39MOL    H14 1479   8.898   1.465   0.333
   39MOL    C16 1480   0.234   1.684   0.719
   39MOL    H15 1481   0.183   1.615   0.651
   39MOL    H16 1482   0.204   1.787   0.695
   40MOL     O1 1483   8.473   1.798   6.454
   40MOL     O2 1484   8.127   1.539   0.283
   40MOL     N1 1485   8.349   1.615  -0.001
   40MOL    H17 1486   8.377   1.581   6.402
   40MOL     N2 1487   8.267   1.713   0.251
   40MOL     N3 1488   7.946   1.885   6.483
   40MOL     H1 1489   7.881   1.957   0.019
   40MOL     C1 1490   8.397   1.739   0.033
   40MOL     C2 1491   8.209   1.595   0.211
   40MOL     C3 1492   8.092   1.781   6.348
   40MOL     C4 1493   8.240   1.546   0.069
   40MOL     H2 1494   8.269   1.441   0.080
   40MOL     C5 1495   8.174   1.865   6.139
   40MOL     H3 1496   8.234   1.854   6.050
   40MOL     C6 1497   8.019   1.895   6.366
   40MOL     C7 1498   8.063   1.693   6.457
   40MOL     C8 1499   8.361   1.793   0.171
   40MOL     H4 1500   8.455   1.795   0.226
   40MOL     C9 1501   8.172   1.763   6.235
   40MOL     H5 1502   8.229   1.672   6.221
   40MOL    C10 1503   8.097   1.982   6.157
   40MOL     H6 1504   8.100   2.060   6.082
   40MOL    C11 1505   7.972   1.759   0.045
   40MOL     H7 1506   7.926   1.726   0.137
   40MOL    C12 1507   8.208   1.797   0.354
   40MOL     H8 1508   8.241   1.762   0.452
   40MOL     H9 1509   8.098   1.793   0.347
   40MOL    C13 1510   8.257   1.939   0.324
   40MOL    H10 1511   8.179   2.014   0.340
   40MOL    H11 1512   8.343   1.962   0.388
   40MOL    C14 1513   8.110   1.552   6.481
   40MOL    H12 1514   8.128   1.503   6.385
   40MOL    H13 1515   8.032   1.495   0.037
   40MOL    C15 1516   8.019   1.999   6.272
   40MOL    H14 1517   7.960   2.089   6.287
   40MOL    C16 1518   8.303   1.934   0.177
   40MOL    H15 1519   8.217   1.943   0.110
   40MOL    H16 1520   8.377   2.011   0.154
   41MOL     O1 1521   8.407   2.555   6.454
   41MOL     O2 1522   8.804   2.385   0.283
   41MOL     N1 1523   8.627   2.540  -0.001
   41MOL    H17 1524   8.643   2.581   6.403
   41MOL     N2 1525   8.584   2.419   0.251
   41MOL     N3 1526   8.595   2.055   6.483
   41MOL     H1 1527   8.564   1.964   0.019
   41MOL     C1 1528   8.497   2.519   0.033
   41MOL     C2 1529   8.715   2.427   0.211
   41MOL     C3 1530   8.612   2.234   6.348
   41MOL     C4 1531   8.742   2.479   0.069
   41MOL     H2 1532   8.818   2.557   0.080
   41MOL     C5 1533   8.498   2.262   6.139
   41MOL     H3 1534   8.478   2.320   6.050
   41MOL     C6 1535   8.550   2.113   6.366
   41MOL     C7 1536   8.703   2.252   6.457
   41MOL     C8 1537   8.468   2.460   0.171
   41MOL     H4 1538   8.419   2.541   0.226
   41MOL     C9 1539   8.588   2.312   6.235
   41MOL     H5 1540   8.638   2.407   6.221
   41MOL    C10 1541   8.435   2.138   6.157
   41MOL     H6 1542   8.367   2.101   6.082
   41MOL    C11 1543   8.691   2.141   0.045
   41MOL     H7 1544   8.743   2.117   0.137
   41MOL    C12 1545   8.540   2.326   0.354
   41MOL     H8 1546   8.554   2.372   0.452
   41MOL     H9 1547   8.598   2.233   0.347
   41MOL    C13 1548   8.393   2.298   0.324
   41MOL    H10 1549   8.367   2.193   0.340
   41MOL    H11 1550   8.330   2.362   0.388
   41MOL    C14 1551   8.801   2.364   6.481
   41MOL    H12 1552   8.835   2.404   6.385
   41MOL    H13 1553   8.890   2.325   0.037
   41MOL    C15 1554   8.460   2.061   6.273
   41MOL    H14 1555   8.412   1.966   6.287
   41MOL    C16 1556   8.375   2.339   0.177
   41MOL    H15 1557   8.410   2.260   0.110
   41MOL    H16 1558   8.271   2.365   0.154
   42MOL     O1 1559   7.784   2.119   6.454
   42MOL     O2 1560   7.733   2.549   0.283
   42MOL     N1 1561   7.688   2.318  -0.001
   42MOL    H17 1562   7.644   2.311   6.403
   42MOL     N2 1563   7.814   2.341   0.251
   42MOL     N3 1564   8.123   2.532   6.482
   42MOL     H1 1565   8.218   2.552   0.019
   42MOL     C1 1566   7.771   2.215   0.033
   42MOL     C2 1567   7.741   2.450   0.211
   42MOL     C3 1568   7.960   2.458   6.348
   42MOL     C4 1569   7.683   2.448   0.069
   42MOL     H2 1570   7.577   2.474   0.080
   42MOL     C5 1571   7.992   2.345   6.139
   42MOL     H3 1572   7.953   2.298   6.050
   42MOL     C6 1573   8.096   2.464   6.366
   42MOL     C7 1574   7.899   2.528   6.457
   42MOL     C8 1575   7.836   2.219   0.171
   42MOL     H4 1576   7.791   2.137   0.226
   42MOL     C9 1577   7.904   2.398   6.235
   42MOL     H5 1578   7.798   2.394   6.221
   42MOL    C10 1579   8.132   2.353   6.157
   42MOL     H6 1580   8.198   2.312   6.082
   42MOL    C11 1581   8.001   2.572   0.045
   42MOL     H7 1582   7.996   2.629   0.137
   42MOL    C12 1583   7.917   2.350   0.354
   42MOL     H8 1584   7.869   2.338   0.452
   42MOL     H9 1585   7.968   2.446   0.347
   42MOL    C13 1586   8.014   2.236   0.324
   42MOL    H10 1587   8.118   2.266   0.340
   42MOL    H11 1588   7.991   2.150   0.388
   42MOL    C14 1589   7.753   2.557   6.481
   42MOL    H12 1590   7.701   2.566   6.385
   42MOL    H13 1591   7.742   2.653   0.037
   42MOL    C15 1592   8.185   2.413   6.273
   42MOL    H14 1593   8.293   2.418   6.287
   42MOL    C16 1594   7.987   2.199   0.177
   42MOL    H15 1595   8.038   2.269   0.110
   42MOL    H16 1596   8.017   2.096   0.154
   43MOL     O1 1597   8.717   2.086   1.583
   43MOL     O2 1598   0.094   2.345   1.907
   43MOL     N1 1599   8.841   2.268   1.623
   43MOL    H17 1600   8.813   2.303   1.531
   43MOL     N2 1601   8.924   2.171   1.875
   43MOL     N3 1602   0.275   1.998   1.611
   43MOL     H1 1603   0.340   1.926   1.643
   43MOL     C1 1604   8.793   2.145   1.657
   43MOL     C2 1605   0.013   2.289   1.835
   43MOL     C3 1606   0.130   2.102   1.476
   43MOL     C4 1607   8.951   2.338   1.693
   43MOL     H2 1608   8.921   2.443   1.703
   43MOL     C5 1609   0.048   2.018   1.268
   43MOL     H3 1610   8.957   2.029   1.179
   43MOL     C6 1611   0.203   1.988   1.495
   43MOL     C7 1612   0.159   2.191   1.586
   43MOL     C8 1613   8.830   2.091   1.795
   43MOL     H4 1614   8.736   2.089   1.850
   43MOL     C9 1615   0.049   2.121   1.363
   43MOL     H5 1616   8.961   2.211   1.350
   43MOL    C10 1617   0.124   1.901   1.286
   43MOL     H6 1618   0.122   1.824   1.210
   43MOL    C11 1619   0.249   2.124   1.668
   43MOL     H7 1620   0.296   2.157   1.760
   43MOL    C12 1621   0.014   2.086   1.978
   43MOL     H8 1622   8.949   2.122   2.075
   43MOL     H9 1623   0.124   2.091   1.971
   43MOL    C13 1624   8.934   1.944   1.947
   43MOL    H10 1625   0.043   1.870   1.964
   43MOL    H11 1626   8.847   1.922   2.012
   43MOL    C14 1627   0.111   2.331   1.610
   43MOL    H12 1628   0.094   2.381   1.514
   43MOL    H13 1629   0.190   2.388   1.661
   43MOL    C15 1630   0.203   1.885   1.401
   43MOL    H14 1631   0.262   1.795   1.416
   43MOL    C16 1632   8.888   1.950   1.801
   43MOL    H15 1633   0.005   1.941   1.733
   43MOL    H16 1634   8.814   1.873   1.777
   44MOL     O1 1635   8.784   1.328   1.583
   44MOL     O2 1636   8.386   1.498   1.907
   44MOL     N1 1637   8.563   1.344   1.623
   44MOL    H17 1638   8.547   1.303   1.531
   44MOL     N2 1639   8.606   1.465   1.875
   44MOL     N3 1640   8.596   1.828   1.611
   44MOL     H1 1641   8.625   1.920   1.643
   44MOL     C1 1642   8.694   1.364   1.657
   44MOL     C2 1643   8.475   1.456   1.835
   44MOL     C3 1644   8.578   1.650   1.476
   44MOL     C4 1645   8.448   1.404   1.693
   44MOL     H2 1646   8.372   1.327   1.703
   44MOL     C5 1647   8.692   1.621   1.268
   44MOL     H3 1648   8.712   1.564   1.179
   44MOL     C6 1649   8.640   1.771   1.495
   44MOL     C7 1650   8.487   1.631   1.586
   44MOL     C8 1651   8.723   1.423   1.795
   44MOL     H4 1652   8.771   1.343   1.850
   44MOL     C9 1653   8.602   1.572   1.364
   44MOL     H5 1654   8.553   1.477   1.350
   44MOL    C10 1655   8.755   1.746   1.286
   44MOL     H6 1656   8.823   1.783   1.210
   44MOL    C11 1657   8.500   1.743   1.668
   44MOL     H7 1658   8.448   1.767   1.760
   44MOL    C12 1659   8.650   1.558   1.978
   44MOL     H8 1660   8.636   1.511   2.075
   44MOL     H9 1661   8.591   1.651   1.971
   44MOL    C13 1662   8.798   1.586   1.948
   44MOL    H10 1663   8.823   1.691   1.964
   44MOL    H11 1664   8.860   1.523   2.012
   44MOL    C14 1665   8.389   1.520   1.610
   44MOL    H12 1666   8.355   1.480   1.514
   44MOL    H13 1667   8.301   1.559   1.661
   44MOL    C15 1668   8.730   1.822   1.401
   44MOL    H14 1669   8.779   1.918   1.416
   44MOL    C16 1670   8.816   1.544   1.801
   44MOL    H15 1671   8.781   1.623   1.733
   44MOL    H16 1672   8.919   1.518   1.777
   45MOL     O1 1673   0.437   1.765   1.583
   45MOL     O2 1674   0.489   1.335   1.907
   45MOL     N1 1675   0.534   1.566   1.623
   45MOL    H17 1676   0.577   1.573   1.531
   45MOL     N2 1677   0.407   1.543   1.875
   45MOL     N3 1678   0.098   1.352   1.611
   45MOL     H1 1679   0.003   1.332   1.643
   45MOL     C1 1680   0.451   1.669   1.657
   45MOL     C2 1681   0.481   1.433   1.835
   45MOL     C3 1682   0.261   1.426   1.476
   45MOL     C4 1683   0.539   1.436   1.693
   45MOL     H2 1684   0.644   1.409   1.703
   45MOL     C5 1685   0.229   1.539   1.268
   45MOL     H3 1686   0.269   1.586   1.179
   45MOL     C6 1687   0.126   1.419   1.495
   45MOL     C7 1688   0.323   1.356   1.586
   45MOL     C8 1689   0.385   1.664   1.795
   45MOL     H4 1690   0.431   1.747   1.850
   45MOL     C9 1691   0.317   1.486   1.363
   45MOL     H5 1692   0.424   1.491   1.350
   45MOL    C10 1693   0.090   1.531   1.286
   45MOL     H6 1694   0.024   1.572   1.210
   45MOL    C11 1695   0.220   1.311   1.668
   45MOL     H7 1696   0.225   1.254   1.760
   45MOL    C12 1697   0.305   1.534   1.978
   45MOL     H8 1698   0.352   1.545   2.075
   45MOL     H9 1699   0.254   1.437   1.971
   45MOL    C13 1700   0.207   1.648   1.948
   45MOL    H10 1701   0.103   1.617   1.964
   45MOL    H11 1702   0.231   1.733   2.012
   45MOL    C14 1703   0.468   1.327   1.610
   45MOL    H12 1704   0.520   1.318   1.514
   45MOL    H13 1705   0.479   1.231   1.661
   45MOL    C15 1706   0.036   1.471   1.401
   45MOL    H14 1707   8.898   1.465   1.416
   45MOL    C16 1708   0.234   1.684   1.801
   45MOL    H15 1709   0.183   1.615   1.733
   45MOL    H16 1710   0.204   1.787   1.777
   46MOL     O1 1711   8.473   1.798   1.042
   46MOL     O2 1712   8.127   1.539   1.365
   46MOL     N1 1713   8.349   1.615   1.081
   46MOL    H17 1714   8.377   1.581   0.990
   46MOL     N2 1715   8.267   1.713   1.333
   46MOL     N3 1716   7.946   1.885   1.070
   46MOL     H1 1717   7.882   1.957   1.102
   46MOL     C1 1718   8.397   1.739   1.116
   46MOL     C2 1719   8.209   1.595   1.294
   46MOL     C3 1720   8.092   1.781   0.935
   46MOL     C4 1721   8.240   1.546   1.151
   46MOL     H2 1722   8.269   1.441   1.162
   46MOL     C5 1723   8.174   1.865   0.727
   46MOL     H3 1724   8.234   1.854   0.638
   46MOL     C6 1725   8.019   1.895   0.954
   46MOL     C7 1726   8.063   1.693   1.045
   46MOL     C8 1727   8.361   1.793   1.254
   46MOL     H4 1728   8.455   1.795   1.309
   46MOL     C9 1729   8.172   1.763   0.822
   46MOL     H5 1730   8.229   1.672   0.808
   46MOL    C10 1731   8.097   1.982   0.745
   46MOL     H6 1732   8.100   2.060   0.669
   46MOL    C11 1733   7.972   1.759   1.127
   46MOL     H7 1734   7.926   1.727   1.219
   46MOL    C12 1735   8.207   1.797   1.436
   46MOL     H8 1736   8.241   1.762   1.534
   46MOL     H9 1737   8.098   1.793   1.430
   46MOL    C13 1738   8.257   1.939   1.406
   46MOL    H10 1739   8.179   2.014   1.423
   46MOL    H11 1740   8.343   1.962   1.471
   46MOL    C14 1741   8.110   1.552   1.069
   46MOL    H12 1742   8.128   1.503   0.973
   46MOL    H13 1743   8.032   1.495   1.120
   46MOL    C15 1744   8.019   1.999   0.860
   46MOL    H14 1745   7.960   2.089   0.875
   46MOL    C16 1746   8.303   1.934   1.260
   46MOL    H15 1747   8.217   1.943   1.192
   46MOL    H16 1748   8.377   2.011   1.236
   47MOL     O1 1749   8.407   2.556   1.042
   47MOL     O2 1750   8.804   2.385   1.365
   47MOL     N1 1751   8.627   2.540   1.082
   47MOL    H17 1752   8.643   2.581   0.990
   47MOL     N2 1753   8.584   2.419   1.333
   47MOL     N3 1754   8.595   2.055   1.070
   47MOL     H1 1755   8.564   1.964   1.102
   47MOL     C1 1756   8.497   2.519   1.116
   47MOL     C2 1757   8.715   2.427   1.294
   47MOL     C3 1758   8.612   2.234   0.935
   47MOL     C4 1759   8.742   2.479   1.151
   47MOL     H2 1760   8.818   2.557   1.162
   47MOL     C5 1761   8.498   2.262   0.727
   47MOL     H3 1762   8.478   2.320   0.638
   47MOL     C6 1763   8.550   2.113   0.954
   47MOL     C7 1764   8.703   2.252   1.045
   47MOL     C8 1765   8.468   2.460   1.254
   47MOL     H4 1766   8.419   2.541   1.309
   47MOL     C9 1767   8.588   2.312   0.822
   47MOL     H5 1768   8.638   2.407   0.808
   47MOL    C10 1769   8.435   2.138   0.745
   47MOL     H6 1770   8.367   2.101   0.669
   47MOL    C11 1771   8.691   2.141   1.127
   47MOL     H7 1772   8.743   2.117   1.219
   47MOL    C12 1773   8.540   2.326   1.436
   47MOL     H8 1774   8.554   2.372   1.534
   47MOL     H9 1775   8.598   2.233   1.430
   47MOL    C13 1776   8.393   2.298   1.406
   47MOL    H10 1777   8.367   2.193   1.423
   47MOL    H11 1778   8.331   2.362   1.471
   47MOL    C14 1779   8.801   2.364   1.068
   47MOL    H12 1780   8.835   2.404   0.972
   47MOL    H13 1781   8.890   2.325   1.120
   47MOL    C15 1782   8.460   2.061   0.860
   47MOL    H14 1783   8.412   1.966   0.875
   47MOL    C16 1784   8.374   2.339   1.260
   47MOL    H15 1785   8.410   2.260   1.192
   47MOL    H16 1786   8.271   2.365   1.236
   48MOL     O1 1787   7.784   2.119   1.042
   48MOL     O2 1788   7.733   2.549   1.365
   48MOL     N1 1789   7.688   2.318   1.082
   48MOL    H17 1790   7.644   2.311   0.990
   48MOL     N2 1791   7.814   2.341   1.333
   48MOL     N3 1792   8.123   2.532   1.070
   48MOL     H1 1793   8.218   2.552   1.102
   48MOL     C1 1794   7.771   2.215   1.116
   48MOL     C2 1795   7.741   2.450   1.294
   48MOL     C3 1796   7.960   2.458   0.935
   48MOL     C4 1797   7.683   2.448   1.151
   48MOL     H2 1798   7.577   2.474   1.162
   48MOL     C5 1799   7.992   2.345   0.727
   48MOL     H3 1800   7.953   2.298   0.638
   48MOL     C6 1801   8.096   2.465   0.954
   48MOL     C7 1802   7.899   2.528   1.045
   48MOL     C8 1803   7.836   2.219   1.254
   48MOL     H4 1804   7.791   2.137   1.309
   48MOL     C9 1805   7.904   2.398   0.822
   48MOL     H5 1806   7.798   2.394   0.808
   48MOL    C10 1807   8.132   2.353   0.745
   48MOL     H6 1808   8.198   2.312   0.669
   48MOL    C11 1809   8.001   2.572   1.127
   48MOL     H7 1810   7.996   2.629   1.219
   48MOL    C12 1811   7.917   2.350   1.436
   48MOL     H8 1812   7.869   2.338   1.534
   48MOL     H9 1813   7.968   2.446   1.430
   48MOL    C13 1814   8.014   2.236   1.406
   48MOL    H10 1815   8.118   2.266   1.423
   48MOL    H11 1816   7.991   2.150   1.471
   48MOL    C14 1817   7.753   2.557   1.068
   48MOL    H12 1818   7.701   2.566   0.973
   48MOL    H13 1819   7.742   2.653   1.120
   48MOL    C15 1820   8.185   2.413   0.860
   48MOL    H14 1821   8.293   2.418   0.875
   48MOL    C16 1822   7.987   2.199   1.260
   48MOL    H15 1823   8.038   2.269   1.192
   48MOL    H16 1824   8.017   2.096   1.236
   49MOL     O1 1825   8.717   2.086   2.666
   49MOL     O2 1826   0.094   2.345   2.989
   49MOL     N1 1827   8.841   2.268   2.705
   49MOL    H17 1828   8.813   2.302   2.614
   49MOL     N2 1829   8.924   2.171   2.957
   49MOL     N3 1830   0.275   1.998   2.694
   49MOL     H1 1831   0.340   1.926   2.725
   49MOL     C1 1832   8.793   2.145   2.740
   49MOL     C2 1833   0.013   2.289   2.917
   49MOL     C3 1834   0.130   2.102   2.559
   49MOL     C4 1835   8.951   2.338   2.775
   49MOL     H2 1836   8.921   2.443   2.786
   49MOL     C5 1837   0.048   2.018   2.350
   49MOL     H3 1838   8.957   2.029   2.261
   49MOL     C6 1839   0.203   1.988   2.577
   49MOL     C7 1840   0.159   2.191   2.668
   49MOL     C8 1841   8.830   2.091   2.878
   49MOL     H4 1842   8.736   2.089   2.933
   49MOL     C9 1843   0.049   2.121   2.446
   49MOL     H5 1844   8.961   2.211   2.432
   49MOL    C10 1845   0.124   1.901   2.368
   49MOL     H6 1846   0.122   1.824   2.293
   49MOL    C11 1847   0.249   2.124   2.751
   49MOL     H7 1848   0.296   2.157   2.843
   49MOL    C12 1849   0.014   2.086   3.060
   49MOL     H8 1850   8.950   2.122   3.158
   49MOL     H9 1851   0.124   2.091   3.054
   49MOL    C13 1852   8.934   1.944   3.030
   49MOL    H10 1853   0.043   1.870   3.047
   49MOL    H11 1854   8.847   1.922   3.095
   49MOL    C14 1855   0.111   2.331   2.692
   49MOL    H12 1856   0.094   2.381   2.596
   49MOL    H13 1857   0.190   2.388   2.744
   49MOL    C15 1858   0.203   1.885   2.484
   49MOL    H14 1859   0.262   1.795   2.498
   49MOL    C16 1860   8.888   1.950   2.884
   49MOL    H15 1861   0.005   1.941   2.816
   49MOL    H16 1862   8.814   1.873   2.860
   50MOL     O1 1863   8.784   1.328   2.666
   50MOL     O2 1864   8.386   1.498   2.989
   50MOL     N1 1865   8.563   1.344   2.705
   50MOL    H17 1866   8.548   1.303   2.614
   50MOL     N2 1867   8.606   1.465   2.957
   50MOL     N3 1868   8.596   1.828   2.694
   50MOL     H1 1869   8.625   1.920   2.725
   50MOL     C1 1870   8.694   1.364   2.740
   50MOL     C2 1871   8.475   1.456   2.917
   50MOL     C3 1872   8.578   1.650   2.559
   50MOL     C4 1873   8.448   1.404   2.775
   50MOL     H2 1874   8.372   1.326   2.786
   50MOL     C5 1875   8.692   1.621   2.350
   50MOL     H3 1876   8.712   1.564   2.261
   50MOL     C6 1877   8.640   1.771   2.577
   50MOL     C7 1878   8.487   1.631   2.668
   50MOL     C8 1879   8.723   1.423   2.878
   50MOL     H4 1880   8.771   1.343   2.933
   50MOL     C9 1881   8.602   1.572   2.446
   50MOL     H5 1882   8.553   1.477   2.432
   50MOL    C10 1883   8.755   1.746   2.368
   50MOL     H6 1884   8.823   1.783   2.293
   50MOL    C11 1885   8.500   1.743   2.751
   50MOL     H7 1886   8.448   1.767   2.843
   50MOL    C12 1887   8.650   1.558   3.060
   50MOL     H8 1888   8.636   1.512   3.158
   50MOL     H9 1889   8.591   1.651   3.053
   50MOL    C13 1890   8.798   1.586   3.030
   50MOL    H10 1891   8.823   1.691   3.047
   50MOL    H11 1892   8.860   1.522   3.095
   50MOL    C14 1893   8.389   1.520   2.692
   50MOL    H12 1894   8.355   1.480   2.596
   50MOL    H13 1895   8.301   1.559   2.744
   50MOL    C15 1896   8.730   1.822   2.484
   50MOL    H14 1897   8.779   1.918   2.498
   50MOL    C16 1898   8.816   1.544   2.884
   50MOL    H15 1899   8.781   1.623   2.816
   50MOL    H16 1900   8.919   1.518   2.860
   51MOL     O1 1901   0.437   1.765   2.666
   51MOL     O2 1902   0.489   1.335   2.989
   51MOL     N1 1903   0.534   1.566   2.705
   51MOL    H17 1904   0.577   1.573   2.614
   51MOL     N2 1905   0.408   1.543   2.957
   51MOL     N3 1906   0.098   1.352   2.694
   51MOL     H1 1907   0.003   1.332   2.725
   51MOL     C1 1908   0.451   1.669   2.740
   51MOL     C2 1909   0.481   1.434   2.917
   51MOL     C3 1910   0.261   1.426   2.559
   51MOL     C4 1911   0.539   1.436   2.775
   51MOL     H2 1912   0.644   1.409   2.786
   51MOL     C5 1913   0.229   1.539   2.350
   51MOL     H3 1914   0.269   1.586   2.261
   51MOL     C6 1915   0.126   1.419   2.577
   51MOL     C7 1916   0.323   1.356   2.669
   51MOL     C8 1917   0.385   1.664   2.878
   51MOL     H4 1918   0.431   1.747   2.933
   51MOL     C9 1919   0.317   1.486   2.446
   51MOL     H5 1920   0.424   1.490   2.432
   51MOL    C10 1921   0.090   1.531   2.368
   51MOL     H6 1922   0.024   1.572   2.293
   51MOL    C11 1923   0.220   1.311   2.751
   51MOL     H7 1924   0.225   1.255   2.843
   51MOL    C12 1925   0.305   1.534   3.060
   51MOL     H8 1926   0.352   1.545   3.158
   51MOL     H9 1927   0.254   1.437   3.053
   51MOL    C13 1928   0.207   1.648   3.030
   51MOL    H10 1929   0.103   1.617   3.047
   51MOL    H11 1930   0.231   1.733   3.095
   51MOL    C14 1931   0.468   1.327   2.692
   51MOL    H12 1932   0.520   1.318   2.596
   51MOL    H13 1933   0.479   1.231   2.744
   51MOL    C15 1934   0.036   1.471   2.484
   51MOL    H14 1935   8.898   1.465   2.498
   51MOL    C16 1936   0.234   1.684   2.884
   51MOL    H15 1937   0.183   1.615   2.816
   51MOL    H16 1938   0.204   1.787   2.860
   52MOL     O1 1939   8.473   1.798   2.124
   52MOL     O2 1940   8.127   1.539   2.448
   52MOL     N1 1941   8.349   1.615   2.164
   52MOL    H17 1942   8.377   1.581   2.072
   52MOL     N2 1943   8.267   1.713   2.416
   52MOL     N3 1944   7.946   1.885   2.153
   52MOL     H1 1945   7.881   1.957   2.184
   52MOL     C1 1946   8.397   1.739   2.198
   52MOL     C2 1947   8.209   1.595   2.376
   52MOL     C3 1948   8.092   1.781   2.018
   52MOL     C4 1949   8.240   1.546   2.234
   52MOL     H2 1950   8.269   1.441   2.245
   52MOL     C5 1951   8.174   1.865   1.809
   52MOL     H3 1952   8.234   1.854   1.720
   52MOL     C6 1953   8.019   1.895   2.036
   52MOL     C7 1954   8.063   1.693   2.127
   52MOL     C8 1955   8.361   1.793   2.336
   52MOL     H4 1956   8.455   1.795   2.391
   52MOL     C9 1957   8.172   1.763   1.905
   52MOL     H5 1958   8.229   1.672   1.891
   52MOL    C10 1959   8.097   1.982   1.827
   52MOL     H6 1960   8.100   2.060   1.752
   52MOL    C11 1961   7.972   1.759   2.210
   52MOL     H7 1962   7.926   1.726   2.302
   52MOL    C12 1963   8.208   1.797   2.519
   52MOL     H8 1964   8.241   1.762   2.617
   52MOL     H9 1965   8.098   1.793   2.512
   52MOL    C13 1966   8.257   1.939   2.489
   52MOL    H10 1967   8.179   2.014   2.505
   52MOL    H11 1968   8.343   1.962   2.553
   52MOL    C14 1969   8.110   1.552   2.151
   52MOL    H12 1970   8.128   1.503   2.055
   52MOL    H13 1971   8.032   1.495   2.202
   52MOL    C15 1972   8.019   1.999   1.943
   52MOL    H14 1973   7.960   2.089   1.957
   52MOL    C16 1974   8.303   1.934   2.342
   52MOL    H15 1975   8.217   1.943   2.275
   52MOL    H16 1976   8.377   2.011   2.319
   53MOL     O1 1977   8.407   2.555   2.124
   53MOL     O2 1978   8.804   2.385   2.448
   53MOL     N1 1979   8.627   2.540   2.164
   53MOL    H17 1980   8.643   2.581   2.073
   53MOL     N2 1981   8.584   2.419   2.416
   53MOL     N3 1982   8.595   2.055   2.153
   53MOL     H1 1983   8.565   1.964   2.184
   53MOL     C1 1984   8.497   2.519   2.198
   53MOL     C2 1985   8.715   2.427   2.376
   53MOL     C3 1986   8.612   2.234   2.018
   53MOL     C4 1987   8.742   2.479   2.234
   53MOL     H2 1988   8.818   2.557   2.245
   53MOL     C5 1989   8.498   2.262   1.809
   53MOL     H3 1990   8.478   2.320   1.720
   53MOL     C6 1991   8.550   2.113   2.036
   53MOL     C7 1992   8.703   2.252   2.127
   53MOL     C8 1993   8.468   2.460   2.336
   53MOL     H4 1994   8.419   2.541   2.391
   53MOL     C9 1995   8.588   2.312   1.905
   53MOL     H5 1996   8.638   2.407   1.891
   53MOL    C10 1997   8.435   2.138   1.827
   53MOL     H6 1998   8.367   2.101   1.752
   53MOL    C11 1999   8.691   2.141   2.210
   53MOL     H7 2000   8.743   2.117   2.302
   53MOL    C12 2001   8.540   2.326   2.519
   53MOL     H8 2002   8.554   2.372   2.617
   53MOL     H9 2003   8.598   2.233   2.512
   53MOL    C13 2004   8.393   2.298   2.489
   53MOL    H10 2005   8.367   2.193   2.505
   53MOL    H11 2006   8.330   2.362   2.553
   53MOL    C14 2007   8.801   2.364   2.151
   53MOL    H12 2008   8.835   2.404   2.055
   53MOL    H13 2009   8.890   2.325   2.202
   53MOL    C15 2010   8.460   2.061   1.943
   53MOL    H14 2011   8.412   1.966   1.957
   53MOL    C16 2012   8.375   2.339   2.342
   53MOL    H15 2013   8.410   2.260   2.275
   53MOL    H16 2014   8.271   2.365   2.319
   54MOL     O1 2015   7.784   2.119   2.124
   54MOL     O2 2016   7.733   2.549   2.448
   54MOL     N1 2017   7.688   2.318   2.164
   54MOL    H17 2018   7.644   2.311   2.073
   54MOL     N2 2019   7.814   2.341   2.416
   54MOL     N3 2020   8.123   2.532   2.153
   54MOL     H1 2021   8.218   2.552   2.184
   54MOL     C1 2022   7.771   2.215   2.198
   54MOL     C2 2023   7.741   2.450   2.376
   54MOL     C3 2024   7.960   2.458   2.018
   54MOL     C4 2025   7.683   2.448   2.234
   54MOL     H2 2026   7.577   2.474   2.245
   54MOL     C5 2027   7.992   2.345   1.809
   54MOL     H3 2028   7.953   2.298   1.720
   54MOL     C6 2029   8.096   2.464   2.036
   54MOL     C7 2030   7.899   2.528   2.127
   54MOL     C8 2031   7.836   2.219   2.336
   54MOL     H4 2032   7.791   2.137   2.391
   54MOL     C9 2033   7.904   2.398   1.905
   54MOL     H5 2034   7.798   2.394   1.891
   54MOL    C10 2035   8.132   2.353   1.827
   54MOL     H6 2036   8.198   2.312   1.752
   54MOL    C11 2037   8.001   2.572   2.210
   54MOL     H7 2038   7.996   2.629   2.302
   54MOL    C12 2039   7.917   2.350   2.519
   54MOL     H8 2040   7.869   2.338   2.617
   54MOL     H9 2041   7.968   2.446   2.512
   54MOL    C13 2042   8.014   2.236   2.489
   54MOL    H10 2043   8.118   2.266   2.505
   54MOL    H11 2044   7.991   2.150   2.553
   54MOL    C14 2045   7.753   2.557   2.151
   54MOL    H12 2046   7.701   2.566   2.055
   54MOL    H13 2047   7.742   2.653   2.202
   54MOL    C15 2048   8.185   2.413   1.943
   54MOL    H14 2049   8.293   2.418   1.957
   54MOL    C16 2050   7.987   2.199   2.342
   54MOL    H15 2051   8.038   2.269   2.275
   54MOL    H16 2052   8.017   2.096   2.319
   55MOL     O1 2053   8.717   2.086   3.748
   55MOL     O2 2054   0.094   2.345   4.072
   55MOL     N1 2055   8.841   2.268   3.788
   55MOL    H17 2056   8.813   2.303   3.696
   55MOL     N2 2057   8.924   2.171   4.040
   55MOL     N3 2058   0.275   1.998   3.776
   55MOL     H1 2059   0.340   1.926   3.808
   55MOL     C1 2060   8.793   2.145   3.822
   55MOL     C2 2061   0.013   2.289   4.000
   55MOL     C3 2062   0.130   2.102   3.641
   55MOL     C4 2063   8.951   2.338   3.858
   55MOL     H2 2064   8.921   2.443   3.868
   55MOL     C5 2065   0.048   2.018   3.433
   55MOL     H3 2066   8.957   2.029   3.344
   55MOL     C6 2067   0.203   1.988   3.660
   55MOL     C7 2068   0.159   2.191   3.751
   55MOL     C8 2069   8.830   2.091   3.960
   55MOL     H4 2070   8.736   2.089   4.015
   55MOL     C9 2071   0.049   2.121   3.528
   55MOL     H5 2072   8.961   2.211   3.515
   55MOL    C10 2073   0.124   1.901   3.451
   55MOL     H6 2074   0.122   1.824   3.375
   55MOL    C11 2075   0.249   2.124   3.833
   55MOL     H7 2076   0.296   2.157   3.925
   55MOL    C12 2077   0.014   2.086   4.143
   55MOL     H8 2078   8.949   2.122   4.240
   55MOL     H9 2079   0.124   2.091   4.136
   55MOL    C13 2080   8.934   1.944   4.112
   55MOL    H10 2081   0.043   1.870   4.129
   55MOL    H11 2082   8.847   1.922   4.177
   55MOL    C14 2083   0.111   2.331   3.775
   55MOL    H12 2084   0.094   2.381   3.679
   55MOL    H13 2085   0.190   2.388   3.826
   55MOL    C15 2086   0.203   1.885   3.566
   55MOL    H14 2087   0.262   1.795   3.581
   55MOL    C16 2088   8.888   1.950   3.966
   55MOL    H15 2089   0.005   1.941   3.898
   55MOL    H16 2090   8.814   1.873   3.942
   56MOL     O1 2091   8.784   1.328   3.748
   56MOL     O2 2092   8.386   1.498   4.072
   56MOL     N1 2093   8.563   1.344   3.788
   56MOL    H17 2094   8.547   1.303   3.696
   56MOL     N2 2095   8.606   1.465   4.040
   56MOL     N3 2096   8.596   1.828   3.776
   56MOL     H1 2097   8.625   1.920   3.808
   56MOL     C1 2098   8.694   1.364   3.822
   56MOL     C2 2099   8.475   1.456   4.000
   56MOL     C3 2100   8.578   1.650   3.641
   56MOL     C4 2101   8.448   1.404   3.858
   56MOL     H2 2102   8.372   1.327   3.868
   56MOL     C5 2103   8.692   1.621   3.433
   56MOL     H3 2104   8.712   1.564   3.344
   56MOL     C6 2105   8.640   1.771   3.660
   56MOL     C7 2106   8.487   1.631   3.751
   56MOL     C8 2107   8.723   1.423   3.960
   56MOL     H4 2108   8.771   1.343   4.015
   56MOL     C9 2109   8.602   1.572   3.529
   56MOL     H5 2110   8.553   1.477   3.515
   56MOL    C10 2111   8.755   1.746   3.451
   56MOL     H6 2112   8.823   1.783   3.375
   56MOL    C11 2113   8.500   1.743   3.833
   56MOL     H7 2114   8.448   1.767   3.925
   56MOL    C12 2115   8.650   1.558   4.143
   56MOL     H8 2116   8.636   1.511   4.240
   56MOL     H9 2117   8.591   1.651   4.136
   56MOL    C13 2118   8.798   1.586   4.113
   56MOL    H10 2119   8.823   1.691   4.129
   56MOL    H11 2120   8.860   1.523   4.177
   56MOL    C14 2121   8.389   1.520   3.775
   56MOL    H12 2122   8.355   1.480   3.679
   56MOL    H13 2123   8.301   1.559   3.826
   56MOL    C15 2124   8.730   1.822   3.566
   56MOL    H14 2125   8.779   1.918   3.581
   56MOL    C16 2126   8.816   1.544   3.966
   56MOL    H15 2127   8.781   1.623   3.898
   56MOL    H16 2128   8.919   1.518   3.942
   57MOL     O1 2129   0.437   1.765   3.748
   57MOL     O2 2130   0.489   1.335   4.072
   57MOL     N1 2131   0.534   1.566   3.788
   57MOL    H17 2132   0.577   1.573   3.696
   57MOL     N2 2133   0.407   1.543   4.040
   57MOL     N3 2134   0.098   1.352   3.776
   57MOL     H1 2135   0.003   1.332   3.808
   57MOL     C1 2136   0.451   1.669   3.822
   57MOL     C2 2137   0.481   1.433   4.000
   57MOL     C3 2138   0.261   1.426   3.641
   57MOL     C4 2139   0.539   1.436   3.858
   57MOL     H2 2140   0.644   1.409   3.868
   57MOL     C5 2141   0.229   1.539   3.433
   57MOL     H3 2142   0.269   1.586   3.344
   57MOL     C6 2143   0.126   1.419   3.660
   57MOL     C7 2144   0.323   1.356   3.751
   57MOL     C8 2145   0.385   1.664   3.960
   57MOL     H4 2146   0.431   1.747   4.015
   57MOL     C9 2147   0.317   1.486   3.528
   57MOL     H5 2148   0.424   1.491   3.515
   57MOL    C10 2149   0.090   1.531   3.451
   57MOL     H6 2150   0.024   1.572   3.375
   57MOL    C11 2151   0.220   1.311   3.833
   57MOL     H7 2152   0.225   1.254   3.925
   57MOL    C12 2153   0.305   1.534   4.143
   57MOL     H8 2154   0.352   1.545   4.240
   57MOL     H9 2155   0.254   1.437   4.136
   57MOL    C13 2156   0.207   1.648   4.113
   57MOL    H10 2157   0.103   1.617   4.129
   57MOL    H11 2158   0.231   1.733   4.177
   57MOL    C14 2159   0.468   1.327   3.775
   57MOL    H12 2160   0.520   1.318   3.679
   57MOL    H13 2161   0.479   1.231   3.826
   57MOL    C15 2162   0.036   1.471   3.566
   57MOL    H14 2163   8.898   1.465   3.581
   57MOL    C16 2164   0.234   1.684   3.966
   57MOL    H15 2165   0.183   1.615   3.898
   57MOL    H16 2166   0.204   1.787   3.942
   58MOL     O1 2167   8.473   1.798   3.207
   58MOL     O2 2168   8.127   1.539   3.530
   58MOL     N1 2169   8.349   1.615   3.246
   58MOL    H17 2170   8.377   1.581   3.155
   58MOL     N2 2171   8.267   1.713   3.498
   58MOL     N3 2172   7.946   1.885   3.235
   58MOL     H1 2173   7.882   1.957   3.267
   58MOL     C1 2174   8.397   1.739   3.281
   58MOL     C2 2175   8.209   1.595   3.459
   58MOL     C3 2176   8.092   1.781   3.100
   58MOL     C4 2177   8.240   1.546   3.316
   58MOL     H2 2178   8.269   1.441   3.327
   58MOL     C5 2179   8.174   1.865   2.892
   58MOL     H3 2180   8.234   1.854   2.803
   58MOL     C6 2181   8.019   1.895   3.119
   58MOL     C7 2182   8.063   1.693   3.210
   58MOL     C8 2183   8.361   1.793   3.419
   58MOL     H4 2184   8.455   1.795   3.474
   58MOL     C9 2185   8.172   1.763   2.987
   58MOL     H5 2186   8.229   1.672   2.973
   58MOL    C10 2187   8.097   1.982   2.910
   58MOL     H6 2188   8.100   2.060   2.834
   58MOL    C11 2189   7.972   1.759   3.292
   58MOL     H7 2190   7.926   1.727   3.384
   58MOL    C12 2191   8.207   1.797   3.601
   58MOL     H8 2192   8.241   1.762   3.699
   58MOL     H9 2193   8.098   1.793   3.595
   58MOL    C13 2194   8.257   1.939   3.571
   58MOL    H10 2195   8.179   2.014   3.588
   58MOL    H11 2196   8.343   1.962   3.636
   58MOL    C14 2197   8.110   1.552   3.234
   58MOL    H12 2198   8.128   1.503   3.138
   58MOL    H13 2199   8.032   1.495   3.285
   58MOL    C15 2200   8.019   1.999   3.025
   58MOL    H14 2201   7.960   2.089   3.040
   58MOL    C16 2202   8.303   1.934   3.425
   58MOL    H15 2203   8.217   1.943   3.357
   58MOL    H16 2204   8.377   2.011   3.401
   59MOL     O1 2205   8.407   2.556   3.207
   59MOL     O2 2206   8.804   2.385   3.530
   59MOL     N1 2207   8.627   2.540   3.247
   59MOL    H17 2208   8.643   2.581   3.155
   59MOL     N2 2209   8.584   2.419   3.498
   59MOL     N3 2210   8.595   2.055   3.235
   59MOL     H1 2211   8.564   1.964   3.267
   59MOL     C1 2212   8.497   2.519   3.281
   59MOL     C2 2213   8.715   2.427   3.459
   59MOL     C3 2214   8.612   2.234   3.100
   59MOL     C4 2215   8.742   2.479   3.316
   59MOL     H2 2216   8.818   2.557   3.327
   59MOL     C5 2217   8.498   2.262   2.892
   59MOL     H3 2218   8.478   2.320   2.803
   59MOL     C6 2219   8.550   2.113   3.119
   59MOL     C7 2220   8.703   2.252   3.210
   59MOL     C8 2221   8.468   2.460   3.419
   59MOL     H4 2222   8.419   2.541   3.474
   59MOL     C9 2223   8.588   2.312   2.987
   59MOL     H5 2224   8.638   2.407   2.973
   59MOL    C10 2225   8.435   2.138   2.910
   59MOL     H6 2226   8.367   2.101   2.834
   59MOL    C11 2227   8.691   2.141   3.292
   59MOL     H7 2228   8.743   2.117   3.384
   59MOL    C12 2229   8.540   2.326   3.601
   59MOL     H8 2230   8.554   2.372   3.699
   59MOL     H9 2231   8.598   2.233   3.595
   59MOL    C13 2232   8.393   2.298   3.571
   59MOL    H10 2233   8.367   2.193   3.588
   59MOL    H11 2234   8.331   2.362   3.636
   59MOL    C14 2235   8.801   2.364   3.233
   59MOL    H12 2236   8.835   2.404   3.137
   59MOL    H13 2237   8.890   2.325   3.285
   59MOL    C15 2238   8.460   2.061   3.025
   59MOL    H14 2239   8.412   1.966   3.040
   59MOL    C16 2240   8.374   2.339   3.425
   59MOL    H15 2241   8.410   2.260   3.357
   59MOL    H16 2242   8.271   2.365   3.401
   60MOL     O1 2243   7.784   2.119   3.207
   60MOL     O2 2244   7.733   2.549   3.530
   60MOL     N1 2245   7.688   2.318   3.247
   60MOL    H17 2246   7.644   2.311   3.155
   60MOL     N2 2247   7.814   2.341   3.498
   60MOL     N3 2248   8.123   2.532   3.235
   60MOL     H1 2249   8.218   2.552   3.267
   60MOL     C1 2250   7.771   2.215   3.281
   60MOL     C2 2251   7.741   2.450   3.459
   60MOL     C3 2252   7.960   2.458   3.100
   60MOL     C4 2253   7.683   2.448   3.316
   60MOL     H2 2254   7.577   2.474   3.327
   60MOL     C5 2255   7.992   2.345   2.892
   60MOL     H3 2256   7.953   2.298   2.803
   60MOL     C6 2257   8.096   2.465   3.119
   60MOL     C7 2258   7.899   2.528   3.210
   60MOL     C8 2259   7.836   2.219   3.419
   60MOL     H4 2260   7.791   2.137   3.474
   60MOL     C9 2261   7.904   2.398   2.987
   60MOL     H5 2262   7.798   2.394   2.973
   60MOL    C10 2263   8.132   2.353   2.910
   60MOL     H6 2264   8.198   2.312   2.834
   60MOL    C11 2265   8.001   2.572   3.292
   60MOL     H7 2266   7.996   2.629   3.384
   60MOL    C12 2267   7.917   2.350   3.601
   60MOL     H8 2268   7.869   2.338   3.699
   60MOL     H9 2269   7.968   2.446   3.595
   60MOL    C13 2270   8.014   2.236   3.571
   60MOL    H10 2271   8.118   2.266   3.588
   60MOL    H11 2272   7.991   2.150   3.636
   60MOL    C14 2273   7.753   2.557   3.233
   60MOL    H12 2274   7.701   2.566   3.138
   60MOL    H13 2275   7.742   2.653   3.285
   60MOL    C15 2276   8.185   2.413   3.025
   60MOL    H14 2277   8.293   2.418   3.040
   60MOL    C16 2278   7.987   2.199   3.425
   60MOL    H15 2279   8.038   2.269   3.357
   60MOL    H16 2280   8.017   2.096   3.401
   61MOL     O1 2281   8.717   2.086   4.831
   61MOL     O2 2282   0.094   2.345   5.154
   61MOL     N1 2283   8.841   2.268   4.870
   61MOL    H17 2284   8.813   2.302   4.779
   61MOL     N2 2285   8.924   2.171   5.122
   61MOL     N3 2286   0.275   1.998   4.859
   61MOL     H1 2287   0.340   1.926   4.890
   61MOL     C1 2288   8.793   2.145   4.905
   61MOL     C2 2289   0.013   2.289   5.082
   61MOL     C3 2290   0.130   2.102   4.724
   61MOL     C4 2291   8.951   2.338   4.940
   61MOL     H2 2292   8.921   2.443   4.951
   61MOL     C5 2293   0.048   2.018   4.515
   61MOL     H3 2294   8.957   2.029   4.426
   61MOL     C6 2295   0.203   1.988   4.742
   61MOL     C7 2296   0.159   2.191   4.833
   61MOL     C8 2297   8.830   2.091   5.043
   61MOL     H4 2298   8.736   2.089   5.098
   61MOL     C9 2299   0.049   2.121   4.611
   61MOL     H5 2300   8.961   2.211   4.597
   61MOL    C10 2301   0.124   1.901   4.533
   61MOL     H6 2302   0.122   1.824   4.458
   61MOL    C11 2303   0.249   2.124   4.916
   61MOL     H7 2304   0.296   2.157   5.008
   61MOL    C12 2305   0.014   2.086   5.225
   61MOL     H8 2306   8.950   2.122   5.323
   61MOL     H9 2307   0.124   2.091   5.219
   61MOL    C13 2308   8.934   1.944   5.195
   61MOL    H10 2309   0.043   1.870   5.212
   61MOL    H11 2310   8.847   1.922   5.260
   61MOL    C14 2311   0.111   2.331   4.857
   61MOL    H12 2312   0.094   2.381   4.761
   61MOL    H13 2313   0.190   2.388   4.909
   61MOL    C15 2314   0.203   1.885   4.649
   61MOL    H14 2315   0.262   1.795   4.663
   61MOL    C16 2316   8.888   1.950   5.049
   61MOL    H15 2317   0.005   1.941   4.981
   61MOL    H16 2318   8.814   1.873   5.025
   62MOL     O1 2319   8.784   1.328   4.831
   62MOL     O2 2320   8.386   1.498   5.154
   62MOL     N1 2321   8.563   1.344   4.870
   62MOL    H17 2322   8.548   1.303   4.779
   62MOL     N2 2323   8.606   1.465   5.122
   62MOL     N3 2324   8.596   1.828   4.859
   62MOL     H1 2325   8.625   1.920   4.890
   62MOL     C1 2326   8.694   1.364   4.905
   62MOL     C2 2327   8.475   1.456   5.082
   62MOL     C3 2328   8.578   1.650   4.724
   62MOL     C4 2329   8.448   1.404   4.940
   62MOL     H2 2330   8.372   1.326   4.951
   62MOL     C5 2331   8.692   1.621   4.515
   62MOL     H3 2332   8.712   1.564   4.426
   62MOL     C6 2333   8.640   1.771   4.742
   62MOL     C7 2334   8.487   1.631   4.833
   62MOL     C8 2335   8.723   1.423   5.043
   62MOL     H4 2336   8.771   1.343   5.098
   62MOL     C9 2337   8.602   1.572   4.611
   62MOL     H5 2338   8.553   1.477   4.597
   62MOL    C10 2339   8.755   1.746   4.533
   62MOL     H6 2340   8.823   1.783   4.458
   62MOL    C11 2341   8.500   1.743   4.916
   62MOL     H7 2342   8.448   1.767   5.008
   62MOL    C12 2343   8.650   1.558   5.225
   62MOL     H8 2344   8.636   1.512   5.323
   62MOL     H9 2345   8.591   1.651   5.218
   62MOL    C13 2346   8.798   1.586   5.195
   62MOL    H10 2347   8.823   1.691   5.212
   62MOL    H11 2348   8.860   1.522   5.260
   62MOL    C14 2349   8.389   1.520   4.857
   62MOL    H12 2350   8.355   1.480   4.761
   62MOL    H13 2351   8.301   1.559   4.909
   62MOL    C15 2352   8.730   1.822   4.649
   62MOL    H14 2353   8.779   1.918   4.663
   62MOL    C16 2354   8.816   1.544   5.049
   62MOL    H15 2355   8.781   1.623   4.981
   62MOL    H16 2356   8.919   1.518   5.025
   63MOL     O1 2357   0.437   1.765   4.831
   63MOL     O2 2358   0.489   1.335   5.154
   63MOL     N1 2359   0.534   1.566   4.870
   63MOL    H17 2360   0.577   1.573   4.779
   63MOL     N2 2361   0.408   1.543   5.122
   63MOL     N3 2362   0.098   1.352   4.859
   63MOL     H1 2363   0.003   1.332   4.890
   63MOL     C1 2364   0.451   1.669   4.905
   63MOL     C2 2365   0.481   1.434   5.082
   63MOL     C3 2366   0.261   1.426   4.724
   63MOL     C4 2367   0.539   1.436   4.940
   63MOL     H2 2368   0.644   1.409   4.951
   63MOL     C5 2369   0.229   1.539   4.515
   63MOL     H3 2370   0.269   1.586   4.426
   63MOL     C6 2371   0.126   1.419   4.742
   63MOL     C7 2372   0.323   1.356   4.834
   63MOL     C8 2373   0.385   1.664   5.043
   63MOL     H4 2374   0.431   1.747   5.098
   63MOL     C9 2375   0.317   1.486   4.611
   63MOL     H5 2376   0.424   1.490   4.597
   63MOL    C10 2377   0.090   1.531   4.533
   63MOL     H6 2378   0.024   1.572   4.458
   63MOL    C11 2379   0.220   1.311   4.916
   63MOL     H7 2380   0.225   1.255   5.008
   63MOL    C12 2381   0.305   1.534   5.225
   63MOL     H8 2382   0.352   1.545   5.323
   63MOL     H9 2383   0.254   1.437   5.218
   63MOL    C13 2384   0.207   1.648   5.195
   63MOL    H10 2385   0.103   1.617   5.212
   63MOL    H11 2386   0.231   1.733   5.260
   63MOL    C14 2387   0.468   1.327   4.857
   63MOL    H12 2388   0.520   1.318   4.761
   63MOL    H13 2389   0.479   1.231   4.909
   63MOL    C15 2390   0.036   1.471   4.649
   63MOL    H14 2391   8.898   1.465   4.663
   63MOL    C16 2392   0.234   1.684   5.049
   63MOL    H15 2393   0.183   1.615   4.981
   63MOL    H16 2394   0.204   1.787   5.025
   64MOL     O1 2395   8.473   1.798   4.289
   64MOL     O2 2396   8.127   1.539   4.613
   64MOL     N1 2397   8.349   1.615   4.329
   64MOL    H17 2398   8.377   1.581   4.237
   64MOL     N2 2399   8.267   1.713   4.581
   64MOL     N3 2400   7.946   1.885   4.318
   64MOL     H1 2401   7.881   1.957   4.349
   64MOL     C1 2402   8.397   1.739   4.363
   64MOL     C2 2403   8.209   1.595   4.541
   64MOL     C3 2404   8.092   1.781   4.183
   64MOL     C4 2405   8.240   1.546   4.399
   64MOL     H2 2406   8.269   1.441   4.410
   64MOL     C5 2407   8.174   1.865   3.974
   64MOL     H3 2408   8.234   1.854   3.885
   64MOL     C6 2409   8.019   1.895   4.201
   64MOL     C7 2410   8.063   1.693   4.292
   64MOL     C8 2411   8.361   1.793   4.501
   64MOL     H4 2412   8.455   1.795   4.556
   64MOL     C9 2413   8.172   1.763   4.070
   64MOL     H5 2414   8.229   1.672   4.056
   64MOL    C10 2415   8.097   1.982   3.992
   64MOL     H6 2416   8.100   2.060   3.917
   64MOL    C11 2417   7.972   1.759   4.375
   64MOL     H7 2418   7.926   1.726   4.467
   64MOL    C12 2419   8.208   1.797   4.684
   64MOL     H8 2420   8.241   1.762   4.782
   64MOL     H9 2421   8.098   1.793   4.677
   64MOL    C13 2422   8.257   1.939   4.654
   64MOL    H10 2423   8.179   2.014   4.670
   64MOL    H11 2424   8.343   1.962   4.718
   64MOL    C14 2425   8.110   1.552   4.316
   64MOL    H12 2426   8.128   1.503   4.220
   64MOL    H13 2427   8.032   1.495   4.367
   64MOL    C15 2428   8.019   1.999   4.108
   64MOL    H14 2429   7.960   2.089   4.122
   64MOL    C16 2430   8.303   1.934   4.507
   64MOL    H15 2431   8.217   1.943   4.440
   64MOL    H16 2432   8.377   2.011   4.484
   65MOL     O1 2433   8.407   2.555   4.289
   65MOL     O2 2434   8.804   2.385   4.613
   65MOL     N1 2435   8.627   2.540   4.329
   65MOL    H17 2436   8.643   2.581   4.238
   65MOL     N2 2437   8.584   2.419   4.581
   65MOL     N3 2438   8.595   2.055   4.318
   65MOL     H1 2439   8.565   1.964   4.349
   65MOL     C1 2440   8.497   2.519   4.363
   65MOL     C2 2441   8.715   2.427   4.541
   65MOL     C3 2442   8.612   2.234   4.183
   65MOL     C4 2443   8.742   2.479   4.399
   65MOL     H2 2444   8.818   2.557   4.410
   65MOL     C5 2445   8.498   2.262   3.974
   65MOL     H3 2446   8.478   2.320   3.885
   65MOL     C6 2447   8.550   2.113   4.201
   65MOL     C7 2448   8.703   2.252   4.292
   65MOL     C8 2449   8.468   2.460   4.501
   65MOL     H4 2450   8.419   2.541   4.556
   65MOL     C9 2451   8.588   2.312   4.070
   65MOL     H5 2452   8.638   2.407   4.056
   65MOL    C10 2453   8.435   2.138   3.992
   65MOL     H6 2454   8.367   2.101   3.917
   65MOL    C11 2455   8.691   2.141   4.375
   65MOL     H7 2456   8.743   2.117   4.467
   65MOL    C12 2457   8.540   2.326   4.684
   65MOL     H8 2458   8.554   2.372   4.782
   65MOL     H9 2459   8.598   2.233   4.677
   65MOL    C13 2460   8.393   2.298   4.654
   65MOL    H10 2461   8.367   2.193   4.670
   65MOL    H11 2462   8.330   2.362   4.718
   65MOL    C14 2463   8.801   2.364   4.316
   65MOL    H12 2464   8.835   2.404   4.220
   65MOL    H13 2465   8.890   2.325   4.367
   65MOL    C15 2466   8.460   2.061   4.108
   65MOL    H14 2467   8.412   1.966   4.122
   65MOL    C16 2468   8.375   2.339   4.507
   65MOL    H15 2469   8.410   2.260   4.440
   65MOL    H16 2470   8.271   2.365   4.484
   66MOL     O1 2471   7.784   2.119   4.289
   66MOL     O2 2472   7.733   2.549   4.613
   66MOL     N1 2473   7.688   2.318   4.329
   66MOL    H17 2474   7.644   2.311   4.238
   66MOL     N2 2475   7.814   2.341   4.581
   66MOL     N3 2476   8.123   2.532   4.318
   66MOL     H1 2477   8.218   2.552   4.349
   66MOL     C1 2478   7.771   2.215   4.363
   66MOL     C2 2479   7.741   2.450   4.541
   66MOL     C3 2480   7.960   2.458   4.183
   66MOL     C4 2481   7.683   2.448   4.399
   66MOL     H2 2482   7.577   2.474   4.410
   66MOL     C5 2483   7.992   2.345   3.974
   66MOL     H3 2484   7.953   2.298   3.885
   66MOL     C6 2485   8.096   2.464   4.201
   66MOL     C7 2486   7.899   2.528   4.292
   66MOL     C8 2487   7.836   2.219   4.501
   66MOL     H4 2488   7.791   2.137   4.556
   66MOL     C9 2489   7.904   2.398   4.070
   66MOL     H5 2490   7.798   2.394   4.056
   66MOL    C10 2491   8.132   2.353   3.992
   66MOL     H6 2492   8.198   2.312   3.917
   66MOL    C11 2493   8.001   2.572   4.375
   66MOL     H7 2494   7.996   2.629   4.467
   66MOL    C12 2495   7.917   2.350   4.684
   66MOL     H8 2496   7.869   2.338   4.782
   66MOL     H9 2497   7.968   2.446   4.677
   66MOL    C13 2498   8.014   2.236   4.654
   66MOL    H10 2499   8.118   2.266   4.670
   66MOL    H11 2500   7.991   2.150   4.718
   66MOL    C14 2501   7.753   2.557   4.316
   66MOL    H12 2502   7.701   2.566   4.220
   66MOL    H13 2503   7.742   2.653   4.367
   66MOL    C15 2504   8.185   2.413   4.108
   66MOL    H14 2505   8.293   2.418   4.122
   66MOL    C16 2506   7.987   2.199   4.507
   66MOL    H15 2507   8.038   2.269   4.440
   66MOL    H16 2508   8.017   2.096   4.484
   67MOL     O1 2509   8.717   2.086   5.913
   67MOL     O2 2510   0.094   2.345   6.237
   67MOL     N1 2511   8.841   2.268   5.953
   67MOL    H17 2512   8.813   2.303   5.861
   67MOL     N2 2513   8.924   2.171   6.205
   67MOL     N3 2514   0.275   1.998   5.941
   67MOL     H1 2515   0.340   1.926   5.973
   67MOL     C1 2516   8.793   2.145   5.987
   67MOL     C2 2517   0.013   2.289   6.165
   67MOL     C3 2518   0.130   2.102   5.806
   67MOL     C4 2519   8.951   2.338   6.023
   67MOL     H2 2520   8.921   2.443   6.033
   67MOL     C5 2521   0.048   2.018   5.598
   67MOL     H3 2522   8.957   2.029   5.509
   67MOL     C6 2523   0.203   1.988   5.825
   67MOL     C7 2524   0.159   2.191   5.916
   67MOL     C8 2525   8.830   2.091   6.125
   67MOL     H4 2526   8.736   2.089   6.180
   67MOL     C9 2527   0.049   2.121   5.693
   67MOL     H5 2528   8.961   2.211   5.680
   67MOL    C10 2529   0.124   1.901   5.616
   67MOL     H6 2530   0.122   1.824   5.540
   67MOL    C11 2531   0.249   2.124   5.998
   67MOL     H7 2532   0.296   2.157   6.090
   67MOL    C12 2533   0.014   2.086   6.308
   67MOL     H8 2534   8.949   2.122   6.405
   67MOL     H9 2535   0.124   2.091   6.301
   67MOL    C13 2536   8.934   1.944   6.277
   67MOL    H10 2537   0.043   1.870   6.294
   67MOL    H11 2538   8.847   1.922   6.342
   67MOL    C14 2539   0.111   2.331   5.940
   67MOL    H12 2540   0.094   2.381   5.844
   67MOL    H13 2541   0.190   2.388   5.991
   67MOL    C15 2542   0.203   1.885   5.731
   67MOL    H14 2543   0.262   1.795   5.746
   67MOL    C16 2544   8.888   1.950   6.131
   67MOL    H15 2545   0.005   1.941   6.063
   67MOL    H16 2546   8.814   1.873   6.107
   68MOL     O1 2547   8.784   1.328   5.913
   68MOL     O2 2548   8.386   1.498   6.237
   68MOL     N1 2549   8.563   1.344   5.953
   68MOL    H17 2550   8.547   1.303   5.861
   68MOL     N2 2551   8.606   1.465   6.205
   68MOL     N3 2552   8.596   1.828   5.941
   68MOL     H1 2553   8.625   1.920   5.973
   68MOL     C1 2554   8.694   1.364   5.987
   68MOL     C2 2555   8.475   1.456   6.165
   68MOL     C3 2556   8.578   1.650   5.806
   68MOL     C4 2557   8.448   1.404   6.023
   68MOL     H2 2558   8.372   1.327   6.033
   68MOL     C5 2559   8.692   1.621   5.598
   68MOL     H3 2560   8.712   1.564   5.509
   68MOL     C6 2561   8.640   1.771   5.825
   68MOL     C7 2562   8.487   1.631   5.916
   68MOL     C8 2563   8.723   1.423   6.125
   68MOL     H4 2564   8.771   1.343   6.180
   68MOL     C9 2565   8.602   1.572   5.694
   68MOL     H5 2566   8.553   1.477   5.680
   68MOL    C10 2567   8.755   1.746   5.616
   68MOL     H6 2568   8.823   1.783   5.540
   68MOL    C11 2569   8.500   1.743   5.998
   68MOL     H7 2570   8.448   1.767   6.090
   68MOL    C12 2571   8.650   1.558   6.308
   68MOL     H8 2572   8.636   1.511   6.405
   68MOL     H9 2573   8.591   1.651   6.301
   68MOL    C13 2574   8.798   1.586   6.278
   68MOL    H10 2575   8.823   1.691   6.294
   68MOL    H11 2576   8.860   1.523   6.342
   68MOL    C14 2577   8.389   1.520   5.940
   68MOL    H12 2578   8.355   1.480   5.844
   68MOL    H13 2579   8.301   1.559   5.991
   68MOL    C15 2580   8.730   1.822   5.731
   68MOL    H14 2581   8.779   1.918   5.746
   68MOL    C16 2582   8.816   1.544   6.131
   68MOL    H15 2583   8.781   1.623   6.063
   68MOL    H16 2584   8.919   1.518   6.107
   69MOL     O1 2585   0.437   1.765   5.913
   69MOL     O2 2586   0.489   1.335   6.237
   69MOL     N1 2587   0.534   1.566   5.953
   69MOL    H17 2588   0.577   1.573   5.861
   69MOL     N2 2589   0.407   1.543   6.205
   69MOL     N3 2590   0.098   1.352   5.941
   69MOL     H1 2591   0.003   1.332   5.973
   69MOL     C1 2592   0.451   1.669   5.987
   69MOL     C2 2593   0.481   1.433   6.165
   69MOL     C3 2594   0.261   1.426   5.806
   69MOL     C4 2595   0.539   1.436   6.023
   69MOL     H2 2596   0.644   1.409   6.033
   69MOL     C5 2597   0.229   1.539   5.598
   69MOL     H3 2598   0.269   1.586   5.509
   69MOL     C6 2599   0.126   1.419   5.825
   69MOL     C7 2600   0.323   1.356   5.916
   69MOL     C8 2601   0.385   1.664   6.125
   69MOL     H4 2602   0.431   1.747   6.180
   69MOL     C9 2603   0.317   1.486   5.693
   69MOL     H5 2604   0.424   1.491   5.680
   69MOL    C10 2605   0.090   1.531   5.616
   69MOL     H6 2606   0.024   1.572   5.540
   69MOL    C11 2607   0.220   1.311   5.998
   69MOL     H7 2608   0.225   1.254   6.090
   69MOL    C12 2609   0.305   1.534   6.308
   69MOL     H8 2610   0.352   1.545   6.405
   69MOL     H9 2611   0.254   1.437   6.301
   69MOL    C13 2612   0.207   1.648   6.278
   69MOL    H10 2613   0.103   1.617   6.294
   69MOL    H11 2614   0.231   1.733   6.342
   69MOL    C14 2615   0.468   1.327   5.940
   69MOL    H12 2616   0.520   1.318   5.844
   69MOL    H13 2617   0.479   1.231   5.991
   69MOL    C15 2618   0.036   1.471   5.731
   69MOL    H14 2619   8.898   1.465   5.746
   69MOL    C16 2620   0.234   1.684   6.131
   69MOL    H15 2621   0.183   1.615   6.063
   69MOL    H16 2622   0.204   1.787   6.107
   70MOL     O1 2623   8.473   1.798   5.372
   70MOL     O2 2624   8.127   1.539   5.695
   70MOL     N1 2625   8.349   1.615   5.411
   70MOL    H17 2626   8.377   1.581   5.320
   70MOL     N2 2627   8.267   1.713   5.663
   70MOL     N3 2628   7.946   1.885   5.400
   70MOL     H1 2629   7.882   1.957   5.432
   70MOL     C1 2630   8.397   1.739   5.446
   70MOL     C2 2631   8.209   1.595   5.624
   70MOL     C3 2632   8.092   1.781   5.265
   70MOL     C4 2633   8.240   1.546   5.481
   70MOL     H2 2634   8.269   1.441   5.492
   70MOL     C5 2635   8.174   1.865   5.057
   70MOL     H3 2636   8.234   1.854   4.968
   70MOL     C6 2637   8.019   1.895   5.284
   70MOL     C7 2638   8.063   1.693   5.375
   70MOL     C8 2639   8.361   1.793   5.584
   70MOL     H4 2640   8.455   1.795   5.639
   70MOL     C9 2641   8.172   1.763   5.152
   70MOL     H5 2642   8.229   1.672   5.138
   70MOL    C10 2643   8.097   1.982   5.075
   70MOL     H6 2644   8.100   2.060   4.999
   70MOL    C11 2645   7.972   1.759   5.457
   70MOL     H7 2646   7.926   1.727   5.549
   70MOL    C12 2647   8.207   1.797   5.766
   70MOL     H8 2648   8.241   1.762   5.864
   70MOL     H9 2649   8.098   1.793   5.760
   70MOL    C13 2650   8.257   1.939   5.736
   70MOL    H10 2651   8.179   2.014   5.753
   70MOL    H11 2652   8.343   1.962   5.801
   70MOL    C14 2653   8.110   1.552   5.399
   70MOL    H12 2654   8.128   1.503   5.303
   70MOL    H13 2655   8.032   1.495   5.450
   70MOL    C15 2656   8.019   1.999   5.190
   70MOL    H14 2657   7.960   2.089   5.205
   70MOL    C16 2658   8.303   1.934   5.590
   70MOL    H15 2659   8.217   1.943   5.522
   70MOL    H16 2660   8.377   2.011   5.566
   71MOL     O1 2661   8.407   2.556   5.372
   71MOL     O2 2662   8.804   2.385   5.695
   71MOL     N1 2663   8.627   2.540   5.412
   71MOL    H17 2664   8.643   2.581   5.320
   71MOL     N2 2665   8.584   2.419   5.663
   71MOL     N3 2666   8.595   2.055   5.400
   71MOL     H1 2667   8.564   1.964   5.432
   71MOL     C1 2668   8.497   2.519   5.446
   71MOL     C2 2669   8.715   2.427   5.624
   71MOL     C3 2670   8.612   2.234   5.265
   71MOL     C4 2671   8.742   2.479   5.481
   71MOL     H2 2672   8.818   2.557   5.492
   71MOL     C5 2673   8.498   2.262   5.057
   71MOL     H3 2674   8.478   2.320   4.968
   71MOL     C6 2675   8.550   2.113   5.284
   71MOL     C7 2676   8.703   2.252   5.375
   71MOL     C8 2677   8.468   2.460   5.584
   71MOL     H4 2678   8.419   2.541   5.639
   71MOL     C9 2679   8.588   2.312   5.152
   71MOL     H5 2680   8.638   2.407   5.138
   71MOL    C10 2681   8.435   2.138   5.075
   71MOL     H6 2682   8.367   2.101   4.999
   71MOL    C11 2683   8.691   2.141   5.457
   71MOL     H7 2684   8.743   2.117   5.549
   71MOL    C12 2685   8.540   2.326   5.766
   71MOL     H8 2686   8.554   2.372   5.864
   71MOL     H9 2687   8.598   2.233   5.760
   71MOL    C13 2688   8.393   2.298   5.736
   71MOL    H10 2689   8.367   2.193   5.753
   71MOL    H11 2690   8.331   2.362   5.801
   71MOL    C14 2691   8.801   2.364   5.398
   71MOL    H12 2692   8.835   2.404   5.302
   71MOL    H13 2693   8.890   2.325   5.450
   71MOL    C15 2694   8.460   2.061   5.190
   71MOL    H14 2695   8.412   1.966   5.205
   71MOL    C16 2696   8.374   2.339   5.590
   71MOL    H15 2697   8.410   2.260   5.522
   71MOL    H16 2698   8.271   2.365   5.566
   72MOL     O1 2699   7.784   2.119   5.372
   72MOL     O2 2700   7.733   2.549   5.695
   72MOL     N1 2701   7.688   2.318   5.412
   72MOL    H17 2702   7.644   2.311   5.320
   72MOL     N2 2703   7.814   2.341   5.663
   72MOL     N3 2704   8.123   2.532   5.400
   72MOL     H1 2705   8.218   2.552   5.432
   72MOL     C1 2706   7.771   2.215   5.446
   72MOL     C2 2707   7.741   2.450   5.624
   72MOL     C3 2708   7.960   2.458   5.265
   72MOL     C4 2709   7.683   2.448   5.481
   72MOL     H2 2710   7.577   2.474   5.492
   72MOL     C5 2711   7.992   2.345   5.057
   72MOL     H3 2712   7.953   2.298   4.968
   72MOL     C6 2713   8.096   2.465   5.284
   72MOL     C7 2714   7.899   2.528   5.375
   72MOL     C8 2715   7.836   2.219   5.584
   72MOL     H4 2716   7.791   2.137   5.639
   72MOL     C9 2717   7.904   2.398   5.152
   72MOL     H5 2718   7.798   2.394   5.138
   72MOL    C10 2719   8.132   2.353   5.075
   72MOL     H6 2720   8.198   2.312   4.999
   72MOL    C11 2721   8.001   2.572   5.457
   72MOL     H7 2722   7.996   2.629   5.549
   72MOL    C12 2723   7.917   2.350   5.766
   72MOL     H8 2724   7.869   2.338   5.864
   72MOL     H9 2725   7.968   2.446   5.760
   72MOL    C13 2726   8.014   2.236   5.736
   72MOL    H10 2727   8.118   2.266   5.753
   72MOL    H11 2728   7.991   2.150   5.801
   72MOL    C14 2729   7.753   2.557   5.398
   72MOL    H12 2730   7.701   2.566   5.303
   72MOL    H13 2731   7.742   2.653   5.450
   72MOL    C15 2732   8.185   2.413   5.190
   72MOL    H14 2733   8.293   2.418   5.205
   72MOL    C16 2734   7.987   2.199   5.590
   72MOL    H15 2735   8.038   2.269   5.522
   72MOL    H16 2736   8.017   2.096   5.566
   73MOL     O1 2737   7.970   3.380   0.501
   73MOL     O2 2738   8.316   3.639   0.824
   73MOL     N1 2739   8.094   3.563   0.540
   73MOL    H17 2740   8.066   3.597   0.449
   73MOL     N2 2741   8.176   3.465   0.792
   73MOL     N3 2742   8.497   3.293   0.529
   73MOL     H1 2743   8.562   3.221   0.560
   73MOL     C1 2744   8.046   3.440   0.575
   73MOL     C2 2745   8.234   3.583   0.752
   73MOL     C3 2746   8.351   3.397   0.394
   73MOL     C4 2747   8.203   3.633   0.610
   73MOL     H2 2748   8.173   3.737   0.621
   73MOL     C5 2749   8.269   3.313   0.185
   73MOL     H3 2750   8.209   3.324   0.097
   73MOL     C6 2751   8.424   3.283   0.412
   73MOL     C7 2752   8.380   3.485   0.504
   73MOL     C8 2753   8.082   3.385   0.713
   73MOL     H4 2754   7.988   3.384   0.767
   73MOL     C9 2755   8.271   3.416   0.281
   73MOL     H5 2756   8.214   3.506   0.267
   73MOL    C10 2757   8.346   3.196   0.204
   73MOL     H6 2758   8.343   3.118   0.128
   73MOL    C11 2759   8.470   3.419   0.586
   73MOL     H7 2760   8.517   3.451   0.678
   73MOL    C12 2761   8.235   3.381   0.895
   73MOL     H8 2762   8.202   3.416   0.993
   73MOL     H9 2763   8.345   3.385   0.888
   73MOL    C13 2764   8.186   3.239   0.865
   73MOL    H10 2765   8.264   3.165   0.882
   73MOL    H11 2766   8.099   3.217   0.930
   73MOL    C14 2767   8.333   3.626   0.527
   73MOL    H12 2768   8.315   3.675   0.431
   73MOL    H13 2769   8.411   3.683   0.579
   73MOL    C15 2770   8.424   3.180   0.319
   73MOL    H14 2771   8.483   3.090   0.333
   73MOL    C16 2772   8.140   3.244   0.719
   73MOL    H15 2773   8.226   3.235   0.651
   73MOL    H16 2774   8.066   3.167   0.695
   74MOL     O1 2775   8.036   2.623   0.501
   74MOL     O2 2776   7.639   2.793   0.824
   74MOL     N1 2777   7.816   2.639   0.540
   74MOL    H17 2778   7.800   2.597   0.449
   74MOL     N2 2779   7.859   2.759   0.792
   74MOL     N3 2780   7.848   3.123   0.529
   74MOL     H1 2781   7.878   3.215   0.560
   74MOL     C1 2782   7.946   2.659   0.575
   74MOL     C2 2783   7.728   2.751   0.752
   74MOL     C3 2784   7.830   2.945   0.394
   74MOL     C4 2785   7.700   2.699   0.610
   74MOL     H2 2786   7.625   2.621   0.621
   74MOL     C5 2787   7.945   2.916   0.185
   74MOL     H3 2788   7.965   2.858   0.096
   74MOL     C6 2789   7.893   3.065   0.412
   74MOL     C7 2790   7.739   2.926   0.503
   74MOL     C8 2791   7.975   2.718   0.713
   74MOL     H4 2792   8.024   2.637   0.768
   74MOL     C9 2793   7.855   2.866   0.281
   74MOL     H5 2794   7.805   2.771   0.267
   74MOL    C10 2795   8.008   3.040   0.204
   74MOL     H6 2796   8.076   3.077   0.128
   74MOL    C11 2797   7.752   3.037   0.586
   74MOL     H7 2798   7.700   3.061   0.678
   74MOL    C12 2799   7.903   2.853   0.895
   74MOL     H8 2800   7.889   2.806   0.993
   74MOL     H9 2801   7.844   2.945   0.889
   74MOL    C13 2802   8.050   2.881   0.865
   74MOL    H10 2803   8.076   2.985   0.882
   74MOL    H11 2804   8.112   2.817   0.930
   74MOL    C14 2805   7.642   2.814   0.527
   74MOL    H12 2806   7.608   2.774   0.431
   74MOL    H13 2807   7.553   2.853   0.579
   74MOL    C15 2808   7.982   3.117   0.319
   74MOL    H14 2809   8.031   3.213   0.333
   74MOL    C16 2810   8.068   2.839   0.719
   74MOL    H15 2811   8.033   2.918   0.651
   74MOL    H16 2812   8.172   2.813   0.695
   75MOL     O1 2813   8.659   3.059   0.501
   75MOL     O2 2814   8.710   2.630   0.824
   75MOL     N1 2815   8.755   2.860   0.540
   75MOL    H17 2816   8.799   2.867   0.449
   75MOL     N2 2817   8.629   2.838   0.792
   75MOL     N3 2818   8.320   2.646   0.529
   75MOL     H1 2819   8.225   2.626   0.560
   75MOL     C1 2820   8.672   2.963   0.575
   75MOL     C2 2821   8.702   2.728   0.752
   75MOL     C3 2822   8.483   2.720   0.394
   75MOL     C4 2823   8.761   2.730   0.610
   75MOL     H2 2824   8.866   2.704   0.621
   75MOL     C5 2825   8.450   2.833   0.185
   75MOL     H3 2826   8.490   2.880   0.096
   75MOL     C6 2827   8.347   2.714   0.412
   75MOL     C7 2828   8.544   2.651   0.504
   75MOL     C8 2829   8.607   2.959   0.713
   75MOL     H4 2830   8.653   3.041   0.768
   75MOL     C9 2831   8.538   2.780   0.281
   75MOL     H5 2832   8.645   2.785   0.267
   75MOL    C10 2833   8.311   2.825   0.204
   75MOL     H6 2834   8.245   2.866   0.128
   75MOL    C11 2835   8.442   2.606   0.586
   75MOL     H7 2836   8.447   2.549   0.678
   75MOL    C12 2837   8.526   2.828   0.895
   75MOL     H8 2838   8.574   2.840   0.993
   75MOL     H9 2839   8.475   2.732   0.888
   75MOL    C13 2840   8.428   2.942   0.865
   75MOL    H10 2841   8.325   2.912   0.882
   75MOL    H11 2842   8.452   3.028   0.930
   75MOL    C14 2843   8.690   2.622   0.527
   75MOL    H12 2844   8.742   2.612   0.431
   75MOL    H13 2845   8.700   2.526   0.579
   75MOL    C15 2846   8.257   2.765   0.319
   75MOL    H14 2847   8.150   2.760   0.333
   75MOL    C16 2848   8.456   2.979   0.719
   75MOL    H15 2849   8.405   2.909   0.651
   75MOL    H16 2850   8.426   3.082   0.695
   76MOL     O1 2851   7.726   3.093   6.454
   76MOL     O2 2852   7.379   2.834   0.283
   76MOL     N1 2853   7.602   2.910  -0.001
   76MOL    H17 2854   7.630   2.876   6.403
   76MOL     N2 2855   7.519   3.008   0.251
   76MOL     N3 2856   7.199   3.180   6.482
   76MOL     H1 2857   7.134   3.252   0.019
   76MOL     C1 2858   7.650   3.033   0.033
   76MOL     C2 2859   7.461   2.890   0.211
   76MOL     C3 2860   7.344   3.076   6.348
   76MOL     C4 2861   7.492   2.840   0.069
   76MOL     H2 2862   7.522   2.736   0.080
   76MOL     C5 2863   7.426   3.160   6.139
   76MOL     H3 2864   7.487   3.149   6.050
   76MOL     C6 2865   7.271   3.190   6.366
   76MOL     C7 2866   7.315   2.988   6.457
   76MOL     C8 2867   7.613   3.087   0.171
   76MOL     H4 2868   7.707   3.089   0.226
   76MOL     C9 2869   7.424   3.057   6.235
   76MOL     H5 2870   7.482   2.967   6.221
   76MOL    C10 2871   7.350   3.277   6.157
   76MOL     H6 2872   7.352   3.354   6.082
   76MOL    C11 2873   7.225   3.054   0.045
   76MOL     H7 2874   7.178   3.021   0.137
   76MOL    C12 2875   7.460   3.092   0.354
   76MOL     H8 2876   7.493   3.057   0.452
   76MOL     H9 2877   7.351   3.088   0.347
   76MOL    C13 2878   7.510   3.234   0.324
   76MOL    H10 2879   7.432   3.308   0.340
   76MOL    H11 2880   7.596   3.256   0.388
   76MOL    C14 2881   7.363   2.847   6.481
   76MOL    H12 2882   7.380   2.798   6.385
   76MOL    H13 2883   7.284   2.790   0.037
   76MOL    C15 2884   7.271   3.293   6.272
   76MOL    H14 2885   7.213   3.383   6.287
   76MOL    C16 2886   7.555   3.229   0.177
   76MOL    H15 2887   7.469   3.237   0.110
   76MOL    H16 2888   7.629   3.306   0.154
   77MOL     O1 2889   7.659   3.850   6.455
   77MOL     O2 2890   8.057   3.680   0.283
   77MOL     N1 2891   7.880   3.834  -0.001
   77MOL    H17 2892   7.895   3.875   6.402
   77MOL     N2 2893   7.837   3.714   0.251
   77MOL     N3 2894   7.847   3.350   6.483
   77MOL     H1 2895   7.817   3.258   0.019
   77MOL     C1 2896   7.749   3.814   0.033
   77MOL     C2 2897   7.968   3.722   0.211
   77MOL     C3 2898   7.865   3.528   6.348
   77MOL     C4 2899   7.995   3.774   0.069
   77MOL     H2 2900   8.071   3.852   0.079
   77MOL     C5 2901   7.751   3.557   6.139
   77MOL     H3 2902   7.730   3.614   6.050
   77MOL     C6 2903   7.803   3.408   6.366
   77MOL     C7 2904   7.955   3.547   6.457
   77MOL     C8 2905   7.720   3.755   0.171
   77MOL     H4 2906   7.672   3.836   0.226
   77MOL     C9 2907   7.841   3.607   6.235
   77MOL     H5 2908   7.890   3.701   6.221
   77MOL    C10 2909   7.688   3.432   6.157
   77MOL     H6 2910   7.620   3.395   6.081
   77MOL    C11 2911   7.943   3.436   0.045
   77MOL     H7 2912   7.995   3.412   0.137
   77MOL    C12 2913   7.793   3.620   0.354
   77MOL     H8 2914   7.807   3.667   0.452
   77MOL     H9 2915   7.851   3.528   0.347
   77MOL    C13 2916   7.645   3.592   0.324
   77MOL    H10 2917   7.620   3.487   0.340
   77MOL    H11 2918   7.583   3.656   0.388
   77MOL    C14 2919   8.054   3.658   6.481
   77MOL    H12 2920   8.088   3.698   6.385
   77MOL    H13 2921   8.142   3.619   0.037
   77MOL    C15 2922   7.713   3.356   6.272
   77MOL    H14 2923   7.665   3.260   6.287
   77MOL    C16 2924   7.627   3.634   0.177
   77MOL    H15 2925   7.662   3.555   0.110
   77MOL    H16 2926   7.524   3.660   0.154
   78MOL     O1 2927   7.037   3.414   6.454
   78MOL     O2 2928   6.985   3.843   0.283
   78MOL     N1 2929   6.940   3.613  -0.001
   78MOL    H17 2930   6.897   3.606   6.403
   78MOL     N2 2931   7.066   3.635   0.251
   78MOL     N3 2932   7.376   3.826   6.483
   78MOL     H1 2933   7.471   3.846   0.019
   78MOL     C1 2934   7.023   3.510   0.033
   78MOL     C2 2935   6.993   3.745   0.211
   78MOL     C3 2936   7.213   3.753   6.348
   78MOL     C4 2937   6.935   3.743   0.069
   78MOL     H2 2938   6.830   3.769   0.079
   78MOL     C5 2939   7.245   3.640   6.139
   78MOL     H3 2940   7.205   3.593   6.050
   78MOL     C6 2941   7.348   3.759   6.366
   78MOL     C7 2942   7.151   3.822   6.457
   78MOL     C8 2943   7.089   3.514   0.171
   78MOL     H4 2944   7.043   3.432   0.226
   78MOL     C9 2945   7.157   3.693   6.235
   78MOL     H5 2946   7.050   3.688   6.221
   78MOL    C10 2947   7.384   3.647   6.157
   78MOL     H6 2948   7.450   3.607   6.081
   78MOL    C11 2949   7.254   3.867   0.045
   78MOL     H7 2950   7.249   3.924   0.137
   78MOL    C12 2951   7.169   3.644   0.354
   78MOL     H8 2952   7.122   3.633   0.452
   78MOL     H9 2953   7.220   3.741   0.347
   78MOL    C13 2954   7.267   3.531   0.324
   78MOL    H10 2955   7.371   3.561   0.340
   78MOL    H11 2956   7.244   3.445   0.388
   78MOL    C14 2957   7.006   3.851   6.481
   78MOL    H12 2958   6.954   3.861   6.385
   78MOL    H13 2959   6.995   3.948   0.037
   78MOL    C15 2960   7.438   3.708   6.272
   78MOL    H14 2961   7.545   3.713   6.287
   78MOL    C16 2962   7.240   3.494   0.177
   78MOL    H15 2963   7.291   3.564   0.110
   78MOL    H16 2964   7.270   3.391   0.154
   79MOL     O1 2965   7.970   3.380   1.583
   79MOL     O2 2966   8.316   3.639   1.907
   79MOL     N1 2967   8.094   3.563   1.623
   79MOL    H17 2968   8.066   3.597   1.531
   79MOL     N2 2969   8.176   3.465   1.875
   79MOL     N3 2970   8.497   3.293   1.611
   79MOL     H1 2971   8.561   3.221   1.643
   79MOL     C1 2972   8.046   3.440   1.657
   79MOL     C2 2973   8.234   3.583   1.835
   79MOL     C3 2974   8.351   3.397   1.476
   79MOL     C4 2975   8.203   3.633   1.693
   79MOL     H2 2976   8.174   3.737   1.703
   79MOL     C5 2977   8.269   3.313   1.268
   79MOL     H3 2978   8.209   3.324   1.179
   79MOL     C6 2979   8.425   3.283   1.495
   79MOL     C7 2980   8.380   3.485   1.586
   79MOL     C8 2981   8.082   3.385   1.795
   79MOL     H4 2982   7.988   3.384   1.850
   79MOL     C9 2983   8.271   3.416   1.363
   79MOL     H5 2984   8.214   3.506   1.350
   79MOL    C10 2985   8.346   3.196   1.286
   79MOL     H6 2986   8.343   3.118   1.210
   79MOL    C11 2987   8.471   3.419   1.668
   79MOL     H7 2988   8.517   3.451   1.761
   79MOL    C12 2989   8.235   3.381   1.978
   79MOL     H8 2990   8.202   3.416   2.075
   79MOL     H9 2991   8.345   3.385   1.971
   79MOL    C13 2992   8.186   3.239   1.948
   79MOL    H10 2993   8.264   3.165   1.964
   79MOL    H11 2994   8.099   3.217   2.012
   79MOL    C14 2995   8.333   3.626   1.610
   79MOL    H12 2996   8.315   3.675   1.514
   79MOL    H13 2997   8.411   3.683   1.661
   79MOL    C15 2998   8.425   3.180   1.401
   79MOL    H14 2999   8.483   3.090   1.416
   79MOL    C16 3000   8.140   3.244   1.801
   79MOL    H15 3001   8.226   3.235   1.733
   79MOL    H16 3002   8.066   3.167   1.777
   80MOL     O1 3003   8.036   2.623   1.583
   80MOL     O2 3004   7.638   2.793   1.907
   80MOL     N1 3005   7.816   2.638   1.623
   80MOL    H17 3006   7.800   2.597   1.532
   80MOL     N2 3007   7.859   2.759   1.874
   80MOL     N3 3008   7.848   3.123   1.611
   80MOL     H1 3009   7.878   3.215   1.643
   80MOL     C1 3010   7.946   2.659   1.657
   80MOL     C2 3011   7.728   2.751   1.835
   80MOL     C3 3012   7.830   2.945   1.476
   80MOL     C4 3013   7.700   2.699   1.693
   80MOL     H2 3014   7.625   2.621   1.704
   80MOL     C5 3015   7.945   2.916   1.268
   80MOL     H3 3016   7.965   2.858   1.179
   80MOL     C6 3017   7.893   3.065   1.495
   80MOL     C7 3018   7.740   2.926   1.586
   80MOL     C8 3019   7.975   2.718   1.795
   80MOL     H4 3020   8.024   2.637   1.850
   80MOL     C9 3021   7.855   2.866   1.364
   80MOL     H5 3022   7.805   2.771   1.350
   80MOL    C10 3023   8.008   3.040   1.286
   80MOL     H6 3024   8.076   3.077   1.210
   80MOL    C11 3025   7.752   3.037   1.668
   80MOL     H7 3026   7.700   3.061   1.760
   80MOL    C12 3027   7.903   2.853   1.978
   80MOL     H8 3028   7.889   2.806   2.075
   80MOL     H9 3029   7.844   2.945   1.971
   80MOL    C13 3030   8.050   2.881   1.948
   80MOL    H10 3031   8.076   2.985   1.964
   80MOL    H11 3032   8.112   2.817   2.012
   80MOL    C14 3033   7.642   2.814   1.610
   80MOL    H12 3034   7.608   2.774   1.514
   80MOL    H13 3035   7.553   2.853   1.661
   80MOL    C15 3036   7.982   3.117   1.401
   80MOL    H14 3037   8.031   3.213   1.416
   80MOL    C16 3038   8.068   2.839   1.801
   80MOL    H15 3039   8.033   2.918   1.733
   80MOL    H16 3040   8.172   2.813   1.777
   81MOL     O1 3041   8.659   3.059   1.583
   81MOL     O2 3042   8.710   2.630   1.907
   81MOL     N1 3043   8.755   2.860   1.623
   81MOL    H17 3044   8.799   2.867   1.531
   81MOL     N2 3045   8.629   2.838   1.875
   81MOL     N3 3046   8.320   2.646   1.611
   81MOL     H1 3047   8.225   2.626   1.643
   81MOL     C1 3048   8.672   2.963   1.657
   81MOL     C2 3049   8.702   2.728   1.835
   81MOL     C3 3050   8.483   2.720   1.476
   81MOL     C4 3051   8.761   2.730   1.693
   81MOL     H2 3052   8.866   2.704   1.703
   81MOL     C5 3053   8.450   2.833   1.268
   81MOL     H3 3054   8.490   2.880   1.179
   81MOL     C6 3055   8.347   2.714   1.495
   81MOL     C7 3056   8.544   2.651   1.586
   81MOL     C8 3057   8.607   2.959   1.795
   81MOL     H4 3058   8.652   3.041   1.850
   81MOL     C9 3059   8.538   2.780   1.363
   81MOL     H5 3060   8.645   2.785   1.350
   81MOL    C10 3061   8.311   2.825   1.286
   81MOL     H6 3062   8.245   2.866   1.210
   81MOL    C11 3063   8.442   2.606   1.668
   81MOL     H7 3064   8.447   2.549   1.760
   81MOL    C12 3065   8.526   2.829   1.978
   81MOL     H8 3066   8.574   2.840   2.075
   81MOL     H9 3067   8.475   2.732   1.971
   81MOL    C13 3068   8.428   2.943   1.948
   81MOL    H10 3069   8.325   2.912   1.964
   81MOL    H11 3070   8.452   3.028   2.012
   81MOL    C14 3071   8.690   2.622   1.610
   81MOL    H12 3072   8.742   2.612   1.514
   81MOL    H13 3073   8.700   2.526   1.661
   81MOL    C15 3074   8.257   2.765   1.401
   81MOL    H14 3075   8.150   2.760   1.416
   81MOL    C16 3076   8.456   2.979   1.801
   81MOL    H15 3077   8.405   2.909   1.733
   81MOL    H16 3078   8.426   3.082   1.777
   82MOL     O1 3079   7.726   3.093   1.042
   82MOL     O2 3080   7.379   2.834   1.365
   82MOL     N1 3081   7.602   2.910   1.081
   82MOL    H17 3082   7.630   2.876   0.990
   82MOL     N2 3083   7.519   3.008   1.333
   82MOL     N3 3084   7.199   3.180   1.070
   82MOL     H1 3085   7.134   3.252   1.102
   82MOL     C1 3086   7.650   3.033   1.116
   82MOL     C2 3087   7.461   2.890   1.294
   82MOL     C3 3088   7.344   3.076   0.935
   82MOL     C4 3089   7.492   2.840   1.151
   82MOL     H2 3090   7.522   2.736   1.162
   82MOL     C5 3091   7.426   3.160   0.727
   82MOL     H3 3092   7.487   3.149   0.638
   82MOL     C6 3093   7.271   3.190   0.954
   82MOL     C7 3094   7.315   2.988   1.045
   82MOL     C8 3095   7.613   3.087   1.254
   82MOL     H4 3096   7.707   3.089   1.309
   82MOL     C9 3097   7.424   3.057   0.822
   82MOL     H5 3098   7.482   2.967   0.808
   82MOL    C10 3099   7.350   3.277   0.745
   82MOL     H6 3100   7.352   3.355   0.669
   82MOL    C11 3101   7.225   3.054   1.127
   82MOL     H7 3102   7.178   3.021   1.219
   82MOL    C12 3103   7.460   3.092   1.436
   82MOL     H8 3104   7.493   3.057   1.534
   82MOL     H9 3105   7.351   3.088   1.430
   82MOL    C13 3106   7.510   3.234   1.406
   82MOL    H10 3107   7.432   3.308   1.423
   82MOL    H11 3108   7.596   3.256   1.471
   82MOL    C14 3109   7.363   2.847   1.069
   82MOL    H12 3110   7.380   2.798   0.973
   82MOL    H13 3111   7.284   2.790   1.120
   82MOL    C15 3112   7.271   3.293   0.860
   82MOL    H14 3113   7.213   3.383   0.875
   82MOL    C16 3114   7.555   3.229   1.260
   82MOL    H15 3115   7.469   3.237   1.192
   82MOL    H16 3116   7.629   3.306   1.236
   83MOL     O1 3117   7.659   3.850   1.042
   83MOL     O2 3118   8.057   3.680   1.365
   83MOL     N1 3119   7.880   3.834   1.082
   83MOL    H17 3120   7.895   3.875   0.990
   83MOL     N2 3121   7.837   3.714   1.333
   83MOL     N3 3122   7.847   3.350   1.070
   83MOL     H1 3123   7.817   3.258   1.102
   83MOL     C1 3124   7.749   3.814   1.116
   83MOL     C2 3125   7.968   3.722   1.294
   83MOL     C3 3126   7.865   3.528   0.935
   83MOL     C4 3127   7.995   3.774   1.151
   83MOL     H2 3128   8.071   3.852   1.162
   83MOL     C5 3129   7.751   3.557   0.727
   83MOL     H3 3130   7.730   3.614   0.638
   83MOL     C6 3131   7.803   3.408   0.954
   83MOL     C7 3132   7.956   3.547   1.045
   83MOL     C8 3133   7.720   3.755   1.254
   83MOL     H4 3134   7.672   3.836   1.309
   83MOL     C9 3135   7.841   3.607   0.822
   83MOL     H5 3136   7.890   3.701   0.808
   83MOL    C10 3137   7.688   3.432   0.745
   83MOL     H6 3138   7.620   3.395   0.669
   83MOL    C11 3139   7.943   3.436   1.127
   83MOL     H7 3140   7.995   3.412   1.219
   83MOL    C12 3141   7.793   3.620   1.436
   83MOL     H8 3142   7.807   3.667   1.534
   83MOL     H9 3143   7.851   3.528   1.430
   83MOL    C13 3144   7.645   3.592   1.406
   83MOL    H10 3145   7.620   3.487   1.423
   83MOL    H11 3146   7.583   3.656   1.471
   83MOL    C14 3147   8.054   3.658   1.069
   83MOL    H12 3148   8.088   3.698   0.973
   83MOL    H13 3149   8.142   3.619   1.120
   83MOL    C15 3150   7.713   3.356   0.860
   83MOL    H14 3151   7.665   3.260   0.875
   83MOL    C16 3152   7.627   3.634   1.260
   83MOL    H15 3153   7.662   3.555   1.192
   83MOL    H16 3154   7.524   3.660   1.236
   84MOL     O1 3155   7.037   3.414   1.042
   84MOL     O2 3156   6.985   3.843   1.365
   84MOL     N1 3157   6.940   3.613   1.082
   84MOL    H17 3158   6.897   3.606   0.990
   84MOL     N2 3159   7.066   3.635   1.333
   84MOL     N3 3160   7.376   3.826   1.070
   84MOL     H1 3161   7.471   3.846   1.102
   84MOL     C1 3162   7.023   3.510   1.116
   84MOL     C2 3163   6.993   3.745   1.294
   84MOL     C3 3164   7.213   3.753   0.935
   84MOL     C4 3165   6.935   3.743   1.151
   84MOL     H2 3166   6.830   3.769   1.162
   84MOL     C5 3167   7.245   3.640   0.727
   84MOL     H3 3168   7.205   3.593   0.638
   84MOL     C6 3169   7.348   3.759   0.954
   84MOL     C7 3170   7.151   3.822   1.045
   84MOL     C8 3171   7.089   3.514   1.254
   84MOL     H4 3172   7.043   3.432   1.309
   84MOL     C9 3173   7.157   3.693   0.822
   84MOL     H5 3174   7.050   3.688   0.808
   84MOL    C10 3175   7.384   3.647   0.745
   84MOL     H6 3176   7.451   3.607   0.669
   84MOL    C11 3177   7.254   3.867   1.127
   84MOL     H7 3178   7.249   3.924   1.219
   84MOL    C12 3179   7.169   3.644   1.436
   84MOL     H8 3180   7.122   3.633   1.534
   84MOL     H9 3181   7.220   3.741   1.430
   84MOL    C13 3182   7.267   3.531   1.406
   84MOL    H10 3183   7.371   3.561   1.423
   84MOL    H11 3184   7.244   3.445   1.471
   84MOL    C14 3185   7.006   3.851   1.069
   84MOL    H12 3186   6.954   3.861   0.972
   84MOL    H13 3187   6.995   3.947   1.120
   84MOL    C15 3188   7.438   3.708   0.860
   84MOL    H14 3189   7.545   3.713   0.875
   84MOL    C16 3190   7.240   3.494   1.260
   84MOL    H15 3191   7.291   3.563   1.192
   84MOL    H16 3192   7.270   3.391   1.236
   85MOL     O1 3193   7.970   3.380   2.666
   85MOL     O2 3194   8.316   3.639   2.989
   85MOL     N1 3195   8.094   3.563   2.705
   85MOL    H17 3196   8.066   3.597   2.614
   85MOL     N2 3197   8.176   3.465   2.957
   85MOL     N3 3198   8.497   3.293   2.694
   85MOL     H1 3199   8.562   3.221   2.725
   85MOL     C1 3200   8.046   3.440   2.740
   85MOL     C2 3201   8.234   3.583   2.917
   85MOL     C3 3202   8.351   3.397   2.559
   85MOL     C4 3203   8.203   3.633   2.775
   85MOL     H2 3204   8.173   3.737   2.786
   85MOL     C5 3205   8.269   3.313   2.350
   85MOL     H3 3206   8.209   3.324   2.261
   85MOL     C6 3207   8.424   3.283   2.577
   85MOL     C7 3208   8.380   3.485   2.669
   85MOL     C8 3209   8.082   3.385   2.878
   85MOL     H4 3210   7.988   3.384   2.932
   85MOL     C9 3211   8.271   3.416   2.446
   85MOL     H5 3212   8.214   3.506   2.432
   85MOL    C10 3213   8.346   3.196   2.368
   85MOL     H6 3214   8.343   3.119   2.293
   85MOL    C11 3215   8.470   3.419   2.751
   85MOL     H7 3216   8.517   3.451   2.843
   85MOL    C12 3217   8.235   3.381   3.060
   85MOL     H8 3218   8.202   3.416   3.158
   85MOL     H9 3219   8.345   3.385   3.053
   85MOL    C13 3220   8.186   3.239   3.030
   85MOL    H10 3221   8.264   3.165   3.047
   85MOL    H11 3222   8.099   3.217   3.095
   85MOL    C14 3223   8.333   3.626   2.692
   85MOL    H12 3224   8.315   3.675   2.596
   85MOL    H13 3225   8.411   3.683   2.744
   85MOL    C15 3226   8.424   3.180   2.484
   85MOL    H14 3227   8.483   3.090   2.498
   85MOL    C16 3228   8.140   3.244   2.884
   85MOL    H15 3229   8.226   3.235   2.816
   85MOL    H16 3230   8.066   3.167   2.860
   86MOL     O1 3231   8.036   2.623   2.666
   86MOL     O2 3232   7.638   2.793   2.989
   86MOL     N1 3233   7.816   2.639   2.705
   86MOL    H17 3234   7.800   2.597   2.614
   86MOL     N2 3235   7.859   2.759   2.957
   86MOL     N3 3236   7.848   3.123   2.694
   86MOL     H1 3237   7.878   3.215   2.725
   86MOL     C1 3238   7.946   2.659   2.740
   86MOL     C2 3239   7.728   2.751   2.917
   86MOL     C3 3240   7.830   2.945   2.559
   86MOL     C4 3241   7.700   2.699   2.775
   86MOL     H2 3242   7.625   2.621   2.786
   86MOL     C5 3243   7.945   2.916   2.350
   86MOL     H3 3244   7.965   2.858   2.261
   86MOL     C6 3245   7.893   3.065   2.577
   86MOL     C7 3246   7.740   2.926   2.668
   86MOL     C8 3247   7.975   2.718   2.878
   86MOL     H4 3248   8.024   2.637   2.933
   86MOL     C9 3249   7.855   2.866   2.446
   86MOL     H5 3250   7.805   2.771   2.432
   86MOL    C10 3251   8.008   3.040   2.368
   86MOL     H6 3252   8.076   3.077   2.293
   86MOL    C11 3253   7.752   3.037   2.751
   86MOL     H7 3254   7.700   3.061   2.843
   86MOL    C12 3255   7.902   2.853   3.060
   86MOL     H8 3256   7.889   2.806   3.158
   86MOL     H9 3257   7.844   2.945   3.054
   86MOL    C13 3258   8.050   2.881   3.030
   86MOL    H10 3259   8.076   2.985   3.047
   86MOL    H11 3260   8.112   2.817   3.095
   86MOL    C14 3261   7.642   2.814   2.692
   86MOL    H12 3262   7.608   2.774   2.596
   86MOL    H13 3263   7.553   2.853   2.744
   86MOL    C15 3264   7.982   3.117   2.484
   86MOL    H14 3265   8.031   3.213   2.498
   86MOL    C16 3266   8.068   2.839   2.884
   86MOL    H15 3267   8.033   2.918   2.816
   86MOL    H16 3268   8.172   2.813   2.860
   87MOL     O1 3269   8.659   3.059   2.666
   87MOL     O2 3270   8.710   2.630   2.989
   87MOL     N1 3271   8.755   2.860   2.705
   87MOL    H17 3272   8.799   2.867   2.614
   87MOL     N2 3273   8.629   2.838   2.957
   87MOL     N3 3274   8.320   2.646   2.694
   87MOL     H1 3275   8.225   2.626   2.725
   87MOL     C1 3276   8.672   2.963   2.740
   87MOL     C2 3277   8.702   2.728   2.917
   87MOL     C3 3278   8.483   2.720   2.559
   87MOL     C4 3279   8.761   2.730   2.775
   87MOL     H2 3280   8.866   2.704   2.786
   87MOL     C5 3281   8.450   2.833   2.350
   87MOL     H3 3282   8.490   2.880   2.261
   87MOL     C6 3283   8.347   2.714   2.577
   87MOL     C7 3284   8.544   2.651   2.668
   87MOL     C8 3285   8.607   2.959   2.878
   87MOL     H4 3286   8.653   3.041   2.933
   87MOL     C9 3287   8.538   2.780   2.446
   87MOL     H5 3288   8.645   2.785   2.432
   87MOL    C10 3289   8.311   2.825   2.368
   87MOL     H6 3290   8.245   2.866   2.293
   87MOL    C11 3291   8.442   2.606   2.751
   87MOL     H7 3292   8.447   2.549   2.843
   87MOL    C12 3293   8.526   2.828   3.060
   87MOL     H8 3294   8.574   2.840   3.158
   87MOL     H9 3295   8.475   2.732   3.053
   87MOL    C13 3296   8.428   2.942   3.030
   87MOL    H10 3297   8.325   2.912   3.047
   87MOL    H11 3298   8.452   3.028   3.095
   87MOL    C14 3299   8.690   2.622   2.692
   87MOL    H12 3300   8.742   2.612   2.596
   87MOL    H13 3301   8.700   2.526   2.744
   87MOL    C15 3302   8.257   2.765   2.484
   87MOL    H14 3303   8.150   2.760   2.498
   87MOL    C16 3304   8.456   2.979   2.884
   87MOL    H15 3305   8.405   2.909   2.816
   87MOL    H16 3306   8.426   3.082   2.860
   88MOL     O1 3307   7.726   3.093   2.125
   88MOL     O2 3308   7.379   2.834   2.448
   88MOL     N1 3309   7.602   2.910   2.164
   88MOL    H17 3310   7.630   2.876   2.073
   88MOL     N2 3311   7.519   3.008   2.416
   88MOL     N3 3312   7.199   3.180   2.153
   88MOL     H1 3313   7.134   3.252   2.184
   88MOL     C1 3314   7.650   3.033   2.198
   88MOL     C2 3315   7.461   2.890   2.376
   88MOL     C3 3316   7.344   3.076   2.018
   88MOL     C4 3317   7.492   2.840   2.234
   88MOL     H2 3318   7.522   2.736   2.245
   88MOL     C5 3319   7.426   3.160   1.809
   88MOL     H3 3320   7.487   3.149   1.720
   88MOL     C6 3321   7.271   3.190   2.036
   88MOL     C7 3322   7.315   2.988   2.127
   88MOL     C8 3323   7.613   3.087   2.336
   88MOL     H4 3324   7.707   3.089   2.391
   88MOL     C9 3325   7.424   3.057   1.905
   88MOL     H5 3326   7.482   2.967   1.891
   88MOL    C10 3327   7.350   3.277   1.827
   88MOL     H6 3328   7.352   3.354   1.752
   88MOL    C11 3329   7.225   3.054   2.210
   88MOL     H7 3330   7.178   3.021   2.302
   88MOL    C12 3331   7.460   3.092   2.519
   88MOL     H8 3332   7.493   3.057   2.617
   88MOL     H9 3333   7.351   3.088   2.512
   88MOL    C13 3334   7.510   3.234   2.489
   88MOL    H10 3335   7.432   3.308   2.505
   88MOL    H11 3336   7.596   3.256   2.553
   88MOL    C14 3337   7.363   2.847   2.151
   88MOL    H12 3338   7.380   2.798   2.055
   88MOL    H13 3339   7.284   2.790   2.202
   88MOL    C15 3340   7.271   3.293   1.943
   88MOL    H14 3341   7.213   3.383   1.957
   88MOL    C16 3342   7.555   3.229   2.342
   88MOL    H15 3343   7.469   3.237   2.275
   88MOL    H16 3344   7.629   3.306   2.319
   89MOL     O1 3345   7.659   3.850   2.125
   89MOL     O2 3346   8.057   3.680   2.448
   89MOL     N1 3347   7.880   3.834   2.164
   89MOL    H17 3348   7.895   3.875   2.072
   89MOL     N2 3349   7.837   3.714   2.416
   89MOL     N3 3350   7.847   3.350   2.153
   89MOL     H1 3351   7.818   3.258   2.184
   89MOL     C1 3352   7.749   3.814   2.198
   89MOL     C2 3353   7.968   3.722   2.376
   89MOL     C3 3354   7.865   3.528   2.018
   89MOL     C4 3355   7.995   3.774   2.234
   89MOL     H2 3356   8.071   3.852   2.244
   89MOL     C5 3357   7.751   3.557   1.809
   89MOL     H3 3358   7.730   3.614   1.720
   89MOL     C6 3359   7.803   3.408   2.036
   89MOL     C7 3360   7.955   3.547   2.127
   89MOL     C8 3361   7.720   3.755   2.336
   89MOL     H4 3362   7.672   3.836   2.391
   89MOL     C9 3363   7.841   3.607   1.905
   89MOL     H5 3364   7.890   3.701   1.891
   89MOL    C10 3365   7.688   3.432   1.827
   89MOL     H6 3366   7.620   3.395   1.752
   89MOL    C11 3367   7.943   3.436   2.210
   89MOL     H7 3368   7.995   3.412   2.302
   89MOL    C12 3369   7.793   3.620   2.519
   89MOL     H8 3370   7.807   3.667   2.617
   89MOL     H9 3371   7.851   3.528   2.512
   89MOL    C13 3372   7.645   3.592   2.489
   89MOL    H10 3373   7.620   3.487   2.505
   89MOL    H11 3374   7.583   3.656   2.553
   89MOL    C14 3375   8.054   3.658   2.151
   89MOL    H12 3376   8.088   3.698   2.055
   89MOL    H13 3377   8.142   3.619   2.202
   89MOL    C15 3378   7.713   3.356   1.942
   89MOL    H14 3379   7.665   3.260   1.957
   89MOL    C16 3380   7.627   3.634   2.342
   89MOL    H15 3381   7.662   3.555   2.275
   89MOL    H16 3382   7.524   3.660   2.319
   90MOL     O1 3383   7.037   3.414   2.124
   90MOL     O2 3384   6.985   3.843   2.448
   90MOL     N1 3385   6.940   3.613   2.164
   90MOL    H17 3386   6.897   3.606   2.073
   90MOL     N2 3387   7.066   3.635   2.416
   90MOL     N3 3388   7.376   3.826   2.153
   90MOL     H1 3389   7.471   3.846   2.184
   90MOL     C1 3390   7.023   3.510   2.198
   90MOL     C2 3391   6.993   3.745   2.376
   90MOL     C3 3392   7.213   3.753   2.018
   90MOL     C4 3393   6.935   3.743   2.234
   90MOL     H2 3394   6.830   3.769   2.244
   90MOL     C5 3395   7.245   3.640   1.809
   90MOL     H3 3396   7.205   3.593   1.720
   90MOL     C6 3397   7.348   3.759   2.036
   90MOL     C7 3398   7.151   3.822   2.127
   90MOL     C8 3399   7.089   3.514   2.336
   90MOL     H4 3400   7.043   3.432   2.391
   90MOL     C9 3401   7.157   3.693   1.905
   90MOL     H5 3402   7.050   3.688   1.891
   90MOL    C10 3403   7.384   3.647   1.827
   90MOL     H6 3404   7.450   3.607   1.752
   90MOL    C11 3405   7.254   3.867   2.210
   90MOL     H7 3406   7.249   3.924   2.302
   90MOL    C12 3407   7.169   3.644   2.519
   90MOL     H8 3408   7.122   3.633   2.617
   90MOL     H9 3409   7.220   3.741   2.512
   90MOL    C13 3410   7.267   3.531   2.489
   90MOL    H10 3411   7.371   3.561   2.505
   90MOL    H11 3412   7.244   3.445   2.553
   90MOL    C14 3413   7.006   3.851   2.151
   90MOL    H12 3414   6.954   3.861   2.055
   90MOL    H13 3415   6.995   3.948   2.202
   90MOL    C15 3416   7.438   3.708   1.942
   90MOL    H14 3417   7.545   3.713   1.957
   90MOL    C16 3418   7.240   3.494   2.342
   90MOL    H15 3419   7.291   3.564   2.275
   90MOL    H16 3420   7.270   3.391   2.319
   91MOL     O1 3421   7.970   3.380   3.748
   91MOL     O2 3422   8.316   3.639   4.072
   91MOL     N1 3423   8.094   3.563   3.788
   91MOL    H17 3424   8.066   3.597   3.696
   91MOL     N2 3425   8.176   3.465   4.040
   91MOL     N3 3426   8.497   3.293   3.776
   91MOL     H1 3427   8.561   3.221   3.808
   91MOL     C1 3428   8.046   3.440   3.822
   91MOL     C2 3429   8.234   3.583   4.000
   91MOL     C3 3430   8.351   3.397   3.641
   91MOL     C4 3431   8.203   3.633   3.858
   91MOL     H2 3432   8.174   3.737   3.868
   91MOL     C5 3433   8.269   3.313   3.433
   91MOL     H3 3434   8.209   3.324   3.344
   91MOL     C6 3435   8.424   3.283   3.660
   91MOL     C7 3436   8.380   3.485   3.751
   91MOL     C8 3437   8.082   3.385   3.960
   91MOL     H4 3438   7.988   3.384   4.015
   91MOL     C9 3439   8.271   3.416   3.528
   91MOL     H5 3440   8.214   3.506   3.515
   91MOL    C10 3441   8.346   3.196   3.451
   91MOL     H6 3442   8.343   3.118   3.375
   91MOL    C11 3443   8.471   3.419   3.833
   91MOL     H7 3444   8.517   3.451   3.926
   91MOL    C12 3445   8.235   3.381   4.143
   91MOL     H8 3446   8.202   3.416   4.240
   91MOL     H9 3447   8.345   3.385   4.136
   91MOL    C13 3448   8.186   3.239   4.113
   91MOL    H10 3449   8.264   3.165   4.129
   91MOL    H11 3450   8.099   3.217   4.177
   91MOL    C14 3451   8.333   3.626   3.775
   91MOL    H12 3452   8.315   3.675   3.679
   91MOL    H13 3453   8.411   3.683   3.826
   91MOL    C15 3454   8.425   3.180   3.566
   91MOL    H14 3455   8.483   3.090   3.581
   91MOL    C16 3456   8.140   3.244   3.966
   91MOL    H15 3457   8.226   3.235   3.898
   91MOL    H16 3458   8.066   3.167   3.942
   92MOL     O1 3459   8.036   2.623   3.748
   92MOL     O2 3460   7.638   2.793   4.072
   92MOL     N1 3461   7.816   2.638   3.788
   92MOL    H17 3462   7.800   2.597   3.697
   92MOL     N2 3463   7.859   2.759   4.039
   92MOL     N3 3464   7.848   3.123   3.776
   92MOL     H1 3465   7.878   3.215   3.808
   92MOL     C1 3466   7.946   2.659   3.822
   92MOL     C2 3467   7.728   2.751   4.000
   92MOL     C3 3468   7.830   2.945   3.641
   92MOL     C4 3469   7.700   2.699   3.858
   92MOL     H2 3470   7.625   2.621   3.869
   92MOL     C5 3471   7.945   2.916   3.433
   92MOL     H3 3472   7.965   2.858   3.344
   92MOL     C6 3473   7.893   3.065   3.660
   92MOL     C7 3474   7.740   2.926   3.751
   92MOL     C8 3475   7.975   2.718   3.960
   92MOL     H4 3476   8.024   2.637   4.015
   92MOL     C9 3477   7.855   2.866   3.529
   92MOL     H5 3478   7.805   2.771   3.515
   92MOL    C10 3479   8.008   3.040   3.451
   92MOL     H6 3480   8.076   3.077   3.375
   92MOL    C11 3481   7.752   3.037   3.833
   92MOL     H7 3482   7.700   3.061   3.925
   92MOL    C12 3483   7.903   2.853   4.143
   92MOL     H8 3484   7.889   2.806   4.240
   92MOL     H9 3485   7.844   2.945   4.136
   92MOL    C13 3486   8.050   2.881   4.113
   92MOL    H10 3487   8.076   2.985   4.129
   92MOL    H11 3488   8.112   2.817   4.177
   92MOL    C14 3489   7.642   2.814   3.775
   92MOL    H12 3490   7.608   2.774   3.679
   92MOL    H13 3491   7.553   2.853   3.826
   92MOL    C15 3492   7.982   3.117   3.566
   92MOL    H14 3493   8.031   3.213   3.581
   92MOL    C16 3494   8.068   2.839   3.966
   92MOL    H15 3495   8.033   2.918   3.898
   92MOL    H16 3496   8.172   2.813   3.942
   93MOL     O1 3497   8.659   3.059   3.748
   93MOL     O2 3498   8.710   2.630   4.072
   93MOL     N1 3499   8.755   2.860   3.788
   93MOL    H17 3500   8.799   2.867   3.696
   93MOL     N2 3501   8.629   2.838   4.040
   93MOL     N3 3502   8.320   2.646   3.776
   93MOL     H1 3503   8.225   2.626   3.808
   93MOL     C1 3504   8.672   2.963   3.822
   93MOL     C2 3505   8.702   2.728   4.000
   93MOL     C3 3506   8.483   2.720   3.641
   93MOL     C4 3507   8.761   2.730   3.858
   93MOL     H2 3508   8.866   2.704   3.868
   93MOL     C5 3509   8.450   2.833   3.433
   93MOL     H3 3510   8.490   2.880   3.344
   93MOL     C6 3511   8.347   2.714   3.660
   93MOL     C7 3512   8.544   2.651   3.751
   93MOL     C8 3513   8.607   2.959   3.960
   93MOL     H4 3514   8.652   3.041   4.015
   93MOL     C9 3515   8.538   2.780   3.528
   93MOL     H5 3516   8.645   2.785   3.515
   93MOL    C10 3517   8.311   2.825   3.451
   93MOL     H6 3518   8.245   2.866   3.375
   93MOL    C11 3519   8.442   2.606   3.833
   93MOL     H7 3520   8.447   2.549   3.925
   93MOL    C12 3521   8.526   2.829   4.143
   93MOL     H8 3522   8.574   2.840   4.240
   93MOL     H9 3523   8.475   2.732   4.136
   93MOL    C13 3524   8.428   2.943   4.113
   93MOL    H10 3525   8.325   2.912   4.129
   93MOL    H11 3526   8.452   3.028   4.177
   93MOL    C14 3527   8.690   2.622   3.775
   93MOL    H12 3528   8.742   2.612   3.679
   93MOL    H13 3529   8.700   2.526   3.826
   93MOL    C15 3530   8.257   2.765   3.566
   93MOL    H14 3531   8.150   2.760   3.581
   93MOL    C16 3532   8.456   2.979   3.966
   93MOL    H15 3533   8.405   2.909   3.898
   93MOL    H16 3534   8.426   3.082   3.942
   94MOL     O1 3535   7.726   3.093   3.207
   94MOL     O2 3536   7.379   2.834   3.530
   94MOL     N1 3537   7.602   2.910   3.246
   94MOL    H17 3538   7.630   2.876   3.155
   94MOL     N2 3539   7.519   3.008   3.498
   94MOL     N3 3540   7.199   3.180   3.235
   94MOL     H1 3541   7.134   3.252   3.267
   94MOL     C1 3542   7.650   3.033   3.281
   94MOL     C2 3543   7.461   2.890   3.459
   94MOL     C3 3544   7.344   3.076   3.100
   94MOL     C4 3545   7.492   2.840   3.316
   94MOL     H2 3546   7.522   2.736   3.327
   94MOL     C5 3547   7.426   3.160   2.892
   94MOL     H3 3548   7.487   3.149   2.803
   94MOL     C6 3549   7.271   3.190   3.119
   94MOL     C7 3550   7.315   2.988   3.210
   94MOL     C8 3551   7.613   3.087   3.419
   94MOL     H4 3552   7.707   3.089   3.474
   94MOL     C9 3553   7.424   3.057   2.987
   94MOL     H5 3554   7.482   2.967   2.973
   94MOL    C10 3555   7.350   3.277   2.910
   94MOL     H6 3556   7.352   3.355   2.834
   94MOL    C11 3557   7.225   3.054   3.292
   94MOL     H7 3558   7.178   3.021   3.384
   94MOL    C12 3559   7.460   3.092   3.601
   94MOL     H8 3560   7.493   3.057   3.699
   94MOL     H9 3561   7.351   3.088   3.595
   94MOL    C13 3562   7.510   3.234   3.571
   94MOL    H10 3563   7.432   3.308   3.588
   94MOL    H11 3564   7.596   3.256   3.636
   94MOL    C14 3565   7.363   2.847   3.234
   94MOL    H12 3566   7.380   2.798   3.138
   94MOL    H13 3567   7.284   2.790   3.285
   94MOL    C15 3568   7.271   3.293   3.025
   94MOL    H14 3569   7.213   3.383   3.040
   94MOL    C16 3570   7.555   3.229   3.425
   94MOL    H15 3571   7.469   3.237   3.357
   94MOL    H16 3572   7.629   3.306   3.401
   95MOL     O1 3573   7.659   3.850   3.207
   95MOL     O2 3574   8.057   3.680   3.530
   95MOL     N1 3575   7.880   3.834   3.247
   95MOL    H17 3576   7.895   3.875   3.155
   95MOL     N2 3577   7.837   3.714   3.498
   95MOL     N3 3578   7.847   3.350   3.235
   95MOL     H1 3579   7.817   3.258   3.267
   95MOL     C1 3580   7.749   3.814   3.281
   95MOL     C2 3581   7.968   3.722   3.459
   95MOL     C3 3582   7.865   3.528   3.100
   95MOL     C4 3583   7.995   3.774   3.316
   95MOL     H2 3584   8.071   3.852   3.327
   95MOL     C5 3585   7.751   3.557   2.892
   95MOL     H3 3586   7.730   3.614   2.803
   95MOL     C6 3587   7.803   3.408   3.119
   95MOL     C7 3588   7.956   3.547   3.210
   95MOL     C8 3589   7.720   3.755   3.419
   95MOL     H4 3590   7.672   3.836   3.474
   95MOL     C9 3591   7.841   3.607   2.987
   95MOL     H5 3592   7.890   3.701   2.973
   95MOL    C10 3593   7.688   3.432   2.910
   95MOL     H6 3594   7.620   3.395   2.834
   95MOL    C11 3595   7.943   3.436   3.292
   95MOL     H7 3596   7.995   3.412   3.384
   95MOL    C12 3597   7.793   3.620   3.601
   95MOL     H8 3598   7.807   3.667   3.699
   95MOL     H9 3599   7.851   3.528   3.595
   95MOL    C13 3600   7.645   3.592   3.571
   95MOL    H10 3601   7.620   3.487   3.588
   95MOL    H11 3602   7.583   3.656   3.636
   95MOL    C14 3603   8.054   3.658   3.234
   95MOL    H12 3604   8.088   3.698   3.138
   95MOL    H13 3605   8.142   3.619   3.285
   95MOL    C15 3606   7.713   3.356   3.025
   95MOL    H14 3607   7.665   3.260   3.040
   95MOL    C16 3608   7.627   3.634   3.425
   95MOL    H15 3609   7.662   3.555   3.357
   95MOL    H16 3610   7.524   3.660   3.401
   96MOL     O1 3611   7.037   3.414   3.207
   96MOL     O2 3612   6.985   3.843   3.530
   96MOL     N1 3613   6.940   3.613   3.247
   96MOL    H17 3614   6.897   3.606   3.155
   96MOL     N2 3615   7.066   3.635   3.498
   96MOL     N3 3616   7.376   3.826   3.235
   96MOL     H1 3617   7.471   3.846   3.267
   96MOL     C1 3618   7.023   3.510   3.281
   96MOL     C2 3619   6.993   3.745   3.459
   96MOL     C3 3620   7.213   3.753   3.100
   96MOL     C4 3621   6.935   3.743   3.316
   96MOL     H2 3622   6.830   3.769   3.327
   96MOL     C5 3623   7.245   3.640   2.892
   96MOL     H3 3624   7.205   3.593   2.803
   96MOL     C6 3625   7.348   3.759   3.119
   96MOL     C7 3626   7.151   3.822   3.210
   96MOL     C8 3627   7.089   3.514   3.419
   96MOL     H4 3628   7.043   3.432   3.474
   96MOL     C9 3629   7.157   3.693   2.987
   96MOL     H5 3630   7.050   3.688   2.973
   96MOL    C10 3631   7.384   3.647   2.910
   96MOL     H6 3632   7.451   3.607   2.834
   96MOL    C11 3633   7.254   3.867   3.292
   96MOL     H7 3634   7.249   3.924   3.384
   96MOL    C12 3635   7.169   3.644   3.601
   96MOL     H8 3636   7.122   3.633   3.699
   96MOL     H9 3637   7.220   3.741   3.595
   96MOL    C13 3638   7.267   3.531   3.571
   96MOL    H10 3639   7.371   3.561   3.588
   96MOL    H11 3640   7.244   3.445   3.636
   96MOL    C14 3641   7.006   3.851   3.234
   96MOL    H12 3642   6.954   3.861   3.137
   96MOL    H13 3643   6.995   3.947   3.285
   96MOL    C15 3644   7.438   3.708   3.025
   96MOL    H14 3645   7.545   3.713   3.040
   96MOL    C16 3646   7.240   3.494   3.425
   96MOL    H15 3647   7.291   3.563   3.357
   96MOL    H16 3648   7.270   3.391   3.401
   97MOL     O1 3649   7.970   3.380   4.831
   97MOL     O2 3650   8.316   3.639   5.154
   97MOL     N1 3651   8.094   3.563   4.870
   97MOL    H17 3652   8.066   3.597   4.779
   97MOL     N2 3653   8.176   3.465   5.122
   97MOL     N3 3654   8.497   3.293   4.859
   97MOL     H1 3655   8.562   3.221   4.890
   97MOL     C1 3656   8.046   3.440   4.905
   97MOL     C2 3657   8.234   3.583   5.082
   97MOL     C3 3658   8.351   3.397   4.724
   97MOL     C4 3659   8.203   3.633   4.940
   97MOL     H2 3660   8.173   3.737   4.951
   97MOL     C5 3661   8.269   3.313   4.515
   97MOL     H3 3662   8.209   3.324   4.426
   97MOL     C6 3663   8.424   3.283   4.742
   97MOL     C7 3664   8.380   3.485   4.834
   97MOL     C8 3665   8.082   3.385   5.043
   97MOL     H4 3666   7.988   3.384   5.097
   97MOL     C9 3667   8.271   3.416   4.611
   97MOL     H5 3668   8.214   3.506   4.597
   97MOL    C10 3669   8.346   3.196   4.533
   97MOL     H6 3670   8.343   3.119   4.458
   97MOL    C11 3671   8.470   3.419   4.916
   97MOL     H7 3672   8.517   3.451   5.008
   97MOL    C12 3673   8.235   3.381   5.225
   97MOL     H8 3674   8.202   3.416   5.323
   97MOL     H9 3675   8.345   3.385   5.218
   97MOL    C13 3676   8.186   3.239   5.195
   97MOL    H10 3677   8.264   3.165   5.212
   97MOL    H11 3678   8.099   3.217   5.260
   97MOL    C14 3679   8.333   3.626   4.857
   97MOL    H12 3680   8.315   3.675   4.761
   97MOL    H13 3681   8.411   3.683   4.909
   97MOL    C15 3682   8.424   3.180   4.649
   97MOL    H14 3683   8.483   3.090   4.663
   97MOL    C16 3684   8.140   3.244   5.049
   97MOL    H15 3685   8.226   3.235   4.981
   97MOL    H16 3686   8.066   3.167   5.025
   98MOL     O1 3687   8.036   2.623   4.831
   98MOL     O2 3688   7.638   2.793   5.154
   98MOL     N1 3689   7.816   2.639   4.870
   98MOL    H17 3690   7.800   2.597   4.779
   98MOL     N2 3691   7.859   2.759   5.122
   98MOL     N3 3692   7.848   3.123   4.859
   98MOL     H1 3693   7.878   3.215   4.890
   98MOL     C1 3694   7.946   2.659   4.905
   98MOL     C2 3695   7.728   2.751   5.082
   98MOL     C3 3696   7.830   2.945   4.724
   98MOL     C4 3697   7.700   2.699   4.940
   98MOL     H2 3698   7.625   2.621   4.951
   98MOL     C5 3699   7.945   2.916   4.515
   98MOL     H3 3700   7.965   2.858   4.426
   98MOL     C6 3701   7.893   3.065   4.742
   98MOL     C7 3702   7.740   2.926   4.833
   98MOL     C8 3703   7.975   2.718   5.043
   98MOL     H4 3704   8.024   2.637   5.098
   98MOL     C9 3705   7.855   2.866   4.611
   98MOL     H5 3706   7.805   2.771   4.597
   98MOL    C10 3707   8.008   3.040   4.533
   98MOL     H6 3708   8.076   3.077   4.458
   98MOL    C11 3709   7.752   3.037   4.916
   98MOL     H7 3710   7.700   3.061   5.008
   98MOL    C12 3711   7.902   2.853   5.225
   98MOL     H8 3712   7.889   2.806   5.323
   98MOL     H9 3713   7.844   2.945   5.219
   98MOL    C13 3714   8.050   2.881   5.195
   98MOL    H10 3715   8.076   2.985   5.212
   98MOL    H11 3716   8.112   2.817   5.260
   98MOL    C14 3717   7.642   2.814   4.857
   98MOL    H12 3718   7.608   2.774   4.761
   98MOL    H13 3719   7.553   2.853   4.909
   98MOL    C15 3720   7.982   3.117   4.649
   98MOL    H14 3721   8.031   3.213   4.663
   98MOL    C16 3722   8.068   2.839   5.049
   98MOL    H15 3723   8.033   2.918   4.981
   98MOL    H16 3724   8.172   2.813   5.025
   99MOL     O1 3725   8.659   3.059   4.831
   99MOL     O2 3726   8.710   2.630   5.154
   99MOL     N1 3727   8.755   2.860   4.870
   99MOL    H17 3728   8.799   2.867   4.779
   99MOL     N2 3729   8.629   2.838   5.122
   99MOL     N3 3730   8.320   2.646   4.859
   99MOL     H1 3731   8.225   2.626   4.890
   99MOL     C1 3732   8.672   2.963   4.905
   99MOL     C2 3733   8.702   2.728   5.082
   99MOL     C3 3734   8.483   2.720   4.724
   99MOL     C4 3735   8.761   2.730   4.940
   99MOL     H2 3736   8.866   2.704   4.951
   99MOL     C5 3737   8.450   2.833   4.515
   99MOL     H3 3738   8.490   2.880   4.426
   99MOL     C6 3739   8.347   2.714   4.742
   99MOL     C7 3740   8.544   2.651   4.833
   99MOL     C8 3741   8.607   2.959   5.043
   99MOL     H4 3742   8.653   3.041   5.098
   99MOL     C9 3743   8.538   2.780   4.611
   99MOL     H5 3744   8.645   2.785   4.597
   99MOL    C10 3745   8.311   2.825   4.533
   99MOL     H6 3746   8.245   2.866   4.458
   99MOL    C11 3747   8.442   2.606   4.916
   99MOL     H7 3748   8.447   2.549   5.008
   99MOL    C12 3749   8.526   2.828   5.225
   99MOL     H8 3750   8.574   2.840   5.323
   99MOL     H9 3751   8.475   2.732   5.218
   99MOL    C13 3752   8.428   2.942   5.195
   99MOL    H10 3753   8.325   2.912   5.212
   99MOL    H11 3754   8.452   3.028   5.260
   99MOL    C14 3755   8.690   2.622   4.857
   99MOL    H12 3756   8.742   2.612   4.761
   99MOL    H13 3757   8.700   2.526   4.909
   99MOL    C15 3758   8.257   2.765   4.649
   99MOL    H14 3759   8.150   2.760   4.663
   99MOL    C16 3760   8.456   2.979   5.049
   99MOL    H15 3761   8.405   2.909   4.981
   99MOL    H16 3762   8.426   3.082   5.025
  100MOL     O1 3763   7.726   3.093   4.290
  100MOL     O2 3764   7.379   2.834   4.613
  100MOL     N1 3765   7.602   2.910   4.329
  100MOL    H17 3766   7.630   2.876   4.238
  100MOL     N2 3767   7.519   3.008   4.581
  100MOL     N3 3768   7.199   3.180   4.318
  100MOL     H1 3769   7.134   3.252   4.349
  100MOL     C1 3770   7.650   3.033   4.363
  100MOL     C2 3771   7.461   2.890   4.541
  100MOL     C3 3772   7.344   3.076   4.183
  100MOL     C4 3773   7.492   2.840   4.399
  100MOL     H2 3774   7.522   2.736   4.410
  100MOL     C5 3775   7.426   3.160   3.974
  100MOL     H3 3776   7.487   3.149   3.885
  100MOL     C6 3777   7.271   3.190   4.201
  100MOL     C7 3778   7.315   2.988   4.292
  100MOL     C8 3779   7.613   3.087   4.501
  100MOL     H4 3780   7.707   3.089   4.556
  100MOL     C9 3781   7.424   3.057   4.070
  100MOL     H5 3782   7.482   2.967   4.056
  100MOL    C10 3783   7.350   3.277   3.992
  100MOL     H6 3784   7.352   3.354   3.917
  100MOL    C11 3785   7.225   3.054   4.375
  100MOL     H7 3786   7.178   3.021   4.467
  100MOL    C12 3787   7.460   3.092   4.684
  100MOL     H8 3788   7.493   3.057   4.782
  100MOL     H9 3789   7.351   3.088   4.677
  100MOL    C13 3790   7.510   3.234   4.654
  100MOL    H10 3791   7.432   3.308   4.670
  100MOL    H11 3792   7.596   3.256   4.718
  100MOL    C14 3793   7.363   2.847   4.316
  100MOL    H12 3794   7.380   2.798   4.220
  100MOL    H13 3795   7.284   2.790   4.367
  100MOL    C15 3796   7.271   3.293   4.108
  100MOL    H14 3797   7.213   3.383   4.122
  100MOL    C16 3798   7.555   3.229   4.507
  100MOL    H15 3799   7.469   3.237   4.440
  100MOL    H16 3800   7.629   3.306   4.484
  101MOL     O1 3801   7.659   3.850   4.290
  101MOL     O2 3802   8.057   3.680   4.613
  101MOL     N1 3803   7.880   3.834   4.329
  101MOL    H17 3804   7.895   3.875   4.237
  101MOL     N2 3805   7.837   3.714   4.581
  101MOL     N3 3806   7.847   3.350   4.318
  101MOL     H1 3807   7.818   3.258   4.349
  101MOL     C1 3808   7.749   3.814   4.363
  101MOL     C2 3809   7.968   3.722   4.541
  101MOL     C3 3810   7.865   3.528   4.183
  101MOL     C4 3811   7.995   3.774   4.399
  101MOL     H2 3812   8.071   3.852   4.409
  101MOL     C5 3813   7.751   3.557   3.974
  101MOL     H3 3814   7.730   3.614   3.885
  101MOL     C6 3815   7.803   3.408   4.201
  101MOL     C7 3816   7.955   3.547   4.292
  101MOL     C8 3817   7.720   3.755   4.501
  101MOL     H4 3818   7.672   3.836   4.556
  101MOL     C9 3819   7.841   3.607   4.070
  101MOL     H5 3820   7.890   3.701   4.056
  101MOL    C10 3821   7.688   3.432   3.992
  101MOL     H6 3822   7.620   3.395   3.917
  101MOL    C11 3823   7.943   3.436   4.375
  101MOL     H7 3824   7.995   3.412   4.467
  101MOL    C12 3825   7.793   3.620   4.684
  101MOL     H8 3826   7.807   3.667   4.782
  101MOL     H9 3827   7.851   3.528   4.677
  101MOL    C13 3828   7.645   3.592   4.654
  101MOL    H10 3829   7.620   3.487   4.670
  101MOL    H11 3830   7.583   3.656   4.718
  101MOL    C14 3831   8.054   3.658   4.316
  101MOL    H12 3832   8.088   3.698   4.220
  101MOL    H13 3833   8.142   3.619   4.367
  101MOL    C15 3834   7.713   3.356   4.107
  101MOL    H14 3835   7.665   3.260   4.122
  101MOL    C16 3836   7.627   3.634   4.507
  101MOL    H15 3837   7.662   3.555   4.440
  101MOL    H16 3838   7.524   3.660   4.484
  102MOL     O1 3839   7.037   3.414   4.289
  102MOL     O2 3840   6.985   3.843   4.613
  102MOL     N1 3841   6.940   3.613   4.329
  102MOL    H17 3842   6.897   3.606   4.238
  102MOL     N2 3843   7.066   3.635   4.581
  102MOL     N3 3844   7.376   3.826   4.318
  102MOL     H1 3845   7.471   3.846   4.349
  102MOL     C1 3846   7.023   3.510   4.363
  102MOL     C2 3847   6.993   3.745   4.541
  102MOL     C3 3848   7.213   3.753   4.183
  102MOL     C4 3849   6.935   3.743   4.399
  102MOL     H2 3850   6.830   3.769   4.409
  102MOL     C5 3851   7.245   3.640   3.974
  102MOL     H3 3852   7.205   3.593   3.885
  102MOL     C6 3853   7.348   3.759   4.201
  102MOL     C7 3854   7.151   3.822   4.292
  102MOL     C8 3855   7.089   3.514   4.501
  102MOL     H4 3856   7.043   3.432   4.556
  102MOL     C9 3857   7.157   3.693   4.070
  102MOL     H5 3858   7.050   3.688   4.056
  102MOL    C10 3859   7.384   3.647   3.992
  102MOL     H6 3860   7.450   3.607   3.917
  102MOL    C11 3861   7.254   3.867   4.375
  102MOL     H7 3862   7.249   3.924   4.467
  102MOL    C12 3863   7.169   3.644   4.684
  102MOL     H8 3864   7.122   3.633   4.782
  102MOL     H9 3865   7.220   3.741   4.677
  102MOL    C13 3866   7.267   3.531   4.654
  102MOL    H10 3867   7.371   3.561   4.670
  102MOL    H11 3868   7.244   3.445   4.718
  102MOL    C14 3869   7.006   3.851   4.316
  102MOL    H12 3870   6.954   3.861   4.220
  102MOL    H13 3871   6.995   3.948   4.367
  102MOL    C15 3872   7.438   3.708   4.107
  102MOL    H14 3873   7.545   3.713   4.122
  102MOL    C16 3874   7.240   3.494   4.507
  102MOL    H15 3875   7.291   3.564   4.440
  102MOL    H16 3876   7.270   3.391   4.484
  103MOL     O1 3877   7.970   3.380   5.913
  103MOL     O2 3878   8.316   3.639   6.237
  103MOL     N1 3879   8.094   3.563   5.953
  103MOL    H17 3880   8.066   3.597   5.861
  103MOL     N2 3881   8.176   3.465   6.205
  103MOL     N3 3882   8.497   3.293   5.941
  103MOL     H1 3883   8.561   3.221   5.973
  103MOL     C1 3884   8.046   3.440   5.987
  103MOL     C2 3885   8.234   3.583   6.165
  103MOL     C3 3886   8.351   3.397   5.806
  103MOL     C4 3887   8.203   3.633   6.023
  103MOL     H2 3888   8.174   3.737   6.033
  103MOL     C5 3889   8.269   3.313   5.598
  103MOL     H3 3890   8.209   3.324   5.509
  103MOL     C6 3891   8.425   3.283   5.825
  103MOL     C7 3892   8.380   3.485   5.916
  103MOL     C8 3893   8.082   3.385   6.125
  103MOL     H4 3894   7.988   3.384   6.180
  103MOL     C9 3895   8.271   3.416   5.693
  103MOL     H5 3896   8.214   3.506   5.680
  103MOL    C10 3897   8.346   3.196   5.616
  103MOL     H6 3898   8.343   3.118   5.540
  103MOL    C11 3899   8.471   3.419   5.998
  103MOL     H7 3900   8.517   3.451   6.091
  103MOL    C12 3901   8.235   3.381   6.308
  103MOL     H8 3902   8.202   3.416   6.405
  103MOL     H9 3903   8.345   3.385   6.301
  103MOL    C13 3904   8.186   3.239   6.278
  103MOL    H10 3905   8.264   3.165   6.294
  103MOL    H11 3906   8.099   3.217   6.342
  103MOL    C14 3907   8.333   3.626   5.940
  103MOL    H12 3908   8.315   3.675   5.844
  103MOL    H13 3909   8.411   3.683   5.991
  103MOL    C15 3910   8.425   3.180   5.731
  103MOL    H14 3911   8.483   3.090   5.746
  103MOL    C16 3912   8.140   3.244   6.131
  103MOL    H15 3913   8.226   3.235   6.063
  103MOL    H16 3914   8.066   3.167   6.107
  104MOL     O1 3915   8.036   2.623   5.913
  104MOL     O2 3916   7.638   2.793   6.237
  104MOL     N1 3917   7.816   2.638   5.953
  104MOL    H17 3918   7.800   2.597   5.862
  104MOL     N2 3919   7.859   2.759   6.204
  104MOL     N3 3920   7.848   3.123   5.941
  104MOL     H1 3921   7.878   3.215   5.973
  104MOL     C1 3922   7.946   2.659   5.987
  104MOL     C2 3923   7.728   2.751   6.165
  104MOL     C3 3924   7.830   2.945   5.806
  104MOL     C4 3925   7.700   2.699   6.023
  104MOL     H2 3926   7.625   2.621   6.034
  104MOL     C5 3927   7.945   2.916   5.598
  104MOL     H3 3928   7.965   2.858   5.509
  104MOL     C6 3929   7.893   3.065   5.825
  104MOL     C7 3930   7.740   2.926   5.916
  104MOL     C8 3931   7.975   2.718   6.125
  104MOL     H4 3932   8.024   2.637   6.180
  104MOL     C9 3933   7.855   2.866   5.694
  104MOL     H5 3934   7.805   2.771   5.680
  104MOL    C10 3935   8.008   3.040   5.616
  104MOL     H6 3936   8.076   3.077   5.540
  104MOL    C11 3937   7.752   3.037   5.998
  104MOL     H7 3938   7.700   3.061   6.090
  104MOL    C12 3939   7.903   2.853   6.308
  104MOL     H8 3940   7.889   2.806   6.405
  104MOL     H9 3941   7.844   2.945   6.301
  104MOL    C13 3942   8.050   2.881   6.278
  104MOL    H10 3943   8.076   2.985   6.294
  104MOL    H11 3944   8.112   2.817   6.342
  104MOL    C14 3945   7.642   2.814   5.940
  104MOL    H12 3946   7.608   2.774   5.844
  104MOL    H13 3947   7.553   2.853   5.991
  104MOL    C15 3948   7.982   3.117   5.731
  104MOL    H14 3949   8.031   3.213   5.746
  104MOL    C16 3950   8.068   2.839   6.131
  104MOL    H15 3951   8.033   2.918   6.063
  104MOL    H16 3952   8.172   2.813   6.107
  105MOL     O1 3953   8.659   3.059   5.913
  105MOL     O2 3954   8.710   2.630   6.237
  105MOL     N1 3955   8.755   2.860   5.953
  105MOL    H17 3956   8.799   2.867   5.861
  105MOL     N2 3957   8.629   2.838   6.205
  105MOL     N3 3958   8.320   2.646   5.941
  105MOL     H1 3959   8.225   2.626   5.973
  105MOL     C1 3960   8.672   2.963   5.987
  105MOL     C2 3961   8.702   2.728   6.165
  105MOL     C3 3962   8.483   2.720   5.806
  105MOL     C4 3963   8.761   2.730   6.023
  105MOL     H2 3964   8.866   2.704   6.033
  105MOL     C5 3965   8.450   2.833   5.598
  105MOL     H3 3966   8.490   2.880   5.509
  105MOL     C6 3967   8.347   2.714   5.825
  105MOL     C7 3968   8.544   2.651   5.916
  105MOL     C8 3969   8.607   2.959   6.125
  105MOL     H4 3970   8.652   3.041   6.180
  105MOL     C9 3971   8.538   2.780   5.693
  105MOL     H5 3972   8.645   2.785   5.680
  105MOL    C10 3973   8.311   2.825   5.616
  105MOL     H6 3974   8.245   2.866   5.540
  105MOL    C11 3975   8.442   2.606   5.998
  105MOL     H7 3976   8.447   2.549   6.090
  105MOL    C12 3977   8.526   2.829   6.308
  105MOL     H8 3978   8.574   2.840   6.405
  105MOL     H9 3979   8.475   2.732   6.301
  105MOL    C13 3980   8.428   2.943   6.278
  105MOL    H10 3981   8.325   2.912   6.294
  105MOL    H11 3982   8.452   3.028   6.342
  105MOL    C14 3983   8.690   2.622   5.940
  105MOL    H12 3984   8.742   2.612   5.844
  105MOL    H13 3985   8.700   2.526   5.991
  105MOL    C15 3986   8.257   2.765   5.731
  105MOL    H14 3987   8.150   2.760   5.746
  105MOL    C16 3988   8.456   2.979   6.131
  105MOL    H15 3989   8.405   2.909   6.063
  105MOL    H16 3990   8.426   3.082   6.107
  106MOL     O1 3991   7.726   3.093   5.372
  106MOL     O2 3992   7.379   2.834   5.695
  106MOL     N1 3993   7.602   2.910   5.411
  106MOL    H17 3994   7.630   2.876   5.320
  106MOL     N2 3995   7.519   3.008   5.663
  106MOL     N3 3996   7.199   3.180   5.400
  106MOL     H1 3997   7.134   3.252   5.432
  106MOL     C1 3998   7.650   3.033   5.446
  106MOL     C2 3999   7.461   2.890   5.624
  106MOL     C3 4000   7.344   3.076   5.265
  106MOL     C4 4001   7.492   2.840   5.481
  106MOL     H2 4002   7.522   2.736   5.492
  106MOL     C5 4003   7.426   3.160   5.057
  106MOL     H3 4004   7.487   3.149   4.968
  106MOL     C6 4005   7.271   3.190   5.284
  106MOL     C7 4006   7.315   2.988   5.375
  106MOL     C8 4007   7.613   3.087   5.584
  106MOL     H4 4008   7.707   3.089   5.639
  106MOL     C9 4009   7.424   3.057   5.152
  106MOL     H5 4010   7.482   2.967   5.138
  106MOL    C10 4011   7.350   3.277   5.075
  106MOL     H6 4012   7.352   3.355   4.999
  106MOL    C11 4013   7.225   3.054   5.457
  106MOL     H7 4014   7.178   3.021   5.549
  106MOL    C12 4015   7.460   3.092   5.766
  106MOL     H8 4016   7.493   3.057   5.864
  106MOL     H9 4017   7.351   3.088   5.760
  106MOL    C13 4018   7.510   3.234   5.736
  106MOL    H10 4019   7.432   3.308   5.753
  106MOL    H11 4020   7.596   3.256   5.801
  106MOL    C14 4021   7.363   2.847   5.399
  106MOL    H12 4022   7.380   2.798   5.303
  106MOL    H13 4023   7.284   2.790   5.450
  106MOL    C15 4024   7.271   3.293   5.190
  106MOL    H14 4025   7.213   3.383   5.205
  106MOL    C16 4026   7.555   3.229   5.590
  106MOL    H15 4027   7.469   3.237   5.522
  106MOL    H16 4028   7.629   3.306   5.566
  107MOL     O1 4029   7.659   3.850   5.372
  107MOL     O2 4030   8.057   3.680   5.695
  107MOL     N1 4031   7.880   3.834   5.412
  107MOL    H17 4032   7.895   3.875   5.320
  107MOL     N2 4033   7.837   3.714   5.663
  107MOL     N3 4034   7.847   3.350   5.400
  107MOL     H1 4035   7.817   3.258   5.432
  107MOL     C1 4036   7.749   3.814   5.446
  107MOL     C2 4037   7.968   3.722   5.624
  107MOL     C3 4038   7.865   3.528   5.265
  107MOL     C4 4039   7.995   3.774   5.481
  107MOL     H2 4040   8.071   3.852   5.492
  107MOL     C5 4041   7.751   3.557   5.057
  107MOL     H3 4042   7.730   3.614   4.968
  107MOL     C6 4043   7.803   3.408   5.284
  107MOL     C7 4044   7.956   3.547   5.375
  107MOL     C8 4045   7.720   3.755   5.584
  107MOL     H4 4046   7.672   3.836   5.639
  107MOL     C9 4047   7.841   3.607   5.152
  107MOL     H5 4048   7.890   3.701   5.138
  107MOL    C10 4049   7.688   3.432   5.075
  107MOL     H6 4050   7.620   3.395   4.999
  107MOL    C11 4051   7.943   3.436   5.457
  107MOL     H7 4052   7.995   3.412   5.549
  107MOL    C12 4053   7.793   3.620   5.766
  107MOL     H8 4054   7.807   3.667   5.864
  107MOL     H9 4055   7.851   3.528   5.760
  107MOL    C13 4056   7.645   3.592   5.736
  107MOL    H10 4057   7.620   3.487   5.753
  107MOL    H11 4058   7.583   3.656   5.801
  107MOL    C14 4059   8.054   3.658   5.399
  107MOL    H12 4060   8.088   3.698   5.303
  107MOL    H13 4061   8.142   3.619   5.450
  107MOL    C15 4062   7.713   3.356   5.190
  107MOL    H14 4063   7.665   3.260   5.205
  107MOL    C16 4064   7.627   3.634   5.590
  107MOL    H15 4065   7.662   3.555   5.522
  107MOL    H16 4066   7.524   3.660   5.566
  108MOL     O1 4067   7.037   3.414   5.372
  108MOL     O2 4068   6.985   3.843   5.695
  108MOL     N1 4069   6.940   3.613   5.412
  108MOL    H17 4070   6.897   3.606   5.320
  108MOL     N2 4071   7.066   3.635   5.663
  108MOL     N3 4072   7.376   3.826   5.400
  108MOL     H1 4073   7.471   3.846   5.432
  108MOL     C1 4074   7.023   3.510   5.446
  108MOL     C2 4075   6.993   3.745   5.624
  108MOL     C3 4076   7.213   3.753   5.265
  108MOL     C4 4077   6.935   3.743   5.481
  108MOL     H2 4078   6.830   3.769   5.492
  108MOL     C5 4079   7.245   3.640   5.057
  108MOL     H3 4080   7.205   3.593   4.968
  108MOL     C6 4081   7.348   3.759   5.284
  108MOL     C7 4082   7.151   3.822   5.375
  108MOL     C8 4083   7.089   3.514   5.584
  108MOL     H4 4084   7.043   3.432   5.639
  108MOL     C9 4085   7.157   3.693   5.152
  108MOL     H5 4086   7.050   3.688   5.138
  108MOL    C10 4087   7.384   3.647   5.075
  108MOL     H6 4088   7.451   3.607   4.999
  108MOL    C11 4089   7.254   3.867   5.457
  108MOL     H7 4090   7.249   3.924   5.549
  108MOL    C12 4091   7.169   3.644   5.766
  108MOL     H8 4092   7.122   3.633   5.864
  108MOL     H9 4093   7.220   3.741   5.760
  108MOL    C13 4094   7.267   3.531   5.736
  108MOL    H10 4095   7.371   3.561   5.753
  108MOL    H11 4096   7.244   3.445   5.801
  108MOL    C14 4097   7.006   3.851   5.399
  108MOL    H12 4098   6.954   3.861   5.302
  108MOL    H13 4099   6.995   3.947   5.450
  108MOL    C15 4100   7.438   3.708   5.190
  108MOL    H14 4101   7.545   3.713   5.205
  108MOL    C16 4102   7.240   3.494   5.590
  108MOL    H15 4103   7.291   3.563   5.522
  108MOL    H16 4104   7.270   3.391   5.566
  109MOL     O1 4105   7.222   4.675   0.501
  109MOL     O2 4106   7.569   4.934   0.824
  109MOL     N1 4107   7.346   4.858   0.540
  109MOL    H17 4108   7.318   4.892   0.449
  109MOL     N2 4109   7.429   4.760   0.792
  109MOL     N3 4110   7.749   4.587   0.529
  109MOL     H1 4111   7.814   4.516   0.560
  109MOL     C1 4112   7.298   4.734   0.575
  109MOL     C2 4113   7.487   4.878   0.752
  109MOL     C3 4114   7.604   4.692   0.394
  109MOL     C4 4115   7.456   4.927   0.610
  109MOL     H2 4116   7.426   5.032   0.621
  109MOL     C5 4117   7.522   4.607   0.185
  109MOL     H3 4118   7.462   4.618   0.096
  109MOL     C6 4119   7.677   4.578   0.412
  109MOL     C7 4120   7.633   4.780   0.503
  109MOL     C8 4121   7.335   4.680   0.713
  109MOL     H4 4122   7.241   4.678   0.768
  109MOL     C9 4123   7.524   4.710   0.281
  109MOL     H5 4124   7.467   4.800   0.267
  109MOL    C10 4125   7.598   4.490   0.204
  109MOL     H6 4126   7.596   4.413   0.128
  109MOL    C11 4127   7.723   4.713   0.586
  109MOL     H7 4128   7.770   4.746   0.678
  109MOL    C12 4129   7.488   4.675   0.895
  109MOL     H8 4130   7.455   4.711   0.993
  109MOL     H9 4131   7.597   4.680   0.889
  109MOL    C13 4132   7.439   4.534   0.865
  109MOL    H10 4133   7.517   4.459   0.882
  109MOL    H11 4134   7.352   4.511   0.930
  109MOL    C14 4135   7.585   4.921   0.527
  109MOL    H12 4136   7.568   4.970   0.431
  109MOL    H13 4137   7.664   4.977   0.579
  109MOL    C15 4138   7.677   4.474   0.319
  109MOL    H14 4139   7.736   4.384   0.333
  109MOL    C16 4140   7.393   4.539   0.719
  109MOL    H15 4141   7.479   4.530   0.651
  109MOL    H16 4142   7.319   4.462   0.695
  110MOL     O1 4143   7.289   3.918   0.501
  110MOL     O2 4144   6.891   4.088   0.824
  110MOL     N1 4145   7.068   3.933   0.540
  110MOL    H17 4146   7.053   3.892   0.449
  110MOL     N2 4147   7.112   4.054   0.792
  110MOL     N3 4148   7.101   4.417   0.529
  110MOL     H1 4149   7.130   4.509   0.560
  110MOL     C1 4150   7.199   3.954   0.575
  110MOL     C2 4151   6.980   4.045   0.752
  110MOL     C3 4152   7.083   4.239   0.394
  110MOL     C4 4153   6.953   3.994   0.610
  110MOL     H2 4154   6.878   3.916   0.621
  110MOL     C5 4155   7.197   4.211   0.185
  110MOL     H3 4156   7.218   4.153   0.097
  110MOL     C6 4157   7.145   4.360   0.412
  110MOL     C7 4158   6.992   4.220   0.503
  110MOL     C8 4159   7.228   4.012   0.713
  110MOL     H4 4160   7.276   3.932   0.768
  110MOL     C9 4161   7.107   4.161   0.281
  110MOL     H5 4162   7.058   4.066   0.267
  110MOL    C10 4163   7.260   4.335   0.204
  110MOL     H6 4164   7.329   4.372   0.128
  110MOL    C11 4165   7.005   4.332   0.586
  110MOL     H7 4166   6.953   4.355   0.678
  110MOL    C12 4167   7.155   4.147   0.895
  110MOL     H8 4168   7.141   4.101   0.993
  110MOL     H9 4169   7.097   4.240   0.888
  110MOL    C13 4170   7.303   4.175   0.865
  110MOL    H10 4171   7.328   4.280   0.882
  110MOL    H11 4172   7.365   4.111   0.930
  110MOL    C14 4173   6.894   4.109   0.527
  110MOL    H12 4174   6.860   4.069   0.431
  110MOL    H13 4175   6.806   4.148   0.579
  110MOL    C15 4176   7.235   4.411   0.319
  110MOL    H14 4177   7.284   4.507   0.333
  110MOL    C16 4178   7.321   4.133   0.719
  110MOL    H15 4179   7.286   4.212   0.651
  110MOL    H16 4180   7.425   4.107   0.695
  111MOL     O1 4181   7.911   4.354   0.501
  111MOL     O2 4182   7.963   3.924   0.824
  111MOL     N1 4183   8.008   4.155   0.540
  111MOL    H17 4184   8.051   4.162   0.449
  111MOL     N2 4185   7.882   4.132   0.792
  111MOL     N3 4186   7.572   3.941   0.529
  111MOL     H1 4187   7.478   3.921   0.560
  111MOL     C1 4188   7.925   4.258   0.575
  111MOL     C2 4189   7.955   4.023   0.752
  111MOL     C3 4190   7.735   4.015   0.394
  111MOL     C4 4191   8.013   4.025   0.610
  111MOL     H2 4192   8.119   3.998   0.621
  111MOL     C5 4193   7.703   4.128   0.185
  111MOL     H3 4194   7.743   4.175   0.096
  111MOL     C6 4195   7.600   4.008   0.412
  111MOL     C7 4196   7.797   3.945   0.503
  111MOL     C8 4197   7.860   4.253   0.713
  111MOL     H4 4198   7.905   4.336   0.768
  111MOL     C9 4199   7.791   4.075   0.281
  111MOL     H5 4200   7.898   4.079   0.267
  111MOL    C10 4201   7.564   4.120   0.204
  111MOL     H6 4202   7.498   4.161   0.128
  111MOL    C11 4203   7.694   3.900   0.586
  111MOL     H7 4204   7.699   3.844   0.678
  111MOL    C12 4205   7.779   4.123   0.895
  111MOL     H8 4206   7.826   4.134   0.993
  111MOL     H9 4207   7.728   4.026   0.888
  111MOL    C13 4208   7.681   4.237   0.865
  111MOL    H10 4209   7.578   4.207   0.882
  111MOL    H11 4210   7.705   4.322   0.930
  111MOL    C14 4211   7.943   3.916   0.527
  111MOL    H12 4212   7.994   3.907   0.431
  111MOL    H13 4213   7.953   3.820   0.579
  111MOL    C15 4214   7.510   4.060   0.319
  111MOL    H14 4215   7.403   4.055   0.333
  111MOL    C16 4216   7.708   4.274   0.719
  111MOL    H15 4217   7.657   4.204   0.651
  111MOL    H16 4218   7.679   4.376   0.695
  112MOL     O1 4219   6.979   4.387   6.455
  112MOL     O2 4220   6.632   4.128   0.283
  112MOL     N1 4221   6.855   4.204  -0.001
  112MOL    H17 4222   6.883   4.170   6.403
  112MOL     N2 4223   6.772   4.302   0.251
  112MOL     N3 4224   6.452   4.474   6.483
  112MOL     H1 4225   6.387   4.546   0.019
  112MOL     C1 4226   6.902   4.328   0.033
  112MOL     C2 4227   6.714   4.184   0.211
  112MOL     C3 4228   6.597   4.370   6.348
  112MOL     C4 4229   6.745   4.135   0.069
  112MOL     H2 4230   6.775   4.030   0.080
  112MOL     C5 4231   6.679   4.455   6.139
  112MOL     H3 4232   6.739   4.444   6.050
  112MOL     C6 4233   6.524   4.484   6.366
  112MOL     C7 4234   6.568   4.282   6.457
  112MOL     C8 4235   6.866   4.382   0.171
  112MOL     H4 4236   6.960   4.384   0.226
  112MOL     C9 4237   6.677   4.352   6.235
  112MOL     H5 4238   6.734   4.262   6.221
  112MOL    C10 4239   6.602   4.572   6.157
  112MOL     H6 4240   6.605   4.649   6.082
  112MOL    C11 4241   6.478   4.348   0.045
  112MOL     H7 4242   6.431   4.315   0.137
  112MOL    C12 4243   6.713   4.386   0.354
  112MOL     H8 4244   6.746   4.351   0.452
  112MOL     H9 4245   6.603   4.382   0.348
  112MOL    C13 4246   6.762   4.528   0.324
  112MOL    H10 4247   6.684   4.603   0.340
  112MOL    H11 4248   6.848   4.551   0.388
  112MOL    C14 4249   6.616   4.141   6.481
  112MOL    H12 4250   6.633   4.092   6.385
  112MOL    H13 4251   6.537   4.084   0.037
  112MOL    C15 4252   6.524   4.588   6.273
  112MOL    H14 4253   6.465   4.678   6.287
  112MOL    C16 4254   6.808   4.523   0.177
  112MOL    H15 4255   6.722   4.532   0.110
  112MOL    H16 4256   6.882   4.600   0.154
  113MOL     O1 4257   6.912   5.144   6.454
  113MOL     O2 4258   7.310   4.974   0.283
  113MOL     N1 4259   7.132   5.129  -0.001
  113MOL    H17 4260   7.148   5.170   6.403
  113MOL     N2 4261   7.089   5.008   0.251
  113MOL     N3 4262   7.100   4.645   6.483
  113MOL     H1 4263   7.070   4.552   0.019
  113MOL     C1 4264   7.002   5.108   0.033
  113MOL     C2 4265   7.220   5.017   0.211
  113MOL     C3 4266   7.117   4.823   6.348
  113MOL     C4 4267   7.248   5.068   0.069
  113MOL     H2 4268   7.323   5.146   0.080
  113MOL     C5 4269   7.003   4.852   6.139
  113MOL     H3 4270   6.983   4.909   6.050
  113MOL     C6 4271   7.055   4.702   6.366
  113MOL     C7 4272   7.208   4.841   6.457
  113MOL     C8 4273   6.973   5.050   0.171
  113MOL     H4 4274   6.924   5.130   0.226
  113MOL     C9 4275   7.093   4.901   6.235
  113MOL     H5 4276   7.143   4.996   6.221
  113MOL    C10 4277   6.940   4.727   6.157
  113MOL     H6 4278   6.872   4.690   6.082
  113MOL    C11 4279   7.196   4.730   0.045
  113MOL     H7 4280   7.248   4.706   0.137
  113MOL    C12 4281   7.046   4.915   0.354
  113MOL     H8 4282   7.059   4.961   0.452
  113MOL     H9 4283   7.104   4.822   0.347
  113MOL    C13 4284   6.898   4.887   0.324
  113MOL    H10 4285   6.873   4.782   0.340
  113MOL    H11 4286   6.836   4.951   0.388
  113MOL    C14 4287   7.306   4.953   6.481
  113MOL    H12 4288   7.340   4.993   6.385
  113MOL    H13 4289   7.395   4.914   0.037
  113MOL    C15 4290   6.966   4.650   6.272
  113MOL    H14 4291   6.917   4.555   6.287
  113MOL    C16 4292   6.880   4.929   0.177
  113MOL    H15 4293   6.915   4.850   0.110
  113MOL    H16 4294   6.776   4.954   0.153
  114MOL     O1 4295   6.290   4.708   6.455
  114MOL     O2 4296   6.238   5.138   0.283
  114MOL     N1 4297   6.193   4.907  -0.001
  114MOL    H17 4298   6.150   4.900   6.402
  114MOL     N2 4299   6.319   4.930   0.251
  114MOL     N3 4300   6.628   5.121   6.482
  114MOL     H1 4301   6.723   5.141   0.019
  114MOL     C1 4302   6.276   4.804   0.033
  114MOL     C2 4303   6.246   5.039   0.211
  114MOL     C3 4304   6.465   5.047   6.348
  114MOL     C4 4305   6.188   5.037   0.069
  114MOL     H2 4306   6.082   5.063   0.080
  114MOL     C5 4307   6.497   4.934   6.139
  114MOL     H3 4308   6.458   4.887   6.050
  114MOL     C6 4309   6.601   5.053   6.366
  114MOL     C7 4310   6.404   5.117   6.457
  114MOL     C8 4311   6.341   4.809   0.171
  114MOL     H4 4312   6.296   4.726   0.226
  114MOL     C9 4313   6.409   4.987   6.235
  114MOL     H5 4314   6.303   4.983   6.221
  114MOL    C10 4315   6.637   4.942   6.157
  114MOL     H6 4316   6.703   4.901   6.082
  114MOL    C11 4317   6.506   5.161   0.045
  114MOL     H7 4318   6.501   5.218   0.137
  114MOL    C12 4319   6.422   4.939   0.354
  114MOL     H8 4320   6.375   4.928   0.452
  114MOL     H9 4321   6.473   5.036   0.347
  114MOL    C13 4322   6.520   4.825   0.324
  114MOL    H10 4323   6.623   4.855   0.340
  114MOL    H11 4324   6.496   4.739   0.388
  114MOL    C14 4325   6.258   5.146   6.481
  114MOL    H12 4326   6.206   5.155   6.385
  114MOL    H13 4327   6.247   5.242   0.037
  114MOL    C15 4328   6.690   5.002   6.273
  114MOL    H14 4329   6.798   5.007   6.287
  114MOL    C16 4330   6.492   4.788   0.177
  114MOL    H15 4331   6.543   4.858   0.110
  114MOL    H16 4332   6.522   4.686   0.154
  115MOL     O1 4333   7.222   4.675   1.583
  115MOL     O2 4334   7.568   4.934   1.907
  115MOL     N1 4335   7.346   4.858   1.623
  115MOL    H17 4336   7.318   4.892   1.531
  115MOL     N2 4337   7.429   4.760   1.875
  115MOL     N3 4338   7.749   4.587   1.611
  115MOL     H1 4339   7.814   4.515   1.643
  115MOL     C1 4340   7.298   4.734   1.657
  115MOL     C2 4341   7.487   4.878   1.835
  115MOL     C3 4342   7.604   4.692   1.476
  115MOL     C4 4343   7.456   4.927   1.693
  115MOL     H2 4344   7.426   5.032   1.703
  115MOL     C5 4345   7.522   4.607   1.268
  115MOL     H3 4346   7.462   4.618   1.179
  115MOL     C6 4347   7.677   4.578   1.495
  115MOL     C7 4348   7.633   4.780   1.586
  115MOL     C8 4349   7.335   4.680   1.795
  115MOL     H4 4350   7.241   4.678   1.850
  115MOL     C9 4351   7.524   4.710   1.363
  115MOL     H5 4352   7.466   4.800   1.350
  115MOL    C10 4353   7.598   4.490   1.286
  115MOL     H6 4354   7.596   4.413   1.210
  115MOL    C11 4355   7.723   4.713   1.668
  115MOL     H7 4356   7.770   4.746   1.760
  115MOL    C12 4357   7.488   4.675   1.978
  115MOL     H8 4358   7.454   4.711   2.075
  115MOL     H9 4359   7.597   4.680   1.971
  115MOL    C13 4360   7.439   4.534   1.947
  115MOL    H10 4361   7.517   4.459   1.964
  115MOL    H11 4362   7.352   4.511   2.012
  115MOL    C14 4363   7.585   4.920   1.610
  115MOL    H12 4364   7.567   4.970   1.514
  115MOL    H13 4365   7.664   4.977   1.661
  115MOL    C15 4366   7.677   4.474   1.401
  115MOL    H14 4367   7.736   4.384   1.416
  115MOL    C16 4368   7.393   4.539   1.801
  115MOL    H15 4369   7.479   4.530   1.733
  115MOL    H16 4370   7.319   4.462   1.777
  116MOL     O1 4371   7.289   3.918   1.583
  116MOL     O2 4372   6.891   4.088   1.907
  116MOL     N1 4373   7.068   3.933   1.623
  116MOL    H17 4374   7.053   3.892   1.531
  116MOL     N2 4375   7.112   4.054   1.875
  116MOL     N3 4376   7.101   4.417   1.611
  116MOL     H1 4377   7.131   4.509   1.643
  116MOL     C1 4378   7.199   3.954   1.657
  116MOL     C2 4379   6.980   4.045   1.835
  116MOL     C3 4380   7.083   4.239   1.476
  116MOL     C4 4381   6.953   3.994   1.693
  116MOL     H2 4382   6.877   3.916   1.703
  116MOL     C5 4383   7.197   4.211   1.268
  116MOL     H3 4384   7.218   4.153   1.179
  116MOL     C6 4385   7.145   4.360   1.495
  116MOL     C7 4386   6.992   4.220   1.586
  116MOL     C8 4387   7.228   4.012   1.795
  116MOL     H4 4388   7.276   3.932   1.850
  116MOL     C9 4389   7.107   4.161   1.363
  116MOL     H5 4390   7.058   4.066   1.350
  116MOL    C10 4391   7.260   4.335   1.286
  116MOL     H6 4392   7.329   4.372   1.210
  116MOL    C11 4393   7.005   4.332   1.668
  116MOL     H7 4394   6.953   4.356   1.760
  116MOL    C12 4395   7.155   4.147   1.978
  116MOL     H8 4396   7.141   4.101   2.075
  116MOL     H9 4397   7.097   4.240   1.971
  116MOL    C13 4398   7.303   4.175   1.948
  116MOL    H10 4399   7.328   4.280   1.964
  116MOL    H11 4400   7.365   4.111   2.012
  116MOL    C14 4401   6.894   4.109   1.610
  116MOL    H12 4402   6.860   4.069   1.514
  116MOL    H13 4403   6.806   4.148   1.661
  116MOL    C15 4404   7.235   4.412   1.401
  116MOL    H14 4405   7.284   4.507   1.416
  116MOL    C16 4406   7.321   4.133   1.801
  116MOL    H15 4407   7.286   4.212   1.733
  116MOL    H16 4408   7.425   4.107   1.777
  117MOL     O1 4409   7.911   4.354   1.583
  117MOL     O2 4410   7.963   3.924   1.907
  117MOL     N1 4411   8.008   4.155   1.623
  117MOL    H17 4412   8.051   4.162   1.531
  117MOL     N2 4413   7.882   4.132   1.875
  117MOL     N3 4414   7.572   3.941   1.611
  117MOL     H1 4415   7.478   3.921   1.643
  117MOL     C1 4416   7.925   4.258   1.657
  117MOL     C2 4417   7.955   4.022   1.835
  117MOL     C3 4418   7.735   4.015   1.476
  117MOL     C4 4419   8.013   4.025   1.693
  117MOL     H2 4420   8.119   3.998   1.703
  117MOL     C5 4421   7.703   4.128   1.268
  117MOL     H3 4422   7.743   4.175   1.179
  117MOL     C6 4423   7.600   4.008   1.495
  117MOL     C7 4424   7.797   3.945   1.586
  117MOL     C8 4425   7.859   4.253   1.795
  117MOL     H4 4426   7.905   4.335   1.850
  117MOL     C9 4427   7.791   4.075   1.363
  117MOL     H5 4428   7.898   4.080   1.350
  117MOL    C10 4429   7.564   4.120   1.286
  117MOL     H6 4430   7.498   4.161   1.210
  117MOL    C11 4431   7.694   3.900   1.668
  117MOL     H7 4432   7.699   3.843   1.760
  117MOL    C12 4433   7.779   4.123   1.978
  117MOL     H8 4434   7.826   4.134   2.075
  117MOL     H9 4435   7.728   4.026   1.971
  117MOL    C13 4436   7.681   4.237   1.948
  117MOL    H10 4437   7.578   4.207   1.964
  117MOL    H11 4438   7.705   4.322   2.012
  117MOL    C14 4439   7.943   3.916   1.610
  117MOL    H12 4440   7.994   3.907   1.514
  117MOL    H13 4441   7.953   3.820   1.661
  117MOL    C15 4442   7.510   4.060   1.401
  117MOL    H14 4443   7.403   4.055   1.416
  117MOL    C16 4444   7.708   4.273   1.801
  117MOL    H15 4445   7.657   4.204   1.733
  117MOL    H16 4446   7.679   4.376   1.777
  118MOL     O1 4447   6.979   4.387   1.042
  118MOL     O2 4448   6.632   4.128   1.365
  118MOL     N1 4449   6.855   4.204   1.082
  118MOL    H17 4450   6.883   4.170   0.990
  118MOL     N2 4451   6.772   4.302   1.333
  118MOL     N3 4452   6.452   4.474   1.070
  118MOL     H1 4453   6.387   4.546   1.102
  118MOL     C1 4454   6.903   4.328   1.116
  118MOL     C2 4455   6.714   4.184   1.294
  118MOL     C3 4456   6.597   4.370   0.935
  118MOL     C4 4457   6.745   4.135   1.151
  118MOL     H2 4458   6.775   4.030   1.162
  118MOL     C5 4459   6.679   4.455   0.727
  118MOL     H3 4460   6.739   4.444   0.638
  118MOL     C6 4461   6.524   4.484   0.954
  118MOL     C7 4462   6.568   4.282   1.045
  118MOL     C8 4463   6.866   4.382   1.254
  118MOL     H4 4464   6.960   4.384   1.309
  118MOL     C9 4465   6.677   4.352   0.822
  118MOL     H5 4466   6.734   4.262   0.808
  118MOL    C10 4467   6.602   4.572   0.745
  118MOL     H6 4468   6.605   4.649   0.669
  118MOL    C11 4469   6.478   4.348   1.127
  118MOL     H7 4470   6.431   4.316   1.219
  118MOL    C12 4471   6.713   4.386   1.436
  118MOL     H8 4472   6.746   4.351   1.534
  118MOL     H9 4473   6.603   4.382   1.430
  118MOL    C13 4474   6.762   4.528   1.406
  118MOL    H10 4475   6.684   4.603   1.423
  118MOL    H11 4476   6.848   4.551   1.471
  118MOL    C14 4477   6.616   4.141   1.068
  118MOL    H12 4478   6.633   4.092   0.972
  118MOL    H13 4479   6.537   4.084   1.120
  118MOL    C15 4480   6.524   4.588   0.860
  118MOL    H14 4481   6.465   4.678   0.875
  118MOL    C16 4482   6.808   4.523   1.260
  118MOL    H15 4483   6.722   4.532   1.192
  118MOL    H16 4484   6.882   4.600   1.236
  119MOL     O1 4485   6.912   5.145   1.042
  119MOL     O2 4486   7.310   4.974   1.365
  119MOL     N1 4487   7.132   5.129   1.082
  119MOL    H17 4488   7.148   5.170   0.990
  119MOL     N2 4489   7.089   5.008   1.333
  119MOL     N3 4490   7.100   4.645   1.070
  119MOL     H1 4491   7.070   4.553   1.102
  119MOL     C1 4492   7.002   5.108   1.116
  119MOL     C2 4493   7.220   5.016   1.294
  119MOL     C3 4494   7.118   4.823   0.935
  119MOL     C4 4495   7.248   5.068   1.151
  119MOL     H2 4496   7.323   5.146   1.162
  119MOL     C5 4497   7.003   4.851   0.727
  119MOL     H3 4498   6.983   4.909   0.638
  119MOL     C6 4499   7.055   4.702   0.954
  119MOL     C7 4500   7.208   4.841   1.045
  119MOL     C8 4501   6.973   5.050   1.254
  119MOL     H4 4502   6.924   5.130   1.309
  119MOL     C9 4503   7.093   4.901   0.822
  119MOL     H5 4504   7.143   4.996   0.808
  119MOL    C10 4505   6.940   4.727   0.745
  119MOL     H6 4506   6.872   4.690   0.669
  119MOL    C11 4507   7.196   4.730   1.127
  119MOL     H7 4508   7.248   4.706   1.219
  119MOL    C12 4509   7.046   4.915   1.436
  119MOL     H8 4510   7.059   4.961   1.534
  119MOL     H9 4511   7.104   4.822   1.430
  119MOL    C13 4512   6.898   4.887   1.406
  119MOL    H10 4513   6.873   4.782   1.423
  119MOL    H11 4514   6.836   4.951   1.471
  119MOL    C14 4515   7.307   4.953   1.068
  119MOL    H12 4516   7.340   4.993   0.972
  119MOL    H13 4517   7.395   4.914   1.120
  119MOL    C15 4518   6.966   4.650   0.860
  119MOL    H14 4519   6.917   4.555   0.875
  119MOL    C16 4520   6.880   4.929   1.260
  119MOL    H15 4521   6.915   4.850   1.192
  119MOL    H16 4522   6.776   4.954   1.236
  120MOL     O1 4523   6.289   4.708   1.042
  120MOL     O2 4524   6.238   5.138   1.365
  120MOL     N1 4525   6.193   4.907   1.081
  120MOL    H17 4526   6.150   4.900   0.990
  120MOL     N2 4527   6.319   4.930   1.333
  120MOL     N3 4528   6.628   5.121   1.070
  120MOL     H1 4529   6.723   5.141   1.102
  120MOL     C1 4530   6.276   4.804   1.116
  120MOL     C2 4531   6.246   5.039   1.294
  120MOL     C3 4532   6.465   5.047   0.935
  120MOL     C4 4533   6.188   5.037   1.151
  120MOL     H2 4534   6.082   5.063   1.162
  120MOL     C5 4535   6.498   4.934   0.727
  120MOL     H3 4536   6.458   4.887   0.638
  120MOL     C6 4537   6.601   5.054   0.954
  120MOL     C7 4538   6.404   5.117   1.045
  120MOL     C8 4539   6.341   4.809   1.254
  120MOL     H4 4540   6.296   4.726   1.309
  120MOL     C9 4541   6.409   4.987   0.822
  120MOL     H5 4542   6.303   4.983   0.808
  120MOL    C10 4543   6.637   4.942   0.745
  120MOL     H6 4544   6.703   4.901   0.669
  120MOL    C11 4545   6.506   5.161   1.127
  120MOL     H7 4546   6.501   5.218   1.219
  120MOL    C12 4547   6.422   4.939   1.436
  120MOL     H8 4548   6.374   4.928   1.534
  120MOL     H9 4549   6.473   5.036   1.430
  120MOL    C13 4550   6.520   4.825   1.406
  120MOL    H10 4551   6.623   4.855   1.423
  120MOL    H11 4552   6.496   4.739   1.471
  120MOL    C14 4553   6.258   5.146   1.068
  120MOL    H12 4554   6.206   5.155   0.973
  120MOL    H13 4555   6.247   5.242   1.120
  120MOL    C15 4556   6.690   5.002   0.860
  120MOL    H14 4557   6.798   5.007   0.875
  120MOL    C16 4558   6.492   4.788   1.260
  120MOL    H15 4559   6.543   4.858   1.192
  120MOL    H16 4560   6.522   4.686   1.236
  121MOL     O1 4561   7.222   4.675   2.666
  121MOL     O2 4562   7.568   4.934   2.989
  121MOL     N1 4563   7.346   4.857   2.705
  121MOL    H17 4564   7.318   4.892   2.614
  121MOL     N2 4565   7.429   4.760   2.957
  121MOL     N3 4566   7.749   4.587   2.694
  121MOL     H1 4567   7.814   4.515   2.725
  121MOL     C1 4568   7.298   4.734   2.740
  121MOL     C2 4569   7.487   4.878   2.917
  121MOL     C3 4570   7.604   4.692   2.559
  121MOL     C4 4571   7.456   4.927   2.775
  121MOL     H2 4572   7.426   5.032   2.786
  121MOL     C5 4573   7.522   4.607   2.350
  121MOL     H3 4574   7.462   4.618   2.261
  121MOL     C6 4575   7.677   4.578   2.577
  121MOL     C7 4576   7.633   4.780   2.668
  121MOL     C8 4577   7.335   4.680   2.878
  121MOL     H4 4578   7.241   4.678   2.933
  121MOL     C9 4579   7.524   4.710   2.446
  121MOL     H5 4580   7.467   4.800   2.432
  121MOL    C10 4581   7.598   4.490   2.368
  121MOL     H6 4582   7.596   4.413   2.293
  121MOL    C11 4583   7.723   4.713   2.751
  121MOL     H7 4584   7.770   4.746   2.843
  121MOL    C12 4585   7.488   4.675   3.060
  121MOL     H8 4586   7.455   4.711   3.158
  121MOL     H9 4587   7.597   4.680   3.054
  121MOL    C13 4588   7.439   4.534   3.030
  121MOL    H10 4589   7.517   4.459   3.047
  121MOL    H11 4590   7.352   4.511   3.095
  121MOL    C14 4591   7.585   4.920   2.692
  121MOL    H12 4592   7.568   4.970   2.596
  121MOL    H13 4593   7.664   4.977   2.744
  121MOL    C15 4594   7.677   4.474   2.484
  121MOL    H14 4595   7.736   4.384   2.498
  121MOL    C16 4596   7.393   4.539   2.884
  121MOL    H15 4597   7.479   4.530   2.816
  121MOL    H16 4598   7.319   4.462   2.860
  122MOL     O1 4599   7.289   3.918   2.666
  122MOL     O2 4600   6.891   4.088   2.989
  122MOL     N1 4601   7.068   3.933   2.705
  122MOL    H17 4602   7.053   3.892   2.614
  122MOL     N2 4603   7.112   4.054   2.957
  122MOL     N3 4604   7.101   4.417   2.694
  122MOL     H1 4605   7.130   4.509   2.725
  122MOL     C1 4606   7.199   3.954   2.740
  122MOL     C2 4607   6.980   4.045   2.917
  122MOL     C3 4608   7.083   4.239   2.559
  122MOL     C4 4609   6.953   3.994   2.775
  122MOL     H2 4610   6.877   3.916   2.786
  122MOL     C5 4611   7.197   4.211   2.350
  122MOL     H3 4612   7.218   4.153   2.261
  122MOL     C6 4613   7.145   4.360   2.577
  122MOL     C7 4614   6.992   4.220   2.668
  122MOL     C8 4615   7.228   4.012   2.878
  122MOL     H4 4616   7.276   3.932   2.933
  122MOL     C9 4617   7.107   4.161   2.446
  122MOL     H5 4618   7.058   4.066   2.432
  122MOL    C10 4619   7.260   4.335   2.368
  122MOL     H6 4620   7.329   4.372   2.293
  122MOL    C11 4621   7.005   4.332   2.751
  122MOL     H7 4622   6.953   4.355   2.843
  122MOL    C12 4623   7.155   4.147   3.060
  122MOL     H8 4624   7.141   4.101   3.158
  122MOL     H9 4625   7.097   4.240   3.053
  122MOL    C13 4626   7.303   4.175   3.030
  122MOL    H10 4627   7.328   4.280   3.047
  122MOL    H11 4628   7.365   4.111   3.095
  122MOL    C14 4629   6.894   4.109   2.692
  122MOL    H12 4630   6.860   4.069   2.596
  122MOL    H13 4631   6.806   4.148   2.744
  122MOL    C15 4632   7.235   4.411   2.484
  122MOL    H14 4633   7.284   4.507   2.498
  122MOL    C16 4634   7.321   4.133   2.884
  122MOL    H15 4635   7.286   4.212   2.816
  122MOL    H16 4636   7.425   4.107   2.860
  123MOL     O1 4637   7.911   4.354   2.666
  123MOL     O2 4638   7.963   3.924   2.989
  123MOL     N1 4639   8.008   4.155   2.705
  123MOL    H17 4640   8.051   4.162   2.614
  123MOL     N2 4641   7.882   4.132   2.957
  123MOL     N3 4642   7.572   3.941   2.694
  123MOL     H1 4643   7.478   3.921   2.725
  123MOL     C1 4644   7.925   4.258   2.740
  123MOL     C2 4645   7.955   4.023   2.917
  123MOL     C3 4646   7.735   4.015   2.559
  123MOL     C4 4647   8.013   4.025   2.775
  123MOL     H2 4648   8.119   3.998   2.786
  123MOL     C5 4649   7.703   4.128   2.350
  123MOL     H3 4650   7.743   4.175   2.261
  123MOL     C6 4651   7.600   4.009   2.577
  123MOL     C7 4652   7.797   3.945   2.668
  123MOL     C8 4653   7.860   4.253   2.878
  123MOL     H4 4654   7.905   4.336   2.933
  123MOL     C9 4655   7.791   4.075   2.446
  123MOL     H5 4656   7.898   4.079   2.432
  123MOL    C10 4657   7.564   4.120   2.368
  123MOL     H6 4658   7.498   4.161   2.293
  123MOL    C11 4659   7.694   3.900   2.751
  123MOL     H7 4660   7.699   3.844   2.843
  123MOL    C12 4661   7.779   4.123   3.060
  123MOL     H8 4662   7.826   4.134   3.158
  123MOL     H9 4663   7.728   4.026   3.053
  123MOL    C13 4664   7.681   4.237   3.030
  123MOL    H10 4665   7.578   4.207   3.047
  123MOL    H11 4666   7.705   4.322   3.095
  123MOL    C14 4667   7.943   3.916   2.692
  123MOL    H12 4668   7.994   3.907   2.596
  123MOL    H13 4669   7.953   3.820   2.744
  123MOL    C15 4670   7.510   4.060   2.484
  123MOL    H14 4671   7.403   4.055   2.498
  123MOL    C16 4672   7.708   4.274   2.884
  123MOL    H15 4673   7.657   4.204   2.816
  123MOL    H16 4674   7.679   4.376   2.860
  124MOL     O1 4675   6.979   4.387   2.125
  124MOL     O2 4676   6.632   4.128   2.448
  124MOL     N1 4677   6.855   4.204   2.164
  124MOL    H17 4678   6.883   4.170   2.073
  124MOL     N2 4679   6.772   4.302   2.416
  124MOL     N3 4680   6.452   4.474   2.153
  124MOL     H1 4681   6.387   4.546   2.184
  124MOL     C1 4682   6.902   4.328   2.198
  124MOL     C2 4683   6.714   4.184   2.376
  124MOL     C3 4684   6.597   4.370   2.018
  124MOL     C4 4685   6.745   4.135   2.234
  124MOL     H2 4686   6.775   4.030   2.245
  124MOL     C5 4687   6.679   4.455   1.809
  124MOL     H3 4688   6.739   4.444   1.720
  124MOL     C6 4689   6.524   4.484   2.036
  124MOL     C7 4690   6.568   4.282   2.127
  124MOL     C8 4691   6.866   4.382   2.336
  124MOL     H4 4692   6.960   4.384   2.391
  124MOL     C9 4693   6.677   4.352   1.905
  124MOL     H5 4694   6.734   4.262   1.891
  124MOL    C10 4695   6.602   4.572   1.827
  124MOL     H6 4696   6.605   4.649   1.752
  124MOL    C11 4697   6.478   4.348   2.210
  124MOL     H7 4698   6.431   4.315   2.302
  124MOL    C12 4699   6.713   4.386   2.519
  124MOL     H8 4700   6.746   4.351   2.617
  124MOL     H9 4701   6.603   4.382   2.513
  124MOL    C13 4702   6.762   4.528   2.489
  124MOL    H10 4703   6.684   4.603   2.505
  124MOL    H11 4704   6.848   4.551   2.553
  124MOL    C14 4705   6.616   4.141   2.151
  124MOL    H12 4706   6.633   4.092   2.055
  124MOL    H13 4707   6.537   4.084   2.202
  124MOL    C15 4708   6.524   4.588   1.943
  124MOL    H14 4709   6.465   4.678   1.957
  124MOL    C16 4710   6.808   4.523   2.342
  124MOL    H15 4711   6.722   4.532   2.275
  124MOL    H16 4712   6.882   4.600   2.319
  125MOL     O1 4713   6.912   5.144   2.124
  125MOL     O2 4714   7.310   4.974   2.448
  125MOL     N1 4715   7.132   5.129   2.164
  125MOL    H17 4716   7.148   5.170   2.073
  125MOL     N2 4717   7.089   5.008   2.416
  125MOL     N3 4718   7.100   4.645   2.153
  125MOL     H1 4719   7.070   4.552   2.184
  125MOL     C1 4720   7.002   5.108   2.198
  125MOL     C2 4721   7.220   5.017   2.376
  125MOL     C3 4722   7.117   4.823   2.018
  125MOL     C4 4723   7.248   5.068   2.234
  125MOL     H2 4724   7.323   5.146   2.245
  125MOL     C5 4725   7.003   4.852   1.809
  125MOL     H3 4726   6.983   4.909   1.720
  125MOL     C6 4727   7.055   4.702   2.036
  125MOL     C7 4728   7.208   4.841   2.127
  125MOL     C8 4729   6.973   5.050   2.336
  125MOL     H4 4730   6.924   5.130   2.391
  125MOL     C9 4731   7.093   4.901   1.905
  125MOL     H5 4732   7.143   4.996   1.891
  125MOL    C10 4733   6.940   4.727   1.827
  125MOL     H6 4734   6.872   4.690   1.752
  125MOL    C11 4735   7.196   4.730   2.210
  125MOL     H7 4736   7.248   4.706   2.302
  125MOL    C12 4737   7.046   4.915   2.519
  125MOL     H8 4738   7.059   4.961   2.617
  125MOL     H9 4739   7.104   4.822   2.512
  125MOL    C13 4740   6.898   4.887   2.489
  125MOL    H10 4741   6.873   4.782   2.505
  125MOL    H11 4742   6.836   4.951   2.553
  125MOL    C14 4743   7.306   4.953   2.151
  125MOL    H12 4744   7.340   4.993   2.055
  125MOL    H13 4745   7.395   4.914   2.202
  125MOL    C15 4746   6.966   4.650   1.943
  125MOL    H14 4747   6.917   4.555   1.957
  125MOL    C16 4748   6.880   4.929   2.342
  125MOL    H15 4749   6.915   4.850   2.275
  125MOL    H16 4750   6.776   4.954   2.318
  126MOL     O1 4751   6.290   4.708   2.125
  126MOL     O2 4752   6.238   5.138   2.448
  126MOL     N1 4753   6.193   4.907   2.164
  126MOL    H17 4754   6.150   4.900   2.072
  126MOL     N2 4755   6.319   4.930   2.416
  126MOL     N3 4756   6.628   5.121   2.153
  126MOL     H1 4757   6.723   5.141   2.184
  126MOL     C1 4758   6.276   4.804   2.198
  126MOL     C2 4759   6.246   5.039   2.376
  126MOL     C3 4760   6.465   5.047   2.018
  126MOL     C4 4761   6.188   5.037   2.234
  126MOL     H2 4762   6.082   5.063   2.245
  126MOL     C5 4763   6.497   4.934   1.809
  126MOL     H3 4764   6.458   4.887   1.720
  126MOL     C6 4765   6.601   5.053   2.036
  126MOL     C7 4766   6.404   5.117   2.127
  126MOL     C8 4767   6.341   4.809   2.336
  126MOL     H4 4768   6.296   4.726   2.391
  126MOL     C9 4769   6.409   4.987   1.905
  126MOL     H5 4770   6.303   4.983   1.891
  126MOL    C10 4771   6.637   4.942   1.827
  126MOL     H6 4772   6.703   4.901   1.752
  126MOL    C11 4773   6.506   5.161   2.210
  126MOL     H7 4774   6.501   5.218   2.302
  126MOL    C12 4775   6.422   4.939   2.519
  126MOL     H8 4776   6.375   4.928   2.617
  126MOL     H9 4777   6.473   5.036   2.512
  126MOL    C13 4778   6.520   4.825   2.489
  126MOL    H10 4779   6.623   4.855   2.505
  126MOL    H11 4780   6.496   4.739   2.553
  126MOL    C14 4781   6.258   5.146   2.151
  126MOL    H12 4782   6.206   5.155   2.055
  126MOL    H13 4783   6.247   5.242   2.202
  126MOL    C15 4784   6.690   5.002   1.943
  126MOL    H14 4785   6.798   5.007   1.957
  126MOL    C16 4786   6.492   4.788   2.342
  126MOL    H15 4787   6.543   4.858   2.275
  126MOL    H16 4788   6.522   4.686   2.319
  127MOL     O1 4789   7.222   4.675   3.748
  127MOL     O2 4790   7.568   4.934   4.072
  127MOL     N1 4791   7.346   4.858   3.788
  127MOL    H17 4792   7.318   4.892   3.696
  127MOL     N2 4793   7.429   4.760   4.040
  127MOL     N3 4794   7.749   4.587   3.776
  127MOL     H1 4795   7.814   4.515   3.808
  127MOL     C1 4796   7.298   4.734   3.822
  127MOL     C2 4797   7.487   4.878   4.000
  127MOL     C3 4798   7.604   4.692   3.641
  127MOL     C4 4799   7.456   4.927   3.858
  127MOL     H2 4800   7.426   5.032   3.868
  127MOL     C5 4801   7.522   4.607   3.433
  127MOL     H3 4802   7.462   4.618   3.344
  127MOL     C6 4803   7.677   4.578   3.660
  127MOL     C7 4804   7.633   4.780   3.751
  127MOL     C8 4805   7.335   4.680   3.960
  127MOL     H4 4806   7.241   4.678   4.015
  127MOL     C9 4807   7.524   4.710   3.528
  127MOL     H5 4808   7.466   4.800   3.515
  127MOL    C10 4809   7.598   4.490   3.451
  127MOL     H6 4810   7.596   4.413   3.375
  127MOL    C11 4811   7.723   4.713   3.833
  127MOL     H7 4812   7.770   4.746   3.925
  127MOL    C12 4813   7.488   4.675   4.143
  127MOL     H8 4814   7.454   4.711   4.240
  127MOL     H9 4815   7.597   4.680   4.136
  127MOL    C13 4816   7.439   4.534   4.112
  127MOL    H10 4817   7.517   4.459   4.129
  127MOL    H11 4818   7.352   4.511   4.177
  127MOL    C14 4819   7.585   4.920   3.775
  127MOL    H12 4820   7.567   4.970   3.679
  127MOL    H13 4821   7.664   4.977   3.826
  127MOL    C15 4822   7.677   4.474   3.566
  127MOL    H14 4823   7.736   4.384   3.581
  127MOL    C16 4824   7.393   4.539   3.966
  127MOL    H15 4825   7.479   4.530   3.898
  127MOL    H16 4826   7.319   4.462   3.942
  128MOL     O1 4827   7.289   3.918   3.748
  128MOL     O2 4828   6.891   4.088   4.072
  128MOL     N1 4829   7.068   3.933   3.788
  128MOL    H17 4830   7.053   3.892   3.696
  128MOL     N2 4831   7.112   4.054   4.040
  128MOL     N3 4832   7.101   4.417   3.776
  128MOL     H1 4833   7.131   4.509   3.808
  128MOL     C1 4834   7.199   3.954   3.822
  128MOL     C2 4835   6.980   4.045   4.000
  128MOL     C3 4836   7.083   4.239   3.641
  128MOL     C4 4837   6.953   3.994   3.858
  128MOL     H2 4838   6.877   3.916   3.868
  128MOL     C5 4839   7.197   4.211   3.433
  128MOL     H3 4840   7.218   4.153   3.344
  128MOL     C6 4841   7.145   4.360   3.660
  128MOL     C7 4842   6.992   4.220   3.751
  128MOL     C8 4843   7.228   4.012   3.960
  128MOL     H4 4844   7.276   3.932   4.015
  128MOL     C9 4845   7.107   4.161   3.528
  128MOL     H5 4846   7.058   4.066   3.515
  128MOL    C10 4847   7.260   4.335   3.451
  128MOL     H6 4848   7.329   4.372   3.375
  128MOL    C11 4849   7.005   4.332   3.833
  128MOL     H7 4850   6.953   4.356   3.925
  128MOL    C12 4851   7.155   4.147   4.143
  128MOL     H8 4852   7.141   4.101   4.240
  128MOL     H9 4853   7.097   4.240   4.136
  128MOL    C13 4854   7.303   4.175   4.113
  128MOL    H10 4855   7.328   4.280   4.129
  128MOL    H11 4856   7.365   4.111   4.177
  128MOL    C14 4857   6.894   4.109   3.775
  128MOL    H12 4858   6.860   4.069   3.679
  128MOL    H13 4859   6.806   4.148   3.826
  128MOL    C15 4860   7.235   4.412   3.566
  128MOL    H14 4861   7.284   4.507   3.581
  128MOL    C16 4862   7.321   4.133   3.966
  128MOL    H15 4863   7.286   4.212   3.898
  128MOL    H16 4864   7.425   4.107   3.942
  129MOL     O1 4865   7.911   4.354   3.748
  129MOL     O2 4866   7.963   3.924   4.072
  129MOL     N1 4867   8.008   4.155   3.788
  129MOL    H17 4868   8.051   4.162   3.696
  129MOL     N2 4869   7.882   4.132   4.040
  129MOL     N3 4870   7.572   3.941   3.776
  129MOL     H1 4871   7.478   3.921   3.808
  129MOL     C1 4872   7.925   4.258   3.822
  129MOL     C2 4873   7.955   4.022   4.000
  129MOL     C3 4874   7.735   4.015   3.641
  129MOL     C4 4875   8.013   4.025   3.858
  129MOL     H2 4876   8.119   3.998   3.868
  129MOL     C5 4877   7.703   4.128   3.433
  129MOL     H3 4878   7.743   4.175   3.344
  129MOL     C6 4879   7.600   4.008   3.660
  129MOL     C7 4880   7.797   3.945   3.751
  129MOL     C8 4881   7.859   4.253   3.960
  129MOL     H4 4882   7.905   4.335   4.015
  129MOL     C9 4883   7.791   4.075   3.528
  129MOL     H5 4884   7.898   4.080   3.515
  129MOL    C10 4885   7.564   4.120   3.451
  129MOL     H6 4886   7.498   4.161   3.375
  129MOL    C11 4887   7.694   3.900   3.833
  129MOL     H7 4888   7.699   3.843   3.925
  129MOL    C12 4889   7.779   4.123   4.143
  129MOL     H8 4890   7.826   4.134   4.240
  129MOL     H9 4891   7.728   4.026   4.136
  129MOL    C13 4892   7.681   4.237   4.113
  129MOL    H10 4893   7.578   4.207   4.129
  129MOL    H11 4894   7.705   4.322   4.177
  129MOL    C14 4895   7.943   3.916   3.775
  129MOL    H12 4896   7.994   3.907   3.679
  129MOL    H13 4897   7.953   3.820   3.826
  129MOL    C15 4898   7.510   4.060   3.566
  129MOL    H14 4899   7.403   4.055   3.581
  129MOL    C16 4900   7.708   4.273   3.966
  129MOL    H15 4901   7.657   4.204   3.898
  129MOL    H16 4902   7.679   4.376   3.942
  130MOL     O1 4903   6.979   4.387   3.207
  130MOL     O2 4904   6.632   4.128   3.530
  130MOL     N1 4905   6.855   4.204   3.247
  130MOL    H17 4906   6.883   4.170   3.155
  130MOL     N2 4907   6.772   4.302   3.498
  130MOL     N3 4908   6.452   4.474   3.235
  130MOL     H1 4909   6.387   4.546   3.267
  130MOL     C1 4910   6.903   4.328   3.281
  130MOL     C2 4911   6.714   4.184   3.459
  130MOL     C3 4912   6.597   4.370   3.100
  130MOL     C4 4913   6.745   4.135   3.316
  130MOL     H2 4914   6.775   4.030   3.327
  130MOL     C5 4915   6.679   4.455   2.892
  130MOL     H3 4916   6.739   4.444   2.803
  130MOL     C6 4917   6.524   4.484   3.119
  130MOL     C7 4918   6.568   4.282   3.210
  130MOL     C8 4919   6.866   4.382   3.419
  130MOL     H4 4920   6.960   4.384   3.474
  130MOL     C9 4921   6.677   4.352   2.987
  130MOL     H5 4922   6.734   4.262   2.973
  130MOL    C10 4923   6.602   4.572   2.910
  130MOL     H6 4924   6.605   4.649   2.834
  130MOL    C11 4925   6.478   4.348   3.292
  130MOL     H7 4926   6.431   4.316   3.384
  130MOL    C12 4927   6.713   4.386   3.601
  130MOL     H8 4928   6.746   4.351   3.699
  130MOL     H9 4929   6.603   4.382   3.595
  130MOL    C13 4930   6.762   4.528   3.571
  130MOL    H10 4931   6.684   4.603   3.588
  130MOL    H11 4932   6.848   4.551   3.636
  130MOL    C14 4933   6.616   4.141   3.233
  130MOL    H12 4934   6.633   4.092   3.137
  130MOL    H13 4935   6.537   4.084   3.285
  130MOL    C15 4936   6.524   4.588   3.025
  130MOL    H14 4937   6.465   4.678   3.040
  130MOL    C16 4938   6.808   4.523   3.425
  130MOL    H15 4939   6.722   4.532   3.357
  130MOL    H16 4940   6.882   4.600   3.401
  131MOL     O1 4941   6.912   5.145   3.207
  131MOL     O2 4942   7.310   4.974   3.530
  131MOL     N1 4943   7.132   5.129   3.247
  131MOL    H17 4944   7.148   5.170   3.155
  131MOL     N2 4945   7.089   5.008   3.498
  131MOL     N3 4946   7.100   4.645   3.235
  131MOL     H1 4947   7.070   4.553   3.267
  131MOL     C1 4948   7.002   5.108   3.281
  131MOL     C2 4949   7.220   5.016   3.459
  131MOL     C3 4950   7.118   4.823   3.100
  131MOL     C4 4951   7.248   5.068   3.316
  131MOL     H2 4952   7.323   5.146   3.327
  131MOL     C5 4953   7.003   4.851   2.892
  131MOL     H3 4954   6.983   4.909   2.803
  131MOL     C6 4955   7.055   4.702   3.119
  131MOL     C7 4956   7.208   4.841   3.210
  131MOL     C8 4957   6.973   5.050   3.419
  131MOL     H4 4958   6.924   5.130   3.474
  131MOL     C9 4959   7.093   4.901   2.987
  131MOL     H5 4960   7.143   4.996   2.973
  131MOL    C10 4961   6.940   4.727   2.910
  131MOL     H6 4962   6.872   4.690   2.834
  131MOL    C11 4963   7.196   4.730   3.292
  131MOL     H7 4964   7.248   4.706   3.384
  131MOL    C12 4965   7.046   4.915   3.601
  131MOL     H8 4966   7.059   4.961   3.699
  131MOL     H9 4967   7.104   4.822   3.595
  131MOL    C13 4968   6.898   4.887   3.571
  131MOL    H10 4969   6.873   4.782   3.588
  131MOL    H11 4970   6.836   4.951   3.636
  131MOL    C14 4971   7.307   4.953   3.233
  131MOL    H12 4972   7.340   4.993   3.137
  131MOL    H13 4973   7.395   4.914   3.285
  131MOL    C15 4974   6.966   4.650   3.025
  131MOL    H14 4975   6.917   4.555   3.040
  131MOL    C16 4976   6.880   4.929   3.425
  131MOL    H15 4977   6.915   4.850   3.357
  131MOL    H16 4978   6.776   4.954   3.401
  132MOL     O1 4979   6.289   4.708   3.207
  132MOL     O2 4980   6.238   5.138   3.530
  132MOL     N1 4981   6.193   4.907   3.246
  132MOL    H17 4982   6.150   4.900   3.155
  132MOL     N2 4983   6.319   4.930   3.498
  132MOL     N3 4984   6.628   5.121   3.235
  132MOL     H1 4985   6.723   5.141   3.267
  132MOL     C1 4986   6.276   4.804   3.281
  132MOL     C2 4987   6.246   5.039   3.459
  132MOL     C3 4988   6.465   5.047   3.100
  132MOL     C4 4989   6.188   5.037   3.316
  132MOL     H2 4990   6.082   5.063   3.327
  132MOL     C5 4991   6.498   4.934   2.892
  132MOL     H3 4992   6.458   4.887   2.803
  132MOL     C6 4993   6.601   5.054   3.119
  132MOL     C7 4994   6.404   5.117   3.210
  132MOL     C8 4995   6.341   4.809   3.419
  132MOL     H4 4996   6.296   4.726   3.474
  132MOL     C9 4997   6.409   4.987   2.987
  132MOL     H5 4998   6.303   4.983   2.973
  132MOL    C10 4999   6.637   4.942   2.910
  132MOL     H6 5000   6.703   4.901   2.834
  132MOL    C11 5001   6.506   5.161   3.292
  132MOL     H7 5002   6.501   5.218   3.384
  132MOL    C12 5003   6.422   4.939   3.601
  132MOL     H8 5004   6.374   4.928   3.699
  132MOL     H9 5005   6.473   5.036   3.595
  132MOL    C13 5006   6.520   4.825   3.571
  132MOL    H10 5007   6.623   4.855   3.588
  132MOL    H11 5008   6.496   4.739   3.636
  132MOL    C14 5009   6.258   5.146   3.233
  132MOL    H12 5010   6.206   5.155   3.138
  132MOL    H13 5011   6.247   5.242   3.285
  132MOL    C15 5012   6.690   5.002   3.025
  132MOL    H14 5013   6.798   5.007   3.040
  132MOL    C16 5014   6.492   4.788   3.425
  132MOL    H15 5015   6.543   4.858   3.357
  132MOL    H16 5016   6.522   4.686   3.401
  133MOL     O1 5017   7.222   4.675   4.831
  133MOL     O2 5018   7.568   4.934   5.154
  133MOL     N1 5019   7.346   4.857   4.870
  133MOL    H17 5020   7.318   4.892   4.779
  133MOL     N2 5021   7.429   4.760   5.122
  133MOL     N3 5022   7.749   4.587   4.859
  133MOL     H1 5023   7.814   4.515   4.890
  133MOL     C1 5024   7.298   4.734   4.905
  133MOL     C2 5025   7.487   4.878   5.082
  133MOL     C3 5026   7.604   4.692   4.724
  133MOL     C4 5027   7.456   4.927   4.940
  133MOL     H2 5028   7.426   5.032   4.951
  133MOL     C5 5029   7.522   4.607   4.515
  133MOL     H3 5030   7.462   4.618   4.426
  133MOL     C6 5031   7.677   4.578   4.742
  133MOL     C7 5032   7.633   4.780   4.833
  133MOL     C8 5033   7.335   4.680   5.043
  133MOL     H4 5034   7.241   4.678   5.098
  133MOL     C9 5035   7.524   4.710   4.611
  133MOL     H5 5036   7.467   4.800   4.597
  133MOL    C10 5037   7.598   4.490   4.533
  133MOL     H6 5038   7.596   4.413   4.458
  133MOL    C11 5039   7.723   4.713   4.916
  133MOL     H7 5040   7.770   4.746   5.008
  133MOL    C12 5041   7.488   4.675   5.225
  133MOL     H8 5042   7.455   4.711   5.323
  133MOL     H9 5043   7.597   4.680   5.219
  133MOL    C13 5044   7.439   4.534   5.195
  133MOL    H10 5045   7.517   4.459   5.212
  133MOL    H11 5046   7.352   4.511   5.260
  133MOL    C14 5047   7.585   4.920   4.857
  133MOL    H12 5048   7.568   4.970   4.761
  133MOL    H13 5049   7.664   4.977   4.909
  133MOL    C15 5050   7.677   4.474   4.649
  133MOL    H14 5051   7.736   4.384   4.663
  133MOL    C16 5052   7.393   4.539   5.049
  133MOL    H15 5053   7.479   4.530   4.981
  133MOL    H16 5054   7.319   4.462   5.025
  134MOL     O1 5055   7.289   3.918   4.831
  134MOL     O2 5056   6.891   4.088   5.154
  134MOL     N1 5057   7.068   3.933   4.870
  134MOL    H17 5058   7.053   3.892   4.779
  134MOL     N2 5059   7.112   4.054   5.122
  134MOL     N3 5060   7.101   4.417   4.859
  134MOL     H1 5061   7.130   4.509   4.890
  134MOL     C1 5062   7.199   3.954   4.905
  134MOL     C2 5063   6.980   4.045   5.082
  134MOL     C3 5064   7.083   4.239   4.724
  134MOL     C4 5065   6.953   3.994   4.940
  134MOL     H2 5066   6.877   3.916   4.951
  134MOL     C5 5067   7.197   4.211   4.515
  134MOL     H3 5068   7.218   4.153   4.426
  134MOL     C6 5069   7.145   4.360   4.742
  134MOL     C7 5070   6.992   4.220   4.833
  134MOL     C8 5071   7.228   4.012   5.043
  134MOL     H4 5072   7.276   3.932   5.098
  134MOL     C9 5073   7.107   4.161   4.611
  134MOL     H5 5074   7.058   4.066   4.597
  134MOL    C10 5075   7.260   4.335   4.533
  134MOL     H6 5076   7.329   4.372   4.458
  134MOL    C11 5077   7.005   4.332   4.916
  134MOL     H7 5078   6.953   4.355   5.008
  134MOL    C12 5079   7.155   4.147   5.225
  134MOL     H8 5080   7.141   4.101   5.323
  134MOL     H9 5081   7.097   4.240   5.218
  134MOL    C13 5082   7.303   4.175   5.195
  134MOL    H10 5083   7.328   4.280   5.212
  134MOL    H11 5084   7.365   4.111   5.260
  134MOL    C14 5085   6.894   4.109   4.857
  134MOL    H12 5086   6.860   4.069   4.761
  134MOL    H13 5087   6.806   4.148   4.909
  134MOL    C15 5088   7.235   4.411   4.649
  134MOL    H14 5089   7.284   4.507   4.663
  134MOL    C16 5090   7.321   4.133   5.049
  134MOL    H15 5091   7.286   4.212   4.981
  134MOL    H16 5092   7.425   4.107   5.025
  135MOL     O1 5093   7.911   4.354   4.831
  135MOL     O2 5094   7.963   3.924   5.154
  135MOL     N1 5095   8.008   4.155   4.870
  135MOL    H17 5096   8.051   4.162   4.779
  135MOL     N2 5097   7.882   4.132   5.122
  135MOL     N3 5098   7.572   3.941   4.859
  135MOL     H1 5099   7.478   3.921   4.890
  135MOL     C1 5100   7.925   4.258   4.905
  135MOL     C2 5101   7.955   4.023   5.082
  135MOL     C3 5102   7.735   4.015   4.724
  135MOL     C4 5103   8.013   4.025   4.940
  135MOL     H2 5104   8.119   3.998   4.951
  135MOL     C5 5105   7.703   4.128   4.515
  135MOL     H3 5106   7.743   4.175   4.426
  135MOL     C6 5107   7.600   4.009   4.742
  135MOL     C7 5108   7.797   3.945   4.833
  135MOL     C8 5109   7.860   4.253   5.043
  135MOL     H4 5110   7.905   4.336   5.098
  135MOL     C9 5111   7.791   4.075   4.611
  135MOL     H5 5112   7.898   4.079   4.597
  135MOL    C10 5113   7.564   4.120   4.533
  135MOL     H6 5114   7.498   4.161   4.458
  135MOL    C11 5115   7.694   3.900   4.916
  135MOL     H7 5116   7.699   3.844   5.008
  135MOL    C12 5117   7.779   4.123   5.225
  135MOL     H8 5118   7.826   4.134   5.323
  135MOL     H9 5119   7.728   4.026   5.218
  135MOL    C13 5120   7.681   4.237   5.195
  135MOL    H10 5121   7.578   4.207   5.212
  135MOL    H11 5122   7.705   4.322   5.260
  135MOL    C14 5123   7.943   3.916   4.857
  135MOL    H12 5124   7.994   3.907   4.761
  135MOL    H13 5125   7.953   3.820   4.909
  135MOL    C15 5126   7.510   4.060   4.649
  135MOL    H14 5127   7.403   4.055   4.663
  135MOL    C16 5128   7.708   4.274   5.049
  135MOL    H15 5129   7.657   4.204   4.981
  135MOL    H16 5130   7.679   4.376   5.025
  136MOL     O1 5131   6.979   4.387   4.290
  136MOL     O2 5132   6.632   4.128   4.613
  136MOL     N1 5133   6.855   4.204   4.329
  136MOL    H17 5134   6.883   4.170   4.238
  136MOL     N2 5135   6.772   4.302   4.581
  136MOL     N3 5136   6.452   4.474   4.318
  136MOL     H1 5137   6.387   4.546   4.349
  136MOL     C1 5138   6.902   4.328   4.363
  136MOL     C2 5139   6.714   4.184   4.541
  136MOL     C3 5140   6.597   4.370   4.183
  136MOL     C4 5141   6.745   4.135   4.399
  136MOL     H2 5142   6.775   4.030   4.410
  136MOL     C5 5143   6.679   4.455   3.974
  136MOL     H3 5144   6.739   4.444   3.885
  136MOL     C6 5145   6.524   4.484   4.201
  136MOL     C7 5146   6.568   4.282   4.292
  136MOL     C8 5147   6.866   4.382   4.501
  136MOL     H4 5148   6.960   4.384   4.556
  136MOL     C9 5149   6.677   4.352   4.070
  136MOL     H5 5150   6.734   4.262   4.056
  136MOL    C10 5151   6.602   4.572   3.992
  136MOL     H6 5152   6.605   4.649   3.917
  136MOL    C11 5153   6.478   4.348   4.375
  136MOL     H7 5154   6.431   4.315   4.467
  136MOL    C12 5155   6.713   4.386   4.684
  136MOL     H8 5156   6.746   4.351   4.782
  136MOL     H9 5157   6.603   4.382   4.678
  136MOL    C13 5158   6.762   4.528   4.654
  136MOL    H10 5159   6.684   4.603   4.670
  136MOL    H11 5160   6.848   4.551   4.718
  136MOL    C14 5161   6.616   4.141   4.316
  136MOL    H12 5162   6.633   4.092   4.220
  136MOL    H13 5163   6.537   4.084   4.367
  136MOL    C15 5164   6.524   4.588   4.108
  136MOL    H14 5165   6.465   4.678   4.122
  136MOL    C16 5166   6.808   4.523   4.507
  136MOL    H15 5167   6.722   4.532   4.440
  136MOL    H16 5168   6.882   4.600   4.484
  137MOL     O1 5169   6.912   5.144   4.289
  137MOL     O2 5170   7.310   4.974   4.613
  137MOL     N1 5171   7.132   5.129   4.329
  137MOL    H17 5172   7.148   5.170   4.238
  137MOL     N2 5173   7.089   5.008   4.581
  137MOL     N3 5174   7.100   4.645   4.318
  137MOL     H1 5175   7.070   4.552   4.349
  137MOL     C1 5176   7.002   5.108   4.363
  137MOL     C2 5177   7.220   5.017   4.541
  137MOL     C3 5178   7.117   4.823   4.183
  137MOL     C4 5179   7.248   5.068   4.399
  137MOL     H2 5180   7.323   5.146   4.410
  137MOL     C5 5181   7.003   4.852   3.974
  137MOL     H3 5182   6.983   4.909   3.885
  137MOL     C6 5183   7.055   4.702   4.201
  137MOL     C7 5184   7.208   4.841   4.292
  137MOL     C8 5185   6.973   5.050   4.501
  137MOL     H4 5186   6.924   5.130   4.556
  137MOL     C9 5187   7.093   4.901   4.070
  137MOL     H5 5188   7.143   4.996   4.056
  137MOL    C10 5189   6.940   4.727   3.992
  137MOL     H6 5190   6.872   4.690   3.917
  137MOL    C11 5191   7.196   4.730   4.375
  137MOL     H7 5192   7.248   4.706   4.467
  137MOL    C12 5193   7.046   4.915   4.684
  137MOL     H8 5194   7.059   4.961   4.782
  137MOL     H9 5195   7.104   4.822   4.677
  137MOL    C13 5196   6.898   4.887   4.654
  137MOL    H10 5197   6.873   4.782   4.670
  137MOL    H11 5198   6.836   4.951   4.718
  137MOL    C14 5199   7.306   4.953   4.316
  137MOL    H12 5200   7.340   4.993   4.220
  137MOL    H13 5201   7.395   4.914   4.367
  137MOL    C15 5202   6.966   4.650   4.108
  137MOL    H14 5203   6.917   4.555   4.122
  137MOL    C16 5204   6.880   4.929   4.507
  137MOL    H15 5205   6.915   4.850   4.440
  137MOL    H16 5206   6.776   4.954   4.483
  138MOL     O1 5207   6.290   4.708   4.290
  138MOL     O2 5208   6.238   5.138   4.613
  138MOL     N1 5209   6.193   4.907   4.329
  138MOL    H17 5210   6.150   4.900   4.237
  138MOL     N2 5211   6.319   4.930   4.581
  138MOL     N3 5212   6.628   5.121   4.318
  138MOL     H1 5213   6.723   5.141   4.349
  138MOL     C1 5214   6.276   4.804   4.363
  138MOL     C2 5215   6.246   5.039   4.541
  138MOL     C3 5216   6.465   5.047   4.183
  138MOL     C4 5217   6.188   5.037   4.399
  138MOL     H2 5218   6.082   5.063   4.410
  138MOL     C5 5219   6.497   4.934   3.974
  138MOL     H3 5220   6.458   4.887   3.885
  138MOL     C6 5221   6.601   5.053   4.201
  138MOL     C7 5222   6.404   5.117   4.292
  138MOL     C8 5223   6.341   4.809   4.501
  138MOL     H4 5224   6.296   4.726   4.556
  138MOL     C9 5225   6.409   4.987   4.070
  138MOL     H5 5226   6.303   4.983   4.056
  138MOL    C10 5227   6.637   4.942   3.992
  138MOL     H6 5228   6.703   4.901   3.917
  138MOL    C11 5229   6.506   5.161   4.375
  138MOL     H7 5230   6.501   5.218   4.467
  138MOL    C12 5231   6.422   4.939   4.684
  138MOL     H8 5232   6.375   4.928   4.782
  138MOL     H9 5233   6.473   5.036   4.677
  138MOL    C13 5234   6.520   4.825   4.654
  138MOL    H10 5235   6.623   4.855   4.670
  138MOL    H11 5236   6.496   4.739   4.718
  138MOL    C14 5237   6.258   5.146   4.316
  138MOL    H12 5238   6.206   5.155   4.220
  138MOL    H13 5239   6.247   5.242   4.367
  138MOL    C15 5240   6.690   5.002   4.108
  138MOL    H14 5241   6.798   5.007   4.122
  138MOL    C16 5242   6.492   4.788   4.507
  138MOL    H15 5243   6.543   4.858   4.440
  138MOL    H16 5244   6.522   4.686   4.484
  139MOL     O1 5245   7.222   4.675   5.913
  139MOL     O2 5246   7.568   4.934   6.237
  139MOL     N1 5247   7.346   4.858   5.953
  139MOL    H17 5248   7.318   4.892   5.861
  139MOL     N2 5249   7.429   4.760   6.205
  139MOL     N3 5250   7.749   4.587   5.941
  139MOL     H1 5251   7.814   4.515   5.973
  139MOL     C1 5252   7.298   4.734   5.987
  139MOL     C2 5253   7.487   4.878   6.165
  139MOL     C3 5254   7.604   4.692   5.806
  139MOL     C4 5255   7.456   4.927   6.023
  139MOL     H2 5256   7.426   5.032   6.033
  139MOL     C5 5257   7.522   4.607   5.598
  139MOL     H3 5258   7.462   4.618   5.509
  139MOL     C6 5259   7.677   4.578   5.825
  139MOL     C7 5260   7.633   4.780   5.916
  139MOL     C8 5261   7.335   4.680   6.125
  139MOL     H4 5262   7.241   4.678   6.180
  139MOL     C9 5263   7.524   4.710   5.693
  139MOL     H5 5264   7.466   4.800   5.680
  139MOL    C10 5265   7.598   4.490   5.616
  139MOL     H6 5266   7.596   4.413   5.540
  139MOL    C11 5267   7.723   4.713   5.998
  139MOL     H7 5268   7.770   4.746   6.090
  139MOL    C12 5269   7.488   4.675   6.308
  139MOL     H8 5270   7.454   4.711   6.405
  139MOL     H9 5271   7.597   4.680   6.301
  139MOL    C13 5272   7.439   4.534   6.277
  139MOL    H10 5273   7.517   4.459   6.294
  139MOL    H11 5274   7.352   4.511   6.342
  139MOL    C14 5275   7.585   4.920   5.940
  139MOL    H12 5276   7.567   4.970   5.844
  139MOL    H13 5277   7.664   4.977   5.991
  139MOL    C15 5278   7.677   4.474   5.731
  139MOL    H14 5279   7.736   4.384   5.746
  139MOL    C16 5280   7.393   4.539   6.131
  139MOL    H15 5281   7.479   4.530   6.063
  139MOL    H16 5282   7.319   4.462   6.107
  140MOL     O1 5283   7.289   3.918   5.913
  140MOL     O2 5284   6.891   4.088   6.237
  140MOL     N1 5285   7.068   3.933   5.953
  140MOL    H17 5286   7.053   3.892   5.861
  140MOL     N2 5287   7.112   4.054   6.205
  140MOL     N3 5288   7.101   4.417   5.941
  140MOL     H1 5289   7.131   4.509   5.973
  140MOL     C1 5290   7.199   3.954   5.987
  140MOL     C2 5291   6.980   4.045   6.165
  140MOL     C3 5292   7.083   4.239   5.806
  140MOL     C4 5293   6.953   3.994   6.023
  140MOL     H2 5294   6.877   3.916   6.033
  140MOL     C5 5295   7.197   4.211   5.598
  140MOL     H3 5296   7.218   4.153   5.509
  140MOL     C6 5297   7.145   4.360   5.825
  140MOL     C7 5298   6.992   4.220   5.916
  140MOL     C8 5299   7.228   4.012   6.125
  140MOL     H4 5300   7.276   3.932   6.180
  140MOL     C9 5301   7.107   4.161   5.693
  140MOL     H5 5302   7.058   4.066   5.680
  140MOL    C10 5303   7.260   4.335   5.616
  140MOL     H6 5304   7.329   4.372   5.540
  140MOL    C11 5305   7.005   4.332   5.998
  140MOL     H7 5306   6.953   4.356   6.090
  140MOL    C12 5307   7.155   4.147   6.308
  140MOL     H8 5308   7.141   4.101   6.405
  140MOL     H9 5309   7.097   4.240   6.301
  140MOL    C13 5310   7.303   4.175   6.278
  140MOL    H10 5311   7.328   4.280   6.294
  140MOL    H11 5312   7.365   4.111   6.342
  140MOL    C14 5313   6.894   4.109   5.940
  140MOL    H12 5314   6.860   4.069   5.844
  140MOL    H13 5315   6.806   4.148   5.991
  140MOL    C15 5316   7.235   4.412   5.731
  140MOL    H14 5317   7.284   4.507   5.746
  140MOL    C16 5318   7.321   4.133   6.131
  140MOL    H15 5319   7.286   4.212   6.063
  140MOL    H16 5320   7.425   4.107   6.107
  141MOL     O1 5321   7.911   4.354   5.913
  141MOL     O2 5322   7.963   3.924   6.237
  141MOL     N1 5323   8.008   4.155   5.953
  141MOL    H17 5324   8.051   4.162   5.861
  141MOL     N2 5325   7.882   4.132   6.205
  141MOL     N3 5326   7.572   3.941   5.941
  141MOL     H1 5327   7.478   3.921   5.973
  141MOL     C1 5328   7.925   4.258   5.987
  141MOL     C2 5329   7.955   4.022   6.165
  141MOL     C3 5330   7.735   4.015   5.806
  141MOL     C4 5331   8.013   4.025   6.023
  141MOL     H2 5332   8.119   3.998   6.033
  141MOL     C5 5333   7.703   4.128   5.598
  141MOL     H3 5334   7.743   4.175   5.509
  141MOL     C6 5335   7.600   4.008   5.825
  141MOL     C7 5336   7.797   3.945   5.916
  141MOL     C8 5337   7.859   4.253   6.125
  141MOL     H4 5338   7.905   4.335   6.180
  141MOL     C9 5339   7.791   4.075   5.693
  141MOL     H5 5340   7.898   4.080   5.680
  141MOL    C10 5341   7.564   4.120   5.616
  141MOL     H6 5342   7.498   4.161   5.540
  141MOL    C11 5343   7.694   3.900   5.998
  141MOL     H7 5344   7.699   3.843   6.090
  141MOL    C12 5345   7.779   4.123   6.308
  141MOL     H8 5346   7.826   4.134   6.405
  141MOL     H9 5347   7.728   4.026   6.301
  141MOL    C13 5348   7.681   4.237   6.278
  141MOL    H10 5349   7.578   4.207   6.294
  141MOL    H11 5350   7.705   4.322   6.342
  141MOL    C14 5351   7.943   3.916   5.940
  141MOL    H12 5352   7.994   3.907   5.844
  141MOL    H13 5353   7.953   3.820   5.991
  141MOL    C15 5354   7.510   4.060   5.731
  141MOL    H14 5355   7.403   4.055   5.746
  141MOL    C16 5356   7.708   4.273   6.131
  141MOL    H15 5357   7.657   4.204   6.063
  141MOL    H16 5358   7.679   4.376   6.107
  142MOL     O1 5359   6.979   4.387   5.372
  142MOL     O2 5360   6.632   4.128   5.695
  142MOL     N1 5361   6.855   4.204   5.412
  142MOL    H17 5362   6.883   4.170   5.320
  142MOL     N2 5363   6.772   4.302   5.663
  142MOL     N3 5364   6.452   4.474   5.400
  142MOL     H1 5365   6.387   4.546   5.432
  142MOL     C1 5366   6.903   4.328   5.446
  142MOL     C2 5367   6.714   4.184   5.624
  142MOL     C3 5368   6.597   4.370   5.265
  142MOL     C4 5369   6.745   4.135   5.481
  142MOL     H2 5370   6.775   4.030   5.492
  142MOL     C5 5371   6.679   4.455   5.057
  142MOL     H3 5372   6.739   4.444   4.968
  142MOL     C6 5373   6.524   4.484   5.284
  142MOL     C7 5374   6.568   4.282   5.375
  142MOL     C8 5375   6.866   4.382   5.584
  142MOL     H4 5376   6.960   4.384   5.639
  142MOL     C9 5377   6.677   4.352   5.152
  142MOL     H5 5378   6.734   4.262   5.138
  142MOL    C10 5379   6.602   4.572   5.075
  142MOL     H6 5380   6.605   4.649   4.999
  142MOL    C11 5381   6.478   4.348   5.457
  142MOL     H7 5382   6.431   4.316   5.549
  142MOL    C12 5383   6.713   4.386   5.766
  142MOL     H8 5384   6.746   4.351   5.864
  142MOL     H9 5385   6.603   4.382   5.760
  142MOL    C13 5386   6.762   4.528   5.736
  142MOL    H10 5387   6.684   4.603   5.753
  142MOL    H11 5388   6.848   4.551   5.801
  142MOL    C14 5389   6.616   4.141   5.398
  142MOL    H12 5390   6.633   4.092   5.302
  142MOL    H13 5391   6.537   4.084   5.450
  142MOL    C15 5392   6.524   4.588   5.190
  142MOL    H14 5393   6.465   4.678   5.205
  142MOL    C16 5394   6.808   4.523   5.590
  142MOL    H15 5395   6.722   4.532   5.522
  142MOL    H16 5396   6.882   4.600   5.566
  143MOL     O1 5397   6.912   5.145   5.372
  143MOL     O2 5398   7.310   4.974   5.695
  143MOL     N1 5399   7.132   5.129   5.412
  143MOL    H17 5400   7.148   5.170   5.320
  143MOL     N2 5401   7.089   5.008   5.663
  143MOL     N3 5402   7.100   4.645   5.400
  143MOL     H1 5403   7.070   4.553   5.432
  143MOL     C1 5404   7.002   5.108   5.446
  143MOL     C2 5405   7.220   5.016   5.624
  143MOL     C3 5406   7.118   4.823   5.265
  143MOL     C4 5407   7.248   5.068   5.481
  143MOL     H2 5408   7.323   5.146   5.492
  143MOL     C5 5409   7.003   4.851   5.057
  143MOL     H3 5410   6.983   4.909   4.968
  143MOL     C6 5411   7.055   4.702   5.284
  143MOL     C7 5412   7.209   4.841   5.375
  143MOL     C8 5413   6.973   5.050   5.584
  143MOL     H4 5414   6.924   5.130   5.639
  143MOL     C9 5415   7.093   4.901   5.152
  143MOL     H5 5416   7.143   4.996   5.138
  143MOL    C10 5417   6.940   4.727   5.075
  143MOL     H6 5418   6.872   4.690   4.999
  143MOL    C11 5419   7.196   4.730   5.457
  143MOL     H7 5420   7.248   4.706   5.549
  143MOL    C12 5421   7.046   4.915   5.766
  143MOL     H8 5422   7.059   4.961   5.864
  143MOL     H9 5423   7.104   4.822   5.760
  143MOL    C13 5424   6.898   4.887   5.736
  143MOL    H10 5425   6.873   4.782   5.753
  143MOL    H11 5426   6.836   4.951   5.801
  143MOL    C14 5427   7.307   4.953   5.398
  143MOL    H12 5428   7.340   4.993   5.302
  143MOL    H13 5429   7.395   4.914   5.450
  143MOL    C15 5430   6.966   4.650   5.190
  143MOL    H14 5431   6.917   4.555   5.205
  143MOL    C16 5432   6.880   4.929   5.590
  143MOL    H15 5433   6.915   4.850   5.522
  143MOL    H16 5434   6.776   4.954   5.566
  144MOL     O1 5435   6.289   4.708   5.372
  144MOL     O2 5436   6.238   5.138   5.695
  144MOL     N1 5437   6.193   4.907   5.411
  144MOL    H17 5438   6.150   4.900   5.320
  144MOL     N2 5439   6.319   4.930   5.663
  144MOL     N3 5440   6.628   5.121   5.400
  144MOL     H1 5441   6.723   5.141   5.432
  144MOL     C1 5442   6.276   4.804   5.446
  144MOL     C2 5443   6.246   5.039   5.624
  144MOL     C3 5444   6.465   5.047   5.265
  144MOL     C4 5445   6.188   5.037   5.481
  144MOL     H2 5446   6.082   5.063   5.492
  144MOL     C5 5447   6.498   4.934   5.057
  144MOL     H3 5448   6.458   4.887   4.968
  144MOL     C6 5449   6.601   5.054   5.284
  144MOL     C7 5450   6.404   5.117   5.375
  144MOL     C8 5451   6.341   4.809   5.584
  144MOL     H4 5452   6.296   4.726   5.639
  144MOL     C9 5453   6.409   4.987   5.152
  144MOL     H5 5454   6.303   4.983   5.138
  144MOL    C10 5455   6.637   4.942   5.075
  144MOL     H6 5456   6.703   4.901   4.999
  144MOL    C11 5457   6.506   5.161   5.457
  144MOL     H7 5458   6.501   5.218   5.549
  144MOL    C12 5459   6.422   4.939   5.766
  144MOL     H8 5460   6.374   4.928   5.864
  144MOL     H9 5461   6.473   5.036   5.760
  144MOL    C13 5462   6.520   4.825   5.736
  144MOL    H10 5463   6.623   4.855   5.753
  144MOL    H11 5464   6.496   4.739   5.801
  144MOL    C14 5465   6.258   5.146   5.398
  144MOL    H12 5466   6.206   5.155   5.303
  144MOL    H13 5467   6.247   5.242   5.450
  144MOL    C15 5468   6.690   5.002   5.190
  144MOL    H14 5469   6.798   5.007   5.205
  144MOL    C16 5470   6.492   4.788   5.590
  144MOL    H15 5471   6.543   4.858   5.522
  144MOL    H16 5472   6.522   4.686   5.566
  145MOL     O1 5473   6.475   5.969   0.501
  145MOL     O2 5474   6.821   6.228   0.824
  145MOL     N1 5475   6.599   6.152   0.540
  145MOL    H17 5476   6.571   6.186   0.449
  145MOL     N2 5477   6.681   6.054   0.792
  145MOL     N3 5478   7.002   5.882   0.529
  145MOL     H1 5479   7.067   5.810   0.560
  145MOL     C1 5480   6.551   6.029   0.575
  145MOL     C2 5481   6.740   6.172   0.752
  145MOL     C3 5482   6.856   5.986   0.394
  145MOL     C4 5483   6.709   6.222   0.610
  145MOL     H2 5484   6.679   6.326   0.621
  145MOL     C5 5485   6.774   5.902   0.185
  145MOL     H3 5486   6.714   5.913   0.097
  145MOL     C6 5487   6.929   5.872   0.412
  145MOL     C7 5488   6.886   6.074   0.504
  145MOL     C8 5489   6.587   5.974   0.713
  145MOL     H4 5490   6.494   5.973   0.768
  145MOL     C9 5491   6.776   6.005   0.281
  145MOL     H5 5492   6.719   6.095   0.267
  145MOL    C10 5493   6.851   5.785   0.204
  145MOL     H6 5494   6.848   5.707   0.128
  145MOL    C11 5495   6.976   6.008   0.586
  145MOL     H7 5496   7.023   6.040   0.678
  145MOL    C12 5497   6.741   5.970   0.895
  145MOL     H8 5498   6.708   6.005   0.993
  145MOL     H9 5499   6.850   5.974   0.888
  145MOL    C13 5500   6.691   5.828   0.865
  145MOL    H10 5501   6.769   5.754   0.882
  145MOL    H11 5502   6.605   5.806   0.930
  145MOL    C14 5503   6.838   6.215   0.527
  145MOL    H12 5504   6.820   6.264   0.431
  145MOL    H13 5505   6.916   6.272   0.579
  145MOL    C15 5506   6.929   5.769   0.319
  145MOL    H14 5507   6.988   5.679   0.333
  145MOL    C16 5508   6.646   5.833   0.719
  145MOL    H15 5509   6.732   5.825   0.651
  145MOL    H16 5510   6.572   5.756   0.695
  146MOL     O1 5511   6.541   5.212   0.501
  146MOL     O2 5512   6.144   5.382   0.824
  146MOL     N1 5513   6.321   5.228   0.540
  146MOL    H17 5514   6.305   5.187   0.449
  146MOL     N2 5515   6.364   5.348   0.792
  146MOL     N3 5516   6.353   5.712   0.529
  146MOL     H1 5517   6.383   5.804   0.560
  146MOL     C1 5518   6.452   5.248   0.575
  146MOL     C2 5519   6.233   5.340   0.752
  146MOL     C3 5520   6.336   5.534   0.394
  146MOL     C4 5521   6.206   5.288   0.610
  146MOL     H2 5522   6.130   5.210   0.621
  146MOL     C5 5523   6.450   5.505   0.185
  146MOL     H3 5524   6.470   5.447   0.096
  146MOL     C6 5525   6.398   5.654   0.412
  146MOL     C7 5526   6.245   5.515   0.504
  146MOL     C8 5527   6.480   5.307   0.713
  146MOL     H4 5528   6.529   5.226   0.768
  146MOL     C9 5529   6.360   5.455   0.281
  146MOL     H5 5530   6.310   5.360   0.267
  146MOL    C10 5531   6.513   5.630   0.204
  146MOL     H6 5532   6.581   5.667   0.128
  146MOL    C11 5533   6.258   5.626   0.586
  146MOL     H7 5534   6.206   5.650   0.678
  146MOL    C12 5535   6.408   5.442   0.895
  146MOL     H8 5536   6.394   5.395   0.993
  146MOL     H9 5537   6.349   5.534   0.889
  146MOL    C13 5538   6.555   5.470   0.865
  146MOL    H10 5539   6.581   5.574   0.882
  146MOL    H11 5540   6.618   5.406   0.930
  146MOL    C14 5541   6.147   5.403   0.527
  146MOL    H12 5542   6.113   5.364   0.431
  146MOL    H13 5543   6.059   5.442   0.579
  146MOL    C15 5544   6.487   5.706   0.319
  146MOL    H14 5545   6.536   5.802   0.333
  146MOL    C16 5546   6.574   5.428   0.719
  146MOL    H15 5547   6.538   5.507   0.651
  146MOL    H16 5548   6.677   5.402   0.695
  147MOL     O1 5549   7.164   5.648   0.501
  147MOL     O2 5550   7.215   5.219   0.824
  147MOL     N1 5551   7.260   5.449   0.540
  147MOL    H17 5552   7.304   5.456   0.449
  147MOL     N2 5553   7.134   5.427   0.792
  147MOL     N3 5554   6.825   5.235   0.529
  147MOL     H1 5555   6.730   5.215   0.560
  147MOL     C1 5556   7.177   5.552   0.575
  147MOL     C2 5557   7.207   5.317   0.752
  147MOL     C3 5558   6.988   5.309   0.394
  147MOL     C4 5559   7.266   5.319   0.610
  147MOL     H2 5560   7.371   5.293   0.621
  147MOL     C5 5561   6.956   5.422   0.185
  147MOL     H3 5562   6.996   5.469   0.096
  147MOL     C6 5563   6.853   5.303   0.412
  147MOL     C7 5564   7.050   5.240   0.504
  147MOL     C8 5565   7.112   5.548   0.713
  147MOL     H4 5566   7.158   5.630   0.768
  147MOL     C9 5567   7.044   5.369   0.281
  147MOL     H5 5568   7.151   5.374   0.267
  147MOL    C10 5569   6.817   5.415   0.203
  147MOL     H6 5570   6.750   5.455   0.128
  147MOL    C11 5571   6.947   5.195   0.586
  147MOL     H7 5572   6.952   5.138   0.678
  147MOL    C12 5573   7.031   5.418   0.895
  147MOL     H8 5574   7.079   5.429   0.993
  147MOL     H9 5575   6.980   5.321   0.888
  147MOL    C13 5576   6.934   5.532   0.865
  147MOL    H10 5577   6.830   5.501   0.882
  147MOL    H11 5578   6.957   5.617   0.930
  147MOL    C14 5579   7.195   5.211   0.527
  147MOL    H12 5580   7.247   5.201   0.431
  147MOL    H13 5581   7.205   5.115   0.579
  147MOL    C15 5582   6.763   5.354   0.319
  147MOL    H14 5583   6.656   5.349   0.333
  147MOL    C16 5584   6.961   5.568   0.719
  147MOL    H15 5585   6.910   5.499   0.651
  147MOL    H16 5586   6.931   5.671   0.695
  148MOL     O1 5587   6.231   5.682   6.454
  148MOL     O2 5588   5.885   5.423   0.283
  148MOL     N1 5589   6.107   5.499  -0.001
  148MOL    H17 5590   6.135   5.465   6.402
  148MOL     N2 5591   6.025   5.597   0.251
  148MOL     N3 5592   5.704   5.769   6.482
  148MOL     H1 5593   5.639   5.841   0.019
  148MOL     C1 5594   6.155   5.622   0.033
  148MOL     C2 5595   5.966   5.479   0.211
  148MOL     C3 5596   5.850   5.665   6.348
  148MOL     C4 5597   5.997   5.429   0.069
  148MOL     H2 5598   6.027   5.325   0.080
  148MOL     C5 5599   5.932   5.749   6.139
  148MOL     H3 5600   5.992   5.738   6.050
  148MOL     C6 5601   5.776   5.779   6.366
  148MOL     C7 5602   5.821   5.577   6.457
  148MOL     C8 5603   6.119   5.677   0.171
  148MOL     H4 5604   6.213   5.678   0.226
  148MOL     C9 5605   5.930   5.646   6.235
  148MOL     H5 5606   5.987   5.556   6.221
  148MOL    C10 5607   5.855   5.866   6.157
  148MOL     H6 5608   5.858   5.943   6.082
  148MOL    C11 5609   5.730   5.643   0.045
  148MOL     H7 5610   5.684   5.610   0.137
  148MOL    C12 5611   5.965   5.681   0.354
  148MOL     H8 5612   5.998   5.646   0.452
  148MOL     H9 5613   5.856   5.677   0.347
  148MOL    C13 5614   6.015   5.823   0.324
  148MOL    H10 5615   5.937   5.897   0.340
  148MOL    H11 5616   6.101   5.845   0.388
  148MOL    C14 5617   5.868   5.436   6.481
  148MOL    H12 5618   5.886   5.387   6.385
  148MOL    H13 5619   5.790   5.379   0.037
  148MOL    C15 5620   5.776   5.882   6.272
  148MOL    H14 5621   5.718   5.972   6.287
  148MOL    C16 5622   6.060   5.818   0.177
  148MOL    H15 5623   5.974   5.827   0.110
  148MOL    H16 5624   6.134   5.895   0.154
  149MOL     O1 5625   6.165   6.439   6.455
  149MOL     O2 5626   6.562   6.269   0.283
  149MOL     N1 5627   6.385   6.424  -0.001
  149MOL    H17 5628   6.401   6.465   6.403
  149MOL     N2 5629   6.342   6.303   0.251
  149MOL     N3 5630   6.352   5.939   6.482
  149MOL     H1 5631   6.322   5.847   0.019
  149MOL     C1 5632   6.254   6.403   0.033
  149MOL     C2 5633   6.473   6.311   0.211
  149MOL     C3 5634   6.370   6.117   6.348
  149MOL     C4 5635   6.500   6.363   0.069
  149MOL     H2 5636   6.576   6.441   0.080
  149MOL     C5 5637   6.256   6.146   6.139
  149MOL     H3 5638   6.235   6.204   6.050
  149MOL     C6 5639   6.308   5.997   6.366
  149MOL     C7 5640   6.461   6.136   6.457
  149MOL     C8 5641   6.226   6.344   0.171
  149MOL     H4 5642   6.177   6.425   0.226
  149MOL     C9 5643   6.346   6.196   6.235
  149MOL     H5 5644   6.395   6.291   6.221
  149MOL    C10 5645   6.193   6.021   6.157
  149MOL     H6 5646   6.125   5.984   6.082
  149MOL    C11 5647   6.448   6.025   0.045
  149MOL     H7 5648   6.500   6.001   0.137
  149MOL    C12 5649   6.298   6.209   0.354
  149MOL     H8 5650   6.312   6.256   0.452
  149MOL     H9 5651   6.357   6.117   0.347
  149MOL    C13 5652   6.151   6.181   0.324
  149MOL    H10 5653   6.125   6.077   0.340
  149MOL    H11 5654   6.088   6.245   0.388
  149MOL    C14 5655   6.559   6.248   6.481
  149MOL    H12 5656   6.593   6.288   6.385
  149MOL    H13 5657   6.648   6.209   0.037
  149MOL    C15 5658   6.218   5.945   6.272
  149MOL    H14 5659   6.170   5.849   6.287
  149MOL    C16 5660   6.132   6.223   0.177
  149MOL    H15 5661   6.167   6.144   0.110
  149MOL    H16 5662   6.029   6.249   0.154
  150MOL     O1 5663   5.542   6.003   6.454
  150MOL     O2 5664   5.491   6.432   0.283
  150MOL     N1 5665   5.445   6.202  -0.001
  150MOL    H17 5666   5.402   6.195   6.403
  150MOL     N2 5667   5.572   6.224   0.251
  150MOL     N3 5668   5.881   6.416   6.483
  150MOL     H1 5669   5.976   6.436   0.019
  150MOL     C1 5670   5.528   6.099   0.033
  150MOL     C2 5671   5.499   6.334   0.211
  150MOL     C3 5672   5.718   6.342   6.348
  150MOL     C4 5673   5.440   6.332   0.069
  150MOL     H2 5674   5.335   6.358   0.080
  150MOL     C5 5675   5.750   6.229   6.139
  150MOL     H3 5676   5.711   6.182   6.050
  150MOL     C6 5677   5.854   6.348   6.366
  150MOL     C7 5678   5.656   6.411   6.457
  150MOL     C8 5679   5.594   6.103   0.171
  150MOL     H4 5680   5.548   6.021   0.226
  150MOL     C9 5681   5.662   6.282   6.235
  150MOL     H5 5682   5.555   6.277   6.221
  150MOL    C10 5683   5.890   6.237   6.157
  150MOL     H6 5684   5.956   6.196   6.082
  150MOL    C11 5685   5.759   6.456   0.045
  150MOL     H7 5686   5.754   6.513   0.137
  150MOL    C12 5687   5.674   6.233   0.354
  150MOL     H8 5688   5.627   6.222   0.452
  150MOL     H9 5689   5.726   6.330   0.347
  150MOL    C13 5690   5.772   6.120   0.324
  150MOL    H10 5691   5.876   6.150   0.340
  150MOL    H11 5692   5.749   6.034   0.388
  150MOL    C14 5693   5.511   6.440   6.481
  150MOL    H12 5694   5.459   6.450   6.385
  150MOL    H13 5695   5.500   6.537   0.037
  150MOL    C15 5696   5.943   6.297   6.272
  150MOL    H14 5697   6.051   6.302   6.287
  150MOL    C16 5698   5.745   6.083   0.177
  150MOL    H15 5699   5.796   6.153   0.110
  150MOL    H16 5700   5.775   5.980   0.154
  151MOL     O1 5701   6.475   5.969   1.583
  151MOL     O2 5702   6.821   6.228   1.907
  151MOL     N1 5703   6.599   6.152   1.623
  151MOL    H17 5704   6.571   6.186   1.531
  151MOL     N2 5705   6.682   6.054   1.875
  151MOL     N3 5706   7.002   5.882   1.611
  151MOL     H1 5707   7.067   5.810   1.643
  151MOL     C1 5708   6.551   6.029   1.657
  151MOL     C2 5709   6.740   6.172   1.835
  151MOL     C3 5710   6.856   5.986   1.476
  151MOL     C4 5711   6.709   6.222   1.693
  151MOL     H2 5712   6.679   6.326   1.703
  151MOL     C5 5713   6.774   5.902   1.268
  151MOL     H3 5714   6.714   5.913   1.179
  151MOL     C6 5715   6.930   5.872   1.495
  151MOL     C7 5716   6.886   6.074   1.586
  151MOL     C8 5717   6.588   5.974   1.795
  151MOL     H4 5718   6.494   5.973   1.850
  151MOL     C9 5719   6.776   6.005   1.364
  151MOL     H5 5720   6.719   6.095   1.350
  151MOL    C10 5721   6.851   5.785   1.286
  151MOL     H6 5722   6.848   5.707   1.210
  151MOL    C11 5723   6.976   6.008   1.668
  151MOL     H7 5724   7.023   6.041   1.760
  151MOL    C12 5725   6.741   5.970   1.978
  151MOL     H8 5726   6.707   6.005   2.075
  151MOL     H9 5727   6.850   5.974   1.971
  151MOL    C13 5728   6.691   5.828   1.948
  151MOL    H10 5729   6.769   5.754   1.964
  151MOL    H11 5730   6.604   5.806   2.012
  151MOL    C14 5731   6.838   6.215   1.610
  151MOL    H12 5732   6.820   6.264   1.514
  151MOL    H13 5733   6.916   6.272   1.661
  151MOL    C15 5734   6.929   5.769   1.401
  151MOL    H14 5735   6.988   5.679   1.416
  151MOL    C16 5736   6.646   5.833   1.801
  151MOL    H15 5737   6.732   5.825   1.733
  151MOL    H16 5738   6.572   5.756   1.777
  152MOL     O1 5739   6.541   5.212   1.583
  152MOL     O2 5740   6.144   5.382   1.907
  152MOL     N1 5741   6.321   5.227   1.623
  152MOL    H17 5742   6.305   5.187   1.531
  152MOL     N2 5743   6.364   5.348   1.875
  152MOL     N3 5744   6.353   5.712   1.611
  152MOL     H1 5745   6.383   5.804   1.643
  152MOL     C1 5746   6.452   5.248   1.657
  152MOL     C2 5747   6.233   5.340   1.835
  152MOL     C3 5748   6.336   5.534   1.476
  152MOL     C4 5749   6.206   5.288   1.693
  152MOL     H2 5750   6.130   5.210   1.703
  152MOL     C5 5751   6.450   5.505   1.268
  152MOL     H3 5752   6.470   5.447   1.179
  152MOL     C6 5753   6.398   5.654   1.495
  152MOL     C7 5754   6.245   5.515   1.586
  152MOL     C8 5755   6.480   5.307   1.795
  152MOL     H4 5756   6.529   5.226   1.850
  152MOL     C9 5757   6.360   5.455   1.364
  152MOL     H5 5758   6.311   5.360   1.350
  152MOL    C10 5759   6.513   5.630   1.286
  152MOL     H6 5760   6.581   5.667   1.210
  152MOL    C11 5761   6.258   5.626   1.668
  152MOL     H7 5762   6.206   5.650   1.761
  152MOL    C12 5763   6.408   5.442   1.978
  152MOL     H8 5764   6.394   5.395   2.075
  152MOL     H9 5765   6.349   5.534   1.971
  152MOL    C13 5766   6.555   5.470   1.948
  152MOL    H10 5767   6.581   5.575   1.964
  152MOL    H11 5768   6.618   5.406   2.012
  152MOL    C14 5769   6.147   5.403   1.610
  152MOL    H12 5770   6.113   5.364   1.514
  152MOL    H13 5771   6.059   5.442   1.661
  152MOL    C15 5772   6.487   5.706   1.401
  152MOL    H14 5773   6.536   5.802   1.416
  152MOL    C16 5774   6.574   5.428   1.801
  152MOL    H15 5775   6.538   5.507   1.733
  152MOL    H16 5776   6.677   5.402   1.777
  153MOL     O1 5777   7.164   5.648   1.583
  153MOL     O2 5778   7.215   5.219   1.907
  153MOL     N1 5779   7.260   5.449   1.623
  153MOL    H17 5780   7.304   5.456   1.531
  153MOL     N2 5781   7.134   5.427   1.875
  153MOL     N3 5782   6.825   5.235   1.611
  153MOL     H1 5783   6.730   5.215   1.643
  153MOL     C1 5784   7.177   5.552   1.657
  153MOL     C2 5785   7.207   5.317   1.835
  153MOL     C3 5786   6.988   5.309   1.476
  153MOL     C4 5787   7.266   5.319   1.693
  153MOL     H2 5788   7.371   5.293   1.703
  153MOL     C5 5789   6.956   5.422   1.268
  153MOL     H3 5790   6.996   5.469   1.179
  153MOL     C6 5791   6.853   5.303   1.495
  153MOL     C7 5792   7.050   5.240   1.586
  153MOL     C8 5793   7.112   5.548   1.795
  153MOL     H4 5794   7.158   5.630   1.850
  153MOL     C9 5795   7.044   5.369   1.363
  153MOL     H5 5796   7.151   5.374   1.350
  153MOL    C10 5797   6.817   5.414   1.286
  153MOL     H6 5798   6.750   5.455   1.210
  153MOL    C11 5799   6.947   5.195   1.668
  153MOL     H7 5800   6.952   5.138   1.760
  153MOL    C12 5801   7.031   5.418   1.978
  153MOL     H8 5802   7.079   5.429   2.075
  153MOL     H9 5803   6.980   5.321   1.971
  153MOL    C13 5804   6.933   5.532   1.948
  153MOL    H10 5805   6.830   5.501   1.964
  153MOL    H11 5806   6.957   5.617   2.012
  153MOL    C14 5807   7.195   5.211   1.610
  153MOL    H12 5808   7.247   5.201   1.514
  153MOL    H13 5809   7.205   5.115   1.661
  153MOL    C15 5810   6.763   5.354   1.401
  153MOL    H14 5811   6.656   5.349   1.416
  153MOL    C16 5812   6.961   5.568   1.801
  153MOL    H15 5813   6.910   5.499   1.733
  153MOL    H16 5814   6.931   5.671   1.777
  154MOL     O1 5815   6.231   5.682   1.042
  154MOL     O2 5816   5.885   5.423   1.365
  154MOL     N1 5817   6.107   5.499   1.082
  154MOL    H17 5818   6.135   5.465   0.990
  154MOL     N2 5819   6.025   5.597   1.333
  154MOL     N3 5820   5.704   5.769   1.070
  154MOL     H1 5821   5.639   5.841   1.102
  154MOL     C1 5822   6.155   5.622   1.116
  154MOL     C2 5823   5.966   5.479   1.294
  154MOL     C3 5824   5.850   5.665   0.935
  154MOL     C4 5825   5.997   5.429   1.151
  154MOL     H2 5826   6.027   5.325   1.162
  154MOL     C5 5827   5.932   5.749   0.727
  154MOL     H3 5828   5.992   5.738   0.638
  154MOL     C6 5829   5.776   5.779   0.954
  154MOL     C7 5830   5.820   5.577   1.045
  154MOL     C8 5831   6.119   5.677   1.254
  154MOL     H4 5832   6.213   5.678   1.309
  154MOL     C9 5833   5.930   5.646   0.822
  154MOL     H5 5834   5.987   5.556   0.808
  154MOL    C10 5835   5.855   5.866   0.745
  154MOL     H6 5836   5.858   5.944   0.669
  154MOL    C11 5837   5.730   5.643   1.127
  154MOL     H7 5838   5.684   5.610   1.219
  154MOL    C12 5839   5.965   5.681   1.436
  154MOL     H8 5840   5.999   5.646   1.534
  154MOL     H9 5841   5.856   5.677   1.430
  154MOL    C13 5842   6.015   5.823   1.406
  154MOL    H10 5843   5.937   5.897   1.423
  154MOL    H11 5844   6.101   5.845   1.471
  154MOL    C14 5845   5.868   5.436   1.069
  154MOL    H12 5846   5.886   5.387   0.973
  154MOL    H13 5847   5.790   5.379   1.120
  154MOL    C15 5848   5.776   5.882   0.860
  154MOL    H14 5849   5.718   5.972   0.875
  154MOL    C16 5850   6.060   5.818   1.260
  154MOL    H15 5851   5.975   5.827   1.192
  154MOL    H16 5852   6.134   5.895   1.236
  155MOL     O1 5853   6.165   6.440   1.042
  155MOL     O2 5854   6.562   6.269   1.365
  155MOL     N1 5855   6.385   6.423   1.082
  155MOL    H17 5856   6.401   6.465   0.990
  155MOL     N2 5857   6.342   6.303   1.333
  155MOL     N3 5858   6.353   5.939   1.070
  155MOL     H1 5859   6.322   5.847   1.102
  155MOL     C1 5860   6.254   6.403   1.116
  155MOL     C2 5861   6.473   6.311   1.294
  155MOL     C3 5862   6.370   6.117   0.935
  155MOL     C4 5863   6.500   6.363   1.151
  155MOL     H2 5864   6.576   6.441   1.162
  155MOL     C5 5865   6.256   6.146   0.727
  155MOL     H3 5866   6.235   6.204   0.638
  155MOL     C6 5867   6.308   5.997   0.953
  155MOL     C7 5868   6.461   6.136   1.045
  155MOL     C8 5869   6.226   6.344   1.254
  155MOL     H4 5870   6.177   6.425   1.309
  155MOL     C9 5871   6.346   6.196   0.822
  155MOL     H5 5872   6.395   6.291   0.808
  155MOL    C10 5873   6.193   6.021   0.745
  155MOL     H6 5874   6.125   5.984   0.669
  155MOL    C11 5875   6.449   6.025   1.127
  155MOL     H7 5876   6.500   6.001   1.220
  155MOL    C12 5877   6.298   6.209   1.436
  155MOL     H8 5878   6.312   6.256   1.534
  155MOL     H9 5879   6.357   6.117   1.430
  155MOL    C13 5880   6.151   6.181   1.406
  155MOL    H10 5881   6.125   6.077   1.423
  155MOL    H11 5882   6.088   6.245   1.471
  155MOL    C14 5883   6.559   6.248   1.069
  155MOL    H12 5884   6.593   6.288   0.973
  155MOL    H13 5885   6.648   6.209   1.120
  155MOL    C15 5886   6.218   5.945   0.860
  155MOL    H14 5887   6.170   5.849   0.875
  155MOL    C16 5888   6.132   6.223   1.260
  155MOL    H15 5889   6.168   6.144   1.192
  155MOL    H16 5890   6.029   6.249   1.236
  156MOL     O1 5891   5.542   6.003   1.042
  156MOL     O2 5892   5.491   6.432   1.365
  156MOL     N1 5893   5.446   6.202   1.082
  156MOL    H17 5894   5.402   6.195   0.990
  156MOL     N2 5895   5.572   6.224   1.333
  156MOL     N3 5896   5.881   6.416   1.070
  156MOL     H1 5897   5.976   6.436   1.102
  156MOL     C1 5898   5.528   6.099   1.116
  156MOL     C2 5899   5.499   6.334   1.294
  156MOL     C3 5900   5.718   6.342   0.935
  156MOL     C4 5901   5.440   6.332   1.151
  156MOL     H2 5902   5.335   6.358   1.162
  156MOL     C5 5903   5.750   6.229   0.727
  156MOL     H3 5904   5.711   6.182   0.638
  156MOL     C6 5905   5.853   6.348   0.954
  156MOL     C7 5906   5.656   6.411   1.045
  156MOL     C8 5907   5.594   6.103   1.254
  156MOL     H4 5908   5.548   6.021   1.309
  156MOL     C9 5909   5.662   6.282   0.822
  156MOL     H5 5910   5.555   6.277   0.808
  156MOL    C10 5911   5.890   6.237   0.745
  156MOL     H6 5912   5.956   6.196   0.669
  156MOL    C11 5913   5.759   6.456   1.127
  156MOL     H7 5914   5.754   6.513   1.219
  156MOL    C12 5915   5.674   6.234   1.436
  156MOL     H8 5916   5.627   6.222   1.534
  156MOL     H9 5917   5.726   6.330   1.430
  156MOL    C13 5918   5.772   6.120   1.406
  156MOL    H10 5919   5.876   6.150   1.423
  156MOL    H11 5920   5.749   6.034   1.471
  156MOL    C14 5921   5.511   6.440   1.068
  156MOL    H12 5922   5.459   6.450   0.973
  156MOL    H13 5923   5.500   6.536   1.120
  156MOL    C15 5924   5.943   6.297   0.860
  156MOL    H14 5925   6.051   6.302   0.875
  156MOL    C16 5926   5.745   6.083   1.260
  156MOL    H15 5927   5.796   6.153   1.192
  156MOL    H16 5928   5.775   5.980   1.236
  157MOL     O1 5929   6.475   5.969   2.666
  157MOL     O2 5930   6.821   6.228   2.989
  157MOL     N1 5931   6.599   6.152   2.705
  157MOL    H17 5932   6.571   6.186   2.614
  157MOL     N2 5933   6.681   6.054   2.957
  157MOL     N3 5934   7.002   5.882   2.694
  157MOL     H1 5935   7.067   5.810   2.725
  157MOL     C1 5936   6.551   6.029   2.740
  157MOL     C2 5937   6.740   6.172   2.917
  157MOL     C3 5938   6.856   5.986   2.559
  157MOL     C4 5939   6.709   6.222   2.775
  157MOL     H2 5940   6.679   6.326   2.786
  157MOL     C5 5941   6.774   5.902   2.350
  157MOL     H3 5942   6.714   5.913   2.262
  157MOL     C6 5943   6.929   5.872   2.577
  157MOL     C7 5944   6.886   6.074   2.669
  157MOL     C8 5945   6.587   5.974   2.878
  157MOL     H4 5946   6.494   5.973   2.933
  157MOL     C9 5947   6.776   6.005   2.446
  157MOL     H5 5948   6.719   6.095   2.432
  157MOL    C10 5949   6.851   5.785   2.368
  157MOL     H6 5950   6.848   5.708   2.293
  157MOL    C11 5951   6.976   6.008   2.751
  157MOL     H7 5952   7.023   6.040   2.843
  157MOL    C12 5953   6.741   5.970   3.060
  157MOL     H8 5954   6.708   6.005   3.158
  157MOL     H9 5955   6.850   5.974   3.053
  157MOL    C13 5956   6.691   5.828   3.030
  157MOL    H10 5957   6.769   5.754   3.047
  157MOL    H11 5958   6.605   5.806   3.095
  157MOL    C14 5959   6.838   6.215   2.692
  157MOL    H12 5960   6.820   6.264   2.596
  157MOL    H13 5961   6.916   6.272   2.744
  157MOL    C15 5962   6.929   5.769   2.484
  157MOL    H14 5963   6.988   5.679   2.498
  157MOL    C16 5964   6.646   5.833   2.884
  157MOL    H15 5965   6.732   5.825   2.816
  157MOL    H16 5966   6.572   5.756   2.860
  158MOL     O1 5967   6.541   5.212   2.666
  158MOL     O2 5968   6.144   5.382   2.989
  158MOL     N1 5969   6.321   5.228   2.705
  158MOL    H17 5970   6.305   5.187   2.613
  158MOL     N2 5971   6.364   5.348   2.957
  158MOL     N3 5972   6.353   5.712   2.694
  158MOL     H1 5973   6.383   5.804   2.725
  158MOL     C1 5974   6.452   5.248   2.740
  158MOL     C2 5975   6.233   5.340   2.917
  158MOL     C3 5976   6.336   5.534   2.559
  158MOL     C4 5977   6.206   5.288   2.775
  158MOL     H2 5978   6.130   5.210   2.786
  158MOL     C5 5979   6.450   5.505   2.350
  158MOL     H3 5980   6.470   5.447   2.261
  158MOL     C6 5981   6.398   5.654   2.577
  158MOL     C7 5982   6.245   5.515   2.669
  158MOL     C8 5983   6.480   5.307   2.878
  158MOL     H4 5984   6.529   5.226   2.933
  158MOL     C9 5985   6.360   5.455   2.446
  158MOL     H5 5986   6.310   5.360   2.432
  158MOL    C10 5987   6.513   5.630   2.368
  158MOL     H6 5988   6.581   5.667   2.293
  158MOL    C11 5989   6.258   5.626   2.751
  158MOL     H7 5990   6.206   5.650   2.843
  158MOL    C12 5991   6.408   5.442   3.060
  158MOL     H8 5992   6.394   5.395   3.158
  158MOL     H9 5993   6.349   5.534   3.054
  158MOL    C13 5994   6.555   5.470   3.030
  158MOL    H10 5995   6.581   5.574   3.047
  158MOL    H11 5996   6.618   5.406   3.095
  158MOL    C14 5997   6.147   5.403   2.692
  158MOL    H12 5998   6.113   5.364   2.596
  158MOL    H13 5999   6.059   5.442   2.744
  158MOL    C15 6000   6.488   5.706   2.484
  158MOL    H14 6001   6.536   5.802   2.498
  158MOL    C16 6002   6.574   5.428   2.884
  158MOL    H15 6003   6.538   5.507   2.816
  158MOL    H16 6004   6.677   5.402   2.860
  159MOL     O1 6005   7.164   5.648   2.666
  159MOL     O2 6006   7.215   5.219   2.989
  159MOL     N1 6007   7.260   5.449   2.705
  159MOL    H17 6008   7.304   5.456   2.614
  159MOL     N2 6009   7.134   5.427   2.957
  159MOL     N3 6010   6.825   5.235   2.694
  159MOL     H1 6011   6.730   5.215   2.725
  159MOL     C1 6012   7.177   5.552   2.740
  159MOL     C2 6013   7.207   5.317   2.917
  159MOL     C3 6014   6.988   5.309   2.559
  159MOL     C4 6015   7.266   5.319   2.775
  159MOL     H2 6016   7.371   5.293   2.786
  159MOL     C5 6017   6.956   5.422   2.350
  159MOL     H3 6018   6.996   5.469   2.261
  159MOL     C6 6019   6.853   5.303   2.577
  159MOL     C7 6020   7.050   5.240   2.669
  159MOL     C8 6021   7.112   5.548   2.878
  159MOL     H4 6022   7.158   5.630   2.933
  159MOL     C9 6023   7.044   5.369   2.446
  159MOL     H5 6024   7.151   5.374   2.432
  159MOL    C10 6025   6.817   5.414   2.368
  159MOL     H6 6026   6.750   5.455   2.293
  159MOL    C11 6027   6.947   5.195   2.751
  159MOL     H7 6028   6.952   5.138   2.843
  159MOL    C12 6029   7.032   5.417   3.060
  159MOL     H8 6030   7.079   5.429   3.158
  159MOL     H9 6031   6.980   5.321   3.053
  159MOL    C13 6032   6.934   5.532   3.030
  159MOL    H10 6033   6.830   5.501   3.047
  159MOL    H11 6034   6.957   5.617   3.095
  159MOL    C14 6035   7.195   5.211   2.692
  159MOL    H12 6036   7.247   5.201   2.596
  159MOL    H13 6037   7.205   5.115   2.744
  159MOL    C15 6038   6.763   5.354   2.484
  159MOL    H14 6039   6.656   5.349   2.498
  159MOL    C16 6040   6.961   5.568   2.884
  159MOL    H15 6041   6.910   5.499   2.816
  159MOL    H16 6042   6.931   5.671   2.860
  160MOL     O1 6043   6.231   5.682   2.124
  160MOL     O2 6044   5.885   5.423   2.448
  160MOL     N1 6045   6.107   5.499   2.164
  160MOL    H17 6046   6.135   5.465   2.072
  160MOL     N2 6047   6.025   5.597   2.416
  160MOL     N3 6048   5.704   5.769   2.152
  160MOL     H1 6049   5.639   5.841   2.184
  160MOL     C1 6050   6.155   5.622   2.198
  160MOL     C2 6051   5.966   5.479   2.376
  160MOL     C3 6052   5.850   5.665   2.018
  160MOL     C4 6053   5.997   5.429   2.234
  160MOL     H2 6054   6.027   5.325   2.245
  160MOL     C5 6055   5.932   5.749   1.809
  160MOL     H3 6056   5.992   5.738   1.720
  160MOL     C6 6057   5.776   5.779   2.036
  160MOL     C7 6058   5.821   5.577   2.127
  160MOL     C8 6059   6.119   5.677   2.336
  160MOL     H4 6060   6.213   5.678   2.391
  160MOL     C9 6061   5.930   5.646   1.905
  160MOL     H5 6062   5.987   5.556   1.891
  160MOL    C10 6063   5.855   5.866   1.827
  160MOL     H6 6064   5.858   5.943   1.752
  160MOL    C11 6065   5.730   5.643   2.210
  160MOL     H7 6066   5.684   5.610   2.302
  160MOL    C12 6067   5.965   5.681   2.519
  160MOL     H8 6068   5.998   5.646   2.617
  160MOL     H9 6069   5.856   5.677   2.512
  160MOL    C13 6070   6.015   5.823   2.489
  160MOL    H10 6071   5.937   5.897   2.505
  160MOL    H11 6072   6.101   5.845   2.553
  160MOL    C14 6073   5.868   5.436   2.151
  160MOL    H12 6074   5.886   5.387   2.055
  160MOL    H13 6075   5.790   5.379   2.202
  160MOL    C15 6076   5.776   5.882   1.942
  160MOL    H14 6077   5.718   5.972   1.957
  160MOL    C16 6078   6.060   5.818   2.342
  160MOL    H15 6079   5.974   5.827   2.275
  160MOL    H16 6080   6.134   5.895   2.319
  161MOL     O1 6081   6.165   6.439   2.125
  161MOL     O2 6082   6.562   6.269   2.448
  161MOL     N1 6083   6.385   6.424   2.164
  161MOL    H17 6084   6.401   6.465   2.073
  161MOL     N2 6085   6.342   6.303   2.416
  161MOL     N3 6086   6.352   5.939   2.153
  161MOL     H1 6087   6.322   5.847   2.184
  161MOL     C1 6088   6.254   6.403   2.198
  161MOL     C2 6089   6.473   6.311   2.376
  161MOL     C3 6090   6.370   6.117   2.018
  161MOL     C4 6091   6.500   6.363   2.234
  161MOL     H2 6092   6.576   6.441   2.245
  161MOL     C5 6093   6.256   6.146   1.809
  161MOL     H3 6094   6.235   6.204   1.720
  161MOL     C6 6095   6.308   5.997   2.036
  161MOL     C7 6096   6.461   6.136   2.127
  161MOL     C8 6097   6.226   6.344   2.336
  161MOL     H4 6098   6.177   6.425   2.391
  161MOL     C9 6099   6.346   6.196   1.905
  161MOL     H5 6100   6.395   6.291   1.891
  161MOL    C10 6101   6.193   6.021   1.827
  161MOL     H6 6102   6.125   5.984   1.752
  161MOL    C11 6103   6.448   6.025   2.210
  161MOL     H7 6104   6.500   6.001   2.302
  161MOL    C12 6105   6.298   6.209   2.519
  161MOL     H8 6106   6.312   6.256   2.617
  161MOL     H9 6107   6.357   6.117   2.512
  161MOL    C13 6108   6.151   6.181   2.489
  161MOL    H10 6109   6.125   6.077   2.505
  161MOL    H11 6110   6.088   6.245   2.553
  161MOL    C14 6111   6.559   6.248   2.151
  161MOL    H12 6112   6.593   6.288   2.055
  161MOL    H13 6113   6.648   6.209   2.202
  161MOL    C15 6114   6.218   5.945   1.942
  161MOL    H14 6115   6.170   5.849   1.957
  161MOL    C16 6116   6.132   6.223   2.342
  161MOL    H15 6117   6.167   6.144   2.275
  161MOL    H16 6118   6.029   6.249   2.319
  162MOL     O1 6119   5.542   6.003   2.124
  162MOL     O2 6120   5.491   6.432   2.448
  162MOL     N1 6121   5.445   6.202   2.164
  162MOL    H17 6122   5.402   6.195   2.073
  162MOL     N2 6123   5.572   6.224   2.416
  162MOL     N3 6124   5.881   6.416   2.153
  162MOL     H1 6125   5.976   6.436   2.184
  162MOL     C1 6126   5.528   6.099   2.198
  162MOL     C2 6127   5.499   6.334   2.376
  162MOL     C3 6128   5.718   6.342   2.018
  162MOL     C4 6129   5.440   6.332   2.234
  162MOL     H2 6130   5.335   6.358   2.245
  162MOL     C5 6131   5.750   6.229   1.809
  162MOL     H3 6132   5.711   6.182   1.720
  162MOL     C6 6133   5.854   6.348   2.036
  162MOL     C7 6134   5.656   6.411   2.127
  162MOL     C8 6135   5.594   6.103   2.336
  162MOL     H4 6136   5.548   6.021   2.391
  162MOL     C9 6137   5.662   6.282   1.905
  162MOL     H5 6138   5.555   6.277   1.891
  162MOL    C10 6139   5.890   6.237   1.827
  162MOL     H6 6140   5.956   6.196   1.752
  162MOL    C11 6141   5.759   6.456   2.210
  162MOL     H7 6142   5.754   6.513   2.302
  162MOL    C12 6143   5.674   6.233   2.519
  162MOL     H8 6144   5.627   6.222   2.617
  162MOL     H9 6145   5.726   6.330   2.512
  162MOL    C13 6146   5.772   6.120   2.489
  162MOL    H10 6147   5.876   6.150   2.505
  162MOL    H11 6148   5.749   6.034   2.553
  162MOL    C14 6149   5.511   6.440   2.151
  162MOL    H12 6150   5.459   6.450   2.055
  162MOL    H13 6151   5.500   6.537   2.202
  162MOL    C15 6152   5.943   6.297   1.943
  162MOL    H14 6153   6.051   6.302   1.957
  162MOL    C16 6154   5.745   6.083   2.342
  162MOL    H15 6155   5.796   6.153   2.275
  162MOL    H16 6156   5.775   5.980   2.319
  163MOL     O1 6157   6.475   5.969   3.748
  163MOL     O2 6158   6.821   6.228   4.072
  163MOL     N1 6159   6.599   6.152   3.788
  163MOL    H17 6160   6.571   6.186   3.696
  163MOL     N2 6161   6.682   6.054   4.040
  163MOL     N3 6162   7.002   5.882   3.776
  163MOL     H1 6163   7.067   5.810   3.808
  163MOL     C1 6164   6.551   6.029   3.822
  163MOL     C2 6165   6.740   6.172   4.000
  163MOL     C3 6166   6.856   5.986   3.641
  163MOL     C4 6167   6.709   6.222   3.858
  163MOL     H2 6168   6.679   6.326   3.868
  163MOL     C5 6169   6.774   5.902   3.433
  163MOL     H3 6170   6.714   5.913   3.344
  163MOL     C6 6171   6.930   5.872   3.660
  163MOL     C7 6172   6.886   6.074   3.751
  163MOL     C8 6173   6.588   5.974   3.960
  163MOL     H4 6174   6.494   5.973   4.015
  163MOL     C9 6175   6.776   6.005   3.529
  163MOL     H5 6176   6.719   6.095   3.515
  163MOL    C10 6177   6.851   5.785   3.451
  163MOL     H6 6178   6.848   5.707   3.375
  163MOL    C11 6179   6.976   6.008   3.833
  163MOL     H7 6180   7.023   6.041   3.925
  163MOL    C12 6181   6.741   5.970   4.143
  163MOL     H8 6182   6.707   6.005   4.240
  163MOL     H9 6183   6.850   5.974   4.136
  163MOL    C13 6184   6.691   5.828   4.113
  163MOL    H10 6185   6.769   5.754   4.129
  163MOL    H11 6186   6.604   5.806   4.177
  163MOL    C14 6187   6.838   6.215   3.775
  163MOL    H12 6188   6.820   6.264   3.679
  163MOL    H13 6189   6.916   6.272   3.826
  163MOL    C15 6190   6.929   5.769   3.566
  163MOL    H14 6191   6.988   5.679   3.581
  163MOL    C16 6192   6.646   5.833   3.966
  163MOL    H15 6193   6.732   5.825   3.898
  163MOL    H16 6194   6.572   5.756   3.942
  164MOL     O1 6195   6.541   5.212   3.748
  164MOL     O2 6196   6.144   5.382   4.072
  164MOL     N1 6197   6.321   5.227   3.788
  164MOL    H17 6198   6.305   5.187   3.696
  164MOL     N2 6199   6.364   5.348   4.040
  164MOL     N3 6200   6.353   5.712   3.776
  164MOL     H1 6201   6.383   5.804   3.808
  164MOL     C1 6202   6.452   5.248   3.822
  164MOL     C2 6203   6.233   5.340   4.000
  164MOL     C3 6204   6.336   5.534   3.641
  164MOL     C4 6205   6.206   5.288   3.858
  164MOL     H2 6206   6.130   5.210   3.868
  164MOL     C5 6207   6.450   5.505   3.433
  164MOL     H3 6208   6.470   5.447   3.344
  164MOL     C6 6209   6.398   5.654   3.660
  164MOL     C7 6210   6.245   5.515   3.751
  164MOL     C8 6211   6.480   5.307   3.960
  164MOL     H4 6212   6.529   5.226   4.015
  164MOL     C9 6213   6.360   5.455   3.529
  164MOL     H5 6214   6.311   5.360   3.515
  164MOL    C10 6215   6.513   5.630   3.451
  164MOL     H6 6216   6.581   5.667   3.375
  164MOL    C11 6217   6.258   5.626   3.833
  164MOL     H7 6218   6.206   5.650   3.926
  164MOL    C12 6219   6.408   5.442   4.143
  164MOL     H8 6220   6.394   5.395   4.240
  164MOL     H9 6221   6.349   5.534   4.136
  164MOL    C13 6222   6.555   5.470   4.113
  164MOL    H10 6223   6.581   5.575   4.129
  164MOL    H11 6224   6.618   5.406   4.177
  164MOL    C14 6225   6.147   5.403   3.775
  164MOL    H12 6226   6.113   5.364   3.679
  164MOL    H13 6227   6.059   5.442   3.826
  164MOL    C15 6228   6.487   5.706   3.566
  164MOL    H14 6229   6.536   5.802   3.581
  164MOL    C16 6230   6.574   5.428   3.966
  164MOL    H15 6231   6.538   5.507   3.898
  164MOL    H16 6232   6.677   5.402   3.942
  165MOL     O1 6233   7.164   5.648   3.748
  165MOL     O2 6234   7.215   5.219   4.072
  165MOL     N1 6235   7.260   5.449   3.788
  165MOL    H17 6236   7.304   5.456   3.696
  165MOL     N2 6237   7.134   5.427   4.040
  165MOL     N3 6238   6.825   5.235   3.776
  165MOL     H1 6239   6.730   5.215   3.808
  165MOL     C1 6240   7.177   5.552   3.822
  165MOL     C2 6241   7.207   5.317   4.000
  165MOL     C3 6242   6.988   5.309   3.641
  165MOL     C4 6243   7.266   5.319   3.858
  165MOL     H2 6244   7.371   5.293   3.868
  165MOL     C5 6245   6.956   5.422   3.433
  165MOL     H3 6246   6.996   5.469   3.344
  165MOL     C6 6247   6.853   5.303   3.660
  165MOL     C7 6248   7.050   5.240   3.751
  165MOL     C8 6249   7.112   5.548   3.960
  165MOL     H4 6250   7.158   5.630   4.015
  165MOL     C9 6251   7.044   5.369   3.528
  165MOL     H5 6252   7.151   5.374   3.515
  165MOL    C10 6253   6.817   5.414   3.451
  165MOL     H6 6254   6.750   5.455   3.375
  165MOL    C11 6255   6.947   5.195   3.833
  165MOL     H7 6256   6.952   5.138   3.925
  165MOL    C12 6257   7.031   5.418   4.143
  165MOL     H8 6258   7.079   5.429   4.240
  165MOL     H9 6259   6.980   5.321   4.136
  165MOL    C13 6260   6.933   5.532   4.113
  165MOL    H10 6261   6.830   5.501   4.129
  165MOL    H11 6262   6.957   5.617   4.177
  165MOL    C14 6263   7.195   5.211   3.775
  165MOL    H12 6264   7.247   5.201   3.679
  165MOL    H13 6265   7.205   5.115   3.826
  165MOL    C15 6266   6.763   5.354   3.566
  165MOL    H14 6267   6.656   5.349   3.581
  165MOL    C16 6268   6.961   5.568   3.966
  165MOL    H15 6269   6.910   5.499   3.898
  165MOL    H16 6270   6.931   5.671   3.942
  166MOL     O1 6271   6.231   5.682   3.207
  166MOL     O2 6272   5.885   5.423   3.530
  166MOL     N1 6273   6.107   5.499   3.247
  166MOL    H17 6274   6.135   5.465   3.155
  166MOL     N2 6275   6.025   5.597   3.498
  166MOL     N3 6276   5.704   5.769   3.235
  166MOL     H1 6277   5.639   5.841   3.267
  166MOL     C1 6278   6.155   5.622   3.281
  166MOL     C2 6279   5.966   5.479   3.459
  166MOL     C3 6280   5.850   5.665   3.100
  166MOL     C4 6281   5.997   5.429   3.316
  166MOL     H2 6282   6.027   5.325   3.327
  166MOL     C5 6283   5.932   5.749   2.892
  166MOL     H3 6284   5.992   5.738   2.803
  166MOL     C6 6285   5.776   5.779   3.119
  166MOL     C7 6286   5.820   5.577   3.210
  166MOL     C8 6287   6.119   5.677   3.419
  166MOL     H4 6288   6.213   5.678   3.474
  166MOL     C9 6289   5.930   5.646   2.987
  166MOL     H5 6290   5.987   5.556   2.973
  166MOL    C10 6291   5.855   5.866   2.910
  166MOL     H6 6292   5.858   5.944   2.834
  166MOL    C11 6293   5.730   5.643   3.292
  166MOL     H7 6294   5.684   5.610   3.384
  166MOL    C12 6295   5.965   5.681   3.601
  166MOL     H8 6296   5.999   5.646   3.699
  166MOL     H9 6297   5.856   5.677   3.595
  166MOL    C13 6298   6.015   5.823   3.571
  166MOL    H10 6299   5.937   5.897   3.588
  166MOL    H11 6300   6.101   5.845   3.636
  166MOL    C14 6301   5.868   5.436   3.234
  166MOL    H12 6302   5.886   5.387   3.138
  166MOL    H13 6303   5.790   5.379   3.285
  166MOL    C15 6304   5.776   5.882   3.025
  166MOL    H14 6305   5.718   5.972   3.040
  166MOL    C16 6306   6.060   5.818   3.425
  166MOL    H15 6307   5.975   5.827   3.357
  166MOL    H16 6308   6.134   5.895   3.401
  167MOL     O1 6309   6.165   6.440   3.207
  167MOL     O2 6310   6.562   6.269   3.530
  167MOL     N1 6311   6.385   6.423   3.247
  167MOL    H17 6312   6.401   6.465   3.155
  167MOL     N2 6313   6.342   6.303   3.498
  167MOL     N3 6314   6.353   5.939   3.235
  167MOL     H1 6315   6.322   5.847   3.267
  167MOL     C1 6316   6.254   6.403   3.281
  167MOL     C2 6317   6.473   6.311   3.459
  167MOL     C3 6318   6.370   6.117   3.100
  167MOL     C4 6319   6.500   6.363   3.316
  167MOL     H2 6320   6.576   6.441   3.327
  167MOL     C5 6321   6.256   6.146   2.892
  167MOL     H3 6322   6.235   6.204   2.803
  167MOL     C6 6323   6.308   5.997   3.119
  167MOL     C7 6324   6.461   6.136   3.210
  167MOL     C8 6325   6.226   6.344   3.419
  167MOL     H4 6326   6.177   6.425   3.474
  167MOL     C9 6327   6.346   6.196   2.987
  167MOL     H5 6328   6.395   6.291   2.973
  167MOL    C10 6329   6.193   6.021   2.910
  167MOL     H6 6330   6.125   5.984   2.834
  167MOL    C11 6331   6.449   6.025   3.292
  167MOL     H7 6332   6.500   6.001   3.385
  167MOL    C12 6333   6.298   6.209   3.601
  167MOL     H8 6334   6.312   6.256   3.699
  167MOL     H9 6335   6.357   6.117   3.595
  167MOL    C13 6336   6.151   6.181   3.571
  167MOL    H10 6337   6.125   6.077   3.588
  167MOL    H11 6338   6.088   6.245   3.636
  167MOL    C14 6339   6.559   6.248   3.234
  167MOL    H12 6340   6.593   6.288   3.138
  167MOL    H13 6341   6.648   6.209   3.285
  167MOL    C15 6342   6.218   5.945   3.025
  167MOL    H14 6343   6.170   5.849   3.040
  167MOL    C16 6344   6.132   6.223   3.425
  167MOL    H15 6345   6.168   6.144   3.357
  167MOL    H16 6346   6.029   6.249   3.401
  168MOL     O1 6347   5.542   6.003   3.207
  168MOL     O2 6348   5.491   6.432   3.530
  168MOL     N1 6349   5.446   6.202   3.247
  168MOL    H17 6350   5.402   6.195   3.155
  168MOL     N2 6351   5.572   6.224   3.498
  168MOL     N3 6352   5.881   6.416   3.235
  168MOL     H1 6353   5.976   6.436   3.267
  168MOL     C1 6354   5.528   6.099   3.281
  168MOL     C2 6355   5.499   6.334   3.459
  168MOL     C3 6356   5.718   6.342   3.100
  168MOL     C4 6357   5.440   6.332   3.316
  168MOL     H2 6358   5.335   6.358   3.327
  168MOL     C5 6359   5.750   6.229   2.892
  168MOL     H3 6360   5.711   6.182   2.803
  168MOL     C6 6361   5.853   6.348   3.119
  168MOL     C7 6362   5.656   6.411   3.210
  168MOL     C8 6363   5.594   6.103   3.419
  168MOL     H4 6364   5.548   6.021   3.474
  168MOL     C9 6365   5.662   6.282   2.987
  168MOL     H5 6366   5.555   6.277   2.973
  168MOL    C10 6367   5.890   6.237   2.910
  168MOL     H6 6368   5.956   6.196   2.834
  168MOL    C11 6369   5.759   6.456   3.292
  168MOL     H7 6370   5.754   6.513   3.384
  168MOL    C12 6371   5.674   6.234   3.601
  168MOL     H8 6372   5.627   6.222   3.699
  168MOL     H9 6373   5.726   6.330   3.595
  168MOL    C13 6374   5.772   6.120   3.571
  168MOL    H10 6375   5.876   6.150   3.588
  168MOL    H11 6376   5.749   6.034   3.636
  168MOL    C14 6377   5.511   6.440   3.233
  168MOL    H12 6378   5.459   6.450   3.138
  168MOL    H13 6379   5.500   6.536   3.285
  168MOL    C15 6380   5.943   6.297   3.025
  168MOL    H14 6381   6.051   6.302   3.040
  168MOL    C16 6382   5.745   6.083   3.425
  168MOL    H15 6383   5.796   6.153   3.357
  168MOL    H16 6384   5.775   5.980   3.401
  169MOL     O1 6385   6.475   5.969   4.831
  169MOL     O2 6386   6.821   6.228   5.154
  169MOL     N1 6387   6.599   6.152   4.870
  169MOL    H17 6388   6.571   6.186   4.779
  169MOL     N2 6389   6.681   6.054   5.122
  169MOL     N3 6390   7.002   5.882   4.859
  169MOL     H1 6391   7.067   5.810   4.890
  169MOL     C1 6392   6.551   6.029   4.905
  169MOL     C2 6393   6.740   6.172   5.082
  169MOL     C3 6394   6.856   5.986   4.724
  169MOL     C4 6395   6.709   6.222   4.940
  169MOL     H2 6396   6.679   6.326   4.951
  169MOL     C5 6397   6.774   5.902   4.515
  169MOL     H3 6398   6.714   5.913   4.427
  169MOL     C6 6399   6.929   5.872   4.742
  169MOL     C7 6400   6.886   6.074   4.834
  169MOL     C8 6401   6.587   5.974   5.043
  169MOL     H4 6402   6.494   5.973   5.098
  169MOL     C9 6403   6.776   6.005   4.611
  169MOL     H5 6404   6.719   6.095   4.597
  169MOL    C10 6405   6.851   5.785   4.533
  169MOL     H6 6406   6.848   5.708   4.458
  169MOL    C11 6407   6.976   6.008   4.916
  169MOL     H7 6408   7.023   6.040   5.008
  169MOL    C12 6409   6.741   5.970   5.225
  169MOL     H8 6410   6.708   6.005   5.323
  169MOL     H9 6411   6.850   5.974   5.218
  169MOL    C13 6412   6.691   5.828   5.195
  169MOL    H10 6413   6.769   5.754   5.212
  169MOL    H11 6414   6.605   5.806   5.260
  169MOL    C14 6415   6.838   6.215   4.857
  169MOL    H12 6416   6.820   6.264   4.761
  169MOL    H13 6417   6.916   6.272   4.909
  169MOL    C15 6418   6.929   5.769   4.649
  169MOL    H14 6419   6.988   5.679   4.663
  169MOL    C16 6420   6.646   5.833   5.049
  169MOL    H15 6421   6.732   5.825   4.981
  169MOL    H16 6422   6.572   5.756   5.025
  170MOL     O1 6423   6.541   5.212   4.831
  170MOL     O2 6424   6.144   5.382   5.154
  170MOL     N1 6425   6.321   5.228   4.870
  170MOL    H17 6426   6.305   5.187   4.778
  170MOL     N2 6427   6.364   5.348   5.122
  170MOL     N3 6428   6.353   5.712   4.859
  170MOL     H1 6429   6.383   5.804   4.890
  170MOL     C1 6430   6.452   5.248   4.905
  170MOL     C2 6431   6.233   5.340   5.082
  170MOL     C3 6432   6.336   5.534   4.724
  170MOL     C4 6433   6.206   5.288   4.940
  170MOL     H2 6434   6.130   5.210   4.951
  170MOL     C5 6435   6.450   5.505   4.515
  170MOL     H3 6436   6.470   5.447   4.426
  170MOL     C6 6437   6.398   5.654   4.742
  170MOL     C7 6438   6.245   5.515   4.834
  170MOL     C8 6439   6.480   5.307   5.043
  170MOL     H4 6440   6.529   5.226   5.098
  170MOL     C9 6441   6.360   5.455   4.611
  170MOL     H5 6442   6.310   5.360   4.597
  170MOL    C10 6443   6.513   5.630   4.533
  170MOL     H6 6444   6.581   5.667   4.458
  170MOL    C11 6445   6.258   5.626   4.916
  170MOL     H7 6446   6.206   5.650   5.008
  170MOL    C12 6447   6.408   5.442   5.225
  170MOL     H8 6448   6.394   5.395   5.323
  170MOL     H9 6449   6.349   5.534   5.219
  170MOL    C13 6450   6.555   5.470   5.195
  170MOL    H10 6451   6.581   5.574   5.212
  170MOL    H11 6452   6.618   5.406   5.260
  170MOL    C14 6453   6.147   5.403   4.857
  170MOL    H12 6454   6.113   5.364   4.761
  170MOL    H13 6455   6.059   5.442   4.909
  170MOL    C15 6456   6.488   5.706   4.649
  170MOL    H14 6457   6.536   5.802   4.663
  170MOL    C16 6458   6.574   5.428   5.049
  170MOL    H15 6459   6.538   5.507   4.981
  170MOL    H16 6460   6.677   5.402   5.025
  171MOL     O1 6461   7.164   5.648   4.831
  171MOL     O2 6462   7.215   5.219   5.154
  171MOL     N1 6463   7.260   5.449   4.870
  171MOL    H17 6464   7.304   5.456   4.779
  171MOL     N2 6465   7.134   5.427   5.122
  171MOL     N3 6466   6.825   5.235   4.859
  171MOL     H1 6467   6.730   5.215   4.890
  171MOL     C1 6468   7.177   5.552   4.905
  171MOL     C2 6469   7.207   5.317   5.082
  171MOL     C3 6470   6.988   5.309   4.724
  171MOL     C4 6471   7.266   5.319   4.940
  171MOL     H2 6472   7.371   5.293   4.951
  171MOL     C5 6473   6.956   5.422   4.515
  171MOL     H3 6474   6.996   5.469   4.426
  171MOL     C6 6475   6.853   5.303   4.742
  171MOL     C7 6476   7.050   5.240   4.834
  171MOL     C8 6477   7.112   5.548   5.043
  171MOL     H4 6478   7.158   5.630   5.098
  171MOL     C9 6479   7.044   5.369   4.611
  171MOL     H5 6480   7.151   5.374   4.597
  171MOL    C10 6481   6.817   5.414   4.533
  171MOL     H6 6482   6.750   5.455   4.458
  171MOL    C11 6483   6.947   5.195   4.916
  171MOL     H7 6484   6.952   5.138   5.008
  171MOL    C12 6485   7.032   5.417   5.225
  171MOL     H8 6486   7.079   5.429   5.323
  171MOL     H9 6487   6.980   5.321   5.218
  171MOL    C13 6488   6.934   5.532   5.195
  171MOL    H10 6489   6.830   5.501   5.212
  171MOL    H11 6490   6.957   5.617   5.260
  171MOL    C14 6491   7.195   5.211   4.857
  171MOL    H12 6492   7.247   5.201   4.761
  171MOL    H13 6493   7.205   5.115   4.909
  171MOL    C15 6494   6.763   5.354   4.649
  171MOL    H14 6495   6.656   5.349   4.663
  171MOL    C16 6496   6.961   5.568   5.049
  171MOL    H15 6497   6.910   5.499   4.981
  171MOL    H16 6498   6.931   5.671   5.025
  172MOL     O1 6499   6.231   5.682   4.289
  172MOL     O2 6500   5.885   5.423   4.613
  172MOL     N1 6501   6.107   5.499   4.329
  172MOL    H17 6502   6.135   5.465   4.237
  172MOL     N2 6503   6.025   5.597   4.581
  172MOL     N3 6504   5.704   5.769   4.317
  172MOL     H1 6505   5.639   5.841   4.349
  172MOL     C1 6506   6.155   5.622   4.363
  172MOL     C2 6507   5.966   5.479   4.541
  172MOL     C3 6508   5.850   5.665   4.183
  172MOL     C4 6509   5.997   5.429   4.399
  172MOL     H2 6510   6.027   5.325   4.410
  172MOL     C5 6511   5.932   5.749   3.974
  172MOL     H3 6512   5.992   5.738   3.885
  172MOL     C6 6513   5.776   5.779   4.201
  172MOL     C7 6514   5.821   5.577   4.292
  172MOL     C8 6515   6.119   5.677   4.501
  172MOL     H4 6516   6.213   5.678   4.556
  172MOL     C9 6517   5.930   5.646   4.070
  172MOL     H5 6518   5.987   5.556   4.056
  172MOL    C10 6519   5.855   5.866   3.992
  172MOL     H6 6520   5.858   5.943   3.917
  172MOL    C11 6521   5.730   5.643   4.375
  172MOL     H7 6522   5.684   5.610   4.467
  172MOL    C12 6523   5.965   5.681   4.684
  172MOL     H8 6524   5.998   5.646   4.782
  172MOL     H9 6525   5.856   5.677   4.677
  172MOL    C13 6526   6.015   5.823   4.654
  172MOL    H10 6527   5.937   5.897   4.670
  172MOL    H11 6528   6.101   5.845   4.718
  172MOL    C14 6529   5.868   5.436   4.316
  172MOL    H12 6530   5.886   5.387   4.220
  172MOL    H13 6531   5.790   5.379   4.367
  172MOL    C15 6532   5.776   5.882   4.107
  172MOL    H14 6533   5.718   5.972   4.122
  172MOL    C16 6534   6.060   5.818   4.507
  172MOL    H15 6535   5.974   5.827   4.440
  172MOL    H16 6536   6.134   5.895   4.484
  173MOL     O1 6537   6.165   6.439   4.290
  173MOL     O2 6538   6.562   6.269   4.613
  173MOL     N1 6539   6.385   6.424   4.329
  173MOL    H17 6540   6.401   6.465   4.238
  173MOL     N2 6541   6.342   6.303   4.581
  173MOL     N3 6542   6.352   5.939   4.318
  173MOL     H1 6543   6.322   5.847   4.349
  173MOL     C1 6544   6.254   6.403   4.363
  173MOL     C2 6545   6.473   6.311   4.541
  173MOL     C3 6546   6.370   6.117   4.183
  173MOL     C4 6547   6.500   6.363   4.399
  173MOL     H2 6548   6.576   6.441   4.410
  173MOL     C5 6549   6.256   6.146   3.974
  173MOL     H3 6550   6.235   6.204   3.885
  173MOL     C6 6551   6.308   5.997   4.201
  173MOL     C7 6552   6.461   6.136   4.292
  173MOL     C8 6553   6.226   6.344   4.501
  173MOL     H4 6554   6.177   6.425   4.556
  173MOL     C9 6555   6.346   6.196   4.070
  173MOL     H5 6556   6.395   6.291   4.056
  173MOL    C10 6557   6.193   6.021   3.992
  173MOL     H6 6558   6.125   5.984   3.917
  173MOL    C11 6559   6.448   6.025   4.375
  173MOL     H7 6560   6.500   6.001   4.467
  173MOL    C12 6561   6.298   6.209   4.684
  173MOL     H8 6562   6.312   6.256   4.782
  173MOL     H9 6563   6.357   6.117   4.677
  173MOL    C13 6564   6.151   6.181   4.654
  173MOL    H10 6565   6.125   6.077   4.670
  173MOL    H11 6566   6.088   6.245   4.718
  173MOL    C14 6567   6.559   6.248   4.316
  173MOL    H12 6568   6.593   6.288   4.220
  173MOL    H13 6569   6.648   6.209   4.367
  173MOL    C15 6570   6.218   5.945   4.107
  173MOL    H14 6571   6.170   5.849   4.122
  173MOL    C16 6572   6.132   6.223   4.507
  173MOL    H15 6573   6.167   6.144   4.440
  173MOL    H16 6574   6.029   6.249   4.484
  174MOL     O1 6575   5.542   6.003   4.289
  174MOL     O2 6576   5.491   6.432   4.613
  174MOL     N1 6577   5.445   6.202   4.329
  174MOL    H17 6578   5.402   6.195   4.238
  174MOL     N2 6579   5.572   6.224   4.581
  174MOL     N3 6580   5.881   6.416   4.318
  174MOL     H1 6581   5.976   6.436   4.349
  174MOL     C1 6582   5.528   6.099   4.363
  174MOL     C2 6583   5.499   6.334   4.541
  174MOL     C3 6584   5.718   6.342   4.183
  174MOL     C4 6585   5.440   6.332   4.399
  174MOL     H2 6586   5.335   6.358   4.410
  174MOL     C5 6587   5.750   6.229   3.974
  174MOL     H3 6588   5.711   6.182   3.885
  174MOL     C6 6589   5.854   6.348   4.201
  174MOL     C7 6590   5.656   6.411   4.292
  174MOL     C8 6591   5.594   6.103   4.501
  174MOL     H4 6592   5.548   6.021   4.556
  174MOL     C9 6593   5.662   6.282   4.070
  174MOL     H5 6594   5.555   6.277   4.056
  174MOL    C10 6595   5.890   6.237   3.992
  174MOL     H6 6596   5.956   6.196   3.917
  174MOL    C11 6597   5.759   6.456   4.375
  174MOL     H7 6598   5.754   6.513   4.467
  174MOL    C12 6599   5.674   6.233   4.684
  174MOL     H8 6600   5.627   6.222   4.782
  174MOL     H9 6601   5.726   6.330   4.677
  174MOL    C13 6602   5.772   6.120   4.654
  174MOL    H10 6603   5.876   6.150   4.670
  174MOL    H11 6604   5.749   6.034   4.718
  174MOL    C14 6605   5.511   6.440   4.316
  174MOL    H12 6606   5.459   6.450   4.220
  174MOL    H13 6607   5.500   6.537   4.367
  174MOL    C15 6608   5.943   6.297   4.108
  174MOL    H14 6609   6.051   6.302   4.122
  174MOL    C16 6610   5.745   6.083   4.507
  174MOL    H15 6611   5.796   6.153   4.440
  174MOL    H16 6612   5.775   5.980   4.484
  175MOL     O1 6613   6.475   5.969   5.913
  175MOL     O2 6614   6.821   6.228   6.237
  175MOL     N1 6615   6.599   6.152   5.953
  175MOL    H17 6616   6.571   6.186   5.861
  175MOL     N2 6617   6.682   6.054   6.205
  175MOL     N3 6618   7.002   5.882   5.941
  175MOL     H1 6619   7.067   5.810   5.973
  175MOL     C1 6620   6.551   6.029   5.987
  175MOL     C2 6621   6.740   6.172   6.165
  175MOL     C3 6622   6.856   5.986   5.806
  175MOL     C4 6623   6.709   6.222   6.023
  175MOL     H2 6624   6.679   6.326   6.033
  175MOL     C5 6625   6.774   5.902   5.598
  175MOL     H3 6626   6.714   5.913   5.509
  175MOL     C6 6627   6.930   5.872   5.825
  175MOL     C7 6628   6.886   6.074   5.916
  175MOL     C8 6629   6.588   5.974   6.125
  175MOL     H4 6630   6.494   5.973   6.180
  175MOL     C9 6631   6.776   6.005   5.694
  175MOL     H5 6632   6.719   6.095   5.680
  175MOL    C10 6633   6.851   5.785   5.616
  175MOL     H6 6634   6.848   5.707   5.540
  175MOL    C11 6635   6.976   6.008   5.998
  175MOL     H7 6636   7.023   6.041   6.090
  175MOL    C12 6637   6.741   5.970   6.308
  175MOL     H8 6638   6.707   6.005   6.405
  175MOL     H9 6639   6.850   5.974   6.301
  175MOL    C13 6640   6.691   5.828   6.278
  175MOL    H10 6641   6.769   5.754   6.294
  175MOL    H11 6642   6.604   5.806   6.342
  175MOL    C14 6643   6.838   6.215   5.940
  175MOL    H12 6644   6.820   6.264   5.844
  175MOL    H13 6645   6.916   6.272   5.991
  175MOL    C15 6646   6.929   5.769   5.731
  175MOL    H14 6647   6.988   5.679   5.746
  175MOL    C16 6648   6.646   5.833   6.131
  175MOL    H15 6649   6.732   5.825   6.063
  175MOL    H16 6650   6.572   5.756   6.107
  176MOL     O1 6651   6.541   5.212   5.913
  176MOL     O2 6652   6.144   5.382   6.237
  176MOL     N1 6653   6.321   5.227   5.953
  176MOL    H17 6654   6.305   5.187   5.861
  176MOL     N2 6655   6.364   5.348   6.205
  176MOL     N3 6656   6.353   5.712   5.941
  176MOL     H1 6657   6.383   5.804   5.973
  176MOL     C1 6658   6.452   5.248   5.987
  176MOL     C2 6659   6.233   5.340   6.165
  176MOL     C3 6660   6.336   5.534   5.806
  176MOL     C4 6661   6.206   5.288   6.023
  176MOL     H2 6662   6.130   5.210   6.033
  176MOL     C5 6663   6.450   5.505   5.598
  176MOL     H3 6664   6.470   5.447   5.509
  176MOL     C6 6665   6.398   5.654   5.825
  176MOL     C7 6666   6.245   5.515   5.916
  176MOL     C8 6667   6.480   5.307   6.125
  176MOL     H4 6668   6.529   5.226   6.180
  176MOL     C9 6669   6.360   5.455   5.694
  176MOL     H5 6670   6.311   5.360   5.680
  176MOL    C10 6671   6.513   5.630   5.616
  176MOL     H6 6672   6.581   5.667   5.540
  176MOL    C11 6673   6.258   5.626   5.998
  176MOL     H7 6674   6.206   5.650   6.091
  176MOL    C12 6675   6.408   5.442   6.308
  176MOL     H8 6676   6.394   5.395   6.405
  176MOL     H9 6677   6.349   5.534   6.301
  176MOL    C13 6678   6.555   5.470   6.278
  176MOL    H10 6679   6.581   5.575   6.294
  176MOL    H11 6680   6.618   5.406   6.342
  176MOL    C14 6681   6.147   5.403   5.940
  176MOL    H12 6682   6.113   5.364   5.844
  176MOL    H13 6683   6.059   5.442   5.991
  176MOL    C15 6684   6.487   5.706   5.731
  176MOL    H14 6685   6.536   5.802   5.746
  176MOL    C16 6686   6.574   5.428   6.131
  176MOL    H15 6687   6.538   5.507   6.063
  176MOL    H16 6688   6.677   5.402   6.107
  177MOL     O1 6689   7.164   5.648   5.913
  177MOL     O2 6690   7.215   5.219   6.237
  177MOL     N1 6691   7.260   5.449   5.953
  177MOL    H17 6692   7.304   5.456   5.861
  177MOL     N2 6693   7.134   5.427   6.205
  177MOL     N3 6694   6.825   5.235   5.941
  177MOL     H1 6695   6.730   5.215   5.973
  177MOL     C1 6696   7.177   5.552   5.987
  177MOL     C2 6697   7.207   5.317   6.165
  177MOL     C3 6698   6.988   5.309   5.806
  177MOL     C4 6699   7.266   5.319   6.023
  177MOL     H2 6700   7.371   5.293   6.033
  177MOL     C5 6701   6.956   5.422   5.598
  177MOL     H3 6702   6.996   5.469   5.509
  177MOL     C6 6703   6.853   5.303   5.825
  177MOL     C7 6704   7.050   5.240   5.916
  177MOL     C8 6705   7.112   5.548   6.125
  177MOL     H4 6706   7.158   5.630   6.180
  177MOL     C9 6707   7.044   5.369   5.693
  177MOL     H5 6708   7.151   5.374   5.680
  177MOL    C10 6709   6.817   5.414   5.616
  177MOL     H6 6710   6.750   5.455   5.540
  177MOL    C11 6711   6.947   5.195   5.998
  177MOL     H7 6712   6.952   5.138   6.090
  177MOL    C12 6713   7.031   5.418   6.308
  177MOL     H8 6714   7.079   5.429   6.405
  177MOL     H9 6715   6.980   5.321   6.301
  177MOL    C13 6716   6.933   5.532   6.278
  177MOL    H10 6717   6.830   5.501   6.294
  177MOL    H11 6718   6.957   5.617   6.342
  177MOL    C14 6719   7.195   5.211   5.940
  177MOL    H12 6720   7.247   5.201   5.844
  177MOL    H13 6721   7.205   5.115   5.991
  177MOL    C15 6722   6.763   5.354   5.731
  177MOL    H14 6723   6.656   5.349   5.746
  177MOL    C16 6724   6.961   5.568   6.131
  177MOL    H15 6725   6.910   5.499   6.063
  177MOL    H16 6726   6.931   5.671   6.107
  178MOL     O1 6727   6.231   5.682   5.372
  178MOL     O2 6728   5.885   5.423   5.695
  178MOL     N1 6729   6.107   5.499   5.412
  178MOL    H17 6730   6.135   5.465   5.320
  178MOL     N2 6731   6.025   5.597   5.663
  178MOL     N3 6732   5.704   5.769   5.400
  178MOL     H1 6733   5.639   5.841   5.432
  178MOL     C1 6734   6.155   5.622   5.446
  178MOL     C2 6735   5.966   5.479   5.624
  178MOL     C3 6736   5.850   5.665   5.265
  178MOL     C4 6737   5.997   5.429   5.481
  178MOL     H2 6738   6.027   5.325   5.492
  178MOL     C5 6739   5.932   5.749   5.057
  178MOL     H3 6740   5.992   5.738   4.968
  178MOL     C6 6741   5.776   5.779   5.284
  178MOL     C7 6742   5.820   5.577   5.375
  178MOL     C8 6743   6.119   5.677   5.584
  178MOL     H4 6744   6.213   5.678   5.639
  178MOL     C9 6745   5.930   5.646   5.152
  178MOL     H5 6746   5.987   5.556   5.138
  178MOL    C10 6747   5.855   5.866   5.075
  178MOL     H6 6748   5.858   5.944   4.999
  178MOL    C11 6749   5.730   5.643   5.457
  178MOL     H7 6750   5.684   5.610   5.549
  178MOL    C12 6751   5.965   5.681   5.766
  178MOL     H8 6752   5.999   5.646   5.864
  178MOL     H9 6753   5.856   5.677   5.760
  178MOL    C13 6754   6.015   5.823   5.736
  178MOL    H10 6755   5.937   5.897   5.753
  178MOL    H11 6756   6.101   5.845   5.801
  178MOL    C14 6757   5.868   5.436   5.399
  178MOL    H12 6758   5.886   5.387   5.303
  178MOL    H13 6759   5.790   5.379   5.450
  178MOL    C15 6760   5.776   5.882   5.190
  178MOL    H14 6761   5.718   5.972   5.205
  178MOL    C16 6762   6.060   5.818   5.590
  178MOL    H15 6763   5.975   5.827   5.522
  178MOL    H16 6764   6.134   5.895   5.566
  179MOL     O1 6765   6.165   6.440   5.372
  179MOL     O2 6766   6.562   6.269   5.695
  179MOL     N1 6767   6.385   6.423   5.412
  179MOL    H17 6768   6.401   6.465   5.320
  179MOL     N2 6769   6.342   6.303   5.663
  179MOL     N3 6770   6.353   5.939   5.400
  179MOL     H1 6771   6.322   5.847   5.432
  179MOL     C1 6772   6.254   6.403   5.446
  179MOL     C2 6773   6.473   6.311   5.624
  179MOL     C3 6774   6.370   6.117   5.265
  179MOL     C4 6775   6.500   6.363   5.481
  179MOL     H2 6776   6.576   6.441   5.492
  179MOL     C5 6777   6.256   6.146   5.057
  179MOL     H3 6778   6.235   6.204   4.968
  179MOL     C6 6779   6.308   5.997   5.284
  179MOL     C7 6780   6.461   6.136   5.375
  179MOL     C8 6781   6.226   6.344   5.584
  179MOL     H4 6782   6.177   6.425   5.639
  179MOL     C9 6783   6.346   6.196   5.152
  179MOL     H5 6784   6.395   6.291   5.138
  179MOL    C10 6785   6.193   6.021   5.075
  179MOL     H6 6786   6.125   5.984   4.999
  179MOL    C11 6787   6.449   6.025   5.457
  179MOL     H7 6788   6.500   6.001   5.550
  179MOL    C12 6789   6.298   6.209   5.766
  179MOL     H8 6790   6.312   6.256   5.864
  179MOL     H9 6791   6.357   6.117   5.760
  179MOL    C13 6792   6.151   6.181   5.736
  179MOL    H10 6793   6.125   6.077   5.753
  179MOL    H11 6794   6.088   6.245   5.801
  179MOL    C14 6795   6.559   6.248   5.399
  179MOL    H12 6796   6.593   6.288   5.303
  179MOL    H13 6797   6.648   6.209   5.450
  179MOL    C15 6798   6.218   5.945   5.190
  179MOL    H14 6799   6.170   5.849   5.205
  179MOL    C16 6800   6.132   6.223   5.590
  179MOL    H15 6801   6.168   6.144   5.522
  179MOL    H16 6802   6.029   6.249   5.566
  180MOL     O1 6803   5.542   6.003   5.372
  180MOL     O2 6804   5.491   6.432   5.695
  180MOL     N1 6805   5.446   6.202   5.412
  180MOL    H17 6806   5.402   6.195   5.320
  180MOL     N2 6807   5.572   6.224   5.663
  180MOL     N3 6808   5.881   6.416   5.400
  180MOL     H1 6809   5.976   6.436   5.432
  180MOL     C1 6810   5.528   6.099   5.446
  180MOL     C2 6811   5.499   6.334   5.624
  180MOL     C3 6812   5.718   6.342   5.265
  180MOL     C4 6813   5.440   6.332   5.481
  180MOL     H2 6814   5.335   6.358   5.492
  180MOL     C5 6815   5.750   6.229   5.057
  180MOL     H3 6816   5.711   6.182   4.968
  180MOL     C6 6817   5.853   6.348   5.284
  180MOL     C7 6818   5.656   6.411   5.375
  180MOL     C8 6819   5.594   6.103   5.584
  180MOL     H4 6820   5.548   6.021   5.639
  180MOL     C9 6821   5.662   6.282   5.152
  180MOL     H5 6822   5.555   6.277   5.138
  180MOL    C10 6823   5.890   6.237   5.075
  180MOL     H6 6824   5.956   6.196   4.999
  180MOL    C11 6825   5.759   6.456   5.457
  180MOL     H7 6826   5.754   6.513   5.549
  180MOL    C12 6827   5.674   6.234   5.766
  180MOL     H8 6828   5.627   6.222   5.864
  180MOL     H9 6829   5.726   6.330   5.760
  180MOL    C13 6830   5.772   6.120   5.736
  180MOL    H10 6831   5.876   6.150   5.753
  180MOL    H11 6832   5.749   6.034   5.801
  180MOL    C14 6833   5.511   6.440   5.398
  180MOL    H12 6834   5.459   6.450   5.303
  180MOL    H13 6835   5.500   6.536   5.450
  180MOL    C15 6836   5.943   6.297   5.190
  180MOL    H14 6837   6.051   6.302   5.205
  180MOL    C16 6838   5.745   6.083   5.590
  180MOL    H15 6839   5.796   6.153   5.522
  180MOL    H16 6840   5.775   5.980   5.566
  181MOL     O1 6841   5.728   7.264   0.501
  181MOL     O2 6842   6.074   7.523   0.824
  181MOL     N1 6843   5.851   7.447   0.540
  181MOL    H17 6844   5.823   7.481   0.449
  181MOL     N2 6845   5.934   7.349   0.792
  181MOL     N3 6846   6.254   7.176   0.529
  181MOL     H1 6847   6.319   7.104   0.560
  181MOL     C1 6848   5.804   7.323   0.575
  181MOL     C2 6849   5.992   7.467   0.752
  181MOL     C3 6850   6.109   7.281   0.394
  181MOL     C4 6851   5.961   7.516   0.610
  181MOL     H2 6852   5.931   7.621   0.621
  181MOL     C5 6853   6.027   7.196   0.185
  181MOL     H3 6854   5.967   7.207   0.096
  181MOL     C6 6855   6.182   7.167   0.412
  181MOL     C7 6856   6.138   7.369   0.503
  181MOL     C8 6857   5.840   7.269   0.713
  181MOL     H4 6858   5.746   7.267   0.767
  181MOL     C9 6859   6.029   7.299   0.281
  181MOL     H5 6860   5.972   7.389   0.267
  181MOL    C10 6861   6.103   7.079   0.204
  181MOL     H6 6862   6.101   7.002   0.128
  181MOL    C11 6863   6.228   7.302   0.586
  181MOL     H7 6864   6.275   7.335   0.678
  181MOL    C12 6865   5.993   7.264   0.895
  181MOL     H8 6866   5.960   7.300   0.993
  181MOL     H9 6867   6.102   7.269   0.889
  181MOL    C13 6868   5.944   7.123   0.865
  181MOL    H10 6869   6.022   7.048   0.882
  181MOL    H11 6870   5.857   7.100   0.930
  181MOL    C14 6871   6.091   7.510   0.527
  181MOL    H12 6872   6.073   7.559   0.431
  181MOL    H13 6873   6.169   7.567   0.579
  181MOL    C15 6874   6.182   7.063   0.319
  181MOL    H14 6875   6.241   6.973   0.333
  181MOL    C16 6876   5.898   7.128   0.719
  181MOL    H15 6877   5.984   7.119   0.651
  181MOL    H16 6878   5.824   7.051   0.695
  182MOL     O1 6879   5.794   6.507   0.501
  182MOL     O2 6880   5.396   6.677   0.824
  182MOL     N1 6881   5.574   6.522   0.540
  182MOL    H17 6882   5.558   6.481   0.449
  182MOL     N2 6883   5.617   6.643   0.792
  182MOL     N3 6884   5.606   7.006   0.529
  182MOL     H1 6885   5.636   7.099   0.560
  182MOL     C1 6886   5.704   6.543   0.575
  182MOL     C2 6887   5.486   6.634   0.752
  182MOL     C3 6888   5.588   6.828   0.394
  182MOL     C4 6889   5.458   6.583   0.610
  182MOL     H2 6890   5.383   6.505   0.621
  182MOL     C5 6891   5.702   6.800   0.185
  182MOL     H3 6892   5.723   6.742   0.096
  182MOL     C6 6893   5.651   6.949   0.412
  182MOL     C7 6894   5.497   6.809   0.503
  182MOL     C8 6895   5.733   6.601   0.713
  182MOL     H4 6896   5.782   6.521   0.767
  182MOL     C9 6897   5.613   6.750   0.281
  182MOL     H5 6898   5.563   6.655   0.267
  182MOL    C10 6899   5.766   6.924   0.204
  182MOL     H6 6900   5.834   6.961   0.128
  182MOL    C11 6901   5.510   6.921   0.586
  182MOL     H7 6902   5.458   6.945   0.678
  182MOL    C12 6903   5.660   6.736   0.895
  182MOL     H8 6904   5.646   6.690   0.993
  182MOL     H9 6905   5.602   6.829   0.888
  182MOL    C13 6906   5.808   6.764   0.865
  182MOL    H10 6907   5.833   6.869   0.882
  182MOL    H11 6908   5.870   6.700   0.930
  182MOL    C14 6909   5.399   6.698   0.527
  182MOL    H12 6910   5.366   6.658   0.431
  182MOL    H13 6911   5.311   6.737   0.579
  182MOL    C15 6912   5.740   7.000   0.319
  182MOL    H14 6913   5.789   7.096   0.333
  182MOL    C16 6914   5.826   6.722   0.719
  182MOL    H15 6915   5.791   6.801   0.651
  182MOL    H16 6916   5.930   6.697   0.695
  183MOL     O1 6917   6.416   6.943   0.501
  183MOL     O2 6918   6.468   6.513   0.824
  183MOL     N1 6919   6.513   6.744   0.540
  183MOL    H17 6920   6.557   6.751   0.449
  183MOL     N2 6921   6.387   6.721   0.792
  183MOL     N3 6922   6.077   6.530   0.529
  183MOL     H1 6923   5.983   6.510   0.560
  183MOL     C1 6924   6.430   6.847   0.575
  183MOL     C2 6925   6.460   6.612   0.752
  183MOL     C3 6926   6.241   6.604   0.394
  183MOL     C4 6927   6.518   6.614   0.610
  183MOL     H2 6928   6.624   6.588   0.621
  183MOL     C5 6929   6.208   6.717   0.185
  183MOL     H3 6930   6.248   6.764   0.096
  183MOL     C6 6931   6.105   6.597   0.412
  183MOL     C7 6932   6.302   6.534   0.503
  183MOL     C8 6933   6.365   6.842   0.713
  183MOL     H4 6934   6.410   6.925   0.768
  183MOL     C9 6935   6.296   6.664   0.281
  183MOL     H5 6936   6.403   6.668   0.267
  183MOL    C10 6937   6.069   6.709   0.204
  183MOL     H6 6938   6.003   6.750   0.128
  183MOL    C11 6939   6.200   6.490   0.586
  183MOL     H7 6940   6.205   6.433   0.678
  183MOL    C12 6941   6.284   6.712   0.895
  183MOL     H8 6942   6.332   6.723   0.993
  183MOL     H9 6943   6.233   6.615   0.888
  183MOL    C13 6944   6.186   6.826   0.865
  183MOL    H10 6945   6.083   6.796   0.882
  183MOL    H11 6946   6.210   6.912   0.930
  183MOL    C14 6947   6.448   6.505   0.527
  183MOL    H12 6948   6.500   6.496   0.431
  183MOL    H13 6949   6.458   6.409   0.579
  183MOL    C15 6950   6.015   6.649   0.319
  183MOL    H14 6951   5.908   6.644   0.333
  183MOL    C16 6952   6.213   6.863   0.719
  183MOL    H15 6953   6.163   6.793   0.651
  183MOL    H16 6954   6.184   6.965   0.695
  184MOL     O1 6955   5.484   6.976   6.455
  184MOL     O2 6956   5.137   6.717   0.283
  184MOL     N1 6957   5.360   6.793  -0.001
  184MOL    H17 6958   5.388   6.759   6.402
  184MOL     N2 6959   5.277   6.891   0.251
  184MOL     N3 6960   4.957   7.064   6.483
  184MOL     H1 6961   4.892   7.135   0.019
  184MOL     C1 6962   5.407   6.917   0.033
  184MOL     C2 6963   5.219   6.773   0.211
  184MOL     C3 6964   5.102   6.959   6.348
  184MOL     C4 6965   5.250   6.724   0.069
  184MOL     H2 6966   5.280   6.619   0.080
  184MOL     C5 6967   5.184   7.044   6.139
  184MOL     H3 6968   5.244   7.033   6.050
  184MOL     C6 6969   5.029   7.073   6.366
  184MOL     C7 6970   5.073   6.871   6.457
  184MOL     C8 6971   5.371   6.971   0.171
  184MOL     H4 6972   5.465   6.973   0.226
  184MOL     C9 6973   5.182   6.941   6.235
  184MOL     H5 6974   5.240   6.851   6.221
  184MOL    C10 6975   5.108   7.161   6.157
  184MOL     H6 6976   5.110   7.238   6.082
  184MOL    C11 6977   4.983   6.937   0.045
  184MOL     H7 6978   4.936   6.905   0.137
  184MOL    C12 6979   5.218   6.976   0.354
  184MOL     H8 6980   5.251   6.940   0.452
  184MOL     H9 6981   5.108   6.971   0.348
  184MOL    C13 6982   5.267   7.117   0.324
  184MOL    H10 6983   5.189   7.192   0.340
  184MOL    H11 6984   5.353   7.140   0.388
  184MOL    C14 6985   5.121   6.730   6.481
  184MOL    H12 6986   5.138   6.681   6.385
  184MOL    H13 6987   5.042   6.673   0.037
  184MOL    C15 6988   5.029   7.177   6.273
  184MOL    H14 6989   4.970   7.267   6.287
  184MOL    C16 6990   5.313   7.112   0.177
  184MOL    H15 6991   5.227   7.121   0.110
  184MOL    H16 6992   5.387   7.189   0.154
  185MOL     O1 6993   5.417   7.733   6.454
  185MOL     O2 6994   5.815   7.563   0.283
  185MOL     N1 6995   5.637   7.718  -0.001
  185MOL    H17 6996   5.653   7.759   6.402
  185MOL     N2 6997   5.594   7.597   0.251
  185MOL     N3 6998   5.605   7.234   6.482
  185MOL     H1 6999   5.575   7.142   0.019
  185MOL     C1 7000   5.507   7.697   0.033
  185MOL     C2 7001   5.726   7.606   0.211
  185MOL     C3 7002   5.623   7.412   6.348
  185MOL     C4 7003   5.753   7.657   0.069
  185MOL     H2 7004   5.828   7.735   0.079
  185MOL     C5 7005   5.509   7.441   6.139
  185MOL     H3 7006   5.488   7.498   6.050
  185MOL     C6 7007   5.561   7.291   6.366
  185MOL     C7 7008   5.714   7.431   6.457
  185MOL     C8 7009   5.478   7.639   0.171
  185MOL     H4 7010   5.430   7.719   0.226
  185MOL     C9 7011   5.598   7.490   6.235
  185MOL     H5 7012   5.648   7.585   6.221
  185MOL    C10 7013   5.446   7.316   6.157
  185MOL     H6 7014   5.377   7.279   6.082
  185MOL    C11 7015   5.701   7.319   0.045
  185MOL     H7 7016   5.753   7.295   0.137
  185MOL    C12 7017   5.551   7.504   0.354
  185MOL     H8 7018   5.565   7.550   0.452
  185MOL     H9 7019   5.609   7.411   0.347
  185MOL    C13 7020   5.403   7.476   0.324
  185MOL    H10 7021   5.378   7.371   0.340
  185MOL    H11 7022   5.341   7.540   0.388
  185MOL    C14 7023   5.812   7.542   6.481
  185MOL    H12 7024   5.846   7.582   6.385
  185MOL    H13 7025   5.900   7.503   0.037
  185MOL    C15 7026   5.471   7.239   6.272
  185MOL    H14 7027   5.422   7.144   6.287
  185MOL    C16 7028   5.385   7.518   0.178
  185MOL    H15 7029   5.420   7.439   0.110
  185MOL    H16 7030   5.281   7.544   0.154
  186MOL     O1 7031   4.795   7.297   6.455
  186MOL     O2 7032   4.743   7.727   0.283
  186MOL     N1 7033   4.698   7.496  -0.001
  186MOL    H17 7034   4.655   7.489   6.402
  186MOL     N2 7035   4.824   7.519   0.251
  186MOL     N3 7036   5.134   7.710   6.482
  186MOL     H1 7037   5.228   7.730   0.019
  186MOL     C1 7038   4.781   7.393   0.033
  186MOL     C2 7039   4.751   7.629   0.211
  186MOL     C3 7040   4.971   7.636   6.348
  186MOL     C4 7041   4.693   7.626   0.069
  186MOL     H2 7042   4.587   7.653   0.080
  186MOL     C5 7043   5.003   7.523   6.139
  186MOL     H3 7044   4.963   7.476   6.050
  186MOL     C6 7045   5.106   7.642   6.366
  186MOL     C7 7046   4.909   7.706   6.457
  186MOL     C8 7047   4.846   7.398   0.171
  186MOL     H4 7048   4.801   7.315   0.226
  186MOL     C9 7049   4.915   7.576   6.235
  186MOL     H5 7050   4.808   7.572   6.221
  186MOL    C10 7051   5.142   7.531   6.157
  186MOL     H6 7052   5.208   7.490   6.082
  186MOL    C11 7053   5.012   7.750   0.045
  186MOL     H7 7054   0.522   0.040   0.137
  186MOL    C12 7055   4.927   7.528   0.354
  186MOL     H8 7056   4.880   7.517   0.452
  186MOL     H9 7057   4.978   7.625   0.347
  186MOL    C13 7058   5.025   7.414   0.324
  186MOL    H10 7059   5.128   7.444   0.340
  186MOL    H11 7060   5.001   7.328   0.388
  186MOL    C14 7061   4.763   7.735   6.481
  186MOL    H12 7062   4.712   7.744   6.385
  186MOL    H13 7063   0.269   0.064   0.037
  186MOL    C15 7064   5.196   7.591   6.273
  186MOL    H14 7065   5.303   7.596   6.287
  186MOL    C16 7066   4.998   7.378   0.177
  186MOL    H15 7067   5.049   7.447   0.110
  186MOL    H16 7068   5.027   7.275   0.154
  187MOL     O1 7069   5.728   7.264   1.583
  187MOL     O2 7070   6.074   7.523   1.907
  187MOL     N1 7071   5.851   7.447   1.623
  187MOL    H17 7072   5.823   7.481   1.531
  187MOL     N2 7073   5.934   7.349   1.875
  187MOL     N3 7074   6.254   7.176   1.611
  187MOL     H1 7075   6.319   7.104   1.643
  187MOL     C1 7076   5.804   7.323   1.657
  187MOL     C2 7077   5.992   7.467   1.835
  187MOL     C3 7078   6.109   7.281   1.476
  187MOL     C4 7079   5.961   7.516   1.693
  187MOL     H2 7080   5.931   7.621   1.703
  187MOL     C5 7081   6.027   7.196   1.268
  187MOL     H3 7082   5.967   7.207   1.179
  187MOL     C6 7083   6.182   7.167   1.495
  187MOL     C7 7084   6.138   7.369   1.586
  187MOL     C8 7085   5.840   7.269   1.795
  187MOL     H4 7086   5.746   7.267   1.850
  187MOL     C9 7087   6.029   7.299   1.363
  187MOL     H5 7088   5.971   7.389   1.350
  187MOL    C10 7089   6.103   7.079   1.286
  187MOL     H6 7090   6.101   7.002   1.210
  187MOL    C11 7091   6.228   7.302   1.668
  187MOL     H7 7092   6.275   7.335   1.760
  187MOL    C12 7093   5.993   7.264   1.978
  187MOL     H8 7094   5.959   7.300   2.075
  187MOL     H9 7095   6.102   7.269   1.971
  187MOL    C13 7096   5.944   7.123   1.948
  187MOL    H10 7097   6.022   7.048   1.964
  187MOL    H11 7098   5.857   7.100   2.012
  187MOL    C14 7099   6.091   7.510   1.610
  187MOL    H12 7100   6.073   7.559   1.514
  187MOL    H13 7101   6.169   7.567   1.661
  187MOL    C15 7102   6.182   7.063   1.401
  187MOL    H14 7103   6.241   6.973   1.416
  187MOL    C16 7104   5.898   7.128   1.801
  187MOL    H15 7105   5.984   7.119   1.733
  187MOL    H16 7106   5.824   7.051   1.777
  188MOL     O1 7107   5.794   6.507   1.583
  188MOL     O2 7108   5.396   6.677   1.907
  188MOL     N1 7109   5.574   6.522   1.623
  188MOL    H17 7110   5.558   6.481   1.531
  188MOL     N2 7111   5.617   6.643   1.875
  188MOL     N3 7112   5.606   7.006   1.611
  188MOL     H1 7113   5.636   7.098   1.643
  188MOL     C1 7114   5.704   6.543   1.657
  188MOL     C2 7115   5.486   6.634   1.835
  188MOL     C3 7116   5.588   6.828   1.476
  188MOL     C4 7117   5.458   6.583   1.693
  188MOL     H2 7118   5.383   6.505   1.703
  188MOL     C5 7119   5.702   6.800   1.268
  188MOL     H3 7120   5.723   6.742   1.179
  188MOL     C6 7121   5.651   6.949   1.495
  188MOL     C7 7122   5.498   6.809   1.586
  188MOL     C8 7123   5.733   6.601   1.795
  188MOL     H4 7124   5.782   6.521   1.850
  188MOL     C9 7125   5.613   6.750   1.363
  188MOL     H5 7126   5.563   6.655   1.350
  188MOL    C10 7127   5.765   6.924   1.286
  188MOL     H6 7128   5.834   6.961   1.210
  188MOL    C11 7129   5.510   6.921   1.668
  188MOL     H7 7130   5.458   6.945   1.760
  188MOL    C12 7131   5.660   6.736   1.978
  188MOL     H8 7132   5.647   6.690   2.075
  188MOL     H9 7133   5.602   6.829   1.971
  188MOL    C13 7134   5.808   6.764   1.948
  188MOL    H10 7135   5.833   6.869   1.964
  188MOL    H11 7136   5.870   6.701   2.012
  188MOL    C14 7137   5.400   6.698   1.610
  188MOL    H12 7138   5.366   6.658   1.514
  188MOL    H13 7139   5.311   6.737   1.661
  188MOL    C15 7140   5.740   7.000   1.401
  188MOL    H14 7141   5.789   7.096   1.416
  188MOL    C16 7142   5.826   6.722   1.801
  188MOL    H15 7143   5.791   6.801   1.733
  188MOL    H16 7144   5.930   6.697   1.777
  189MOL     O1 7145   6.416   6.943   1.583
  189MOL     O2 7146   6.468   6.513   1.907
  189MOL     N1 7147   6.513   6.744   1.623
  189MOL    H17 7148   6.557   6.751   1.531
  189MOL     N2 7149   6.387   6.721   1.875
  189MOL     N3 7150   6.077   6.530   1.611
  189MOL     H1 7151   5.983   6.510   1.643
  189MOL     C1 7152   6.430   6.847   1.657
  189MOL     C2 7153   6.460   6.612   1.835
  189MOL     C3 7154   6.240   6.604   1.476
  189MOL     C4 7155   6.518   6.614   1.693
  189MOL     H2 7156   6.624   6.587   1.703
  189MOL     C5 7157   6.208   6.717   1.268
  189MOL     H3 7158   6.248   6.764   1.179
  189MOL     C6 7159   6.105   6.597   1.495
  189MOL     C7 7160   6.302   6.534   1.586
  189MOL     C8 7161   6.365   6.842   1.795
  189MOL     H4 7162   6.410   6.925   1.850
  189MOL     C9 7163   6.296   6.664   1.363
  189MOL     H5 7164   6.403   6.669   1.350
  189MOL    C10 7165   6.069   6.709   1.286
  189MOL     H6 7166   6.003   6.750   1.210
  189MOL    C11 7167   6.200   6.490   1.668
  189MOL     H7 7168   6.205   6.433   1.761
  189MOL    C12 7169   6.284   6.712   1.978
  189MOL     H8 7170   6.332   6.723   2.075
  189MOL     H9 7171   6.233   6.615   1.971
  189MOL    C13 7172   6.186   6.826   1.948
  189MOL    H10 7173   6.083   6.796   1.964
  189MOL    H11 7174   6.210   6.912   2.012
  189MOL    C14 7175   6.448   6.505   1.610
  189MOL    H12 7176   6.499   6.496   1.514
  189MOL    H13 7177   6.458   6.409   1.661
  189MOL    C15 7178   6.015   6.649   1.401
  189MOL    H14 7179   5.908   6.644   1.416
  189MOL    C16 7180   6.213   6.862   1.801
  189MOL    H15 7181   6.163   6.793   1.733
  189MOL    H16 7182   6.184   6.965   1.777
  190MOL     O1 7183   5.484   6.976   1.042
  190MOL     O2 7184   5.137   6.717   1.365
  190MOL     N1 7185   5.360   6.793   1.082
  190MOL    H17 7186   5.388   6.759   0.990
  190MOL     N2 7187   5.277   6.891   1.333
  190MOL     N3 7188   4.957   7.063   1.070
  190MOL     H1 7189   4.892   7.135   1.102
  190MOL     C1 7190   5.408   6.917   1.116
  190MOL     C2 7191   5.219   6.773   1.294
  190MOL     C3 7192   5.102   6.959   0.935
  190MOL     C4 7193   5.250   6.724   1.151
  190MOL     H2 7194   5.280   6.619   1.162
  190MOL     C5 7195   5.184   7.044   0.727
  190MOL     H3 7196   5.244   7.033   0.638
  190MOL     C6 7197   5.029   7.073   0.954
  190MOL     C7 7198   5.073   6.871   1.045
  190MOL     C8 7199   5.371   6.971   1.254
  190MOL     H4 7200   5.465   6.973   1.309
  190MOL     C9 7201   5.182   6.941   0.822
  190MOL     H5 7202   5.240   6.851   0.808
  190MOL    C10 7203   5.108   7.161   0.745
  190MOL     H6 7204   5.110   7.238   0.669
  190MOL    C11 7205   4.983   6.937   1.127
  190MOL     H7 7206   4.936   6.905   1.219
  190MOL    C12 7207   5.218   6.976   1.436
  190MOL     H8 7208   5.251   6.940   1.534
  190MOL     H9 7209   5.108   6.971   1.430
  190MOL    C13 7210   5.267   7.117   1.406
  190MOL    H10 7211   5.189   7.192   1.423
  190MOL    H11 7212   5.353   7.140   1.471
  190MOL    C14 7213   5.121   6.730   1.068
  190MOL    H12 7214   5.138   6.681   0.972
  190MOL    H13 7215   5.042   6.673   1.120
  190MOL    C15 7216   5.029   7.177   0.860
  190MOL    H14 7217   4.970   7.267   0.875
  190MOL    C16 7218   5.313   7.112   1.260
  190MOL    H15 7219   5.227   7.121   1.192
  190MOL    H16 7220   5.387   7.189   1.236
  191MOL     O1 7221   5.417   7.734   1.042
  191MOL     O2 7222   5.815   7.563   1.365
  191MOL     N1 7223   5.637   7.718   1.082
  191MOL    H17 7224   5.653   7.759   0.990
  191MOL     N2 7225   5.594   7.597   1.333
  191MOL     N3 7226   5.605   7.234   1.070
  191MOL     H1 7227   5.575   7.142   1.102
  191MOL     C1 7228   5.507   7.697   1.116
  191MOL     C2 7229   5.726   7.606   1.294
  191MOL     C3 7230   5.623   7.412   0.935
  191MOL     C4 7231   5.753   7.657   1.151
  191MOL     H2 7232   5.828   7.736   1.162
  191MOL     C5 7233   5.509   7.440   0.727
  191MOL     H3 7234   5.488   7.498   0.638
  191MOL     C6 7235   5.561   7.291   0.954
  191MOL     C7 7236   5.714   7.431   1.045
  191MOL     C8 7237   5.478   7.639   1.254
  191MOL     H4 7238   5.430   7.719   1.309
  191MOL     C9 7239   5.598   7.490   0.822
  191MOL     H5 7240   5.648   7.585   0.808
  191MOL    C10 7241   5.445   7.316   0.745
  191MOL     H6 7242   5.377   7.279   0.669
  191MOL    C11 7243   5.701   7.319   1.127
  191MOL     H7 7244   5.753   7.296   1.219
  191MOL    C12 7245   5.551   7.504   1.436
  191MOL     H8 7246   5.565   7.550   1.534
  191MOL     H9 7247   5.609   7.411   1.430
  191MOL    C13 7248   5.403   7.476   1.407
  191MOL    H10 7249   5.378   7.371   1.423
  191MOL    H11 7250   5.341   7.540   1.471
  191MOL    C14 7251   5.812   7.542   1.068
  191MOL    H12 7252   5.846   7.582   0.973
  191MOL    H13 7253   5.900   7.503   1.120
  191MOL    C15 7254   5.471   7.240   0.860
  191MOL    H14 7255   5.422   7.144   0.875
  191MOL    C16 7256   5.385   7.518   1.260
  191MOL    H15 7257   5.420   7.439   1.192
  191MOL    H16 7258   5.281   7.544   1.236
  192MOL     O1 7259   4.794   7.297   1.042
  192MOL     O2 7260   4.743   7.727   1.365
  192MOL     N1 7261   4.698   7.496   1.082
  192MOL    H17 7262   4.655   7.489   0.990
  192MOL     N2 7263   4.824   7.519   1.333
  192MOL     N3 7264   5.134   7.710   1.070
  192MOL     H1 7265   5.228   7.730   1.102
  192MOL     C1 7266   4.781   7.393   1.116
  192MOL     C2 7267   4.751   7.629   1.294
  192MOL     C3 7268   4.970   7.636   0.935
  192MOL     C4 7269   4.693   7.626   1.151
  192MOL     H2 7270   4.587   7.652   1.162
  192MOL     C5 7271   5.003   7.523   0.727
  192MOL     H3 7272   4.963   7.476   0.638
  192MOL     C6 7273   5.106   7.643   0.954
  192MOL     C7 7274   4.909   7.706   1.045
  192MOL     C8 7275   4.846   7.398   1.254
  192MOL     H4 7276   4.801   7.316   1.309
  192MOL     C9 7277   4.915   7.576   0.822
  192MOL     H5 7278   4.808   7.572   0.808
  192MOL    C10 7279   5.142   7.531   0.745
  192MOL     H6 7280   5.208   7.490   0.669
  192MOL    C11 7281   5.011   7.750   1.127
  192MOL     H7 7282   0.522   0.040   1.219
  192MOL    C12 7283   4.927   7.528   1.436
  192MOL     H8 7284   4.879   7.517   1.534
  192MOL     H9 7285   4.978   7.625   1.430
  192MOL    C13 7286   5.025   7.414   1.407
  192MOL    H10 7287   5.128   7.444   1.423
  192MOL    H11 7288   5.001   7.329   1.471
  192MOL    C14 7289   4.763   7.735   1.068
  192MOL    H12 7290   4.712   7.744   0.973
  192MOL    H13 7291   0.269   0.064   1.120
  192MOL    C15 7292   5.196   7.591   0.860
  192MOL    H14 7293   5.303   7.596   0.875
  192MOL    C16 7294   4.998   7.378   1.260
  192MOL    H15 7295   5.049   7.447   1.192
  192MOL    H16 7296   5.027   7.275   1.236
  193MOL     O1 7297   5.728   7.264   2.666
  193MOL     O2 7298   6.074   7.523   2.989
  193MOL     N1 7299   5.851   7.447   2.705
  193MOL    H17 7300   5.823   7.481   2.614
  193MOL     N2 7301   5.934   7.349   2.957
  193MOL     N3 7302   6.254   7.176   2.694
  193MOL     H1 7303   6.319   7.104   2.725
  193MOL     C1 7304   5.804   7.323   2.740
  193MOL     C2 7305   5.992   7.467   2.917
  193MOL     C3 7306   6.109   7.281   2.559
  193MOL     C4 7307   5.961   7.516   2.775
  193MOL     H2 7308   5.931   7.621   2.786
  193MOL     C5 7309   6.027   7.196   2.350
  193MOL     H3 7310   5.967   7.207   2.261
  193MOL     C6 7311   6.182   7.167   2.577
  193MOL     C7 7312   6.138   7.369   2.668
  193MOL     C8 7313   5.840   7.269   2.878
  193MOL     H4 7314   5.746   7.267   2.932
  193MOL     C9 7315   6.029   7.299   2.446
  193MOL     H5 7316   5.972   7.389   2.432
  193MOL    C10 7317   6.103   7.079   2.368
  193MOL     H6 7318   6.101   7.002   2.293
  193MOL    C11 7319   6.228   7.302   2.751
  193MOL     H7 7320   6.275   7.335   2.843
  193MOL    C12 7321   5.993   7.265   3.060
  193MOL     H8 7322   5.960   7.300   3.158
  193MOL     H9 7323   6.102   7.269   3.054
  193MOL    C13 7324   5.944   7.123   3.030
  193MOL    H10 7325   6.022   7.048   3.047
  193MOL    H11 7326   5.857   7.100   3.095
  193MOL    C14 7327   6.091   7.510   2.692
  193MOL    H12 7328   6.073   7.559   2.596
  193MOL    H13 7329   6.169   7.567   2.744
  193MOL    C15 7330   6.182   7.063   2.484
  193MOL    H14 7331   6.241   6.973   2.498
  193MOL    C16 7332   5.898   7.128   2.884
  193MOL    H15 7333   5.984   7.119   2.816
  193MOL    H16 7334   5.824   7.051   2.860
  194MOL     O1 7335   5.794   6.507   2.666
  194MOL     O2 7336   5.396   6.677   2.989
  194MOL     N1 7337   5.574   6.522   2.705
  194MOL    H17 7338   5.558   6.481   2.614
  194MOL     N2 7339   5.617   6.643   2.957
  194MOL     N3 7340   5.606   7.006   2.694
  194MOL     H1 7341   5.636   7.099   2.725
  194MOL     C1 7342   5.704   6.543   2.740
  194MOL     C2 7343   5.486   6.634   2.917
  194MOL     C3 7344   5.588   6.828   2.559
  194MOL     C4 7345   5.458   6.583   2.775
  194MOL     H2 7346   5.383   6.505   2.786
  194MOL     C5 7347   5.702   6.800   2.350
  194MOL     H3 7348   5.723   6.742   2.261
  194MOL     C6 7349   5.651   6.949   2.577
  194MOL     C7 7350   5.498   6.809   2.668
  194MOL     C8 7351   5.733   6.601   2.878
  194MOL     H4 7352   5.782   6.521   2.932
  194MOL     C9 7353   5.613   6.750   2.446
  194MOL     H5 7354   5.563   6.655   2.432
  194MOL    C10 7355   5.765   6.924   2.368
  194MOL     H6 7356   5.834   6.961   2.293
  194MOL    C11 7357   5.510   6.921   2.751
  194MOL     H7 7358   5.458   6.945   2.843
  194MOL    C12 7359   5.660   6.736   3.060
  194MOL     H8 7360   5.646   6.690   3.158
  194MOL     H9 7361   5.602   6.829   3.053
  194MOL    C13 7362   5.808   6.764   3.030
  194MOL    H10 7363   5.833   6.869   3.047
  194MOL    H11 7364   5.870   6.700   3.095
  194MOL    C14 7365   5.399   6.698   2.692
  194MOL    H12 7366   5.366   6.658   2.596
  194MOL    H13 7367   5.311   6.737   2.744
  194MOL    C15 7368   5.740   7.000   2.484
  194MOL    H14 7369   5.789   7.096   2.498
  194MOL    C16 7370   5.826   6.722   2.884
  194MOL    H15 7371   5.791   6.801   2.816
  194MOL    H16 7372   5.930   6.697   2.860
  195MOL     O1 7373   6.416   6.943   2.666
  195MOL     O2 7374   6.468   6.513   2.989
  195MOL     N1 7375   6.513   6.744   2.705
  195MOL    H17 7376   6.557   6.751   2.614
  195MOL     N2 7377   6.387   6.721   2.957
  195MOL     N3 7378   6.077   6.530   2.694
  195MOL     H1 7379   5.983   6.510   2.725
  195MOL     C1 7380   6.430   6.847   2.740
  195MOL     C2 7381   6.460   6.612   2.917
  195MOL     C3 7382   6.240   6.604   2.559
  195MOL     C4 7383   6.518   6.614   2.775
  195MOL     H2 7384   6.624   6.587   2.786
  195MOL     C5 7385   6.208   6.717   2.350
  195MOL     H3 7386   6.248   6.764   2.261
  195MOL     C6 7387   6.105   6.597   2.577
  195MOL     C7 7388   6.302   6.534   2.668
  195MOL     C8 7389   6.365   6.842   2.878
  195MOL     H4 7390   6.410   6.925   2.933
  195MOL     C9 7391   6.296   6.664   2.446
  195MOL     H5 7392   6.403   6.668   2.432
  195MOL    C10 7393   6.069   6.709   2.368
  195MOL     H6 7394   6.003   6.750   2.293
  195MOL    C11 7395   6.200   6.490   2.751
  195MOL     H7 7396   6.205   6.433   2.843
  195MOL    C12 7397   6.284   6.712   3.060
  195MOL     H8 7398   6.332   6.723   3.158
  195MOL     H9 7399   6.233   6.615   3.053
  195MOL    C13 7400   6.186   6.826   3.030
  195MOL    H10 7401   6.083   6.796   3.047
  195MOL    H11 7402   6.210   6.912   3.095
  195MOL    C14 7403   6.448   6.505   2.692
  195MOL    H12 7404   6.500   6.496   2.596
  195MOL    H13 7405   6.458   6.409   2.744
  195MOL    C15 7406   6.015   6.649   2.484
  195MOL    H14 7407   5.908   6.644   2.498
  195MOL    C16 7408   6.213   6.863   2.884
  195MOL    H15 7409   6.163   6.793   2.816
  195MOL    H16 7410   6.184   6.965   2.860
  196MOL     O1 7411   5.484   6.976   2.125
  196MOL     O2 7412   5.137   6.717   2.448
  196MOL     N1 7413   5.360   6.793   2.164
  196MOL    H17 7414   5.388   6.759   2.073
  196MOL     N2 7415   5.277   6.891   2.416
  196MOL     N3 7416   4.957   7.064   2.153
  196MOL     H1 7417   4.892   7.135   2.184
  196MOL     C1 7418   5.407   6.917   2.198
  196MOL     C2 7419   5.219   6.773   2.376
  196MOL     C3 7420   5.102   6.959   2.018
  196MOL     C4 7421   5.250   6.724   2.234
  196MOL     H2 7422   5.280   6.619   2.245
  196MOL     C5 7423   5.184   7.044   1.809
  196MOL     H3 7424   5.244   7.033   1.720
  196MOL     C6 7425   5.029   7.073   2.036
  196MOL     C7 7426   5.073   6.871   2.127
  196MOL     C8 7427   5.371   6.971   2.336
  196MOL     H4 7428   5.465   6.973   2.391
  196MOL     C9 7429   5.182   6.941   1.905
  196MOL     H5 7430   5.240   6.851   1.891
  196MOL    C10 7431   5.108   7.161   1.827
  196MOL     H6 7432   5.110   7.238   1.752
  196MOL    C11 7433   4.983   6.937   2.210
  196MOL     H7 7434   4.936   6.905   2.302
  196MOL    C12 7435   5.218   6.976   2.519
  196MOL     H8 7436   5.251   6.940   2.617
  196MOL     H9 7437   5.108   6.971   2.513
  196MOL    C13 7438   5.267   7.117   2.489
  196MOL    H10 7439   5.189   7.192   2.505
  196MOL    H11 7440   5.353   7.140   2.553
  196MOL    C14 7441   5.121   6.730   2.151
  196MOL    H12 7442   5.138   6.681   2.055
  196MOL    H13 7443   5.042   6.673   2.202
  196MOL    C15 7444   5.029   7.177   1.943
  196MOL    H14 7445   4.970   7.267   1.957
  196MOL    C16 7446   5.313   7.112   2.342
  196MOL    H15 7447   5.227   7.121   2.275
  196MOL    H16 7448   5.387   7.189   2.319
  197MOL     O1 7449   5.417   7.733   2.125
  197MOL     O2 7450   5.815   7.563   2.448
  197MOL     N1 7451   5.637   7.718   2.164
  197MOL    H17 7452   5.653   7.759   2.073
  197MOL     N2 7453   5.594   7.597   2.416
  197MOL     N3 7454   5.605   7.234   2.153
  197MOL     H1 7455   5.575   7.142   2.184
  197MOL     C1 7456   5.507   7.697   2.198
  197MOL     C2 7457   5.726   7.606   2.376
  197MOL     C3 7458   5.623   7.412   2.018
  197MOL     C4 7459   5.753   7.657   2.234
  197MOL     H2 7460   5.828   7.735   2.244
  197MOL     C5 7461   5.509   7.441   1.809
  197MOL     H3 7462   5.488   7.498   1.720
  197MOL     C6 7463   5.561   7.291   2.036
  197MOL     C7 7464   5.714   7.431   2.127
  197MOL     C8 7465   5.478   7.639   2.336
  197MOL     H4 7466   5.430   7.719   2.391
  197MOL     C9 7467   5.598   7.490   1.905
  197MOL     H5 7468   5.648   7.585   1.891
  197MOL    C10 7469   5.446   7.316   1.827
  197MOL     H6 7470   5.377   7.279   1.752
  197MOL    C11 7471   5.701   7.319   2.210
  197MOL     H7 7472   5.753   7.295   2.302
  197MOL    C12 7473   5.551   7.504   2.519
  197MOL     H8 7474   5.565   7.550   2.617
  197MOL     H9 7475   5.609   7.411   2.512
  197MOL    C13 7476   5.403   7.476   2.489
  197MOL    H10 7477   5.378   7.371   2.505
  197MOL    H11 7478   5.341   7.540   2.553
  197MOL    C14 7479   5.812   7.542   2.151
  197MOL    H12 7480   5.846   7.582   2.055
  197MOL    H13 7481   5.900   7.503   2.202
  197MOL    C15 7482   5.471   7.239   1.943
  197MOL    H14 7483   5.422   7.144   1.957
  197MOL    C16 7484   5.385   7.518   2.343
  197MOL    H15 7485   5.420   7.439   2.275
  197MOL    H16 7486   5.281   7.544   2.319
  198MOL     O1 7487   4.795   7.297   2.125
  198MOL     O2 7488   4.743   7.727   2.448
  198MOL     N1 7489   4.698   7.496   2.164
  198MOL    H17 7490   4.655   7.489   2.073
  198MOL     N2 7491   4.824   7.519   2.416
  198MOL     N3 7492   5.134   7.710   2.152
  198MOL     H1 7493   5.228   7.730   2.184
  198MOL     C1 7494   4.781   7.393   2.198
  198MOL     C2 7495   4.751   7.629   2.376
  198MOL     C3 7496   4.971   7.636   2.018
  198MOL     C4 7497   4.693   7.626   2.234
  198MOL     H2 7498   4.587   7.653   2.245
  198MOL     C5 7499   5.003   7.523   1.809
  198MOL     H3 7500   4.963   7.476   1.720
  198MOL     C6 7501   5.106   7.642   2.036
  198MOL     C7 7502   4.909   7.706   2.127
  198MOL     C8 7503   4.846   7.398   2.336
  198MOL     H4 7504   4.801   7.315   2.391
  198MOL     C9 7505   4.915   7.576   1.905
  198MOL     H5 7506   4.808   7.572   1.891
  198MOL    C10 7507   5.142   7.531   1.827
  198MOL     H6 7508   5.208   7.490   1.752
  198MOL    C11 7509   5.012   7.750   2.210
  198MOL     H7 7510   0.522   0.040   2.302
  198MOL    C12 7511   4.927   7.528   2.519
  198MOL     H8 7512   4.880   7.517   2.617
  198MOL     H9 7513   4.978   7.625   2.512
  198MOL    C13 7514   5.025   7.414   2.489
  198MOL    H10 7515   5.128   7.444   2.505
  198MOL    H11 7516   5.001   7.328   2.553
  198MOL    C14 7517   4.763   7.735   2.151
  198MOL    H12 7518   4.712   7.744   2.055
  198MOL    H13 7519   0.269   0.064   2.202
  198MOL    C15 7520   5.196   7.591   1.943
  198MOL    H14 7521   5.303   7.596   1.957
  198MOL    C16 7522   4.998   7.378   2.342
  198MOL    H15 7523   5.049   7.447   2.275
  198MOL    H16 7524   5.027   7.275   2.319
  199MOL     O1 7525   5.728   7.264   3.748
  199MOL     O2 7526   6.074   7.523   4.072
  199MOL     N1 7527   5.851   7.447   3.788
  199MOL    H17 7528   5.823   7.481   3.696
  199MOL     N2 7529   5.934   7.349   4.040
  199MOL     N3 7530   6.254   7.176   3.776
  199MOL     H1 7531   6.319   7.104   3.808
  199MOL     C1 7532   5.804   7.323   3.822
  199MOL     C2 7533   5.992   7.467   4.000
  199MOL     C3 7534   6.109   7.281   3.641
  199MOL     C4 7535   5.961   7.516   3.858
  199MOL     H2 7536   5.931   7.621   3.868
  199MOL     C5 7537   6.027   7.196   3.433
  199MOL     H3 7538   5.967   7.207   3.344
  199MOL     C6 7539   6.182   7.167   3.660
  199MOL     C7 7540   6.138   7.369   3.751
  199MOL     C8 7541   5.840   7.269   3.960
  199MOL     H4 7542   5.746   7.267   4.015
  199MOL     C9 7543   6.029   7.299   3.528
  199MOL     H5 7544   5.971   7.389   3.515
  199MOL    C10 7545   6.103   7.079   3.451
  199MOL     H6 7546   6.101   7.002   3.375
  199MOL    C11 7547   6.228   7.302   3.833
  199MOL     H7 7548   6.275   7.335   3.925
  199MOL    C12 7549   5.993   7.264   4.143
  199MOL     H8 7550   5.959   7.300   4.240
  199MOL     H9 7551   6.102   7.269   4.136
  199MOL    C13 7552   5.944   7.123   4.113
  199MOL    H10 7553   6.022   7.048   4.129
  199MOL    H11 7554   5.857   7.100   4.177
  199MOL    C14 7555   6.091   7.510   3.775
  199MOL    H12 7556   6.073   7.559   3.679
  199MOL    H13 7557   6.169   7.567   3.826
  199MOL    C15 7558   6.182   7.063   3.566
  199MOL    H14 7559   6.241   6.973   3.581
  199MOL    C16 7560   5.898   7.128   3.966
  199MOL    H15 7561   5.984   7.119   3.898
  199MOL    H16 7562   5.824   7.051   3.942
  200MOL     O1 7563   5.794   6.507   3.748
  200MOL     O2 7564   5.396   6.677   4.072
  200MOL     N1 7565   5.574   6.522   3.788
  200MOL    H17 7566   5.558   6.481   3.696
  200MOL     N2 7567   5.617   6.643   4.040
  200MOL     N3 7568   5.606   7.006   3.776
  200MOL     H1 7569   5.636   7.098   3.808
  200MOL     C1 7570   5.704   6.543   3.822
  200MOL     C2 7571   5.486   6.634   4.000
  200MOL     C3 7572   5.588   6.828   3.641
  200MOL     C4 7573   5.458   6.583   3.858
  200MOL     H2 7574   5.383   6.505   3.868
  200MOL     C5 7575   5.702   6.800   3.433
  200MOL     H3 7576   5.723   6.742   3.344
  200MOL     C6 7577   5.651   6.949   3.660
  200MOL     C7 7578   5.498   6.809   3.751
  200MOL     C8 7579   5.733   6.601   3.960
  200MOL     H4 7580   5.782   6.521   4.015
  200MOL     C9 7581   5.613   6.750   3.528
  200MOL     H5 7582   5.563   6.655   3.515
  200MOL    C10 7583   5.765   6.924   3.451
  200MOL     H6 7584   5.834   6.961   3.375
  200MOL    C11 7585   5.510   6.921   3.833
  200MOL     H7 7586   5.458   6.945   3.925
  200MOL    C12 7587   5.660   6.736   4.143
  200MOL     H8 7588   5.647   6.690   4.240
  200MOL     H9 7589   5.602   6.829   4.136
  200MOL    C13 7590   5.808   6.764   4.113
  200MOL    H10 7591   5.833   6.869   4.129
  200MOL    H11 7592   5.870   6.701   4.177
  200MOL    C14 7593   5.400   6.698   3.775
  200MOL    H12 7594   5.366   6.658   3.679
  200MOL    H13 7595   5.311   6.737   3.826
  200MOL    C15 7596   5.740   7.000   3.566
  200MOL    H14 7597   5.789   7.096   3.581
  200MOL    C16 7598   5.826   6.722   3.966
  200MOL    H15 7599   5.791   6.801   3.898
  200MOL    H16 7600   5.930   6.697   3.942
  201MOL     O1 7601   6.416   6.943   3.748
  201MOL     O2 7602   6.468   6.513   4.072
  201MOL     N1 7603   6.513   6.744   3.788
  201MOL    H17 7604   6.557   6.751   3.696
  201MOL     N2 7605   6.387   6.721   4.040
  201MOL     N3 7606   6.077   6.530   3.776
  201MOL     H1 7607   5.983   6.510   3.808
  201MOL     C1 7608   6.430   6.847   3.822
  201MOL     C2 7609   6.460   6.612   4.000
  201MOL     C3 7610   6.240   6.604   3.641
  201MOL     C4 7611   6.518   6.614   3.858
  201MOL     H2 7612   6.624   6.587   3.868
  201MOL     C5 7613   6.208   6.717   3.433
  201MOL     H3 7614   6.248   6.764   3.344
  201MOL     C6 7615   6.105   6.597   3.660
  201MOL     C7 7616   6.302   6.534   3.751
  201MOL     C8 7617   6.365   6.842   3.960
  201MOL     H4 7618   6.410   6.925   4.015
  201MOL     C9 7619   6.296   6.664   3.528
  201MOL     H5 7620   6.403   6.669   3.515
  201MOL    C10 7621   6.069   6.709   3.451
  201MOL     H6 7622   6.003   6.750   3.375
  201MOL    C11 7623   6.200   6.490   3.833
  201MOL     H7 7624   6.205   6.433   3.926
  201MOL    C12 7625   6.284   6.712   4.143
  201MOL     H8 7626   6.332   6.723   4.240
  201MOL     H9 7627   6.233   6.615   4.136
  201MOL    C13 7628   6.186   6.826   4.113
  201MOL    H10 7629   6.083   6.796   4.129
  201MOL    H11 7630   6.210   6.912   4.177
  201MOL    C14 7631   6.448   6.505   3.775
  201MOL    H12 7632   6.499   6.496   3.679
  201MOL    H13 7633   6.458   6.409   3.826
  201MOL    C15 7634   6.015   6.649   3.566
  201MOL    H14 7635   5.908   6.644   3.581
  201MOL    C16 7636   6.213   6.862   3.966
  201MOL    H15 7637   6.163   6.793   3.898
  201MOL    H16 7638   6.184   6.965   3.942
  202MOL     O1 7639   5.484   6.976   3.207
  202MOL     O2 7640   5.137   6.717   3.530
  202MOL     N1 7641   5.360   6.793   3.247
  202MOL    H17 7642   5.388   6.759   3.155
  202MOL     N2 7643   5.277   6.891   3.498
  202MOL     N3 7644   4.957   7.063   3.235
  202MOL     H1 7645   4.892   7.135   3.267
  202MOL     C1 7646   5.408   6.917   3.281
  202MOL     C2 7647   5.219   6.773   3.459
  202MOL     C3 7648   5.102   6.959   3.100
  202MOL     C4 7649   5.250   6.724   3.316
  202MOL     H2 7650   5.280   6.619   3.327
  202MOL     C5 7651   5.184   7.044   2.892
  202MOL     H3 7652   5.244   7.033   2.803
  202MOL     C6 7653   5.029   7.073   3.119
  202MOL     C7 7654   5.073   6.871   3.210
  202MOL     C8 7655   5.371   6.971   3.419
  202MOL     H4 7656   5.465   6.973   3.474
  202MOL     C9 7657   5.182   6.941   2.987
  202MOL     H5 7658   5.240   6.851   2.973
  202MOL    C10 7659   5.108   7.161   2.910
  202MOL     H6 7660   5.110   7.238   2.834
  202MOL    C11 7661   4.983   6.937   3.292
  202MOL     H7 7662   4.936   6.905   3.384
  202MOL    C12 7663   5.218   6.976   3.601
  202MOL     H8 7664   5.251   6.940   3.699
  202MOL     H9 7665   5.108   6.971   3.595
  202MOL    C13 7666   5.267   7.117   3.571
  202MOL    H10 7667   5.189   7.192   3.588
  202MOL    H11 7668   5.353   7.140   3.636
  202MOL    C14 7669   5.121   6.730   3.233
  202MOL    H12 7670   5.138   6.681   3.138
  202MOL    H13 7671   5.042   6.673   3.285
  202MOL    C15 7672   5.029   7.177   3.025
  202MOL    H14 7673   4.970   7.267   3.040
  202MOL    C16 7674   5.313   7.112   3.425
  202MOL    H15 7675   5.227   7.121   3.357
  202MOL    H16 7676   5.387   7.189   3.401
  203MOL     O1 7677   5.417   7.734   3.207
  203MOL     O2 7678   5.815   7.563   3.530
  203MOL     N1 7679   5.637   7.718   3.247
  203MOL    H17 7680   5.653   7.759   3.155
  203MOL     N2 7681   5.594   7.597   3.498
  203MOL     N3 7682   5.605   7.234   3.235
  203MOL     H1 7683   5.575   7.142   3.267
  203MOL     C1 7684   5.507   7.697   3.281
  203MOL     C2 7685   5.726   7.606   3.459
  203MOL     C3 7686   5.623   7.412   3.100
  203MOL     C4 7687   5.753   7.657   3.316
  203MOL     H2 7688   5.828   7.736   3.327
  203MOL     C5 7689   5.509   7.440   2.892
  203MOL     H3 7690   5.488   7.498   2.803
  203MOL     C6 7691   5.561   7.291   3.119
  203MOL     C7 7692   5.714   7.431   3.210
  203MOL     C8 7693   5.478   7.639   3.419
  203MOL     H4 7694   5.430   7.719   3.474
  203MOL     C9 7695   5.598   7.490   2.987
  203MOL     H5 7696   5.648   7.585   2.973
  203MOL    C10 7697   5.445   7.316   2.910
  203MOL     H6 7698   5.377   7.279   2.834
  203MOL    C11 7699   5.701   7.319   3.292
  203MOL     H7 7700   5.753   7.296   3.384
  203MOL    C12 7701   5.551   7.504   3.601
  203MOL     H8 7702   5.565   7.550   3.699
  203MOL     H9 7703   5.609   7.411   3.595
  203MOL    C13 7704   5.403   7.476   3.572
  203MOL    H10 7705   5.378   7.371   3.588
  203MOL    H11 7706   5.341   7.540   3.636
  203MOL    C14 7707   5.812   7.542   3.233
  203MOL    H12 7708   5.846   7.582   3.138
  203MOL    H13 7709   5.900   7.503   3.285
  203MOL    C15 7710   5.471   7.240   3.025
  203MOL    H14 7711   5.422   7.144   3.040
  203MOL    C16 7712   5.385   7.518   3.425
  203MOL    H15 7713   5.420   7.439   3.357
  203MOL    H16 7714   5.281   7.544   3.401
  204MOL     O1 7715   4.794   7.297   3.207
  204MOL     O2 7716   4.743   7.727   3.530
  204MOL     N1 7717   4.698   7.496   3.247
  204MOL    H17 7718   4.655   7.489   3.155
  204MOL     N2 7719   4.824   7.519   3.498
  204MOL     N3 7720   5.134   7.710   3.235
  204MOL     H1 7721   5.228   7.730   3.267
  204MOL     C1 7722   4.781   7.393   3.281
  204MOL     C2 7723   4.751   7.629   3.459
  204MOL     C3 7724   4.970   7.636   3.100
  204MOL     C4 7725   4.693   7.626   3.316
  204MOL     H2 7726   4.587   7.652   3.327
  204MOL     C5 7727   5.003   7.523   2.892
  204MOL     H3 7728   4.963   7.476   2.803
  204MOL     C6 7729   5.106   7.642   3.119
  204MOL     C7 7730   4.909   7.706   3.210
  204MOL     C8 7731   4.846   7.398   3.419
  204MOL     H4 7732   4.801   7.316   3.474
  204MOL     C9 7733   4.915   7.576   2.987
  204MOL     H5 7734   4.808   7.572   2.973
  204MOL    C10 7735   5.142   7.531   2.910
  204MOL     H6 7736   5.208   7.490   2.834
  204MOL    C11 7737   5.011   7.750   3.292
  204MOL     H7 7738   0.522   0.040   3.384
  204MOL    C12 7739   4.927   7.528   3.601
  204MOL     H8 7740   4.879   7.517   3.699
  204MOL     H9 7741   4.978   7.625   3.595
  204MOL    C13 7742   5.025   7.414   3.572
  204MOL    H10 7743   5.128   7.444   3.588
  204MOL    H11 7744   5.001   7.329   3.636
  204MOL    C14 7745   4.763   7.735   3.233
  204MOL    H12 7746   4.712   7.744   3.138
  204MOL    H13 7747   0.269   0.064   3.285
  204MOL    C15 7748   5.196   7.591   3.025
  204MOL    H14 7749   5.303   7.596   3.040
  204MOL    C16 7750   4.998   7.378   3.425
  204MOL    H15 7751   5.049   7.447   3.357
  204MOL    H16 7752   5.027   7.275   3.401
  205MOL     O1 7753   5.728   7.264   4.831
  205MOL     O2 7754   6.074   7.523   5.154
  205MOL     N1 7755   5.851   7.447   4.870
  205MOL    H17 7756   5.823   7.481   4.779
  205MOL     N2 7757   5.934   7.349   5.122
  205MOL     N3 7758   6.254   7.176   4.859
  205MOL     H1 7759   6.319   7.104   4.890
  205MOL     C1 7760   5.804   7.323   4.905
  205MOL     C2 7761   5.992   7.467   5.082
  205MOL     C3 7762   6.109   7.281   4.724
  205MOL     C4 7763   5.961   7.516   4.940
  205MOL     H2 7764   5.931   7.621   4.951
  205MOL     C5 7765   6.027   7.196   4.515
  205MOL     H3 7766   5.967   7.207   4.426
  205MOL     C6 7767   6.182   7.167   4.742
  205MOL     C7 7768   6.138   7.369   4.833
  205MOL     C8 7769   5.840   7.269   5.043
  205MOL     H4 7770   5.746   7.267   5.097
  205MOL     C9 7771   6.029   7.299   4.611
  205MOL     H5 7772   5.972   7.389   4.597
  205MOL    C10 7773   6.103   7.079   4.533
  205MOL     H6 7774   6.101   7.002   4.458
  205MOL    C11 7775   6.228   7.302   4.916
  205MOL     H7 7776   6.275   7.335   5.008
  205MOL    C12 7777   5.993   7.265   5.225
  205MOL     H8 7778   5.960   7.300   5.323
  205MOL     H9 7779   6.102   7.269   5.219
  205MOL    C13 7780   5.944   7.123   5.195
  205MOL    H10 7781   6.022   7.048   5.212
  205MOL    H11 7782   5.857   7.100   5.260
  205MOL    C14 7783   6.091   7.510   4.857
  205MOL    H12 7784   6.073   7.559   4.761
  205MOL    H13 7785   6.169   7.567   4.909
  205MOL    C15 7786   6.182   7.063   4.649
  205MOL    H14 7787   6.241   6.973   4.663
  205MOL    C16 7788   5.898   7.128   5.049
  205MOL    H15 7789   5.984   7.119   4.981
  205MOL    H16 7790   5.824   7.051   5.025
  206MOL     O1 7791   5.794   6.507   4.831
  206MOL     O2 7792   5.396   6.677   5.154
  206MOL     N1 7793   5.574   6.522   4.870
  206MOL    H17 7794   5.558   6.481   4.779
  206MOL     N2 7795   5.617   6.643   5.122
  206MOL     N3 7796   5.606   7.006   4.859
  206MOL     H1 7797   5.636   7.099   4.890
  206MOL     C1 7798   5.704   6.543   4.905
  206MOL     C2 7799   5.486   6.634   5.082
  206MOL     C3 7800   5.588   6.828   4.724
  206MOL     C4 7801   5.458   6.583   4.940
  206MOL     H2 7802   5.383   6.505   4.951
  206MOL     C5 7803   5.702   6.800   4.515
  206MOL     H3 7804   5.723   6.742   4.426
  206MOL     C6 7805   5.651   6.949   4.742
  206MOL     C7 7806   5.498   6.809   4.833
  206MOL     C8 7807   5.733   6.601   5.043
  206MOL     H4 7808   5.782   6.521   5.097
  206MOL     C9 7809   5.613   6.750   4.611
  206MOL     H5 7810   5.563   6.655   4.597
  206MOL    C10 7811   5.765   6.924   4.533
  206MOL     H6 7812   5.834   6.961   4.458
  206MOL    C11 7813   5.510   6.921   4.916
  206MOL     H7 7814   5.458   6.945   5.008
  206MOL    C12 7815   5.660   6.736   5.225
  206MOL     H8 7816   5.646   6.690   5.323
  206MOL     H9 7817   5.602   6.829   5.218
  206MOL    C13 7818   5.808   6.764   5.195
  206MOL    H10 7819   5.833   6.869   5.212
  206MOL    H11 7820   5.870   6.700   5.260
  206MOL    C14 7821   5.399   6.698   4.857
  206MOL    H12 7822   5.366   6.658   4.761
  206MOL    H13 7823   5.311   6.737   4.909
  206MOL    C15 7824   5.740   7.000   4.649
  206MOL    H14 7825   5.789   7.096   4.663
  206MOL    C16 7826   5.826   6.722   5.049
  206MOL    H15 7827   5.791   6.801   4.981
  206MOL    H16 7828   5.930   6.697   5.025
  207MOL     O1 7829   6.416   6.943   4.831
  207MOL     O2 7830   6.468   6.513   5.154
  207MOL     N1 7831   6.513   6.744   4.870
  207MOL    H17 7832   6.557   6.751   4.779
  207MOL     N2 7833   6.387   6.721   5.122
  207MOL     N3 7834   6.077   6.530   4.859
  207MOL     H1 7835   5.983   6.510   4.890
  207MOL     C1 7836   6.430   6.847   4.905
  207MOL     C2 7837   6.460   6.612   5.082
  207MOL     C3 7838   6.240   6.604   4.724
  207MOL     C4 7839   6.518   6.614   4.940
  207MOL     H2 7840   6.624   6.587   4.951
  207MOL     C5 7841   6.208   6.717   4.515
  207MOL     H3 7842   6.248   6.764   4.426
  207MOL     C6 7843   6.105   6.597   4.742
  207MOL     C7 7844   6.302   6.534   4.833
  207MOL     C8 7845   6.365   6.842   5.043
  207MOL     H4 7846   6.410   6.925   5.098
  207MOL     C9 7847   6.296   6.664   4.611
  207MOL     H5 7848   6.403   6.668   4.597
  207MOL    C10 7849   6.069   6.709   4.533
  207MOL     H6 7850   6.003   6.750   4.458
  207MOL    C11 7851   6.200   6.490   4.916
  207MOL     H7 7852   6.205   6.433   5.008
  207MOL    C12 7853   6.284   6.712   5.225
  207MOL     H8 7854   6.332   6.723   5.323
  207MOL     H9 7855   6.233   6.615   5.218
  207MOL    C13 7856   6.186   6.826   5.195
  207MOL    H10 7857   6.083   6.796   5.212
  207MOL    H11 7858   6.210   6.912   5.260
  207MOL    C14 7859   6.448   6.505   4.857
  207MOL    H12 7860   6.500   6.496   4.761
  207MOL    H13 7861   6.458   6.409   4.909
  207MOL    C15 7862   6.015   6.649   4.649
  207MOL    H14 7863   5.908   6.644   4.663
  207MOL    C16 7864   6.213   6.863   5.049
  207MOL    H15 7865   6.163   6.793   4.981
  207MOL    H16 7866   6.184   6.965   5.025
  208MOL     O1 7867   5.484   6.976   4.290
  208MOL     O2 7868   5.137   6.717   4.613
  208MOL     N1 7869   5.360   6.793   4.329
  208MOL    H17 7870   5.388   6.759   4.238
  208MOL     N2 7871   5.277   6.891   4.581
  208MOL     N3 7872   4.957   7.064   4.318
  208MOL     H1 7873   4.892   7.135   4.349
  208MOL     C1 7874   5.407   6.917   4.363
  208MOL     C2 7875   5.219   6.773   4.541
  208MOL     C3 7876   5.102   6.959   4.183
  208MOL     C4 7877   5.250   6.724   4.399
  208MOL     H2 7878   5.280   6.619   4.410
  208MOL     C5 7879   5.184   7.044   3.974
  208MOL     H3 7880   5.244   7.033   3.885
  208MOL     C6 7881   5.029   7.073   4.201
  208MOL     C7 7882   5.073   6.871   4.292
  208MOL     C8 7883   5.371   6.971   4.501
  208MOL     H4 7884   5.465   6.973   4.556
  208MOL     C9 7885   5.182   6.941   4.070
  208MOL     H5 7886   5.240   6.851   4.056
  208MOL    C10 7887   5.108   7.161   3.992
  208MOL     H6 7888   5.110   7.238   3.917
  208MOL    C11 7889   4.983   6.937   4.375
  208MOL     H7 7890   4.936   6.905   4.467
  208MOL    C12 7891   5.218   6.976   4.684
  208MOL     H8 7892   5.251   6.940   4.782
  208MOL     H9 7893   5.108   6.971   4.678
  208MOL    C13 7894   5.267   7.117   4.654
  208MOL    H10 7895   5.189   7.192   4.670
  208MOL    H11 7896   5.353   7.140   4.718
  208MOL    C14 7897   5.121   6.730   4.316
  208MOL    H12 7898   5.138   6.681   4.220
  208MOL    H13 7899   5.042   6.673   4.367
  208MOL    C15 7900   5.029   7.177   4.108
  208MOL    H14 7901   4.970   7.267   4.122
  208MOL    C16 7902   5.313   7.112   4.507
  208MOL    H15 7903   5.227   7.121   4.440
  208MOL    H16 7904   5.387   7.189   4.484
  209MOL     O1 7905   5.417   7.733   4.290
  209MOL     O2 7906   5.815   7.563   4.613
  209MOL     N1 7907   5.637   7.718   4.329
  209MOL    H17 7908   5.653   7.759   4.238
  209MOL     N2 7909   5.594   7.597   4.581
  209MOL     N3 7910   5.605   7.234   4.318
  209MOL     H1 7911   5.575   7.142   4.349
  209MOL     C1 7912   5.507   7.697   4.363
  209MOL     C2 7913   5.726   7.606   4.541
  209MOL     C3 7914   5.623   7.412   4.183
  209MOL     C4 7915   5.753   7.657   4.399
  209MOL     H2 7916   5.828   7.735   4.409
  209MOL     C5 7917   5.509   7.441   3.974
  209MOL     H3 7918   5.488   7.498   3.885
  209MOL     C6 7919   5.561   7.291   4.201
  209MOL     C7 7920   5.714   7.431   4.292
  209MOL     C8 7921   5.478   7.639   4.501
  209MOL     H4 7922   5.430   7.719   4.556
  209MOL     C9 7923   5.598   7.490   4.070
  209MOL     H5 7924   5.648   7.585   4.056
  209MOL    C10 7925   5.446   7.316   3.992
  209MOL     H6 7926   5.377   7.279   3.917
  209MOL    C11 7927   5.701   7.319   4.375
  209MOL     H7 7928   5.753   7.295   4.467
  209MOL    C12 7929   5.551   7.504   4.684
  209MOL     H8 7930   5.565   7.550   4.782
  209MOL     H9 7931   5.609   7.411   4.677
  209MOL    C13 7932   5.403   7.476   4.654
  209MOL    H10 7933   5.378   7.371   4.670
  209MOL    H11 7934   5.341   7.540   4.718
  209MOL    C14 7935   5.812   7.542   4.316
  209MOL    H12 7936   5.846   7.582   4.220
  209MOL    H13 7937   5.900   7.503   4.367
  209MOL    C15 7938   5.471   7.239   4.108
  209MOL    H14 7939   5.422   7.144   4.122
  209MOL    C16 7940   5.385   7.518   4.508
  209MOL    H15 7941   5.420   7.439   4.440
  209MOL    H16 7942   5.281   7.544   4.484
  210MOL     O1 7943   4.795   7.297   4.290
  210MOL     O2 7944   4.743   7.727   4.613
  210MOL     N1 7945   4.698   7.496   4.329
  210MOL    H17 7946   4.655   7.489   4.238
  210MOL     N2 7947   4.824   7.519   4.581
  210MOL     N3 7948   5.134   7.710   4.317
  210MOL     H1 7949   5.228   7.730   4.349
  210MOL     C1 7950   4.781   7.393   4.363
  210MOL     C2 7951   4.751   7.629   4.541
  210MOL     C3 7952   4.971   7.636   4.183
  210MOL     C4 7953   4.693   7.626   4.399
  210MOL     H2 7954   4.587   7.653   4.410
  210MOL     C5 7955   5.003   7.523   3.974
  210MOL     H3 7956   4.963   7.476   3.885
  210MOL     C6 7957   5.106   7.642   4.201
  210MOL     C7 7958   4.909   7.706   4.292
  210MOL     C8 7959   4.846   7.398   4.501
  210MOL     H4 7960   4.801   7.315   4.556
  210MOL     C9 7961   4.915   7.576   4.070
  210MOL     H5 7962   4.808   7.572   4.056
  210MOL    C10 7963   5.142   7.531   3.992
  210MOL     H6 7964   5.208   7.490   3.917
  210MOL    C11 7965   5.012   7.750   4.375
  210MOL     H7 7966   0.522   0.040   4.467
  210MOL    C12 7967   4.927   7.528   4.684
  210MOL     H8 7968   4.880   7.517   4.782
  210MOL     H9 7969   4.978   7.625   4.677
  210MOL    C13 7970   5.025   7.414   4.654
  210MOL    H10 7971   5.128   7.444   4.670
  210MOL    H11 7972   5.001   7.328   4.718
  210MOL    C14 7973   4.763   7.735   4.316
  210MOL    H12 7974   4.712   7.744   4.220
  210MOL    H13 7975   0.269   0.064   4.367
  210MOL    C15 7976   5.196   7.591   4.108
  210MOL    H14 7977   5.303   7.596   4.122
  210MOL    C16 7978   4.998   7.378   4.507
  210MOL    H15 7979   5.049   7.447   4.440
  210MOL    H16 7980   5.027   7.275   4.484
  211MOL     O1 7981   5.728   7.264   5.913
  211MOL     O2 7982   6.074   7.523   6.237
  211MOL     N1 7983   5.851   7.447   5.953
  211MOL    H17 7984   5.823   7.481   5.861
  211MOL     N2 7985   5.934   7.349   6.205
  211MOL     N3 7986   6.254   7.176   5.941
  211MOL     H1 7987   6.319   7.104   5.973
  211MOL     C1 7988   5.804   7.323   5.987
  211MOL     C2 7989   5.992   7.467   6.165
  211MOL     C3 7990   6.109   7.281   5.806
  211MOL     C4 7991   5.961   7.516   6.023
  211MOL     H2 7992   5.931   7.621   6.033
  211MOL     C5 7993   6.027   7.196   5.598
  211MOL     H3 7994   5.967   7.207   5.509
  211MOL     C6 7995   6.182   7.167   5.825
  211MOL     C7 7996   6.138   7.369   5.916
  211MOL     C8 7997   5.840   7.269   6.125
  211MOL     H4 7998   5.746   7.267   6.180
  211MOL     C9 7999   6.029   7.299   5.693
  211MOL     H5 8000   5.971   7.389   5.680
  211MOL    C10 8001   6.103   7.079   5.616
  211MOL     H6 8002   6.101   7.002   5.540
  211MOL    C11 8003   6.228   7.302   5.998
  211MOL     H7 8004   6.275   7.335   6.090
  211MOL    C12 8005   5.993   7.264   6.308
  211MOL     H8 8006   5.959   7.300   6.405
  211MOL     H9 8007   6.102   7.269   6.301
  211MOL    C13 8008   5.944   7.123   6.278
  211MOL    H10 8009   6.022   7.048   6.294
  211MOL    H11 8010   5.857   7.100   6.342
  211MOL    C14 8011   6.091   7.510   5.940
  211MOL    H12 8012   6.073   7.559   5.844
  211MOL    H13 8013   6.169   7.567   5.991
  211MOL    C15 8014   6.182   7.063   5.731
  211MOL    H14 8015   6.241   6.973   5.746
  211MOL    C16 8016   5.898   7.128   6.131
  211MOL    H15 8017   5.984   7.119   6.063
  211MOL    H16 8018   5.824   7.051   6.107
  212MOL     O1 8019   5.794   6.507   5.913
  212MOL     O2 8020   5.396   6.677   6.237
  212MOL     N1 8021   5.574   6.522   5.953
  212MOL    H17 8022   5.558   6.481   5.861
  212MOL     N2 8023   5.617   6.643   6.205
  212MOL     N3 8024   5.606   7.006   5.941
  212MOL     H1 8025   5.636   7.098   5.973
  212MOL     C1 8026   5.704   6.543   5.987
  212MOL     C2 8027   5.486   6.634   6.165
  212MOL     C3 8028   5.588   6.828   5.806
  212MOL     C4 8029   5.458   6.583   6.023
  212MOL     H2 8030   5.383   6.505   6.033
  212MOL     C5 8031   5.702   6.800   5.598
  212MOL     H3 8032   5.723   6.742   5.509
  212MOL     C6 8033   5.651   6.949   5.825
  212MOL     C7 8034   5.498   6.809   5.916
  212MOL     C8 8035   5.733   6.601   6.125
  212MOL     H4 8036   5.782   6.521   6.180
  212MOL     C9 8037   5.613   6.750   5.693
  212MOL     H5 8038   5.563   6.655   5.680
  212MOL    C10 8039   5.765   6.924   5.616
  212MOL     H6 8040   5.834   6.961   5.540
  212MOL    C11 8041   5.510   6.921   5.998
  212MOL     H7 8042   5.458   6.945   6.090
  212MOL    C12 8043   5.660   6.736   6.308
  212MOL     H8 8044   5.647   6.690   6.405
  212MOL     H9 8045   5.602   6.829   6.301
  212MOL    C13 8046   5.808   6.764   6.278
  212MOL    H10 8047   5.833   6.869   6.294
  212MOL    H11 8048   5.870   6.701   6.342
  212MOL    C14 8049   5.400   6.698   5.940
  212MOL    H12 8050   5.366   6.658   5.844
  212MOL    H13 8051   5.311   6.737   5.991
  212MOL    C15 8052   5.740   7.000   5.731
  212MOL    H14 8053   5.789   7.096   5.746
  212MOL    C16 8054   5.826   6.722   6.131
  212MOL    H15 8055   5.791   6.801   6.063
  212MOL    H16 8056   5.930   6.697   6.107
  213MOL     O1 8057   6.416   6.943   5.913
  213MOL     O2 8058   6.468   6.513   6.237
  213MOL     N1 8059   6.513   6.744   5.953
  213MOL    H17 8060   6.557   6.751   5.861
  213MOL     N2 8061   6.387   6.721   6.205
  213MOL     N3 8062   6.077   6.530   5.941
  213MOL     H1 8063   5.983   6.510   5.973
  213MOL     C1 8064   6.430   6.847   5.987
  213MOL     C2 8065   6.460   6.612   6.165
  213MOL     C3 8066   6.240   6.604   5.806
  213MOL     C4 8067   6.518   6.614   6.023
  213MOL     H2 8068   6.624   6.587   6.033
  213MOL     C5 8069   6.208   6.717   5.598
  213MOL     H3 8070   6.248   6.764   5.509
  213MOL     C6 8071   6.105   6.597   5.825
  213MOL     C7 8072   6.302   6.534   5.916
  213MOL     C8 8073   6.365   6.842   6.125
  213MOL     H4 8074   6.410   6.925   6.180
  213MOL     C9 8075   6.296   6.664   5.693
  213MOL     H5 8076   6.403   6.669   5.680
  213MOL    C10 8077   6.069   6.709   5.616
  213MOL     H6 8078   6.003   6.750   5.540
  213MOL    C11 8079   6.200   6.490   5.998
  213MOL     H7 8080   6.205   6.433   6.091
  213MOL    C12 8081   6.284   6.712   6.308
  213MOL     H8 8082   6.332   6.723   6.405
  213MOL     H9 8083   6.233   6.615   6.301
  213MOL    C13 8084   6.186   6.826   6.278
  213MOL    H10 8085   6.083   6.796   6.294
  213MOL    H11 8086   6.210   6.912   6.342
  213MOL    C14 8087   6.448   6.505   5.940
  213MOL    H12 8088   6.499   6.496   5.844
  213MOL    H13 8089   6.458   6.409   5.991
  213MOL    C15 8090   6.015   6.649   5.731
  213MOL    H14 8091   5.908   6.644   5.746
  213MOL    C16 8092   6.213   6.862   6.131
  213MOL    H15 8093   6.163   6.793   6.063
  213MOL    H16 8094   6.184   6.965   6.107
  214MOL     O1 8095   5.484   6.976   5.372
  214MOL     O2 8096   5.137   6.717   5.695
  214MOL     N1 8097   5.360   6.793   5.412
  214MOL    H17 8098   5.388   6.759   5.320
  214MOL     N2 8099   5.277   6.891   5.663
  214MOL     N3 8100   4.957   7.063   5.400
  214MOL     H1 8101   4.892   7.135   5.432
  214MOL     C1 8102   5.408   6.917   5.446
  214MOL     C2 8103   5.219   6.773   5.624
  214MOL     C3 8104   5.102   6.959   5.265
  214MOL     C4 8105   5.250   6.724   5.481
  214MOL     H2 8106   5.280   6.619   5.492
  214MOL     C5 8107   5.184   7.044   5.057
  214MOL     H3 8108   5.244   7.033   4.968
  214MOL     C6 8109   5.029   7.073   5.284
  214MOL     C7 8110   5.073   6.871   5.375
  214MOL     C8 8111   5.371   6.971   5.584
  214MOL     H4 8112   5.465   6.973   5.639
  214MOL     C9 8113   5.182   6.941   5.152
  214MOL     H5 8114   5.240   6.851   5.138
  214MOL    C10 8115   5.108   7.161   5.075
  214MOL     H6 8116   5.110   7.238   4.999
  214MOL    C11 8117   4.983   6.937   5.457
  214MOL     H7 8118   4.936   6.905   5.549
  214MOL    C12 8119   5.218   6.976   5.766
  214MOL     H8 8120   5.251   6.940   5.864
  214MOL     H9 8121   5.108   6.971   5.760
  214MOL    C13 8122   5.267   7.117   5.736
  214MOL    H10 8123   5.189   7.192   5.753
  214MOL    H11 8124   5.353   7.140   5.801
  214MOL    C14 8125   5.121   6.730   5.398
  214MOL    H12 8126   5.138   6.681   5.303
  214MOL    H13 8127   5.042   6.673   5.450
  214MOL    C15 8128   5.029   7.177   5.190
  214MOL    H14 8129   4.970   7.267   5.205
  214MOL    C16 8130   5.313   7.112   5.590
  214MOL    H15 8131   5.227   7.121   5.522
  214MOL    H16 8132   5.387   7.189   5.566
  215MOL     O1 8133   5.417   7.734   5.372
  215MOL     O2 8134   5.815   7.563   5.695
  215MOL     N1 8135   5.637   7.718   5.412
  215MOL    H17 8136   5.653   7.759   5.320
  215MOL     N2 8137   5.594   7.597   5.663
  215MOL     N3 8138   5.605   7.234   5.400
  215MOL     H1 8139   5.575   7.142   5.432
  215MOL     C1 8140   5.507   7.697   5.446
  215MOL     C2 8141   5.726   7.606   5.624
  215MOL     C3 8142   5.623   7.412   5.265
  215MOL     C4 8143   5.753   7.657   5.481
  215MOL     H2 8144   5.828   7.736   5.492
  215MOL     C5 8145   5.509   7.440   5.057
  215MOL     H3 8146   5.488   7.498   4.968
  215MOL     C6 8147   5.561   7.291   5.284
  215MOL     C7 8148   5.714   7.431   5.375
  215MOL     C8 8149   5.478   7.639   5.584
  215MOL     H4 8150   5.430   7.719   5.639
  215MOL     C9 8151   5.598   7.490   5.152
  215MOL     H5 8152   5.648   7.585   5.138
  215MOL    C10 8153   5.445   7.316   5.075
  215MOL     H6 8154   5.377   7.279   4.999
  215MOL    C11 8155   5.701   7.319   5.457
  215MOL     H7 8156   5.753   7.296   5.549
  215MOL    C12 8157   5.551   7.504   5.766
  215MOL     H8 8158   5.565   7.550   5.864
  215MOL     H9 8159   5.609   7.411   5.760
  215MOL    C13 8160   5.403   7.476   5.737
  215MOL    H10 8161   5.378   7.371   5.753
  215MOL    H11 8162   5.341   7.540   5.801
  215MOL    C14 8163   5.812   7.542   5.398
  215MOL    H12 8164   5.846   7.582   5.303
  215MOL    H13 8165   5.900   7.503   5.450
  215MOL    C15 8166   5.471   7.240   5.190
  215MOL    H14 8167   5.422   7.144   5.205
  215MOL    C16 8168   5.385   7.518   5.590
  215MOL    H15 8169   5.420   7.439   5.522
  215MOL    H16 8170   5.281   7.544   5.566
  216MOL     O1 8171   4.794   7.297   5.372
  216MOL     O2 8172   4.743   7.727   5.695
  216MOL     N1 8173   4.698   7.496   5.412
  216MOL    H17 8174   4.655   7.489   5.320
  216MOL     N2 8175   4.824   7.519   5.663
  216MOL     N3 8176   5.134   7.710   5.400
  216MOL     H1 8177   5.228   7.730   5.432
  216MOL     C1 8178   4.781   7.393   5.446
  216MOL     C2 8179   4.751   7.629   5.624
  216MOL     C3 8180   4.970   7.636   5.265
  216MOL     C4 8181   4.693   7.626   5.481
  216MOL     H2 8182   4.587   7.652   5.492
  216MOL     C5 8183   5.003   7.523   5.057
  216MOL     H3 8184   4.963   7.476   4.968
  216MOL     C6 8185   5.106   7.642   5.284
  216MOL     C7 8186   4.909   7.706   5.375
  216MOL     C8 8187   4.846   7.398   5.584
  216MOL     H4 8188   4.801   7.316   5.639
  216MOL     C9 8189   4.915   7.576   5.152
  216MOL     H5 8190   4.808   7.572   5.138
  216MOL    C10 8191   5.142   7.531   5.075
  216MOL     H6 8192   5.208   7.490   4.999
  216MOL    C11 8193   5.011   7.750   5.457
  216MOL     H7 8194   0.522   0.040   5.549
  216MOL    C12 8195   4.927   7.528   5.766
  216MOL     H8 8196   4.879   7.517   5.864
  216MOL     H9 8197   4.978   7.625   5.760
  216MOL    C13 8198   5.025   7.414   5.737
  216MOL    H10 8199   5.128   7.444   5.753
  216MOL    H11 8200   5.001   7.329   5.801
  216MOL    C14 8201   4.763   7.735   5.398
  216MOL    H12 8202   4.712   7.744   5.303
  216MOL    H13 8203   0.269   0.064   5.450
  216MOL    C15 8204   5.196   7.591   5.190
  216MOL    H14 8205   5.303   7.596   5.205
  216MOL    C16 8206   4.998   7.378   5.590
  216MOL    H15 8207   5.049   7.447   5.522
  216MOL    H16 8208   5.027   7.275   5.566
  217MOL     O1 8209   1.990   0.791   0.501
  217MOL     O2 8210   2.337   1.050   0.824
  217MOL     N1 8211   2.114   0.974   0.540
  217MOL    H17 8212   2.086   1.008   0.449
  217MOL     N2 8213   2.197   0.876   0.792
  217MOL     N3 8214   2.517   0.704   0.529
  217MOL     H1 8215   2.582   0.632   0.560
  217MOL     C1 8216   2.066   0.850   0.575
  217MOL     C2 8217   2.255   0.994   0.752
  217MOL     C3 8218   2.372   0.808   0.394
  217MOL     C4 8219   2.224   1.043   0.610
  217MOL     H2 8220   2.194   1.148   0.621
  217MOL     C5 8221   2.290   0.724   0.185
  217MOL     H3 8222   2.230   0.735   0.096
  217MOL     C6 8223   2.445   0.694   0.412
  217MOL     C7 8224   2.401   0.896   0.504
  217MOL     C8 8225   2.103   0.796   0.713
  217MOL     H4 8226   2.009   0.794   0.768
  217MOL     C9 8227   2.292   0.826   0.281
  217MOL     H5 8228   2.235   0.917   0.267
  217MOL    C10 8229   2.366   0.607   0.204
  217MOL     H6 8230   2.364   0.529   0.128
  217MOL    C11 8231   2.491   0.830   0.586
  217MOL     H7 8232   2.538   0.862   0.678
  217MOL    C12 8233   2.256   0.792   0.895
  217MOL     H8 8234   2.223   0.827   0.993
  217MOL     H9 8235   2.366   0.796   0.889
  217MOL    C13 8236   2.207   0.650   0.865
  217MOL    H10 8237   2.285   0.576   0.882
  217MOL    H11 8238   2.120   0.627   0.930
  217MOL    C14 8239   2.353   1.037   0.527
  217MOL    H12 8240   2.336   1.086   0.431
  217MOL    H13 8241   2.432   1.094   0.579
  217MOL    C15 8242   2.445   0.591   0.319
  217MOL    H14 8243   2.504   0.501   0.333
  217MOL    C16 8244   2.161   0.655   0.719
  217MOL    H15 8245   2.247   0.646   0.651
  217MOL    H16 8246   2.087   0.578   0.695
  218MOL     O1 8247   2.057   0.034   0.501
  218MOL     O2 8248   1.659   0.204   0.824
  218MOL     N1 8249   1.837   0.049   0.540
  218MOL    H17 8250   1.821   0.008   0.449
  218MOL     N2 8251   1.880   0.170   0.792
  218MOL     N3 8252   1.869   0.534   0.529
  218MOL     H1 8253   1.899   0.626   0.560
  218MOL     C1 8254   1.967   0.070   0.575
  218MOL     C2 8255   1.749   0.162   0.752
  218MOL     C3 8256   1.851   0.356   0.394
  218MOL     C4 8257   1.721   0.110   0.610
  218MOL     H2 8258   1.646   0.032   0.621
  218MOL     C5 8259   1.965   0.327   0.185
  218MOL     H3 8260   1.986   0.269   0.096
  218MOL     C6 8261   1.913   0.476   0.412
  218MOL     C7 8262   1.760   0.337   0.504
  218MOL     C8 8263   1.996   0.129   0.713
  218MOL     H4 8264   2.045   0.048   0.768
  218MOL     C9 8265   1.876   0.277   0.281
  218MOL     H5 8266   1.826   0.182   0.267
  218MOL    C10 8267   2.029   0.451   0.204
  218MOL     H6 8268   2.097   0.488   0.128
  218MOL    C11 8269   1.773   0.448   0.586
  218MOL     H7 8270   1.721   0.472   0.678
  218MOL    C12 8271   1.923   0.264   0.895
  218MOL     H8 8272   1.909   0.217   0.993
  218MOL     H9 8273   1.865   0.356   0.888
  218MOL    C13 8274   2.071   0.291   0.865
  218MOL    H10 8275   2.096   0.396   0.882
  218MOL    H11 8276   2.133   0.228   0.930
  218MOL    C14 8277   1.662   0.225   0.527
  218MOL    H12 8278   1.629   0.185   0.431
  218MOL    H13 8279   1.574   0.264   0.579
  218MOL    C15 8280   2.003   0.528   0.319
  218MOL    H14 8281   2.052   0.624   0.333
  218MOL    C16 8282   2.089   0.250   0.719
  218MOL    H15 8283   2.054   0.328   0.651
  218MOL    H16 8284   2.193   0.224   0.695
  219MOL     O1 8285   2.679   0.470   0.501
  219MOL     O2 8286   2.731   0.040   0.824
  219MOL     N1 8287   2.776   0.271   0.540
  219MOL    H17 8288   2.819   0.278   0.449
  219MOL     N2 8289   2.650   0.249   0.792
  219MOL     N3 8290   2.340   0.057   0.529
  219MOL     H1 8291   2.246   0.037   0.560
  219MOL     C1 8292   2.693   0.374   0.575
  219MOL     C2 8293   2.723   0.139   0.752
  219MOL     C3 8294   2.504   0.131   0.394
  219MOL     C4 8295   2.781   0.141   0.610
  219MOL     H2 8296   2.887   0.115   0.621
  219MOL     C5 8297   2.471   0.244   0.185
  219MOL     H3 8298   2.511   0.291   0.096
  219MOL     C6 8299   2.368   0.125   0.412
  219MOL     C7 8300   2.565   0.062   0.503
  219MOL     C8 8301   2.628   0.370   0.713
  219MOL     H4 8302   2.673   0.452   0.768
  219MOL     C9 8303   2.559   0.191   0.281
  219MOL     H5 8304   2.666   0.195   0.267
  219MOL    C10 8305   2.332   0.236   0.204
  219MOL     H6 8306   2.266   0.277   0.128
  219MOL    C11 8307   2.463   0.017   0.586
  219MOL     H7 8308   6.952   7.727   0.678
  219MOL    C12 8309   2.547   0.239   0.895
  219MOL     H8 8310   2.595   0.251   0.993
  219MOL     H9 8311   2.496   0.143   0.889
  219MOL    C13 8312   2.449   0.353   0.865
  219MOL    H10 8313   2.346   0.323   0.882
  219MOL    H11 8314   2.473   0.439   0.930
  219MOL    C14 8315   2.711   0.033   0.527
  219MOL    H12 8316   2.763   0.023   0.431
  219MOL    H13 8317   7.206   7.704   0.579
  219MOL    C15 8318   2.278   0.176   0.319
  219MOL    H14 8319   2.171   0.171   0.333
  219MOL    C16 8320   2.476   0.390   0.719
  219MOL    H15 8321   2.426   0.320   0.651
  219MOL    H16 8322   2.447   0.493   0.695
  220MOL     O1 8323   1.747   0.503   6.455
  220MOL     O2 8324   1.400   0.245   0.283
  220MOL     N1 8325   1.623   0.321  -0.001
  220MOL    H17 8326   1.651   0.286   6.403
  220MOL     N2 8327   1.540   0.418   0.251
  220MOL     N3 8328   1.220   0.591   6.483
  220MOL     H1 8329   1.155   0.663   0.019
  220MOL     C1 8330   1.671   0.444   0.033
  220MOL     C2 8331   1.482   0.301   0.211
  220MOL     C3 8332   1.365   0.487   6.348
  220MOL     C4 8333   1.513   0.251   0.069
  220MOL     H2 8334   1.542   0.147   0.080
  220MOL     C5 8335   1.447   0.571   6.139
  220MOL     H3 8336   1.507   0.560   6.050
  220MOL     C6 8337   1.292   0.601   6.366
  220MOL     C7 8338   1.336   0.399   6.457
  220MOL     C8 8339   1.634   0.498   0.171
  220MOL     H4 8340   1.728   0.500   0.226
  220MOL     C9 8341   1.445   0.468   6.235
  220MOL     H5 8342   1.502   0.378   6.221
  220MOL    C10 8343   1.371   0.688   6.157
  220MOL     H6 8344   1.373   0.765   6.082
  220MOL    C11 8345   1.246   0.465   0.045
  220MOL     H7 8346   1.199   0.432   0.137
  220MOL    C12 8347   1.481   0.503   0.354
  220MOL     H8 8348   1.514   0.468   0.452
  220MOL     H9 8349   1.371   0.499   0.347
  220MOL    C13 8350   1.530   0.645   0.324
  220MOL    H10 8351   1.452   0.719   0.340
  220MOL    H11 8352   1.617   0.667   0.388
  220MOL    C14 8353   1.384   0.258   6.481
  220MOL    H12 8354   1.402   0.209   6.385
  220MOL    H13 8355   1.305   0.201   0.037
  220MOL    C15 8356   1.292   0.704   6.272
  220MOL    H14 8357   1.233   0.794   6.287
  220MOL    C16 8358   1.576   0.639   0.177
  220MOL    H15 8359   1.490   0.648   0.110
  220MOL    H16 8360   1.650   0.716   0.153
  221MOL     O1 8361   1.680   1.261   6.455
  221MOL     O2 8362   2.078   1.091   0.283
  221MOL     N1 8363   1.901   1.245  -0.001
  221MOL    H17 8364   1.916   1.286   6.402
  221MOL     N2 8365   1.857   1.125   0.251
  221MOL     N3 8366   1.868   0.761   6.482
  221MOL     H1 8367   1.839   0.669   0.019
  221MOL     C1 8368   1.770   1.225   0.033
  221MOL     C2 8369   1.989   1.133   0.211
  221MOL     C3 8370   1.886   0.939   6.348
  221MOL     C4 8371   2.016   1.185   0.069
  221MOL     H2 8372   2.091   1.263   0.079
  221MOL     C5 8373   1.772   0.968   6.139
  221MOL     H3 8374   1.751   1.026   6.050
  221MOL     C6 8375   1.824   0.819   6.366
  221MOL     C7 8376   1.977   0.958   6.457
  221MOL     C8 8377   1.741   1.166   0.171
  221MOL     H4 8378   1.693   1.247   0.226
  221MOL     C9 8379   1.862   1.018   6.235
  221MOL     H5 8380   1.911   1.112   6.221
  221MOL    C10 8381   1.709   0.843   6.157
  221MOL     H6 8382   1.640   0.806   6.082
  221MOL    C11 8383   1.964   0.846   0.045
  221MOL     H7 8384   2.016   0.822   0.137
  221MOL    C12 8385   1.814   1.031   0.354
  221MOL     H8 8386   1.827   1.077   0.452
  221MOL     H9 8387   1.872   0.938   0.347
  221MOL    C13 8388   1.666   1.003   0.324
  221MOL    H10 8389   1.641   0.898   0.340
  221MOL    H11 8390   1.604   1.067   0.388
  221MOL    C14 8391   2.075   1.069   6.481
  221MOL    H12 8392   2.109   1.109   6.385
  221MOL    H13 8393   2.163   1.030   0.037
  221MOL    C15 8394   1.734   0.767   6.273
  221MOL    H14 8395   1.685   0.671   6.287
  221MOL    C16 8396   1.648   1.045   0.177
  221MOL    H15 8397   1.683   0.966   0.110
  221MOL    H16 8398   1.544   1.071   0.154
  222MOL     O1 8399   1.058   0.825   6.455
  222MOL     O2 8400   1.006   1.254   0.283
  222MOL     N1 8401   0.961   1.023  -0.001
  222MOL    H17 8402   0.918   1.016   6.402
  222MOL     N2 8403   1.087   1.046   0.251
  222MOL     N3 8404   1.397   1.237   6.483
  222MOL     H1 8405   1.491   1.257   0.019
  222MOL     C1 8406   1.044   0.920   0.033
  222MOL     C2 8407   1.014   1.156   0.211
  222MOL     C3 8408   1.234   1.164   6.348
  222MOL     C4 8409   0.956   1.153   0.069
  222MOL     H2 8410   0.850   1.180   0.079
  222MOL     C5 8411   1.266   1.051   6.139
  222MOL     H3 8412   1.226   1.004   6.050
  222MOL     C6 8413   1.369   1.170   6.366
  222MOL     C7 8414   1.172   1.233   6.457
  222MOL     C8 8415   1.109   0.925   0.171
  222MOL     H4 8416   1.064   0.843   0.226
  222MOL     C9 8417   1.178   1.103   6.235
  222MOL     H5 8418   1.071   1.099   6.221
  222MOL    C10 8419   1.405   1.058   6.157
  222MOL     H6 8420   1.471   1.018   6.082
  222MOL    C11 8421   1.275   1.278   0.045
  222MOL     H7 8422   1.270   1.335   0.137
  222MOL    C12 8423   1.190   1.055   0.354
  222MOL     H8 8424   1.143   1.044   0.452
  222MOL     H9 8425   1.241   1.152   0.347
  222MOL    C13 8426   1.288   0.942   0.324
  222MOL    H10 8427   1.391   0.972   0.340
  222MOL    H11 8428   1.264   0.856   0.388
  222MOL    C14 8429   1.026   1.262   6.481
  222MOL    H12 8430   0.974   1.272   6.385
  222MOL    H13 8431   1.016   1.358   0.037
  222MOL    C15 8432   1.459   1.118   6.272
  222MOL    H14 8433   1.566   1.124   6.287
  222MOL    C16 8434   1.261   0.905   0.177
  222MOL    H15 8435   1.312   0.974   0.110
  222MOL    H16 8436   1.290   0.802   0.154
  223MOL     O1 8437   1.990   0.791   1.583
  223MOL     O2 8438   2.337   1.050   1.907
  223MOL     N1 8439   2.114   0.974   1.623
  223MOL    H17 8440   2.086   1.008   1.531
  223MOL     N2 8441   2.197   0.876   1.874
  223MOL     N3 8442   2.517   0.704   1.611
  223MOL     H1 8443   2.582   0.632   1.643
  223MOL     C1 8444   2.066   0.850   1.657
  223MOL     C2 8445   2.255   0.994   1.835
  223MOL     C3 8446   2.372   0.808   1.476
  223MOL     C4 8447   2.224   1.044   1.693
  223MOL     H2 8448   2.194   1.148   1.703
  223MOL     C5 8449   2.290   0.724   1.268
  223MOL     H3 8450   2.230   0.735   1.179
  223MOL     C6 8451   2.445   0.694   1.495
  223MOL     C7 8452   2.401   0.896   1.586
  223MOL     C8 8453   2.103   0.796   1.795
  223MOL     H4 8454   2.009   0.794   1.850
  223MOL     C9 8455   2.292   0.826   1.363
  223MOL     H5 8456   2.235   0.917   1.350
  223MOL    C10 8457   2.366   0.607   1.286
  223MOL     H6 8458   2.364   0.529   1.210
  223MOL    C11 8459   2.491   0.830   1.668
  223MOL     H7 8460   2.538   0.862   1.760
  223MOL    C12 8461   2.256   0.792   1.978
  223MOL     H8 8462   2.222   0.827   2.075
  223MOL     H9 8463   2.366   0.796   1.971
  223MOL    C13 8464   2.207   0.650   1.948
  223MOL    H10 8465   2.285   0.575   1.964
  223MOL    H11 8466   2.120   0.627   2.012
  223MOL    C14 8467   2.353   1.037   1.610
  223MOL    H12 8468   2.335   1.086   1.514
  223MOL    H13 8469   2.432   1.094   1.661
  223MOL    C15 8470   2.445   0.591   1.401
  223MOL    H14 8471   2.504   0.501   1.416
  223MOL    C16 8472   2.161   0.655   1.801
  223MOL    H15 8473   2.247   0.646   1.733
  223MOL    H16 8474   2.087   0.578   1.777
  224MOL     O1 8475   2.057   0.034   1.583
  224MOL     O2 8476   1.659   0.204   1.907
  224MOL     N1 8477   1.836   0.049   1.623
  224MOL    H17 8478   1.821   0.008   1.531
  224MOL     N2 8479   1.880   0.170   1.875
  224MOL     N3 8480   1.869   0.534   1.611
  224MOL     H1 8481   1.899   0.626   1.643
  224MOL     C1 8482   1.967   0.070   1.657
  224MOL     C2 8483   1.749   0.162   1.835
  224MOL     C3 8484   1.851   0.356   1.476
  224MOL     C4 8485   1.721   0.110   1.693
  224MOL     H2 8486   1.646   0.032   1.703
  224MOL     C5 8487   1.965   0.327   1.268
  224MOL     H3 8488   1.986   0.269   1.179
  224MOL     C6 8489   1.913   0.476   1.495
  224MOL     C7 8490   1.761   0.337   1.586
  224MOL     C8 8491   1.996   0.129   1.795
  224MOL     H4 8492   2.044   0.048   1.850
  224MOL     C9 8493   1.876   0.277   1.363
  224MOL     H5 8494   1.826   0.182   1.350
  224MOL    C10 8495   2.028   0.451   1.286
  224MOL     H6 8496   2.097   0.488   1.210
  224MOL    C11 8497   1.773   0.448   1.668
  224MOL     H7 8498   1.721   0.472   1.760
  224MOL    C12 8499   1.923   0.264   1.978
  224MOL     H8 8500   1.910   0.217   2.075
  224MOL     H9 8501   1.865   0.356   1.971
  224MOL    C13 8502   2.071   0.292   1.948
  224MOL    H10 8503   2.096   0.396   1.964
  224MOL    H11 8504   2.133   0.228   2.012
  224MOL    C14 8505   1.663   0.225   1.610
  224MOL    H12 8506   1.629   0.185   1.514
  224MOL    H13 8507   1.574   0.264   1.661
  224MOL    C15 8508   2.003   0.528   1.401
  224MOL    H14 8509   2.052   0.624   1.416
  224MOL    C16 8510   2.089   0.250   1.801
  224MOL    H15 8511   2.054   0.328   1.733
  224MOL    H16 8512   2.193   0.224   1.777
  225MOL     O1 8513   2.679   0.470   1.583
  225MOL     O2 8514   2.731   0.040   1.907
  225MOL     N1 8515   2.776   0.271   1.623
  225MOL    H17 8516   2.819   0.278   1.531
  225MOL     N2 8517   2.650   0.249   1.875
  225MOL     N3 8518   2.340   0.057   1.611
  225MOL     H1 8519   2.246   0.037   1.643
  225MOL     C1 8520   2.693   0.374   1.657
  225MOL     C2 8521   2.723   0.139   1.835
  225MOL     C3 8522   2.504   0.131   1.476
  225MOL     C4 8523   2.781   0.141   1.693
  225MOL     H2 8524   2.887   0.115   1.703
  225MOL     C5 8525   2.471   0.244   1.268
  225MOL     H3 8526   2.511   0.291   1.179
  225MOL     C6 8527   2.368   0.124   1.495
  225MOL     C7 8528   2.565   0.062   1.586
  225MOL     C8 8529   2.628   0.370   1.795
  225MOL     H4 8530   2.673   0.452   1.850
  225MOL     C9 8531   2.559   0.191   1.363
  225MOL     H5 8532   2.666   0.196   1.350
  225MOL    C10 8533   2.332   0.236   1.286
  225MOL     H6 8534   2.266   0.277   1.210
  225MOL    C11 8535   2.463   0.017   1.668
  225MOL     H7 8536   6.952   7.727   1.760
  225MOL    C12 8537   2.547   0.239   1.978
  225MOL     H8 8538   2.595   0.251   2.075
  225MOL     H9 8539   2.496   0.143   1.971
  225MOL    C13 8540   2.449   0.353   1.948
  225MOL    H10 8541   2.346   0.323   1.964
  225MOL    H11 8542   2.473   0.439   2.012
  225MOL    C14 8543   2.711   0.033   1.610
  225MOL    H12 8544   2.763   0.023   1.514
  225MOL    H13 8545   7.206   7.704   1.661
  225MOL    C15 8546   2.278   0.176   1.401
  225MOL    H14 8547   2.171   0.171   1.416
  225MOL    C16 8548   2.476   0.390   1.801
  225MOL    H15 8549   2.426   0.320   1.733
  225MOL    H16 8550   2.447   0.493   1.777
  226MOL     O1 8551   1.747   0.503   1.042
  226MOL     O2 8552   1.400   0.245   1.365
  226MOL     N1 8553   1.623   0.321   1.082
  226MOL    H17 8554   1.651   0.287   0.990
  226MOL     N2 8555   1.540   0.419   1.333
  226MOL     N3 8556   1.220   0.591   1.070
  226MOL     H1 8557   1.155   0.663   1.102
  226MOL     C1 8558   1.671   0.444   1.116
  226MOL     C2 8559   1.482   0.301   1.294
  226MOL     C3 8560   1.365   0.487   0.935
  226MOL     C4 8561   1.513   0.251   1.151
  226MOL     H2 8562   1.543   0.147   1.162
  226MOL     C5 8563   1.447   0.571   0.727
  226MOL     H3 8564   1.507   0.560   0.638
  226MOL     C6 8565   1.292   0.601   0.954
  226MOL     C7 8566   1.336   0.399   1.045
  226MOL     C8 8567   1.634   0.498   1.254
  226MOL     H4 8568   1.728   0.500   1.309
  226MOL     C9 8569   1.445   0.468   0.822
  226MOL     H5 8570   1.502   0.378   0.808
  226MOL    C10 8571   1.371   0.688   0.745
  226MOL     H6 8572   1.373   0.766   0.669
  226MOL    C11 8573   1.246   0.465   1.127
  226MOL     H7 8574   1.199   0.432   1.219
  226MOL    C12 8575   1.481   0.503   1.436
  226MOL     H8 8576   1.514   0.468   1.534
  226MOL     H9 8577   1.371   0.499   1.430
  226MOL    C13 8578   1.530   0.645   1.406
  226MOL    H10 8579   1.452   0.719   1.423
  226MOL    H11 8580   1.617   0.667   1.471
  226MOL    C14 8581   1.384   0.258   1.068
  226MOL    H12 8582   1.401   0.209   0.972
  226MOL    H13 8583   1.305   0.201   1.120
  226MOL    C15 8584   1.292   0.704   0.860
  226MOL    H14 8585   1.233   0.794   0.875
  226MOL    C16 8586   1.576   0.639   1.260
  226MOL    H15 8587   1.490   0.648   1.192
  226MOL    H16 8588   1.650   0.716   1.236
  227MOL     O1 8589   1.680   1.261   1.042
  227MOL     O2 8590   2.078   1.091   1.365
  227MOL     N1 8591   1.901   1.245   1.081
  227MOL    H17 8592   1.916   1.286   0.990
  227MOL     N2 8593   1.857   1.125   1.333
  227MOL     N3 8594   1.868   0.761   1.070
  227MOL     H1 8595   1.838   0.669   1.102
  227MOL     C1 8596   1.770   1.225   1.116
  227MOL     C2 8597   1.989   1.133   1.294
  227MOL     C3 8598   1.886   0.939   0.935
  227MOL     C4 8599   2.016   1.185   1.151
  227MOL     H2 8600   2.091   1.263   1.162
  227MOL     C5 8601   1.772   0.968   0.727
  227MOL     H3 8602   1.751   1.025   0.638
  227MOL     C6 8603   1.824   0.819   0.954
  227MOL     C7 8604   1.977   0.958   1.045
  227MOL     C8 8605   1.741   1.166   1.254
  227MOL     H4 8606   1.693   1.247   1.309
  227MOL     C9 8607   1.862   1.018   0.822
  227MOL     H5 8608   1.911   1.112   0.808
  227MOL    C10 8609   1.709   0.843   0.745
  227MOL     H6 8610   1.640   0.806   0.670
  227MOL    C11 8611   1.964   0.846   1.127
  227MOL     H7 8612   2.016   0.823   1.219
  227MOL    C12 8613   1.814   1.031   1.436
  227MOL     H8 8614   1.828   1.078   1.534
  227MOL     H9 8615   1.872   0.938   1.430
  227MOL    C13 8616   1.666   1.003   1.406
  227MOL    H10 8617   1.641   0.898   1.423
  227MOL    H11 8618   1.604   1.067   1.471
  227MOL    C14 8619   2.075   1.069   1.069
  227MOL    H12 8620   2.109   1.109   0.973
  227MOL    H13 8621   2.163   1.030   1.120
  227MOL    C15 8622   1.734   0.767   0.860
  227MOL    H14 8623   1.685   0.671   0.875
  227MOL    C16 8624   1.648   1.045   1.260
  227MOL    H15 8625   1.683   0.966   1.192
  227MOL    H16 8626   1.544   1.071   1.236
  228MOL     O1 8627   1.057   0.824   1.042
  228MOL     O2 8628   1.006   1.254   1.365
  228MOL     N1 8629   0.961   1.023   1.081
  228MOL    H17 8630   0.918   1.016   0.990
  228MOL     N2 8631   1.087   1.046   1.333
  228MOL     N3 8632   1.397   1.237   1.070
  228MOL     H1 8633   1.491   1.257   1.102
  228MOL     C1 8634   1.044   0.920   1.116
  228MOL     C2 8635   1.014   1.156   1.294
  228MOL     C3 8636   1.233   1.164   0.935
  228MOL     C4 8637   0.956   1.153   1.151
  228MOL     H2 8638   0.850   1.180   1.162
  228MOL     C5 8639   1.266   1.051   0.727
  228MOL     H3 8640   1.226   1.004   0.638
  228MOL     C6 8641   1.369   1.170   0.954
  228MOL     C7 8642   1.172   1.233   1.045
  228MOL     C8 8643   1.109   0.925   1.254
  228MOL     H4 8644   1.064   0.843   1.309
  228MOL     C9 8645   1.178   1.104   0.822
  228MOL     H5 8646   1.071   1.099   0.808
  228MOL    C10 8647   1.405   1.058   0.745
  228MOL     H6 8648   1.471   1.018   0.669
  228MOL    C11 8649   1.274   1.278   1.127
  228MOL     H7 8650   1.270   1.335   1.219
  228MOL    C12 8651   1.190   1.056   1.436
  228MOL     H8 8652   1.142   1.044   1.534
  228MOL     H9 8653   1.241   1.152   1.430
  228MOL    C13 8654   1.288   0.942   1.406
  228MOL    H10 8655   1.391   0.972   1.423
  228MOL    H11 8656   1.264   0.856   1.471
  228MOL    C14 8657   1.026   1.262   1.069
  228MOL    H12 8658   0.974   1.272   0.973
  228MOL    H13 8659   1.016   1.358   1.120
  228MOL    C15 8660   1.459   1.118   0.860
  228MOL    H14 8661   1.566   1.124   0.875
  228MOL    C16 8662   1.261   0.905   1.260
  228MOL    H15 8663   1.312   0.974   1.192
  228MOL    H16 8664   1.290   0.802   1.236
  229MOL     O1 8665   1.990   0.791   2.666
  229MOL     O2 8666   2.337   1.050   2.989
  229MOL     N1 8667   2.114   0.974   2.705
  229MOL    H17 8668   2.086   1.008   2.614
  229MOL     N2 8669   2.197   0.876   2.957
  229MOL     N3 8670   2.517   0.704   2.694
  229MOL     H1 8671   2.582   0.632   2.725
  229MOL     C1 8672   2.066   0.850   2.740
  229MOL     C2 8673   2.255   0.994   2.917
  229MOL     C3 8674   2.372   0.808   2.559
  229MOL     C4 8675   2.224   1.043   2.775
  229MOL     H2 8676   2.194   1.148   2.786
  229MOL     C5 8677   2.290   0.724   2.350
  229MOL     H3 8678   2.230   0.735   2.261
  229MOL     C6 8679   2.445   0.694   2.577
  229MOL     C7 8680   2.401   0.896   2.668
  229MOL     C8 8681   2.103   0.796   2.878
  229MOL     H4 8682   2.009   0.794   2.933
  229MOL     C9 8683   2.292   0.826   2.446
  229MOL     H5 8684   2.235   0.917   2.432
  229MOL    C10 8685   2.366   0.607   2.368
  229MOL     H6 8686   2.364   0.529   2.293
  229MOL    C11 8687   2.491   0.830   2.751
  229MOL     H7 8688   2.538   0.862   2.843
  229MOL    C12 8689   2.256   0.792   3.060
  229MOL     H8 8690   2.223   0.827   3.158
  229MOL     H9 8691   2.366   0.796   3.054
  229MOL    C13 8692   2.207   0.650   3.030
  229MOL    H10 8693   2.285   0.576   3.047
  229MOL    H11 8694   2.120   0.627   3.095
  229MOL    C14 8695   2.353   1.037   2.692
  229MOL    H12 8696   2.336   1.086   2.596
  229MOL    H13 8697   2.432   1.094   2.744
  229MOL    C15 8698   2.445   0.591   2.484
  229MOL    H14 8699   2.504   0.501   2.498
  229MOL    C16 8700   2.161   0.655   2.884
  229MOL    H15 8701   2.247   0.646   2.816
  229MOL    H16 8702   2.087   0.578   2.860
  230MOL     O1 8703   2.057   0.034   2.666
  230MOL     O2 8704   1.659   0.204   2.989
  230MOL     N1 8705   1.837   0.050   2.705
  230MOL    H17 8706   1.821   0.008   2.614
  230MOL     N2 8707   1.880   0.170   2.957
  230MOL     N3 8708   1.869   0.534   2.694
  230MOL     H1 8709   1.899   0.626   2.725
  230MOL     C1 8710   1.967   0.070   2.740
  230MOL     C2 8711   1.749   0.162   2.917
  230MOL     C3 8712   1.851   0.356   2.559
  230MOL     C4 8713   1.721   0.110   2.775
  230MOL     H2 8714   1.646   0.032   2.786
  230MOL     C5 8715   1.965   0.327   2.350
  230MOL     H3 8716   1.986   0.269   2.261
  230MOL     C6 8717   1.914   0.476   2.577
  230MOL     C7 8718   1.761   0.337   2.669
  230MOL     C8 8719   1.996   0.129   2.878
  230MOL     H4 8720   2.044   0.048   2.933
  230MOL     C9 8721   1.876   0.277   2.446
  230MOL     H5 8722   1.826   0.182   2.432
  230MOL    C10 8723   2.028   0.451   2.368
  230MOL     H6 8724   2.097   0.488   2.293
  230MOL    C11 8725   1.773   0.448   2.751
  230MOL     H7 8726   1.721   0.472   2.843
  230MOL    C12 8727   1.923   0.264   3.060
  230MOL     H8 8728   1.909   0.217   3.158
  230MOL     H9 8729   1.865   0.356   3.053
  230MOL    C13 8730   2.071   0.291   3.030
  230MOL    H10 8731   2.096   0.396   3.047
  230MOL    H11 8732   2.133   0.228   3.095
  230MOL    C14 8733   1.662   0.225   2.692
  230MOL    H12 8734   1.629   0.185   2.596
  230MOL    H13 8735   1.574   0.264   2.744
  230MOL    C15 8736   2.003   0.528   2.484
  230MOL    H14 8737   2.052   0.624   2.498
  230MOL    C16 8738   2.089   0.250   2.884
  230MOL    H15 8739   2.054   0.328   2.816
  230MOL    H16 8740   2.193   0.224   2.860
  231MOL     O1 8741   2.679   0.470   2.666
  231MOL     O2 8742   2.731   0.040   2.989
  231MOL     N1 8743   2.776   0.271   2.705
  231MOL    H17 8744   2.819   0.278   2.613
  231MOL     N2 8745   2.650   0.249   2.957
  231MOL     N3 8746   2.340   0.057   2.694
  231MOL     H1 8747   2.246   0.037   2.725
  231MOL     C1 8748   2.693   0.374   2.740
  231MOL     C2 8749   2.723   0.139   2.917
  231MOL     C3 8750   2.504   0.131   2.559
  231MOL     C4 8751   2.781   0.141   2.775
  231MOL     H2 8752   2.887   0.115   2.786
  231MOL     C5 8753   2.471   0.244   2.350
  231MOL     H3 8754   2.511   0.291   2.261
  231MOL     C6 8755   2.368   0.125   2.577
  231MOL     C7 8756   2.565   0.062   2.668
  231MOL     C8 8757   2.628   0.370   2.878
  231MOL     H4 8758   2.673   0.452   2.933
  231MOL     C9 8759   2.559   0.191   2.446
  231MOL     H5 8760   2.666   0.195   2.432
  231MOL    C10 8761   2.332   0.236   2.368
  231MOL     H6 8762   2.266   0.277   2.293
  231MOL    C11 8763   2.463   0.017   2.751
  231MOL     H7 8764   6.952   7.727   2.843
  231MOL    C12 8765   2.547   0.239   3.060
  231MOL     H8 8766   2.595   0.251   3.158
  231MOL     H9 8767   2.496   0.143   3.054
  231MOL    C13 8768   2.449   0.353   3.030
  231MOL    H10 8769   2.346   0.323   3.047
  231MOL    H11 8770   2.473   0.439   3.095
  231MOL    C14 8771   2.711   0.033   2.692
  231MOL    H12 8772   2.763   0.023   2.596
  231MOL    H13 8773   7.206   7.704   2.744
  231MOL    C15 8774   2.278   0.176   2.484
  231MOL    H14 8775   2.171   0.171   2.498
  231MOL    C16 8776   2.476   0.390   2.884
  231MOL    H15 8777   2.426   0.320   2.816
  231MOL    H16 8778   2.447   0.493   2.860
  232MOL     O1 8779   1.747   0.503   2.125
  232MOL     O2 8780   1.400   0.245   2.448
  232MOL     N1 8781   1.623   0.321   2.164
  232MOL    H17 8782   1.651   0.286   2.073
  232MOL     N2 8783   1.540   0.418   2.416
  232MOL     N3 8784   1.220   0.591   2.153
  232MOL     H1 8785   1.155   0.663   2.184
  232MOL     C1 8786   1.671   0.444   2.198
  232MOL     C2 8787   1.482   0.301   2.376
  232MOL     C3 8788   1.365   0.487   2.018
  232MOL     C4 8789   1.513   0.251   2.234
  232MOL     H2 8790   1.542   0.147   2.245
  232MOL     C5 8791   1.447   0.571   1.809
  232MOL     H3 8792   1.507   0.560   1.720
  232MOL     C6 8793   1.292   0.601   2.036
  232MOL     C7 8794   1.336   0.399   2.127
  232MOL     C8 8795   1.634   0.498   2.336
  232MOL     H4 8796   1.728   0.500   2.391
  232MOL     C9 8797   1.445   0.468   1.905
  232MOL     H5 8798   1.502   0.378   1.891
  232MOL    C10 8799   1.371   0.688   1.827
  232MOL     H6 8800   1.373   0.765   1.752
  232MOL    C11 8801   1.246   0.465   2.210
  232MOL     H7 8802   1.199   0.432   2.302
  232MOL    C12 8803   1.481   0.503   2.519
  232MOL     H8 8804   1.514   0.468   2.617
  232MOL     H9 8805   1.371   0.499   2.512
  232MOL    C13 8806   1.530   0.645   2.489
  232MOL    H10 8807   1.452   0.719   2.505
  232MOL    H11 8808   1.617   0.667   2.553
  232MOL    C14 8809   1.384   0.258   2.151
  232MOL    H12 8810   1.402   0.209   2.055
  232MOL    H13 8811   1.305   0.201   2.202
  232MOL    C15 8812   1.292   0.704   1.942
  232MOL    H14 8813   1.233   0.794   1.957
  232MOL    C16 8814   1.576   0.639   2.342
  232MOL    H15 8815   1.490   0.648   2.275
  232MOL    H16 8816   1.650   0.716   2.318
  233MOL     O1 8817   1.680   1.261   2.125
  233MOL     O2 8818   2.078   1.091   2.448
  233MOL     N1 8819   1.901   1.245   2.164
  233MOL    H17 8820   1.916   1.286   2.072
  233MOL     N2 8821   1.857   1.125   2.416
  233MOL     N3 8822   1.868   0.761   2.153
  233MOL     H1 8823   1.839   0.669   2.184
  233MOL     C1 8824   1.770   1.225   2.198
  233MOL     C2 8825   1.989   1.133   2.376
  233MOL     C3 8826   1.886   0.939   2.018
  233MOL     C4 8827   2.016   1.185   2.234
  233MOL     H2 8828   2.091   1.263   2.244
  233MOL     C5 8829   1.772   0.968   1.809
  233MOL     H3 8830   1.751   1.026   1.720
  233MOL     C6 8831   1.824   0.819   2.036
  233MOL     C7 8832   1.977   0.958   2.127
  233MOL     C8 8833   1.741   1.166   2.336
  233MOL     H4 8834   1.693   1.247   2.391
  233MOL     C9 8835   1.862   1.018   1.905
  233MOL     H5 8836   1.911   1.112   1.891
  233MOL    C10 8837   1.709   0.843   1.827
  233MOL     H6 8838   1.640   0.806   1.752
  233MOL    C11 8839   1.964   0.846   2.210
  233MOL     H7 8840   2.016   0.822   2.302
  233MOL    C12 8841   1.814   1.031   2.519
  233MOL     H8 8842   1.827   1.077   2.617
  233MOL     H9 8843   1.872   0.938   2.512
  233MOL    C13 8844   1.666   1.003   2.489
  233MOL    H10 8845   1.641   0.898   2.505
  233MOL    H11 8846   1.604   1.067   2.553
  233MOL    C14 8847   2.075   1.069   2.151
  233MOL    H12 8848   2.109   1.109   2.055
  233MOL    H13 8849   2.163   1.030   2.202
  233MOL    C15 8850   1.734   0.767   1.943
  233MOL    H14 8851   1.685   0.671   1.957
  233MOL    C16 8852   1.648   1.045   2.342
  233MOL    H15 8853   1.683   0.966   2.275
  233MOL    H16 8854   1.544   1.071   2.319
  234MOL     O1 8855   1.058   0.825   2.125
  234MOL     O2 8856   1.006   1.254   2.448
  234MOL     N1 8857   0.961   1.023   2.164
  234MOL    H17 8858   0.918   1.016   2.072
  234MOL     N2 8859   1.087   1.046   2.416
  234MOL     N3 8860   1.397   1.237   2.153
  234MOL     H1 8861   1.491   1.257   2.184
  234MOL     C1 8862   1.044   0.920   2.198
  234MOL     C2 8863   1.014   1.156   2.376
  234MOL     C3 8864   1.234   1.164   2.018
  234MOL     C4 8865   0.956   1.153   2.234
  234MOL     H2 8866   0.850   1.180   2.244
  234MOL     C5 8867   1.266   1.051   1.809
  234MOL     H3 8868   1.226   1.004   1.720
  234MOL     C6 8869   1.369   1.170   2.036
  234MOL     C7 8870   1.172   1.233   2.127
  234MOL     C8 8871   1.109   0.925   2.336
  234MOL     H4 8872   1.064   0.843   2.391
  234MOL     C9 8873   1.178   1.103   1.905
  234MOL     H5 8874   1.071   1.099   1.891
  234MOL    C10 8875   1.405   1.058   1.827
  234MOL     H6 8876   1.471   1.018   1.752
  234MOL    C11 8877   1.275   1.278   2.210
  234MOL     H7 8878   1.270   1.335   2.302
  234MOL    C12 8879   1.190   1.055   2.519
  234MOL     H8 8880   1.143   1.044   2.617
  234MOL     H9 8881   1.241   1.152   2.512
  234MOL    C13 8882   1.288   0.942   2.489
  234MOL    H10 8883   1.391   0.972   2.505
  234MOL    H11 8884   1.264   0.856   2.553
  234MOL    C14 8885   1.026   1.262   2.151
  234MOL    H12 8886   0.974   1.272   2.055
  234MOL    H13 8887   1.016   1.358   2.202
  234MOL    C15 8888   1.459   1.118   1.943
[truncated: 1,816,201 more chars]
