# Supplementary material for: Formation of S- and Z-twist supramolecular micro-ropes by peptide stereoisomers
Source: Nat Commun. 2026 Mar 26;17:4424. doi: 10.1038/s41467-026-71043-5 (PMC13183945; doi:10.1038/s41467-026-71043-5)
Supplement: Supplementary file 3 — Supplementary Data 1 [file 41467_2026_71043_MOESM3_ESM.zip › positionFiles/c-DWLP_final.txt]

c-dWlP
 1MOL O1 1 0.812 1.004 0.751
 1MOL O2 2 0.465 0.776 0.411
 1MOL N1 3 0.716 0.814 0.680
 1MOL N2 4 0.612 0.951 0.444
 1MOL H1 5 0.579 1.005 0.365
 1MOL N3 6 1.024 0.673 0.436
 1MOL H2 7 1.085 0.597 0.465
 1MOL C1 8 0.720 1.005 0.525
 1MOL H3 9 0.705 1.111 0.546
 1MOL C2 10 0.756 0.942 0.664
 1MOL C3 11 0.726 0.733 0.804
 1MOL H4 12 0.683 0.797 0.882
 1MOL H5 13 0.833 0.719 0.821
 1MOL C4 14 0.650 0.602 0.783
 1MOL H6 15 0.591 0.566 0.868
 1MOL H7 16 0.714 0.516 0.759
 1MOL C5 17 0.569 0.635 0.657
 1MOL H8 18 0.548 0.541 0.605
 1MOL H9 19 0.474 0.683 0.679
 1MOL C6 20 0.646 0.741 0.571
 1MOL H10 21 0.725 0.693 0.512
 1MOL C7 22 0.568 0.819 0.465
 1MOL C8 23 0.982 0.793 0.496
 1MOL H11 24 1.019 0.820 0.593
 1MOL C9 25 0.890 0.858 0.412
 1MOL C10 26 0.847 0.998 0.441
 1MOL H12 27 0.826 1.053 0.349
 1MOL H13 28 0.930 1.053 0.488
 1MOL C11 29 0.872 0.772 0.294
 1MOL C12 30 0.796 0.782 0.180
 1MOL H14 31 0.731 0.867 0.160
 1MOL C13 32 0.800 0.681 0.081
 1MOL H15 33 0.736 0.696 6.513
 1MOL C14 34 0.887 0.574 0.095
 1MOL H16 35 0.890 0.504 0.011
 1MOL C15 36 0.960 0.555 0.214
 1MOL H17 37 1.022 0.468 0.230
 1MOL C16 38 0.956 0.661 0.313
 2MOL O1 39 0.144 0.161 0.747
 2MOL O2 40 0.508 0.010 0.398
 2MOL N1 41 0.352 0.202 0.667
 2MOL N2 42 0.292 0.035 0.443
 2MOL H1 43 4.810 7.848 0.363
 2MOL N3 44 0.345 0.531 0.410
 2MOL H2 45 0.390 0.618 0.435
 2MOL C1 46 0.186 0.106 0.519
 2MOL H3 47 0.105 0.035 0.540
 2MOL C2 48 0.221 0.160 0.657
 2MOL C3 49 0.414 0.235 0.793
 2MOL H4 50 0.387 0.157 0.865
 2MOL H5 51 0.378 0.327 0.840
 2MOL C4 52 0.565 0.240 0.767
 2MOL H6 53 0.631 0.211 0.850
 2MOL H7 54 0.583 0.345 0.742
 2MOL C5 55 0.592 0.164 0.643
 2MOL H8 56 0.683 0.205 0.598
 2MOL H9 57 0.601 0.058 0.668
 2MOL C6 58 0.457 0.183 0.567
 2MOL H10 59 0.471 0.280 0.518
 2MOL C7 60 0.421 0.065 0.465
 2MOL C8 61 0.251 0.442 0.472
 2MOL H11 62 0.207 0.468 0.568
 2MOL C9 63 0.239 0.329 0.395
 2MOL C10 64 0.138 0.222 0.427
 2MOL H12 65 0.108 0.173 0.334
 2MOL H13 66 0.054 0.272 0.477
 2MOL C11 67 0.332 0.349 0.283
 2MOL C12 68 0.376 0.263 0.188
 2MOL H14 69 0.334 0.163 0.184
 2MOL C13 70 0.459 0.319 0.086
 2MOL H15 71 0.477 0.250 0.004
 2MOL C14 72 0.515 0.452 0.095
 2MOL H16 73 0.594 0.485 0.028
 2MOL C15 74 0.479 0.529 0.208
 2MOL H17 75 0.521 0.624 0.240
 2MOL C16 76 0.385 0.471 0.297
 3MOL O1 77 1.172 0.004 0.759
 3MOL O2 78 1.167 0.444 0.459
 3MOL N1 79 1.079 0.205 0.705
 3MOL N2 80 1.238 0.230 0.484
 3MOL H1 81 1.292 0.245 0.399
 3MOL N3 82 0.796 0.020 0.412
 3MOL H2 83 0.698 0.003 0.431
 3MOL C1 84 1.228 0.096 0.548
 3MOL H3 85 1.329 0.059 0.568
 3MOL C2 86 1.153 0.088 0.679
 3MOL C3 87 0.999 0.211 0.826
 3MOL H4 88 1.063 0.216 0.915
 3MOL H5 89 0.928 0.128 0.827
 3MOL C4 90 0.928 0.352 0.810
 3MOL H6 91 0.966 0.409 0.896
 3MOL H7 92 0.821 0.332 0.821
 3MOL C5 93 0.991 0.420 0.688
 3MOL H8 94 0.919 0.490 0.643
 3MOL H9 95 1.086 0.471 0.707
 3MOL C6 96 1.036 0.302 0.608
 3MOL H10 97 0.955 0.256 0.551
 3MOL C7 98 1.151 0.333 0.512
 3MOL C8 99 5.458 7.855 0.481
 3MOL H11 100 5.467 7.784 0.562
 3MOL C9 101 1.024 0.035 0.408
 3MOL C10 102 1.165 0.000 0.450
 3MOL H12 103 1.229 0.009 0.361
 3MOL H13 104 5.732 7.769 0.487
 3MOL C11 105 0.972 0.110 0.296
 3MOL C12 106 1.034 0.179 0.196
 3MOL H14 107 1.142 0.185 0.203
 3MOL C13 108 0.948 0.245 0.098
 3MOL H15 109 0.987 0.304 0.015
 3MOL C14 110 0.804 0.227 0.099
 3MOL H16 111 0.734 0.274 0.030
 3MOL C15 112 0.754 0.154 0.205
 3MOL H17 113 0.646 0.151 0.215
 3MOL C16 114 0.836 0.099 0.306
 4MOL O1 115 8.941 0.243 0.191
 4MOL O2 116 0.207 0.497 6.382
 4MOL N1 117 9.064 0.428 0.132
 4MOL N2 118 0.063 0.324 6.409
 4MOL H1 119 0.103 0.273 6.332
 4MOL N3 120 8.766 0.578 6.379
 4MOL H2 121 8.697 0.648 6.402
 4MOL C1 122 9.043 0.251 6.480
 4MOL H3 123 9.084 0.150 6.494
 4MOL C2 124 9.007 0.305 0.105
 4MOL C3 125 9.051 0.496 0.258
 4MOL H4 126 9.074 0.423 0.337
 4MOL H5 127 8.945 0.522 0.260
 4MOL C4 128 0.050 0.622 0.247
 4MOL H6 129 0.125 0.621 0.327
 4MOL H7 130 9.079 0.712 0.274
 4MOL C5 131 0.119 0.624 0.108
 4MOL H8 132 0.115 0.719 0.053
 4MOL H9 133 0.224 0.604 0.129
 4MOL C6 134 0.048 0.517 0.033
 4MOL H10 135 9.048 0.557 6.496
 4MOL C7 136 0.116 0.446 6.444
 4MOL C8 137 8.782 0.453 6.436
 4MOL H11 138 8.728 0.425 0.007
 4MOL C9 139 8.867 0.375 6.361
 4MOL C10 140 8.909 0.239 6.401
 4MOL H12 141 8.917 0.174 6.312
 4MOL H13 142 8.835 0.192 6.467
 4MOL C11 143 8.899 0.457 6.242
 4MOL C12 144 8.971 0.437 6.128
 4MOL H14 145 9.017 0.339 6.112
 4MOL C13 146 8.989 0.537 6.031
 4MOL H15 147 9.050 0.516 5.943
 4MOL C14 148 8.932 0.666 6.055
 4MOL H16 149 8.943 0.749 5.986
 4MOL C15 150 8.859 0.687 6.172
 4MOL H17 151 8.824 0.787 6.193
 4MOL C16 152 8.845 0.582 6.265
 5MOL O1 153 0.545 1.050 0.202
 5MOL O2 154 0.152 1.222 6.401
 5MOL N1 155 0.319 1.062 0.158
 5MOL N2 156 0.367 1.187 6.428
 5MOL H1 157 0.387 1.234 6.341
 5MOL N3 158 0.336 0.732 6.391
 5MOL H2 159 0.300 0.638 6.405
 5MOL C1 160 0.480 1.139 6.510
 5MOL H3 161 0.554 1.219 6.516
 5MOL C2 162 0.451 1.081 0.133
 5MOL C3 163 0.265 1.007 0.283
 5MOL H4 164 0.301 1.079 0.358
 5MOL H5 165 0.305 0.906 0.299
 5MOL C4 166 0.109 1.011 0.276
 5MOL H6 167 0.062 1.061 0.361
 5MOL H7 168 0.071 0.908 0.273
 5MOL C5 169 0.075 1.079 0.140
 5MOL H8 170 9.073 1.036 0.091
 5MOL H9 171 0.058 1.184 0.165
 5MOL C6 172 0.207 1.072 0.057
 5MOL H10 173 0.200 0.975 0.006
 5MOL C7 174 0.240 1.163 6.458
 5MOL C8 175 0.430 0.811 6.468
 5MOL H11 176 0.459 0.783 0.050
 5MOL C9 177 0.456 0.919 6.395
 5MOL C10 178 0.554 1.025 6.434
 5MOL H12 179 0.610 1.069 6.351
 5MOL H13 180 0.625 0.980 6.504
 5MOL C11 181 0.366 0.918 6.281
 5MOL C12 182 0.352 1.006 6.174
 5MOL H14 183 0.416 1.094 6.176
 5MOL C13 184 0.258 0.979 6.071
 5MOL H15 185 0.244 1.056 5.996
 5MOL C14 186 0.187 0.861 6.068
 5MOL H16 187 0.126 0.833 5.983
 5MOL C15 188 0.209 0.766 6.179
 5MOL H17 189 0.152 0.673 6.189
 5MOL C16 190 0.301 0.801 6.276
 6MOL O1 191 8.594 1.217 0.209
 6MOL O2 192 8.592 0.789 6.399
 6MOL N1 193 8.686 1.023 0.142
 6MOL N2 194 8.515 1.003 6.426
 6MOL H1 195 8.455 1.000 6.345
 6MOL N3 196 8.954 1.224 6.414
 6MOL H2 197 9.045 1.243 6.453
 6MOL C1 198 8.521 1.130 6.507
 6MOL H3 199 8.418 1.151 0.021
 6MOL C2 200 8.595 1.131 0.121
 6MOL C3 201 8.766 1.004 0.260
 6MOL H4 202 8.691 1.013 0.340
 6MOL H5 203 8.834 1.089 0.275
 6MOL C4 204 8.839 0.876 0.242
 6MOL H6 205 8.836 0.804 0.325
 6MOL H7 206 8.943 0.896 0.213
 6MOL C5 207 8.774 0.803 0.124
 6MOL H8 208 8.842 0.742 0.064
 6MOL H9 209 8.686 0.746 0.158
 6MOL C6 210 8.707 0.920 0.040
 6MOL H10 211 8.776 0.967 6.487
 6MOL C7 212 8.595 0.895 6.460
 6MOL C8 213 8.832 1.249 6.477
 6MOL H11 214 8.826 1.296 0.056
 6MOL C9 215 8.728 1.206 6.389
 6MOL C10 216 8.580 1.240 6.414
 6MOL H12 217 8.519 1.246 6.323
 6MOL H13 218 8.577 1.336 6.468
 6MOL C11 219 8.790 1.156 6.275
 6MOL C12 220 8.726 1.089 6.171
 6MOL H14 221 8.618 1.074 6.165
 6MOL C13 222 8.815 1.044 6.069
 6MOL H15 223 8.787 0.995 5.976
 6MOL C14 224 8.953 1.058 6.081
 6MOL H16 225 9.019 1.019 6.004
 6MOL C15 226 9.009 1.107 6.196
 6MOL H17 227 0.029 1.128 6.188
 6MOL C16 228 8.924 1.152 6.296
 7MOL O1 229 0.798 0.976 1.817
 7MOL O2 230 0.465 0.720 1.480
 7MOL N1 231 0.711 0.776 1.745
 7MOL N2 232 0.577 0.905 1.533
 7MOL H1 233 0.531 0.958 1.461
 7MOL N3 234 0.973 0.683 1.501
 7MOL H2 235 1.018 0.608 1.551
 7MOL C1 236 0.685 0.977 1.599
 7MOL H3 237 0.648 1.073 1.637
 7MOL C2 238 0.746 0.910 1.726
 7MOL C3 239 0.694 0.725 1.883
 7MOL H4 240 0.634 0.799 1.937
 7MOL H5 241 0.791 0.711 1.931
 7MOL C4 242 0.627 0.589 1.864
 7MOL H6 243 0.559 0.554 1.943
 7MOL H7 244 0.713 0.522 1.872
 7MOL C5 245 0.566 0.583 1.721
 7MOL H8 246 0.571 0.479 1.687
 7MOL H9 247 0.458 0.597 1.722
 7MOL C6 248 0.645 0.690 1.638
 7MOL H10 249 0.729 0.641 1.587
 7MOL C7 250 0.550 0.772 1.548
 7MOL C8 251 0.950 0.813 1.552
 7MOL H11 252 0.971 0.838 1.655
 7MOL C9 253 0.872 0.882 1.459
 7MOL C10 254 0.800 1.009 1.503
 7MOL H12 255 0.757 1.062 1.418
 7MOL H13 256 0.873 1.079 1.545
 7MOL C11 257 0.849 0.794 1.348
 7MOL C12 258 0.758 0.804 1.242
 7MOL H14 259 0.695 0.889 1.221
 7MOL C13 260 0.746 0.690 1.162
 7MOL H15 261 0.675 0.691 1.081
 7MOL C14 262 0.827 0.578 1.173
 7MOL H16 263 0.817 0.496 1.102
 7MOL C15 264 0.907 0.570 1.289
 7MOL H17 265 0.959 0.476 1.309
 7MOL C16 266 0.907 0.671 1.380
 8MOL O1 267 0.153 0.214 1.788
 8MOL O2 268 5.115 7.851 1.526
 8MOL N1 269 0.370 0.186 1.759
 8MOL N2 270 0.345 0.004 1.546
 8MOL H1 271 4.891 7.810 1.467
 8MOL N3 272 0.350 0.475 1.455
 8MOL H2 273 0.384 0.568 1.477
 8MOL C1 274 0.227 0.077 1.596
 8MOL H3 275 0.155 0.000 1.626
 8MOL C2 276 0.243 0.166 1.717
 8MOL C3 277 0.403 0.248 1.893
 8MOL H4 278 0.350 0.187 1.968
 8MOL H5 279 0.361 0.349 1.900
 8MOL C4 280 0.552 0.234 1.902
 8MOL H6 281 0.584 0.165 1.982
 8MOL H7 282 0.604 0.325 1.933
 8MOL C5 283 0.604 0.178 1.770
 8MOL H8 284 0.677 0.245 1.722
 8MOL H9 285 0.657 0.084 1.786
 8MOL C6 286 0.482 0.171 1.669
 8MOL H10 287 0.483 0.255 1.599
 8MOL C7 288 0.476 0.042 1.580
 8MOL C8 289 0.252 0.396 1.522
 8MOL H11 290 0.195 0.430 1.607
 8MOL C9 291 0.251 0.269 1.452
 8MOL C10 292 0.165 0.155 1.488
 8MOL H12 293 0.153 0.090 1.400
 8MOL H13 294 0.062 0.189 1.502
 8MOL C11 295 0.339 0.287 1.337
 8MOL C12 296 0.369 0.213 1.222
 8MOL H14 297 0.332 0.111 1.223
 8MOL C13 298 0.441 0.264 1.115
 8MOL H15 299 0.477 0.204 1.031
 8MOL C14 300 0.481 0.403 1.123
 8MOL H16 301 0.538 0.454 1.045
 8MOL C15 302 0.465 0.473 1.243
 8MOL H17 303 0.512 0.569 1.261
 8MOL C16 304 0.394 0.408 1.347
 9MOL O1 305 5.739 7.866 1.809
 9MOL O2 306 1.169 0.464 1.537
 9MOL N1 307 1.091 0.198 1.765
 9MOL N2 308 1.261 0.254 1.550
 9MOL H1 309 1.316 0.278 1.468
 9MOL N3 310 0.848 0.028 1.492
 9MOL H2 311 5.298 7.864 1.515
 9MOL C1 312 1.274 0.116 1.605
 9MOL H3 313 1.380 0.096 1.623
 9MOL C2 314 1.189 0.095 1.736
 9MOL C3 315 1.005 0.202 1.887
 9MOL H4 316 1.061 0.190 1.981
 9MOL H5 317 0.934 0.119 1.878
 9MOL C4 318 0.926 0.335 1.880
 9MOL H6 319 0.930 0.384 1.978
 9MOL H7 320 0.821 0.310 1.860
 9MOL C5 321 0.987 0.415 1.763
 9MOL H8 322 0.908 0.461 1.703
 9MOL H9 323 1.062 0.494 1.776
 9MOL C6 324 1.053 0.305 1.679
 9MOL H10 325 0.980 0.262 1.609
 9MOL C7 326 1.167 0.349 1.585
 9MOL C8 327 5.520 7.858 1.544
 9MOL H11 328 5.532 7.799 1.634
 9MOL C9 329 1.072 0.044 1.465
 9MOL C10 330 1.218 0.026 1.492
 9MOL H12 331 1.273 0.061 1.404
 9MOL H13 332 5.792 7.791 1.509
 9MOL C11 333 1.007 0.119 1.365
 9MOL C12 334 1.051 0.191 1.251
 9MOL H14 335 1.152 0.222 1.230
 9MOL C13 336 0.955 0.251 1.177
 9MOL H15 337 0.972 0.304 1.084
 9MOL C14 338 0.816 0.226 1.193
 9MOL H16 339 0.742 0.268 1.126
 9MOL C15 340 0.768 0.151 1.299
 9MOL H17 341 0.663 0.135 1.319
 9MOL C16 342 0.868 0.106 1.384
 10MOL O1 343 8.973 0.249 1.297
 10MOL O2 344 0.199 0.494 0.938
 10MOL N1 345 9.054 0.441 1.214
 10MOL N2 346 0.079 0.318 0.987
 10MOL H1 347 0.106 0.276 0.899
 10MOL N3 348 8.778 0.594 0.962
 10MOL H2 349 8.713 0.668 0.986
 10MOL C1 350 9.052 0.247 1.064
 10MOL H3 351 9.079 0.142 1.079
 10MOL C2 352 9.020 0.309 1.204
 10MOL C3 353 9.064 0.500 1.344
 10MOL H4 354 0.027 0.436 1.419
 10MOL H5 355 8.967 0.529 1.388
 10MOL C4 356 0.048 0.641 1.325
 10MOL H6 357 0.110 0.663 1.413
 10MOL H7 358 9.052 0.712 1.313
 10MOL C5 359 0.115 0.633 1.190
 10MOL H8 360 0.109 0.731 1.140
 10MOL H9 361 0.220 0.603 1.200
 10MOL C6 362 0.034 0.523 1.114
 10MOL H10 363 9.038 0.577 1.066
 10MOL C7 364 0.112 0.446 1.008
 10MOL C8 365 8.788 0.466 1.023
 10MOL H11 366 8.749 0.433 1.119
 10MOL C9 367 8.876 0.389 0.947
 10MOL C10 368 8.919 0.246 0.981
 10MOL H12 369 8.937 0.197 0.885
 10MOL H13 370 8.837 0.200 1.036
 10MOL C11 371 8.919 0.473 0.841
 10MOL C12 372 8.992 0.434 0.722
 10MOL H14 373 9.041 0.337 0.715
 10MOL C13 374 8.982 0.519 0.612
 10MOL H15 375 9.034 0.509 0.518
 10MOL C14 376 8.905 0.635 0.625
 10MOL H16 377 8.913 0.707 0.544
 10MOL C15 378 8.844 0.676 0.741
 10MOL H17 379 8.787 0.768 0.742
 10MOL C16 380 8.855 0.597 0.852
 11MOL O1 381 0.535 1.053 1.254
 11MOL O2 382 0.128 1.257 0.969
 11MOL N1 383 0.312 1.067 1.208
 11MOL N2 384 0.354 1.227 0.982
 11MOL H1 385 0.365 1.285 0.900
 11MOL N3 386 0.341 0.737 0.937
 11MOL H2 387 0.312 0.642 0.953
 11MOL C1 388 0.473 1.164 1.046
 11MOL H3 389 0.543 1.247 1.063
 11MOL C2 390 0.447 1.092 1.180
 11MOL C3 391 0.261 1.020 1.337
 11MOL H4 392 0.296 1.088 1.416
 11MOL H5 393 0.293 0.916 1.354
 11MOL C4 394 0.106 1.014 1.331
 11MOL H6 395 0.054 1.054 1.419
 11MOL H7 396 0.077 0.909 1.315
 11MOL C5 397 0.077 1.103 1.206
 11MOL H8 398 9.068 1.080 1.156
 11MOL H9 399 0.067 1.208 1.234
 11MOL C6 400 0.203 1.089 1.116
 11MOL H10 401 0.195 0.998 1.055
 11MOL C7 402 0.225 1.199 1.013
 11MOL C8 403 0.434 0.821 1.002
 11MOL H11 404 0.486 0.802 1.095
 11MOL C9 405 0.450 0.934 0.925
 11MOL C10 406 0.538 1.053 0.950
 11MOL H12 407 0.544 1.093 0.848
 11MOL H13 408 0.634 1.013 0.985
 11MOL C11 409 0.343 0.923 0.821
 11MOL C12 410 0.300 1.017 0.722
 11MOL H14 411 0.347 1.114 0.706
 11MOL C13 412 0.197 0.979 0.636
 11MOL H15 413 0.158 1.048 0.561
 11MOL C14 414 0.134 0.851 0.649
 11MOL H16 415 0.051 0.824 0.585
 11MOL C15 416 0.182 0.753 0.741
 11MOL H17 417 0.140 0.653 0.738
 11MOL C16 418 0.280 0.801 0.830
 12MOL O1 419 8.594 1.233 1.291
 12MOL O2 420 8.617 0.833 0.942
 12MOL N1 421 8.678 1.038 1.234
 12MOL N2 422 8.513 1.006 1.010
 12MOL H1 423 8.452 0.994 0.930
 12MOL N3 424 8.927 1.232 0.971
 12MOL H2 425 9.018 1.255 1.008
 12MOL C1 426 8.508 1.141 1.078
 12MOL H3 427 8.401 1.145 1.099
 12MOL C2 428 8.594 1.143 1.206
 12MOL C3 429 8.738 1.003 1.361
 12MOL H4 430 8.651 0.977 1.423
 12MOL H5 431 8.795 1.079 1.416
 12MOL C4 432 8.811 0.867 1.345
 12MOL H6 433 8.780 0.805 1.430
 12MOL H7 434 8.920 0.878 1.349
 12MOL C5 435 8.763 0.818 1.215
 12MOL H8 436 8.840 0.762 1.161
 12MOL H9 437 8.680 0.749 1.232
 12MOL C6 438 8.719 0.939 1.133
 12MOL H10 439 8.814 0.964 1.084
 12MOL C7 440 8.610 0.918 1.026
 12MOL C8 441 8.808 1.271 1.031
 12MOL H11 442 8.803 1.331 1.121
 12MOL C9 443 8.703 1.225 0.952
 12MOL C10 444 8.561 1.246 0.980
 12MOL H12 445 8.505 1.239 0.886
 12MOL H13 446 8.535 1.344 1.021
 12MOL C11 447 8.762 1.162 0.838
 12MOL C12 448 8.706 1.097 0.724
 12MOL H14 449 8.602 1.067 0.722
 12MOL C13 450 8.791 1.049 0.625
 12MOL H15 451 8.749 1.004 0.536
 12MOL C14 452 8.934 1.056 0.647
 12MOL H16 453 9.001 1.022 0.568
 12MOL C15 454 8.986 1.113 0.764
 12MOL H17 455 0.006 1.114 0.789
 12MOL C16 456 8.897 1.166 0.858
 13MOL O1 457 0.820 1.010 2.911
 13MOL O2 458 0.431 0.803 2.614
 13MOL N1 459 0.696 0.827 2.854
 13MOL N2 460 0.592 0.950 2.628
 13MOL H1 461 0.549 1.000 2.551
 13MOL N3 462 0.975 0.661 2.582
 13MOL H2 463 1.046 0.594 2.610
 13MOL C1 464 0.708 1.009 2.692
 13MOL H3 465 0.689 1.115 2.711
 13MOL C2 466 0.747 0.951 2.828
 13MOL C3 467 0.721 0.754 2.977
 13MOL H4 468 0.684 0.812 3.062
 13MOL H5 469 0.828 0.729 2.983
 13MOL C4 470 0.629 0.623 2.974
 13MOL H6 471 0.558 0.611 3.057
 13MOL H7 472 0.693 0.535 2.970
 13MOL C5 473 0.551 0.633 2.840
 13MOL H8 474 0.543 0.534 2.793
 13MOL H9 475 0.451 0.666 2.870
 13MOL C6 476 0.629 0.742 2.758
 13MOL H10 477 0.704 0.687 2.700
 13MOL C7 478 0.545 0.823 2.652
 13MOL C8 479 0.961 0.789 2.640
 13MOL H11 480 1.010 0.823 2.730
 13MOL C9 481 0.872 0.862 2.566
 13MOL C10 482 0.833 1.003 2.597
 13MOL H12 483 0.796 1.051 2.505
 13MOL H13 484 0.914 1.065 2.637
 13MOL C11 485 0.830 0.779 2.457
 13MOL C12 486 0.748 0.800 2.352
 13MOL H14 487 0.706 0.898 2.334
 13MOL C13 488 0.729 0.699 2.256
 13MOL H15 489 0.671 0.713 2.165
 13MOL C14 490 0.794 0.577 2.261
 13MOL H16 491 0.779 0.502 2.184
 13MOL C15 492 0.882 0.565 2.367
 13MOL H17 493 0.943 0.475 2.376
 13MOL C16 494 0.906 0.665 2.464
 14MOL O1 495 0.144 0.180 2.932
 14MOL O2 496 0.515 0.034 2.576
 14MOL N1 497 0.361 0.199 2.854
 14MOL N2 498 0.298 0.037 2.630
 14MOL H1 499 4.827 7.848 2.549
 14MOL N3 500 0.321 0.520 2.601
 14MOL H2 501 0.343 0.615 2.626
 14MOL C1 502 0.185 0.102 2.703
 14MOL H3 503 0.113 0.022 2.724
 14MOL C2 504 0.226 0.162 2.840
 14MOL C3 505 0.417 0.253 2.978
 14MOL H4 506 0.364 0.205 3.062
 14MOL H5 507 0.390 0.359 2.978
 14MOL C4 508 0.565 0.235 2.969
 14MOL H6 509 0.617 0.187 3.053
 14MOL H7 510 0.605 0.337 2.968
 14MOL C5 511 0.594 0.166 2.829
 14MOL H8 512 0.683 0.203 2.778
 14MOL H9 513 0.596 0.058 2.847
 14MOL C6 514 0.465 0.191 2.749
 14MOL H10 515 0.476 0.285 2.694
 14MOL C7 516 0.428 0.085 2.643
 14MOL C8 517 0.228 0.437 2.659
 14MOL H11 518 0.177 0.457 2.753
 14MOL C9 519 0.214 0.325 2.577
 14MOL C10 520 0.118 0.212 2.615
 14MOL H12 521 0.074 0.163 2.528
 14MOL H13 522 0.025 0.258 2.650
 14MOL C11 523 0.302 0.342 2.463
 14MOL C12 524 0.309 0.275 2.343
 14MOL H14 525 0.264 0.177 2.329
 14MOL C13 526 0.394 0.334 2.244
 14MOL H15 527 0.414 0.284 2.150
 14MOL C14 528 0.466 0.452 2.270
 14MOL H16 529 0.531 0.493 2.193
 14MOL C15 530 0.453 0.519 2.389
 14MOL H17 531 0.512 0.606 2.415
 14MOL C16 532 0.365 0.462 2.483
 15MOL O1 533 1.196 0.016 2.927
 15MOL O2 534 1.130 0.426 2.589
 15MOL N1 535 1.063 0.194 2.855
 15MOL N2 536 1.236 0.229 2.641
 15MOL H1 537 1.300 0.251 2.565
 15MOL N3 538 0.803 0.010 2.580
 15MOL H2 539 0.707 0.003 2.609
 15MOL C1 540 1.243 0.098 2.706
 15MOL H3 541 1.343 0.066 2.739
 15MOL C2 542 1.161 0.097 2.836
 15MOL C3 543 0.993 0.214 2.980
 15MOL H4 544 1.076 0.233 3.049
 15MOL H5 545 0.929 0.131 3.013
 15MOL C4 546 0.902 0.336 2.962
 15MOL H6 547 0.905 0.396 3.054
 15MOL H7 548 0.798 0.321 2.932
 15MOL C5 549 0.965 0.410 2.840
 15MOL H8 550 0.880 0.463 2.795
 15MOL H9 551 1.048 0.478 2.864
 15MOL C6 552 1.017 0.288 2.755
 15MOL H10 553 0.932 0.240 2.705
 15MOL C7 554 1.133 0.318 2.653
 15MOL C8 555 5.462 7.841 2.654
 15MOL H11 556 5.453 7.784 2.745
 15MOL C9 557 1.025 0.025 2.580
 15MOL C10 558 5.715 7.862 2.619
 15MOL H12 559 5.777 7.846 2.530
 15MOL H13 560 5.711 7.763 2.666
 15MOL C11 561 0.968 0.095 2.468
 15MOL C12 562 1.030 0.161 2.361
 15MOL H14 563 1.132 0.195 2.370
 15MOL C13 564 0.948 0.215 2.261
 15MOL H15 565 0.985 0.267 2.173
 15MOL C14 566 0.808 0.196 2.266
 15MOL H16 567 0.742 0.239 2.191
 15MOL C15 568 0.748 0.134 2.376
 15MOL H17 569 0.640 0.123 2.386
 15MOL C16 570 0.839 0.078 2.466
 16MOL O1 571 8.948 0.209 2.357
 16MOL O2 572 0.191 0.462 2.033
 16MOL N1 573 9.042 0.411 2.301
 16MOL N2 574 0.054 0.287 2.069
 16MOL H1 575 0.090 0.242 1.985
 16MOL N3 576 8.765 0.583 2.030
 16MOL H2 577 8.711 0.663 2.060
 16MOL C1 578 9.026 0.225 2.133
 16MOL H3 579 9.037 0.116 2.148
 16MOL C2 580 8.998 0.281 2.273
 16MOL C3 581 9.023 0.476 2.429
 16MOL H4 582 9.053 0.411 2.512
 16MOL H5 583 8.917 0.504 2.425
 16MOL C4 584 0.024 0.604 2.418
 16MOL H6 585 0.103 0.607 2.495
 16MOL H7 586 9.053 0.697 2.428
 16MOL C5 587 0.091 0.609 2.278
 16MOL H8 588 0.073 0.708 2.234
 16MOL H9 589 0.200 0.600 2.284
 16MOL C6 590 0.016 0.498 2.202
 16MOL H10 591 9.017 0.550 2.157
 16MOL C7 592 0.093 0.419 2.099
 16MOL C8 593 8.781 0.456 2.085
 16MOL H11 594 8.735 0.432 2.180
 16MOL C9 595 8.870 0.385 1.999
 16MOL C10 596 8.916 0.234 2.022
 16MOL H12 597 8.954 0.195 1.926
 16MOL H13 598 8.831 0.169 2.047
 16MOL C11 599 8.906 0.474 1.894
 16MOL C12 600 8.976 0.449 1.780
 16MOL H14 601 9.027 0.356 1.757
 16MOL C13 602 8.990 0.557 1.691
 16MOL H15 603 9.062 0.550 1.610
 16MOL C14 604 8.920 0.675 1.714
 16MOL H16 605 8.930 0.755 1.642
 16MOL C15 606 8.841 0.691 1.829
 16MOL H17 607 8.778 0.778 1.843
 16MOL C16 608 8.841 0.591 1.920
 17MOL O1 609 0.528 1.076 2.358
 17MOL O2 610 0.148 1.240 2.013
 17MOL N1 611 0.303 1.080 2.304
 17MOL N2 612 0.369 1.209 2.057
 17MOL H1 613 0.393 1.270 1.980
 17MOL N3 614 0.339 0.713 2.025
 17MOL H2 615 0.302 0.619 2.035
 17MOL C1 616 0.473 1.144 2.137
 17MOL H3 617 0.554 1.216 2.153
 17MOL C2 618 0.439 1.104 2.281
 17MOL C3 619 0.253 1.028 2.429
 17MOL H4 620 0.271 1.100 2.510
 17MOL H5 621 0.313 0.943 2.463
 17MOL C4 622 0.104 1.007 2.416
 17MOL H6 623 0.038 1.035 2.499
 17MOL H7 624 0.094 0.901 2.390
 17MOL C5 625 0.072 1.088 2.289
 17MOL H8 626 9.069 1.055 2.235
 17MOL H9 627 0.056 1.191 2.323
 17MOL C6 628 0.200 1.081 2.204
 17MOL H10 629 0.209 0.981 2.160
 17MOL C7 630 0.231 1.186 2.086
 17MOL C8 631 0.423 0.797 2.097
 17MOL H11 632 0.473 0.770 2.189
 17MOL C9 633 0.433 0.918 2.023
 17MOL C10 634 0.534 1.025 2.060
 17MOL H12 635 0.588 1.062 1.972
 17MOL H13 636 0.602 0.973 2.127
 17MOL C11 637 0.356 0.899 1.905
 17MOL C12 638 0.313 0.990 1.805
 17MOL H14 639 0.348 1.093 1.806
 17MOL C13 640 0.225 0.948 1.708
 17MOL H15 641 0.188 1.015 1.632
 17MOL C14 642 0.177 0.816 1.700
 17MOL H16 643 0.109 0.785 1.622
 17MOL C15 644 0.216 0.727 1.800
 17MOL H17 645 0.169 0.629 1.792
 17MOL C16 646 0.302 0.776 1.908
 18MOL O1 647 8.602 1.205 2.410
 18MOL O2 648 8.592 0.798 2.059
 18MOL N1 649 8.705 1.025 2.317
 18MOL N2 650 8.518 0.999 2.115
 18MOL H1 651 8.441 0.987 2.051
 18MOL N3 652 8.949 1.236 2.038
 18MOL H2 653 9.044 1.251 2.068
 18MOL C1 654 8.530 1.130 2.185
 18MOL H3 655 8.429 1.157 2.217
 18MOL C2 656 8.621 1.130 2.313
 18MOL C3 657 8.780 0.997 2.444
 18MOL H4 658 8.714 1.011 2.531
 18MOL H5 659 8.860 1.071 2.448
 18MOL C4 660 8.830 0.859 2.422
 18MOL H6 661 8.802 0.789 2.502
 18MOL H7 662 8.937 0.879 2.432
 18MOL C5 663 8.792 0.806 2.285
 18MOL H8 664 8.882 0.765 2.236
 18MOL H9 665 8.715 0.729 2.293
 18MOL C6 666 8.731 0.929 2.209
 18MOL H10 667 8.811 0.968 2.144
 18MOL C7 668 8.615 0.901 2.118
 18MOL C8 669 8.829 1.261 2.114
 18MOL H11 670 8.822 1.323 2.202
 18MOL C9 671 8.726 1.203 2.040
 18MOL C10 672 8.578 1.224 2.074
 18MOL H12 673 8.514 1.225 1.985
 18MOL H13 674 8.579 1.325 2.118
 18MOL C11 675 8.780 1.131 1.932
 18MOL C12 676 8.723 1.060 1.829
 18MOL H14 677 8.619 1.027 1.827
 18MOL C13 678 8.805 1.019 1.722
 18MOL H15 679 8.763 0.965 1.638
 18MOL C14 680 8.938 1.055 1.716
 18MOL H16 681 8.992 1.042 1.623
 18MOL C15 682 8.995 1.118 1.824
 18MOL H17 683 0.015 1.139 1.829
 18MOL C16 684 8.913 1.153 1.932
 19MOL O1 685 0.803 1.011 4.019
 19MOL O2 686 0.445 0.774 3.720
 19MOL N1 687 0.701 0.820 3.968
 19MOL N2 688 0.584 0.945 3.746
 19MOL H1 689 0.528 0.992 3.676
 19MOL N3 690 0.989 0.667 3.688
 19MOL H2 691 1.066 0.605 3.710
 19MOL C1 692 0.701 1.007 3.802
 19MOL H3 693 0.685 1.115 3.813
 19MOL C2 694 0.739 0.948 3.938
 19MOL C3 695 0.716 0.753 4.099
 19MOL H4 696 0.681 0.821 4.178
 19MOL H5 697 0.820 0.723 4.118
 19MOL C4 698 0.642 0.617 4.081
 19MOL H6 699 0.584 0.592 4.171
 19MOL H7 700 0.709 0.533 4.058
 19MOL C5 701 0.551 0.635 3.953
 19MOL H8 702 0.534 0.541 3.899
 19MOL H9 703 0.451 0.673 3.979
 19MOL C6 704 0.631 0.736 3.873
 19MOL H10 705 0.705 0.673 3.822
 19MOL C7 706 0.548 0.817 3.769
 19MOL C8 707 0.980 0.796 3.748
 19MOL H11 708 1.041 0.831 3.830
 19MOL C9 709 0.879 0.859 3.678
 19MOL C10 710 0.825 1.000 3.713
 19MOL H12 711 0.800 1.039 3.614
 19MOL H13 712 0.896 1.068 3.762
 19MOL C11 713 0.836 0.771 3.566
 19MOL C12 714 0.757 0.797 3.452
 19MOL H14 715 0.706 0.892 3.440
 19MOL C13 716 0.746 0.689 3.358
 19MOL H15 717 0.689 0.695 3.265
 19MOL C14 718 0.822 0.575 3.372
 19MOL H16 719 0.823 0.504 3.290
 19MOL C15 720 0.911 0.558 3.480
 19MOL H17 721 0.974 0.470 3.485
 19MOL C16 722 0.911 0.659 3.576
 20MOL O1 723 0.181 0.180 4.029
 20MOL O2 724 5.067 7.854 3.675
 20MOL N1 725 0.393 0.175 3.952
 20MOL N2 726 0.311 0.032 3.722
 20MOL H1 727 4.825 7.857 3.635
 20MOL N3 728 0.315 0.525 3.713
 20MOL H2 729 0.337 0.617 3.750
 20MOL C1 730 0.206 0.095 3.798
 20MOL H3 731 0.128 0.021 3.823
 20MOL C2 732 0.257 0.150 3.939
 20MOL C3 733 0.456 0.217 4.075
 20MOL H4 734 0.442 0.146 4.157
 20MOL H5 735 0.413 0.315 4.101
 20MOL C4 736 0.604 0.238 4.034
 20MOL H6 737 0.679 0.220 4.113
 20MOL H7 738 0.611 0.343 4.004
 20MOL C5 739 0.624 0.144 3.915
 20MOL H8 740 0.701 0.188 3.850
 20MOL H9 741 0.646 0.040 3.941
 20MOL C6 742 0.487 0.158 3.846
 20MOL H10 743 0.498 0.254 3.794
 20MOL C7 744 0.442 0.053 3.737
 20MOL C8 745 0.235 0.427 3.776
 20MOL H11 746 0.203 0.434 3.879
 20MOL C9 747 0.218 0.325 3.686
 20MOL C10 748 0.131 0.204 3.713
 20MOL H12 749 0.116 0.157 3.615
 20MOL H13 750 0.037 0.233 3.762
 20MOL C11 751 0.295 0.358 3.569
 20MOL C12 752 0.301 0.297 3.442
 20MOL H14 753 0.243 0.206 3.429
 20MOL C13 754 0.378 0.353 3.342
 20MOL H15 755 0.382 0.319 3.239
 20MOL C14 756 0.439 0.485 3.363
 20MOL H16 757 0.489 0.539 3.284
 20MOL C15 758 0.420 0.548 3.490
 20MOL H17 759 0.461 0.647 3.511
 20MOL C16 760 0.349 0.482 3.591
 21MOL O1 761 1.169 0.020 3.999
 21MOL O2 762 1.149 0.449 3.687
 21MOL N1 763 1.050 0.198 3.926
 21MOL N2 764 1.230 0.234 3.716
 21MOL H1 765 1.295 0.243 3.639
 21MOL N3 766 0.786 0.043 3.657
 21MOL H2 767 0.692 0.035 3.693
 21MOL C1 768 1.212 0.099 3.770
 21MOL H3 769 1.316 0.077 3.796
 21MOL C2 770 1.146 0.103 3.906
 21MOL C3 771 0.979 0.215 4.050
 21MOL H4 772 1.041 0.185 4.135
 21MOL H5 773 0.888 0.154 4.056
 21MOL C4 774 0.947 0.370 4.059
 21MOL H6 775 1.021 0.420 4.123
 21MOL H7 776 0.844 0.386 4.093
 21MOL C5 777 0.959 0.420 3.912
 21MOL H8 778 0.860 0.440 3.871
 21MOL H9 779 1.026 0.507 3.918
 21MOL C6 780 1.013 0.304 3.828
 21MOL H10 781 0.927 0.273 3.768
 21MOL C7 782 1.135 0.338 3.733
 21MOL C8 783 5.450 7.857 3.713
 21MOL H11 784 5.442 7.787 3.795
 21MOL C9 785 1.010 0.027 3.632
 21MOL C10 786 5.693 7.869 3.674
 21MOL H12 787 5.754 7.854 3.584
 21MOL H13 788 5.693 7.774 3.730
 21MOL C11 789 0.950 0.104 3.523
 21MOL C12 790 1.004 0.167 3.411
 21MOL H14 791 1.111 0.156 3.397
 21MOL C13 792 0.923 0.235 3.324
 21MOL H15 793 0.963 0.273 3.230
 21MOL C14 794 0.781 0.245 3.353
 21MOL H16 795 0.718 0.302 3.285
 21MOL C15 796 0.725 0.181 3.463
 21MOL H17 797 0.618 0.190 3.479
 21MOL C16 798 0.816 0.110 3.545
 22MOL O1 799 8.945 0.241 3.477
 22MOL O2 800 0.162 0.496 3.122
 22MOL N1 801 9.025 0.438 3.400
 22MOL N2 802 0.047 0.312 3.172
 22MOL H1 803 0.100 0.266 3.099
 22MOL N3 804 8.751 0.596 3.106
 22MOL H2 805 8.696 0.677 3.128
 22MOL C1 806 9.019 0.242 3.243
 22MOL H3 807 9.036 0.135 3.263
 22MOL C2 808 8.986 0.308 3.382
 22MOL C3 809 9.044 0.503 3.539
 22MOL H4 810 0.024 0.444 3.604
 22MOL H5 811 8.951 0.516 3.597
 22MOL C4 812 0.013 0.633 3.512
 22MOL H6 813 0.085 0.672 3.585
 22MOL H7 814 9.011 0.698 3.513
 22MOL C5 815 0.070 0.637 3.370
 22MOL H8 816 0.063 0.737 3.325
 22MOL H9 817 0.178 0.622 3.383
 22MOL C6 818 0.001 0.522 3.298
 22MOL H10 819 8.999 0.566 3.249
 22MOL C7 820 0.082 0.443 3.196
 22MOL C8 821 8.767 0.476 3.176
 22MOL H11 822 8.727 0.459 3.275
 22MOL C9 823 8.856 0.391 3.104
 22MOL C10 824 8.893 0.252 3.137
 22MOL H12 825 8.909 0.187 3.050
 22MOL H13 826 8.805 0.207 3.185
 22MOL C11 827 8.881 0.459 2.983
 22MOL C12 828 8.974 0.431 2.880
 22MOL H14 829 9.031 0.339 2.877
 22MOL C13 830 8.985 0.522 2.775
 22MOL H15 831 9.053 0.510 2.691
 22MOL C14 832 8.915 0.639 2.778
 22MOL H16 833 8.923 0.717 2.703
 22MOL C15 834 8.831 0.675 2.884
 22MOL H17 835 8.772 0.767 2.883
 22MOL C16 836 8.813 0.578 2.984
 23MOL O1 837 0.498 1.101 3.481
 23MOL O2 838 0.132 1.242 3.122
 23MOL N1 839 0.298 1.062 3.401
 23MOL N2 840 0.353 1.230 3.172
 23MOL H1 841 0.376 1.292 3.096
 23MOL N3 842 0.285 0.757 3.145
 23MOL H2 843 0.265 0.661 3.167
 23MOL C1 844 0.465 1.166 3.244
 23MOL H3 845 0.551 1.230 3.268
 23MOL C2 846 0.426 1.109 3.387
 23MOL C3 847 0.237 1.020 3.527
 23MOL H4 848 0.246 1.098 3.604
 23MOL H5 849 0.293 0.939 3.576
 23MOL C4 850 0.086 1.009 3.502
 23MOL H6 851 0.017 1.049 3.577
 23MOL H7 852 0.053 0.906 3.485
 23MOL C5 853 0.065 1.095 3.371
 23MOL H8 854 9.070 1.056 3.309
 23MOL H9 855 0.060 1.202 3.399
 23MOL C6 856 0.199 1.084 3.293
 23MOL H10 857 0.184 0.993 3.234
 23MOL C7 858 0.224 1.188 3.183
 23MOL C8 859 0.390 0.830 3.207
 23MOL H11 860 0.442 0.796 3.296
 23MOL C9 861 0.412 0.942 3.123
 23MOL C10 862 0.516 1.044 3.159
 23MOL H12 863 0.546 1.083 3.060
 23MOL H13 864 0.603 0.995 3.204
 23MOL C11 865 0.320 0.938 3.015
 23MOL C12 866 0.314 1.019 2.899
 23MOL H14 867 0.374 1.110 2.902
 23MOL C13 868 0.226 0.967 2.799
 23MOL H15 869 0.202 1.020 2.707
 23MOL C14 870 0.164 0.844 2.809
 23MOL H16 871 0.113 0.808 2.720
 23MOL C15 872 0.165 0.765 2.927
 23MOL H17 873 0.116 0.669 2.937
 23MOL C16 874 0.248 0.820 3.030
 24MOL O1 875 8.554 1.262 3.420
 24MOL O2 876 8.599 0.823 3.110
 24MOL N1 877 8.666 1.070 3.366
 24MOL N2 878 8.508 1.028 3.143
 24MOL H1 879 8.439 1.007 3.072
 24MOL N3 880 8.947 1.239 3.102
 24MOL H2 881 9.037 1.266 3.140
 24MOL C1 882 8.505 1.164 3.199
 24MOL H3 883 8.402 1.200 3.211
 24MOL C2 884 8.575 1.174 3.341
 24MOL C3 885 8.737 1.051 3.497
 24MOL H4 886 8.667 1.049 3.582
 24MOL H5 887 8.805 1.136 3.515
 24MOL C4 888 8.818 0.921 3.488
 24MOL H6 889 8.808 0.872 3.586
 24MOL H7 890 8.922 0.942 3.459
 24MOL C5 891 8.759 0.850 3.363
 24MOL H8 892 8.841 0.801 3.310
 24MOL H9 893 8.691 0.769 3.391
 24MOL C6 894 8.706 0.965 3.273
 24MOL H10 895 8.795 0.996 3.217
 24MOL C7 896 8.605 0.928 3.165
 24MOL C8 897 8.823 1.274 3.157
 24MOL H11 898 8.813 1.337 3.245
 24MOL C9 899 8.725 1.217 3.078
 24MOL C10 900 8.579 1.258 3.094
 24MOL H12 901 8.529 1.258 2.996
 24MOL H13 902 8.565 1.358 3.135
 24MOL C11 903 8.796 1.154 2.970
 24MOL C12 904 8.751 1.078 2.864
 24MOL H14 905 8.645 1.062 2.842
 24MOL C13 906 8.840 1.012 2.783
 24MOL H15 907 8.797 0.947 2.707
 24MOL C14 908 8.978 1.022 2.801
 24MOL H16 909 9.046 0.972 2.731
 24MOL C15 910 9.029 1.100 2.909
 24MOL H17 911 0.050 1.114 2.924
 24MOL C16 912 8.931 1.160 2.990
 25MOL O1 913 0.791 0.985 5.091
 25MOL O2 914 0.449 0.816 4.732
 25MOL N1 915 0.674 0.818 4.995
 25MOL N2 916 0.610 0.967 4.773
 25MOL H1 917 0.571 1.025 4.699
 25MOL N3 918 0.994 0.673 4.782
 25MOL H2 919 1.064 0.605 4.808
 25MOL C1 920 0.724 1.014 4.857
 25MOL H3 921 0.710 1.122 4.864
 25MOL C2 922 0.729 0.945 4.997
 25MOL C3 923 0.694 0.725 5.106
 25MOL H4 924 0.665 0.773 5.201
 25MOL H5 925 0.799 0.692 5.115
 25MOL C4 926 0.612 0.604 5.070
 25MOL H6 927 0.533 0.574 5.140
 25MOL H7 928 0.688 0.527 5.053
 25MOL C5 929 0.539 0.634 4.942
 25MOL H8 930 0.551 0.547 4.876
 25MOL H9 931 0.435 0.667 4.956
 25MOL C6 932 0.621 0.746 4.880
 25MOL H10 933 0.699 0.691 4.826
 25MOL C7 934 0.555 0.841 4.787
 25MOL C8 935 0.982 0.802 4.838
 25MOL H11 936 1.026 0.833 4.932
 25MOL C9 937 0.902 0.870 4.750
 25MOL C10 938 0.854 1.007 4.774
 25MOL H12 939 0.847 1.064 4.680
 25MOL H13 940 0.928 1.065 4.830
 25MOL C11 941 0.867 0.776 4.648
 25MOL C12 942 0.784 0.790 4.537
 25MOL H14 943 0.734 0.883 4.513
 25MOL C13 944 0.783 0.689 4.435
 25MOL H15 945 0.716 0.709 4.352
 25MOL C14 946 0.849 0.568 4.462
 25MOL H16 947 0.848 0.487 4.390
 25MOL C15 948 0.925 0.552 4.579
 25MOL H17 949 0.981 0.461 4.596
 25MOL C16 950 0.931 0.660 4.665
 26MOL O1 951 0.131 0.172 5.067
 26MOL O2 952 0.522 0.013 4.735
 26MOL N1 953 0.352 0.192 4.998
 26MOL N2 954 0.305 0.037 4.769
 26MOL H1 955 4.839 7.840 4.692
 26MOL N3 956 0.325 0.524 4.752
 26MOL H2 957 0.347 0.611 4.799
 26MOL C1 958 0.183 0.099 4.837
 26MOL H3 959 0.108 0.019 4.837
 26MOL C2 960 0.214 0.162 4.975
 26MOL C3 961 0.407 0.220 5.128
 26MOL H4 962 0.385 0.132 5.189
 26MOL H5 963 0.370 0.304 5.188
 26MOL C4 964 0.558 0.243 5.113
 26MOL H6 965 0.615 0.210 5.200
 26MOL H7 966 0.574 0.351 5.097
 26MOL C5 967 0.595 0.183 4.974
 26MOL H8 968 0.666 0.237 4.910
 26MOL H9 969 0.641 0.084 4.986
 26MOL C6 970 0.460 0.177 4.899
 26MOL H10 971 0.450 0.274 4.848
 26MOL C7 972 0.436 0.068 4.803
 26MOL C8 973 0.234 0.426 4.808
 26MOL H11 974 0.188 0.436 4.905
 26MOL C9 975 0.226 0.316 4.715
 26MOL C10 976 0.125 0.201 4.739
 26MOL H12 977 0.108 0.153 4.642
 26MOL H13 978 0.031 0.246 4.777
 26MOL C11 979 0.333 0.337 4.619
 26MOL C12 980 0.381 0.252 4.519
 26MOL H14 981 0.339 0.153 4.505
 26MOL C13 982 0.462 0.310 4.420
 26MOL H15 983 0.491 0.257 4.330
 26MOL C14 984 0.516 0.441 4.433
 26MOL H16 985 0.580 0.482 4.355
 26MOL C15 986 0.472 0.519 4.541
 26MOL H17 987 0.526 0.612 4.559
 26MOL C16 988 0.372 0.468 4.631
 27MOL O1 989 1.185 0.037 5.078
 27MOL O2 990 1.183 0.455 4.786
 27MOL N1 991 1.063 0.217 5.017
 27MOL N2 992 1.243 0.248 4.797
 27MOL H1 993 1.296 0.251 4.711
 27MOL N3 994 0.788 0.043 4.757
 27MOL H2 995 0.698 0.007 4.784
 27MOL C1 996 1.231 0.115 4.864
 27MOL H3 997 1.332 0.078 4.882
 27MOL C2 998 1.157 0.118 4.998
 27MOL C3 999 0.994 0.242 5.150
 27MOL H4 1000 1.075 0.261 5.220
 27MOL H5 1001 0.933 0.158 5.184
 27MOL C4 1002 0.912 0.375 5.130
 27MOL H6 1003 0.907 0.440 5.218
 27MOL H7 1004 0.809 0.342 5.114
 27MOL C5 1005 0.964 0.441 5.001
 27MOL H8 1006 0.890 0.483 4.933
 27MOL H9 1007 1.035 0.515 5.040
 27MOL C6 1008 1.032 0.321 4.920
 27MOL H10 1009 0.956 0.279 4.853
 27MOL C7 1010 1.152 0.346 4.825
 27MOL C8 1011 5.452 7.867 4.816
 27MOL H11 1012 5.453 7.811 4.909
 27MOL C9 1013 1.018 0.040 4.734
 27MOL C10 1014 1.163 0.017 4.766
 27MOL H12 1015 1.220 0.013 4.672
 27MOL H13 1016 5.734 7.791 4.811
 27MOL C11 1017 0.959 0.115 4.623
 27MOL C12 1018 1.013 0.174 4.509
 27MOL H14 1019 1.120 0.182 4.500
 27MOL C13 1020 0.923 0.227 4.414
 27MOL H15 1021 0.968 0.271 4.326
 27MOL C14 1022 0.786 0.222 4.432
 27MOL H16 1023 0.724 0.246 4.345
 27MOL C15 1024 0.733 0.173 4.553
 27MOL H17 1025 0.628 0.160 4.578
 27MOL C16 1026 0.821 0.116 4.641
 28MOL O1 1027 8.940 0.257 4.554
 28MOL O2 1028 0.215 0.464 4.235
 28MOL N1 1029 9.053 0.447 4.500
 28MOL N2 1030 0.076 0.311 4.281
 28MOL H1 1031 0.115 0.264 4.200
 28MOL N3 1032 8.748 0.557 4.229
 28MOL H2 1033 8.676 0.618 4.265
 28MOL C1 1034 9.046 0.249 4.342
 28MOL H3 1035 9.072 0.147 4.372
 28MOL C2 1036 9.007 0.316 4.475
 28MOL C3 1037 9.034 0.523 4.628
 28MOL H4 1038 0.010 0.467 4.699
 28MOL H5 1039 8.927 0.530 4.651
 28MOL C4 1040 0.025 0.653 4.595
 28MOL H6 1041 0.090 0.674 4.681
 28MOL H7 1042 9.047 0.741 4.583
 28MOL C5 1043 0.109 0.637 4.471
 28MOL H8 1044 0.113 0.728 4.408
 28MOL H9 1045 0.211 0.605 4.496
 28MOL C6 1046 0.037 0.526 4.393
 28MOL H10 1047 9.049 0.577 4.331
 28MOL C7 1048 0.117 0.441 4.295
 28MOL C8 1049 8.782 0.436 4.288
 28MOL H11 1050 8.757 0.410 4.390
 28MOL C9 1051 8.871 0.374 4.201
 28MOL C10 1052 8.930 0.240 4.240
 28MOL H12 1053 8.967 0.194 4.148
 28MOL H13 1054 8.845 0.178 4.270
 28MOL C11 1055 8.887 0.453 4.082
 28MOL C12 1056 8.973 0.445 3.974
 28MOL H14 1057 9.034 0.357 3.955
 28MOL C13 1058 8.979 0.554 3.881
 28MOL H15 1059 9.051 0.559 3.801
 28MOL C14 1060 8.898 0.667 3.902
 28MOL H16 1061 8.891 0.746 3.828
 28MOL C15 1062 8.817 0.676 4.020
 28MOL H17 1063 8.755 0.762 4.043
 28MOL C16 1064 8.812 0.566 4.108
 29MOL O1 1065 0.536 1.097 4.541
 29MOL O2 1066 0.149 1.265 4.215
 29MOL N1 1067 0.318 1.080 4.475
 29MOL N2 1068 0.368 1.240 4.247
 29MOL H1 1069 0.376 1.297 4.163
 29MOL N3 1070 0.348 0.737 4.260
 29MOL H2 1071 0.336 0.645 4.299
 29MOL C1 1072 0.479 1.178 4.316
 29MOL H3 1073 0.554 1.258 4.325
 29MOL C2 1074 0.447 1.120 4.455
 29MOL C3 1075 0.266 1.030 4.598
 29MOL H4 1076 0.291 1.097 4.682
 29MOL H5 1077 0.292 0.925 4.612
 29MOL C4 1078 0.116 1.027 4.576
 29MOL H6 1079 0.057 1.052 4.665
 29MOL H7 1080 0.091 0.924 4.547
 29MOL C5 1081 0.079 1.111 4.455
 29MOL H8 1082 9.080 1.080 4.395
 29MOL H9 1083 0.070 1.218 4.478
 29MOL C6 1084 0.211 1.097 4.378
 29MOL H10 1085 0.203 1.000 4.328
 29MOL C7 1086 0.239 1.208 4.276
 29MOL C8 1087 0.441 0.832 4.309
 29MOL H11 1088 0.505 0.820 4.395
 29MOL C9 1089 0.438 0.942 4.219
 29MOL C10 1090 0.529 1.063 4.227
 29MOL H12 1091 0.551 1.101 4.127
 29MOL H13 1092 0.629 1.034 4.263
 29MOL C11 1093 0.341 0.915 4.117
 29MOL C12 1094 0.328 0.979 3.988
 29MOL H14 1095 0.383 1.069 3.962
 29MOL C13 1096 0.239 0.922 3.904
 29MOL H15 1097 0.233 0.969 3.806
 29MOL C14 1098 0.168 0.795 3.932
 29MOL H16 1099 0.105 0.751 3.855
 29MOL C15 1100 0.201 0.719 4.053
 29MOL H17 1101 0.155 0.625 4.080
 29MOL C16 1102 0.285 0.794 4.149
 30MOL O1 1103 8.606 1.256 4.517
 30MOL O2 1104 8.570 0.792 4.251
 30MOL N1 1105 8.688 1.050 4.474
 30MOL N2 1106 8.522 1.013 4.250
 30MOL H1 1107 8.459 0.993 4.173
 30MOL N3 1108 8.969 1.226 4.206
 30MOL H2 1109 9.059 1.267 4.231
 30MOL C1 1110 8.529 1.150 4.305
 30MOL H3 1111 8.424 1.177 4.323
 30MOL C2 1112 8.611 1.160 4.441
 30MOL C3 1113 8.743 1.031 4.607
 30MOL H4 1114 8.664 1.036 4.682
 30MOL H5 1115 8.814 1.111 4.629
 30MOL C4 1116 8.818 0.904 4.604
 30MOL H6 1117 8.813 0.848 4.698
 30MOL H7 1118 8.924 0.922 4.582
 30MOL C5 1119 8.756 0.829 4.486
 30MOL H8 1120 8.824 0.755 4.441
 30MOL H9 1121 8.665 0.779 4.523
 30MOL C6 1122 8.718 0.932 4.384
 30MOL H10 1123 8.800 0.957 4.316
 30MOL C7 1124 8.595 0.905 4.295
 30MOL C8 1125 8.839 1.266 4.260
 30MOL H11 1126 8.825 1.324 4.351
 30MOL C9 1127 8.741 1.218 4.172
 30MOL C10 1128 8.589 1.235 4.192
 30MOL H12 1129 8.544 1.232 4.092
 30MOL H13 1130 8.577 1.337 4.232
 30MOL C11 1131 8.802 1.151 4.066
 30MOL C12 1132 8.755 1.091 3.945
 30MOL H14 1133 8.647 1.081 3.935
 30MOL C13 1134 8.854 1.029 3.866
 30MOL H15 1135 8.817 0.977 3.778
 30MOL C14 1136 8.989 1.036 3.890
 30MOL H16 1137 9.061 0.990 3.823
 30MOL C15 1138 9.031 1.096 4.009
 30MOL H17 1139 0.052 1.100 4.024
 30MOL C16 1140 8.939 1.155 4.093
 31MOL O1 1141 0.859 0.971 6.180
 31MOL O2 1142 0.482 0.784 5.833
 31MOL N1 1143 0.730 0.798 6.112
 31MOL N2 1144 0.625 0.939 5.892
 31MOL H1 1145 0.584 1.000 5.823
 31MOL N3 1146 1.004 0.642 5.839
 31MOL H2 1147 1.069 0.574 5.876
 31MOL C1 1148 0.745 0.996 5.960
 31MOL H3 1149 0.720 1.102 5.972
 31MOL C2 1150 0.782 0.923 6.094
 31MOL C3 1151 0.718 0.735 6.246
 31MOL H4 1152 0.663 0.801 6.314
 31MOL H5 1153 0.818 0.723 6.287
 31MOL C4 1154 0.651 0.597 6.213
 31MOL H6 1155 0.588 0.558 6.294
 31MOL H7 1156 0.727 0.522 6.190
 31MOL C5 1157 0.573 0.622 6.087
 31MOL H8 1158 0.540 0.534 6.030
 31MOL H9 1159 0.478 0.667 6.118
 31MOL C6 1160 0.660 0.720 6.004
 31MOL H10 1161 0.741 0.667 5.953
 31MOL C7 1162 0.581 0.810 5.904
 31MOL C8 1163 0.993 0.780 5.892
 31MOL H11 1164 1.034 0.805 5.989
 31MOL C9 1165 0.906 0.849 5.809
 31MOL C10 1166 0.861 0.989 5.856
 31MOL H12 1167 0.834 1.050 5.769
 31MOL H13 1168 0.944 1.044 5.903
 31MOL C11 1169 0.880 0.762 5.694
 31MOL C12 1170 0.799 0.786 5.587
 31MOL H14 1171 0.742 0.878 5.581
 31MOL C13 1172 0.781 0.679 5.497
 31MOL H15 1173 0.719 0.695 5.409
 31MOL C14 1174 0.832 0.550 5.528
 31MOL H16 1175 0.808 0.468 5.460
 31MOL C15 1176 0.921 0.528 5.638
 31MOL H17 1177 0.965 0.431 5.661
 31MOL C16 1178 0.936 0.639 5.721
 32MOL O1 1179 0.178 0.221 6.160
 32MOL O2 1180 0.548 0.035 5.825
 32MOL N1 1181 0.394 0.227 6.096
 32MOL N2 1182 0.327 0.047 5.882
 32MOL H1 1183 0.305 0.002 5.794
 32MOL N3 1184 0.342 0.542 5.831
 32MOL H2 1185 0.377 0.636 5.844
 32MOL C1 1186 0.216 0.120 5.950
 32MOL H3 1187 0.150 0.040 5.986
 32MOL C2 1188 0.260 0.191 6.079
 32MOL C3 1189 0.446 0.274 6.228
 32MOL H4 1190 0.394 0.235 6.316
 32MOL H5 1191 0.438 0.384 6.235
 32MOL C4 1192 0.598 0.234 6.225
 32MOL H6 1193 0.607 0.154 6.300
 32MOL H7 1194 0.659 0.320 6.254
 32MOL C5 1195 0.628 0.175 6.083
 32MOL H8 1196 0.714 0.225 6.037
 32MOL H9 1197 0.658 0.069 6.085
 32MOL C6 1198 0.504 0.190 5.997
 32MOL H10 1199 0.518 0.269 5.923
 32MOL C7 1200 0.465 0.088 5.896
 32MOL C8 1201 0.249 0.462 5.904
 32MOL H11 1202 0.202 0.492 5.996
 32MOL C9 1203 0.227 0.350 5.819
 32MOL C10 1204 0.140 0.227 5.859
 32MOL H12 1205 0.106 0.173 5.770
 32MOL H13 1206 0.047 0.257 5.908
 32MOL C11 1207 0.313 0.357 5.702
 32MOL C12 1208 0.353 0.269 5.599
 32MOL H14 1209 0.323 0.165 5.604
 32MOL C13 1210 0.446 0.318 5.501
 32MOL H15 1211 0.454 0.256 5.412
 32MOL C14 1212 0.502 0.448 5.514
 32MOL H16 1213 0.567 0.478 5.433
 32MOL C15 1214 0.480 0.523 5.623
 32MOL H17 1215 0.528 0.620 5.639
 32MOL C16 1216 0.383 0.473 5.715
 33MOL O1 1217 1.198 0.008 6.204
 33MOL O2 1218 1.129 0.394 5.824
 33MOL N1 1219 1.082 0.189 6.125
 33MOL N2 1220 1.246 0.217 5.902
 33MOL H1 1221 1.302 0.229 5.819
 33MOL N3 1222 0.826 0.005 5.844
 33MOL H2 1223 5.273 7.860 5.872
 33MOL C1 1224 1.241 0.082 5.971
 33MOL H3 1225 1.344 0.047 5.987
 33MOL C2 1226 1.173 0.086 6.112
 33MOL C3 1227 1.031 0.227 6.261
 33MOL H4 1228 1.098 0.190 6.339
 33MOL H5 1229 0.950 0.158 6.289
 33MOL C4 1230 0.970 0.365 6.248
 33MOL H6 1231 0.997 0.430 6.332
 33MOL H7 1232 0.861 0.351 6.258
 33MOL C5 1233 0.999 0.409 6.104
 33MOL H8 1234 0.920 0.476 6.068
 33MOL H9 1235 1.083 0.478 6.111
 33MOL C6 1236 1.039 0.287 6.025
 33MOL H10 1237 0.948 0.234 5.993
 33MOL C7 1238 1.136 0.305 5.909
 33MOL C8 1239 5.480 7.831 5.915
 33MOL H11 1240 5.474 7.781 6.011
 33MOL C9 1241 1.045 0.006 5.840
 33MOL C10 1242 5.730 7.841 5.881
 33MOL H12 1243 5.796 7.817 5.797
 33MOL H13 1244 5.738 7.750 5.941
 33MOL C11 1245 0.999 0.075 5.722
 33MOL C12 1246 1.065 0.127 5.612
 33MOL H14 1247 1.173 0.124 5.599
 33MOL C13 1248 0.983 0.184 5.509
 33MOL H15 1249 1.034 0.229 5.425
 33MOL C14 1250 0.844 0.191 5.517
 33MOL H16 1251 0.791 0.232 5.431
 33MOL C15 1252 0.784 0.134 5.633
 33MOL H17 1253 0.677 0.130 5.646
 33MOL C16 1254 0.865 0.073 5.731
 34MOL O1 1255 8.941 0.248 5.586
 34MOL O2 1256 0.201 0.503 5.263
 34MOL N1 1257 9.056 0.440 5.539
 34MOL N2 1258 0.056 0.326 5.294
 34MOL H1 1259 0.081 0.287 5.204
 34MOL N3 1260 8.772 0.611 5.307
 34MOL H2 1261 8.708 0.680 5.344
 34MOL C1 1262 9.038 0.253 5.368
 34MOL H3 1263 9.066 0.147 5.361
 34MOL C2 1264 9.012 0.311 5.511
 34MOL C3 1265 9.044 0.503 5.670
 34MOL H4 1266 0.010 0.446 5.747
 34MOL H5 1267 8.943 0.525 5.705
 34MOL C4 1268 0.034 0.634 5.661
 34MOL H6 1269 0.099 0.657 5.746
 34MOL H7 1270 9.038 0.706 5.657
 34MOL C5 1271 0.112 0.632 5.525
 34MOL H8 1272 0.120 0.728 5.473
 34MOL H9 1273 0.211 0.591 5.550
 34MOL C6 1274 0.035 0.526 5.440
 34MOL H10 1275 9.058 0.595 5.383
 34MOL C7 1276 0.107 0.451 5.326
 34MOL C8 1277 8.795 0.481 5.359
 34MOL H11 1278 8.754 0.450 5.454
 34MOL C9 1279 8.864 0.417 5.256
 34MOL C10 1280 8.911 0.273 5.276
 34MOL H12 1281 8.929 0.226 5.179
 34MOL H13 1282 8.824 0.217 5.314
 34MOL C11 1283 8.890 0.506 5.149
 34MOL C12 1284 8.967 0.496 5.035
 34MOL H14 1285 9.011 0.402 5.003
 34MOL C13 1286 8.975 0.606 4.951
 34MOL H15 1287 9.035 0.611 4.861
 34MOL C14 1288 8.905 0.729 4.981
 34MOL H16 1289 8.922 0.816 4.918
 34MOL C15 1290 8.832 0.736 5.104
 34MOL H17 1291 8.794 0.829 5.144
 34MOL C16 1292 8.820 0.622 5.181
 35MOL O1 1293 0.538 1.056 5.628
 35MOL O2 1294 0.158 1.243 5.315
 35MOL N1 1295 0.324 1.044 5.563
 35MOL N2 1296 0.372 1.203 5.339
 35MOL H1 1297 0.383 1.266 5.260
 35MOL N3 1298 0.323 0.746 5.277
 35MOL H2 1299 0.281 0.658 5.303
 35MOL C1 1300 0.487 1.140 5.397
 35MOL H3 1301 0.564 1.217 5.412
 35MOL C2 1302 0.454 1.078 5.537
 35MOL C3 1303 0.275 1.012 5.696
 35MOL H4 1304 0.302 1.100 5.756
 35MOL H5 1305 0.317 0.919 5.736
 35MOL C4 1306 0.119 1.011 5.688
 35MOL H6 1307 0.069 1.064 5.770
 35MOL H7 1308 0.083 0.907 5.691
 35MOL C5 1309 0.079 1.077 5.554
 35MOL H8 1310 9.079 1.033 5.503
 35MOL H9 1311 0.063 1.184 5.571
 35MOL C6 1312 0.208 1.063 5.468
 35MOL H10 1313 0.190 0.973 5.409
 35MOL C7 1314 0.243 1.177 5.367
 35MOL C8 1315 0.417 0.826 5.348
 35MOL H11 1316 0.452 0.802 5.447
 35MOL C9 1317 0.453 0.933 5.266
 35MOL C10 1318 0.554 1.042 5.302
 35MOL H12 1319 0.587 1.101 5.216
 35MOL H13 1320 0.636 0.981 5.341
 35MOL C11 1321 0.367 0.923 5.148
 35MOL C12 1322 0.344 1.005 5.035
 35MOL H14 1323 0.413 1.088 5.018
 35MOL C13 1324 0.243 0.971 4.944
 35MOL H15 1325 0.222 1.044 4.867
 35MOL C14 1326 0.165 0.853 4.964
 35MOL H16 1327 0.086 0.829 4.894
 35MOL C15 1328 0.190 0.770 5.076
 35MOL H17 1329 0.140 0.675 5.094
 35MOL C16 1330 0.284 0.812 5.165
 36MOL O1 1331 8.597 1.267 5.653
 36MOL O2 1332 8.624 0.846 5.307
 36MOL N1 1333 8.693 1.063 5.584
 36MOL N2 1334 8.530 1.049 5.358
 36MOL H1 1335 8.485 1.050 5.267
 36MOL N3 1336 8.956 1.260 5.326
 36MOL H2 1337 9.048 1.268 5.368
 36MOL C1 1338 8.526 1.182 5.435
 36MOL H3 1339 8.426 1.208 5.472
 36MOL C2 1340 8.613 1.177 5.570
 36MOL C3 1341 8.784 1.047 5.697
 36MOL H4 1342 8.724 1.067 5.787
 36MOL H5 1343 8.871 1.113 5.692
 36MOL C4 1344 8.842 0.903 5.687
 36MOL H6 1345 8.795 0.837 5.761
 36MOL H7 1346 8.948 0.895 5.713
 36MOL C5 1347 8.804 0.865 5.547
 36MOL H8 1348 8.892 0.834 5.489
 36MOL H9 1349 8.739 0.778 5.557
 36MOL C6 1350 8.735 0.981 5.474
 36MOL H10 1351 8.815 1.022 5.411
 36MOL C7 1352 8.626 0.950 5.375
 36MOL C8 1353 8.833 1.315 5.374
 36MOL H11 1354 8.826 1.378 5.461
 36MOL C9 1355 8.733 1.278 5.290
 36MOL C10 1356 8.586 1.291 5.335
 36MOL H12 1357 8.515 1.300 5.252
 36MOL H13 1358 8.575 1.386 5.388
 36MOL C11 1359 8.793 1.199 5.187
 36MOL C12 1360 8.737 1.140 5.075
 36MOL H14 1361 8.631 1.149 5.054
 36MOL C13 1362 8.829 1.085 4.977
 36MOL H15 1363 8.795 1.044 4.882
 36MOL C14 1364 8.967 1.076 4.998
 36MOL H16 1365 9.028 1.034 4.918
 36MOL C15 1366 9.025 1.137 5.113
 36MOL H17 1367 0.047 1.136 5.128
 36MOL C16 1368 8.931 1.190 5.204
 37MOL O1 1369 0.025 2.355 0.721
 37MOL O2 1370 8.756 2.065 0.440
 37MOL N1 1371 9.011 2.155 0.681
 37MOL N2 1372 8.872 2.260 0.463
 37MOL H1 1373 8.816 2.297 0.387
 37MOL N3 1374 0.212 2.005 0.431
 37MOL H2 1375 0.283 1.938 0.456
 37MOL C1 1376 8.987 2.330 0.513
 37MOL H3 1377 8.955 2.435 0.519
 37MOL C2 1378 9.042 2.283 0.649
 37MOL C3 1379 9.065 2.087 0.797
 37MOL H4 1380 9.054 2.142 0.891
 37MOL H5 1381 0.088 2.084 0.789
 37MOL C4 1382 9.002 1.948 0.798
 37MOL H6 1383 8.941 1.924 0.885
 37MOL H7 1384 9.083 1.877 0.778
 37MOL C5 1385 8.908 1.938 0.674
 37MOL H8 1386 8.905 1.840 0.626
 37MOL H9 1387 8.804 1.948 0.706
 37MOL C6 1388 8.951 2.057 0.591
 37MOL H10 1389 9.031 2.023 0.524
 37MOL C7 1390 8.850 2.129 0.490
 37MOL C8 1391 0.173 2.131 0.478
 37MOL H11 1392 0.209 2.171 0.572
 37MOL C9 1393 0.081 2.191 0.391
 37MOL C10 1394 0.018 2.328 0.411
 37MOL H12 1395 9.072 2.362 0.312
 37MOL H13 1396 0.088 2.400 0.457
 37MOL C11 1397 0.056 2.082 0.291
 37MOL C12 1398 9.060 2.083 0.177
 37MOL H14 1399 8.997 2.169 0.155
 37MOL C13 1400 9.066 1.969 0.088
 37MOL H15 1401 9.000 1.951 0.004
 37MOL C14 1402 0.077 1.871 0.109
 37MOL H16 1403 0.098 1.795 0.035
 37MOL C15 1404 0.156 1.872 0.229
 37MOL H17 1405 0.229 1.794 0.250
 37MOL C16 1406 0.143 1.981 0.313
 38MOL O1 1407 8.463 1.483 0.762
 38MOL O2 1408 8.839 1.298 0.443
 38MOL N1 1409 8.675 1.486 0.691
 38MOL N2 1410 8.626 1.331 0.468
 38MOL H1 1411 8.611 1.261 0.396
 38MOL N3 1412 8.612 1.815 0.423
 38MOL H2 1413 8.657 1.895 0.466
 38MOL C1 1414 8.512 1.399 0.533
 38MOL H3 1415 8.446 1.318 0.566
 38MOL C2 1416 8.544 1.459 0.674
 38MOL C3 1417 8.723 1.560 0.809
 38MOL H4 1418 8.692 1.509 0.901
 38MOL H5 1419 8.684 1.662 0.821
 38MOL C4 1420 8.879 1.561 0.791
 38MOL H6 1421 8.924 1.527 0.885
 38MOL H7 1422 8.914 1.665 0.783
 38MOL C5 1423 8.911 1.486 0.661
 38MOL H8 1424 8.996 1.533 0.610
 38MOL H9 1425 8.935 1.383 0.689
 38MOL C6 1426 8.772 1.490 0.585
 38MOL H10 1427 8.761 1.579 0.523
 38MOL C7 1428 8.752 1.366 0.491
 38MOL C8 1429 8.526 1.720 0.491
 38MOL H11 1430 8.465 1.739 0.578
 38MOL C9 1431 8.517 1.608 0.413
 38MOL C10 1432 8.434 1.496 0.447
 38MOL H12 1433 8.404 1.445 0.355
 38MOL H13 1434 8.340 1.533 0.488
 38MOL C11 1435 8.590 1.639 0.294
 38MOL C12 1436 8.622 1.550 0.191
 38MOL H14 1437 8.572 1.455 0.180
 38MOL C13 1438 8.709 1.596 0.093
 38MOL H15 1439 8.732 1.527 0.013
 38MOL C14 1440 8.764 1.725 0.102
 38MOL H16 1441 8.831 1.750 0.019
 38MOL C15 1442 8.742 1.809 0.209
 38MOL H17 1443 8.800 1.899 0.227
 38MOL C16 1444 8.644 1.761 0.305
 39MOL O1 1445 0.439 1.373 0.748
 39MOL O2 1446 0.387 1.777 0.423
 39MOL N1 1447 0.314 1.549 0.681
 39MOL N2 1448 0.457 1.570 0.444
 39MOL H1 1449 0.533 1.592 0.381
 39MOL N3 1450 0.029 1.335 0.437
 39MOL H2 1451 9.024 1.313 0.474
 39MOL C1 1452 0.460 1.444 0.519
 39MOL H3 1453 0.565 1.412 0.525
 39MOL C2 1454 0.403 1.450 0.662
 39MOL C3 1455 0.232 1.567 0.803
 39MOL H4 1456 0.296 1.594 0.887
 39MOL H5 1457 0.166 1.480 0.819
 39MOL C4 1458 0.145 1.689 0.782
 39MOL H6 1459 0.150 1.759 0.866
 39MOL H7 1460 0.043 1.654 0.761
 39MOL C5 1461 0.204 1.754 0.654
 39MOL H8 1462 0.139 1.816 0.590
 39MOL H9 1463 0.291 1.814 0.684
 39MOL C6 1464 0.265 1.637 0.578
 39MOL H10 1465 0.185 1.577 0.532
 39MOL C7 1466 0.372 1.670 0.471
 39MOL C8 1467 0.149 1.313 0.507
 39MOL H11 1468 0.159 1.273 0.607
 39MOL C9 1469 0.249 1.341 0.421
 39MOL C10 1470 0.392 1.326 0.448
 39MOL H12 1471 0.449 1.306 0.357
 39MOL H13 1472 0.419 1.239 0.509
 39MOL C11 1473 0.191 1.411 0.309
 39MOL C12 1474 0.254 1.461 0.194
 39MOL H14 1475 0.362 1.453 0.194
 39MOL C13 1476 0.171 1.508 0.094
 39MOL H15 1477 0.221 1.534 0.002
 39MOL C14 1478 0.028 1.495 0.098
 39MOL H16 1479 9.054 1.525 0.013
 39MOL C15 1480 9.055 1.449 0.218
 39MOL H17 1481 8.950 1.436 0.242
 39MOL C16 1482 0.055 1.410 0.321
 40MOL O1 1483 8.151 1.547 0.206
 40MOL O2 1484 8.491 1.804 6.405
 40MOL N1 1485 8.249 1.741 0.156
 40MOL N2 1486 8.365 1.626 6.445
 40MOL H1 1487 8.418 1.599 6.363
 40MOL N3 1488 7.987 1.900 6.376
 40MOL H2 1489 7.907 1.961 6.390
 40MOL C1 1490 8.251 1.557 6.503
 40MOL H3 1491 8.279 1.453 0.006
 40MOL C2 1492 8.211 1.612 0.124
 40MOL C3 1493 8.236 1.800 0.289
 40MOL H4 1494 8.277 1.731 0.365
 40MOL H5 1495 8.131 1.826 0.307
 40MOL C4 1496 8.319 1.934 0.278
 40MOL H6 1497 8.400 1.941 0.351
 40MOL H7 1498 8.254 2.022 0.286
 40MOL C5 1499 8.396 1.938 0.142
 40MOL H8 1500 8.398 2.032 0.086
 40MOL H9 1501 8.503 1.921 0.158
 40MOL C6 1502 8.319 1.829 0.060
 40MOL H10 1503 8.244 1.891 0.008
 40MOL C7 1504 8.393 1.758 6.466
 40MOL C8 1505 8.014 1.782 6.444
 40MOL H11 1506 7.967 1.750 0.018
 40MOL C9 1507 8.099 1.710 6.362
 40MOL C10 1508 8.135 1.568 6.402
 40MOL H12 1509 8.158 1.500 6.319
 40MOL H13 1510 8.051 1.517 6.451
 40MOL C11 1511 8.125 1.787 6.243
 40MOL C12 1512 8.213 1.765 6.144
 40MOL H14 1513 8.266 1.672 6.126
 40MOL C13 1514 8.215 1.859 6.034
 40MOL H15 1515 8.277 1.837 5.947
 40MOL C14 1516 8.131 1.976 6.037
 40MOL H16 1517 8.138 2.056 5.964
 40MOL C15 1518 8.055 2.003 6.155
 40MOL H17 1519 8.005 2.098 6.174
 40MOL C16 1520 8.050 1.901 6.253
 41MOL O1 1521 8.818 2.331 0.204
 41MOL O2 1522 8.491 2.585 6.395
 41MOL N1 1523 8.609 2.363 0.132
 41MOL N2 1524 8.701 2.525 6.444
 41MOL H1 1525 8.736 2.582 6.368
 41MOL N3 1526 8.650 2.032 6.415
 41MOL H2 1527 8.604 1.950 6.452
 41MOL C1 1528 8.803 2.442 6.517
 41MOL H3 1529 8.876 2.509 0.046
 41MOL C2 1530 8.745 2.368 0.118
 41MOL C3 1531 8.542 2.331 0.254
 41MOL H4 1532 8.569 2.413 0.322
 41MOL H5 1533 8.570 2.236 0.302
 41MOL C4 1534 8.396 2.332 0.227
 41MOL H6 1535 8.348 2.373 0.317
 41MOL H7 1536 8.366 2.226 0.228
 41MOL C5 1537 8.375 2.413 0.099
 41MOL H8 1538 8.291 2.380 0.037
 41MOL H9 1539 8.359 2.520 0.118
 41MOL C6 1540 8.512 2.394 0.026
 41MOL H10 1541 8.497 2.307 6.479
 41MOL C7 1542 8.564 2.508 6.460
 41MOL C8 1543 8.744 2.117 6.475
 41MOL H11 1544 8.791 2.090 0.050
 41MOL C9 1545 8.768 2.228 6.393
 41MOL C10 1546 8.864 2.337 6.430
 41MOL H12 1547 8.896 2.384 6.336
 41MOL H13 1548 8.962 2.316 6.474
 41MOL C11 1549 8.681 2.209 6.276
 41MOL C12 1550 8.643 2.296 6.170
 41MOL H14 1551 8.687 2.395 6.166
 41MOL C13 1552 8.539 2.261 6.084
 41MOL H15 1553 8.510 2.329 6.005
 41MOL C14 1554 8.472 2.138 6.099
 41MOL H16 1555 8.389 2.112 6.034
 41MOL C15 1556 8.505 2.057 6.213
 41MOL H17 1557 8.450 1.967 6.237
 41MOL C16 1558 8.609 2.091 6.297
 42MOL O1 1559 7.798 2.509 0.211
 42MOL O2 1560 7.826 2.130 6.373
 42MOL N1 1561 7.922 2.342 0.134
 42MOL N2 1562 7.776 2.339 6.407
 42MOL H1 1563 7.734 2.340 6.315
 42MOL N3 1564 8.204 2.557 6.389
 42MOL H2 1565 8.300 2.585 6.405
 42MOL C1 1566 7.766 2.457 6.494
 42MOL H3 1567 7.659 2.477 6.505
 42MOL C2 1568 7.829 2.447 0.111
 42MOL C3 1569 7.967 2.314 0.269
 42MOL H4 1570 7.888 2.321 0.345
 42MOL H5 1571 8.047 2.382 0.300
 42MOL C4 1572 8.030 2.176 0.258
 42MOL H6 1573 7.996 2.104 0.334
 42MOL H7 1574 8.138 2.188 0.274
 42MOL C5 1575 7.991 2.116 0.113
 42MOL H8 1576 8.079 2.068 0.070
 42MOL H9 1577 7.906 2.046 0.112
 42MOL C6 1578 7.960 2.245 0.026
 42MOL H10 1579 8.042 2.282 6.481
 42MOL C7 1580 7.852 2.230 6.436
 42MOL C8 1581 8.089 2.576 6.458
 42MOL H11 1582 8.090 2.619 0.040
 42MOL C9 1583 7.978 2.540 6.374
 42MOL C10 1584 7.835 2.565 6.405
 42MOL H12 1585 7.772 2.573 6.316
 42MOL H13 1586 7.823 2.660 6.457
 42MOL C11 1587 8.036 2.482 6.254
 42MOL C12 1588 7.978 2.418 6.138
 42MOL H14 1589 7.875 2.382 6.136
 42MOL C13 1590 8.065 2.368 6.042
 42MOL H15 1591 8.027 2.313 5.956
 42MOL C14 1592 8.208 2.384 6.059
 42MOL H16 1593 8.275 2.351 5.980
 42MOL C15 1594 8.260 2.450 6.171
 42MOL H17 1595 8.365 2.471 6.188
 42MOL C16 1596 8.172 2.497 6.265
 43MOL O1 1597 0.039 2.326 1.832
 43MOL O2 1598 8.769 2.096 1.505
 43MOL N1 1599 9.021 2.133 1.767
 43MOL N2 1600 8.921 2.262 1.532
 43MOL H1 1601 8.872 2.312 1.459
 43MOL N3 1602 0.245 2.033 1.510
 43MOL H2 1603 0.304 1.960 1.546
 43MOL C1 1604 9.024 2.333 1.609
 43MOL H3 1605 8.987 2.436 1.621
 43MOL C2 1606 9.064 2.266 1.740
 43MOL C3 1607 9.035 2.057 1.891
 43MOL H4 1608 8.991 2.113 1.974
 43MOL H5 1609 0.051 2.030 1.921
 43MOL C4 1610 8.945 1.933 1.865
 43MOL H6 1611 8.887 1.906 1.955
 43MOL H7 1612 9.018 1.851 1.855
 43MOL C5 1613 8.870 1.945 1.732
 43MOL H8 1614 8.870 1.851 1.675
 43MOL H9 1615 8.768 1.985 1.746
 43MOL C6 1616 8.951 2.052 1.663
 43MOL H10 1617 9.034 2.003 1.612
 43MOL C7 1618 8.874 2.138 1.559
 43MOL C8 1619 0.204 2.147 1.577
 43MOL H11 1620 0.234 2.173 1.678
 43MOL C9 1621 0.119 2.211 1.492
 43MOL C10 1622 0.057 2.347 1.520
 43MOL H12 1623 0.025 2.398 1.429
 43MOL H13 1624 0.131 2.418 1.560
 43MOL C11 1625 0.090 2.127 1.380
 43MOL C12 1626 0.023 2.156 1.262
 43MOL H14 1627 9.066 2.255 1.253
 43MOL C13 1628 0.018 2.056 1.164
 43MOL H15 1629 9.044 2.070 1.075
 43MOL C14 1630 0.098 1.934 1.185
 43MOL H16 1631 0.105 1.862 1.104
 43MOL C15 1632 0.177 1.916 1.303
 43MOL H17 1633 0.250 1.836 1.313
 43MOL C16 1634 0.166 2.015 1.396
 44MOL O1 1635 8.460 1.461 1.849
 44MOL O2 1636 8.839 1.315 1.511
 44MOL N1 1637 8.669 1.486 1.780
 44MOL N2 1638 8.622 1.335 1.558
 44MOL H1 1639 8.610 1.280 1.474
 44MOL N3 1640 8.643 1.814 1.519
 44MOL H2 1641 8.659 1.908 1.551
 44MOL C1 1642 8.501 1.398 1.619
 44MOL H3 1643 8.427 1.319 1.637
 44MOL C2 1644 8.540 1.452 1.755
 44MOL C3 1645 8.717 1.550 1.906
 44MOL H4 1646 8.697 1.484 1.991
 44MOL H5 1647 8.676 1.650 1.928
 44MOL C4 1648 8.865 1.554 1.883
 44MOL H6 1649 8.925 1.526 1.971
 44MOL H7 1650 8.895 1.656 1.857
 44MOL C5 1651 8.908 1.468 1.761
 44MOL H8 1652 8.988 1.516 1.703
 44MOL H9 1653 8.926 1.365 1.793
 44MOL C6 1654 8.778 1.477 1.680
 44MOL H10 1655 8.786 1.564 1.613
 44MOL C7 1656 8.752 1.371 1.577
 44MOL C8 1657 8.543 1.736 1.573
 44MOL H11 1658 8.503 1.758 1.671
 44MOL C9 1659 8.526 1.621 1.490
 44MOL C10 1660 8.435 1.506 1.526
 44MOL H12 1661 8.412 1.452 1.434
 44MOL H13 1662 8.341 1.534 1.574
 44MOL C11 1663 8.613 1.644 1.377
 44MOL C12 1664 8.643 1.567 1.268
 44MOL H14 1665 8.599 1.469 1.253
 44MOL C13 1666 8.736 1.617 1.179
 44MOL H15 1667 8.780 1.557 1.099
 44MOL C14 1668 8.806 1.735 1.202
 44MOL H16 1669 8.880 1.772 1.131
 44MOL C15 1670 8.778 1.814 1.310
 44MOL H17 1671 8.830 1.907 1.331
 44MOL C16 1672 8.677 1.767 1.393
 45MOL O1 1673 0.437 1.354 1.835
 45MOL O2 1674 0.386 1.776 1.527
 45MOL N1 1675 0.302 1.536 1.769
 45MOL N2 1676 0.473 1.568 1.550
 45MOL H1 1677 0.527 1.580 1.465
 45MOL N3 1678 0.030 1.335 1.511
 45MOL H2 1679 9.027 1.319 1.555
 45MOL C1 1680 0.461 1.432 1.608
 45MOL H3 1681 0.568 1.414 1.624
 45MOL C2 1682 0.398 1.434 1.748
 45MOL C3 1683 0.232 1.556 1.895
 45MOL H4 1684 0.295 1.586 1.979
 45MOL H5 1685 0.180 1.462 1.919
 45MOL C4 1686 0.145 1.682 1.871
 45MOL H6 1687 0.153 1.749 1.957
 45MOL H7 1688 0.043 1.645 1.855
 45MOL C5 1689 0.191 1.744 1.746
 45MOL H8 1690 0.111 1.806 1.703
 45MOL H9 1691 0.274 1.814 1.762
 45MOL C6 1692 0.251 1.629 1.667
 45MOL H10 1693 0.175 1.584 1.602
 45MOL C7 1694 0.376 1.667 1.577
 45MOL C8 1695 0.156 1.307 1.569
 45MOL H11 1696 0.166 1.264 1.668
 45MOL C9 1697 0.255 1.354 1.479
 45MOL C10 1698 0.400 1.330 1.511
 45MOL H12 1699 0.460 1.346 1.420
 45MOL H13 1700 0.424 1.226 1.535
 45MOL C11 1701 0.193 1.416 1.364
 45MOL C12 1702 0.247 1.477 1.248
 45MOL H14 1703 0.353 1.487 1.224
 45MOL C13 1704 0.157 1.533 1.159
 45MOL H15 1705 0.183 1.584 1.067
 45MOL C14 1706 0.016 1.525 1.195
 45MOL H16 1707 9.032 1.560 1.120
 45MOL C15 1708 9.053 1.460 1.307
 45MOL H17 1709 8.948 1.457 1.335
 45MOL C16 1710 0.057 1.403 1.394
 46MOL O1 1711 8.169 1.563 1.301
 46MOL O2 1712 8.541 1.763 0.967
 46MOL N1 1713 8.300 1.742 1.236
 46MOL N2 1714 8.393 1.600 1.007
 46MOL H1 1715 8.433 1.546 0.932
 46MOL N3 1716 7.987 1.870 0.977
 46MOL H2 1717 7.915 1.935 1.005
 46MOL C1 1718 8.277 1.544 1.076
 46MOL H3 1719 8.297 1.436 1.085
 46MOL C2 1720 8.244 1.613 1.212
 46MOL C3 1721 8.281 1.827 1.353
 46MOL H4 1722 8.342 1.782 1.432
 46MOL H5 1723 8.175 1.845 1.373
 46MOL C4 1724 8.352 1.957 1.322
 46MOL H6 1725 8.414 1.987 1.408
 46MOL H7 1726 8.278 2.033 1.298
 46MOL C5 1727 8.437 1.935 1.198
 46MOL H8 1728 8.435 2.026 1.137
 46MOL H9 1729 8.542 1.920 1.226
 46MOL C6 1730 8.370 1.815 1.126
 46MOL H10 1731 8.289 1.861 1.069
 46MOL C7 1732 8.439 1.726 1.024
 46MOL C8 1733 8.019 1.745 1.042
 46MOL H11 1734 7.986 1.714 1.140
 46MOL C9 1735 8.101 1.678 0.957
 46MOL C10 1736 8.154 1.543 0.985
 46MOL H12 1737 8.182 1.495 0.890
 46MOL H13 1738 8.076 1.484 1.034
 46MOL C11 1739 8.133 1.761 0.842
 46MOL C12 1740 8.211 1.738 0.727
 46MOL H14 1741 8.264 1.643 0.724
 46MOL C13 1742 8.215 1.843 0.636
 46MOL H15 1743 8.267 1.834 0.541
 46MOL C14 1744 8.143 1.967 0.662
 46MOL H16 1745 8.147 2.048 0.589
 46MOL C15 1746 8.066 1.982 0.774
 46MOL H17 1747 8.003 2.068 0.797
 46MOL C16 1748 8.061 1.876 0.864
 47MOL O1 1749 8.839 2.369 1.282
 47MOL O2 1750 8.476 2.558 0.951
 47MOL N1 1751 8.624 2.366 1.224
 47MOL N2 1752 8.684 2.517 0.994
 47MOL H1 1753 8.706 2.583 0.920
 47MOL N3 1754 8.675 2.029 0.965
 47MOL H2 1755 8.648 1.936 0.991
 47MOL C1 1756 8.799 2.453 1.067
 47MOL H3 1757 8.875 2.528 1.088
 47MOL C2 1758 8.756 2.390 1.196
 47MOL C3 1759 8.569 2.323 1.349
 47MOL H4 1760 8.599 2.393 1.428
 47MOL H5 1761 8.593 2.221 1.382
 47MOL C4 1762 8.417 2.327 1.326
 47MOL H6 1763 8.373 2.394 1.402
 47MOL H7 1764 8.371 2.228 1.335
 47MOL C5 1765 8.388 2.390 1.192
 47MOL H8 1766 8.305 2.339 1.141
 47MOL H9 1767 8.352 2.492 1.206
 47MOL C6 1768 8.519 2.384 1.122
 47MOL H10 1769 8.528 2.290 1.064
 47MOL C7 1770 8.553 2.494 1.020
 47MOL C8 1771 8.773 2.116 1.012
 47MOL H11 1772 8.838 2.095 1.096
 47MOL C9 1773 8.773 2.228 0.938
 47MOL C10 1774 8.857 2.345 0.972
 47MOL H12 1775 8.864 2.402 0.879
 47MOL H13 1776 8.958 2.313 1.001
 47MOL C11 1777 8.686 2.207 0.830
 47MOL C12 1778 8.649 2.290 0.728
 47MOL H14 1779 8.695 2.385 0.704
 47MOL C13 1780 8.565 2.242 0.625
 47MOL H15 1781 8.551 2.303 0.536
 47MOL C14 1782 8.502 2.116 0.644
 47MOL H16 1783 8.428 2.088 0.570
 47MOL C15 1784 8.524 2.039 0.757
 47MOL H17 1785 8.475 1.943 0.770
 47MOL C16 1786 8.621 2.085 0.852
 48MOL O1 1787 7.798 2.529 1.277
 48MOL O2 1788 7.824 2.096 0.977
 48MOL N1 1789 7.910 2.333 1.230
 48MOL N2 1790 7.757 2.299 0.992
 48MOL H1 1791 7.701 2.289 0.908
 48MOL N3 1792 8.196 2.538 0.961
 48MOL H2 1793 8.288 2.572 0.986
 48MOL C1 1794 7.752 2.429 1.061
 48MOL H3 1795 7.643 2.443 1.066
 48MOL C2 1796 7.820 2.434 1.202
 48MOL C3 1797 7.988 2.319 1.360
 48MOL H4 1798 7.922 2.345 1.443
 48MOL H5 1799 8.061 2.401 1.355
 48MOL C4 1800 8.057 2.180 1.355
 48MOL H6 1801 8.020 2.113 1.433
 48MOL H7 1802 8.165 2.192 1.372
 48MOL C5 1803 8.023 2.119 1.220
 48MOL H8 1804 8.099 2.082 1.150
 48MOL H9 1805 7.967 2.025 1.219
 48MOL C6 1806 7.953 2.237 1.138
 48MOL H10 1807 8.035 2.278 1.078
 48MOL C7 1808 7.843 2.204 1.030
 48MOL C8 1809 8.073 2.569 1.027
 48MOL H11 1810 8.076 2.622 1.121
 48MOL C9 1811 7.970 2.515 0.952
 48MOL C10 1812 7.818 2.540 0.975
 48MOL H12 1813 7.775 2.538 0.874
 48MOL H13 1814 7.799 2.639 1.019
 48MOL C11 1815 8.036 2.452 0.837
 48MOL C12 1816 7.974 2.390 0.726
 48MOL H14 1817 7.867 2.401 0.713
 48MOL C13 1818 8.057 2.326 0.638
 48MOL H15 1819 8.015 2.266 0.558
 48MOL C14 1820 8.200 2.338 0.654
 48MOL H16 1821 8.265 2.291 0.580
 48MOL C15 1822 8.256 2.415 0.758
 48MOL H17 1823 8.363 2.423 0.773
 48MOL C16 1824 8.167 2.466 0.847
 49MOL O1 1825 0.025 2.337 2.923
 49MOL O2 1826 8.797 2.056 2.613
 49MOL N1 1827 9.022 2.141 2.866
 49MOL N2 1828 8.930 2.237 2.625
 49MOL H1 1829 8.891 2.280 2.542
 49MOL N3 1830 0.237 1.989 2.614
 49MOL H2 1831 0.295 1.916 2.651
 49MOL C1 1832 9.024 2.324 2.702
 49MOL H3 1833 8.975 2.423 2.705
 49MOL C2 1834 9.054 2.271 2.839
 49MOL C3 1835 9.039 2.073 2.998
 49MOL H4 1836 8.995 2.133 3.079
 49MOL H5 1837 0.060 2.054 3.010
 49MOL C4 1838 8.967 1.941 2.984
 49MOL H6 1839 8.887 1.933 3.059
 49MOL H7 1840 9.049 1.869 2.998
 49MOL C5 1841 8.909 1.931 2.842
 49MOL H8 1842 8.923 1.831 2.801
 49MOL H9 1843 8.800 1.939 2.853
 49MOL C6 1844 8.981 2.043 2.764
 49MOL H10 1845 9.070 2.015 2.707
 49MOL C7 1846 8.893 2.105 2.658
 49MOL C8 1847 0.218 2.117 2.674
 49MOL H11 1848 0.266 2.122 2.771
 49MOL C9 1849 0.140 2.199 2.594
 49MOL C10 1850 0.078 2.329 2.630
 49MOL H12 1851 0.051 2.374 2.534
 49MOL H13 1852 0.150 2.397 2.678
 49MOL C11 1853 0.113 2.114 2.473
 49MOL C12 1854 0.035 2.132 2.363
 49MOL H14 1855 9.075 2.228 2.343
 49MOL C13 1856 0.012 2.030 2.275
 49MOL H15 1857 9.029 2.045 2.192
 49MOL C14 1858 0.073 1.903 2.295
 49MOL H16 1859 0.050 1.815 2.236
 49MOL C15 1860 0.151 1.880 2.413
 49MOL H17 1861 0.195 1.783 2.435
 49MOL C16 1862 0.172 1.989 2.491
 50MOL O1 1863 8.471 1.498 2.925
 50MOL O2 1864 8.858 1.311 2.615
 50MOL N1 1865 8.691 1.496 2.860
 50MOL N2 1866 8.627 1.343 2.631
 50MOL H1 1867 8.608 1.263 2.572
 50MOL N3 1868 8.645 1.838 2.585
 50MOL H2 1869 8.673 1.935 2.594
 50MOL C1 1870 8.512 1.414 2.703
 50MOL H3 1871 8.440 1.335 2.726
 50MOL C2 1872 8.559 1.474 2.843
 50MOL C3 1873 8.747 1.547 2.982
 50MOL H4 1874 8.709 1.489 3.067
 50MOL H5 1875 8.712 1.650 2.991
 50MOL C4 1876 8.897 1.559 2.960
 50MOL H6 1877 8.962 1.499 3.026
 50MOL H7 1878 8.921 1.666 2.964
 50MOL C5 1879 8.923 1.496 2.827
 50MOL H8 1880 9.007 1.548 2.779
 50MOL H9 1881 8.955 1.394 2.850
 50MOL C6 1882 8.783 1.496 2.749
 50MOL H10 1883 8.775 1.582 2.681
 50MOL C7 1884 8.759 1.373 2.663
 50MOL C8 1885 8.566 1.747 2.659
 50MOL H11 1886 8.516 1.776 2.750
 50MOL C9 1887 8.546 1.638 2.579
 50MOL C10 1888 8.453 1.519 2.604
 50MOL H12 1889 8.427 1.470 2.510
 50MOL H13 1890 8.361 1.553 2.653
 50MOL C11 1891 8.635 1.651 2.463
 50MOL C12 1892 8.677 1.561 2.361
 50MOL H14 1893 8.651 1.456 2.365
 50MOL C13 1894 8.771 1.606 2.267
 50MOL H15 1895 8.801 1.532 2.194
 50MOL C14 1896 8.822 1.737 2.272
 50MOL H16 1897 8.882 1.777 2.191
 50MOL C15 1898 8.789 1.822 2.376
 50MOL H17 1899 8.842 1.916 2.388
 50MOL C16 1900 8.691 1.775 2.469
 51MOL O1 1901 0.464 1.345 2.920
 51MOL O2 1902 0.380 1.759 2.603
 51MOL N1 1903 0.330 1.517 2.858
 51MOL N2 1904 0.478 1.558 2.628
 51MOL H1 1905 0.535 1.572 2.546
 51MOL N3 1906 0.047 1.352 2.603
 51MOL H2 1907 9.040 1.329 2.634
 51MOL C1 1908 0.485 1.428 2.692
 51MOL H3 1909 0.593 1.406 2.692
 51MOL C2 1910 0.427 1.426 2.837
 51MOL C3 1911 0.236 1.522 2.972
 51MOL H4 1912 0.296 1.494 3.059
 51MOL H5 1913 0.152 1.454 2.954
 51MOL C4 1914 0.175 1.658 2.979
 51MOL H6 1915 0.229 1.725 3.047
 51MOL H7 1916 0.069 1.671 3.004
 51MOL C5 1917 0.210 1.718 2.837
 51MOL H8 1918 0.112 1.753 2.802
 51MOL H9 1919 0.281 1.801 2.849
 51MOL C6 1920 0.272 1.604 2.758
 51MOL H10 1921 0.191 1.557 2.700
 51MOL C7 1922 0.379 1.654 2.665
 51MOL C8 1923 0.171 1.308 2.659
 51MOL H11 1924 0.181 1.252 2.751
 51MOL C9 1925 0.274 1.341 2.570
 51MOL C10 1926 0.420 1.323 2.602
 51MOL H12 1927 0.473 1.325 2.505
 51MOL H13 1928 0.438 1.221 2.639
 51MOL C11 1929 0.206 1.404 2.458
 51MOL C12 1930 0.258 1.473 2.342
 51MOL H14 1931 0.366 1.469 2.331
 51MOL C13 1932 0.166 1.529 2.252
 51MOL H15 1933 0.206 1.570 2.159
 51MOL C14 1934 0.025 1.514 2.274
 51MOL H16 1935 9.041 1.548 2.198
 51MOL C15 1936 9.062 1.451 2.392
 51MOL H17 1937 8.960 1.461 2.427
 51MOL C16 1938 0.069 1.399 2.476
 52MOL O1 1939 8.177 1.541 2.392
 52MOL O2 1940 8.466 1.786 2.011
 52MOL N1 1941 8.274 1.732 2.316
 52MOL N2 1942 8.372 1.600 2.087
 52MOL H1 1943 8.417 1.557 2.007
 52MOL N3 1944 7.970 1.882 2.066
 52MOL H2 1945 7.909 1.957 2.095
 52MOL C1 1946 8.259 1.537 2.162
 52MOL H3 1947 8.281 1.431 2.179
 52MOL C2 1948 8.237 1.599 2.299
 52MOL C3 1949 8.273 1.806 2.444
 52MOL H4 1950 8.307 1.735 2.520
 52MOL H5 1951 8.170 1.836 2.464
 52MOL C4 1952 8.364 1.928 2.425
 52MOL H6 1953 8.421 1.961 2.512
 52MOL H7 1954 8.291 2.009 2.413
 52MOL C5 1955 8.430 1.917 2.286
 52MOL H8 1956 8.447 2.016 2.242
 52MOL H9 1957 8.521 1.855 2.287
 52MOL C6 1958 8.338 1.818 2.211
 52MOL H10 1959 8.260 1.883 2.168
 52MOL C7 1960 8.398 1.735 2.099
 52MOL C8 1961 8.012 1.766 2.135
 52MOL H11 1962 7.978 1.735 2.233
 52MOL C9 1963 8.087 1.687 2.046
 52MOL C10 1964 8.128 1.545 2.080
 52MOL H12 1965 8.138 1.490 1.986
 52MOL H13 1966 8.053 1.485 2.133
 52MOL C11 1967 8.110 1.761 1.929
 52MOL C12 1968 8.187 1.742 1.813
 52MOL H14 1969 8.258 1.660 1.808
 52MOL C13 1970 8.162 1.828 1.706
 52MOL H15 1971 8.227 1.814 1.620
 52MOL C14 1972 8.095 1.948 1.728
 52MOL H16 1973 8.097 2.020 1.646
 52MOL C15 1974 8.041 1.981 1.850
 52MOL H17 1975 7.990 2.076 1.863
 52MOL C16 1976 8.036 1.878 1.943
 53MOL O1 1977 8.846 2.352 2.345
 53MOL O2 1978 8.468 2.548 2.037
 53MOL N1 1979 8.632 2.355 2.298
 53MOL N2 1980 8.686 2.514 2.068
 53MOL H1 1981 8.705 2.578 1.992
 53MOL N3 1982 8.627 2.021 2.015
 53MOL H2 1983 8.599 1.929 2.046
 53MOL C1 1984 8.795 2.435 2.125
 53MOL H3 1985 8.875 2.506 2.146
 53MOL C2 1986 8.761 2.385 2.270
 53MOL C3 1987 8.583 2.299 2.427
 53MOL H4 1988 8.614 2.360 2.513
 53MOL H5 1989 8.620 2.196 2.432
 53MOL C4 1990 8.433 2.309 2.421
 53MOL H6 1991 8.383 2.364 2.502
 53MOL H7 1992 8.396 2.206 2.411
 53MOL C5 1993 8.402 2.392 2.295
 53MOL H8 1994 8.318 2.346 2.242
 53MOL H9 1995 8.373 2.497 2.308
 53MOL C6 1996 8.521 2.375 2.200
 53MOL H10 1997 8.510 2.280 2.146
 53MOL C7 1998 8.551 2.489 2.105
 53MOL C8 1999 8.722 2.102 2.084
 53MOL H11 2000 8.760 2.079 2.182
 53MOL C9 2001 8.738 2.220 2.010
 53MOL C10 2002 8.846 2.317 2.035
 53MOL H12 2003 8.877 2.365 1.941
 53MOL H13 2004 8.934 2.276 2.085
 53MOL C11 2005 8.649 2.204 1.898
 53MOL C12 2006 8.630 2.294 1.791
 53MOL H14 2007 8.683 2.389 1.789
 53MOL C13 2008 8.525 2.252 1.692
 53MOL H15 2009 8.499 2.329 1.620
 53MOL C14 2010 8.466 2.130 1.687
 53MOL H16 2011 8.389 2.104 1.616
 53MOL C15 2012 8.488 2.048 1.803
 53MOL H17 2013 8.438 1.954 1.823
 53MOL C16 2014 8.582 2.087 1.900
 54MOL O1 2015 7.813 2.531 2.374
 54MOL O2 2016 7.820 2.120 2.051
 54MOL N1 2017 7.922 2.352 2.298
 54MOL N2 2018 7.747 2.328 2.090
 54MOL H1 2019 7.682 2.319 2.013
 54MOL N3 2020 8.177 2.557 2.055
 54MOL H2 2021 8.267 2.588 2.087
 54MOL C1 2022 7.747 2.458 2.151
 54MOL H3 2023 7.642 2.480 2.174
 54MOL C2 2024 7.833 2.455 2.281
 54MOL C3 2025 7.995 2.329 2.428
 54MOL H4 2026 7.918 2.313 2.506
 54MOL H5 2027 8.052 2.415 2.466
 54MOL C4 2028 8.068 2.202 2.405
 54MOL H6 2029 8.052 2.134 2.490
 54MOL H7 2030 8.170 2.237 2.390
 54MOL C5 2031 8.018 2.140 2.276
 54MOL H8 2032 8.098 2.096 2.215
 54MOL H9 2033 7.943 2.061 2.292
 54MOL C6 2034 7.959 2.251 2.199
 54MOL H10 2035 8.036 2.288 2.130
 54MOL C7 2036 7.839 2.228 2.107
 54MOL C8 2037 8.048 2.577 2.119
 54MOL H11 2038 8.040 2.623 2.216
 54MOL C9 2039 7.953 2.544 2.025
 54MOL C10 2040 7.805 2.561 2.047
 54MOL H12 2041 7.755 2.555 1.949
 54MOL H13 2042 7.797 2.660 2.095
 54MOL C11 2043 8.021 2.485 1.918
 54MOL C12 2044 7.969 2.412 1.809
 54MOL H14 2045 7.864 2.387 1.801
 54MOL C13 2046 8.064 2.353 1.720
 54MOL H15 2047 8.037 2.291 1.635
 54MOL C14 2048 8.201 2.385 1.728
 54MOL H16 2049 8.272 2.355 1.651
 54MOL C15 2050 8.248 2.445 1.840
 54MOL H17 2051 8.355 2.464 1.842
 54MOL C16 2052 8.156 2.492 1.937
 55MOL O1 2053 0.002 2.325 4.016
 55MOL O2 2054 8.768 2.098 3.676
 55MOL N1 2055 8.984 2.139 3.937
 55MOL N2 2056 8.926 2.259 3.699
 55MOL H1 2057 8.888 2.306 3.618
 55MOL N3 2058 0.233 2.008 3.695
 55MOL H2 2059 0.311 1.945 3.712
 55MOL C1 2060 9.027 2.335 3.784
 55MOL H3 2061 8.992 2.437 3.805
 55MOL C2 2062 9.033 2.269 3.923
 55MOL C3 2063 9.013 2.063 4.057
 55MOL H4 2064 8.963 2.120 4.137
 55MOL H5 2065 0.035 2.066 4.075
 55MOL C4 2066 8.955 1.923 4.037
 55MOL H6 2067 8.893 1.885 4.119
 55MOL H7 2068 9.034 1.849 4.021
 55MOL C5 2069 8.864 1.936 3.911
 55MOL H8 2070 8.846 1.844 3.854
 55MOL H9 2071 8.759 1.964 3.925
 55MOL C6 2072 8.937 2.048 3.832
 55MOL H10 2073 9.023 1.997 3.786
 55MOL C7 2074 8.871 2.134 3.727
 55MOL C8 2075 0.199 2.127 3.761
 55MOL H11 2076 0.229 2.158 3.860
 55MOL C9 2077 0.121 2.201 3.670
 55MOL C10 2078 0.071 2.338 3.703
 55MOL H12 2079 0.045 2.380 3.605
 55MOL H13 2080 0.152 2.401 3.742
 55MOL C11 2081 0.105 2.119 3.554
 55MOL C12 2082 0.024 2.129 3.439
 55MOL H14 2083 9.040 2.212 3.436
 55MOL C13 2084 0.014 2.020 3.350
 55MOL H15 2085 9.032 2.021 3.266
 55MOL C14 2086 0.086 1.903 3.373
 55MOL H16 2087 0.087 1.822 3.301
 55MOL C15 2088 0.167 1.893 3.485
 55MOL H17 2089 0.218 1.800 3.511
 55MOL C16 2090 0.172 2.004 3.573
 56MOL O1 2091 8.470 1.490 3.987
 56MOL O2 2092 8.841 1.307 3.669
 56MOL N1 2093 8.682 1.510 3.917
 56MOL N2 2094 8.628 1.351 3.689
 56MOL H1 2095 8.609 1.288 3.612
 56MOL N3 2096 8.645 1.834 3.663
 56MOL H2 2097 8.684 1.920 3.696
 56MOL C1 2098 8.510 1.416 3.755
 56MOL H3 2099 8.429 1.345 3.777
 56MOL C2 2100 8.549 1.476 3.893
 56MOL C3 2101 8.720 1.569 4.046
 56MOL H4 2102 8.671 1.513 4.127
 56MOL H5 2103 8.695 1.675 4.050
 56MOL C4 2104 8.879 1.557 4.034
 56MOL H6 2105 8.917 1.502 4.121
 56MOL H7 2106 8.918 1.656 4.009
 56MOL C5 2107 8.912 1.476 3.906
 56MOL H8 2108 9.009 1.502 3.860
 56MOL H9 2109 8.919 1.370 3.933
 56MOL C6 2110 8.788 1.494 3.818
 56MOL H10 2111 8.793 1.589 3.764
 56MOL C7 2112 8.758 1.376 3.718
 56MOL C8 2113 8.556 1.737 3.725
 56MOL H11 2114 8.501 1.757 3.816
 56MOL C9 2115 8.542 1.636 3.638
 56MOL C10 2116 8.452 1.520 3.663
 56MOL H12 2117 8.420 1.467 3.572
 56MOL H13 2118 8.356 1.557 3.700
 56MOL C11 2119 8.642 1.656 3.533
 56MOL C12 2120 8.685 1.575 3.423
 56MOL H14 2121 8.652 1.474 3.402
 56MOL C13 2122 8.776 1.635 3.331
 56MOL H15 2123 8.817 1.578 3.248
 56MOL C14 2124 8.839 1.756 3.363
 56MOL H16 2125 8.915 1.804 3.302
 56MOL C15 2126 8.789 1.834 3.465
 56MOL H17 2127 8.819 1.935 3.492
 56MOL C16 2128 8.692 1.779 3.545
 57MOL O1 2129 0.429 1.354 4.001
 57MOL O2 2130 0.413 1.774 3.680
 57MOL N1 2131 0.305 1.524 3.926
 57MOL N2 2132 0.470 1.563 3.704
 57MOL H1 2133 0.542 1.573 3.634
 57MOL N3 2134 0.032 1.332 3.676
 57MOL H2 2135 9.025 1.306 3.705
 57MOL C1 2136 0.473 1.432 3.770
 57MOL H3 2137 0.579 1.413 3.791
 57MOL C2 2138 0.403 1.432 3.910
 57MOL C3 2139 0.245 1.545 4.059
 57MOL H4 2140 0.322 1.555 4.136
 57MOL H5 2141 0.196 1.452 4.094
 57MOL C4 2142 0.163 1.669 4.041
 57MOL H6 2143 0.164 1.741 4.123
 57MOL H7 2144 0.058 1.637 4.031
 57MOL C5 2145 0.218 1.745 3.922
 57MOL H8 2146 0.147 1.814 3.874
 57MOL H9 2147 0.305 1.800 3.960
 57MOL C6 2148 0.269 1.631 3.834
 57MOL H10 2149 0.189 1.594 3.769
 57MOL C7 2150 0.387 1.665 3.732
 57MOL C8 2151 0.155 1.304 3.739
 57MOL H11 2152 0.164 1.248 3.832
 57MOL C9 2153 0.258 1.354 3.658
 57MOL C10 2154 0.401 1.324 3.685
 57MOL H12 2155 0.459 1.317 3.591
 57MOL H13 2156 0.413 1.229 3.739
 57MOL C11 2157 0.194 1.415 3.545
 57MOL C12 2158 0.243 1.474 3.432
 57MOL H14 2159 0.350 1.467 3.414
 57MOL C13 2160 0.149 1.527 3.341
 57MOL H15 2161 0.178 1.564 3.243
 57MOL C14 2162 0.009 1.522 3.362
 57MOL H16 2163 9.033 1.559 3.281
 57MOL C15 2164 9.051 1.466 3.483
 57MOL H17 2165 8.944 1.454 3.500
 57MOL C16 2166 0.060 1.404 3.565
 58MOL O1 2167 8.157 1.543 3.451
 58MOL O2 2168 8.526 1.770 3.135
 58MOL N1 2169 8.276 1.730 3.398
 58MOL N2 2170 8.385 1.604 3.164
 58MOL H1 2171 8.427 1.559 3.084
 58MOL N3 2172 7.986 1.877 3.118
 58MOL H2 2173 7.931 1.954 3.152
 58MOL C1 2174 8.267 1.546 3.236
 58MOL H3 2175 8.291 1.442 3.261
 58MOL C2 2176 8.224 1.607 3.369
 58MOL C3 2177 8.265 1.811 3.519
 58MOL H4 2178 8.315 1.749 3.595
 58MOL H5 2179 8.160 1.827 3.543
 58MOL C4 2180 8.342 1.944 3.496
 58MOL H6 2181 8.407 1.968 3.582
 58MOL H7 2182 8.265 2.021 3.491
 58MOL C5 2183 8.416 1.926 3.364
 58MOL H8 2184 8.424 2.019 3.307
 58MOL H9 2185 8.521 1.899 3.382
 58MOL C6 2186 8.341 1.811 3.288
 58MOL H10 2187 8.268 1.866 3.226
 58MOL C7 2188 8.421 1.734 3.182
 58MOL C8 2189 8.006 1.754 3.185
 58MOL H11 2190 7.952 1.736 3.277
 58MOL C9 2191 8.096 1.684 3.109
 58MOL C10 2192 8.142 1.545 3.142
 58MOL H12 2193 8.174 1.489 3.054
 58MOL H13 2194 8.060 1.488 3.187
 58MOL C11 2195 8.129 1.763 2.996
 58MOL C12 2196 8.220 1.736 2.894
 58MOL H14 2197 8.273 1.644 2.872
 58MOL C13 2198 8.239 1.834 2.800
 58MOL H15 2199 8.300 1.808 2.715
 58MOL C14 2200 8.168 1.961 2.803
 58MOL H16 2201 8.174 2.032 2.721
 58MOL C15 2202 8.090 1.988 2.916
 58MOL H17 2203 8.027 2.076 2.923
 58MOL C16 2204 8.071 1.887 3.012
 59MOL O1 2205 8.819 2.361 3.483
 59MOL O2 2206 8.479 2.536 3.104
 59MOL N1 2207 8.612 2.394 3.410
 59MOL N2 2208 8.685 2.529 3.177
 59MOL H1 2209 8.701 2.592 3.099
 59MOL N3 2210 8.664 2.051 3.155
 59MOL H2 2211 8.625 1.960 3.176
 59MOL C1 2212 8.793 2.472 3.257
 59MOL H3 2213 8.861 2.556 3.277
 59MOL C2 2214 8.747 2.405 3.394
 59MOL C3 2215 8.550 2.352 3.535
 59MOL H4 2216 8.574 2.418 3.620
 59MOL H5 2217 8.583 2.251 3.559
 59MOL C4 2218 8.405 2.357 3.509
 59MOL H6 2219 8.357 2.405 3.595
 59MOL H7 2220 8.369 2.253 3.506
 59MOL C5 2221 8.382 2.418 3.370
 59MOL H8 2222 8.303 2.372 3.309
 59MOL H9 2223 8.352 2.523 3.382
 59MOL C6 2224 8.518 2.396 3.305
 59MOL H10 2225 8.516 2.296 3.259
 59MOL C7 2226 8.552 2.488 3.186
 59MOL C8 2227 8.750 2.142 3.220
 59MOL H11 2228 8.780 2.121 3.322
 59MOL C9 2229 8.761 2.254 3.137
 59MOL C10 2230 8.863 2.362 3.163
 59MOL H12 2231 8.900 2.397 3.066
 59MOL H13 2232 8.941 2.313 3.223
 59MOL C11 2233 8.693 2.226 3.014
 59MOL C12 2234 8.671 2.305 2.895
 59MOL H14 2235 8.719 2.402 2.879
 59MOL C13 2236 8.581 2.253 2.800
 59MOL H15 2237 8.546 2.312 2.715
 59MOL C14 2238 8.523 2.129 2.817
 59MOL H16 2239 8.443 2.104 2.748
 59MOL C15 2240 8.546 2.047 2.933
 59MOL H17 2241 8.485 1.959 2.946
 59MOL C16 2242 8.637 2.103 3.027
 60MOL O1 2243 7.838 2.555 3.436
 60MOL O2 2244 7.837 2.097 3.155
 60MOL N1 2245 7.929 2.354 3.392
 60MOL N2 2246 7.763 2.310 3.166
 60MOL H1 2247 7.710 2.294 3.081
 60MOL N3 2248 8.205 2.520 3.096
 60MOL H2 2249 8.299 2.527 3.132
 60MOL C1 2250 7.765 2.448 3.226
 60MOL H3 2251 7.660 2.466 3.254
 60MOL C2 2252 7.838 2.454 3.364
 60MOL C3 2253 7.997 2.340 3.517
 60MOL H4 2254 7.933 2.340 3.606
 60MOL H5 2255 8.077 2.416 3.520
 60MOL C4 2256 8.057 2.201 3.515
 60MOL H6 2257 8.025 2.153 3.609
 60MOL H7 2258 8.164 2.217 3.531
 60MOL C5 2259 8.014 2.127 3.390
 60MOL H8 2260 8.097 2.065 3.354
 60MOL H9 2261 7.940 2.053 3.421
 60MOL C6 2262 7.960 2.244 3.304
 60MOL H10 2263 8.039 2.280 3.237
 60MOL C7 2264 7.851 2.207 3.204
 60MOL C8 2265 8.077 2.548 3.160
 60MOL H11 2266 8.064 2.588 3.260
 60MOL C9 2267 7.975 2.520 3.074
 60MOL C10 2268 7.832 2.544 3.120
 60MOL H12 2269 7.764 2.532 3.034
 60MOL H13 2270 7.818 2.650 3.145
 60MOL C11 2271 8.033 2.462 2.961
 60MOL C12 2272 7.968 2.404 2.848
 60MOL H14 2273 7.860 2.410 2.839
 60MOL C13 2274 8.053 2.330 2.760
 60MOL H15 2275 7.997 2.275 2.685
 60MOL C14 2276 8.195 2.333 2.774
 60MOL H16 2277 8.258 2.271 2.711
 60MOL C15 2278 8.255 2.399 2.880
 60MOL H17 2279 8.362 2.390 2.897
 60MOL C16 2280 8.172 2.459 2.974
 61MOL O1 2281 0.023 2.366 5.083
 61MOL O2 2282 8.794 2.093 4.756
 61MOL N1 2283 9.034 2.164 5.020
 61MOL N2 2284 8.916 2.274 4.786
 61MOL H1 2285 8.875 2.317 4.704
 61MOL N3 2286 0.226 2.010 4.772
 61MOL H2 2287 0.303 1.951 4.797
 61MOL C1 2288 9.021 2.347 4.862
 61MOL H3 2289 8.976 2.446 4.875
 61MOL C2 2290 9.058 2.293 4.997
 61MOL C3 2291 9.036 2.099 5.148
 61MOL H4 2292 8.987 2.167 5.219
 61MOL H5 2293 0.054 2.089 5.182
 61MOL C4 2294 8.966 1.963 5.150
 61MOL H6 2295 8.898 1.959 5.236
 61MOL H7 2296 9.039 1.882 5.162
 61MOL C5 2297 8.886 1.969 5.019
 61MOL H8 2298 8.866 1.873 4.969
 61MOL H9 2299 8.788 2.016 5.033
 61MOL C6 2300 8.966 2.075 4.932
 61MOL H10 2301 9.042 2.021 4.875
 61MOL C7 2302 8.883 2.141 4.822
 61MOL C8 2303 0.195 2.141 4.825
 61MOL H11 2304 0.217 2.169 4.927
 61MOL C9 2305 0.109 2.202 4.737
 61MOL C10 2306 0.060 2.339 4.769
 61MOL H12 2307 0.041 2.395 4.676
 61MOL H13 2308 0.139 2.394 4.820
 61MOL C11 2309 0.090 2.110 4.623
 61MOL C12 2310 0.019 2.125 4.507
 61MOL H14 2311 9.042 2.210 4.484
 61MOL C13 2312 0.022 2.013 4.413
 61MOL H15 2313 9.054 2.012 4.318
 61MOL C14 2314 0.096 1.898 4.436
 61MOL H16 2315 0.108 1.822 4.360
 61MOL C15 2316 0.171 1.888 4.559
 61MOL H17 2317 0.225 1.797 4.583
 61MOL C16 2318 0.163 1.997 4.648
 62MOL O1 2319 8.440 1.470 5.067
 62MOL O2 2320 8.830 1.334 4.751
 62MOL N1 2321 8.665 1.515 5.014
 62MOL N2 2322 8.611 1.369 4.767
 62MOL H1 2323 8.595 1.303 4.691
 62MOL N3 2324 8.662 1.852 4.752
 62MOL H2 2325 8.687 1.947 4.774
 62MOL C1 2326 8.496 1.430 4.838
 62MOL H3 2327 8.421 1.351 4.850
 62MOL C2 2328 8.528 1.477 4.983
 62MOL C3 2329 8.707 1.572 5.136
 62MOL H4 2330 8.669 1.508 5.216
 62MOL H5 2331 8.680 1.678 5.147
 62MOL C4 2332 8.855 1.572 5.127
 62MOL H6 2333 8.905 1.535 5.217
 62MOL H7 2334 8.884 1.675 5.104
 62MOL C5 2335 8.899 1.487 5.006
 62MOL H8 2336 8.992 1.525 4.963
 62MOL H9 2337 8.913 1.384 5.041
 62MOL C6 2338 8.773 1.502 4.914
 62MOL H10 2339 8.787 1.584 4.843
 62MOL C7 2340 8.740 1.394 4.810
 62MOL C8 2341 8.561 1.774 4.809
 62MOL H11 2342 8.503 1.808 4.894
 62MOL C9 2343 8.545 1.663 4.724
 62MOL C10 2344 8.445 1.553 4.753
 62MOL H12 2345 8.410 1.510 4.658
 62MOL H13 2346 8.360 1.591 4.811
 62MOL C11 2347 8.646 1.675 4.626
 62MOL C12 2348 8.682 1.586 4.527
 62MOL H14 2349 8.631 1.490 4.522
 62MOL C13 2350 8.800 1.613 4.456
 62MOL H15 2351 8.838 1.551 4.375
 62MOL C14 2352 8.872 1.734 4.474
 62MOL H16 2353 8.954 1.756 4.407
 62MOL C15 2354 8.834 1.826 4.575
 62MOL H17 2355 8.884 1.921 4.591
 62MOL C16 2356 8.719 1.788 4.647
 63MOL O1 2357 0.415 1.368 5.115
 63MOL O2 2358 0.395 1.782 4.777
 63MOL N1 2359 0.304 1.550 5.043
 63MOL N2 2360 0.482 1.580 4.820
 63MOL H1 2361 0.539 1.593 4.737
 63MOL N3 2362 0.043 1.357 4.773
 63MOL H2 2363 9.035 1.335 4.801
 63MOL C1 2364 0.472 1.442 4.891
 63MOL H3 2365 0.575 1.413 4.914
 63MOL C2 2366 0.397 1.449 5.024
 63MOL C3 2367 0.232 1.562 5.169
 63MOL H4 2368 0.290 1.563 5.262
 63MOL H5 2369 0.162 1.478 5.175
 63MOL C4 2370 0.162 1.699 5.153
 63MOL H6 2371 0.178 1.773 5.233
 63MOL H7 2372 0.053 1.693 5.154
 63MOL C5 2373 0.208 1.763 5.016
 63MOL H8 2374 0.138 1.822 4.955
 63MOL H9 2375 0.292 1.832 5.030
 63MOL C6 2376 0.274 1.645 4.937
 63MOL H10 2377 0.204 1.597 4.868
 63MOL C7 2378 0.390 1.678 4.842
 63MOL C8 2379 0.165 1.326 4.843
 63MOL H11 2380 0.166 1.271 4.936
 63MOL C9 2381 0.272 1.364 4.770
 63MOL C10 2382 0.412 1.330 4.806
 63MOL H12 2383 0.480 1.321 4.720
 63MOL H13 2384 0.431 1.237 4.861
 63MOL C11 2385 0.218 1.424 4.646
 63MOL C12 2386 0.285 1.476 4.536
 63MOL H14 2387 0.393 1.484 4.528
 63MOL C13 2388 0.201 1.516 4.422
 63MOL H15 2389 0.255 1.543 4.331
 63MOL C14 2390 0.065 1.502 4.423
 63MOL H16 2391 0.002 1.533 4.340
 63MOL C15 2392 0.004 1.453 4.543
 63MOL H17 2393 8.983 1.439 4.550
 63MOL C16 2394 0.086 1.413 4.654
 64MOL O1 2395 8.154 1.558 4.547
 64MOL O2 2396 8.529 1.786 4.233
 64MOL N1 2397 8.270 1.746 4.485
 64MOL N2 2398 8.372 1.618 4.252
 64MOL H1 2399 8.418 1.569 4.176
 64MOL N3 2400 7.957 1.881 4.221
 64MOL H2 2401 7.896 1.955 4.251
 64MOL C1 2402 8.251 1.563 4.321
 64MOL H3 2403 8.284 1.459 4.334
 64MOL C2 2404 8.220 1.619 4.464
 64MOL C3 2405 8.244 1.822 4.602
 64MOL H4 2406 8.278 1.757 4.683
 64MOL H5 2407 8.138 1.849 4.611
 64MOL C4 2408 8.341 1.949 4.595
 64MOL H6 2409 8.394 1.975 4.688
 64MOL H7 2410 8.276 2.035 4.574
 64MOL C5 2411 8.433 1.921 4.472
 64MOL H8 2412 8.457 2.013 4.418
 64MOL H9 2413 8.524 1.866 4.499
 64MOL C6 2414 8.351 1.825 4.388
 64MOL H10 2415 8.287 1.884 4.321
 64MOL C7 2416 8.424 1.745 4.281
 64MOL C8 2417 7.999 1.762 4.285
 64MOL H11 2418 7.956 1.722 4.376
 64MOL C9 2419 8.095 1.701 4.200
 64MOL C10 2420 8.135 1.558 4.227
 64MOL H12 2421 8.162 1.507 4.133
 64MOL H13 2422 8.052 1.501 4.269
 64MOL C11 2423 8.103 1.782 4.080
 64MOL C12 2424 8.168 1.756 3.961
 64MOL H14 2425 8.227 1.664 3.963
 64MOL C13 2426 8.170 1.853 3.861
 64MOL H15 2427 8.225 1.831 3.770
 64MOL C14 2428 8.088 1.968 3.881
 64MOL H16 2429 8.070 2.038 3.800
 64MOL C15 2430 8.017 1.982 4.002
 64MOL H17 2431 7.945 2.063 4.012
 64MOL C16 2432 8.024 1.890 4.102
 65MOL O1 2433 8.839 2.405 4.548
 65MOL O2 2434 8.470 2.560 4.205
 65MOL N1 2435 8.623 2.391 4.482
 65MOL N2 2436 8.682 2.546 4.262
 65MOL H1 2437 8.702 2.606 4.183
 65MOL N3 2438 8.664 2.042 4.220
 65MOL H2 2439 8.625 1.952 4.241
 65MOL C1 2440 8.795 2.478 4.320
 65MOL H3 2441 8.873 2.551 4.342
 65MOL C2 2442 8.756 2.417 4.460
 65MOL C3 2443 8.573 2.322 4.597
 65MOL H4 2444 8.624 2.359 4.686
 65MOL H5 2445 8.601 2.216 4.591
 65MOL C4 2446 8.422 2.339 4.594
 65MOL H6 2447 8.384 2.393 4.682
 65MOL H7 2448 8.380 2.238 4.585
 65MOL C5 2449 8.391 2.413 4.458
 65MOL H8 2450 8.303 2.368 4.412
 65MOL H9 2451 8.370 2.520 4.466
 65MOL C6 2452 8.522 2.396 4.373
 65MOL H10 2453 8.515 2.299 4.322
 65MOL C7 2454 8.550 2.502 4.276
 65MOL C8 2455 8.749 2.132 4.287
 65MOL H11 2456 8.794 2.106 4.382
 65MOL C9 2457 8.751 2.251 4.204
 65MOL C10 2458 8.846 2.364 4.228
 65MOL H12 2459 8.881 2.408 4.134
 65MOL H13 2460 8.941 2.324 4.266
 65MOL C11 2461 8.669 2.227 4.091
 65MOL C12 2462 8.643 2.296 3.971
 65MOL H14 2463 8.685 2.394 3.950
 65MOL C13 2464 8.549 2.247 3.881
 65MOL H15 2465 8.523 2.305 3.793
 65MOL C14 2466 8.482 2.123 3.902
 65MOL H16 2467 8.403 2.087 3.837
 65MOL C15 2468 8.523 2.044 4.011
 65MOL H17 2469 8.478 1.946 4.029
 65MOL C16 2470 8.619 2.099 4.102
 66MOL O1 2471 7.788 2.538 4.535
 66MOL O2 2472 7.816 2.103 4.232
 66MOL N1 2473 7.901 2.348 4.476
 66MOL N2 2474 7.728 2.309 4.253
 66MOL H1 2475 7.647 2.294 4.195
 66MOL N3 2476 8.187 2.535 4.202
 66MOL H2 2477 8.283 2.556 4.225
 66MOL C1 2478 7.737 2.446 4.313
 66MOL H3 2479 7.633 2.478 4.330
 66MOL C2 2480 7.809 2.447 4.452
 66MOL C3 2481 7.982 2.340 4.596
 66MOL H4 2482 7.924 2.355 4.687
 66MOL H5 2483 8.063 2.414 4.589
 66MOL C4 2484 8.042 2.198 4.591
 66MOL H6 2485 8.004 2.142 4.677
 66MOL H7 2486 8.151 2.213 4.597
 66MOL C5 2487 7.996 2.133 4.454
 66MOL H8 2488 8.087 2.088 4.412
 66MOL H9 2489 7.923 2.056 4.484
 66MOL C6 2490 7.939 2.252 4.375
 66MOL H10 2491 8.013 2.297 4.307
 66MOL C7 2492 7.824 2.211 4.281
 66MOL C8 2493 8.068 2.563 4.278
 66MOL H11 2494 8.066 2.620 4.370
 66MOL C9 2495 7.955 2.525 4.200
 66MOL C10 2496 7.809 2.553 4.228
 66MOL H12 2497 7.760 2.550 4.130
 66MOL H13 2498 7.798 2.655 4.268
 66MOL C11 2499 8.007 2.464 4.083
 66MOL C12 2500 7.947 2.392 3.978
 66MOL H14 2501 7.840 2.373 3.976
 66MOL C13 2502 8.032 2.327 3.886
 66MOL H15 2503 7.980 2.267 3.812
 66MOL C14 2504 8.173 2.341 3.888
 66MOL H16 2505 8.237 2.283 3.822
 66MOL C15 2506 8.229 2.408 4.002
 66MOL H17 2507 8.334 2.408 4.030
 66MOL C16 2508 8.143 2.469 4.091
 67MOL O1 2509 0.025 2.341 6.181
 67MOL O2 2510 8.739 2.114 5.888
 67MOL N1 2511 9.004 2.146 6.119
 67MOL N2 2512 8.900 2.270 5.897
 67MOL H1 2513 8.855 2.318 5.820
 67MOL N3 2514 0.202 1.997 5.851
 67MOL H2 2515 0.263 1.924 5.884
 67MOL C1 2516 9.018 2.332 5.959
 67MOL H3 2517 8.988 2.433 5.988
 67MOL C2 2518 9.057 2.271 6.093
 67MOL C3 2519 9.026 2.080 6.250
 67MOL H4 2520 8.972 2.137 6.327
 67MOL H5 2521 0.046 2.063 6.269
 67MOL C4 2522 8.955 1.943 6.238
 67MOL H6 2523 8.885 1.931 6.321
 67MOL H7 2524 9.033 1.866 6.246
 67MOL C5 2525 8.874 1.951 6.106
 67MOL H8 2526 8.862 1.853 6.057
 67MOL H9 2527 8.771 1.983 6.129
 67MOL C6 2528 8.939 2.051 6.023
 67MOL H10 2529 9.017 2.002 5.963
 67MOL C7 2530 8.849 2.143 5.930
 67MOL C8 2531 0.174 2.123 5.910
 67MOL H11 2532 0.219 2.159 6.002
 67MOL C9 2533 0.084 2.186 5.829
 67MOL C10 2534 0.041 2.323 5.853
 67MOL H12 2535 9.084 2.368 5.762
 67MOL H13 2536 0.131 2.372 5.890
 67MOL C11 2537 0.061 2.102 5.717
 67MOL C12 2538 9.068 2.120 5.603
 67MOL H14 2539 9.013 2.213 5.592
 67MOL C13 2540 9.073 2.015 5.506
 67MOL H15 2541 9.010 2.033 5.420
 67MOL C14 2542 0.060 1.901 5.525
 67MOL H16 2543 0.061 1.823 5.449
 67MOL C15 2544 0.132 1.881 5.647
 67MOL H17 2545 0.199 1.798 5.667
 67MOL C16 2546 0.131 1.986 5.734
 68MOL O1 2547 8.453 1.501 6.188
 68MOL O2 2548 8.842 1.320 5.883
 68MOL N1 2549 8.675 1.519 6.140
 68MOL N2 2550 8.633 1.372 5.906
 68MOL H1 2551 8.620 1.312 5.825
 68MOL N3 2552 8.624 1.857 5.882
 68MOL H2 2553 8.639 1.954 5.908
 68MOL C1 2554 8.516 1.430 5.972
 68MOL H3 2555 8.452 1.342 5.986
 68MOL C2 2556 8.546 1.484 6.111
 68MOL C3 2557 8.728 1.552 6.281
 68MOL H4 2558 8.712 1.467 6.348
 68MOL H5 2559 8.682 1.636 6.333
 68MOL C4 2560 8.877 1.567 6.267
 68MOL H6 2561 8.921 1.524 6.358
 68MOL H7 2562 8.902 1.674 6.265
 68MOL C5 2563 8.920 1.502 6.135
 68MOL H8 2564 9.011 1.551 6.099
 68MOL H9 2565 8.943 1.396 6.153
 68MOL C6 2566 8.788 1.510 6.045
 68MOL H10 2567 8.790 1.608 5.994
 68MOL C7 2568 8.760 1.393 5.943
 68MOL C8 2569 8.550 1.751 5.945
 68MOL H11 2570 8.498 1.770 6.039
 68MOL C9 2571 8.540 1.641 5.855
 68MOL C10 2572 8.449 1.525 5.871
 68MOL H12 2573 8.435 1.496 5.766
 68MOL H13 2574 8.351 1.555 5.910
 68MOL C11 2575 8.628 1.679 5.743
 68MOL C12 2576 8.651 1.609 5.622
 68MOL H14 2577 8.621 1.506 5.604
 68MOL C13 2578 8.743 1.668 5.530
 68MOL H15 2579 8.774 1.608 5.445
 68MOL C14 2580 8.799 1.793 5.560
 68MOL H16 2581 8.872 1.833 5.491
 68MOL C15 2582 8.762 1.861 5.679
 68MOL H17 2583 8.808 1.958 5.696
 68MOL C16 2584 8.671 1.806 5.768
 69MOL O1 2585 0.423 1.368 6.182
 69MOL O2 2586 0.354 1.784 5.845
 69MOL N1 2587 0.303 1.550 6.116
 69MOL N2 2588 0.441 1.578 5.877
 69MOL H1 2589 0.492 1.594 5.791
 69MOL N3 2590 0.024 1.348 5.866
 69MOL H2 2591 9.017 1.323 5.895
 69MOL C1 2592 0.457 1.444 5.953
 69MOL H3 2593 0.566 1.430 5.955
 69MOL C2 2594 0.398 1.450 6.094
 69MOL C3 2595 0.239 1.563 6.241
 69MOL H4 2596 0.318 1.565 6.316
 69MOL H5 2597 0.183 1.469 6.244
 69MOL C4 2598 0.152 1.690 6.240
 69MOL H6 2599 0.159 1.750 6.331
 69MOL H7 2600 0.050 1.651 6.236
 69MOL C5 2601 0.176 1.749 6.101
 69MOL H8 2602 0.079 1.780 6.060
 69MOL H9 2603 0.242 1.834 6.122
 69MOL C6 2604 0.243 1.635 6.012
 69MOL H10 2605 0.166 1.587 5.951
 69MOL C7 2606 0.348 1.677 5.905
 69MOL C8 2607 0.148 1.302 5.924
 69MOL H11 2608 0.154 1.246 6.016
 69MOL C9 2609 0.251 1.350 5.843
 69MOL C10 2610 0.398 1.323 5.867
 69MOL H12 2611 0.448 1.310 5.770
 69MOL H13 2612 0.425 1.236 5.927
 69MOL C11 2613 0.192 1.431 5.738
 69MOL C12 2614 0.245 1.471 5.617
 69MOL H14 2615 0.346 1.440 5.591
 69MOL C13 2616 0.159 1.531 5.525
 69MOL H15 2617 0.200 1.585 5.440
 69MOL C14 2618 0.015 1.531 5.546
 69MOL H16 2619 9.031 1.574 5.475
 69MOL C15 2620 9.049 1.461 5.660
 69MOL H17 2621 8.942 1.455 5.678
 69MOL C16 2622 0.056 1.419 5.752
 70MOL O1 2623 8.173 1.550 5.608
 70MOL O2 2624 8.529 1.790 5.295
 70MOL N1 2625 8.280 1.751 5.549
 70MOL N2 2626 8.385 1.626 5.325
 70MOL H1 2627 8.454 1.577 5.270
 70MOL N3 2628 7.993 1.907 5.293
 70MOL H2 2629 7.932 1.975 5.337
 70MOL C1 2630 8.265 1.561 5.386
 70MOL H3 2631 8.284 1.455 5.406
 70MOL C2 2632 8.233 1.618 5.520
 70MOL C3 2633 8.274 1.809 5.681
 70MOL H4 2634 8.318 1.742 5.756
 70MOL H5 2635 8.171 1.828 5.715
 70MOL C4 2636 8.343 1.942 5.668
 70MOL H6 2637 8.405 1.972 5.754
 70MOL H7 2638 8.268 2.019 5.646
 70MOL C5 2639 8.427 1.940 5.537
 70MOL H8 2640 8.427 2.040 5.494
 70MOL H9 2641 8.527 1.904 5.562
 70MOL C6 2642 8.350 1.835 5.461
 70MOL H10 2643 8.272 1.880 5.398
 70MOL C7 2644 8.427 1.754 5.353
 70MOL C8 2645 8.008 1.777 5.348
 70MOL H11 2646 7.959 1.745 5.439
 70MOL C9 2647 8.108 1.719 5.272
 70MOL C10 2648 8.149 1.580 5.284
 70MOL H12 2649 8.193 1.547 5.189
 70MOL H13 2650 8.059 1.521 5.309
 70MOL C11 2651 8.139 1.809 5.163
 70MOL C12 2652 8.219 1.789 5.046
 70MOL H14 2653 8.278 1.699 5.037
 70MOL C13 2654 8.216 1.893 4.951
 70MOL H15 2655 8.266 1.873 4.857
 70MOL C14 2656 8.142 2.011 4.973
 70MOL H16 2657 8.142 2.084 4.892
 70MOL C15 2658 8.063 2.029 5.089
 70MOL H17 2659 7.996 2.115 5.096
 70MOL C16 2660 8.063 1.922 5.181
 71MOL O1 2661 8.837 2.377 5.623
 71MOL O2 2662 8.443 2.573 5.327
 71MOL N1 2663 8.619 2.365 5.568
 71MOL N2 2664 8.664 2.516 5.325
 71MOL H1 2665 8.679 2.579 5.247
 71MOL N3 2666 8.631 2.033 5.320
 71MOL H2 2667 8.606 1.939 5.348
 71MOL C1 2668 8.781 2.453 5.397
 71MOL H3 2669 8.857 2.531 5.413
 71MOL C2 2670 8.752 2.397 5.541
 71MOL C3 2671 8.572 2.297 5.685
 71MOL H4 2672 8.618 2.351 5.768
 71MOL H5 2673 8.599 2.191 5.670
 71MOL C4 2674 8.417 2.305 5.672
 71MOL H6 2675 8.366 2.330 5.765
 71MOL H7 2676 8.383 2.203 5.651
 71MOL C5 2677 8.383 2.395 5.557
 71MOL H8 2678 8.299 2.354 5.500
 71MOL H9 2679 8.357 2.495 5.593
 71MOL C6 2680 8.514 2.387 5.473
 71MOL H10 2681 8.503 2.297 5.412
 71MOL C7 2682 8.533 2.504 5.372
 71MOL C8 2683 8.722 2.120 5.381
 71MOL H11 2684 8.768 2.097 5.476
 71MOL C9 2685 8.750 2.223 5.293
 71MOL C10 2686 8.848 2.334 5.323
 71MOL H12 2687 8.887 2.371 5.228
 71MOL H13 2688 8.936 2.297 5.377
 71MOL C11 2689 8.672 2.202 5.178
 71MOL C12 2690 8.654 2.277 5.063
 71MOL H14 2691 8.711 2.370 5.059
 71MOL C13 2692 8.573 2.233 4.958
 71MOL H15 2693 8.567 2.295 4.869
 71MOL C14 2694 8.502 2.113 4.976
 71MOL H16 2695 8.442 2.068 4.898
 71MOL C15 2696 8.521 2.030 5.092
 71MOL H17 2697 8.482 1.929 5.104
 71MOL C16 2698 8.604 2.083 5.193
 72MOL O1 2699 7.774 2.563 5.609
 72MOL O2 2700 7.815 2.123 5.313
 72MOL N1 2701 7.897 2.382 5.563
 72MOL N2 2702 7.738 2.328 5.335
 72MOL H1 2703 7.668 2.306 5.266
 72MOL N3 2704 8.171 2.551 5.303
 72MOL H2 2705 8.260 2.591 5.329
 72MOL C1 2706 7.740 2.463 5.391
 72MOL H3 2707 7.638 2.503 5.406
 72MOL C2 2708 7.803 2.476 5.528
 72MOL C3 2709 7.977 2.385 5.680
 72MOL H4 2710 7.908 2.404 5.763
 72MOL H5 2711 8.054 2.463 5.682
 72MOL C4 2712 8.051 2.249 5.681
 72MOL H6 2713 8.028 2.188 5.769
 72MOL H7 2714 8.159 2.264 5.688
 72MOL C5 2715 8.011 2.172 5.554
 72MOL H8 2716 8.106 2.142 5.508
 72MOL H9 2717 7.949 2.088 5.589
 72MOL C6 2718 7.945 2.277 5.469
 72MOL H10 2719 8.024 2.314 5.402
 72MOL C7 2720 7.828 2.230 5.367
 72MOL C8 2721 8.044 2.591 5.346
 72MOL H11 2722 8.016 2.652 5.430
 72MOL C9 2723 7.947 2.538 5.263
 72MOL C10 2724 7.802 2.558 5.283
 72MOL H12 2725 7.756 2.539 5.186
 72MOL H13 2726 7.772 2.661 5.306
 72MOL C11 2727 8.019 2.453 5.173
 72MOL C12 2728 7.976 2.387 5.060
 72MOL H14 2729 7.870 2.378 5.038
 72MOL C13 2730 8.074 2.348 4.969
 72MOL H15 2731 8.036 2.300 4.880
 72MOL C14 2732 8.215 2.362 4.992
 72MOL H16 2733 8.283 2.332 4.912
 72MOL C15 2734 8.256 2.430 5.104
 72MOL H17 2735 8.361 2.449 5.126
 72MOL C16 2736 8.151 2.474 5.194
 73MOL O1 2737 8.366 3.617 0.755
 73MOL O2 2738 8.009 3.418 0.409
 73MOL N1 2739 8.250 3.434 0.681
 73MOL N2 2740 8.147 3.583 0.472
 73MOL H1 2741 8.124 3.635 0.387
 73MOL N3 2742 8.552 3.289 0.400
 73MOL H2 2743 8.627 3.224 0.416
 73MOL C1 2744 8.273 3.629 0.534
 73MOL H3 2745 8.260 3.731 0.573
 73MOL C2 2746 8.308 3.560 0.666
 73MOL C3 2747 8.246 3.354 0.800
 73MOL H4 2748 8.198 3.405 0.886
 73MOL H5 2749 8.350 3.332 0.826
 73MOL C4 2750 8.181 3.216 0.772
 73MOL H6 2751 8.099 3.188 0.840
 73MOL H7 2752 8.254 3.135 0.768
 73MOL C5 2753 8.107 3.253 0.646
 73MOL H8 2754 8.102 3.164 0.582
 73MOL H9 2755 8.005 3.281 0.674
 73MOL C6 2756 8.181 3.370 0.572
 73MOL H10 2757 8.256 3.319 0.510
 73MOL C7 2758 8.104 3.457 0.478
 73MOL C8 2759 8.525 3.412 0.467
 73MOL H11 2760 8.585 3.449 0.549
 73MOL C9 2761 8.430 3.483 0.395
 73MOL C10 2762 8.396 3.624 0.433
 73MOL H12 2763 8.374 3.680 0.341
 73MOL H13 2764 8.484 3.669 0.479
 73MOL C11 2765 8.393 3.397 0.283
 73MOL C12 2766 8.304 3.411 0.180
 73MOL H14 2767 8.246 3.503 0.176
 73MOL C13 2768 8.293 3.313 0.077
 73MOL H15 2769 8.217 3.328 0.002
 73MOL C14 2770 8.373 3.194 0.079
 73MOL H16 2771 8.356 3.118 0.003
 73MOL C15 2772 8.459 3.176 0.194
 73MOL H17 2773 8.524 3.091 0.213
 73MOL C16 2774 8.467 3.281 0.288
 74MOL O1 2775 7.692 2.775 0.741
 74MOL O2 2776 8.066 2.618 0.399
 74MOL N1 2777 7.912 2.803 0.675
 74MOL N2 2778 7.851 2.656 0.447
 74MOL H1 2779 7.830 2.586 0.376
 74MOL N3 2780 7.894 3.146 0.422
 74MOL H2 2781 7.926 3.240 0.442
 74MOL C1 2782 7.737 2.726 0.517
 74MOL H3 2783 7.666 2.644 0.525
 74MOL C2 2784 7.779 2.773 0.659
 74MOL C3 2785 7.967 2.845 0.809
 74MOL H4 2786 7.936 2.775 0.888
 74MOL H5 2787 7.931 2.947 0.826
 74MOL C4 2788 8.117 2.844 0.788
 74MOL H6 2789 8.163 2.788 0.870
 74MOL H7 2790 8.147 2.949 0.778
 74MOL C5 2791 8.140 2.769 0.653
 74MOL H8 2792 8.226 2.805 0.595
 74MOL H9 2793 8.169 2.666 0.679
 74MOL C6 2794 8.013 2.782 0.567
 74MOL H10 2795 8.022 2.876 0.510
 74MOL C7 2796 7.986 2.678 0.467
 74MOL C8 2797 7.797 3.067 0.487
 74MOL H11 2798 7.745 3.092 0.579
 74MOL C9 2799 7.782 2.953 0.409
 74MOL C10 2800 7.673 2.846 0.437
 74MOL H12 2801 7.630 2.814 0.341
 74MOL H13 2802 7.596 2.900 0.494
 74MOL C11 2803 7.873 2.960 0.297
 74MOL C12 2804 7.879 2.878 0.186
 74MOL H14 2805 7.840 2.777 0.172
 74MOL C13 2806 7.974 2.921 0.090
 74MOL H15 2807 7.990 2.857 0.003
 74MOL C14 2808 8.057 3.039 0.108
 74MOL H16 2809 8.130 3.074 0.035
 74MOL C15 2810 8.029 3.121 0.217
 74MOL H17 2811 8.074 3.219 0.233
 74MOL C16 2812 7.941 3.078 0.310
 75MOL O1 2813 8.772 2.653 0.740
 75MOL O2 2814 8.715 3.053 0.393
 75MOL N1 2815 8.657 2.846 0.678
 75MOL N2 2816 8.786 2.854 0.433
 75MOL H1 2817 8.860 2.874 0.367
 75MOL N3 2818 8.357 2.657 0.444
 75MOL H2 2819 8.263 2.630 0.471
 75MOL C1 2820 8.800 2.730 0.507
 75MOL H3 2821 8.908 2.708 0.511
 75MOL C2 2822 8.747 2.740 0.655
 75MOL C3 2823 8.589 2.876 0.807
 75MOL H4 2824 8.667 2.909 0.877
 75MOL H5 2825 8.536 2.790 0.850
 75MOL C4 2826 8.492 2.990 0.780
 75MOL H6 2827 8.475 3.063 0.861
 75MOL H7 2828 8.395 2.940 0.767
 75MOL C5 2829 8.558 3.055 0.657
 75MOL H8 2830 8.488 3.116 0.598
 75MOL H9 2831 8.642 3.119 0.686
 75MOL C6 2832 8.602 2.936 0.572
 75MOL H10 2833 8.518 2.880 0.529
 75MOL C7 2834 8.699 2.953 0.460
 75MOL C8 2835 8.476 2.612 0.499
 75MOL H11 2836 8.474 2.548 0.586
 75MOL C9 2837 8.578 2.651 0.416
 75MOL C10 2838 8.720 2.620 0.431
 75MOL H12 2839 8.758 2.593 0.331
 75MOL H13 2840 8.724 2.528 0.490
 75MOL C11 2841 8.519 2.735 0.310
 75MOL C12 2842 8.568 2.774 0.184
 75MOL H14 2843 8.675 2.768 0.162
 75MOL C13 2844 8.475 2.831 0.091
 75MOL H15 2845 8.506 2.864 6.511
 75MOL C14 2846 8.338 2.830 0.117
 75MOL H16 2847 8.273 2.871 0.041
 75MOL C15 2848 8.292 2.786 0.241
 75MOL H17 2849 8.184 2.786 0.258
 75MOL C16 2850 8.386 2.731 0.330
 76MOL O1 2851 7.440 2.877 0.190
 76MOL O2 2852 7.778 3.119 6.374
 76MOL N1 2853 7.522 3.073 0.110
 76MOL N2 2854 7.659 2.938 6.421
 76MOL H1 2855 7.722 2.884 6.362
 76MOL N3 2856 7.239 3.214 6.364
 76MOL H2 2857 7.169 3.283 6.389
 76MOL C1 2858 7.536 2.873 6.474
 76MOL H3 2859 7.556 2.766 6.490
 76MOL C2 2860 7.488 2.937 0.093
 76MOL C3 2861 7.528 3.131 0.247
 76MOL H4 2862 7.571 3.053 0.310
 76MOL H5 2863 7.428 3.150 0.288
 76MOL C4 2864 7.600 3.260 0.236
 76MOL H6 2865 7.663 3.281 0.323
 76MOL H7 2866 7.532 3.345 0.224
 76MOL C5 2867 7.672 3.249 0.103
 76MOL H8 2868 7.679 3.352 0.066
 76MOL H9 2869 7.775 3.214 0.122
 76MOL C6 2870 7.597 3.150 0.017
 76MOL H10 2871 7.519 3.195 6.474
 76MOL C7 2872 7.691 3.067 6.439
 76MOL C8 2873 7.269 3.090 6.429
 76MOL H11 2874 7.213 3.051 6.514
 76MOL C9 2875 7.369 3.027 6.355
 76MOL C10 2876 7.414 2.889 6.378
 76MOL H12 2877 7.440 2.848 6.280
 76MOL H13 2878 7.329 2.829 6.412
 76MOL C11 2879 7.397 3.115 6.245
 76MOL C12 2880 7.475 3.096 6.126
 76MOL H14 2881 7.532 3.003 6.120
 76MOL C13 2882 7.462 3.193 6.023
 76MOL H15 2883 7.521 3.195 5.932
 76MOL C14 2884 7.378 3.306 6.041
 76MOL H16 2885 7.361 3.375 5.958
 76MOL C15 2886 7.306 3.326 6.162
 76MOL H17 2887 7.241 3.410 6.182
 76MOL C16 2888 7.321 3.230 6.259
 77MOL O1 2889 8.109 3.713 0.201
 77MOL O2 2890 7.732 3.864 6.373
 77MOL N1 2891 7.893 3.685 0.131
 77MOL N2 2892 7.942 3.851 6.427
 77MOL H1 2893 7.966 3.911 6.349
 77MOL N3 2894 7.922 3.362 6.379
 77MOL H2 2895 7.895 3.266 6.397
 77MOL C1 2896 8.058 3.782 6.495
 77MOL H3 2897 8.131 3.862 6.511
 77MOL C2 2898 8.026 3.724 0.113
 77MOL C3 2899 7.833 3.640 0.252
 77MOL H4 2900 7.870 3.704 0.333
 77MOL H5 2901 7.867 3.536 0.265
 77MOL C4 2902 7.681 3.647 0.246
 77MOL H6 2903 7.631 3.690 0.334
 77MOL H7 2904 7.639 3.547 0.229
 77MOL C5 2905 7.655 3.728 0.117
 77MOL H8 2906 7.567 3.690 0.065
 77MOL H9 2907 7.625 3.832 0.138
 77MOL C6 2908 7.781 3.706 0.036
 77MOL H10 2909 7.774 3.616 6.492
 77MOL C7 2910 7.811 3.812 6.447
 77MOL C8 2911 8.014 3.445 6.451
 77MOL H11 2912 8.060 3.405 0.022
 77MOL C9 2913 8.029 3.558 6.373
 77MOL C10 2914 8.121 3.669 6.407
 77MOL H12 2915 8.172 3.701 6.315
 77MOL H13 2916 8.201 3.625 6.469
 77MOL C11 2917 7.941 3.552 6.259
 77MOL C12 2918 7.923 3.634 6.146
 77MOL H14 2919 7.985 3.722 6.130
 77MOL C13 2920 7.829 3.591 6.051
 77MOL H15 2921 7.816 3.659 5.967
 77MOL C14 2922 7.754 3.472 6.065
 77MOL H16 2923 7.691 3.437 5.984
 77MOL C15 2924 7.785 3.386 6.167
 77MOL H17 2925 7.739 3.288 6.180
 77MOL C16 2926 7.882 3.432 6.263
 78MOL O1 2927 7.059 3.861 0.212
 78MOL O2 2928 7.077 3.481 6.363
 78MOL N1 2929 7.172 3.685 0.123
 78MOL N2 2930 7.004 3.680 6.416
 78MOL H1 2931 6.931 3.663 6.347
 78MOL N3 2932 7.446 3.857 6.383
 78MOL H2 2933 7.544 3.869 6.406
 78MOL C1 2934 7.009 3.806 6.499
 78MOL H3 2935 6.908 3.844 0.003
 78MOL C2 2936 7.083 3.789 0.117
 78MOL C3 2937 7.242 3.649 0.249
 78MOL H4 2938 7.162 3.644 0.324
 78MOL H5 2939 7.332 3.706 0.275
 78MOL C4 2940 7.306 3.515 0.221
 78MOL H6 2941 7.295 3.443 0.303
 78MOL H7 2942 7.414 3.528 0.210
 78MOL C5 2943 7.247 3.468 0.089
 78MOL H8 2944 7.317 3.402 0.036
 78MOL H9 2945 7.158 3.404 0.096
 78MOL C6 2946 7.209 3.593 0.015
 78MOL H10 2947 7.293 3.632 6.474
 78MOL C7 2948 7.095 3.578 6.430
 78MOL C8 2949 7.331 3.908 6.445
 78MOL H11 2950 7.344 3.975 0.011
 78MOL C9 2951 7.216 3.888 6.367
 78MOL C10 2952 7.065 3.915 6.408
 78MOL H12 2953 6.995 3.921 6.323
 78MOL H13 2954 7.064 4.013 6.456
 78MOL C11 2955 7.270 3.807 6.252
 78MOL C12 2956 7.204 3.757 6.135
 78MOL H14 2957 7.100 3.777 6.111
 78MOL C13 2958 7.284 3.680 6.046
 78MOL H15 2959 7.239 3.625 5.964
 78MOL C14 2960 7.423 3.651 6.079
 78MOL H16 2961 7.479 3.579 6.020
 78MOL C15 2962 7.490 3.715 6.184
 78MOL H17 2963 7.597 3.702 6.198
 78MOL C16 2964 7.405 3.793 6.267
 79MOL O1 2965 8.366 3.616 1.819
 79MOL O2 2966 8.009 3.395 1.509
 79MOL N1 2967 8.269 3.425 1.752
 79MOL N2 2968 8.157 3.558 1.532
 79MOL H1 2969 8.089 3.622 1.492
 79MOL N3 2970 8.582 3.295 1.546
 79MOL H2 2971 8.652 3.234 1.583
 79MOL C1 2972 8.270 3.620 1.597
 79MOL H3 2973 8.247 3.728 1.601
 79MOL C2 2974 8.305 3.558 1.732
 79MOL C3 2975 8.283 3.354 1.877
 79MOL H4 2976 8.253 3.421 1.958
 79MOL H5 2977 8.388 3.330 1.894
 79MOL C4 2978 8.195 3.237 1.876
 79MOL H6 2979 8.126 3.236 1.961
 79MOL H7 2980 8.248 3.143 1.861
 79MOL C5 2981 8.113 3.254 1.753
 79MOL H8 2982 8.086 3.164 1.697
 79MOL H9 2983 8.019 3.306 1.775
 79MOL C6 2984 8.193 3.341 1.661
 79MOL H10 2985 8.271 3.286 1.607
 79MOL C7 2986 8.111 3.429 1.563
 79MOL C8 2987 8.536 3.419 1.593
 79MOL H11 2988 8.580 3.456 1.684
 79MOL C9 2989 8.453 3.478 1.500
 79MOL C10 2990 8.395 3.613 1.512
 79MOL H12 2991 8.367 3.648 1.412
 79MOL H13 2992 8.465 3.689 1.548
 79MOL C11 2993 8.440 3.394 1.390
 79MOL C12 2994 8.367 3.401 1.271
 79MOL H14 2995 8.309 3.489 1.246
 79MOL C13 2996 8.379 3.292 1.182
 79MOL H15 2997 8.338 3.292 1.082
 79MOL C14 2998 8.457 3.177 1.215
 79MOL H16 2999 8.467 3.098 1.140
 79MOL C15 3000 8.525 3.166 1.340
 79MOL H17 3001 8.576 3.074 1.365
 79MOL C16 3002 8.520 3.280 1.423
 80MOL O1 3003 7.690 2.805 1.810
 80MOL O2 3004 8.056 2.652 1.463
 80MOL N1 3005 7.899 2.821 1.739
 80MOL N2 3006 7.849 2.668 1.514
 80MOL H1 3007 7.836 2.618 1.427
 80MOL N3 3008 7.911 3.143 1.496
 80MOL H2 3009 7.939 3.237 1.521
 80MOL C1 3010 7.739 2.740 1.573
 80MOL H3 3011 7.656 2.670 1.589
 80MOL C2 3012 7.770 2.792 1.717
 80MOL C3 3013 7.955 2.863 1.871
 80MOL H4 3014 7.910 2.800 1.949
 80MOL H5 3015 7.924 2.964 1.900
 80MOL C4 3016 8.103 2.854 1.856
 80MOL H6 3017 8.151 2.824 1.949
 80MOL H7 3018 8.146 2.954 1.843
 80MOL C5 3019 8.134 2.778 1.729
 80MOL H8 3020 8.226 2.805 1.677
 80MOL H9 3021 8.133 2.671 1.752
 80MOL C6 3022 8.012 2.807 1.645
 80MOL H10 3023 8.034 2.901 1.595
 80MOL C7 3024 7.974 2.706 1.532
 80MOL C8 3025 7.808 3.065 1.553
 80MOL H11 3026 7.759 3.069 1.649
 80MOL C9 3027 7.789 2.958 1.465
 80MOL C10 3028 7.688 2.856 1.490
 80MOL H12 3029 7.648 2.816 1.396
 80MOL H13 3030 7.603 2.896 1.548
 80MOL C11 3031 7.884 2.973 1.359
 80MOL C12 3032 7.906 2.890 1.250
 80MOL H14 3033 7.836 2.808 1.230
 80MOL C13 3034 8.007 2.929 1.155
 80MOL H15 3035 8.017 2.859 1.073
 80MOL C14 3036 8.078 3.046 1.172
 80MOL H16 3037 8.151 3.079 1.099
 80MOL C15 3038 8.057 3.125 1.288
 80MOL H17 3039 8.103 3.222 1.305
 80MOL C16 3040 7.963 3.080 1.385
 81MOL O1 3041 8.745 2.638 1.840
 81MOL O2 3042 8.732 3.068 1.544
 81MOL N1 3043 8.640 2.824 1.784
 81MOL N2 3044 8.801 2.856 1.550
 81MOL H1 3045 8.882 2.885 1.495
 81MOL N3 3046 8.363 2.645 1.478
 81MOL H2 3047 8.267 2.630 1.504
 81MOL C1 3048 8.795 2.720 1.615
 81MOL H3 3049 8.898 2.685 1.631
 81MOL C2 3050 8.724 2.718 1.754
 81MOL C3 3051 8.585 2.850 1.921
 81MOL H4 3052 8.673 2.879 1.979
 81MOL H5 3053 8.532 2.760 1.954
 81MOL C4 3054 8.504 2.979 1.901
 81MOL H6 3055 8.512 3.042 1.990
 81MOL H7 3056 8.399 2.952 1.887
 81MOL C5 3057 8.552 3.044 1.774
 81MOL H8 3058 8.475 3.094 1.714
 81MOL H9 3059 8.628 3.118 1.802
 81MOL C6 3060 8.604 2.923 1.687
 81MOL H10 3061 8.518 2.872 1.641
 81MOL C7 3062 8.719 2.957 1.589
 81MOL C8 3063 8.479 2.602 1.553
 81MOL H11 3064 8.480 2.546 1.645
 81MOL C9 3065 8.592 2.640 1.479
 81MOL C10 3066 8.733 2.609 1.524
 81MOL H12 3067 8.791 2.591 1.433
 81MOL H13 3068 8.730 2.526 1.595
 81MOL C11 3069 8.548 2.717 1.365
 81MOL C12 3070 8.619 2.766 1.257
 81MOL H14 3071 8.727 2.763 1.249
 81MOL C13 3072 8.542 2.825 1.151
 81MOL H15 3073 8.591 2.859 1.061
 81MOL C14 3074 8.398 2.833 1.160
 81MOL H16 3075 8.340 2.885 1.084
 81MOL C15 3076 8.331 2.783 1.276
 81MOL H17 3077 8.225 2.802 1.292
 81MOL C16 3078 8.408 2.714 1.374
 82MOL O1 3079 7.401 2.917 1.262
 82MOL O2 3080 7.789 3.118 0.945
 82MOL N1 3081 7.533 3.091 1.206
 82MOL N2 3082 7.647 2.949 0.989
 82MOL H1 3083 7.689 2.891 0.918
 82MOL N3 3084 7.238 3.232 0.940
 82MOL H2 3085 7.187 3.308 0.980
 82MOL C1 3086 7.520 2.894 1.052
 82MOL H3 3087 7.533 2.787 1.077
 82MOL C2 3088 7.480 2.964 1.184
 82MOL C3 3089 7.545 3.150 1.343
 82MOL H4 3090 7.584 3.082 1.420
 82MOL H5 3091 7.444 3.179 1.373
 82MOL C4 3092 7.631 3.281 1.335
 82MOL H6 3093 7.686 3.299 1.428
 82MOL H7 3094 7.558 3.362 1.323
 82MOL C5 3095 7.708 3.259 1.197
 82MOL H8 3096 7.723 3.350 1.137
 82MOL H9 3097 7.808 3.218 1.211
 82MOL C6 3098 7.619 3.162 1.114
 82MOL H10 3099 7.553 3.220 1.048
 82MOL C7 3100 7.692 3.077 1.005
 82MOL C8 3101 7.269 3.110 1.003
 82MOL H11 3102 7.237 3.092 1.104
 82MOL C9 3103 7.347 3.032 0.916
 82MOL C10 3104 7.411 2.898 0.943
 82MOL H12 3105 7.456 2.856 0.852
 82MOL H13 3106 7.333 2.824 0.965
 82MOL C11 3107 7.374 3.116 0.803
 82MOL C12 3108 7.453 3.085 0.697
 82MOL H14 3109 7.509 2.991 0.694
 82MOL C13 3110 7.459 3.180 0.592
 82MOL H15 3111 7.518 3.160 0.503
 82MOL C14 3112 7.382 3.301 0.602
 82MOL H16 3113 7.391 3.374 0.522
 82MOL C15 3114 7.315 3.333 0.723
 82MOL H17 3115 7.260 3.426 0.732
 82MOL C16 3116 7.304 3.232 0.816
 83MOL O1 3117 8.118 3.733 1.266
 83MOL O2 3118 7.730 3.920 0.949
 83MOL N1 3119 7.900 3.723 1.206
 83MOL N2 3120 7.947 3.867 0.974
 83MOL H1 3121 7.954 3.916 0.886
 83MOL N3 3122 7.903 3.372 0.954
 83MOL H2 3123 7.881 3.276 0.974
 83MOL C1 3124 8.065 3.800 1.037
 83MOL H3 3125 8.139 3.880 1.049
 83MOL C2 3126 8.035 3.752 1.180
 83MOL C3 3127 7.850 3.676 1.339
 83MOL H4 3128 7.871 3.762 1.403
 83MOL H5 3129 7.900 3.583 1.368
 83MOL C4 3130 7.699 3.661 1.326
 83MOL H6 3131 7.639 3.700 1.409
 83MOL H7 3132 7.685 3.555 1.300
 83MOL C5 3133 7.661 3.726 1.190
 83MOL H8 3134 7.583 3.672 1.135
 83MOL H9 3135 7.636 3.830 1.211
 83MOL C6 3136 7.790 3.728 1.106
 83MOL H10 3137 7.794 3.640 1.041
 83MOL C7 3138 7.814 3.841 0.999
 83MOL C8 3139 7.991 3.468 1.012
 83MOL H11 3140 8.044 3.457 1.106
 83MOL C9 3141 8.009 3.574 0.920
 83MOL C10 3142 8.110 3.683 0.945
 83MOL H12 3143 8.146 3.724 0.850
 83MOL H13 3144 8.199 3.643 0.994
 83MOL C11 3145 7.924 3.543 0.809
 83MOL C12 3146 7.904 3.611 0.687
 83MOL H14 3147 7.966 3.696 0.660
 83MOL C13 3148 7.801 3.562 0.594
 83MOL H15 3149 7.771 3.620 0.508
 83MOL C14 3150 7.736 3.436 0.630
 83MOL H16 3151 7.651 3.405 0.570
 83MOL C15 3152 7.759 3.372 0.753
 83MOL H17 3153 7.691 3.293 0.781
 83MOL C16 3154 7.855 3.426 0.840
 84MOL O1 3155 7.042 3.841 1.305
 84MOL O2 3156 7.134 3.484 0.924
 84MOL N1 3157 7.173 3.680 1.213
 84MOL N2 3158 7.021 3.670 0.989
 84MOL H1 3159 6.973 3.660 0.900
 84MOL N3 3160 7.448 3.872 0.963
 84MOL H2 3161 7.544 3.898 0.983
 84MOL C1 3162 7.011 3.793 1.065
 84MOL H3 3163 6.905 3.809 1.091
 84MOL C2 3164 7.072 3.776 1.206
 84MOL C3 3165 7.241 3.650 1.343
 84MOL H4 3166 7.168 3.622 1.419
 84MOL H5 3167 7.311 3.733 1.356
 84MOL C4 3168 7.330 3.529 1.314
 84MOL H6 3169 7.331 3.457 1.397
 84MOL H7 3170 7.434 3.561 1.299
 84MOL C5 3171 7.278 3.468 1.184
 84MOL H8 3172 7.366 3.418 1.140
 84MOL H9 3173 7.193 3.402 1.198
 84MOL C6 3174 7.230 3.597 1.106
 84MOL H10 3175 7.316 3.647 1.059
 84MOL C7 3176 7.122 3.577 0.999
 84MOL C8 3177 7.334 3.929 1.029
 84MOL H11 3178 7.339 3.971 1.129
 84MOL C9 3179 7.220 3.897 0.952
 84MOL C10 3180 7.075 3.910 0.992
 84MOL H12 3181 7.012 3.921 0.902
 84MOL H13 3182 7.064 3.995 1.060
 84MOL C11 3183 7.266 3.838 0.834
 84MOL C12 3184 7.201 3.788 0.722
 84MOL H14 3185 7.092 3.789 0.718
 84MOL C13 3186 7.276 3.729 0.615
 84MOL H15 3187 7.230 3.708 0.519
 84MOL C14 3188 7.416 3.730 0.622
 84MOL H16 3189 7.469 3.696 0.534
 84MOL C15 3190 7.483 3.773 0.737
 84MOL H17 3191 7.589 3.759 0.755
 84MOL C16 3192 7.408 3.824 0.841
 85MOL O1 3193 8.389 3.593 2.897
 85MOL O2 3194 8.025 3.397 2.567
 85MOL N1 3195 8.265 3.419 2.831
 85MOL N2 3196 8.166 3.560 2.612
 85MOL H1 3197 8.109 3.613 2.547
 85MOL N3 3198 8.576 3.277 2.559
 85MOL H2 3199 8.647 3.211 2.589
 85MOL C1 3200 8.284 3.612 2.674
 85MOL H3 3201 8.257 3.713 2.707
 85MOL C2 3202 8.323 3.540 2.809
 85MOL C3 3203 8.268 3.341 2.957
 85MOL H4 3204 8.212 3.394 3.036
 85MOL H5 3205 8.368 3.342 3.001
 85MOL C4 3206 8.197 3.209 2.934
 85MOL H6 3207 8.142 3.175 3.022
 85MOL H7 3208 8.268 3.129 2.909
 85MOL C5 3209 8.107 3.248 2.812
 85MOL H8 3210 8.068 3.162 2.755
 85MOL H9 3211 8.021 3.304 2.850
 85MOL C6 3212 8.192 3.339 2.729
 85MOL H10 3213 8.273 3.288 2.676
 85MOL C7 3214 8.122 3.431 2.627
 85MOL C8 3215 8.539 3.393 2.632
 85MOL H11 3216 8.584 3.422 2.725
 85MOL C9 3217 8.453 3.462 2.542
 85MOL C10 3218 8.411 3.601 2.575
 85MOL H12 3219 8.384 3.663 2.488
 85MOL H13 3220 8.496 3.653 2.620
 85MOL C11 3221 8.428 3.380 2.430
 85MOL C12 3222 8.341 3.392 2.321
 85MOL H14 3223 8.292 3.486 2.298
 85MOL C13 3224 8.337 3.285 2.227
 85MOL H15 3225 8.268 3.289 2.144
 85MOL C14 3226 8.407 3.169 2.256
 85MOL H16 3227 8.412 3.101 2.171
 85MOL C15 3228 8.486 3.152 2.373
 85MOL H17 3229 8.532 3.055 2.390
 85MOL C16 3230 8.493 3.261 2.456
 86MOL O1 3231 7.713 2.780 2.914
 86MOL O2 3232 8.104 2.633 2.578
 86MOL N1 3233 7.925 2.806 2.852
 86MOL N2 3234 7.886 2.653 2.619
 86MOL H1 3235 7.871 2.592 2.540
 86MOL N3 3236 7.897 3.141 2.577
 86MOL H2 3237 7.925 3.233 2.607
 86MOL C1 3238 7.772 2.716 2.687
 86MOL H3 3239 7.698 2.637 2.703
 86MOL C2 3240 7.799 2.772 2.828
 86MOL C3 3241 7.983 2.874 2.966
 86MOL H4 3242 7.934 2.839 3.057
 86MOL H5 3243 7.953 2.978 2.948
 86MOL C4 3244 8.134 2.848 2.977
 86MOL H6 3245 8.149 2.776 3.059
 86MOL H7 3246 8.181 2.944 2.997
 86MOL C5 3247 8.165 2.781 2.845
 86MOL H8 3248 8.251 2.830 2.798
 86MOL H9 3249 8.192 2.675 2.851
 86MOL C6 3250 8.042 2.794 2.757
 86MOL H10 3251 8.040 2.894 2.713
 86MOL C7 3252 8.016 2.687 2.646
 86MOL C8 3253 7.806 3.063 2.648
 86MOL H11 3254 7.768 3.086 2.746
 86MOL C9 3255 7.799 2.945 2.573
 86MOL C10 3256 7.708 2.833 2.611
 86MOL H12 3257 7.667 2.805 2.513
 86MOL H13 3258 7.622 2.875 2.664
 86MOL C11 3259 7.878 2.958 2.454
 86MOL C12 3260 7.907 2.867 2.350
 86MOL H14 3261 7.858 2.770 2.348
 86MOL C13 3262 8.005 2.905 2.263
 86MOL H15 3263 8.032 2.845 2.177
 86MOL C14 3264 8.065 3.035 2.268
 86MOL H16 3265 8.133 3.069 2.190
 86MOL C15 3266 8.032 3.122 2.370
 86MOL H17 3267 8.066 3.225 2.383
 86MOL C16 3268 7.936 3.076 2.461
 87MOL O1 3269 8.773 2.645 2.936
 87MOL O2 3270 8.730 3.042 2.575
 87MOL N1 3271 8.661 2.832 2.860
 87MOL N2 3272 8.823 2.842 2.628
 87MOL H1 3273 8.887 2.839 2.550
 87MOL N3 3274 8.382 2.636 2.610
 87MOL H2 3275 8.288 2.613 2.639
 87MOL C1 3276 8.813 2.714 2.702
 87MOL H3 3277 8.918 2.689 2.723
 87MOL C2 3278 8.751 2.724 2.848
 87MOL C3 3279 8.577 2.846 2.972
 87MOL H4 3280 8.633 2.834 3.065
 87MOL H5 3281 8.503 2.766 2.965
 87MOL C4 3282 8.516 2.987 2.954
 87MOL H6 3283 8.561 3.046 3.035
 87MOL H7 3284 8.408 2.986 2.972
 87MOL C5 3285 8.547 3.029 2.810
 87MOL H8 3286 8.455 3.044 2.753
 87MOL H9 3287 8.610 3.119 2.818
 87MOL C6 3288 8.618 2.916 2.747
 87MOL H10 3289 8.545 2.862 2.685
 87MOL C7 3290 8.727 2.942 2.641
 87MOL C8 3291 8.504 2.600 2.676
 87MOL H11 3292 8.507 2.547 2.771
 87MOL C9 3293 8.609 2.627 2.588
 87MOL C10 3294 8.745 2.595 2.622
 87MOL H12 3295 8.814 2.595 2.537
 87MOL H13 3296 8.747 2.499 2.676
 87MOL C11 3297 8.550 2.688 2.476
 87MOL C12 3298 8.612 2.751 2.364
 87MOL H14 3299 8.719 2.765 2.360
 87MOL C13 3300 8.530 2.817 2.271
 87MOL H15 3301 8.577 2.873 2.190
 87MOL C14 3302 8.388 2.814 2.278
 87MOL H16 3303 8.325 2.854 2.199
 87MOL C15 3304 8.326 2.747 2.391
 87MOL H17 3305 8.218 2.749 2.398
 87MOL C16 3306 8.411 2.690 2.489
 88MOL O1 3307 7.450 2.879 2.355
 88MOL O2 3308 7.793 3.112 2.018
 88MOL N1 3309 7.557 3.070 2.290
 88MOL N2 3310 7.657 2.941 2.065
 88MOL H1 3311 7.666 2.909 1.969
 88MOL N3 3312 7.260 3.229 2.053
 88MOL H2 3313 7.186 3.296 2.072
 88MOL C1 3314 7.544 2.880 2.139
 88MOL H3 3315 7.576 2.778 2.164
 88MOL C2 3316 7.512 2.943 2.272
 88MOL C3 3317 7.545 3.148 2.413
 88MOL H4 3318 7.581 3.092 2.499
 88MOL H5 3319 7.445 3.185 2.438
 88MOL C4 3320 7.624 3.280 2.382
 88MOL H6 3321 7.683 3.311 2.469
 88MOL H7 3322 7.546 3.356 2.371
 88MOL C5 3323 7.708 3.259 2.259
 88MOL H8 3324 7.716 3.360 2.217
 88MOL H9 3325 7.811 3.224 2.275
 88MOL C6 3326 7.622 3.156 2.187
 88MOL H10 3327 7.543 3.201 2.126
 88MOL C7 3328 7.700 3.069 2.085
 88MOL C8 3329 7.283 3.101 2.109
 88MOL H11 3330 7.232 3.066 2.198
 88MOL C9 3331 7.371 3.028 2.024
 88MOL C10 3332 7.419 2.886 2.056
 88MOL H12 3333 7.413 2.828 1.963
 88MOL H13 3334 7.341 2.831 2.110
 88MOL C11 3335 7.413 3.123 1.922
 88MOL C12 3336 7.485 3.107 1.801
 88MOL H14 3337 7.550 3.024 1.774
 88MOL C13 3338 7.478 3.210 1.709
 88MOL H15 3339 7.535 3.203 1.617
 88MOL C14 3340 7.410 3.334 1.728
 88MOL H16 3341 7.425 3.416 1.658
 88MOL C15 3342 7.335 3.346 1.850
 88MOL H17 3343 7.283 3.435 1.883
 88MOL C16 3344 7.330 3.237 1.936
 89MOL O1 3345 8.136 3.669 2.327
 89MOL O2 3346 7.717 3.889 2.063
 89MOL N1 3347 7.907 3.689 2.289
 89MOL N2 3348 7.942 3.853 2.079
 89MOL H1 3349 7.956 3.922 2.007
 89MOL N3 3350 7.908 3.382 2.004
 89MOL H2 3351 7.881 3.289 2.033
 89MOL C1 3352 8.063 3.782 2.123
 89MOL H3 3353 8.143 3.848 2.159
 89MOL C2 3354 8.040 3.702 2.256
 89MOL C3 3355 7.862 3.657 2.431
 89MOL H4 3356 7.898 3.725 2.509
 89MOL H5 3357 7.893 3.556 2.459
 89MOL C4 3358 7.706 3.664 2.431
 89MOL H6 3359 7.660 3.702 2.524
 89MOL H7 3360 7.673 3.561 2.415
 89MOL C5 3361 7.673 3.748 2.307
 89MOL H8 3362 7.576 3.722 2.264
 89MOL H9 3363 7.673 3.853 2.340
 89MOL C6 3364 7.789 3.716 2.207
 89MOL H10 3365 7.762 3.629 2.145
 89MOL C7 3366 7.809 3.829 2.111
 89MOL C8 3367 8.015 3.465 2.053
 89MOL H11 3368 8.073 3.433 2.138
 89MOL C9 3369 8.012 3.584 1.981
 89MOL C10 3370 8.112 3.691 2.010
 89MOL H12 3371 8.138 3.738 1.915
 89MOL H13 3372 8.206 3.643 2.038
 89MOL C11 3373 7.921 3.569 1.872
 89MOL C12 3374 7.879 3.662 1.770
 89MOL H14 3375 7.923 3.760 1.752
 89MOL C13 3376 7.781 3.611 1.685
 89MOL H15 3377 7.748 3.676 1.605
 89MOL C14 3378 7.733 3.482 1.685
 89MOL H16 3379 7.662 3.447 1.610
 89MOL C15 3380 7.762 3.399 1.796
 89MOL H17 3381 7.737 3.294 1.790
 89MOL C16 3382 7.852 3.449 1.892
 90MOL O1 3383 7.108 3.886 2.344
 90MOL O2 3384 7.078 3.441 2.072
 90MOL N1 3385 7.172 3.671 2.314
 90MOL N2 3386 7.005 3.644 2.082
 90MOL H1 3387 6.951 3.641 1.997
 90MOL N3 3388 7.428 3.873 2.049
 90MOL H2 3389 7.521 3.890 2.085
 90MOL C1 3390 7.009 3.773 2.156
 90MOL H3 3391 6.907 3.803 2.184
 90MOL C2 3392 7.098 3.782 2.282
 90MOL C3 3393 7.253 3.656 2.431
 90MOL H4 3394 7.183 3.623 2.509
 90MOL H5 3395 7.301 3.750 2.462
 90MOL C4 3396 7.349 3.535 2.401
 90MOL H6 3397 7.369 3.479 2.494
 90MOL H7 3398 7.440 3.583 2.363
 90MOL C5 3399 7.284 3.461 2.286
 90MOL H8 3400 7.361 3.409 2.229
 90MOL H9 3401 7.208 3.388 2.317
 90MOL C6 3402 7.217 3.579 2.207
 90MOL H10 3403 7.297 3.629 2.151
 90MOL C7 3404 7.095 3.547 2.118
 90MOL C8 3405 7.309 3.917 2.104
 90MOL H11 3406 7.297 3.965 2.200
 90MOL C9 3407 7.209 3.866 2.024
 90MOL C10 3408 7.059 3.884 2.058
 90MOL H12 3409 6.997 3.872 1.968
 90MOL H13 3410 7.041 3.983 2.101
 90MOL C11 3411 7.268 3.796 1.910
 90MOL C12 3412 7.209 3.753 1.793
 90MOL H14 3413 7.103 3.770 1.776
 90MOL C13 3414 7.298 3.706 1.702
 90MOL H15 3415 7.252 3.679 1.608
 90MOL C14 3416 7.443 3.699 1.721
 90MOL H16 3417 7.510 3.660 1.646
 90MOL C15 3418 7.497 3.743 1.849
 90MOL H17 3419 7.602 3.739 1.876
 90MOL C16 3420 7.403 3.805 1.933
 91MOL O1 3421 8.372 3.627 3.972
 91MOL O2 3422 8.034 3.388 3.638
 91MOL N1 3423 8.251 3.443 3.916
 91MOL N2 3424 8.164 3.558 3.675
 91MOL H1 3425 8.124 3.605 3.595
 91MOL N3 3426 8.557 3.296 3.681
 91MOL H2 3427 8.613 3.224 3.726
 91MOL C1 3428 8.274 3.623 3.748
 91MOL H3 3429 8.253 3.731 3.758
 91MOL C2 3430 8.303 3.569 3.889
 91MOL C3 3431 8.268 3.374 4.047
 91MOL H4 3432 8.226 3.438 4.126
 91MOL H5 3433 8.372 3.368 4.080
 91MOL C4 3434 8.204 3.237 4.027
 91MOL H6 3435 8.140 3.209 4.112
 91MOL H7 3436 8.288 3.168 4.015
 91MOL C5 3437 8.121 3.254 3.903
 91MOL H8 3438 8.101 3.155 3.859
 91MOL H9 3439 8.025 3.295 3.935
 91MOL C6 3440 8.195 3.356 3.809
 91MOL H10 3441 8.278 3.295 3.771
 91MOL C7 3442 8.129 3.433 3.697
 91MOL C8 3443 8.543 3.425 3.739
 91MOL H11 3444 8.584 3.455 3.834
 91MOL C9 3445 8.449 3.487 3.650
 91MOL C10 3446 8.405 3.628 3.666
 91MOL H12 3447 8.392 3.676 3.568
 91MOL H13 3448 8.481 3.675 3.730
 91MOL C11 3449 8.433 3.406 3.537
 91MOL C12 3450 8.369 3.429 3.420
 91MOL H14 3451 8.313 3.522 3.413
 91MOL C13 3452 8.377 3.328 3.321
 91MOL H15 3453 8.330 3.350 3.226
 91MOL C14 3454 8.445 3.210 3.341
 91MOL H16 3455 8.451 3.122 3.277
 91MOL C15 3456 8.494 3.187 3.468
 91MOL H17 3457 8.535 3.088 3.485
 91MOL C16 3458 8.500 3.291 3.558
 92MOL O1 3459 7.726 2.797 3.985
 92MOL O2 3460 8.108 2.636 3.666
 92MOL N1 3461 7.946 2.825 3.921
 92MOL N2 3462 7.902 2.671 3.694
 92MOL H1 3463 7.891 2.598 3.625
 92MOL N3 3464 7.916 3.136 3.657
 92MOL H2 3465 7.959 3.220 3.693
 92MOL C1 3466 7.788 2.722 3.764
 92MOL H3 3467 7.714 2.641 3.771
 92MOL C2 3468 7.818 2.781 3.903
 92MOL C3 3469 7.999 2.851 4.055
 92MOL H4 3470 7.986 2.766 4.123
 92MOL H5 3471 7.958 2.943 4.100
 92MOL C4 3472 8.152 2.876 4.025
 92MOL H6 3473 8.217 2.843 4.107
 92MOL H7 3474 8.170 2.982 4.000
 92MOL C5 3475 8.185 2.790 3.907
 92MOL H8 3476 8.279 2.824 3.861
 92MOL H9 3477 8.194 2.687 3.943
 92MOL C6 3478 8.057 2.810 3.828
 92MOL H10 3479 8.072 2.908 3.779
 92MOL C7 3480 8.026 2.704 3.720
 92MOL C8 3481 7.834 3.050 3.725
 92MOL H11 3482 7.801 3.077 3.824
 92MOL C9 3483 7.802 2.942 3.639
 92MOL C10 3484 7.714 2.824 3.681
 92MOL H12 3485 7.673 2.770 3.594
 92MOL H13 3486 7.622 2.859 3.731
 92MOL C11 3487 7.889 2.960 3.523
 92MOL C12 3488 7.907 2.883 3.401
 92MOL H14 3489 7.845 2.795 3.386
 92MOL C13 3490 8.016 2.919 3.320
 92MOL H15 3491 8.041 2.860 3.232
 92MOL C14 3492 8.080 3.044 3.326
 92MOL H16 3493 8.151 3.076 3.251
 92MOL C15 3494 8.051 3.123 3.438
 92MOL H17 3495 8.104 3.214 3.466
 92MOL C16 3496 7.957 3.075 3.539
 93MOL O1 3497 8.750 2.634 3.984
 93MOL O2 3498 8.714 3.058 3.676
 93MOL N1 3499 8.659 2.833 3.950
 93MOL N2 3500 8.812 2.876 3.717
 93MOL H1 3501 8.872 2.901 3.639
 93MOL N3 3502 8.379 2.650 3.651
 93MOL H2 3503 8.285 2.631 3.681
 93MOL C1 3504 8.814 2.741 3.782
 93MOL H3 3505 8.917 2.712 3.807
 93MOL C2 3506 8.735 2.726 3.913
 93MOL C3 3507 8.607 2.862 4.086
 93MOL H4 3508 8.693 2.856 4.153
 93MOL H5 3509 8.537 2.784 4.119
 93MOL C4 3510 8.536 2.998 4.083
 93MOL H6 3511 8.564 3.061 4.168
 93MOL H7 3512 8.428 2.983 4.100
 93MOL C5 3513 8.579 3.057 3.949
 93MOL H8 3514 8.502 3.124 3.908
 93MOL H9 3515 8.674 3.108 3.969
 93MOL C6 3516 8.614 2.941 3.857
 93MOL H10 3517 8.521 2.904 3.812
 93MOL C7 3518 8.709 2.961 3.745
 93MOL C8 3519 8.499 2.641 3.727
 93MOL H11 3520 8.501 2.586 3.820
 93MOL C9 3521 8.605 2.682 3.647
 93MOL C10 3522 8.752 2.651 3.672
 93MOL H12 3523 8.804 2.670 3.577
 93MOL H13 3524 8.759 2.544 3.696
 93MOL C11 3525 8.540 2.751 3.527
 93MOL C12 3526 8.593 2.820 3.416
 93MOL H14 3527 8.700 2.837 3.407
 93MOL C13 3528 8.506 2.868 3.320
 93MOL H15 3529 8.549 2.927 3.239
 93MOL C14 3530 8.364 2.845 3.327
 93MOL H16 3531 8.297 2.893 3.257
 93MOL C15 3532 8.313 2.780 3.446
 93MOL H17 3533 8.208 2.758 3.463
 93MOL C16 3534 8.404 2.732 3.541
 94MOL O1 3535 7.436 2.892 3.455
 94MOL O2 3536 7.814 3.107 3.130
 94MOL N1 3537 7.583 3.053 3.395
 94MOL N2 3538 7.661 2.932 3.170
 94MOL H1 3539 7.703 2.875 3.097
 94MOL N3 3540 7.259 3.208 3.130
 94MOL H2 3541 7.212 3.289 3.167
 94MOL C1 3542 7.543 2.875 3.235
 94MOL H3 3543 7.570 2.772 3.261
 94MOL C2 3544 7.509 2.941 3.368
 94MOL C3 3545 7.564 3.137 3.518
 94MOL H4 3546 7.594 3.086 3.610
 94MOL H5 3547 7.456 3.147 3.533
 94MOL C4 3548 7.637 3.274 3.490
 94MOL H6 3549 7.711 3.306 3.564
 94MOL H7 3550 7.559 3.351 3.478
 94MOL C5 3551 7.698 3.256 3.359
 94MOL H8 3552 7.697 3.347 3.297
 94MOL H9 3553 7.800 3.220 3.379
 94MOL C6 3554 7.628 3.144 3.287
 94MOL H10 3555 7.534 3.167 3.235
 94MOL C7 3556 7.713 3.064 3.182
 94MOL C8 3557 7.278 3.079 3.192
 94MOL H11 3558 7.232 3.057 3.287
 94MOL C9 3559 7.366 3.006 3.108
 94MOL C10 3560 7.428 2.869 3.138
 94MOL H12 3561 7.458 2.825 3.042
 94MOL H13 3562 7.351 2.801 3.177
 94MOL C11 3563 7.390 3.090 2.997
 94MOL C12 3564 7.473 3.067 2.882
 94MOL H14 3565 7.535 2.978 2.875
 94MOL C13 3566 7.469 3.166 2.773
 94MOL H15 3567 7.525 3.147 2.682
 94MOL C14 3568 7.398 3.285 2.790
 94MOL H16 3569 7.396 3.356 2.707
 94MOL C15 3570 7.325 3.311 2.909
 94MOL H17 3571 7.260 3.396 2.925
 94MOL C16 3572 7.322 3.208 3.009
 95MOL O1 3573 8.137 3.741 3.438
 95MOL O2 3574 7.754 3.900 3.106
 95MOL N1 3575 7.926 3.705 3.362
 95MOL N2 3576 7.970 3.866 3.138
 95MOL H1 3577 7.989 3.940 3.071
 95MOL N3 3578 7.928 3.388 3.145
 95MOL H2 3579 7.898 3.297 3.178
 95MOL C1 3580 8.087 3.799 3.197
 95MOL H3 3581 8.163 3.876 3.218
 95MOL C2 3582 8.055 3.745 3.342
 95MOL C3 3583 7.872 3.643 3.485
 95MOL H4 3584 7.893 3.699 3.577
 95MOL H5 3585 7.915 3.542 3.483
 95MOL C4 3586 7.721 3.638 3.462
 95MOL H6 3587 7.665 3.665 3.552
 95MOL H7 3588 7.696 3.532 3.444
 95MOL C5 3589 7.680 3.715 3.344
 95MOL H8 3590 7.607 3.672 3.274
 95MOL H9 3591 7.638 3.810 3.378
 95MOL C6 3592 7.813 3.725 3.268
 95MOL H10 3593 7.813 3.636 3.203
 95MOL C7 3594 7.839 3.839 3.157
 95MOL C8 3595 8.028 3.479 3.192
 95MOL H11 3596 8.075 3.465 3.288
 95MOL C9 3597 8.047 3.573 3.090
 95MOL C10 3598 8.149 3.688 3.095
 95MOL H12 3599 8.168 3.726 2.994
 95MOL H13 3600 8.239 3.646 3.141
 95MOL C11 3601 7.949 3.545 2.988
 95MOL C12 3602 7.910 3.622 2.875
 95MOL H14 3603 7.951 3.721 2.858
 95MOL C13 3604 7.814 3.570 2.787
 95MOL H15 3605 7.784 3.626 2.698
 95MOL C14 3606 7.747 3.452 2.816
 95MOL H16 3607 7.659 3.425 2.757
 95MOL C15 3608 7.779 3.380 2.934
 95MOL H17 3609 7.724 3.295 2.974
 95MOL C16 3610 7.874 3.436 3.026
 96MOL O1 3611 7.094 3.856 3.455
 96MOL O2 3612 7.143 3.460 3.114
 96MOL N1 3613 7.218 3.690 3.378
 96MOL N2 3614 7.044 3.651 3.162
 96MOL H1 3615 6.983 3.643 3.082
 96MOL N3 3616 7.455 3.847 3.144
 96MOL H2 3617 7.541 3.883 3.182
 96MOL C1 3618 7.044 3.783 3.223
 96MOL H3 3619 6.941 3.813 3.247
 96MOL C2 3620 7.122 3.788 3.359
 96MOL C3 3621 7.279 3.667 3.510
 96MOL H4 3622 7.197 3.668 3.582
 96MOL H5 3623 7.358 3.740 3.531
 96MOL C4 3624 7.344 3.529 3.503
 96MOL H6 3625 7.304 3.470 3.586
 96MOL H7 3626 7.453 3.532 3.510
 96MOL C5 3627 7.296 3.461 3.370
 96MOL H8 3628 7.382 3.400 3.340
 96MOL H9 3629 7.210 3.396 3.392
 96MOL C6 3630 7.254 3.582 3.281
 96MOL H10 3631 7.347 3.604 3.228
 96MOL C7 3632 7.143 3.561 3.181
 96MOL C8 3633 7.339 3.910 3.185
 96MOL H11 3634 7.338 3.959 3.281
 96MOL C9 3635 7.242 3.873 3.099
 96MOL C10 3636 7.097 3.888 3.127
 96MOL H12 3637 7.052 3.879 3.027
 96MOL H13 3638 7.073 3.991 3.157
 96MOL C11 3639 7.299 3.789 2.998
 96MOL C12 3640 7.238 3.743 2.884
 96MOL H14 3641 7.132 3.742 2.863
 96MOL C13 3642 7.325 3.688 2.787
 96MOL H15 3643 7.295 3.631 2.700
 96MOL C14 3644 7.461 3.679 2.815
 96MOL H16 3645 7.524 3.632 2.740
 96MOL C15 3646 7.517 3.722 2.933
 96MOL H17 3647 7.623 3.711 2.957
 96MOL C16 3648 7.430 3.777 3.028
 97MOL O1 3649 8.422 3.622 5.085
 97MOL O2 3650 8.091 3.399 4.733
 97MOL N1 3651 8.306 3.436 5.012
 97MOL N2 3652 8.214 3.575 4.791
 97MOL H1 3653 8.179 3.621 4.708
 97MOL N3 3654 8.598 3.301 4.728
 97MOL H2 3655 8.652 3.221 4.758
 97MOL C1 3656 8.323 3.634 4.865
 97MOL H3 3657 8.311 3.740 4.888
 97MOL C2 3658 8.358 3.560 4.998
 97MOL C3 3659 8.290 3.372 5.142
 97MOL H4 3660 8.236 3.446 5.203
 97MOL H5 3661 8.392 3.356 5.180
 97MOL C4 3662 8.221 3.242 5.129
 97MOL H6 3663 8.156 3.218 5.214
 97MOL H7 3664 8.299 3.164 5.125
 97MOL C5 3665 8.160 3.246 4.988
 97MOL H8 3666 8.167 3.148 4.939
 97MOL H9 3667 8.055 3.277 4.992
 97MOL C6 3668 8.240 3.349 4.907
 97MOL H10 3669 8.323 3.306 4.850
 97MOL C7 3670 8.170 3.443 4.806
 97MOL C8 3671 8.583 3.421 4.798
 97MOL H11 3672 8.634 3.438 4.893
 97MOL C9 3673 8.497 3.503 4.726
 97MOL C10 3674 8.447 3.635 4.780
 97MOL H12 3675 8.432 3.701 4.695
 97MOL H13 3676 8.522 3.683 4.844
 97MOL C11 3677 8.454 3.426 4.612
 97MOL C12 3678 8.363 3.449 4.510
 97MOL H14 3679 8.311 3.544 4.501
 97MOL C13 3680 8.330 3.341 4.427
 97MOL H15 3681 8.260 3.351 4.344
 97MOL C14 3682 8.387 3.219 4.445
 97MOL H16 3683 8.361 3.139 4.377
 97MOL C15 3684 8.484 3.196 4.543
 97MOL H17 3685 8.544 3.106 4.551
 97MOL C16 3686 8.516 3.306 4.619
 98MOL O1 3687 7.732 2.848 5.070
 98MOL O2 3688 8.087 2.601 4.777
 98MOL N1 3689 7.949 2.830 5.009
 98MOL N2 3690 7.879 2.686 4.770
 98MOL H1 3691 7.854 2.637 4.685
 98MOL N3 3692 7.905 3.178 4.709
 98MOL H2 3693 7.962 3.256 4.738
 98MOL C1 3694 7.780 2.760 4.842
 98MOL H3 3695 7.708 2.687 4.879
 98MOL C2 3696 7.815 2.818 4.987
 98MOL C3 3697 8.008 2.869 5.136
 98MOL H4 3698 7.978 2.797 5.213
 98MOL H5 3699 7.981 2.972 5.160
 98MOL C4 3700 8.158 2.855 5.116
 98MOL H6 3701 8.211 2.821 5.206
 98MOL H7 3702 8.197 2.956 5.099
 98MOL C5 3703 8.185 2.777 4.992
 98MOL H8 3704 8.265 2.820 4.930
 98MOL H9 3705 8.203 2.670 5.010
 98MOL C6 3706 8.054 2.796 4.910
 98MOL H10 3707 8.072 2.882 4.844
 98MOL C7 3708 8.010 2.688 4.811
 98MOL C8 3709 7.825 3.091 4.793
 98MOL H11 3710 7.796 3.112 4.895
 98MOL C9 3711 7.795 2.973 4.717
 98MOL C10 3712 7.703 2.863 4.760
 98MOL H12 3713 7.665 2.812 4.671
 98MOL H13 3714 7.609 2.903 4.801
 98MOL C11 3715 7.869 2.989 4.591
 98MOL C12 3716 7.897 2.890 4.497
 98MOL H14 3717 7.839 2.798 4.497
 98MOL C13 3718 8.003 2.915 4.409
 98MOL H15 3719 8.028 2.837 4.338
 98MOL C14 3720 8.075 3.038 4.408
 98MOL H16 3721 8.158 3.047 4.339
 98MOL C15 3722 8.037 3.138 4.502
 98MOL H17 3723 8.094 3.230 4.508
 98MOL C16 3724 7.938 3.109 4.593
 99MOL O1 3725 8.770 2.649 5.091
 99MOL O2 3726 8.704 3.057 4.771
 99MOL N1 3727 8.637 2.825 5.037
 99MOL N2 3728 8.786 2.858 4.804
 99MOL H1 3729 8.849 2.885 4.729
 99MOL N3 3730 8.362 2.657 4.747
 99MOL H2 3731 8.268 2.633 4.774
 99MOL C1 3732 8.791 2.724 4.870
 99MOL H3 3733 8.897 2.700 4.887
 99MOL C2 3734 8.724 2.723 5.006
 99MOL C3 3735 8.590 2.854 5.169
 99MOL H4 3736 8.679 2.869 5.231
 99MOL H5 3737 8.526 2.773 5.206
 99MOL C4 3738 8.507 2.985 5.163
 99MOL H6 3739 8.536 3.048 5.247
 99MOL H7 3740 8.400 2.961 5.159
 99MOL C5 3741 8.534 3.052 5.027
 99MOL H8 3742 8.445 3.090 4.976
 99MOL H9 3743 8.611 3.130 5.039
 99MOL C6 3744 8.591 2.925 4.946
 99MOL H10 3745 8.504 2.894 4.887
 99MOL C7 3746 8.694 2.953 4.835
 99MOL C8 3747 8.477 2.611 4.817
 99MOL H11 3748 8.481 2.555 4.910
 99MOL C9 3749 8.588 2.641 4.741
 99MOL C10 3750 8.731 2.618 4.774
 99MOL H12 3751 8.793 2.614 4.684
 99MOL H13 3752 8.748 2.521 4.822
 99MOL C11 3753 8.536 2.719 4.629
 99MOL C12 3754 8.603 2.767 4.519
 99MOL H14 3755 8.711 2.755 4.518
 99MOL C13 3756 8.528 2.823 4.415
 99MOL H15 3757 8.585 2.848 4.326
 99MOL C14 3758 8.384 2.830 4.422
 99MOL H16 3759 8.320 2.883 4.352
 99MOL C15 3760 8.321 2.784 4.539
 99MOL H17 3761 8.213 2.785 4.546
 99MOL C16 3762 8.403 2.727 4.636
 100MOL O1 3763 7.468 2.938 4.529
 100MOL O2 3764 7.786 3.136 4.167
 100MOL N1 3765 7.549 3.122 4.442
 100MOL N2 3766 7.637 2.976 4.211
 100MOL H1 3767 7.683 2.916 4.145
 100MOL N3 3768 7.236 3.242 4.193
 100MOL H2 3769 7.162 3.307 4.213
 100MOL C1 3770 7.527 2.923 4.297
 100MOL H3 3771 7.556 2.817 4.308
 100MOL C2 3772 7.511 2.992 4.431
 100MOL C3 3773 7.552 3.204 4.562
 100MOL H4 3774 7.593 3.143 4.644
 100MOL H5 3775 7.445 3.227 4.576
 100MOL C4 3776 7.633 3.325 4.529
 100MOL H6 3777 7.699 3.366 4.606
 100MOL H7 3778 7.565 3.408 4.503
 100MOL C5 3779 7.705 3.286 4.398
 100MOL H8 3780 7.721 3.375 4.335
 100MOL H9 3781 7.803 3.243 4.420
 100MOL C6 3782 7.612 3.188 4.331
 100MOL H10 3783 7.536 3.247 4.279
 100MOL C7 3784 7.684 3.100 4.230
 100MOL C8 3785 7.273 3.125 4.269
 100MOL H11 3786 7.241 3.107 4.371
 100MOL C9 3787 7.341 3.047 4.178
 100MOL C10 3788 7.396 2.918 4.212
 100MOL H12 3789 7.413 2.862 4.118
 100MOL H13 3790 7.317 2.863 4.265
 100MOL C11 3791 7.364 3.124 4.057
 100MOL C12 3792 7.437 3.094 3.945
 100MOL H14 3793 7.486 2.997 3.943
 100MOL C13 3794 7.458 3.200 3.859
 100MOL H15 3795 7.517 3.187 3.768
 100MOL C14 3796 7.399 3.327 3.873
 100MOL H16 3797 7.405 3.405 3.798
 100MOL C15 3798 7.323 3.357 3.988
 100MOL H17 3799 7.277 3.451 4.017
 100MOL C16 3800 7.303 3.247 4.072
 101MOL O1 3801 8.143 3.731 4.527
 101MOL O2 3802 7.763 3.912 4.187
 101MOL N1 3803 7.919 3.720 4.462
 101MOL N2 3804 7.984 3.888 4.235
 101MOL H1 3805 8.003 3.961 4.168
 101MOL N3 3806 7.904 3.405 4.189
 101MOL H2 3807 7.862 3.318 4.218
 101MOL C1 3808 8.089 3.805 4.299
 101MOL H3 3809 8.176 3.864 4.327
 101MOL C2 3810 8.054 3.747 4.438
 101MOL C3 3811 7.864 3.649 4.571
 101MOL H4 3812 7.912 3.671 4.667
 101MOL H5 3813 7.869 3.542 4.547
 101MOL C4 3814 7.714 3.688 4.580
 101MOL H6 3815 7.704 3.765 4.657
 101MOL H7 3816 7.650 3.603 4.606
 101MOL C5 3817 7.685 3.757 4.441
 101MOL H8 3818 7.596 3.715 4.392
 101MOL H9 3819 7.642 3.857 4.454
 101MOL C6 3820 7.812 3.747 4.363
 101MOL H10 3821 7.800 3.656 4.303
 101MOL C7 3822 7.849 3.857 4.259
 101MOL C8 3823 7.993 3.491 4.258
 101MOL H11 3824 8.042 3.472 4.353
 101MOL C9 3825 8.026 3.597 4.169
 101MOL C10 3826 8.134 3.697 4.198
 101MOL H12 3827 8.177 3.742 4.108
 101MOL H13 3828 8.215 3.635 4.240
 101MOL C11 3829 7.936 3.577 4.056
 101MOL C12 3830 7.923 3.661 3.950
 101MOL H14 3831 7.983 3.751 3.941
 101MOL C13 3832 7.817 3.626 3.860
 101MOL H15 3833 7.802 3.689 3.773
 101MOL C14 3834 7.745 3.508 3.879
 101MOL H16 3835 7.666 3.484 3.808
 101MOL C15 3836 7.766 3.419 3.984
 101MOL H17 3837 7.714 3.325 3.999
 101MOL C16 3838 7.874 3.458 4.067
 102MOL O1 3839 7.044 3.881 4.571
 102MOL O2 3840 7.087 3.472 4.221
 102MOL N1 3841 7.179 3.711 4.489
 102MOL N2 3842 7.014 3.680 4.267
 102MOL H1 3843 6.960 3.671 4.181
 102MOL N3 3844 7.454 3.897 4.230
 102MOL H2 3845 7.552 3.917 4.247
 102MOL C1 3846 7.018 3.808 4.340
 102MOL H3 3847 6.912 3.837 4.348
 102MOL C2 3848 7.079 3.807 4.481
 102MOL C3 3849 7.246 3.693 4.613
 102MOL H4 3850 7.179 3.686 4.700
 102MOL H5 3851 7.312 3.779 4.630
 102MOL C4 3852 7.331 3.566 4.594
 102MOL H6 3853 7.311 3.500 4.680
 102MOL H7 3854 7.440 3.579 4.593
 102MOL C5 3855 7.285 3.506 4.467
 102MOL H8 3856 7.372 3.480 4.405
 102MOL H9 3857 7.222 3.419 4.487
 102MOL C6 3858 7.216 3.612 4.383
 102MOL H10 3859 7.294 3.662 4.324
 102MOL C7 3860 7.105 3.578 4.282
 102MOL C8 3861 7.332 3.949 4.285
 102MOL H11 3862 7.327 4.017 4.369
 102MOL C9 3863 7.227 3.897 4.217
 102MOL C10 3864 7.090 3.914 4.260
 102MOL H12 3865 7.033 3.936 4.169
 102MOL H13 3866 7.085 4.009 4.316
 102MOL C11 3867 7.291 3.814 4.109
 102MOL C12 3868 7.226 3.753 4.000
 102MOL H14 3869 7.117 3.751 3.996
 102MOL C13 3870 7.310 3.701 3.901
 102MOL H15 3871 7.264 3.679 3.805
 102MOL C14 3872 7.451 3.706 3.908
 102MOL H16 3873 7.513 3.667 3.828
 102MOL C15 3874 7.512 3.771 4.022
 102MOL H17 3875 7.621 3.769 4.031
 102MOL C16 3876 7.425 3.830 4.114
 103MOL O1 3877 8.370 3.622 6.190
 103MOL O2 3878 8.041 3.405 5.847
 103MOL N1 3879 8.266 3.438 6.111
 103MOL N2 3880 8.199 3.565 5.874
 103MOL H1 3881 8.154 3.616 5.799
 103MOL N3 3882 8.584 3.270 5.858
 103MOL H2 3883 8.654 3.198 5.866
 103MOL C1 3884 8.305 3.627 5.958
 103MOL H3 3885 8.263 3.726 5.977
 103MOL C2 3886 8.317 3.562 6.095
 103MOL C3 3887 8.273 3.372 6.241
 103MOL H4 3888 8.215 3.432 6.312
 103MOL H5 3889 8.375 3.364 6.280
 103MOL C4 3890 8.218 3.231 6.211
 103MOL H6 3891 8.151 3.190 6.288
 103MOL H7 3892 8.293 3.151 6.204
 103MOL C5 3893 8.137 3.249 6.085
 103MOL H8 3894 8.131 3.152 6.035
 103MOL H9 3895 8.037 3.280 6.118
 103MOL C6 3896 8.213 3.355 6.009
 103MOL H10 3897 8.297 3.301 5.963
 103MOL C7 3898 8.142 3.439 5.899
 103MOL C8 3899 8.565 3.392 5.928
 103MOL H11 3900 8.619 3.412 6.020
 103MOL C9 3901 8.480 3.474 5.849
 103MOL C10 3902 8.436 3.616 5.878
 103MOL H12 3903 8.425 3.668 5.782
 103MOL H13 3904 8.517 3.672 5.928
 103MOL C11 3905 8.455 3.401 5.732
 103MOL C12 3906 8.375 3.435 5.626
 103MOL H14 3907 8.328 3.533 5.631
 103MOL C13 3908 8.371 3.352 5.514
 103MOL H15 3909 8.312 3.387 5.430
 103MOL C14 3910 8.454 3.238 5.509
 103MOL H16 3911 8.450 3.185 5.414
 103MOL C15 3912 8.511 3.187 5.629
 103MOL H17 3913 8.561 3.091 5.629
 103MOL C16 3914 8.518 3.282 5.739
 104MOL O1 3915 7.714 2.828 6.144
 104MOL O2 3916 8.082 2.639 5.837
 104MOL N1 3917 7.927 2.834 6.086
 104MOL N2 3918 7.873 2.685 5.859
 104MOL H1 3919 7.859 2.617 5.786
 104MOL N3 3920 7.914 3.152 5.841
 104MOL H2 3921 7.938 3.238 5.887
 104MOL C1 3922 7.755 2.753 5.921
 104MOL H3 3923 7.671 2.684 5.938
 104MOL C2 3924 7.796 2.810 6.055
 104MOL C3 3925 7.981 2.866 6.225
 104MOL H4 3926 7.945 2.791 6.296
 104MOL H5 3927 7.935 2.959 6.260
 104MOL C4 3928 8.136 2.858 6.211
 104MOL H6 3929 8.176 2.813 6.302
 104MOL H7 3930 8.179 2.958 6.200
 104MOL C5 3931 8.162 2.790 6.080
 104MOL H8 3932 8.261 2.812 6.038
 104MOL H9 3933 8.156 2.681 6.087
 104MOL C6 3934 8.038 2.817 5.991
 104MOL H10 3935 8.048 2.909 5.933
 104MOL C7 3936 8.004 2.704 5.893
 104MOL C8 3937 7.807 3.074 5.886
 104MOL H11 3938 7.746 3.100 5.972
 104MOL C9 3939 7.803 2.964 5.807
 104MOL C10 3940 7.700 2.854 5.824
 104MOL H12 3941 7.672 2.803 5.731
 104MOL H13 3942 7.609 2.898 5.865
 104MOL C11 3943 7.906 2.977 5.703
 104MOL C12 3944 7.940 2.904 5.584
 104MOL H14 3945 7.885 2.811 5.574
 104MOL C13 3946 8.041 2.954 5.497
 104MOL H15 3947 8.065 2.901 5.406
 104MOL C14 3948 8.107 3.073 5.528
 104MOL H16 3949 8.183 3.103 5.456
 104MOL C15 3950 8.069 3.149 5.648
 104MOL H17 3951 8.114 3.245 5.669
 104MOL C16 3952 7.968 3.099 5.729
 105MOL O1 3953 8.771 2.658 6.205
 105MOL O2 3954 8.742 3.040 5.863
 105MOL N1 3955 8.634 2.820 6.129
 105MOL N2 3956 8.807 2.831 5.890
 105MOL H1 3957 8.881 2.850 5.823
 105MOL N3 3958 8.387 2.657 5.829
 105MOL H2 3959 8.288 2.643 5.846
 105MOL C1 3960 8.805 2.706 5.969
 105MOL H3 3961 8.907 2.687 6.002
 105MOL C2 3962 8.730 2.721 6.111
 105MOL C3 3963 8.575 2.863 6.255
 105MOL H4 3964 8.657 2.852 6.327
 105MOL H5 3965 8.503 2.787 6.286
 105MOL C4 3966 8.505 2.995 6.227
 105MOL H6 3967 8.519 3.071 6.305
 105MOL H7 3968 8.401 2.969 6.206
 105MOL C5 3969 8.558 3.042 6.093
 105MOL H8 3970 8.487 3.096 6.028
 105MOL H9 3971 8.645 3.106 6.113
 105MOL C6 3972 8.603 2.914 6.015
 105MOL H10 3973 8.520 2.867 5.961
 105MOL C7 3974 8.720 2.931 5.912
 105MOL C8 3975 8.500 2.602 5.899
 105MOL H11 3976 8.487 2.552 5.994
 105MOL C9 3977 8.613 2.622 5.832
 105MOL C10 3978 8.749 2.588 5.883
 105MOL H12 3979 8.815 2.569 5.798
 105MOL H13 3980 8.747 2.503 5.952
 105MOL C11 3981 8.572 2.708 5.714
 105MOL C12 3982 8.649 2.779 5.618
 105MOL H14 3983 8.757 2.785 5.624
 105MOL C13 3984 8.575 2.851 5.523
 105MOL H15 3985 8.628 2.899 5.441
 105MOL C14 3986 8.434 2.860 5.526
 105MOL H16 3987 8.383 2.902 5.440
 105MOL C15 3988 8.365 2.795 5.632
 105MOL H17 3989 8.257 2.793 5.642
 105MOL C16 3990 8.439 2.725 5.724
 106MOL O1 3991 7.468 2.891 5.632
 106MOL O2 3992 7.806 3.119 5.287
 106MOL N1 3993 7.553 3.085 5.549
 106MOL N2 3994 7.664 2.944 5.337
 106MOL H1 3995 7.710 2.899 5.259
 106MOL N3 3996 7.281 3.220 5.295
 106MOL H2 3997 7.215 3.295 5.313
 106MOL C1 3998 7.545 2.882 5.401
 106MOL H3 3999 7.563 2.776 5.421
 106MOL C2 4000 7.520 2.952 5.540
 106MOL C3 4001 7.541 3.167 5.674
 106MOL H4 4002 7.582 3.107 5.757
 106MOL H5 4003 7.440 3.196 5.706
 106MOL C4 4004 7.625 3.295 5.654
 106MOL H6 4005 7.674 3.321 5.749
 106MOL H7 4006 7.569 3.379 5.611
 106MOL C5 4007 7.713 3.259 5.544
 106MOL H8 4008 7.745 3.346 5.485
 106MOL H9 4009 7.803 3.208 5.581
 106MOL C6 4010 7.629 3.159 5.446
 106MOL H10 4011 7.550 3.204 5.385
 106MOL C7 4012 7.703 3.078 5.345
 106MOL C8 4013 7.289 3.096 5.364
 106MOL H11 4014 7.235 3.069 5.455
 106MOL C9 4015 7.369 3.019 5.288
 106MOL C10 4016 7.404 2.875 5.327
 106MOL H12 4017 7.416 2.820 5.233
 106MOL H13 4018 7.322 2.819 5.374
 106MOL C11 4019 7.422 3.097 5.186
 106MOL C12 4020 7.490 3.057 5.071
 106MOL H14 4021 7.531 2.958 5.057
 106MOL C13 4022 7.519 3.151 4.972
 106MOL H15 4023 7.569 3.116 4.882
 106MOL C14 4024 7.467 3.285 4.982
 106MOL H16 4025 7.480 3.352 4.897
 106MOL C15 4026 7.391 3.322 5.095
 106MOL H17 4027 7.327 3.410 5.096
 106MOL C16 4028 7.369 3.225 5.193
 107MOL O1 4029 8.131 3.692 5.628
 107MOL O2 4030 7.760 3.875 5.298
 107MOL N1 4031 7.917 3.692 5.562
 107MOL N2 4032 7.981 3.857 5.342
 107MOL H1 4033 8.006 3.912 5.260
 107MOL N3 4034 7.927 3.373 5.286
 107MOL H2 4035 7.895 3.278 5.301
 107MOL C1 4036 8.090 3.783 5.406
 107MOL H3 4037 8.168 3.857 5.428
 107MOL C2 4038 8.049 3.719 5.540
 107MOL C3 4039 7.861 3.639 5.688
 107MOL H4 4040 7.899 3.702 5.770
 107MOL H5 4041 7.885 3.534 5.705
 107MOL C4 4042 7.710 3.652 5.682
 107MOL H6 4043 7.667 3.696 5.772
 107MOL H7 4044 7.662 3.554 5.673
 107MOL C5 4045 7.679 3.724 5.549
 107MOL H8 4046 7.587 3.690 5.500
 107MOL H9 4047 7.649 3.828 5.570
 107MOL C6 4048 7.809 3.711 5.464
 107MOL H10 4049 7.798 3.620 5.404
 107MOL C7 4050 7.849 3.819 5.359
 107MOL C8 4051 8.012 3.456 5.355
 107MOL H11 4052 8.044 3.435 5.457
 107MOL C9 4053 8.041 3.572 5.279
 107MOL C10 4054 8.145 3.668 5.317
 107MOL H12 4055 8.191 3.715 5.229
 107MOL H13 4056 8.230 3.614 5.361
 107MOL C11 4057 7.970 3.559 5.159
 107MOL C12 4058 7.957 3.650 5.056
 107MOL H14 4059 8.014 3.743 5.050
 107MOL C13 4060 7.877 3.607 4.947
 107MOL H15 4061 7.861 3.675 4.864
 107MOL C14 4062 7.801 3.487 4.958
 107MOL H16 4063 7.741 3.457 4.872
 107MOL C15 4064 7.818 3.395 5.067
 107MOL H17 4065 7.774 3.297 5.076
 107MOL C16 4066 7.904 3.440 5.168
 108MOL O1 4067 7.103 3.874 5.611
 108MOL O2 4068 7.109 3.447 5.282
 108MOL N1 4069 7.179 3.666 5.560
 108MOL N2 4070 7.022 3.645 5.325
 108MOL H1 4071 6.962 3.633 5.245
 108MOL N3 4072 7.468 3.844 5.299
 108MOL H2 4073 7.561 3.865 5.332
 108MOL C1 4074 7.023 3.771 5.396
 108MOL H3 4075 6.921 3.804 5.417
 108MOL C2 4076 7.095 3.777 5.536
 108MOL C3 4077 7.253 3.648 5.682
 108MOL H4 4078 7.176 3.656 5.758
 108MOL H5 4079 7.327 3.727 5.699
 108MOL C4 4080 7.310 3.504 5.667
 108MOL H6 4081 7.271 3.445 5.751
 108MOL H7 4082 7.419 3.517 5.671
 108MOL C5 4083 7.277 3.448 5.528
 108MOL H8 4084 7.368 3.415 5.476
 108MOL H9 4085 7.200 3.371 5.544
 108MOL C6 4086 7.224 3.569 5.453
 108MOL H10 4087 7.306 3.619 5.399
 108MOL C7 4088 7.111 3.544 5.352
 108MOL C8 4089 7.345 3.887 5.350
 108MOL H11 4090 7.335 3.944 5.442
 108MOL C9 4091 7.239 3.832 5.273
 108MOL C10 4092 7.092 3.867 5.298
 108MOL H12 4093 7.026 3.866 5.211
 108MOL H13 4094 7.087 3.960 5.356
 108MOL C11 4095 7.309 3.762 5.162
 108MOL C12 4096 7.257 3.710 5.042
 108MOL H14 4097 7.151 3.710 5.019
 108MOL C13 4098 7.355 3.659 4.954
 108MOL H15 4099 7.311 3.627 4.861
 108MOL C14 4100 7.494 3.663 4.980
 108MOL H16 4101 7.562 3.609 4.915
 108MOL C15 4102 7.540 3.718 5.103
 108MOL H17 4103 7.642 3.732 5.136
 108MOL C16 4104 7.441 3.774 5.184
 109MOL O1 4105 7.576 4.977 0.721
 109MOL O2 4106 7.257 4.731 0.404
 109MOL N1 4107 7.516 4.767 0.656
 109MOL N2 4108 7.396 4.896 0.424
 109MOL H1 4109 7.343 4.941 0.350
 109MOL N3 4110 7.808 4.640 0.416
 109MOL H2 4111 7.879 4.576 0.450
 109MOL C1 4112 7.504 4.961 0.492
 109MOL H3 4113 7.489 5.068 0.508
 109MOL C2 4114 7.533 4.907 0.632
 109MOL C3 4115 7.523 4.692 0.781
 109MOL H4 4116 7.475 4.763 0.850
 109MOL H5 4117 7.624 4.667 0.816
 109MOL C4 4118 7.443 4.563 0.756
 109MOL H6 4119 7.392 4.527 0.846
 109MOL H7 4120 7.518 4.485 0.734
 109MOL C5 4121 7.357 4.580 0.635
 109MOL H8 4122 7.357 4.493 0.568
 109MOL H9 4123 7.255 4.607 0.664
 109MOL C6 4124 7.434 4.690 0.559
 109MOL H10 4125 7.514 4.641 0.502
 109MOL C7 4126 7.353 4.771 0.463
 109MOL C8 4127 7.774 4.763 0.466
 109MOL H11 4128 7.825 4.804 0.552
 109MOL C9 4129 7.681 4.814 0.378
 109MOL C10 4130 7.629 4.952 0.405
 109MOL H12 4131 7.607 4.989 0.304
 109MOL H13 4132 7.704 5.009 0.461
 109MOL C11 4133 7.651 4.725 0.272
 109MOL C12 4134 7.560 4.723 0.161
 109MOL H14 4135 7.494 4.807 0.141
 109MOL C13 4136 7.580 4.619 0.071
 109MOL H15 4137 7.532 4.640 6.495
 109MOL C14 4138 7.670 4.512 0.090
 109MOL H16 4139 7.677 4.432 0.017
 109MOL C15 4140 7.747 4.509 0.214
 109MOL H17 4141 7.804 4.422 0.246
 109MOL C16 4142 7.729 4.617 0.303
 110MOL O1 4143 6.944 4.171 0.730
 110MOL O2 4144 7.338 3.976 0.418
 110MOL N1 4145 7.164 4.182 0.654
 110MOL N2 4146 7.116 4.002 0.445
 110MOL H1 4147 7.102 3.922 0.385
 110MOL N3 4148 7.138 4.480 0.394
 110MOL H2 4149 7.155 4.571 0.433
 110MOL C1 4150 6.996 4.067 0.509
 110MOL H3 4151 6.920 3.990 0.528
 110MOL C2 4152 7.031 4.145 0.645
 110MOL C3 4153 7.214 4.244 0.774
 110MOL H4 4154 7.167 4.205 0.865
 110MOL H5 4155 7.192 4.352 0.779
 110MOL C4 4156 7.360 4.216 0.774
 110MOL H6 4157 7.374 4.149 0.860
 110MOL H7 4158 7.412 4.311 0.795
 110MOL C5 4159 7.397 4.143 0.645
 110MOL H8 4160 7.480 4.193 0.594
 110MOL H9 4161 7.431 4.040 0.664
 110MOL C6 4162 7.274 4.155 0.560
 110MOL H10 4163 7.280 4.239 0.489
 110MOL C7 4164 7.243 4.035 0.468
 110MOL C8 4165 7.043 4.400 0.455
 110MOL H11 4166 6.992 4.432 0.546
 110MOL C9 4167 7.038 4.282 0.382
 110MOL C10 4168 6.935 4.170 0.409
 110MOL H12 4169 6.926 4.117 0.313
 110MOL H13 4170 6.845 4.219 0.447
 110MOL C11 4171 7.127 4.303 0.263
 110MOL C12 4172 7.161 4.218 0.153
 110MOL H14 4173 7.102 4.127 0.145
 110MOL C13 4174 7.268 4.256 0.072
 110MOL H15 4175 7.306 4.185 6.517
 110MOL C14 4176 7.334 4.379 0.092
 110MOL H16 4177 7.412 4.410 0.023
 110MOL C15 4178 7.301 4.464 0.198
 110MOL H17 4179 7.342 4.564 0.209
 110MOL C16 4180 7.194 4.421 0.282
 111MOL O1 4181 8.013 3.977 0.727
 111MOL O2 4182 7.961 4.405 0.438
 111MOL N1 4183 7.875 4.147 0.663
 111MOL N2 4184 8.030 4.193 0.433
 111MOL H1 4185 8.090 4.217 0.355
 111MOL N3 4186 7.609 3.949 0.418
 111MOL H2 4187 7.513 3.925 0.437
 111MOL C1 4188 8.043 4.064 0.502
 111MOL H3 4189 8.150 4.041 0.513
 111MOL C2 4190 7.986 4.061 0.645
 111MOL C3 4191 7.814 4.169 0.796
 111MOL H4 4192 7.891 4.181 0.873
 111MOL H5 4193 7.743 4.089 0.822
 111MOL C4 4194 7.740 4.303 0.791
 111MOL H6 4195 7.771 4.368 0.874
 111MOL H7 4196 7.632 4.286 0.787
 111MOL C5 4197 7.783 4.368 0.655
 111MOL H8 4198 7.697 4.419 0.610
 111MOL H9 4199 7.868 4.436 0.672
 111MOL C6 4200 7.828 4.251 0.567
 111MOL H10 4201 7.740 4.219 0.511
 111MOL C7 4202 7.943 4.288 0.469
 111MOL C8 4203 7.729 3.914 0.480
 111MOL H11 4204 7.725 3.870 0.579
 111MOL C9 4205 7.839 3.954 0.394
 111MOL C10 4206 7.983 3.948 0.424
 111MOL H12 4207 8.033 3.944 0.326
 111MOL H13 4208 7.990 3.849 0.471
 111MOL C11 4209 7.778 4.021 0.280
 111MOL C12 4210 7.836 4.068 0.164
 111MOL H14 4211 7.943 4.057 0.145
 111MOL C13 4212 7.751 4.130 0.071
 111MOL H15 4213 7.799 4.177 6.505
 111MOL C14 4214 7.610 4.140 0.095
 111MOL H16 4215 7.539 4.193 0.031
 111MOL C15 4216 7.555 4.081 0.208
 111MOL H17 4217 7.447 4.078 0.220
 111MOL C16 4218 7.642 4.017 0.298
 112MOL O1 4219 6.649 4.209 0.183
 112MOL O2 4220 7.034 4.408 6.387
 112MOL N1 4221 6.779 4.380 0.121
 112MOL N2 4222 6.887 4.248 6.415
 112MOL H1 4223 6.930 4.203 6.335
 112MOL N3 4224 6.501 4.524 6.388
 112MOL H2 4225 6.442 4.601 6.415
 112MOL C1 4226 6.767 4.189 6.486
 112MOL H3 4227 6.792 4.086 6.513
 112MOL C2 4228 6.720 4.258 0.097
 112MOL C3 4229 6.768 4.457 0.243
 112MOL H4 4230 6.804 4.386 0.318
 112MOL H5 4231 6.665 4.478 0.275
 112MOL C4 4232 6.848 4.589 0.230
 112MOL H6 4233 6.904 4.624 0.318
 112MOL H7 4234 6.770 4.665 0.216
 112MOL C5 4235 6.928 4.565 0.102
 112MOL H8 4236 6.942 4.659 0.048
 112MOL H9 4237 7.028 4.527 0.128
 112MOL C6 4238 6.853 4.459 0.020
 112MOL H10 4239 6.779 4.509 6.475
 112MOL C7 4240 6.933 4.374 6.442
 112MOL C8 4241 6.513 4.391 6.431
 112MOL H11 4242 6.465 4.353 0.001
 112MOL C9 4243 6.604 4.329 6.357
 112MOL C10 4244 6.653 4.189 6.384
 112MOL H12 4245 6.684 4.143 6.289
 112MOL H13 4246 6.568 4.135 6.429
 112MOL C11 4247 6.638 4.413 6.243
 112MOL C12 4248 6.715 4.395 6.133
 112MOL H14 4249 6.760 4.297 6.127
 112MOL C13 4250 6.724 4.498 6.031
 112MOL H15 4251 6.777 4.483 5.938
 112MOL C14 4252 6.656 4.615 6.052
 112MOL H16 4253 6.666 4.692 5.976
 112MOL C15 4254 6.576 4.635 6.173
 112MOL H17 4255 6.525 4.729 6.195
 112MOL C16 4256 6.572 4.531 6.267
 113MOL O1 4257 7.334 5.029 0.169
 113MOL O2 4258 6.934 5.207 6.383
 113MOL N1 4259 7.112 5.038 0.133
 113MOL N2 4260 7.158 5.171 6.404
 113MOL H1 4261 7.181 5.242 6.336
 113MOL N3 4262 7.144 4.665 6.395
 113MOL H2 4263 7.123 4.572 6.430
 113MOL C1 4264 7.269 5.103 6.480
 113MOL H3 4265 7.349 5.178 6.482
 113MOL C2 4266 7.239 5.060 0.101
 113MOL C3 4267 7.058 4.964 0.249
 113MOL H4 4268 7.100 5.013 0.338
 113MOL H5 4269 7.106 4.866 0.252
 113MOL C4 4270 6.908 4.958 0.229
 113MOL H6 4271 6.848 4.995 0.314
 113MOL H7 4272 6.881 4.856 0.199
 113MOL C5 4273 6.877 5.050 0.109
 113MOL H8 4274 6.803 5.005 0.042
 113MOL H9 4275 6.858 5.155 0.135
 113MOL C6 4276 7.007 5.040 0.032
 113MOL H10 4277 7.009 4.940 6.505
 113MOL C7 4278 7.029 5.148 6.441
 113MOL C8 4279 7.226 4.764 6.457
 113MOL H11 4280 7.273 4.750 0.035
 113MOL C9 4281 7.239 4.873 6.372
 113MOL C10 4282 7.334 4.991 6.397
 113MOL H12 4283 7.353 5.044 6.303
 113MOL H13 4284 7.428 4.966 6.447
 113MOL C11 4285 7.147 4.851 6.267
 113MOL C12 4286 7.109 4.931 6.160
 113MOL H14 4287 7.160 5.026 6.149
 113MOL C13 4288 7.015 4.882 6.071
 113MOL H15 4289 6.994 4.940 5.981
 113MOL C14 4290 6.963 4.751 6.082
 113MOL H16 4291 6.898 4.714 6.003
 113MOL C15 4292 7.003 4.670 6.191
 113MOL H17 4293 6.962 4.570 6.201
 113MOL C16 4294 7.090 4.725 6.282
 114MOL O1 4295 6.295 5.181 0.191
 114MOL O2 4296 6.327 4.763 6.368
 114MOL N1 4297 6.404 4.986 0.135
 114MOL N2 4298 6.222 4.944 6.437
 114MOL H1 4299 6.153 4.934 6.363
 114MOL N3 4300 6.653 5.177 6.380
 114MOL H2 4301 6.746 5.213 6.397
 114MOL C1 4302 6.227 5.078 6.501
 114MOL H3 4303 6.127 5.123 6.514
 114MOL C2 4304 6.310 5.082 0.113
 114MOL C3 4305 6.471 4.945 0.261
 114MOL H4 4306 6.395 4.919 0.335
 114MOL H5 4307 6.536 5.026 0.297
 114MOL C4 4308 6.554 4.820 0.238
 114MOL H6 4309 6.535 4.747 0.317
 114MOL H7 4310 6.661 4.834 0.219
 114MOL C5 4311 6.502 4.761 0.105
 114MOL H8 4312 6.587 4.730 0.042
 114MOL H9 4313 6.434 4.677 0.121
 114MOL C6 4314 6.434 4.882 0.034
 114MOL H10 4315 6.515 4.927 6.493
 114MOL C7 4316 6.324 4.855 6.448
 114MOL C8 4317 6.531 5.204 6.436
 114MOL H11 4318 6.521 5.259 0.009
 114MOL C9 4319 6.427 5.146 6.356
 114MOL C10 4320 6.287 5.167 6.394
 114MOL H12 4321 6.224 5.149 6.307
 114MOL H13 4322 6.264 5.270 6.426
 114MOL C11 4323 6.491 5.086 6.244
 114MOL C12 4324 6.445 5.032 6.129
 114MOL H14 4325 6.340 5.022 6.105
 114MOL C13 4326 6.539 4.978 6.036
 114MOL H15 4327 6.502 4.920 5.952
 114MOL C14 4328 6.675 4.995 6.060
 114MOL H16 4329 6.742 4.952 5.986
 114MOL C15 4330 6.725 5.061 6.174
 114MOL H17 4331 6.832 5.082 6.184
 114MOL C16 4332 6.629 5.100 6.267
 115MOL O1 4333 7.608 4.970 1.796
 115MOL O2 4334 7.261 4.688 1.520
 115MOL N1 4335 7.514 4.764 1.761
 115MOL N2 4336 7.384 4.867 1.539
 115MOL H1 4337 7.338 4.900 1.455
 115MOL N3 4338 7.769 4.615 1.483
 115MOL H2 4339 7.830 4.540 1.514
 115MOL C1 4340 7.505 4.946 1.588
 115MOL H3 4341 7.472 5.050 1.603
 115MOL C2 4342 7.549 4.894 1.728
 115MOL C3 4343 7.551 4.699 1.887
 115MOL H4 4344 7.514 4.753 1.975
 115MOL H5 4345 7.659 4.700 1.899
 115MOL C4 4346 7.487 4.554 1.884
 115MOL H6 4347 7.440 4.533 1.981
 115MOL H7 4348 7.572 4.486 1.870
 115MOL C5 4349 7.386 4.556 1.765
 115MOL H8 4350 7.403 4.458 1.719
 115MOL H9 4351 7.283 4.575 1.795
 115MOL C6 4352 7.446 4.666 1.675
 115MOL H10 4353 7.520 4.608 1.617
 115MOL C7 4354 7.360 4.737 1.572
 115MOL C8 4355 7.743 4.738 1.543
 115MOL H11 4356 7.788 4.760 1.639
 115MOL C9 4357 7.661 4.810 1.458
 115MOL C10 4358 7.613 4.952 1.489
 115MOL H12 4359 7.576 4.999 1.397
 115MOL H13 4360 7.701 5.003 1.531
 115MOL C11 4361 7.641 4.733 1.335
 115MOL C12 4362 7.567 4.750 1.216
 115MOL H14 4363 7.506 4.838 1.197
 115MOL C13 4364 7.561 4.639 1.123
 115MOL H15 4365 7.498 4.639 1.034
 115MOL C14 4366 7.616 4.513 1.161
 115MOL H16 4367 7.596 4.422 1.104
 115MOL C15 4368 7.691 4.501 1.280
 115MOL H17 4369 7.734 4.405 1.305
 115MOL C16 4370 7.700 4.612 1.365
 116MOL O1 4371 6.964 4.132 1.827
 116MOL O2 4372 7.324 3.955 1.479
 116MOL N1 4373 7.180 4.135 1.761
 116MOL N2 4374 7.113 3.985 1.531
 116MOL H1 4375 7.095 3.915 1.459
 116MOL N3 4376 7.136 4.459 1.507
 116MOL H2 4377 7.167 4.548 1.543
 116MOL C1 4378 7.001 4.039 1.606
 116MOL H3 4379 6.919 3.970 1.629
 116MOL C2 4380 7.043 4.108 1.740
 116MOL C3 4381 7.238 4.193 1.883
 116MOL H4 4382 7.222 4.121 1.964
 116MOL H5 4383 7.197 4.293 1.903
 116MOL C4 4384 7.386 4.195 1.866
 116MOL H6 4385 7.440 4.156 1.953
 116MOL H7 4386 7.411 4.302 1.864
 116MOL C5 4387 7.419 4.116 1.737
 116MOL H8 4388 7.505 4.150 1.678
 116MOL H9 4389 7.436 4.015 1.776
 116MOL C6 4390 7.284 4.118 1.660
 116MOL H10 4391 7.292 4.208 1.598
 116MOL C7 4392 7.246 4.009 1.550
 116MOL C8 4393 7.045 4.375 1.569
 116MOL H11 4394 7.006 4.385 1.669
 116MOL C9 4395 7.028 4.262 1.487
 116MOL C10 4396 6.932 4.149 1.520
 116MOL H12 4397 6.908 4.106 1.422
 116MOL H13 4398 6.843 4.182 1.575
 116MOL C11 4399 7.123 4.268 1.377
 116MOL C12 4400 7.142 4.184 1.269
 116MOL H14 4401 7.090 4.089 1.262
 116MOL C13 4402 7.228 4.235 1.165
 116MOL H15 4403 7.245 4.169 1.080
 116MOL C14 4404 7.289 4.361 1.179
 116MOL H16 4405 7.362 4.384 1.103
 116MOL C15 4406 7.271 4.441 1.295
 116MOL H17 4407 7.310 4.543 1.302
 116MOL C16 4408 7.185 4.394 1.393
 117MOL O1 4409 8.034 3.994 1.827
 117MOL O2 4410 7.962 4.394 1.494
 117MOL N1 4411 7.895 4.148 1.753
 117MOL N2 4412 8.049 4.192 1.524
 117MOL H1 4413 8.103 4.201 1.439
 117MOL N3 4414 7.620 3.988 1.492
 117MOL H2 4415 7.526 3.974 1.527
 117MOL C1 4416 8.062 4.061 1.594
 117MOL H3 4417 8.168 4.037 1.608
 117MOL C2 4418 7.999 4.062 1.731
 117MOL C3 4419 7.847 4.181 1.887
 117MOL H4 4420 7.930 4.221 1.946
 117MOL H5 4421 7.800 4.099 1.942
 117MOL C4 4422 7.750 4.305 1.865
 117MOL H6 4423 7.740 4.367 1.955
 117MOL H7 4424 7.653 4.265 1.834
 117MOL C5 4425 7.797 4.375 1.740
 117MOL H8 4426 7.715 4.428 1.688
 117MOL H9 4427 7.877 4.444 1.769
 117MOL C6 4428 7.846 4.253 1.656
 117MOL H10 4429 7.764 4.220 1.591
 117MOL C7 4430 7.961 4.290 1.555
 117MOL C8 4431 7.741 3.946 1.553
 117MOL H11 4432 7.744 3.895 1.649
 117MOL C9 4433 7.845 3.986 1.471
 117MOL C10 4434 7.992 3.956 1.507
 117MOL H12 4435 8.043 3.957 1.409
 117MOL H13 4436 8.010 3.853 1.539
 117MOL C11 4437 7.789 4.055 1.359
 117MOL C12 4438 7.843 4.113 1.242
 117MOL H14 4439 7.949 4.106 1.221
 117MOL C13 4440 7.756 4.174 1.151
 117MOL H15 4441 7.801 4.225 1.066
 117MOL C14 4442 7.619 4.161 1.168
 117MOL H16 4443 7.549 4.210 1.101
 117MOL C15 4444 7.564 4.104 1.283
 117MOL H17 4445 7.456 4.107 1.294
 117MOL C16 4446 7.652 4.046 1.377
 118MOL O1 4447 6.661 4.190 1.288
 118MOL O2 4448 6.974 4.452 0.944
 118MOL N1 4449 6.756 4.385 1.234
 118MOL N2 4450 6.881 4.269 1.011
 118MOL H1 4451 6.912 4.236 0.920
 118MOL N3 4452 6.477 4.511 0.956
 118MOL H2 4453 6.412 4.583 0.985
 118MOL C1 4454 6.773 4.191 1.067
 118MOL H3 4455 6.809 4.089 1.082
 118MOL C2 4456 6.722 4.252 1.206
 118MOL C3 4457 6.753 4.445 1.361
 118MOL H4 4458 6.808 4.376 1.425
 118MOL H5 4459 6.654 4.462 1.404
 118MOL C4 4460 6.833 4.575 1.347
 118MOL H6 4461 6.901 4.596 1.431
 118MOL H7 4462 6.756 4.652 1.340
 118MOL C5 4463 6.912 4.557 1.214
 118MOL H8 4464 6.918 4.654 1.162
 118MOL H9 4465 7.008 4.512 1.239
 118MOL C6 4466 6.819 4.468 1.138
 118MOL H10 4467 6.732 4.514 1.091
 118MOL C7 4468 6.901 4.400 1.025
 118MOL C8 4469 6.507 4.390 1.018
 118MOL H11 4470 6.474 4.365 1.118
 118MOL C9 4471 6.587 4.317 0.937
 118MOL C10 4472 6.652 4.183 0.970
 118MOL H12 4473 6.686 4.138 0.876
 118MOL H13 4474 6.573 4.119 1.011
 118MOL C11 4475 6.610 4.402 0.822
 118MOL C12 4476 6.700 4.382 0.714
 118MOL H14 4477 6.740 4.281 0.707
 118MOL C13 4478 6.716 4.481 0.619
 118MOL H15 4479 6.784 4.464 0.535
 118MOL C14 4480 6.647 4.600 0.637
 118MOL H16 4481 6.668 4.680 0.567
 118MOL C15 4482 6.560 4.625 0.745
 118MOL H17 4483 6.523 4.726 0.761
 118MOL C16 4484 6.549 4.520 0.841
 119MOL O1 4485 7.326 4.982 1.286
 119MOL O2 4486 6.931 5.168 0.991
 119MOL N1 4487 7.108 4.981 1.230
 119MOL N2 4488 7.157 5.141 1.008
 119MOL H1 4489 7.169 5.202 0.928
 119MOL N3 4490 7.125 4.676 0.943
 119MOL H2 4491 7.101 4.581 0.967
 119MOL C1 4492 7.272 5.080 1.073
 119MOL H3 4493 7.346 5.158 1.089
 119MOL C2 4494 7.241 5.005 1.202
 119MOL C3 4495 7.062 4.929 1.360
 119MOL H4 4496 7.120 4.983 1.436
 119MOL H5 4497 7.070 4.820 1.367
 119MOL C4 4498 6.914 4.958 1.370
 119MOL H6 4499 6.904 5.007 1.468
 119MOL H7 4500 6.858 4.863 1.369
 119MOL C5 4501 6.885 5.044 1.244
 119MOL H8 4502 6.787 5.037 1.195
 119MOL H9 4503 6.895 5.151 1.270
 119MOL C6 4504 6.999 5.009 1.146
 119MOL H10 4505 6.975 4.910 1.105
 119MOL C7 4506 7.026 5.118 1.045
 119MOL C8 4507 7.210 4.761 1.013
 119MOL H11 4508 7.251 4.737 1.110
 119MOL C9 4509 7.234 4.870 0.929
 119MOL C10 4510 7.334 4.984 0.970
 119MOL H12 4511 7.360 5.038 0.878
 119MOL H13 4512 7.420 4.940 1.022
 119MOL C11 4513 7.163 4.851 0.807
 119MOL C12 4514 7.152 4.921 0.690
 119MOL H14 4515 7.227 4.998 0.678
 119MOL C13 4516 7.063 4.872 0.589
 119MOL H15 4517 7.057 4.913 0.489
 119MOL C14 4518 6.983 4.760 0.611
 119MOL H16 4519 6.903 4.733 0.543
 119MOL C15 4520 6.999 4.694 0.730
 119MOL H17 4521 6.924 4.617 0.742
 119MOL C16 4522 7.091 4.740 0.824
 120MOL O1 4523 6.300 5.177 1.283
 120MOL O2 4524 6.321 4.746 0.963
 120MOL N1 4525 6.404 4.993 1.224
 120MOL N2 4526 6.230 4.952 1.010
 120MOL H1 4527 6.181 4.922 0.927
 120MOL N3 4528 6.643 5.190 0.976
 120MOL H2 4529 6.731 5.213 1.018
 120MOL C1 4530 6.221 5.079 1.078
 120MOL H3 4531 6.120 5.108 1.107
 120MOL C2 4532 6.308 5.089 1.202
 120MOL C3 4533 6.488 4.984 1.342
 120MOL H4 4534 6.422 4.997 1.429
 120MOL H5 4535 6.567 5.061 1.335
 120MOL C4 4536 6.555 4.845 1.332
 120MOL H6 4537 6.540 4.786 1.423
 120MOL H7 4538 6.664 4.857 1.326
 120MOL C5 4539 6.511 4.776 1.205
 120MOL H8 4540 6.596 4.727 1.155
 120MOL H9 4541 6.433 4.702 1.225
 120MOL C6 4542 6.442 4.890 1.124
 120MOL H10 4543 6.516 4.935 1.057
 120MOL C7 4544 6.331 4.854 1.025
 120MOL C8 4545 6.518 5.227 1.028
 120MOL H11 4546 6.509 5.285 1.119
 120MOL C9 4547 6.417 5.177 0.952
 120MOL C10 4548 6.269 5.189 0.979
 120MOL H12 4549 6.210 5.186 0.887
 120MOL H13 4550 6.247 5.291 1.014
 120MOL C11 4551 6.482 5.102 0.843
 120MOL C12 4552 6.429 5.051 0.723
 120MOL H14 4553 6.321 5.052 0.708
 120MOL C13 4554 6.524 4.998 0.631
 120MOL H15 4555 6.499 4.967 0.530
 120MOL C14 4556 6.661 4.997 0.668
 120MOL H16 4557 6.721 4.965 0.583
 120MOL C15 4558 6.716 5.047 0.784
 120MOL H17 4559 6.822 5.055 0.807
 120MOL C16 4560 6.617 5.102 0.873
 121MOL O1 4561 7.616 4.957 2.933
 121MOL O2 4562 7.283 4.740 2.591
 121MOL N1 4563 7.511 4.762 2.862
 121MOL N2 4564 7.414 4.904 2.636
 121MOL H1 4565 7.371 4.948 2.555
 121MOL N3 4566 7.828 4.664 2.600
 121MOL H2 4567 7.900 4.594 2.611
 121MOL C1 4568 7.515 4.963 2.719
 121MOL H3 4569 7.477 5.060 2.753
 121MOL C2 4570 7.552 4.892 2.850
 121MOL C3 4571 7.514 4.686 2.983
 121MOL H4 4572 7.458 4.740 3.061
 121MOL H5 4573 7.617 4.673 3.017
 121MOL C4 4574 7.458 4.553 2.947
 121MOL H6 4575 7.394 4.509 3.024
 121MOL H7 4576 7.544 4.487 2.927
 121MOL C5 4577 7.378 4.572 2.813
 121MOL H8 4578 7.365 4.479 2.758
 121MOL H9 4579 7.275 4.601 2.836
 121MOL C6 4580 7.456 4.689 2.746
 121MOL H10 4581 7.544 4.654 2.691
 121MOL C7 4582 7.372 4.778 2.652
 121MOL C8 4583 7.806 4.793 2.658
 121MOL H11 4584 7.836 4.822 2.758
 121MOL C9 4585 7.706 4.857 2.585
 121MOL C10 4586 7.642 4.986 2.628
 121MOL H12 4587 7.608 5.045 2.542
 121MOL H13 4588 7.716 5.042 2.687
 121MOL C11 4589 7.678 4.779 2.477
 121MOL C12 4590 7.600 4.802 2.363
 121MOL H14 4591 7.540 4.892 2.352
 121MOL C13 4592 7.593 4.703 2.255
 121MOL H15 4593 7.534 4.724 2.167
 121MOL C14 4594 7.669 4.589 2.268
 121MOL H16 4595 7.681 4.520 2.184
 121MOL C15 4596 7.743 4.558 2.385
 121MOL H17 4597 7.814 4.476 2.393
 121MOL C16 4598 7.748 4.661 2.484
 122MOL O1 4599 6.961 4.134 2.887
 122MOL O2 4600 7.359 3.958 2.591
 122MOL N1 4601 7.184 4.172 2.833
 122MOL N2 4602 7.143 4.008 2.605
 122MOL H1 4603 7.145 3.936 2.533
 122MOL N3 4604 7.136 4.501 2.564
 122MOL H2 4605 7.146 4.598 2.590
 122MOL C1 4606 7.023 4.067 2.664
 122MOL H3 4607 6.944 3.995 2.686
 122MOL C2 4608 7.054 4.130 2.810
 122MOL C3 4609 7.229 4.209 2.971
 122MOL H4 4610 7.181 4.138 3.039
 122MOL H5 4611 7.194 4.308 3.001
 122MOL C4 4612 7.387 4.198 2.968
 122MOL H6 4613 7.424 4.152 3.060
 122MOL H7 4614 7.430 4.297 2.950
 122MOL C5 4615 7.416 4.102 2.846
 122MOL H8 4616 7.515 4.107 2.798
 122MOL H9 4617 7.396 4.002 2.885
 122MOL C6 4618 7.302 4.133 2.748
 122MOL H10 4619 7.321 4.229 2.697
 122MOL C7 4620 7.272 4.029 2.642
 122MOL C8 4621 7.043 4.402 2.610
 122MOL H11 4622 6.984 4.409 2.700
 122MOL C9 4623 7.050 4.290 2.534
 122MOL C10 4624 6.963 4.164 2.561
 122MOL H12 4625 6.956 4.105 2.469
 122MOL H13 4626 6.864 4.196 2.594
 122MOL C11 4627 7.144 4.321 2.428
 122MOL C12 4628 7.182 4.244 2.314
 122MOL H14 4629 7.144 4.144 2.296
 122MOL C13 4630 7.269 4.305 2.228
 122MOL H15 4631 7.300 4.241 2.145
 122MOL C14 4632 7.333 4.429 2.252
 122MOL H16 4633 7.408 4.469 2.185
 122MOL C15 4634 7.294 4.503 2.370
 122MOL H17 4635 7.334 4.601 2.393
 122MOL C16 4636 7.198 4.445 2.456
 123MOL O1 4637 8.036 4.001 2.877
 123MOL O2 4638 7.960 4.420 2.578
 123MOL N1 4639 7.908 4.178 2.825
 123MOL N2 4640 8.048 4.210 2.591
 123MOL H1 4641 8.111 4.230 2.514
 123MOL N3 4642 7.627 4.013 2.570
 123MOL H2 4643 7.532 3.986 2.592
 123MOL C1 4644 8.064 4.085 2.658
 123MOL H3 4645 8.172 4.065 2.665
 123MOL C2 4646 8.004 4.086 2.796
 123MOL C3 4647 7.834 4.179 2.943
 123MOL H4 4648 7.901 4.181 3.030
 123MOL H5 4649 7.767 4.092 2.942
 123MOL C4 4650 7.746 4.304 2.941
 123MOL H6 4651 7.758 4.361 3.034
 123MOL H7 4652 7.640 4.275 2.948
 123MOL C5 4653 7.784 4.377 2.813
 123MOL H8 4654 7.694 4.415 2.762
 123MOL H9 4655 7.858 4.456 2.830
 123MOL C6 4656 7.843 4.264 2.728
 123MOL H10 4657 7.759 4.216 2.677
 123MOL C7 4658 7.954 4.308 2.627
 123MOL C8 4659 7.747 3.965 2.629
 123MOL H11 4660 7.759 3.908 2.719
 123MOL C9 4661 7.853 4.000 2.543
 123MOL C10 4662 7.996 3.969 2.572
 123MOL H12 4663 8.054 3.962 2.479
 123MOL H13 4664 8.009 3.877 2.629
 123MOL C11 4665 7.792 4.078 2.435
 123MOL C12 4666 7.846 4.142 2.324
 123MOL H14 4667 7.953 4.142 2.302
 123MOL C13 4668 7.756 4.193 2.231
 123MOL H15 4669 7.787 4.245 2.140
 123MOL C14 4670 7.618 4.177 2.246
 123MOL H16 4671 7.548 4.218 2.174
 123MOL C15 4672 7.569 4.125 2.363
 123MOL H17 4673 7.464 4.126 2.391
 123MOL C16 4674 7.658 4.073 2.455
 124MOL O1 4675 6.668 4.200 2.387
 124MOL O2 4676 7.002 4.399 2.034
 124MOL N1 4677 6.766 4.384 2.303
 124MOL N2 4678 6.854 4.235 2.077
 124MOL H1 4679 6.859 4.204 1.981
 124MOL N3 4680 6.476 4.534 2.050
 124MOL H2 4681 6.409 4.605 2.076
 124MOL C1 4682 6.739 4.186 2.161
 124MOL H3 4683 6.758 4.079 2.175
 124MOL C2 4684 6.726 4.255 2.291
 124MOL C3 4685 6.759 4.461 2.423
 124MOL H4 4686 6.810 4.407 2.504
 124MOL H5 4687 6.655 4.481 2.449
 124MOL C4 4688 6.829 4.590 2.386
 124MOL H6 4689 6.895 4.622 2.468
 124MOL H7 4690 6.750 4.664 2.372
 124MOL C5 4691 6.910 4.571 2.260
 124MOL H8 4692 6.900 4.667 2.207
 124MOL H9 4693 7.017 4.560 2.281
 124MOL C6 4694 6.831 4.454 2.195
 124MOL H10 4695 6.750 4.512 2.150
 124MOL C7 4696 6.907 4.360 2.096
 124MOL C8 4697 6.506 4.416 2.115
 124MOL H11 4698 6.459 4.397 2.210
 124MOL C9 4699 6.585 4.338 2.030
 124MOL C10 4700 6.616 4.195 2.069
 124MOL H12 4701 6.632 4.141 1.975
 124MOL H13 4702 6.536 4.143 2.122
 124MOL C11 4703 6.624 4.423 1.923
 124MOL C12 4704 6.711 4.403 1.813
 124MOL H14 4705 6.755 4.304 1.802
 124MOL C13 4706 6.720 4.500 1.711
 124MOL H15 4707 6.781 4.489 1.622
 124MOL C14 4708 6.652 4.625 1.729
 124MOL H16 4709 6.648 4.698 1.649
 124MOL C15 4710 6.578 4.649 1.855
 124MOL H17 4711 6.516 4.738 1.866
 124MOL C16 4712 6.562 4.542 1.943
 125MOL O1 4713 7.330 5.003 2.388
 125MOL O2 4714 6.959 5.147 2.042
 125MOL N1 4715 7.107 4.988 2.331
 125MOL N2 4716 7.167 5.132 2.093
 125MOL H1 4717 7.185 5.171 2.001
 125MOL N3 4718 7.152 4.659 2.059
 125MOL H2 4719 7.136 4.562 2.080
 125MOL C1 4720 7.277 5.081 2.168
 125MOL H3 4721 7.343 5.164 2.194
 125MOL C2 4722 7.241 5.019 2.303
 125MOL C3 4723 7.064 4.950 2.469
 125MOL H4 4724 7.112 5.015 2.543
 125MOL H5 4725 7.084 4.843 2.485
 125MOL C4 4726 6.914 4.957 2.457
 125MOL H6 4727 6.870 5.006 2.545
 125MOL H7 4728 6.868 4.858 2.463
 125MOL C5 4729 6.876 5.027 2.328
 125MOL H8 4730 6.793 4.976 2.277
 125MOL H9 4731 6.868 5.134 2.348
 125MOL C6 4732 7.000 4.998 2.232
 125MOL H10 4733 6.976 4.897 2.196
 125MOL C7 4734 7.039 5.104 2.120
 125MOL C8 4735 7.235 4.750 2.133
 125MOL H11 4736 7.280 4.724 2.228
 125MOL C9 4737 7.256 4.860 2.052
 125MOL C10 4738 7.349 4.975 2.078
 125MOL H12 4739 7.383 5.023 1.985
 125MOL H13 4740 7.442 4.937 2.122
 125MOL C11 4741 7.183 4.838 1.928
 125MOL C12 4742 7.158 4.921 1.820
 125MOL H14 4743 7.202 5.019 1.804
 125MOL C13 4744 7.080 4.868 1.721
 125MOL H15 4745 7.065 4.938 1.639
 125MOL C14 4746 7.020 4.740 1.725
 125MOL H16 4747 6.953 4.708 1.646
 125MOL C15 4748 7.034 4.665 1.843
 125MOL H17 4749 6.977 4.574 1.854
 125MOL C16 4750 7.119 4.718 1.944
 126MOL O1 4751 6.293 5.183 2.383
 126MOL O2 4752 6.311 4.766 2.047
 126MOL N1 4753 6.413 5.003 2.309
 126MOL N2 4754 6.230 4.968 2.094
 126MOL H1 4755 6.182 4.954 2.006
 126MOL N3 4756 6.674 5.174 2.058
 126MOL H2 4757 6.767 5.169 2.096
 126MOL C1 4758 6.238 5.098 2.162
 126MOL H3 4759 6.137 5.128 2.192
 126MOL C2 4760 6.311 5.096 2.299
 126MOL C3 4761 6.483 4.976 2.431
 126MOL H4 4762 6.421 4.963 2.521
 126MOL H5 4763 6.547 5.062 2.453
 126MOL C4 4764 6.562 4.847 2.409
 126MOL H6 4765 6.543 4.771 2.486
 126MOL H7 4766 6.670 4.863 2.396
 126MOL C5 4767 6.502 4.780 2.287
 126MOL H8 4768 6.576 4.724 2.229
 126MOL H9 4769 6.419 4.714 2.314
 126MOL C6 4770 6.444 4.902 2.208
 126MOL H10 4771 6.525 4.945 2.149
 126MOL C7 4772 6.322 4.868 2.117
 126MOL C8 4773 6.550 5.222 2.114
 126MOL H11 4774 6.549 5.253 2.218
 126MOL C9 4775 6.445 5.193 2.029
 126MOL C10 4776 6.298 5.201 2.063
 126MOL H12 4777 6.233 5.192 1.975
 126MOL H13 4778 6.274 5.296 2.113
 126MOL C11 4779 6.502 5.134 1.918
 126MOL C12 4780 6.443 5.077 1.805
 126MOL H14 4781 6.335 5.080 1.793
 126MOL C13 4782 6.530 5.018 1.705
 126MOL H15 4783 6.484 4.968 1.620
 126MOL C14 4784 6.670 5.014 1.721
 126MOL H16 4785 6.735 4.966 1.650
 126MOL C15 4786 6.724 5.075 1.840
 126MOL H17 4787 6.830 5.081 1.861
 126MOL C16 4788 6.634 5.119 1.935
 127MOL O1 4789 7.628 4.981 3.992
 127MOL O2 4790 7.284 4.716 3.675
 127MOL N1 4791 7.535 4.774 3.925
 127MOL N2 4792 7.412 4.896 3.712
 127MOL H1 4793 7.366 4.937 3.632
 127MOL N3 4794 7.826 4.645 3.703
 127MOL H2 4795 7.908 4.598 3.738
 127MOL C1 4796 7.525 4.965 3.777
 127MOL H3 4797 7.501 5.071 3.789
 127MOL C2 4798 7.569 4.910 3.907
 127MOL C3 4799 7.530 4.719 4.057
 127MOL H4 4800 7.477 4.794 4.117
 127MOL H5 4801 7.631 4.708 4.099
 127MOL C4 4802 7.461 4.585 4.053
 127MOL H6 4803 7.411 4.564 4.148
 127MOL H7 4804 7.533 4.505 4.029
 127MOL C5 4805 7.378 4.592 3.922
 127MOL H8 4806 7.359 4.496 3.871
 127MOL H9 4807 7.284 4.648 3.931
 127MOL C6 4808 7.467 4.685 3.837
 127MOL H10 4809 7.536 4.628 3.774
 127MOL C7 4810 7.382 4.759 3.736
 127MOL C8 4811 7.790 4.773 3.749
 127MOL H11 4812 7.832 4.810 3.842
 127MOL C9 4813 7.706 4.830 3.656
 127MOL C10 4814 7.642 4.968 3.678
 127MOL H12 4815 7.611 5.000 3.578
 127MOL H13 4816 7.724 5.032 3.713
 127MOL C11 4817 7.678 4.733 3.557
 127MOL C12 4818 7.586 4.731 3.451
 127MOL H14 4819 7.526 4.819 3.429
 127MOL C13 4820 7.583 4.614 3.371
 127MOL H15 4821 7.523 4.615 3.280
 127MOL C14 4822 7.672 4.510 3.396
 127MOL H16 4823 7.670 4.426 3.327
 127MOL C15 4824 7.762 4.512 3.503
 127MOL H17 4825 7.832 4.431 3.523
 127MOL C16 4826 7.756 4.626 3.583
 128MOL O1 4827 6.956 4.134 3.984
 128MOL O2 4828 7.338 3.946 3.679
 128MOL N1 4829 7.178 4.138 3.932
 128MOL N2 4830 7.124 3.979 3.702
 128MOL H1 4831 7.104 3.919 3.623
 128MOL N3 4832 7.151 4.463 3.665
 128MOL H2 4833 7.187 4.551 3.701
 128MOL C1 4834 7.011 4.047 3.772
 128MOL H3 4835 6.931 3.974 3.784
 128MOL C2 4836 7.047 4.112 3.903
 128MOL C3 4837 7.226 4.224 4.035
 128MOL H4 4838 7.191 4.182 4.130
 128MOL H5 4839 7.189 4.326 4.019
 128MOL C4 4840 7.381 4.221 4.017
 128MOL H6 4841 7.432 4.179 4.105
 128MOL H7 4842 7.396 4.328 4.000
 128MOL C5 4843 7.410 4.136 3.890
 128MOL H8 4844 7.490 4.181 3.830
 128MOL H9 4845 7.440 4.041 3.936
 128MOL C6 4846 7.274 4.135 3.819
 128MOL H10 4847 7.278 4.222 3.752
 128MOL C7 4848 7.253 4.011 3.732
 128MOL C8 4849 7.065 4.370 3.729
 128MOL H11 4850 7.018 4.383 3.826
 128MOL C9 4851 7.044 4.266 3.645
 128MOL C10 4852 6.953 4.154 3.674
 128MOL H12 4853 6.922 4.109 3.579
 128MOL H13 4854 6.859 4.190 3.718
 128MOL C11 4855 7.125 4.290 3.523
 128MOL C12 4856 7.163 4.207 3.412
 128MOL H14 4857 7.138 4.101 3.403
 128MOL C13 4858 7.253 4.269 3.315
 128MOL H15 4859 7.285 4.202 3.236
 128MOL C14 4860 7.303 4.399 3.334
 128MOL H16 4861 7.374 4.446 3.266
 128MOL C15 4862 7.275 4.474 3.455
 128MOL H17 4863 7.322 4.570 3.474
 128MOL C16 4864 7.182 4.412 3.547
 129MOL O1 4865 8.042 4.005 3.985
 129MOL O2 4866 8.014 4.401 3.678
 129MOL N1 4867 7.894 4.164 3.911
 129MOL N2 4868 8.058 4.186 3.677
 129MOL H1 4869 8.108 4.202 3.590
 129MOL N3 4870 7.619 3.984 3.663
 129MOL H2 4871 7.531 3.939 3.680
 129MOL C1 4872 8.056 4.062 3.747
 129MOL H3 4873 8.160 4.026 3.752
 129MOL C2 4874 8.000 4.073 3.891
 129MOL C3 4875 7.824 4.199 4.036
 129MOL H4 4876 7.893 4.210 4.121
 129MOL H5 4877 7.755 4.120 4.071
 129MOL C4 4878 7.742 4.324 4.016
 129MOL H6 4879 7.741 4.390 4.103
 129MOL H7 4880 7.639 4.289 4.000
 129MOL C5 4881 7.797 4.382 3.884
 129MOL H8 4882 7.716 4.424 3.823
 129MOL H9 4883 7.862 4.468 3.905
 129MOL C6 4884 7.859 4.258 3.811
 129MOL H10 4885 7.783 4.214 3.745
 129MOL C7 4886 7.981 4.290 3.719
 129MOL C8 4887 7.743 3.943 3.728
 129MOL H11 4888 7.747 3.898 3.826
 129MOL C9 4889 7.845 3.979 3.641
 129MOL C10 4890 7.989 3.943 3.677
 129MOL H12 4891 8.043 3.928 3.583
 129MOL H13 4892 8.003 3.855 3.740
 129MOL C11 4893 7.783 4.039 3.528
 129MOL C12 4894 7.838 4.093 3.415
 129MOL H14 4895 7.945 4.078 3.401
 129MOL C13 4896 7.752 4.157 3.319
 129MOL H15 4897 7.788 4.184 3.219
 129MOL C14 4898 7.616 4.161 3.343
 129MOL H16 4899 7.553 4.217 3.275
 129MOL C15 4900 7.558 4.103 3.459
 129MOL H17 4901 7.451 4.090 3.474
 129MOL C16 4902 7.648 4.046 3.549
 130MOL O1 4903 6.688 4.199 3.483
 130MOL O2 4904 7.033 4.414 3.144
 130MOL N1 4905 6.780 4.396 3.408
 130MOL N2 4906 6.880 4.262 3.171
 130MOL H1 4907 6.931 4.205 3.103
 130MOL N3 4908 6.486 4.543 3.126
 130MOL H2 4909 6.409 4.606 3.137
 130MOL C1 4910 6.763 4.203 3.246
 130MOL H3 4911 6.788 4.096 3.247
 130MOL C2 4912 6.741 4.264 3.391
 130MOL C3 4913 6.787 4.460 3.539
 130MOL H4 4914 6.840 4.405 3.618
 130MOL H5 4915 6.688 4.493 3.574
 130MOL C4 4916 6.868 4.593 3.513
 130MOL H6 4917 6.951 4.609 3.582
 130MOL H7 4918 6.797 4.676 3.523
 130MOL C5 4919 6.928 4.577 3.378
 130MOL H8 4920 6.936 4.669 3.319
 130MOL H9 4921 7.031 4.547 3.399
 130MOL C6 4922 6.848 4.476 3.304
 130MOL H10 4923 6.774 4.533 3.247
 130MOL C7 4924 6.930 4.384 3.201
 130MOL C8 4925 6.504 4.415 3.196
 130MOL H11 4926 6.456 4.392 3.290
 130MOL C9 4927 6.596 4.347 3.115
 130MOL C10 4928 6.644 4.206 3.148
 130MOL H12 4929 6.666 4.144 3.061
 130MOL H13 4930 6.564 4.147 3.196
 130MOL C11 4931 6.634 4.433 3.006
 130MOL C12 4932 6.719 4.404 2.895
 130MOL H14 4933 6.769 4.309 2.885
 130MOL C13 4934 6.730 4.500 2.790
 130MOL H15 4935 6.786 4.473 2.701
 130MOL C14 4936 6.663 4.630 2.808
 130MOL H16 4937 6.664 4.699 2.724
 130MOL C15 4938 6.580 4.656 2.923
 130MOL H17 4939 6.512 4.740 2.934
 130MOL C16 4940 6.573 4.553 3.021
 131MOL O1 4941 7.335 4.965 3.458
 131MOL O2 4942 6.981 5.193 3.136
 131MOL N1 4943 7.122 4.997 3.391
 131MOL N2 4944 7.195 5.145 3.172
 131MOL H1 4945 7.221 5.218 3.106
 131MOL N3 4946 7.161 4.659 3.138
 131MOL H2 4947 7.122 4.572 3.172
 131MOL C1 4948 7.299 5.074 3.241
 131MOL H3 4949 7.373 5.151 3.267
 131MOL C2 4950 7.260 5.009 3.374
 131MOL C3 4951 7.062 4.950 3.513
 131MOL H4 4952 7.105 5.005 3.598
 131MOL H5 4953 7.083 4.845 3.533
 131MOL C4 4954 6.908 4.983 3.505
 131MOL H6 4955 6.864 5.045 3.583
 131MOL H7 4956 6.857 4.887 3.489
 131MOL C5 4957 6.889 5.052 3.371
 131MOL H8 4958 6.799 5.031 3.311
 131MOL H9 4959 6.884 5.161 3.385
 131MOL C6 4960 7.017 5.020 3.293
 131MOL H10 4961 7.012 4.937 3.222
 131MOL C7 4962 7.061 5.123 3.193
 131MOL C8 4963 7.256 4.741 3.203
 131MOL H11 4964 7.302 4.715 3.298
 131MOL C9 4965 7.267 4.854 3.121
 131MOL C10 4966 7.362 4.971 3.146
 131MOL H12 4967 7.381 5.018 3.049
 131MOL H13 4968 7.450 4.923 3.190
 131MOL C11 4969 7.168 4.836 3.015
 131MOL C12 4970 7.135 4.918 2.908
 131MOL H14 4971 7.183 5.016 2.904
 131MOL C13 4972 7.045 4.873 2.812
 131MOL H15 4973 7.029 4.941 2.729
 131MOL C14 4974 6.977 4.751 2.830
 131MOL H16 4975 6.905 4.715 2.757
 131MOL C15 4976 7.007 4.670 2.939
 131MOL H17 4977 6.949 4.578 2.941
 131MOL C16 4978 7.112 4.717 3.026
 132MOL O1 4979 6.311 5.187 3.432
 132MOL O2 4980 6.310 4.745 3.134
 132MOL N1 4981 6.400 4.984 3.385
 132MOL N2 4982 6.248 4.960 3.153
 132MOL H1 4983 6.190 4.941 3.072
 132MOL N3 4984 6.683 5.196 3.125
 132MOL H2 4985 6.776 5.220 3.156
 132MOL C1 4986 6.248 5.089 3.216
 132MOL H3 4987 6.142 5.111 3.232
 132MOL C2 4988 6.319 5.094 3.352
 132MOL C3 4989 6.479 4.974 3.508
 132MOL H4 4990 6.413 4.988 3.595
 132MOL H5 4991 6.553 5.054 3.516
 132MOL C4 4992 6.537 4.829 3.505
 132MOL H6 4993 6.510 4.768 3.592
 132MOL H7 4994 6.646 4.827 3.491
 132MOL C5 4995 6.483 4.767 3.376
 132MOL H8 4996 6.560 4.707 3.327
 132MOL H9 4997 6.397 4.700 3.391
 132MOL C6 4998 6.447 4.889 3.289
 132MOL H10 4999 6.535 4.933 3.242
 132MOL C7 5000 6.336 4.857 3.183
 132MOL C8 5001 6.557 5.235 3.180
 132MOL H11 5002 6.550 5.288 3.274
 132MOL C9 5003 6.452 5.193 3.096
 132MOL C10 5004 6.309 5.199 3.125
 132MOL H12 5005 6.254 5.207 3.030
 132MOL H13 5006 6.294 5.294 3.178
 132MOL C11 5007 6.518 5.113 2.989
 132MOL C12 5008 6.467 5.045 2.877
 132MOL H14 5009 6.360 5.041 2.859
 132MOL C13 5010 6.562 4.997 2.791
 132MOL H15 5011 6.525 4.935 2.710
 132MOL C14 5012 6.702 5.013 2.807
 132MOL H16 5013 6.770 4.951 2.749
 132MOL C15 5014 6.749 5.081 2.920
 132MOL H17 5015 6.852 5.095 2.952
 132MOL C16 5016 6.653 5.122 3.011
 133MOL O1 5017 7.619 4.984 5.079
 133MOL O2 5018 7.278 4.726 4.778
 133MOL N1 5019 7.533 4.779 5.012
 133MOL N2 5020 7.405 4.907 4.810
 133MOL H1 5021 7.371 4.940 4.720
 133MOL N3 5022 7.826 4.642 4.750
 133MOL H2 5023 7.892 4.571 4.779
 133MOL C1 5024 7.524 4.971 4.861
 133MOL H3 5025 7.498 5.077 4.875
 133MOL C2 5026 7.562 4.915 4.997
 133MOL C3 5027 7.564 4.695 5.137
 133MOL H4 5028 7.552 4.756 5.227
 133MOL H5 5029 7.667 4.657 5.136
 133MOL C4 5030 7.475 4.574 5.127
 133MOL H6 5031 7.421 4.553 5.220
 133MOL H7 5032 7.543 4.489 5.111
 133MOL C5 5033 7.380 4.588 5.006
 133MOL H8 5034 7.370 4.495 4.947
 133MOL H9 5035 7.285 4.631 5.038
 133MOL C6 5036 7.459 4.694 4.929
 133MOL H10 5037 7.537 4.635 4.880
 133MOL C7 5038 7.374 4.778 4.830
 133MOL C8 5039 7.783 4.759 4.815
 133MOL H11 5040 7.821 4.790 4.911
 133MOL C9 5041 7.695 4.828 4.728
 133MOL C10 5042 7.637 4.967 4.760
 133MOL H12 5043 7.598 5.020 4.672
 133MOL H13 5044 7.714 5.031 4.805
 133MOL C11 5045 7.678 4.744 4.611
 133MOL C12 5046 7.588 4.750 4.502
 133MOL H14 5047 7.519 4.834 4.494
 133MOL C13 5048 7.580 4.636 4.417
 133MOL H15 5049 7.512 4.639 4.333
 133MOL C14 5050 7.656 4.519 4.438
 133MOL H16 5051 7.644 4.434 4.372
 133MOL C15 5052 7.745 4.522 4.545
 133MOL H17 5053 7.818 4.443 4.564
 133MOL C16 5054 7.757 4.629 4.629
 134MOL O1 5055 6.964 4.106 5.103
 134MOL O2 5056 7.362 3.957 4.782
 134MOL N1 5057 7.192 4.129 5.052
 134MOL N2 5058 7.148 3.977 4.817
 134MOL H1 5059 7.143 3.929 4.728
 134MOL N3 5060 7.153 4.455 4.787
 134MOL H2 5061 7.173 4.550 4.814
 134MOL C1 5062 7.028 4.036 4.883
 134MOL H3 5063 6.956 3.955 4.898
 134MOL C2 5064 7.061 4.096 5.027
 134MOL C3 5065 7.247 4.175 5.176
 134MOL H4 5066 7.233 4.101 5.256
 134MOL H5 5067 7.200 4.272 5.196
 134MOL C4 5068 7.396 4.200 5.159
 134MOL H6 5069 7.442 4.168 5.253
 134MOL H7 5070 7.412 4.306 5.134
 134MOL C5 5071 7.435 4.122 5.029
 134MOL H8 5072 7.525 4.160 4.979
 134MOL H9 5073 7.448 4.016 5.056
 134MOL C6 5074 7.307 4.120 4.953
 134MOL H10 5075 7.314 4.214 4.897
 134MOL C7 5076 7.278 4.012 4.850
 134MOL C8 5077 7.067 4.366 4.851
 134MOL H11 5078 7.021 4.393 4.945
 134MOL C9 5079 7.038 4.259 4.763
 134MOL C10 5080 6.954 4.143 4.801
 134MOL H12 5081 6.920 4.100 4.706
 134MOL H13 5082 6.863 4.178 4.851
 134MOL C11 5083 7.123 4.279 4.647
 134MOL C12 5084 7.132 4.205 4.529
 134MOL H14 5085 7.084 4.109 4.516
 134MOL C13 5086 7.219 4.257 4.428
 134MOL H15 5087 7.233 4.200 4.337
 134MOL C14 5088 7.281 4.380 4.442
 134MOL H16 5089 7.340 4.424 4.362
 134MOL C15 5090 7.265 4.452 4.564
 134MOL H17 5091 7.307 4.552 4.571
 134MOL C16 5092 7.191 4.397 4.666
 135MOL O1 5093 8.010 3.990 5.088
 135MOL O2 5094 7.979 4.414 4.787
 135MOL N1 5095 7.886 4.170 5.029
 135MOL N2 5096 8.055 4.205 4.807
 135MOL H1 5097 8.109 4.227 4.724
 135MOL N3 5098 7.622 4.013 4.767
 135MOL H2 5099 7.532 3.988 4.804
 135MOL C1 5100 8.050 4.071 4.867
 135MOL H3 5101 8.152 4.032 4.882
 135MOL C2 5102 7.982 4.073 5.006
 135MOL C3 5103 7.804 4.175 5.147
 135MOL H4 5104 7.862 4.175 5.240
 135MOL H5 5105 7.736 4.089 5.140
 135MOL C4 5106 7.736 4.310 5.135
 135MOL H6 5107 7.730 4.372 5.226
 135MOL H7 5108 7.636 4.280 5.100
 135MOL C5 5109 7.791 4.384 5.014
 135MOL H8 5110 7.717 4.439 4.954
 135MOL H9 5111 7.873 4.452 5.042
 135MOL C6 5112 7.851 4.273 4.928
 135MOL H10 5113 7.772 4.223 4.870
 135MOL C7 5114 7.964 4.304 4.831
 135MOL C8 5115 7.741 3.966 4.818
 135MOL H11 5116 7.744 3.917 4.914
 135MOL C9 5117 7.842 4.001 4.732
 135MOL C10 5118 7.983 3.974 4.765
 135MOL H12 5119 8.043 3.978 4.673
 135MOL H13 5120 8.000 3.870 4.797
 135MOL C11 5121 7.775 4.063 4.620
 135MOL C12 5122 7.831 4.108 4.503
 135MOL H14 5123 7.939 4.103 4.490
 135MOL C13 5124 7.735 4.156 4.409
 135MOL H15 5125 7.775 4.197 4.316
 135MOL C14 5126 7.600 4.150 4.434
 135MOL H16 5127 7.527 4.177 4.358
 135MOL C15 5128 7.554 4.114 4.560
 135MOL H17 5129 7.447 4.115 4.574
 135MOL C16 5130 7.647 4.069 4.652
 136MOL O1 5131 6.701 4.146 4.522
 136MOL O2 5132 7.010 4.435 4.216
 136MOL N1 5133 6.756 4.359 4.467
 136MOL N2 5134 6.878 4.256 4.233
 136MOL H1 5135 6.922 4.210 4.155
 136MOL N3 5136 6.478 4.531 4.202
 136MOL H2 5137 6.406 4.596 4.229
 136MOL C1 5138 6.759 4.181 4.291
 136MOL H3 5139 6.788 4.076 4.303
 136MOL C2 5140 6.732 4.227 4.433
 136MOL C3 5141 6.749 4.419 4.606
 136MOL H4 5142 6.792 4.347 4.676
 136MOL H5 5143 6.648 4.453 4.631
 136MOL C4 5144 6.837 4.536 4.614
 136MOL H6 5145 6.903 4.533 4.701
 136MOL H7 5146 6.773 4.625 4.624
 136MOL C5 5147 6.921 4.537 4.486
 136MOL H8 5148 6.950 4.636 4.447
 136MOL H9 5149 7.016 4.483 4.492
 136MOL C6 5150 6.834 4.458 4.383
 136MOL H10 5151 6.766 4.528 4.335
 136MOL C7 5152 6.907 4.386 4.265
 136MOL C8 5153 6.496 4.402 4.257
 136MOL H11 5154 6.434 4.364 4.337
 136MOL C9 5155 6.588 4.330 4.180
 136MOL C10 5156 6.632 4.183 4.210
 136MOL H12 5157 6.645 4.130 4.114
 136MOL H13 5158 6.554 4.125 4.260
 136MOL C11 5159 6.626 4.419 4.074
 136MOL C12 5160 6.712 4.398 3.967
 136MOL H14 5161 6.768 4.307 3.948
 136MOL C13 5162 6.731 4.502 3.881
 136MOL H15 5163 6.794 4.497 3.794
 136MOL C14 5164 6.665 4.623 3.894
 136MOL H16 5165 6.683 4.700 3.819
 136MOL C15 5166 6.580 4.642 4.007
 136MOL H17 5167 6.529 4.735 4.031
 136MOL C16 5168 6.565 4.536 4.098
 137MOL O1 5169 7.340 4.970 4.559
 137MOL O2 5170 6.974 5.195 4.243
 137MOL N1 5171 7.115 4.978 4.499
 137MOL N2 5172 7.181 5.143 4.280
 137MOL H1 5173 7.197 5.200 4.198
 137MOL N3 5174 7.151 4.681 4.253
 137MOL H2 5175 7.127 4.585 4.274
 137MOL C1 5176 7.287 5.076 4.354
 137MOL H3 5177 7.352 5.155 4.394
 137MOL C2 5178 7.249 5.001 4.482
 137MOL C3 5179 7.059 4.893 4.604
 137MOL H4 5180 7.074 4.929 4.707
 137MOL H5 5181 7.103 4.794 4.587
 137MOL C4 5182 6.911 4.906 4.588
 137MOL H6 5183 6.862 4.934 4.683
 137MOL H7 5184 6.872 4.808 4.555
 137MOL C5 5185 6.885 5.005 4.471
 137MOL H8 5186 6.798 4.971 4.415
 137MOL H9 5187 6.866 5.104 4.515
 137MOL C6 5188 7.018 5.003 4.399
 137MOL H10 5189 7.019 4.914 4.335
 137MOL C7 5190 7.048 5.121 4.304
 137MOL C8 5191 7.246 4.764 4.313
 137MOL H11 5192 7.299 4.740 4.404
 137MOL C9 5193 7.262 4.870 4.230
 137MOL C10 5194 7.358 4.981 4.266
 137MOL H12 5195 7.388 5.024 4.169
 137MOL H13 5196 7.439 4.940 4.328
 137MOL C11 5197 7.176 4.855 4.122
 137MOL C12 5198 7.162 4.927 4.003
 137MOL H14 5199 7.217 5.017 3.980
 137MOL C13 5200 7.071 4.880 3.908
 137MOL H15 5201 7.050 4.944 3.823
 137MOL C14 5202 6.999 4.762 3.929
 137MOL H16 5203 6.926 4.724 3.859
 137MOL C15 5204 7.029 4.683 4.037
 137MOL H17 5205 6.978 4.588 4.047
 137MOL C16 5206 7.117 4.733 4.134
 138MOL O1 5207 6.319 5.175 4.523
 138MOL O2 5208 6.323 4.762 4.169
 138MOL N1 5209 6.386 4.960 4.469
 138MOL N2 5210 6.235 4.958 4.237
 138MOL H1 5211 6.190 4.953 4.147
 138MOL N3 5212 6.684 5.156 4.236
 138MOL H2 5213 6.777 5.187 4.259
 138MOL C1 5214 6.247 5.089 4.312
 138MOL H3 5215 6.142 5.116 4.328
 138MOL C2 5216 6.318 5.084 4.445
 138MOL C3 5217 6.471 4.938 4.593
 138MOL H4 5218 6.420 4.965 4.686
 138MOL H5 5219 6.557 5.004 4.576
 138MOL C4 5220 6.529 4.795 4.578
 138MOL H6 5221 6.504 4.728 4.661
 138MOL H7 5222 6.637 4.812 4.582
 138MOL C5 5223 6.485 4.753 4.435
 138MOL H8 5224 6.566 4.715 4.371
 138MOL H9 5225 6.410 4.673 4.441
 138MOL C6 5226 6.427 4.873 4.361
 138MOL H10 5227 6.506 4.921 4.302
 138MOL C7 5228 6.321 4.854 4.253
 138MOL C8 5229 6.561 5.200 4.286
 138MOL H11 5230 6.552 5.244 4.384
 138MOL C9 5231 6.460 5.163 4.197
 138MOL C10 5232 6.314 5.190 4.219
 138MOL H12 5233 6.263 5.187 4.121
 138MOL H13 5234 6.301 5.288 4.267
 138MOL C11 5235 6.522 5.101 4.086
 138MOL C12 5236 6.469 5.054 3.966
 138MOL H14 5237 6.364 5.060 3.939
 138MOL C13 5238 6.563 4.999 3.880
 138MOL H15 5239 6.528 4.954 3.787
 138MOL C14 5240 6.702 4.993 3.903
 138MOL H16 5241 6.774 4.958 3.830
 138MOL C15 5242 6.751 5.046 4.024
 138MOL H17 5243 6.857 5.051 4.046
 138MOL C16 5244 6.657 5.099 4.107
 139MOL O1 5245 7.597 4.980 6.179
 139MOL O2 5246 7.276 4.707 5.869
 139MOL N1 5247 7.517 4.783 6.119
 139MOL N2 5248 7.409 4.887 5.882
 139MOL H1 5249 7.369 4.923 5.796
 139MOL N3 5250 7.824 4.645 5.863
 139MOL H2 5251 7.880 4.575 5.910
 139MOL C1 5252 7.509 4.964 5.949
 139MOL H3 5253 7.482 5.070 5.958
 139MOL C2 5254 7.548 4.913 6.093
 139MOL C3 5255 7.532 4.713 6.251
 139MOL H4 5256 7.476 4.768 6.328
 139MOL H5 5257 7.639 4.706 6.275
 139MOL C4 5258 7.476 4.571 6.233
 139MOL H6 5259 7.412 4.524 6.308
 139MOL H7 5260 7.557 4.497 6.236
 139MOL C5 5261 7.402 4.580 6.104
 139MOL H8 5262 7.386 4.483 6.055
 139MOL H9 5263 7.298 4.612 6.123
 139MOL C6 5264 7.468 4.689 6.017
 139MOL H10 5265 7.562 4.645 5.980
 139MOL C7 5266 7.378 4.754 5.915
 139MOL C8 5267 7.791 4.770 5.915
 139MOL H11 5268 7.825 4.804 6.012
 139MOL C9 5269 7.701 4.829 5.824
 139MOL C10 5270 7.635 4.960 5.857
 139MOL H12 5271 7.615 5.007 5.760
 139MOL H13 5272 7.705 5.034 5.896
 139MOL C11 5273 7.687 4.738 5.715
 139MOL C12 5274 7.614 4.751 5.597
 139MOL H14 5275 7.560 4.845 5.592
 139MOL C13 5276 7.618 4.644 5.505
 139MOL H15 5277 7.569 4.648 5.408
 139MOL C14 5278 7.692 4.529 5.534
 139MOL H16 5279 7.697 4.455 5.454
 139MOL C15 5280 7.767 4.517 5.654
 139MOL H17 5281 7.825 4.429 5.681
 139MOL C16 5282 7.763 4.625 5.745
 140MOL O1 5283 6.976 4.125 6.169
 140MOL O2 5284 7.352 3.920 5.857
 140MOL N1 5285 7.205 4.143 6.099
 140MOL N2 5286 7.135 3.989 5.873
 140MOL H1 5287 7.128 3.914 5.805
 140MOL N3 5288 7.168 4.454 5.869
 140MOL H2 5289 7.193 4.545 5.904
 140MOL C1 5290 7.024 4.056 5.944
 140MOL H3 5291 6.963 3.969 5.970
 140MOL C2 5292 7.066 4.114 6.082
 140MOL C3 5293 7.258 4.203 6.220
 140MOL H4 5294 7.222 4.158 6.314
 140MOL H5 5295 7.242 4.310 6.237
 140MOL C4 5296 7.412 4.201 6.202
 140MOL H6 5297 7.458 4.156 6.291
 140MOL H7 5298 7.451 4.301 6.179
 140MOL C5 5299 7.435 4.103 6.081
 140MOL H8 5300 7.528 4.133 6.032
 140MOL H9 5301 7.450 4.004 6.126
 140MOL C6 5302 7.310 4.118 5.996
 140MOL H10 5303 7.322 4.212 5.942
 140MOL C7 5304 7.272 4.005 5.902
 140MOL C8 5305 7.061 4.374 5.913
 140MOL H11 5306 7.000 4.403 5.997
 140MOL C9 5307 7.050 4.271 5.823
 140MOL C10 5308 6.956 4.153 5.848
 140MOL H12 5309 6.942 4.108 5.749
 140MOL H13 5310 6.853 4.174 5.880
 140MOL C11 5311 7.147 4.294 5.721
 140MOL C12 5312 7.164 4.224 5.605
 140MOL H14 5313 7.122 4.125 5.591
 140MOL C13 5314 7.265 4.274 5.520
 140MOL H15 5315 7.277 4.220 5.426
 140MOL C14 5316 7.344 4.395 5.542
 140MOL H16 5317 7.417 4.433 5.471
 140MOL C15 5318 7.306 4.469 5.656
 140MOL H17 5319 7.356 4.562 5.683
 140MOL C16 5320 7.215 4.409 5.745
 141MOL O1 5321 8.024 3.981 6.189
 141MOL O2 5322 7.975 4.381 5.862
 141MOL N1 5323 7.902 4.152 6.122
 141MOL N2 5324 8.075 4.184 5.901
 141MOL H1 5325 8.127 4.204 5.817
 141MOL N3 5326 7.645 3.953 5.872
 141MOL H2 5327 7.553 3.931 5.906
 141MOL C1 5328 8.069 4.055 5.966
 141MOL H3 5329 8.170 4.021 5.990
 141MOL C2 5330 7.995 4.051 6.100
 141MOL C3 5331 7.828 4.169 6.239
 141MOL H4 5332 7.900 4.162 6.321
 141MOL H5 5333 7.757 4.086 6.245
 141MOL C4 5334 7.759 4.309 6.232
 141MOL H6 5335 7.781 4.380 6.312
 141MOL H7 5336 7.651 4.314 6.217
 141MOL C5 5337 7.806 4.370 6.098
 141MOL H8 5338 7.720 4.405 6.039
 141MOL H9 5339 7.891 4.439 6.113
 141MOL C6 5340 7.861 4.247 6.018
 141MOL H10 5341 7.779 4.193 5.969
 141MOL C7 5342 7.970 4.275 5.917
 141MOL C8 5343 7.767 3.920 5.926
 141MOL H11 5344 7.762 3.870 6.022
 141MOL C9 5345 7.869 3.955 5.833
 141MOL C10 5346 8.021 3.939 5.869
 141MOL H12 5347 8.072 3.950 5.773
 141MOL H13 5348 8.045 3.843 5.915
 141MOL C11 5349 7.803 4.026 5.727
 141MOL C12 5350 7.857 4.093 5.616
 141MOL H14 5351 7.963 4.090 5.594
 141MOL C13 5352 7.762 4.161 5.534
 141MOL H15 5353 7.800 4.226 5.456
 141MOL C14 5354 7.621 4.146 5.551
 141MOL H16 5355 7.552 4.190 5.481
 141MOL C15 5356 7.580 4.066 5.663
 141MOL H17 5357 7.478 4.047 5.697
 141MOL C16 5358 7.671 4.011 5.750
 142MOL O1 5359 6.669 4.147 5.604
 142MOL O2 5360 7.017 4.416 5.288
 142MOL N1 5361 6.766 4.347 5.554
 142MOL N2 5362 6.882 4.242 5.327
 142MOL H1 5363 6.935 4.190 5.258
 142MOL N3 5364 6.452 4.497 5.305
 142MOL H2 5365 6.372 4.553 5.331
 142MOL C1 5366 6.762 4.174 5.384
 142MOL H3 5367 6.797 4.072 5.404
 142MOL C2 5368 6.727 4.217 5.523
 142MOL C3 5369 6.759 4.412 5.682
 142MOL H4 5370 6.825 4.343 5.735
 142MOL H5 5371 6.659 4.410 5.726
 142MOL C4 5372 6.818 4.554 5.675
 142MOL H6 5373 6.861 4.579 5.773
 142MOL H7 5374 6.741 4.629 5.653
 142MOL C5 5375 6.910 4.542 5.554
 142MOL H8 5376 6.918 4.640 5.505
 142MOL H9 5377 7.007 4.494 5.569
 142MOL C6 5378 6.832 4.449 5.463
 142MOL H10 5379 6.747 4.499 5.414
 142MOL C7 5380 6.917 4.373 5.350
 142MOL C8 5381 6.500 4.377 5.363
 142MOL H11 5382 6.456 4.339 5.454
 142MOL C9 5383 6.599 4.325 5.273
 142MOL C10 5384 6.643 4.183 5.287
 142MOL H12 5385 6.672 4.148 5.187
 142MOL H13 5386 6.558 4.119 5.316
 142MOL C11 5387 6.610 4.413 5.157
 142MOL C12 5388 6.698 4.410 5.048
 142MOL H14 5389 6.763 4.325 5.031
 142MOL C13 5390 6.687 4.514 4.957
 142MOL H15 5391 6.760 4.519 4.877
 142MOL C14 5392 6.602 4.624 4.983
 142MOL H16 5393 6.591 4.708 4.916
 142MOL C15 5394 6.514 4.627 5.093
 142MOL H17 5395 6.434 4.700 5.104
 142MOL C16 5396 6.521 4.519 5.184
 143MOL O1 5397 7.336 4.977 5.629
 143MOL O2 5398 6.971 5.178 5.282
 143MOL N1 5399 7.122 4.986 5.548
 143MOL N2 5400 7.183 5.146 5.336
 143MOL H1 5401 7.203 5.214 5.264
 143MOL N3 5402 7.163 4.657 5.295
 143MOL H2 5403 7.142 4.561 5.315
 143MOL C1 5404 7.295 5.075 5.398
 143MOL H3 5405 7.370 5.152 5.419
 143MOL C2 5406 7.258 5.012 5.537
 143MOL C3 5407 7.072 4.952 5.682
 143MOL H4 5408 7.090 5.037 5.748
 143MOL H5 5409 7.123 4.862 5.717
 143MOL C4 5410 6.917 4.937 5.663
 143MOL H6 5411 6.866 4.970 5.755
 143MOL H7 5412 6.888 4.832 5.646
 143MOL C5 5413 6.886 5.022 5.535
 143MOL H8 5414 6.791 5.001 5.484
 143MOL H9 5415 6.875 5.128 5.562
 143MOL C6 5416 7.015 4.998 5.447
 143MOL H10 5417 7.006 4.902 5.394
 143MOL C7 5418 7.049 5.112 5.351
 143MOL C8 5419 7.267 4.734 5.349
 143MOL H11 5420 7.327 4.698 5.432
 143MOL C9 5421 7.261 4.860 5.284
 143MOL C10 5422 7.356 4.967 5.308
 143MOL H12 5423 7.378 5.020 5.215
 143MOL H13 5424 7.450 4.935 5.354
 143MOL C11 5425 7.162 4.854 5.183
 143MOL C12 5426 7.130 4.942 5.077
 143MOL H14 5427 7.184 5.034 5.058
 143MOL C13 5428 7.037 4.898 4.983
 143MOL H15 5429 7.005 4.961 4.901
 143MOL C14 5430 6.978 4.770 4.999
 143MOL H16 5431 6.904 4.738 4.927
 143MOL C15 5432 7.007 4.687 5.107
 143MOL H17 5433 6.958 4.590 5.110
 143MOL C16 5434 7.104 4.730 5.197
 144MOL O1 5435 6.313 5.165 5.633
 144MOL O2 5436 6.316 4.750 5.315
 144MOL N1 5437 6.414 4.971 5.568
 144MOL N2 5438 6.232 4.951 5.353
 144MOL H1 5439 6.160 4.932 5.285
 144MOL N3 5440 6.663 5.151 5.294
 144MOL H2 5441 6.760 5.170 5.315
 144MOL C1 5442 6.242 5.084 5.412
 144MOL H3 5443 6.143 5.117 5.444
 144MOL C2 5444 6.325 5.077 5.548
 144MOL C3 5445 6.486 4.957 5.695
 144MOL H4 5446 6.419 4.957 5.782
 144MOL H5 5447 6.558 5.039 5.701
 144MOL C4 5448 6.559 4.823 5.677
 144MOL H6 5449 6.531 4.753 5.756
 144MOL H7 5450 6.667 4.835 5.691
 144MOL C5 5451 6.520 4.766 5.536
 144MOL H8 5452 6.608 4.723 5.486
 144MOL H9 5453 6.451 4.683 5.556
 144MOL C6 5454 6.454 4.883 5.462
 144MOL H10 5455 6.532 4.932 5.403
 144MOL C7 5456 6.328 4.859 5.372
 144MOL C8 5457 6.548 5.190 5.359
 144MOL H11 5458 6.547 5.232 5.458
 144MOL C9 5459 6.441 5.153 5.279
 144MOL C10 5460 6.300 5.185 5.317
 144MOL H12 5461 6.232 5.190 5.231
 144MOL H13 5462 6.292 5.281 5.368
 144MOL C11 5463 6.493 5.080 5.168
 144MOL C12 5464 6.430 5.022 5.055
 144MOL H14 5465 6.321 5.013 5.056
 144MOL C13 5466 6.511 4.968 4.958
 144MOL H15 5467 6.459 4.920 4.875
 144MOL C14 5468 6.653 4.982 4.963
 144MOL H16 5469 6.726 4.948 4.891
 144MOL C15 5470 6.705 5.038 5.080
 144MOL H17 5471 6.813 5.039 5.095
 144MOL C16 5472 6.625 5.083 5.183
 145MOL O1 5473 6.858 6.274 0.743
 145MOL O2 5474 6.487 6.037 0.445
 145MOL N1 5475 6.740 6.082 0.694
 145MOL N2 5476 6.622 6.217 0.474
 145MOL H1 5477 6.577 6.277 0.406
 145MOL N3 5478 7.056 5.932 0.447
 145MOL H2 5479 7.127 5.869 0.482
 145MOL C1 5480 6.748 6.274 0.533
 145MOL H3 5481 6.722 6.379 0.548
 145MOL C2 5482 6.791 6.214 0.664
 145MOL C3 5483 6.759 6.015 0.819
 145MOL H4 5484 6.722 6.088 0.892
 145MOL H5 5485 6.866 5.991 0.828
 145MOL C4 5486 6.683 5.882 0.810
 145MOL H6 5487 6.611 5.861 0.890
 145MOL H7 5488 6.741 5.790 0.794
 145MOL C5 5489 6.598 5.897 0.680
 145MOL H8 5490 6.587 5.803 0.624
 145MOL H9 5491 6.497 5.931 0.706
 145MOL C6 5492 6.669 6.001 0.595
 145MOL H10 5493 6.744 5.949 0.534
 145MOL C7 5494 6.583 6.085 0.494
 145MOL C8 5495 7.009 6.053 0.498
 145MOL H11 5496 7.052 6.096 0.587
 145MOL C9 5497 6.921 6.117 0.410
 145MOL C10 5498 6.861 6.257 0.421
 145MOL H12 5499 6.810 6.282 0.327
 145MOL H13 5500 6.942 6.330 0.430
 145MOL C11 5501 6.902 6.020 0.305
 145MOL C12 5502 6.833 6.033 0.190
 145MOL H14 5503 6.769 6.115 0.160
 145MOL C13 5504 6.839 5.930 0.094
 145MOL H15 5505 6.775 5.928 0.006
 145MOL C14 5506 6.923 5.821 0.116
 145MOL H16 5507 6.929 5.735 0.050
 145MOL C15 5508 6.997 5.809 0.238
 145MOL H17 5509 7.076 5.736 0.249
 145MOL C16 5510 6.982 5.912 0.332
 146MOL O1 5511 6.200 5.441 0.738
 146MOL O2 5512 6.569 5.242 0.405
 146MOL N1 5513 6.413 5.432 0.671
 146MOL N2 5514 6.352 5.277 0.448
 146MOL H1 5515 6.332 5.222 0.365
 146MOL N3 5516 6.404 5.766 0.404
 146MOL H2 5517 6.435 5.858 0.433
 146MOL C1 5518 6.237 5.351 0.511
 146MOL H3 5519 6.153 5.281 0.521
 146MOL C2 5520 6.280 5.413 0.651
 146MOL C3 5521 6.472 5.474 0.791
 146MOL H4 5522 6.468 5.396 0.868
 146MOL H5 5523 6.422 5.564 0.828
 146MOL C4 5524 6.620 5.492 0.759
 146MOL H6 5525 6.677 5.462 0.847
 146MOL H7 5526 6.654 5.592 0.728
 146MOL C5 5527 6.650 5.402 0.641
 146MOL H8 5528 6.732 5.429 0.573
 146MOL H9 5529 6.663 5.297 0.669
 146MOL C6 5530 6.515 5.417 0.573
 146MOL H10 5531 6.523 5.511 0.517
 146MOL C7 5532 6.486 5.300 0.470
 146MOL C8 5533 6.304 5.684 0.460
 146MOL H11 5534 6.242 5.704 0.547
 146MOL C9 5535 6.300 5.572 0.384
 146MOL C10 5536 6.202 5.461 0.408
 146MOL H12 5537 6.171 5.410 0.316
 146MOL H13 5538 6.107 5.502 0.446
 146MOL C11 5539 6.394 5.584 0.276
 146MOL C12 5540 6.420 5.503 0.168
 146MOL H14 5541 6.378 5.403 0.168
 146MOL C13 5542 6.515 5.552 0.072
 146MOL H15 5543 6.536 5.496 6.500
 146MOL C14 5544 6.579 5.670 0.093
 146MOL H16 5545 6.652 5.703 0.019
 146MOL C15 5546 6.547 5.753 0.203
 146MOL H17 5547 6.601 5.844 0.226
 146MOL C16 5548 6.449 5.702 0.290
 147MOL O1 5549 7.236 5.264 0.768
 147MOL O2 5550 7.214 5.680 0.456
 147MOL N1 5551 7.114 5.433 0.687
 147MOL N2 5552 7.272 5.462 0.460
 147MOL H1 5553 7.335 5.481 0.383
 147MOL N3 5554 6.852 5.273 0.401
 147MOL H2 5555 6.754 5.271 0.425
 147MOL C1 5556 7.276 5.338 0.530
 147MOL H3 5557 7.383 5.318 0.539
 147MOL C2 5558 7.214 5.340 0.676
 147MOL C3 5559 7.047 5.466 0.816
 147MOL H4 5560 7.126 5.482 0.891
 147MOL H5 5561 6.996 5.378 0.857
 147MOL C4 5562 6.958 5.595 0.795
 147MOL H6 5563 6.962 5.657 0.885
 147MOL H7 5564 6.856 5.563 0.770
 147MOL C5 5565 7.025 5.655 0.673
 147MOL H8 5566 6.951 5.717 0.620
 147MOL H9 5567 7.106 5.725 0.699
 147MOL C6 5568 7.081 5.538 0.594
 147MOL H10 5569 6.998 5.503 0.532
 147MOL C7 5570 7.195 5.570 0.495
 147MOL C8 5571 6.961 5.213 0.468
 147MOL H11 5572 6.950 5.154 0.558
 147MOL C9 5573 7.077 5.252 0.402
 147MOL C10 5574 7.222 5.219 0.445
 147MOL H12 5575 7.286 5.219 0.356
 147MOL H13 5576 7.232 5.121 0.493
 147MOL C11 5577 7.029 5.319 0.280
 147MOL C12 5578 7.098 5.380 0.178
 147MOL H14 5579 7.206 5.369 0.169
 147MOL C13 5580 7.026 5.445 0.073
 147MOL H15 5581 7.074 5.497 6.510
 147MOL C14 5582 6.889 5.454 0.083
 147MOL H16 5583 6.830 5.484 6.515
 147MOL C15 5584 6.816 5.401 0.191
 147MOL H17 5585 6.708 5.396 0.201
 147MOL C16 5586 6.900 5.340 0.291
 148MOL O1 5587 5.948 5.496 0.204
 148MOL O2 5588 6.281 5.727 6.404
 148MOL N1 5589 6.043 5.685 0.140
 148MOL N2 5590 6.139 5.564 6.426
 148MOL H1 5591 6.184 5.509 6.353
 148MOL N3 5592 5.751 5.842 6.410
 148MOL H2 5593 5.690 5.917 6.438
 148MOL C1 5594 6.034 5.493 6.501
 148MOL H3 5595 6.064 5.393 0.014
 148MOL C2 5596 6.008 5.552 0.120
 148MOL C3 5597 6.011 5.764 0.259
 148MOL H4 5598 6.036 5.719 0.356
 148MOL H5 5599 5.901 5.770 0.256
 148MOL C4 5600 6.082 5.901 0.238
 148MOL H6 5601 6.122 5.951 0.328
 148MOL H7 5602 6.002 5.959 0.189
 148MOL C5 5603 6.183 5.873 0.129
 148MOL H8 5604 6.212 5.965 0.076
 148MOL H9 5605 6.273 5.835 0.179
 148MOL C6 5606 6.100 5.773 0.038
 148MOL H10 5607 6.028 5.831 6.496
 148MOL C7 5608 6.182 5.690 6.457
 148MOL C8 5609 5.787 5.722 6.477
 148MOL H11 5610 5.752 5.699 0.059
 148MOL C9 5611 5.860 5.642 6.391
 148MOL C10 5612 5.901 5.503 6.420
 148MOL H12 5613 5.920 5.455 6.323
 148MOL H13 5614 5.820 5.454 6.474
 148MOL C11 5615 5.875 5.715 6.264
 148MOL C12 5616 5.964 5.700 6.149
 148MOL H14 5617 6.021 5.609 6.134
 148MOL C13 5618 5.977 5.803 6.059
 148MOL H15 5619 6.051 5.806 5.980
 148MOL C14 5620 5.904 5.923 6.084
 148MOL H16 5621 5.903 6.001 6.008
 148MOL C15 5622 5.821 5.939 6.199
 148MOL H17 5623 5.764 6.027 6.225
 148MOL C16 5624 5.810 5.830 6.286
 149MOL O1 5625 6.599 6.297 0.182
 149MOL O2 5626 6.227 6.524 6.397
 149MOL N1 5627 6.378 6.324 0.136
 149MOL N2 5628 6.440 6.447 6.405
 149MOL H1 5629 6.461 6.506 6.325
 149MOL N3 5630 6.410 5.967 6.402
 149MOL H2 5631 6.398 5.872 6.434
 149MOL C1 5632 6.557 6.388 6.482
 149MOL H3 5633 6.624 6.470 6.509
 149MOL C2 5634 6.512 6.329 0.103
 149MOL C3 5635 6.321 6.277 0.265
 149MOL H4 5636 6.363 6.328 0.353
 149MOL H5 5637 6.338 6.169 0.272
 149MOL C4 5638 6.165 6.299 0.255
 149MOL H6 5639 6.108 6.345 0.337
 149MOL H7 5640 6.134 6.195 0.239
 149MOL C5 5641 6.143 6.367 0.122
 149MOL H8 5642 6.055 6.326 0.071
 149MOL H9 5643 6.125 6.474 0.135
 149MOL C6 5644 6.270 6.345 0.041
 149MOL H10 5645 6.268 6.251 6.504
 149MOL C7 5646 6.304 6.448 6.451
 149MOL C8 5647 6.511 6.052 6.453
 149MOL H11 5648 6.567 6.022 0.023
 149MOL C9 5649 6.520 6.158 6.362
 149MOL C10 5650 6.619 6.277 6.395
 149MOL H12 5651 6.636 6.335 6.303
 149MOL H13 5652 6.715 6.238 6.430
 149MOL C11 5653 6.413 6.140 6.268
 149MOL C12 5654 6.387 6.218 6.157
 149MOL H14 5655 6.447 6.306 6.135
 149MOL C13 5656 6.294 6.167 6.067
 149MOL H15 5657 6.267 6.219 5.976
 149MOL C14 5658 6.235 6.039 6.086
 149MOL H16 5659 6.157 6.008 6.018
 149MOL C15 5660 6.267 5.963 6.199
 149MOL H17 5661 6.211 5.872 6.215
 149MOL C16 5662 6.356 6.019 6.287
 150MOL O1 5663 5.587 6.508 0.206
 150MOL O2 5664 5.582 6.074 6.406
 150MOL N1 5665 5.671 6.312 0.143
 150MOL N2 5666 5.505 6.285 6.443
 150MOL H1 5667 5.432 6.259 6.377
 150MOL N3 5668 5.928 6.507 6.408
 150MOL H2 5669 6.021 6.518 6.447
 150MOL C1 5670 5.512 6.417 6.500
 150MOL H3 5671 5.412 6.440 0.021
 150MOL C2 5672 5.588 6.421 0.119
 150MOL C3 5673 5.747 6.290 0.270
 150MOL H4 5674 5.672 6.291 0.350
 150MOL H5 5675 5.811 6.375 0.295
 150MOL C4 5676 5.814 6.152 0.262
 150MOL H6 5677 5.796 6.096 0.355
 150MOL H7 5678 5.920 6.171 0.242
 150MOL C5 5679 5.755 6.086 0.132
 150MOL H8 5680 5.827 6.034 0.067
 150MOL H9 5681 5.669 6.019 0.150
 150MOL C6 5682 5.702 6.206 0.048
 150MOL H10 5683 5.797 6.240 0.004
 150MOL C7 5684 5.591 6.180 6.464
 150MOL C8 5685 5.806 6.550 6.458
 150MOL H11 5686 5.794 6.620 0.022
 150MOL C9 5687 5.708 6.509 6.367
 150MOL C10 5688 5.557 6.514 6.391
 150MOL H12 5689 5.492 6.506 6.304
 150MOL H13 5690 5.543 6.618 6.423
 150MOL C11 5691 5.776 6.434 6.270
 150MOL C12 5692 5.720 6.371 6.161
 150MOL H14 5693 5.617 6.385 6.128
 150MOL C13 5694 5.809 6.303 6.074
 150MOL H15 5695 5.771 6.246 5.990
 150MOL C14 5696 5.948 6.308 6.106
 150MOL H16 5697 6.017 6.259 6.039
 150MOL C15 5698 5.999 6.367 6.220
 150MOL H17 5699 6.106 6.372 6.239
 150MOL C16 5700 5.909 6.428 6.301
 151MOL O1 5701 6.871 6.259 1.841
 151MOL O2 5702 6.534 6.015 1.503
 151MOL N1 5703 6.753 6.069 1.780
 151MOL N2 5704 6.648 6.205 1.560
 151MOL H1 5705 6.620 6.250 1.474
 151MOL N3 5706 7.034 5.920 1.504
 151MOL H2 5707 7.101 5.845 1.514
 151MOL C1 5708 6.774 6.266 1.628
 151MOL H3 5709 6.760 6.372 1.655
 151MOL C2 5710 6.806 6.197 1.762
 151MOL C3 5711 6.783 5.991 1.901
 151MOL H4 5712 6.742 6.044 1.988
 151MOL H5 5713 6.890 5.975 1.916
 151MOL C4 5714 6.707 5.857 1.873
 151MOL H6 5715 6.645 5.836 1.961
 151MOL H7 5716 6.778 5.780 1.840
 151MOL C5 5717 6.621 5.878 1.745
 151MOL H8 5718 6.637 5.794 1.677
 151MOL H9 5719 6.516 5.906 1.756
 151MOL C6 5720 6.698 5.989 1.674
 151MOL H10 5721 6.771 5.933 1.615
 151MOL C7 5722 6.613 6.072 1.579
 151MOL C8 5723 7.016 6.037 1.585
 151MOL H11 5724 7.046 6.050 1.688
 151MOL C9 5725 6.940 6.127 1.509
 151MOL C10 5726 6.901 6.266 1.546
 151MOL H12 5727 6.889 6.327 1.456
 151MOL H13 5728 6.975 6.317 1.609
 151MOL C11 5729 6.911 6.065 1.379
 151MOL C12 5730 6.833 6.106 1.267
 151MOL H14 5731 6.766 6.189 1.284
 151MOL C13 5732 6.832 6.013 1.159
 151MOL H15 5733 6.753 6.031 1.087
 151MOL C14 5734 6.898 5.887 1.172
 151MOL H16 5735 6.895 5.823 1.083
 151MOL C15 5736 6.965 5.846 1.288
 151MOL H17 5737 7.008 5.747 1.301
 151MOL C16 5738 6.975 5.944 1.383
 152MOL O1 5739 6.198 5.407 1.815
 152MOL O2 5740 6.605 5.264 1.508
 152MOL N1 5741 6.410 5.439 1.760
 152MOL N2 5742 6.383 5.288 1.530
 152MOL H1 5743 6.378 5.210 1.466
 152MOL N3 5744 6.411 5.764 1.539
 152MOL H2 5745 6.430 5.859 1.566
 152MOL C1 5746 6.265 5.349 1.589
 152MOL H3 5747 6.182 5.276 1.589
 152MOL C2 5748 6.284 5.400 1.731
 152MOL C3 5749 6.455 5.497 1.893
 152MOL H4 5750 6.410 5.454 1.983
 152MOL H5 5751 6.432 5.604 1.888
 152MOL C4 5752 6.606 5.490 1.895
 152MOL H6 5753 6.647 5.427 1.975
 152MOL H7 5754 6.645 5.592 1.904
 152MOL C5 5755 6.650 5.430 1.761
 152MOL H8 5756 6.747 5.470 1.728
 152MOL H9 5757 6.666 5.323 1.777
 152MOL C6 5758 6.528 5.439 1.665
 152MOL H10 5759 6.534 5.539 1.620
 152MOL C7 5760 6.513 5.337 1.548
 152MOL C8 5761 6.308 5.672 1.580
 152MOL H11 5762 6.257 5.689 1.674
 152MOL C9 5763 6.292 5.578 1.479
 152MOL C10 5764 6.209 5.453 1.492
 152MOL H12 5765 6.198 5.401 1.396
 152MOL H13 5766 6.106 5.475 1.523
 152MOL C11 5767 6.399 5.600 1.386
 152MOL C12 5768 6.422 5.541 1.260
 152MOL H14 5769 6.376 5.445 1.236
 152MOL C13 5770 6.512 5.597 1.172
 152MOL H15 5771 6.527 5.554 1.073
 152MOL C14 5772 6.582 5.711 1.204
 152MOL H16 5773 6.640 5.770 1.134
 152MOL C15 5774 6.557 5.776 1.331
 152MOL H17 5775 6.622 5.859 1.357
 152MOL C16 5776 6.465 5.716 1.420
 153MOL O1 5777 7.229 5.264 1.822
 153MOL O2 5778 7.183 5.686 1.494
 153MOL N1 5779 7.127 5.456 1.770
 153MOL N2 5780 7.286 5.493 1.551
 153MOL H1 5781 7.357 5.512 1.481
 153MOL N3 5782 6.882 5.297 1.506
 153MOL H2 5783 6.786 5.278 1.532
 153MOL C1 5784 7.289 5.362 1.616
 153MOL H3 5785 7.393 5.353 1.647
 153MOL C2 5786 7.207 5.354 1.742
 153MOL C3 5787 7.082 5.492 1.909
 153MOL H4 5788 7.165 5.500 1.979
 153MOL H5 5789 7.018 5.413 1.951
 153MOL C4 5790 6.993 5.623 1.903
 153MOL H6 5791 7.014 5.703 1.974
 153MOL H7 5792 6.887 5.596 1.893
 153MOL C5 5793 7.052 5.684 1.769
 153MOL H8 5794 6.975 5.749 1.726
 153MOL H9 5795 7.148 5.735 1.789
 153MOL C6 5796 7.091 5.562 1.674
 153MOL H10 5797 6.996 5.533 1.628
 153MOL C7 5798 7.189 5.586 1.561
 153MOL C8 5799 6.999 5.246 1.560
 153MOL H11 5800 6.992 5.198 1.656
 153MOL C9 5801 7.101 5.280 1.479
 153MOL C10 5802 7.242 5.262 1.511
 153MOL H12 5803 7.306 5.257 1.422
 153MOL H13 5804 7.271 5.164 1.550
 153MOL C11 5805 7.049 5.352 1.368
 153MOL C12 5806 7.099 5.415 1.257
 153MOL H14 5807 7.206 5.416 1.239
 153MOL C13 5808 7.016 5.485 1.171
 153MOL H15 5809 7.055 5.555 1.097
 153MOL C14 5810 6.875 5.495 1.190
 153MOL H16 5811 6.814 5.541 1.113
 153MOL C15 5812 6.820 5.429 1.307
 153MOL H17 5813 6.712 5.424 1.320
 153MOL C16 5814 6.912 5.361 1.391
 154MOL O1 5815 5.889 5.513 1.256
 154MOL O2 5816 6.285 5.745 0.982
 154MOL N1 5817 6.024 5.694 1.226
 154MOL N2 5818 6.144 5.575 0.997
 154MOL H1 5819 6.191 5.544 0.913
 154MOL N3 5820 5.750 5.872 0.934
 154MOL H2 5821 5.672 5.934 0.948
 154MOL C1 5822 6.007 5.522 1.042
 154MOL H3 5823 6.021 5.414 1.057
 154MOL C2 5824 5.960 5.577 1.181
 154MOL C3 5825 6.013 5.749 1.359
 154MOL H4 5826 6.047 5.676 1.432
 154MOL H5 5827 5.905 5.755 1.376
 154MOL C4 5828 6.090 5.886 1.356
 154MOL H6 5829 6.139 5.912 1.451
 154MOL H7 5830 6.023 5.967 1.324
 154MOL C5 5831 6.182 5.875 1.235
 154MOL H8 5832 6.204 5.970 1.184
 154MOL H9 5833 6.276 5.829 1.268
 154MOL C6 5834 6.106 5.778 1.142
 154MOL H10 5835 6.025 5.820 1.080
 154MOL C7 5836 6.188 5.704 1.034
 154MOL C8 5837 5.774 5.743 0.990
 154MOL H11 5838 5.735 5.719 1.088
 154MOL C9 5839 5.861 5.674 0.910
 154MOL C10 5840 5.899 5.533 0.940
 154MOL H12 5841 5.936 5.475 0.855
 154MOL H13 5842 5.809 5.478 0.970
 154MOL C11 5843 5.903 5.757 0.805
 154MOL C12 5844 5.979 5.737 0.690
 154MOL H14 5845 6.027 5.642 0.666
 154MOL C13 5846 5.995 5.849 0.606
 154MOL H15 5847 6.065 5.845 0.523
 154MOL C14 5848 5.924 5.967 0.627
 154MOL H16 5849 5.930 6.049 0.555
 154MOL C15 5850 5.836 5.977 0.735
 154MOL H17 5851 5.786 6.073 0.748
 154MOL C16 5852 5.825 5.870 0.823
 155MOL O1 5853 6.602 6.354 1.282
 155MOL O2 5854 6.211 6.517 0.963
 155MOL N1 5855 6.387 6.347 1.218
 155MOL N2 5856 6.434 6.502 0.989
 155MOL H1 5857 6.457 6.581 0.931
 155MOL N3 5858 6.380 6.029 0.932
 155MOL H2 5859 6.355 5.934 0.954
 155MOL C1 5860 6.548 6.436 1.050
 155MOL H3 5861 6.619 6.517 1.072
 155MOL C2 5862 6.519 6.374 1.194
 155MOL C3 5863 6.330 6.291 1.345
 155MOL H4 5864 6.358 6.347 1.435
 155MOL H5 5865 6.357 6.184 1.349
 155MOL C4 5866 6.178 6.280 1.326
 155MOL H6 5867 6.118 6.312 1.412
 155MOL H7 5868 6.152 6.173 1.320
 155MOL C5 5869 6.152 6.364 1.198
 155MOL H8 5870 6.068 6.328 1.137
 155MOL H9 5871 6.135 6.467 1.233
 155MOL C6 5872 6.279 6.352 1.118
 155MOL H10 5873 6.280 6.256 1.065
 155MOL C7 5874 6.303 6.465 1.021
 155MOL C8 5875 6.482 6.100 0.997
 155MOL H11 5876 6.520 6.076 1.096
 155MOL C9 5877 6.510 6.216 0.918
 155MOL C10 5878 6.604 6.330 0.950
 155MOL H12 5879 6.644 6.374 0.858
 155MOL H13 5880 6.692 6.288 1.000
 155MOL C11 5881 6.406 6.218 0.812
 155MOL C12 5882 6.402 6.301 0.700
 155MOL H14 5883 6.470 6.385 0.690
 155MOL C13 5884 6.300 6.272 0.609
 155MOL H15 5885 6.274 6.335 0.525
 155MOL C14 5886 6.231 6.149 0.619
 155MOL H16 5887 6.170 6.118 0.534
 155MOL C15 5888 6.253 6.064 0.729
 155MOL H17 5889 6.206 5.966 0.738
 155MOL C16 5890 6.330 6.107 0.830
 156MOL O1 5891 5.582 6.493 1.286
 156MOL O2 5892 5.594 6.100 0.920
 156MOL N1 5893 5.667 6.296 1.219
 156MOL N2 5894 5.511 6.287 0.983
 156MOL H1 5895 5.444 6.263 0.910
 156MOL N3 5896 5.928 6.507 0.967
 156MOL H2 5897 6.021 6.524 1.002
 156MOL C1 5898 5.509 6.415 1.061
 156MOL H3 5899 5.402 6.434 1.080
 156MOL C2 5900 5.588 6.409 1.197
 156MOL C3 5901 5.721 6.267 1.349
 156MOL H4 5902 5.644 6.255 1.426
 156MOL H5 5903 5.784 6.352 1.377
 156MOL C4 5904 5.801 6.137 1.318
 156MOL H6 5905 5.812 6.070 1.404
 156MOL H7 5906 5.900 6.165 1.279
 156MOL C5 5907 5.740 6.079 1.190
 156MOL H8 5908 5.807 6.010 1.136
 156MOL H9 5909 5.649 6.021 1.209
 156MOL C6 5910 5.709 6.209 1.115
 156MOL H10 5911 5.802 6.248 1.069
 156MOL C7 5912 5.606 6.195 0.996
 156MOL C8 5913 5.807 6.548 1.028
 156MOL H11 5914 5.803 6.606 1.119
 156MOL C9 5915 5.705 6.509 0.939
 156MOL C10 5916 5.565 6.533 0.974
 156MOL H12 5917 5.505 6.537 0.883
 156MOL H13 5918 5.560 6.629 1.027
 156MOL C11 5919 5.765 6.438 0.835
 156MOL C12 5920 5.715 6.373 0.717
 156MOL H14 5921 5.606 6.372 0.708
 156MOL C13 5922 5.800 6.311 0.633
 156MOL H15 5923 5.754 6.248 0.557
 156MOL C14 5924 5.935 6.320 0.653
 156MOL H16 5925 5.997 6.277 0.575
 156MOL C15 5926 5.990 6.381 0.761
 156MOL H17 5927 6.097 6.390 0.772
 156MOL C16 5928 5.900 6.440 0.852
 157MOL O1 5929 6.851 6.287 2.958
 157MOL O2 5930 6.557 6.028 2.597
 157MOL N1 5931 6.770 6.088 2.883
 157MOL N2 5932 6.668 6.211 2.657
 157MOL H1 5933 6.627 6.259 2.578
 157MOL N3 5934 7.101 5.962 2.633
 157MOL H2 5935 7.172 5.894 2.654
 157MOL C1 5936 6.782 6.278 2.729
 157MOL H3 5937 6.751 6.382 2.745
 157MOL C2 5938 6.807 6.218 2.866
 157MOL C3 5939 6.785 6.013 3.007
 157MOL H4 5940 6.752 6.083 3.085
 157MOL H5 5941 6.888 5.980 3.023
 157MOL C4 5942 6.701 5.889 2.990
 157MOL H6 5943 6.626 5.887 3.070
 157MOL H7 5944 6.770 5.806 3.008
 157MOL C5 5945 6.646 5.893 2.855
 157MOL H8 5946 6.656 5.795 2.807
 157MOL H9 5947 6.538 5.915 2.863
 157MOL C6 5948 6.719 5.998 2.778
 157MOL H10 5949 6.799 5.948 2.723
 157MOL C7 5950 6.638 6.077 2.672
 157MOL C8 5951 7.071 6.085 2.692
 157MOL H11 5952 7.130 6.126 2.773
 157MOL C9 5953 6.970 6.150 2.613
 157MOL C10 5954 6.908 6.287 2.641
 157MOL H12 5955 6.894 6.339 2.545
 157MOL H13 5956 6.979 6.351 2.694
 157MOL C11 5957 6.942 6.059 2.498
 157MOL C12 5958 6.851 6.066 2.394
 157MOL H14 5959 6.791 6.156 2.383
 157MOL C13 5960 6.850 5.960 2.305
 157MOL H15 5961 6.777 5.962 2.224
 157MOL C14 5962 6.944 5.850 2.323
 157MOL H16 5963 6.940 5.765 2.255
 157MOL C15 5964 7.028 5.841 2.433
 157MOL H17 5965 7.105 5.765 2.442
 157MOL C16 5966 7.022 5.951 2.520
 158MOL O1 5967 6.236 5.464 2.900
 158MOL O2 5968 6.610 5.281 2.566
 158MOL N1 5969 6.445 5.475 2.823
 158MOL N2 5970 6.393 5.310 2.607
 158MOL H1 5971 6.379 5.228 2.549
 158MOL N3 5972 6.429 5.798 2.556
 158MOL H2 5973 6.469 5.885 2.589
 158MOL C1 5974 6.275 5.375 2.677
 158MOL H3 5975 6.191 5.305 2.683
 158MOL C2 5976 6.315 5.442 2.811
 158MOL C3 5977 6.497 5.526 2.947
 158MOL H4 5978 6.458 5.468 3.031
 158MOL H5 5979 6.474 5.634 2.952
 158MOL C4 5980 6.648 5.505 2.945
 158MOL H6 5981 6.682 5.441 3.029
 158MOL H7 5982 6.692 5.604 2.960
 158MOL C5 5983 6.684 5.444 2.810
 158MOL H8 5984 6.763 5.505 2.764
 158MOL H9 5985 6.732 5.348 2.833
 158MOL C6 5986 6.554 5.455 2.730
 158MOL H10 5987 6.550 5.542 2.663
 158MOL C7 5988 6.522 5.341 2.628
 158MOL C8 5989 6.337 5.718 2.621
 158MOL H11 5990 6.295 5.733 2.720
 158MOL C9 5991 6.323 5.602 2.545
 158MOL C10 5992 6.224 5.489 2.589
 158MOL H12 5993 6.189 5.440 2.497
 158MOL H13 5994 6.131 5.531 2.630
 158MOL C11 5995 6.407 5.611 2.430
 158MOL C12 5996 6.428 5.528 2.322
 158MOL H14 5997 6.378 5.432 2.314
 158MOL C13 5998 6.520 5.572 2.225
 158MOL H15 5999 6.531 5.515 2.133
 158MOL C14 6000 6.584 5.696 2.237
 158MOL H16 6001 6.660 5.718 2.163
 158MOL C15 6002 6.560 5.777 2.348
 158MOL H17 6003 6.612 5.869 2.371
 158MOL C16 6004 6.471 5.730 2.442
 159MOL O1 6005 7.246 5.271 2.927
 159MOL O2 6006 7.249 5.731 2.654
 159MOL N1 6007 7.166 5.480 2.902
 159MOL N2 6008 7.318 5.520 2.670
 159MOL H1 6009 7.392 5.539 2.602
 159MOL N3 6010 6.890 5.282 2.579
 159MOL H2 6011 6.794 5.258 2.601
 159MOL C1 6012 7.315 5.380 2.724
 159MOL H3 6013 7.419 5.353 2.747
 159MOL C2 6014 7.244 5.372 2.863
 159MOL C3 6015 7.065 5.464 3.004
 159MOL H4 6016 7.116 5.436 3.097
 159MOL H5 6017 6.989 5.389 2.984
 159MOL C4 6018 7.010 5.611 3.012
 159MOL H6 6019 7.067 5.659 3.092
 159MOL H7 6020 6.903 5.617 3.035
 159MOL C5 6021 7.033 5.683 2.883
 159MOL H8 6022 6.943 5.697 2.822
 159MOL H9 6023 7.082 5.780 2.896
 159MOL C6 6024 7.117 5.575 2.800
 159MOL H10 6025 7.042 5.522 2.741
 159MOL C7 6026 7.233 5.619 2.706
 159MOL C8 6027 7.006 5.258 2.660
 159MOL H11 6028 7.004 5.193 2.746
 159MOL C9 6029 7.114 5.309 2.584
 159MOL C10 6030 7.252 5.276 2.628
 159MOL H12 6031 7.310 5.263 2.536
 159MOL H13 6032 7.246 5.181 2.682
 159MOL C11 6033 7.055 5.370 2.461
 159MOL C12 6034 7.115 5.433 2.352
 159MOL H14 6035 7.223 5.434 2.343
 159MOL C13 6036 7.027 5.498 2.260
 159MOL H15 6037 7.070 5.550 2.175
 159MOL C14 6038 6.887 5.484 2.270
 159MOL H16 6039 6.825 5.531 2.194
 159MOL C15 6040 6.836 5.410 2.382
 159MOL H17 6041 6.730 5.396 2.399
 159MOL C16 6042 6.922 5.362 2.473
 160MOL O1 6043 5.916 5.506 2.351
 160MOL O2 6044 6.249 5.730 2.003
 160MOL N1 6045 6.038 5.693 2.283
 160MOL N2 6046 6.109 5.561 2.050
 160MOL H1 6047 6.161 5.513 1.977
 160MOL N3 6048 5.734 5.848 2.050
 160MOL H2 6049 5.665 5.915 2.080
 160MOL C1 6050 6.005 5.498 2.131
 160MOL H3 6051 6.039 5.396 2.153
 160MOL C2 6052 5.983 5.566 2.266
 160MOL C3 6053 6.034 5.772 2.405
 160MOL H4 6054 6.075 5.709 2.485
 160MOL H5 6055 5.933 5.805 2.431
 160MOL C4 6056 6.131 5.888 2.383
 160MOL H6 6057 6.200 5.874 2.467
 160MOL H7 6058 6.071 5.979 2.395
 160MOL C5 6059 6.195 5.869 2.246
 160MOL H8 6060 6.182 5.965 2.194
 160MOL H9 6061 6.301 5.842 2.239
 160MOL C6 6062 6.091 5.777 2.178
 160MOL H10 6063 6.005 5.828 2.132
 160MOL C7 6064 6.157 5.692 2.070
 160MOL C8 6065 5.751 5.720 2.106
 160MOL H11 6066 5.716 5.695 2.205
 160MOL C9 6067 5.830 5.648 2.020
 160MOL C10 6068 5.872 5.500 2.047
 160MOL H12 6069 5.883 5.443 1.954
 160MOL H13 6070 5.790 5.453 2.102
 160MOL C11 6071 5.864 5.733 1.913
 160MOL C12 6072 5.945 5.714 1.799
 160MOL H14 6073 6.001 5.621 1.788
 160MOL C13 6074 5.966 5.822 1.710
 160MOL H15 6075 6.030 5.805 1.624
 160MOL C14 6076 5.916 5.954 1.744
 160MOL H16 6077 5.943 6.043 1.688
 160MOL C15 6078 5.836 5.967 1.858
 160MOL H17 6079 5.807 6.066 1.891
 160MOL C16 6080 5.811 5.857 1.939
 161MOL O1 6081 6.597 6.339 2.417
 161MOL O2 6082 6.233 6.519 2.080
 161MOL N1 6083 6.380 6.322 2.347
 161MOL N2 6084 6.448 6.475 2.110
 161MOL H1 6085 6.466 6.559 2.056
 161MOL N3 6086 6.423 6.006 2.042
 161MOL H2 6087 6.404 5.910 2.067
 161MOL C1 6088 6.556 6.404 2.186
 161MOL H3 6089 6.636 6.474 2.212
 161MOL C2 6090 6.517 6.346 2.326
 161MOL C3 6091 6.316 6.283 2.469
 161MOL H4 6092 6.338 6.359 2.544
 161MOL H5 6093 6.356 6.189 2.509
 161MOL C4 6094 6.162 6.287 2.436
 161MOL H6 6095 6.102 6.332 2.516
 161MOL H7 6096 6.131 6.182 2.430
 161MOL C5 6097 6.142 6.356 2.306
 161MOL H8 6098 6.061 6.304 2.254
 161MOL H9 6099 6.116 6.459 2.332
 161MOL C6 6100 6.282 6.341 2.233
 161MOL H10 6101 6.292 6.245 2.181
 161MOL C7 6102 6.316 6.452 2.132
 161MOL C8 6103 6.519 6.080 2.111
 161MOL H11 6104 6.563 6.045 2.203
 161MOL C9 6105 6.536 6.200 2.044
 161MOL C10 6106 6.631 6.304 2.092
 161MOL H12 6107 6.679 6.355 2.007
 161MOL H13 6108 6.710 6.259 2.153
 161MOL C11 6109 6.447 6.193 1.931
 161MOL C12 6110 6.436 6.279 1.820
 161MOL H14 6111 6.502 6.365 1.812
 161MOL C13 6112 6.340 6.247 1.721
 161MOL H15 6113 6.344 6.309 1.631
 161MOL C14 6114 6.257 6.133 1.740
 161MOL H16 6115 6.181 6.114 1.665
 161MOL C15 6116 6.272 6.045 1.852
 161MOL H17 6117 6.218 5.950 1.853
 161MOL C16 6118 6.370 6.079 1.944
 162MOL O1 6119 5.559 6.487 2.392
 162MOL O2 6120 5.567 6.069 2.060
 162MOL N1 6121 5.672 6.299 2.317
 162MOL N2 6122 5.499 6.268 2.108
 162MOL H1 6123 5.432 6.246 2.036
 162MOL N3 6124 5.939 6.489 2.075
 162MOL H2 6125 6.033 6.509 2.105
 162MOL C1 6126 5.501 6.409 2.171
 162MOL H3 6127 5.400 6.441 2.199
 162MOL C2 6128 5.581 6.407 2.303
 162MOL C3 6129 5.724 6.252 2.444
 162MOL H4 6130 5.636 6.233 2.506
 162MOL H5 6131 5.786 6.333 2.483
 162MOL C4 6132 5.810 6.127 2.417
 162MOL H6 6133 5.809 6.058 2.503
 162MOL H7 6134 5.912 6.158 2.393
 162MOL C5 6135 5.760 6.070 2.289
 162MOL H8 6136 5.842 6.024 2.232
 162MOL H9 6137 5.677 6.004 2.317
 162MOL C6 6138 5.705 6.193 2.217
 162MOL H10 6139 5.784 6.243 2.160
 162MOL C7 6140 5.591 6.170 2.119
 162MOL C8 6141 5.814 6.538 2.132
 162MOL H11 6142 5.813 6.597 2.222
 162MOL C9 6143 5.712 6.495 2.049
 162MOL C10 6144 5.566 6.514 2.080
 162MOL H12 6145 5.519 6.517 1.980
 162MOL H13 6146 5.552 6.609 2.133
 162MOL C11 6147 5.780 6.433 1.932
 162MOL C12 6148 5.727 6.384 1.810
 162MOL H14 6149 5.621 6.402 1.794
 162MOL C13 6150 5.810 6.318 1.715
 162MOL H15 6151 5.771 6.287 1.619
 162MOL C14 6152 5.950 6.306 1.752
 162MOL H16 6153 6.018 6.261 1.681
 162MOL C15 6154 6.002 6.358 1.869
 162MOL H17 6155 6.107 6.344 1.892
 162MOL C16 6156 5.914 6.418 1.962
 163MOL O1 6157 6.868 6.294 4.004
 163MOL O2 6158 6.541 6.027 3.708
 163MOL N1 6159 6.795 6.085 3.952
 163MOL N2 6160 6.691 6.187 3.708
 163MOL H1 6161 6.631 6.231 3.640
 163MOL N3 6162 7.077 5.911 3.714
 163MOL H2 6163 7.138 5.840 3.750
 163MOL C1 6164 6.806 6.256 3.769
 163MOL H3 6165 6.792 6.365 3.775
 163MOL C2 6166 6.826 6.215 3.919
 163MOL C3 6167 6.834 6.011 4.070
 163MOL H4 6168 6.808 6.078 4.153
 163MOL H5 6169 6.942 5.990 4.070
 163MOL C4 6170 6.755 5.881 4.064
 163MOL H6 6171 6.691 5.870 4.153
 163MOL H7 6172 6.829 5.801 4.067
 163MOL C5 6173 6.654 5.890 3.951
 163MOL H8 6174 6.645 5.803 3.885
 163MOL H9 6175 6.558 5.936 3.978
 163MOL C6 6176 6.727 5.996 3.862
 163MOL H10 6177 6.804 5.945 3.803
 163MOL C7 6178 6.644 6.068 3.752
 163MOL C8 6179 7.051 6.039 3.759
 163MOL H11 6180 7.099 6.080 3.847
 163MOL C9 6181 6.982 6.106 3.665
 163MOL C10 6182 6.930 6.244 3.687
 163MOL H12 6183 6.912 6.289 3.588
 163MOL H13 6184 7.016 6.302 3.725
 163MOL C11 6185 6.952 6.017 3.557
 163MOL C12 6186 6.869 6.040 3.449
 163MOL H14 6187 6.816 6.133 3.432
 163MOL C13 6188 6.878 5.942 3.349
 163MOL H15 6189 6.827 5.950 3.254
 163MOL C14 6190 6.951 5.820 3.369
 163MOL H16 6191 6.970 5.746 3.292
 163MOL C15 6192 7.019 5.795 3.494
 163MOL H17 6193 7.068 5.700 3.513
 163MOL C16 6194 7.015 5.901 3.586
 164MOL O1 6195 6.252 5.457 3.983
 164MOL O2 6196 6.607 5.248 3.644
 164MOL N1 6197 6.467 5.455 3.900
 164MOL N2 6198 6.388 5.280 3.694
 164MOL H1 6199 6.353 5.223 3.617
 164MOL N3 6200 6.423 5.789 3.660
 164MOL H2 6201 6.455 5.878 3.696
 164MOL C1 6202 6.281 5.360 3.762
 164MOL H3 6203 6.195 5.299 3.792
 164MOL C2 6204 6.331 5.432 3.891
 164MOL C3 6205 6.536 5.488 4.026
 164MOL H4 6206 6.517 5.410 4.100
 164MOL H5 6207 6.490 5.582 4.060
 164MOL C4 6208 6.682 5.495 3.996
 164MOL H6 6209 6.745 5.464 4.080
 164MOL H7 6210 6.714 5.598 3.974
 164MOL C5 6211 6.697 5.411 3.867
 164MOL H8 6212 6.778 5.454 3.806
 164MOL H9 6213 6.727 5.310 3.896
 164MOL C6 6214 6.564 5.426 3.794
 164MOL H10 6215 6.565 5.520 3.738
 164MOL C7 6216 6.521 5.310 3.701
 164MOL C8 6217 6.328 5.703 3.714
 164MOL H11 6218 6.282 5.708 3.811
 164MOL C9 6219 6.319 5.590 3.633
 164MOL C10 6220 6.231 5.468 3.663
 164MOL H12 6221 6.209 5.420 3.567
 164MOL H13 6222 6.133 5.505 3.696
 164MOL C11 6223 6.403 5.609 3.520
 164MOL C12 6224 6.428 5.543 3.403
 164MOL H14 6225 6.378 5.452 3.373
 164MOL C13 6226 6.532 5.594 3.315
 164MOL H15 6227 6.554 5.543 3.222
 164MOL C14 6228 6.598 5.716 3.343
 164MOL H16 6229 6.670 5.751 3.270
 164MOL C15 6230 6.562 5.784 3.460
 164MOL H17 6231 6.607 5.876 3.495
 164MOL C16 6232 6.476 5.727 3.550
 165MOL O1 6233 7.277 5.264 4.033
 165MOL O2 6234 7.249 5.678 3.691
 165MOL N1 6235 7.171 5.456 3.968
 165MOL N2 6236 7.349 5.487 3.747
 165MOL H1 6237 7.416 5.501 3.672
 165MOL N3 6238 6.922 5.262 3.717
 165MOL H2 6239 6.826 5.233 3.729
 165MOL C1 6240 7.349 5.357 3.821
 165MOL H3 6241 7.452 5.340 3.855
 165MOL C2 6242 7.264 5.354 3.951
 165MOL C3 6243 7.108 5.493 4.091
 165MOL H4 6244 7.177 5.535 4.166
 165MOL H5 6245 7.049 5.412 4.134
 165MOL C4 6246 7.017 5.609 4.057
 165MOL H6 6247 7.012 5.683 4.137
 165MOL H7 6248 6.913 5.574 4.047
 165MOL C5 6249 7.073 5.665 3.927
 165MOL H8 6250 6.986 5.691 3.865
 165MOL H9 6251 7.144 5.745 3.950
 165MOL C6 6252 7.135 5.545 3.858
 165MOL H10 6253 7.050 5.505 3.802
 165MOL C7 6254 7.247 5.577 3.759
 165MOL C8 6255 7.043 5.222 3.780
 165MOL H11 6256 7.051 5.157 3.866
 165MOL C9 6257 7.145 5.269 3.701
 165MOL C10 6258 7.289 5.243 3.734
 165MOL H12 6259 7.352 5.223 3.646
 165MOL H13 6260 7.299 5.152 3.794
 165MOL C11 6261 7.081 5.344 3.593
 165MOL C12 6262 7.135 5.409 3.483
 165MOL H14 6263 7.243 5.416 3.469
 165MOL C13 6264 7.049 5.467 3.389
 165MOL H15 6265 7.086 5.520 3.302
 165MOL C14 6266 6.908 5.461 3.405
 165MOL H16 6267 6.835 5.493 3.331
 165MOL C15 6268 6.853 5.389 3.514
 165MOL H17 6269 6.746 5.381 3.533
 165MOL C16 6270 6.945 5.332 3.605
 166MOL O1 6271 5.951 5.477 3.411
 166MOL O2 6272 6.299 5.771 3.128
 166MOL N1 6273 6.050 5.684 3.381
 166MOL N2 6274 6.163 5.589 3.145
 166MOL H1 6275 6.197 5.556 3.055
 166MOL N3 6276 5.751 5.853 3.152
 166MOL H2 6277 5.690 5.921 3.194
 166MOL C1 6278 6.051 5.519 3.200
 166MOL H3 6279 6.071 5.412 3.196
 166MOL C2 6280 6.015 5.557 3.342
 166MOL C3 6281 6.021 5.751 3.505
 166MOL H4 6282 6.078 5.693 3.579
 166MOL H5 6283 5.913 5.755 3.524
 166MOL C4 6284 6.088 5.890 3.499
 166MOL H6 6285 6.146 5.896 3.591
 166MOL H7 6286 6.011 5.969 3.491
 166MOL C5 6287 6.183 5.876 3.379
 166MOL H8 6288 6.193 5.970 3.323
 166MOL H9 6289 6.279 5.826 3.397
 166MOL C6 6290 6.113 5.781 3.289
 166MOL H10 6291 6.036 5.841 3.239
 166MOL C7 6292 6.205 5.714 3.185
 166MOL C8 6293 5.782 5.721 3.199
 166MOL H11 6294 5.747 5.685 3.295
 166MOL C9 6295 5.866 5.664 3.103
 166MOL C10 6296 5.924 5.528 3.115
 166MOL H12 6297 5.945 5.493 3.013
 166MOL H13 6298 5.852 5.458 3.159
 166MOL C11 6299 5.888 5.755 2.999
 166MOL C12 6300 5.957 5.744 2.880
 166MOL H14 6301 6.008 5.650 2.860
 166MOL C13 6302 5.949 5.842 2.785
 166MOL H15 6303 5.997 5.825 2.689
 166MOL C14 6304 5.874 5.957 2.815
 166MOL H16 6305 5.855 6.035 2.743
 166MOL C15 6306 5.805 5.967 2.940
 166MOL H17 6307 5.741 6.049 2.970
 166MOL C16 6308 5.821 5.865 3.035
 167MOL O1 6309 6.589 6.358 3.470
 167MOL O2 6310 6.193 6.499 3.157
 167MOL N1 6311 6.378 6.326 3.412
 167MOL N2 6312 6.410 6.497 3.189
 167MOL H1 6313 6.417 6.548 3.102
 167MOL N3 6314 6.411 6.022 3.156
 167MOL H2 6315 6.390 5.930 3.192
 167MOL C1 6316 6.532 6.437 3.248
 167MOL H3 6317 6.599 6.522 3.267
 167MOL C2 6318 6.503 6.377 3.390
 167MOL C3 6319 6.343 6.261 3.537
 167MOL H4 6320 6.375 6.326 3.619
 167MOL H5 6321 6.391 6.163 3.548
 167MOL C4 6322 6.193 6.248 3.535
 167MOL H6 6323 6.154 6.303 3.621
 167MOL H7 6324 6.157 6.145 3.530
 167MOL C5 6325 6.147 6.326 3.407
 167MOL H8 6326 6.056 6.285 3.361
 167MOL H9 6327 6.135 6.432 3.433
 167MOL C6 6328 6.271 6.333 3.316
 167MOL H10 6329 6.274 6.241 3.257
 167MOL C7 6330 6.286 6.446 3.212
 167MOL C8 6331 6.511 6.108 3.207
 167MOL H11 6332 6.573 6.075 3.289
 167MOL C9 6333 6.508 6.225 3.125
 167MOL C10 6334 6.595 6.341 3.140
 167MOL H12 6335 6.603 6.389 3.041
 167MOL H13 6336 6.696 6.308 3.168
 167MOL C11 6337 6.414 6.203 3.023
 167MOL C12 6338 6.376 6.284 2.917
 167MOL H14 6339 6.438 6.371 2.898
 167MOL C13 6340 6.269 6.235 2.837
 167MOL H15 6341 6.238 6.288 2.747
 167MOL C14 6342 6.203 6.108 2.864
 167MOL H16 6343 6.128 6.063 2.801
 167MOL C15 6344 6.246 6.034 2.971
 167MOL H17 6345 6.207 5.936 2.994
 167MOL C16 6346 6.350 6.081 3.049
 168MOL O1 6347 5.551 6.504 3.487
 168MOL O2 6348 5.566 6.080 3.165
 168MOL N1 6349 5.667 6.320 3.408
 168MOL N2 6350 5.487 6.285 3.199
 168MOL H1 6351 5.427 6.270 3.118
 168MOL N3 6352 5.922 6.487 3.160
 168MOL H2 6353 6.018 6.481 3.192
 168MOL C1 6354 5.489 6.423 3.264
 168MOL H3 6355 5.387 6.459 3.283
 168MOL C2 6356 5.565 6.420 3.399
 168MOL C3 6357 5.751 6.301 3.522
 168MOL H4 6358 5.692 6.312 3.613
 168MOL H5 6359 5.834 6.373 3.518
 168MOL C4 6360 5.807 6.157 3.519
 168MOL H6 6361 5.768 6.085 3.592
 168MOL H7 6362 5.915 6.175 3.525
 168MOL C5 6363 5.757 6.108 3.381
 168MOL H8 6364 5.844 6.063 3.332
 168MOL H9 6365 5.688 6.023 3.395
 168MOL C6 6366 5.697 6.229 3.299
 168MOL H10 6367 5.769 6.272 3.228
 168MOL C7 6368 5.579 6.188 3.216
 168MOL C8 6369 5.808 6.547 3.213
 168MOL H11 6370 5.815 6.600 3.307
 168MOL C9 6371 5.698 6.503 3.134
 168MOL C10 6372 5.552 6.526 3.172
 168MOL H12 6373 5.501 6.543 3.076
 168MOL H13 6374 5.546 6.623 3.223
 168MOL C11 6375 5.751 6.424 3.029
 168MOL C12 6376 5.688 6.366 2.920
 168MOL H14 6377 5.580 6.361 2.905
 168MOL C13 6378 5.769 6.313 2.820
 168MOL H15 6379 5.726 6.269 2.731
 168MOL C14 6380 5.907 6.334 2.826
 168MOL H16 6381 5.966 6.298 2.743
 168MOL C15 6382 5.966 6.383 2.943
 168MOL H17 6383 6.072 6.408 2.944
 168MOL C16 6384 5.885 6.423 3.044
 169MOL O1 6385 6.864 6.281 5.071
 169MOL O2 6386 6.545 5.998 4.736
 169MOL N1 6387 6.758 6.079 5.009
 169MOL N2 6388 6.660 6.191 4.775
 169MOL H1 6389 6.617 6.230 4.692
 169MOL N3 6390 7.070 5.923 4.760
 169MOL H2 6391 7.128 5.846 4.791
 169MOL C1 6392 6.769 6.266 4.850
 169MOL H3 6393 6.745 6.372 4.865
 169MOL C2 6394 6.811 6.205 4.986
 169MOL C3 6395 6.790 6.007 5.130
 169MOL H4 6396 6.785 6.072 5.219
 169MOL H5 6397 6.895 5.976 5.119
 169MOL C4 6398 6.703 5.878 5.137
 169MOL H6 6399 6.643 5.875 5.228
 169MOL H7 6400 6.769 5.790 5.136
 169MOL C5 6401 6.622 5.886 5.011
 169MOL H8 6402 6.625 5.786 4.965
 169MOL H9 6403 6.520 5.923 5.025
 169MOL C6 6404 6.699 5.985 4.914
 169MOL H10 6405 6.778 5.935 4.856
 169MOL C7 6406 6.629 6.060 4.798
 169MOL C8 6407 7.035 6.048 4.820
 169MOL H11 6408 7.069 6.079 4.918
 169MOL C9 6409 6.950 6.120 4.737
 169MOL C10 6410 6.896 6.261 4.769
 169MOL H12 6411 6.868 6.308 4.674
 169MOL H13 6412 6.973 6.333 4.800
 169MOL C11 6413 6.944 6.044 4.617
 169MOL C12 6414 6.861 6.063 4.506
 169MOL H14 6415 6.786 6.142 4.506
 169MOL C13 6416 6.839 5.956 4.416
 169MOL H15 6417 6.756 5.960 4.345
 169MOL C14 6418 6.918 5.838 4.430
 169MOL H16 6419 6.902 5.749 4.371
 169MOL C15 6420 6.998 5.819 4.542
 169MOL H17 6421 7.058 5.729 4.555
 169MOL C16 6422 7.010 5.925 4.636
 170MOL O1 6423 6.202 5.429 5.087
 170MOL O2 6424 6.595 5.254 4.770
 170MOL N1 6425 6.417 5.445 5.026
 170MOL N2 6426 6.376 5.296 4.786
 170MOL H1 6427 6.362 5.252 4.696
 170MOL N3 6428 6.416 5.758 4.750
 170MOL H2 6429 6.449 5.851 4.772
 170MOL C1 6430 6.262 5.352 4.855
 170MOL H3 6431 6.198 5.264 4.867
 170MOL C2 6432 6.288 5.412 5.000
 170MOL C3 6433 6.466 5.506 5.149
 170MOL H4 6434 6.415 5.464 5.237
 170MOL H5 6435 6.437 5.612 5.155
 170MOL C4 6436 6.627 5.493 5.150
 170MOL H6 6437 6.673 5.442 5.236
 170MOL H7 6438 6.671 5.593 5.153
 170MOL C5 6439 6.660 5.416 5.016
 170MOL H8 6440 6.734 5.470 4.957
 170MOL H9 6441 6.688 5.311 5.034
 170MOL C6 6442 6.536 5.419 4.936
 170MOL H10 6443 6.541 5.517 4.886
 170MOL C7 6444 6.505 5.313 4.825
 170MOL C8 6445 6.323 5.673 4.817
 170MOL H11 6446 6.287 5.702 4.915
 170MOL C9 6447 6.294 5.570 4.729
 170MOL C10 6448 6.196 5.463 4.765
 170MOL H12 6449 6.166 5.412 4.673
 170MOL H13 6450 6.110 5.506 4.817
 170MOL C11 6451 6.378 5.586 4.615
 170MOL C12 6452 6.398 5.503 4.510
 170MOL H14 6453 6.348 5.407 4.505
 170MOL C13 6454 6.493 5.541 4.410
 170MOL H15 6455 6.501 5.478 4.322
 170MOL C14 6456 6.571 5.659 4.424
 170MOL H16 6457 6.638 5.681 4.342
 170MOL C15 6458 6.545 5.745 4.533
 170MOL H17 6459 6.593 5.842 4.543
 170MOL C16 6460 6.456 5.701 4.633
 171MOL O1 6461 7.248 5.277 5.072
 171MOL O2 6462 7.224 5.687 4.748
 171MOL N1 6463 7.144 5.476 5.016
 171MOL N2 6464 7.294 5.478 4.781
 171MOL H1 6465 7.359 5.493 4.705
 171MOL N3 6466 6.868 5.276 4.746
 171MOL H2 6467 6.772 5.262 4.772
 171MOL C1 6468 7.298 5.347 4.853
 171MOL H3 6469 7.402 5.319 4.871
 171MOL C2 6470 7.223 5.364 4.990
 171MOL C3 6471 7.078 5.507 5.143
 171MOL H4 6472 7.149 5.523 5.225
 171MOL H5 6473 7.003 5.427 5.153
 171MOL C4 6474 7.000 5.640 5.121
 171MOL H6 6475 7.009 5.719 5.196
 171MOL H7 6476 6.892 5.622 5.122
 171MOL C5 6477 7.039 5.683 4.980
 171MOL H8 6478 6.952 5.719 4.924
 171MOL H9 6479 7.116 5.761 4.992
 171MOL C6 6480 7.093 5.559 4.909
 171MOL H10 6481 7.018 5.513 4.844
 171MOL C7 6482 7.208 5.581 4.801
 171MOL C8 6483 6.987 5.233 4.814
 171MOL H11 6484 6.988 5.184 4.910
 171MOL C9 6485 7.100 5.249 4.728
 171MOL C10 6486 7.240 5.227 4.774
 171MOL H12 6487 7.308 5.224 4.688
 171MOL H13 6488 7.265 5.132 4.822
 171MOL C11 6489 7.044 5.323 4.613
 171MOL C12 6490 7.106 5.389 4.508
 171MOL H14 6491 7.214 5.391 4.496
 171MOL C13 6492 7.028 5.472 4.430
 171MOL H15 6493 7.067 5.538 4.354
 171MOL C14 6494 6.888 5.473 4.444
 171MOL H16 6495 6.837 5.538 4.374
 171MOL C15 6496 6.823 5.416 4.559
 171MOL H17 6497 6.717 5.420 4.585
 171MOL C16 6498 6.907 5.339 4.633
 172MOL O1 6499 5.952 5.480 4.555
 172MOL O2 6500 6.317 5.705 4.218
 172MOL N1 6501 6.081 5.663 4.493
 172MOL N2 6502 6.169 5.538 4.254
 172MOL H1 6503 6.213 5.492 4.175
 172MOL N3 6504 5.772 5.817 4.231
 172MOL H2 6505 5.710 5.890 4.267
 172MOL C1 6506 6.058 5.477 4.327
 172MOL H3 6507 6.083 5.372 4.348
 172MOL C2 6508 6.024 5.538 4.470
 172MOL C3 6509 6.040 5.748 4.607
 172MOL H4 6510 6.073 5.699 4.699
 172MOL H5 6511 5.931 5.763 4.601
 172MOL C4 6512 6.111 5.883 4.580
 172MOL H6 6513 6.170 5.924 4.663
 172MOL H7 6514 6.037 5.962 4.558
 172MOL C5 6515 6.194 5.872 4.445
 172MOL H8 6516 6.194 5.968 4.392
 172MOL H9 6517 6.297 5.855 4.480
 172MOL C6 6518 6.132 5.750 4.377
 172MOL H10 6519 6.053 5.793 4.314
 172MOL C7 6520 6.220 5.663 4.283
 172MOL C8 6521 5.809 5.693 4.299
 172MOL H11 6522 5.777 5.658 4.395
 172MOL C9 6523 5.889 5.622 4.208
 172MOL C10 6524 5.939 5.484 4.228
 172MOL H12 6525 5.966 5.437 4.133
 172MOL H13 6526 5.850 5.429 4.262
 172MOL C11 6527 5.902 5.700 4.092
 172MOL C12 6528 5.974 5.678 3.972
 172MOL H14 6529 6.014 5.579 3.953
 172MOL C13 6530 5.969 5.784 3.871
 172MOL H15 6531 6.017 5.757 3.778
 172MOL C14 6532 5.893 5.897 3.895
 172MOL H16 6533 5.892 5.982 3.826
 172MOL C15 6534 5.820 5.914 4.012
 172MOL H17 6535 5.765 6.005 4.036
 172MOL C16 6536 5.829 5.815 4.111
 173MOL O1 6537 6.603 6.325 4.527
 173MOL O2 6538 6.224 6.503 4.192
 173MOL N1 6539 6.385 6.323 4.461
 173MOL N2 6540 6.443 6.454 4.217
 173MOL H1 6541 6.475 6.508 4.138
 173MOL N3 6542 6.407 5.972 4.198
 173MOL H2 6543 6.388 5.876 4.224
 173MOL C1 6544 6.554 6.393 4.297
 173MOL H3 6545 6.639 6.462 4.306
 173MOL C2 6546 6.519 6.344 4.440
 173MOL C3 6547 6.332 6.269 4.582
 173MOL H4 6548 6.366 6.321 4.672
 173MOL H5 6549 6.376 6.169 4.593
 173MOL C4 6550 6.181 6.273 4.580
 173MOL H6 6551 6.136 6.327 4.664
 173MOL H7 6552 6.149 6.168 4.575
 173MOL C5 6553 6.150 6.340 4.446
 173MOL H8 6554 6.070 6.300 4.382
 173MOL H9 6555 6.130 6.446 4.469
 173MOL C6 6556 6.275 6.334 4.355
 173MOL H10 6557 6.278 6.232 4.315
 173MOL C7 6558 6.309 6.437 4.247
 173MOL C8 6559 6.494 6.062 4.258
 173MOL H11 6560 6.540 6.040 4.354
 173MOL C9 6561 6.509 6.164 4.175
 173MOL C10 6562 6.603 6.273 4.214
 173MOL H12 6563 6.634 6.309 4.115
 173MOL H13 6564 6.694 6.231 4.258
 173MOL C11 6565 6.412 6.152 4.075
 173MOL C12 6566 6.373 6.244 3.979
 173MOL H14 6567 6.414 6.344 3.977
 173MOL C13 6568 6.287 6.195 3.876
 173MOL H15 6569 6.274 6.258 3.788
 173MOL C14 6570 6.224 6.073 3.889
 173MOL H16 6571 6.167 6.030 3.807
 173MOL C15 6572 6.252 5.989 4.000
 173MOL H17 6573 6.200 5.897 4.025
 173MOL C16 6574 6.356 6.029 4.083
 174MOL O1 6575 5.558 6.470 4.530
 174MOL O2 6576 5.605 6.041 4.224
 174MOL N1 6577 5.672 6.289 4.475
 174MOL N2 6578 5.510 6.235 4.256
 174MOL H1 6579 5.432 6.199 4.203
 174MOL N3 6580 5.943 6.473 4.218
 174MOL H2 6581 6.034 6.504 4.248
 174MOL C1 6582 5.503 6.370 4.312
 174MOL H3 6583 5.400 6.402 4.329
 174MOL C2 6584 5.569 6.378 4.455
 174MOL C3 6585 5.737 6.266 4.606
 174MOL H4 6586 5.656 6.223 4.667
 174MOL H5 6587 5.772 6.362 4.644
 174MOL C4 6588 5.839 6.155 4.586
 174MOL H6 6589 5.846 6.085 4.670
 174MOL H7 6590 5.938 6.195 4.565
 174MOL C5 6591 5.787 6.079 4.464
 174MOL H8 6592 5.876 6.036 4.416
 174MOL H9 6593 5.722 5.998 4.495
 174MOL C6 6594 5.721 6.189 4.376
 174MOL H10 6595 5.807 6.227 4.318
 174MOL C7 6596 5.615 6.150 4.272
 174MOL C8 6597 5.819 6.499 4.284
 174MOL H11 6598 5.823 6.532 4.387
 174MOL C9 6599 5.715 6.465 4.199
 174MOL C10 6600 5.569 6.484 4.225
 174MOL H12 6601 5.516 6.493 4.130
 174MOL H13 6602 5.555 6.572 4.290
 174MOL C11 6603 5.774 6.400 4.092
 174MOL C12 6604 5.715 6.346 3.980
 174MOL H14 6605 5.607 6.341 3.972
 174MOL C13 6606 5.796 6.275 3.891
 174MOL H15 6607 5.753 6.219 3.809
 174MOL C14 6608 5.937 6.281 3.902
 174MOL H16 6609 6.003 6.244 3.824
 174MOL C15 6610 5.992 6.342 4.013
 174MOL H17 6611 6.100 6.346 4.020
 174MOL C16 6612 5.912 6.407 4.106
 175MOL O1 6613 6.859 6.238 6.183
 175MOL O2 6614 6.516 6.012 5.843
 175MOL N1 6615 6.767 6.044 6.108
 175MOL N2 6616 6.649 6.189 5.899
 175MOL H1 6617 6.610 6.228 5.814
 175MOL N3 6618 7.079 5.923 5.843
 175MOL H2 6619 7.152 5.856 5.862
 175MOL C1 6620 6.775 6.243 5.959
 175MOL H3 6621 6.741 6.344 5.984
 175MOL C2 6622 6.807 6.175 6.093
 175MOL C3 6623 6.783 5.968 6.227
 175MOL H4 6624 6.740 6.031 6.306
 175MOL H5 6625 6.890 5.945 6.232
 175MOL C4 6626 6.696 5.837 6.212
 175MOL H6 6627 6.628 5.820 6.296
 175MOL H7 6628 6.768 5.755 6.201
 175MOL C5 6629 6.612 5.865 6.086
 175MOL H8 6630 6.595 5.774 6.026
 175MOL H9 6631 6.510 5.897 6.108
 175MOL C6 6632 6.692 5.967 6.002
 175MOL H10 6633 6.771 5.926 5.939
 175MOL C7 6634 6.606 6.056 5.912
 175MOL C8 6635 7.032 6.042 5.911
 175MOL H11 6636 7.065 6.075 6.009
 175MOL C9 6637 6.938 6.099 5.822
 175MOL C10 6638 6.885 6.238 5.848
 175MOL H12 6639 6.858 6.287 5.754
 175MOL H13 6640 6.965 6.300 5.891
 175MOL C11 6641 6.922 6.018 5.711
 175MOL C12 6642 6.840 6.026 5.595
 175MOL H14 6643 6.764 6.103 5.586
 175MOL C13 6644 6.848 5.920 5.504
 175MOL H15 6645 6.788 5.921 5.413
 175MOL C14 6646 6.947 5.824 5.512
 175MOL H16 6647 6.956 5.745 5.439
 175MOL C15 6648 7.025 5.814 5.631
 175MOL H17 6649 7.094 5.731 5.639
 175MOL C16 6650 7.012 5.913 5.730
 176MOL O1 6651 6.187 5.424 6.179
 176MOL O2 6652 6.563 5.259 5.847
 176MOL N1 6653 6.400 5.445 6.106
 176MOL N2 6654 6.339 5.276 5.890
 176MOL H1 6655 6.324 5.219 5.808
 176MOL N3 6656 6.410 5.761 5.834
 176MOL H2 6657 6.441 5.854 5.860
 176MOL C1 6658 6.227 5.351 5.947
 176MOL H3 6659 6.145 5.281 5.964
 176MOL C2 6660 6.267 5.414 6.087
 176MOL C3 6661 6.462 5.483 6.228
 176MOL H4 6662 6.432 5.419 6.312
 176MOL H5 6663 6.433 5.585 6.255
 176MOL C4 6664 6.616 5.479 6.204
 176MOL H6 6665 6.663 5.424 6.286
 176MOL H7 6666 6.653 5.582 6.215
 176MOL C5 6667 6.641 5.415 6.075
 176MOL H8 6668 6.712 5.471 6.013
 176MOL H9 6669 6.677 5.312 6.088
 176MOL C6 6670 6.506 5.426 6.003
 176MOL H10 6671 6.514 5.518 5.944
 176MOL C7 6672 6.471 5.315 5.906
 176MOL C8 6673 6.323 5.674 5.903
 176MOL H11 6674 6.294 5.699 6.004
 176MOL C9 6675 6.284 5.571 5.817
 176MOL C10 6676 6.183 5.468 5.851
 176MOL H12 6677 6.130 5.443 5.758
 176MOL H13 6678 6.098 5.508 5.907
 176MOL C11 6679 6.381 5.582 5.708
 176MOL C12 6680 6.411 5.500 5.600
 176MOL H14 6681 6.365 5.402 5.586
 176MOL C13 6682 6.506 5.545 5.508
 176MOL H15 6683 6.535 5.487 5.420
 176MOL C14 6684 6.558 5.671 5.521
 176MOL H16 6685 6.629 5.697 5.443
 176MOL C15 6686 6.530 5.755 5.622
 176MOL H17 6687 6.575 5.854 5.625
 176MOL C16 6688 6.441 5.703 5.715
 177MOL O1 6689 7.283 5.273 6.162
 177MOL O2 6690 7.240 5.692 5.861
 177MOL N1 6691 7.154 5.450 6.105
 177MOL N2 6692 7.298 5.475 5.859
 177MOL H1 6693 7.364 5.501 5.786
 177MOL N3 6694 6.857 5.284 5.850
 177MOL H2 6695 6.764 5.263 5.883
 177MOL C1 6696 7.304 5.345 5.937
 177MOL H3 6697 7.408 5.317 5.956
 177MOL C2 6698 7.247 5.356 6.078
 177MOL C3 6699 7.085 5.477 6.231
 177MOL H4 6700 7.162 5.490 6.309
 177MOL H5 6701 7.020 5.394 6.261
 177MOL C4 6702 6.992 5.594 6.211
 177MOL H6 6703 6.987 5.667 6.292
 177MOL H7 6704 6.893 5.554 6.186
 177MOL C5 6705 7.044 5.661 6.087
 177MOL H8 6706 6.964 5.721 6.041
 177MOL H9 6707 7.126 5.730 6.109
 177MOL C6 6708 7.107 5.543 6.004
 177MOL H10 6709 7.027 5.499 5.943
 177MOL C7 6710 7.211 5.582 5.899
 177MOL C8 6711 6.983 5.241 5.908
 177MOL H11 6712 6.992 5.191 6.004
 177MOL C9 6713 7.087 5.275 5.823
 177MOL C10 6714 7.233 5.235 5.854
 177MOL H12 6715 7.282 5.227 5.756
 177MOL H13 6716 7.239 5.136 5.902
 177MOL C11 6717 7.026 5.324 5.700
 177MOL C12 6718 7.092 5.377 5.589
 177MOL H14 6719 7.198 5.361 5.575
 177MOL C13 6720 7.005 5.437 5.493
 177MOL H15 6721 7.052 5.486 5.408
 177MOL C14 6722 6.863 5.443 5.513
 177MOL H16 6723 6.800 5.478 5.432
 177MOL C15 6724 6.804 5.394 5.629
 177MOL H17 6725 6.699 5.399 5.653
 177MOL C16 6726 6.889 5.335 5.728
 178MOL O1 6727 5.915 5.506 5.648
 178MOL O2 6728 6.271 5.736 5.305
 178MOL N1 6729 6.036 5.685 5.575
 178MOL N2 6730 6.133 5.561 5.353
 178MOL H1 6731 6.174 5.519 5.270
 178MOL N3 6732 5.741 5.822 5.326
 178MOL H2 6733 5.685 5.897 5.363
 178MOL C1 6734 6.020 5.494 5.426
 178MOL H3 6735 6.055 5.391 5.442
 178MOL C2 6736 5.985 5.554 5.559
 178MOL C3 6737 6.033 5.748 5.705
 178MOL H4 6738 6.070 5.683 5.784
 178MOL H5 6739 5.926 5.764 5.723
 178MOL C4 6740 6.113 5.883 5.691
 178MOL H6 6741 6.182 5.889 5.775
 178MOL H7 6742 6.043 5.968 5.690
 178MOL C5 6743 6.179 5.879 5.557
 178MOL H8 6744 6.185 5.974 5.503
 178MOL H9 6745 6.277 5.835 5.578
 178MOL C6 6746 6.096 5.773 5.480
 178MOL H10 6747 6.016 5.833 5.436
 178MOL C7 6748 6.176 5.691 5.372
 178MOL C8 6749 5.772 5.696 5.388
 178MOL H11 6750 5.729 5.661 5.482
 178MOL C9 6751 5.851 5.632 5.299
 178MOL C10 6752 5.900 5.492 5.334
 178MOL H12 6753 5.924 5.434 5.244
 178MOL H13 6754 5.812 5.442 5.376
 178MOL C11 6755 5.874 5.712 5.185
 178MOL C12 6756 5.953 5.692 5.072
 178MOL H14 6757 6.003 5.597 5.059
 178MOL C13 6758 5.974 5.798 4.986
 178MOL H15 6759 6.027 5.780 4.892
 178MOL C14 6760 5.917 5.923 5.011
 178MOL H16 6761 5.937 6.004 4.942
 178MOL C15 6762 5.832 5.939 5.126
 178MOL H17 6763 5.780 6.033 5.142
 178MOL C16 6764 5.811 5.831 5.206
 179MOL O1 6765 6.619 6.295 5.630
 179MOL O2 6766 6.232 6.497 5.312
 179MOL N1 6767 6.393 6.317 5.583
 179MOL N2 6768 6.446 6.442 5.337
 179MOL H1 6769 6.470 6.499 5.257
 179MOL N3 6770 6.384 5.993 5.285
 179MOL H2 6771 6.342 5.905 5.310
 179MOL C1 6772 6.563 6.382 5.407
 179MOL H3 6773 6.637 6.460 5.432
 179MOL C2 6774 6.528 6.328 5.553
 179MOL C3 6775 6.337 6.266 5.705
 179MOL H4 6776 6.363 6.333 5.788
 179MOL H5 6777 6.381 6.167 5.721
 179MOL C4 6778 6.184 6.273 5.693
 179MOL H6 6779 6.147 6.315 5.788
 179MOL H7 6780 6.135 6.176 5.680
 179MOL C5 6781 6.154 6.347 5.562
 179MOL H8 6782 6.065 6.315 5.506
 179MOL H9 6783 6.142 6.455 5.576
 179MOL C6 6784 6.284 6.336 5.492
 179MOL H10 6785 6.285 6.238 5.442
 179MOL C7 6786 6.314 6.434 5.376
 179MOL C8 6787 6.493 6.061 5.352
 179MOL H11 6788 6.535 6.032 5.447
 179MOL C9 6789 6.529 6.167 5.277
 179MOL C10 6790 6.627 6.272 5.318
 179MOL H12 6791 6.667 6.313 5.224
 179MOL H13 6792 6.708 6.227 5.375
 179MOL C11 6793 6.440 6.168 5.165
 179MOL C12 6794 6.419 6.261 5.058
 179MOL H14 6795 6.477 6.353 5.057
 179MOL C13 6796 6.321 6.230 4.960
 179MOL H15 6797 6.311 6.299 4.877
 179MOL C14 6798 6.236 6.117 4.967
 179MOL H16 6799 6.165 6.093 4.889
 179MOL C15 6800 6.250 6.033 5.084
 179MOL H17 6801 6.187 5.946 5.099
 179MOL C16 6802 6.357 6.062 5.173
 180MOL O1 6803 5.573 6.500 5.645
 180MOL O2 6804 5.569 6.069 5.349
 180MOL N1 6805 5.683 6.308 5.585
 180MOL N2 6806 5.506 6.281 5.369
 180MOL H1 6807 5.435 6.261 5.300
 180MOL N3 6808 5.960 6.469 5.297
 180MOL H2 6809 6.051 6.486 5.336
 180MOL C1 6810 5.519 6.413 5.431
 180MOL H3 6811 5.421 6.459 5.450
 180MOL C2 6812 5.593 6.414 5.565
 180MOL C3 6813 5.746 6.281 5.714
 180MOL H4 6814 5.668 6.281 5.791
 180MOL H5 6815 5.813 6.363 5.740
 180MOL C4 6816 5.816 6.146 5.702
 180MOL H6 6817 5.788 6.088 5.791
 180MOL H7 6818 5.920 6.181 5.710
 180MOL C5 6819 5.779 6.086 5.567
 180MOL H8 6820 5.876 6.052 5.529
 180MOL H9 6821 5.711 6.001 5.581
 180MOL C6 6822 5.712 6.200 5.488
 180MOL H10 6823 5.785 6.242 5.418
 180MOL C7 6824 5.598 6.177 5.390
 180MOL C8 6825 5.842 6.525 5.364
 180MOL H11 6826 5.844 6.593 5.448
 180MOL C9 6827 5.734 6.462 5.297
 180MOL C10 6828 5.594 6.503 5.326
 180MOL H12 6829 5.539 6.502 5.231
 180MOL H13 6830 5.596 6.606 5.363
 180MOL C11 6831 5.788 6.392 5.182
 180MOL C12 6832 5.721 6.335 5.074
 180MOL H14 6833 5.614 6.338 5.055
 180MOL C13 6834 5.804 6.286 4.974
 180MOL H15 6835 5.757 6.254 4.882
 180MOL C14 6836 5.945 6.311 4.974
 180MOL H16 6837 6.004 6.265 4.895
 180MOL C15 6838 6.007 6.351 5.091
 180MOL H17 6839 6.114 6.361 5.105
 180MOL C16 6840 5.921 6.395 5.188
 181MOL O1 6841 6.091 7.623 0.785
 181MOL O2 6842 5.760 7.320 0.485
 181MOL N1 6843 5.998 7.422 0.737
 181MOL N2 6844 5.882 7.512 0.502
 181MOL H1 6845 5.828 7.541 0.421
 181MOL N3 6846 6.281 7.270 0.442
 181MOL H2 6847 6.345 7.197 0.469
 181MOL C1 6848 5.985 7.590 0.558
 181MOL H3 6849 5.953 7.695 0.565
 181MOL C2 6850 6.023 7.553 0.702
 181MOL C3 6851 6.043 7.348 0.844
 181MOL H4 6852 6.052 7.401 0.940
 181MOL H5 6853 6.146 7.319 0.820
 181MOL C4 6854 5.952 7.220 0.849
 181MOL H6 6855 5.868 7.225 0.918
 181MOL H7 6856 6.011 7.135 0.887
 181MOL C5 6857 5.894 7.199 0.705
 181MOL H8 6858 5.933 7.104 0.667
 181MOL H9 6859 5.785 7.205 0.706
 181MOL C6 6860 5.950 7.322 0.637
 181MOL H10 6861 6.036 7.281 0.584
 181MOL C7 6862 5.857 7.378 0.528
 181MOL C8 6863 6.245 7.387 0.509
 181MOL H11 6864 6.282 7.411 0.608
 181MOL C9 6865 6.163 7.460 0.423
 181MOL C10 6866 6.106 7.593 0.458
 181MOL H12 6867 6.064 7.636 0.366
 181MOL H13 6868 6.196 7.644 0.496
 181MOL C11 6869 6.138 7.382 0.305
 181MOL C12 6870 6.062 7.409 0.190
 181MOL H14 6871 6.011 7.503 0.173
 181MOL C13 6872 6.065 7.317 0.082
 181MOL H15 6873 6.009 7.336 6.509
 181MOL C14 6874 6.142 7.201 0.100
 181MOL H16 6875 6.151 7.130 0.019
 181MOL C15 6876 6.219 7.173 0.214
 181MOL H17 6877 6.281 7.084 0.219
 181MOL C16 6878 6.211 7.265 0.318
 182MOL O1 6879 5.446 6.766 0.748
 182MOL O2 6880 5.835 6.636 0.406
 182MOL N1 6881 5.665 6.785 0.682
 182MOL N2 6882 5.615 6.626 0.456
 182MOL H1 6883 5.602 6.581 0.366
 182MOL N3 6884 5.607 7.098 0.417
 182MOL H2 6885 5.637 7.185 0.458
 182MOL C1 6886 5.499 6.682 0.527
 182MOL H3 6887 5.430 6.599 0.544
 182MOL C2 6888 5.530 6.748 0.660
 182MOL C3 6889 5.727 6.828 0.811
 182MOL H4 6890 5.685 6.757 0.883
 182MOL H5 6891 5.694 6.927 0.844
 182MOL C4 6892 5.874 6.814 0.802
 182MOL H6 6893 5.926 6.759 0.881
 182MOL H7 6894 5.906 6.919 0.803
 182MOL C5 6895 5.901 6.744 0.668
 182MOL H8 6896 5.983 6.785 0.608
 182MOL H9 6897 5.917 6.637 0.688
 182MOL C6 6898 5.774 6.773 0.583
 182MOL H10 6899 5.778 6.871 0.535
 182MOL C7 6900 5.743 6.672 0.477
 182MOL C8 6901 5.512 7.011 0.477
 182MOL H11 6902 5.476 7.030 0.577
 182MOL C9 6903 5.504 6.903 0.391
 182MOL C10 6904 5.426 6.784 0.436
 182MOL H12 6905 5.383 6.741 0.345
 182MOL H13 6906 5.340 6.820 0.494
 182MOL C11 6907 5.598 6.923 0.283
 182MOL C12 6908 5.635 6.841 0.172
 182MOL H14 6909 5.595 6.742 0.158
 182MOL C13 6910 5.731 6.895 0.078
 182MOL H15 6911 5.748 6.833 6.509
 182MOL C14 6912 5.795 7.019 0.102
 182MOL H16 6913 5.869 7.063 0.035
 182MOL C15 6914 5.761 7.094 0.220
 182MOL H17 6915 5.818 7.183 0.242
 182MOL C16 6916 5.664 7.043 0.307
 183MOL O1 6917 6.524 6.640 0.753
 183MOL O2 6918 6.459 7.036 0.422
 183MOL N1 6919 6.379 6.798 0.678
 183MOL N2 6920 6.538 6.827 0.446
 183MOL H1 6921 6.599 6.835 0.366
 183MOL N3 6922 6.099 6.629 0.403
 183MOL H2 6923 6.004 6.608 0.427
 183MOL C1 6924 6.535 6.695 0.515
 183MOL H3 6925 6.640 6.665 0.529
 183MOL C2 6926 6.480 6.706 0.662
 183MOL C3 6927 6.309 6.823 0.801
 183MOL H4 6928 6.378 6.837 0.885
 183MOL H5 6929 6.250 6.734 0.826
 183MOL C4 6930 6.224 6.954 0.790
 183MOL H6 6931 6.237 7.010 0.884
 183MOL H7 6932 6.120 6.923 0.774
 183MOL C5 6933 6.277 7.019 0.663
 183MOL H8 6934 6.196 7.065 0.605
 183MOL H9 6935 6.356 7.093 0.684
 183MOL C6 6936 6.333 6.895 0.585
 183MOL H10 6937 6.247 6.847 0.536
 183MOL C7 6938 6.444 6.925 0.473
 183MOL C8 6939 6.218 6.590 0.464
 183MOL H11 6940 6.218 6.533 0.556
 183MOL C9 6941 6.324 6.626 0.383
 183MOL C10 6942 6.466 6.597 0.417
 183MOL H12 6943 6.516 6.595 0.319
 183MOL H13 6944 6.478 6.496 0.457
 183MOL C11 6945 6.266 6.703 0.275
 183MOL C12 6946 6.324 6.751 0.158
 183MOL H14 6947 6.431 6.742 0.140
 183MOL C13 6948 6.242 6.812 0.063
 183MOL H15 6949 6.284 6.871 6.501
 183MOL C14 6950 6.098 6.806 0.082
 183MOL H16 6951 6.037 6.848 0.002
 183MOL C15 6952 6.043 6.739 0.191
 183MOL H17 6953 5.937 6.734 0.213
 183MOL C16 6954 6.128 6.686 0.288
 184MOL O1 6955 5.095 6.793 0.140
 184MOL O2 6956 5.447 7.039 6.349
 184MOL N1 6957 5.219 6.981 0.108
 184MOL N2 6958 5.320 6.872 6.398
 184MOL H1 6959 5.350 6.844 6.305
 184MOL N3 6960 4.941 7.189 6.314
 184MOL H2 6961 4.887 7.270 6.339
 184MOL C1 6962 5.197 6.809 6.447
 184MOL H3 6963 5.229 6.705 6.461
 184MOL C2 6964 5.165 6.856 0.068
 184MOL C3 6965 5.214 7.030 0.246
 184MOL H4 6966 5.246 6.953 0.317
 184MOL H5 6967 5.112 7.061 0.269
 184MOL C4 6968 5.300 7.160 0.244
 184MOL H6 6969 5.372 7.158 0.326
 184MOL H7 6970 5.237 7.248 0.258
 184MOL C5 6971 5.376 7.155 0.109
 184MOL H8 6972 5.390 7.260 0.079
 184MOL H9 6973 5.475 7.109 0.115
 184MOL C6 6974 5.284 7.070 0.013
 184MOL H10 6975 5.215 7.145 6.491
 184MOL C7 6976 5.354 7.001 6.418
 184MOL C8 6977 4.949 7.062 6.385
 184MOL H11 6978 4.885 7.039 6.469
 184MOL C9 6979 5.044 6.990 6.319
 184MOL C10 6980 5.081 6.844 6.350
 184MOL H12 6981 5.084 6.786 6.258
 184MOL H13 6982 4.989 6.798 6.389
 184MOL C11 6983 5.097 7.072 6.213
 184MOL C12 6984 5.183 7.033 6.109
 184MOL H14 6985 5.225 6.934 6.098
 184MOL C13 6986 5.208 7.126 6.007
 184MOL H15 6987 5.274 7.099 5.925
 184MOL C14 6988 5.136 7.252 6.010
 184MOL H16 6989 5.155 7.314 5.923
 184MOL C15 6990 5.040 7.287 6.102
 184MOL H17 6991 4.974 7.373 6.087
 184MOL C16 6992 5.023 7.190 6.203
 185MOL O1 6993 5.783 7.572 0.257
 185MOL O2 6994 5.463 7.810 6.439
 185MOL N1 6995 5.578 7.593 0.177
 185MOL N2 6996 5.661 7.746 6.477
 185MOL H1 6997 5.693 7.804 6.400
 185MOL N3 6998 5.587 7.265 6.406
 185MOL H2 6999 5.545 7.176 6.429
 185MOL C1 7000 5.765 7.671 0.032
 185MOL H3 7001 5.845 7.741 0.060
 185MOL C2 7002 5.716 7.614 0.165
 185MOL C3 7003 5.512 7.562 0.299
 185MOL H4 7004 5.550 7.637 0.370
 185MOL H5 7005 5.553 7.470 0.340
 185MOL C4 7006 5.356 7.557 0.267
 185MOL H6 7007 5.289 7.589 0.348
 185MOL H7 7008 5.321 7.458 0.233
 185MOL C5 7009 5.342 7.648 0.148
 185MOL H8 7010 5.261 7.620 0.080
 185MOL H9 7011 5.324 7.752 0.180
 185MOL C6 7012 5.479 7.629 0.076
 185MOL H10 7013 5.472 7.543 0.009
 185MOL C7 7014 5.530 7.735 6.501
 185MOL C8 7015 5.686 7.335 6.484
 185MOL H11 7016 5.729 7.296 0.057
 185MOL C9 7017 5.711 7.457 6.419
 185MOL C10 7018 5.818 7.555 6.462
 185MOL H12 7019 5.873 7.585 6.372
 185MOL H13 7020 5.895 7.512 0.008
 185MOL C11 7021 5.627 7.459 6.299
 185MOL C12 7022 5.624 7.544 6.187
 185MOL H14 7023 5.672 7.641 6.199
 185MOL C13 7024 5.541 7.520 6.077
 185MOL H15 7025 5.539 7.589 5.994
 185MOL C14 7026 5.465 7.402 6.078
 185MOL H16 7027 5.410 7.387 5.986
 185MOL C15 7028 5.468 7.316 6.190
 185MOL H17 7029 5.416 7.222 6.179
 185MOL C16 7030 5.557 7.344 6.299
 186MOL O1 7031 4.778 7.780 0.201
 186MOL O2 7032 4.804 7.432 6.321
 186MOL N1 7033 4.875 7.598 0.117
 186MOL N2 7034 4.739 7.627 6.384
 186MOL H1 7035 4.689 7.639 6.297
 186MOL N3 7036 5.185 7.798 6.435
 186MOL H2 7037 5.277 7.809 6.475
 186MOL C1 7038 4.741 7.740 6.471
 186MOL H3 7039 4.635 7.766 6.485
 186MOL C2 7040 4.805 7.716 0.101
 186MOL C3 7041 4.933 7.542 0.245
 186MOL H4 7042 4.856 7.525 0.321
 186MOL H5 7043 5.009 7.609 0.286
 186MOL C4 7044 4.991 7.407 0.207
 186MOL H6 7045 4.968 7.327 0.279
 186MOL H7 7046 5.100 7.395 0.199
 186MOL C5 7047 4.949 7.375 0.062
 186MOL H8 7048 5.019 7.324 6.514
 186MOL H9 7049 4.854 7.320 0.063
 186MOL C6 7050 4.917 7.512 0.005
 186MOL H10 7051 5.004 7.563 6.482
 186MOL C7 7052 4.813 7.517 6.404
 186MOL C8 7053 5.066 7.849 6.478
 186MOL H11 7054 0.520 0.038 0.051
 186MOL C9 7055 4.971 7.819 6.379
 186MOL C10 7056 4.825 7.855 6.400
 186MOL H12 7057 0.224 0.016 6.312
 186MOL H13 7058 0.267 0.074 6.464
 186MOL C11 7059 5.038 7.764 6.272
 186MOL C12 7060 4.996 7.732 6.145
 186MOL H14 7061 4.893 7.750 6.114
 186MOL C13 7062 5.085 7.669 6.058
 186MOL H15 7063 5.047 7.640 5.961
 186MOL C14 7064 5.215 7.639 6.102
 186MOL H16 7065 5.281 7.592 6.030
 186MOL C15 7066 5.257 7.671 6.236
 186MOL H17 7067 5.359 7.659 6.272
 186MOL C16 7068 5.166 7.743 6.311
 187MOL O1 7069 6.087 7.577 1.841
 187MOL O2 7070 5.720 7.343 1.537
 187MOL N1 7071 5.987 7.381 1.777
 187MOL N2 7072 5.856 7.517 1.569
 187MOL H1 7073 5.808 7.568 1.496
 187MOL N3 7074 6.291 7.266 1.501
 187MOL H2 7075 6.354 7.191 1.529
 187MOL C1 7076 5.984 7.576 1.627
 187MOL H3 7077 5.952 7.678 1.652
 187MOL C2 7078 6.028 7.514 1.758
 187MOL C3 7079 6.012 7.305 1.900
 187MOL H4 7080 5.968 7.362 1.983
 187MOL H5 7081 6.121 7.293 1.910
 187MOL C4 7082 5.932 7.176 1.884
 187MOL H6 7083 5.865 7.154 1.968
 187MOL H7 7084 5.999 7.089 1.878
 187MOL C5 7085 5.857 7.191 1.751
 187MOL H8 7086 5.856 7.098 1.692
 187MOL H9 7087 5.751 7.215 1.768
 187MOL C6 7088 5.915 7.310 1.675
 187MOL H10 7089 5.994 7.271 1.609
 187MOL C7 7090 5.821 7.388 1.584
 187MOL C8 7091 6.252 7.382 1.569
 187MOL H11 7092 6.313 7.415 1.653
 187MOL C9 7093 6.155 7.442 1.494
 187MOL C10 7094 6.103 7.580 1.526
 187MOL H12 7095 6.052 7.620 1.438
 187MOL H13 7096 6.179 7.652 1.557
 187MOL C11 7097 6.134 7.355 1.380
 187MOL C12 7098 6.049 7.375 1.274
 187MOL H14 7099 5.980 7.459 1.272
 187MOL C13 7100 6.055 7.274 1.174
 187MOL H15 7101 5.984 7.280 1.092
 187MOL C14 7102 6.145 7.164 1.180
 187MOL H16 7103 6.142 7.094 1.097
 187MOL C15 7104 6.234 7.158 1.286
 187MOL H17 7105 6.300 7.072 1.287
 187MOL C16 7106 6.221 7.254 1.386
 188MOL O1 7107 5.420 6.738 1.840
 188MOL O2 7108 5.797 6.580 1.499
 188MOL N1 7109 5.638 6.746 1.779
 188MOL N2 7110 5.585 6.585 1.557
 188MOL H1 7111 5.581 6.555 1.461
 188MOL N3 7112 5.572 7.092 1.520
 188MOL H2 7113 5.604 7.181 1.557
 188MOL C1 7114 5.470 6.657 1.614
 188MOL H3 7115 5.397 6.581 1.643
 188MOL C2 7116 5.504 6.726 1.754
 188MOL C3 7117 5.697 6.808 1.897
 188MOL H4 7118 5.654 6.761 1.987
 188MOL H5 7119 5.668 6.913 1.900
 188MOL C4 7120 5.847 6.800 1.883
 188MOL H6 7121 5.879 6.734 1.965
 188MOL H7 7122 5.897 6.895 1.904
 188MOL C5 7123 5.875 6.745 1.745
 188MOL H8 7124 5.949 6.810 1.697
 188MOL H9 7125 5.903 6.639 1.752
 188MOL C6 7126 5.738 6.742 1.674
 188MOL H10 7127 5.723 6.830 1.610
 188MOL C7 7128 5.715 6.629 1.573
 188MOL C8 7129 5.495 6.998 1.589
 188MOL H11 7130 5.447 7.021 1.683
 188MOL C9 7131 5.488 6.888 1.504
 188MOL C10 7132 5.403 6.770 1.521
 188MOL H12 7133 5.370 6.725 1.427
 188MOL H13 7134 5.311 6.802 1.573
 188MOL C11 7135 5.588 6.908 1.401
 188MOL C12 7136 5.633 6.826 1.298
 188MOL H14 7137 5.584 6.731 1.276
 188MOL C13 7138 5.740 6.874 1.220
 188MOL H15 7139 5.781 6.815 1.139
 188MOL C14 7140 5.781 7.006 1.231
 188MOL H16 7141 5.856 7.047 1.163
 188MOL C15 7142 5.734 7.085 1.335
 188MOL H17 7143 5.767 7.187 1.355
 188MOL C16 7144 5.635 7.032 1.416
 189MOL O1 7145 6.519 6.638 1.868
 189MOL O2 7146 6.453 7.051 1.550
 189MOL N1 7147 6.377 6.804 1.801
 189MOL N2 7148 6.504 6.835 1.554
 189MOL H1 7149 6.562 6.853 1.472
 189MOL N3 7150 6.083 6.599 1.512
 189MOL H2 7151 5.986 6.575 1.526
 189MOL C1 7152 6.520 6.706 1.627
 189MOL H3 7153 6.627 6.684 1.632
 189MOL C2 7154 6.481 6.710 1.777
 189MOL C3 7155 6.288 6.803 1.915
 189MOL H4 7156 6.342 6.795 2.010
 189MOL H5 7157 6.225 6.713 1.915
 189MOL C4 7158 6.214 6.941 1.911
 189MOL H6 7159 6.228 6.998 2.004
 189MOL H7 7160 6.107 6.919 1.895
 189MOL C5 7161 6.262 7.017 1.786
 189MOL H8 7162 6.186 7.077 1.734
 189MOL H9 7163 6.345 7.084 1.810
 189MOL C6 7164 6.329 6.904 1.707
 189MOL H10 7165 6.249 6.873 1.638
 189MOL C7 7166 6.435 6.944 1.601
 189MOL C8 7167 6.201 6.571 1.586
 189MOL H11 7168 6.203 6.518 1.681
 189MOL C9 7169 6.304 6.621 1.510
 189MOL C10 7170 6.449 6.592 1.543
 189MOL H12 7171 6.506 6.562 1.455
 189MOL H13 7172 6.441 6.503 1.606
 189MOL C11 7173 6.250 6.695 1.400
 189MOL C12 7174 6.308 6.752 1.286
 189MOL H14 7175 6.415 6.758 1.269
 189MOL C13 7176 6.223 6.805 1.187
 189MOL H15 7177 6.268 6.854 1.101
 189MOL C14 7178 6.086 6.775 1.187
 189MOL H16 7179 6.022 6.815 1.108
 189MOL C15 7180 6.032 6.708 1.298
 189MOL H17 7181 5.927 6.684 1.305
 189MOL C16 7182 6.121 6.673 1.402
 190MOL O1 7183 5.113 6.797 1.296
 190MOL O2 7184 5.497 7.001 1.011
 190MOL N1 7185 5.226 6.989 1.232
 190MOL N2 7186 5.314 6.869 0.996
 190MOL H1 7187 5.350 6.819 0.917
 190MOL N3 7188 4.945 7.151 0.943
 190MOL H2 7189 4.880 7.227 0.957
 190MOL C1 7190 5.202 6.802 1.074
 190MOL H3 7191 5.225 6.695 1.076
 190MOL C2 7192 5.176 6.862 1.213
 190MOL C3 7193 5.212 7.055 1.361
 190MOL H4 7194 5.273 7.004 1.437
 190MOL H5 7195 5.105 7.059 1.386
 190MOL C4 7196 5.267 7.191 1.332
 190MOL H6 7197 5.312 7.247 1.416
 190MOL H7 7198 5.185 7.250 1.289
 190MOL C5 7199 5.369 7.172 1.222
 190MOL H8 7200 5.386 7.268 1.172
 190MOL H9 7201 5.467 7.145 1.261
 190MOL C6 7202 5.299 7.068 1.134
 190MOL H10 7203 5.227 7.118 1.068
 190MOL C7 7204 5.381 6.976 1.039
 190MOL C8 7205 4.963 7.025 1.014
 190MOL H11 7206 4.915 6.998 1.106
 190MOL C9 7207 5.050 6.946 0.946
 190MOL C10 7208 5.075 6.810 0.993
 190MOL H12 7209 5.090 6.743 0.908
 190MOL H13 7210 4.985 6.773 1.042
 190MOL C11 7211 5.085 7.021 0.828
 190MOL C12 7212 5.167 6.980 0.724
 190MOL H14 7213 5.222 6.887 0.733
 190MOL C13 7214 5.184 7.071 0.618
 190MOL H15 7215 5.247 7.040 0.536
 190MOL C14 7216 5.109 7.192 0.614
 190MOL H16 7217 5.121 7.249 0.522
 190MOL C15 7218 5.023 7.226 0.721
 190MOL H17 7219 4.962 7.315 0.735
 190MOL C16 7220 5.013 7.137 0.824
 191MOL O1 7221 5.770 7.611 1.318
 191MOL O2 7222 5.419 7.834 0.973
 191MOL N1 7223 5.563 7.617 1.229
 191MOL N2 7224 5.637 7.774 1.019
 191MOL H1 7225 5.656 7.839 0.943
 191MOL N3 7226 5.623 7.276 1.030
 191MOL H2 7227 5.604 7.184 1.065
 191MOL C1 7228 5.743 7.706 1.090
 191MOL H3 7229 5.804 7.792 1.121
 191MOL C2 7230 5.700 7.644 1.224
 191MOL C3 7231 5.514 7.566 1.354
 191MOL H4 7232 5.554 7.610 1.447
 191MOL H5 7233 5.548 7.462 1.358
 191MOL C4 7234 5.363 7.585 1.338
 191MOL H6 7235 5.320 7.636 1.426
 191MOL H7 7236 5.317 7.486 1.335
 191MOL C5 7237 5.333 7.667 1.210
 191MOL H8 7238 5.237 7.639 1.165
 191MOL H9 7239 5.324 7.772 1.240
 191MOL C6 7240 5.460 7.649 1.127
 191MOL H10 7241 5.443 7.560 1.066
 191MOL C7 7242 5.500 7.759 1.030
 191MOL C8 7243 5.707 7.375 1.088
 191MOL H11 7244 5.748 7.359 1.187
 191MOL C9 7245 5.725 7.475 0.991
 191MOL C10 7246 5.809 7.598 1.009
 191MOL H12 7247 5.834 7.647 0.914
 191MOL H13 7248 5.907 7.577 1.054
 191MOL C11 7249 5.646 7.443 0.874
 191MOL C12 7250 5.619 7.519 0.758
 191MOL H14 7251 5.659 7.619 0.745
 191MOL C13 7252 5.539 7.453 0.661
 191MOL H15 7253 5.516 7.507 0.569
 191MOL C14 7254 5.485 7.326 0.689
 191MOL H16 7255 5.429 7.271 0.613
 191MOL C15 7256 5.504 7.258 0.810
 191MOL H17 7257 5.456 7.161 0.824
 191MOL C16 7258 5.594 7.318 0.905
 192MOL O1 7259 4.744 7.767 1.271
 192MOL O2 7260 4.768 7.365 0.933
 192MOL N1 7261 4.860 7.583 1.197
 192MOL N2 7262 4.696 7.574 0.966
 192MOL H1 7263 4.622 7.562 0.898
 192MOL N3 7264 5.139 7.783 0.949
 192MOL H2 7265 5.224 7.833 0.970
 192MOL C1 7266 4.696 7.699 1.041
 192MOL H3 7267 4.593 7.736 1.047
 192MOL C2 7268 4.767 7.686 1.184
 192MOL C3 7269 4.919 7.552 1.321
 192MOL H4 7270 4.834 7.532 1.388
 192MOL H5 7271 4.982 7.633 1.357
 192MOL C4 7272 4.993 7.419 1.312
 192MOL H6 7273 4.969 7.346 1.390
 192MOL H7 7274 5.100 7.442 1.314
 192MOL C5 7275 4.952 7.368 1.174
 192MOL H8 7276 5.042 7.328 1.126
 192MOL H9 7277 4.882 7.285 1.178
 192MOL C6 7278 4.896 7.492 1.093
 192MOL H10 7279 4.973 7.537 1.029
 192MOL C7 7280 4.783 7.468 0.987
 192MOL C8 7281 5.018 7.806 1.010
 192MOL H11 7282 5.006 7.859 1.103
 192MOL C9 7283 4.914 7.769 0.927
 192MOL C10 7284 4.774 7.808 0.960
 192MOL H12 7285 4.716 7.830 0.869
 192MOL H13 7286 0.242 0.034 1.013
 192MOL C11 7287 4.977 7.709 0.813
 192MOL C12 7288 4.923 7.648 0.694
 192MOL H14 7289 4.815 7.652 0.681
 192MOL C13 7290 5.012 7.587 0.605
 192MOL H15 7291 4.986 7.529 0.517
 192MOL C14 7292 5.152 7.585 0.638
 192MOL H16 7293 5.217 7.530 0.571
 192MOL C15 7294 5.201 7.649 0.754
 192MOL H17 7295 5.305 7.641 0.784
 192MOL C16 7296 5.112 7.710 0.838
 193MOL O1 7297 6.099 7.628 2.865
 193MOL O2 7298 5.770 7.326 2.573
 193MOL N1 7299 6.003 7.412 2.838
 193MOL N2 7300 5.881 7.511 2.606
 193MOL H1 7301 5.835 7.552 2.526
 193MOL N3 7302 6.288 7.254 2.576
 193MOL H2 7303 6.345 7.184 2.623
 193MOL C1 7304 5.998 7.587 2.657
 193MOL H3 7305 5.981 7.693 2.675
 193MOL C2 7306 6.040 7.543 2.799
 193MOL C3 7307 6.006 7.369 2.976
 193MOL H4 7308 5.958 7.438 3.047
 193MOL H5 7309 6.110 7.351 3.006
 193MOL C4 7310 5.941 7.236 2.978
 193MOL H6 7311 5.870 7.241 3.061
 193MOL H7 7312 6.001 7.147 3.003
 193MOL C5 7313 5.872 7.219 2.839
 193MOL H8 7314 5.881 7.120 2.795
 193MOL H9 7315 5.763 7.236 2.844
 193MOL C6 7316 5.943 7.316 2.745
 193MOL H10 7317 6.027 7.262 2.700
 193MOL C7 7318 5.860 7.378 2.634
 193MOL C8 7319 6.261 7.380 2.633
 193MOL H11 7320 6.308 7.419 2.722
 193MOL C9 7321 6.167 7.436 2.547
 193MOL C10 7322 6.112 7.575 2.557
 193MOL H12 7323 6.090 7.608 2.455
 193MOL H13 7324 6.191 7.643 2.592
 193MOL C11 7325 6.137 7.347 2.444
 193MOL C12 7326 6.040 7.358 2.342
 193MOL H14 7327 5.985 7.449 2.321
 193MOL C13 7328 6.033 7.248 2.255
 193MOL H15 7329 5.962 7.254 2.173
 193MOL C14 7330 6.127 7.137 2.267
 193MOL H16 7331 6.117 7.054 2.197
 193MOL C15 7332 6.209 7.126 2.374
 193MOL H17 7333 6.276 7.041 2.388
 193MOL C16 7334 6.220 7.236 2.458
 194MOL O1 7335 5.419 6.753 2.948
 194MOL O2 7336 5.803 6.589 2.625
 194MOL N1 7337 5.641 6.768 2.880
 194MOL N2 7338 5.580 6.624 2.652
 194MOL H1 7339 5.564 6.565 2.572
 194MOL N3 7340 5.632 7.075 2.605
 194MOL H2 7341 5.666 7.168 2.627
 194MOL C1 7342 5.472 6.685 2.719
 194MOL H3 7343 5.394 6.608 2.730
 194MOL C2 7344 5.505 6.727 2.863
 194MOL C3 7345 5.699 6.826 3.002
 194MOL H4 7346 5.664 6.765 3.086
 194MOL H5 7347 5.670 6.930 3.021
 194MOL C4 7348 5.851 6.823 2.976
 194MOL H6 7349 5.900 6.773 3.061
 194MOL H7 7350 5.894 6.924 2.968
 194MOL C5 7351 5.876 6.743 2.851
 194MOL H8 7352 5.956 6.773 2.782
 194MOL H9 7353 5.902 6.638 2.864
 194MOL C6 7354 5.745 6.760 2.777
 194MOL H10 7355 5.751 6.858 2.728
 194MOL C7 7356 5.711 6.652 2.677
 194MOL C8 7357 5.527 7.005 2.671
 194MOL H11 7358 5.480 7.039 2.762
 194MOL C9 7359 5.499 6.897 2.589
 194MOL C10 7360 5.399 6.790 2.631
 194MOL H12 7361 5.374 6.754 2.531
 194MOL H13 7362 5.316 6.839 2.684
 194MOL C11 7363 5.583 6.907 2.466
 194MOL C12 7364 5.608 6.813 2.356
 194MOL H14 7365 5.563 6.715 2.348
 194MOL C13 7366 5.705 6.855 2.263
 194MOL H15 7367 5.720 6.792 2.176
 194MOL C14 7368 5.773 6.980 2.276
 194MOL H16 7369 5.847 6.998 2.199
 194MOL C15 7370 5.759 7.058 2.394
 194MOL H17 7371 5.819 7.145 2.419
 194MOL C16 7372 5.658 7.022 2.483
 195MOL O1 7373 6.497 6.601 2.928
 195MOL O2 7374 6.434 7.038 2.642
 195MOL N1 7375 6.387 6.799 2.892
 195MOL N2 7376 6.517 6.823 2.640
 195MOL H1 7377 6.591 6.855 2.579
 195MOL N3 7378 6.075 6.620 2.627
 195MOL H2 7379 5.986 6.590 2.663
 195MOL C1 7380 6.521 6.691 2.703
 195MOL H3 7381 6.629 6.670 2.708
 195MOL C2 7382 6.468 6.692 2.850
 195MOL C3 7383 6.320 6.810 3.018
 195MOL H4 7384 6.395 6.831 3.095
 195MOL H5 7385 6.269 6.715 3.037
 195MOL C4 7386 6.223 6.925 2.998
 195MOL H6 7387 6.218 6.988 3.087
 195MOL H7 7388 6.125 6.880 2.977
 195MOL C5 7389 6.268 7.004 2.871
 195MOL H8 7390 6.196 7.057 2.807
 195MOL H9 7391 6.347 7.077 2.893
 195MOL C6 7392 6.329 6.890 2.792
 195MOL H10 7393 6.253 6.833 2.739
 195MOL C7 7394 6.433 6.927 2.685
 195MOL C8 7395 6.203 6.591 2.683
 195MOL H11 7396 6.210 6.545 2.781
 195MOL C9 7397 6.302 6.626 2.591
 195MOL C10 7398 6.448 6.589 2.614
 195MOL H12 7399 6.492 6.590 2.513
 195MOL H13 7400 6.456 6.488 2.656
 195MOL C11 7401 6.240 6.685 2.482
 195MOL C12 7402 6.291 6.738 2.366
 195MOL H14 7403 6.399 6.744 2.355
 195MOL C13 7404 6.203 6.789 2.267
 195MOL H15 7405 6.252 6.834 2.181
 195MOL C14 7406 6.062 6.763 2.280
 195MOL H16 7407 5.990 6.786 2.203
 195MOL C15 7408 6.013 6.711 2.399
 195MOL H17 7409 5.909 6.682 2.401
 195MOL C16 7410 6.102 6.678 2.502
 196MOL O1 7411 5.140 6.810 2.379
 196MOL O2 7412 5.516 7.025 2.073
 196MOL N1 7413 5.264 6.989 2.317
 196MOL N2 7414 5.347 6.876 2.073
 196MOL H1 7415 5.395 6.825 2.000
 196MOL N3 7416 4.939 7.131 2.053
 196MOL H2 7417 4.873 7.204 2.075
 196MOL C1 7418 5.239 6.802 2.146
 196MOL H3 7419 5.266 6.698 2.169
 196MOL C2 7420 5.207 6.868 2.288
 196MOL C3 7421 5.243 7.071 2.438
 196MOL H4 7422 5.286 7.013 2.521
 196MOL H5 7423 5.136 7.085 2.456
 196MOL C4 7424 5.315 7.210 2.417
 196MOL H6 7425 5.374 7.240 2.504
 196MOL H7 7426 5.227 7.275 2.411
 196MOL C5 7427 5.404 7.191 2.292
 196MOL H8 7428 5.412 7.285 2.236
 196MOL H9 7429 5.510 7.175 2.318
 196MOL C6 7430 5.325 7.079 2.216
 196MOL H10 7431 5.247 7.132 2.160
 196MOL C7 7432 5.404 6.995 2.111
 196MOL C8 7433 4.974 7.008 2.116
 196MOL H11 7434 4.938 6.974 2.212
 196MOL C9 7435 5.062 6.946 2.027
 196MOL C10 7436 5.115 6.806 2.058
 196MOL H12 7437 5.143 6.750 1.968
 196MOL H13 7438 5.035 6.747 2.104
 196MOL C11 7439 5.072 7.027 1.910
 196MOL C12 7440 5.154 7.015 1.800
 196MOL H14 7441 5.234 6.942 1.809
 196MOL C13 7442 5.153 7.123 1.711
 196MOL H15 7443 5.220 7.108 1.627
 196MOL C14 7444 5.071 7.233 1.724
 196MOL H16 7445 5.074 7.316 1.653
 196MOL C15 7446 4.988 7.240 1.836
 196MOL H17 7447 4.931 7.332 1.846
 196MOL C16 7448 4.993 7.136 1.928
 197MOL O1 7449 5.806 7.653 2.347
 197MOL O2 7450 5.400 7.805 2.055
 197MOL N1 7451 5.582 7.607 2.291
 197MOL N2 7452 5.618 7.764 2.059
 197MOL H1 7453 5.628 7.822 1.976
 197MOL N3 7454 5.645 7.284 2.036
 197MOL H2 7455 5.634 7.191 2.073
 197MOL C1 7456 5.739 7.723 2.125
 197MOL H3 7457 5.799 7.814 2.139
 197MOL C2 7458 5.715 7.654 2.262
 197MOL C3 7459 5.549 7.548 2.419
 197MOL H4 7460 5.580 7.617 2.498
 197MOL H5 7461 5.591 7.448 2.436
 197MOL C4 7462 5.389 7.559 2.418
 197MOL H6 7463 5.349 7.635 2.487
 197MOL H7 7464 5.340 7.464 2.444
 197MOL C5 7465 5.341 7.609 2.278
 197MOL H8 7466 5.265 7.543 2.234
 197MOL H9 7467 5.289 7.705 2.289
 197MOL C6 7468 5.475 7.615 2.197
 197MOL H10 7469 5.483 7.525 2.135
 197MOL C7 7470 5.491 7.736 2.097
 197MOL C8 7471 5.731 7.385 2.085
 197MOL H11 7472 5.787 7.366 2.176
 197MOL C9 7473 5.725 7.500 2.008
 197MOL C10 7474 5.812 7.625 2.030
 197MOL H12 7475 5.845 7.671 1.936
 197MOL H13 7476 5.909 7.595 2.074
 197MOL C11 7477 5.631 7.467 1.902
 197MOL C12 7478 5.580 7.547 1.799
 197MOL H14 7479 5.618 7.647 1.785
 197MOL C13 7480 5.483 7.494 1.716
 197MOL H15 7481 5.444 7.553 1.634
 197MOL C14 7482 5.442 7.361 1.731
 197MOL H16 7483 5.379 7.315 1.655
 197MOL C15 7484 5.494 7.282 1.838
 197MOL H17 7485 5.456 7.181 1.854
 197MOL C16 7486 5.586 7.339 1.926
 198MOL O1 7487 4.741 7.823 2.340
 198MOL O2 7488 4.766 7.390 2.041
 198MOL N1 7489 4.852 7.632 2.285
 198MOL N2 7490 4.683 7.597 2.063
 198MOL H1 7491 4.618 7.573 1.989
 198MOL N3 7492 5.119 7.769 2.016
 198MOL H2 7493 5.218 7.784 2.032
 198MOL C1 7494 4.689 7.727 2.127
 198MOL H3 7495 4.584 7.748 2.151
 198MOL C2 7496 4.761 7.734 2.260
 198MOL C3 7497 4.933 7.612 2.405
 198MOL H4 7498 4.862 7.620 2.488
 198MOL H5 7499 5.006 7.691 2.425
 198MOL C4 7500 5.003 7.473 2.400
 198MOL H6 7501 4.980 7.424 2.496
 198MOL H7 7502 5.110 7.489 2.383
 198MOL C5 7503 4.939 7.405 2.274
 198MOL H8 7504 5.012 7.347 2.216
 198MOL H9 7505 4.864 7.336 2.314
 198MOL C6 7506 4.886 7.528 2.190
 198MOL H10 7507 4.963 7.571 2.124
 198MOL C7 7508 4.768 7.493 2.098
 198MOL C8 7509 5.002 7.826 2.072
 198MOL H11 7510 0.461 0.011 2.166
 198MOL C9 7511 4.896 7.793 1.990
 198MOL C10 7512 4.748 7.824 2.028
 198MOL H12 7513 4.688 7.815 1.937
 198MOL H13 7514 0.208 0.057 2.070
 198MOL C11 7515 4.952 7.713 1.881
 198MOL C12 7516 4.889 7.649 1.771
 198MOL H14 7517 4.781 7.661 1.764
 198MOL C13 7518 4.972 7.584 1.678
 198MOL H15 7519 4.929 7.544 1.586
 198MOL C14 7520 5.113 7.575 1.701
 198MOL H16 7521 5.174 7.514 1.636
 198MOL C15 7522 5.174 7.640 1.812
 198MOL H17 7523 5.281 7.642 1.828
 198MOL C16 7524 5.085 7.709 1.897
 199MOL O1 7525 6.099 7.591 4.017
 199MOL O2 7526 5.758 7.357 3.691
 199MOL N1 7527 5.990 7.407 3.946
 199MOL N2 7528 5.876 7.536 3.739
 199MOL H1 7529 5.834 7.584 3.660
 199MOL N3 7530 6.284 7.276 3.682
 199MOL H2 7531 6.360 7.212 3.699
 199MOL C1 7532 5.996 7.603 3.795
 199MOL H3 7533 5.961 7.703 3.825
 199MOL C2 7534 6.034 7.535 3.928
 199MOL C3 7535 6.008 7.333 4.073
 199MOL H4 7536 5.974 7.394 4.157
 199MOL H5 7537 6.113 7.305 4.090
 199MOL C4 7538 5.923 7.201 4.062
 199MOL H6 7539 5.833 7.206 4.125
 199MOL H7 7540 5.973 7.114 4.107
 199MOL C5 7541 5.883 7.192 3.914
 199MOL H8 7542 5.931 7.106 3.867
 199MOL H9 7543 5.773 7.187 3.910
 199MOL C6 7544 5.937 7.323 3.843
 199MOL H10 7545 6.028 7.285 3.796
 199MOL C7 7546 5.852 7.405 3.750
 199MOL C8 7547 6.246 7.399 3.743
 199MOL H11 7548 6.281 7.426 3.842
 199MOL C9 7549 6.167 7.475 3.659
 199MOL C10 7550 6.113 7.609 3.695
 199MOL H12 7551 6.078 7.657 3.602
 199MOL H13 7552 6.191 7.675 3.735
 199MOL C11 7553 6.149 7.393 3.546
 199MOL C12 7554 6.069 7.408 3.432
 199MOL H14 7555 6.013 7.499 3.417
 199MOL C13 7556 6.064 7.303 3.339
 199MOL H15 7557 6.014 7.332 3.247
 199MOL C14 7558 6.145 7.186 3.352
 199MOL H16 7559 6.157 7.122 3.266
 199MOL C15 7560 6.208 7.167 3.472
 199MOL H17 7561 6.261 7.076 3.497
 199MOL C16 7562 6.214 7.274 3.568
 200MOL O1 7563 5.459 6.725 4.023
 200MOL O2 7564 5.826 6.580 3.676
 200MOL N1 7565 5.678 6.778 3.950
 200MOL N2 7566 5.613 6.614 3.724
 200MOL H1 7567 5.595 6.550 3.648
 200MOL N3 7568 5.628 7.096 3.703
 200MOL H2 7569 5.632 7.195 3.723
 200MOL C1 7570 5.501 6.679 3.797
 200MOL H3 7571 5.418 6.608 3.805
 200MOL C2 7572 5.540 6.734 3.934
 200MOL C3 7573 5.734 6.794 4.083
 200MOL H4 7574 5.704 6.711 4.148
 200MOL H5 7575 5.702 6.889 4.129
 200MOL C4 7576 5.889 6.795 4.054
 200MOL H6 7577 5.943 6.751 4.139
 200MOL H7 7578 5.927 6.894 4.025
 200MOL C5 7579 5.915 6.709 3.928
 200MOL H8 7580 6.010 6.740 3.882
 200MOL H9 7581 5.911 6.601 3.948
 200MOL C6 7582 5.785 6.743 3.854
 200MOL H10 7583 5.805 6.835 3.798
 200MOL C7 7584 5.747 6.642 3.742
 200MOL C8 7585 5.558 6.997 3.773
 200MOL H11 7586 5.529 7.015 3.875
 200MOL C9 7587 5.532 6.896 3.676
 200MOL C10 7588 5.441 6.785 3.702
 200MOL H12 7589 5.407 6.750 3.604
 200MOL H13 7590 5.352 6.829 3.749
 200MOL C11 7591 5.613 6.929 3.562
 200MOL C12 7592 5.631 6.854 3.445
 200MOL H14 7593 5.584 6.758 3.426
 200MOL C13 7594 5.719 6.906 3.353
 200MOL H15 7595 5.744 6.843 3.268
 200MOL C14 7596 5.791 7.024 3.383
 200MOL H16 7597 5.860 7.065 3.310
 200MOL C15 7598 5.759 7.106 3.493
 200MOL H17 7599 5.799 7.206 3.510
 200MOL C16 7600 5.672 7.042 3.587
 201MOL O1 7601 6.471 6.625 3.991
 201MOL O2 7602 6.441 7.034 3.660
 201MOL N1 7603 6.347 6.807 3.929
 201MOL N2 7604 6.520 6.832 3.703
 201MOL H1 7605 6.589 6.851 3.630
 201MOL N3 7606 6.111 6.584 3.685
 201MOL H2 7607 6.017 6.557 3.712
 201MOL C1 7608 6.526 6.707 3.779
 201MOL H3 7609 6.631 6.695 3.809
 201MOL C2 7610 6.445 6.713 3.909
 201MOL C3 7611 6.282 6.829 4.059
 201MOL H4 7612 6.368 6.822 4.127
 201MOL H5 7613 6.201 6.757 4.076
 201MOL C4 7614 6.221 6.967 4.040
 201MOL H6 7615 6.248 7.031 4.125
 201MOL H7 7616 6.113 6.965 4.018
 201MOL C5 7617 6.276 7.027 3.912
 201MOL H8 7618 6.208 7.094 3.859
 201MOL H9 7619 6.370 7.081 3.931
 201MOL C6 7620 6.312 6.906 3.824
 201MOL H10 7621 6.215 6.880 3.780
 201MOL C7 7622 6.424 6.930 3.723
 201MOL C8 7623 6.232 6.549 3.744
 201MOL H11 7624 6.244 6.490 3.834
 201MOL C9 7625 6.333 6.607 3.660
 201MOL C10 7626 6.477 6.593 3.684
 201MOL H12 7627 6.546 6.593 3.599
 201MOL H13 7628 6.501 6.498 3.733
 201MOL C11 7629 6.263 6.684 3.564
 201MOL C12 7630 6.312 6.760 3.460
 201MOL H14 7631 6.419 6.774 3.447
 201MOL C13 7632 6.227 6.828 3.371
 201MOL H15 7633 6.267 6.899 3.299
 201MOL C14 7634 6.088 6.806 3.392
 201MOL H16 7635 6.006 6.855 3.341
 201MOL C15 7636 6.039 6.730 3.499
 201MOL H17 7637 5.931 6.725 3.507
 201MOL C16 7638 6.131 6.664 3.582
 202MOL O1 7639 5.158 6.808 3.494
 202MOL O2 7640 5.479 7.038 3.136
 202MOL N1 7641 5.248 6.995 3.415
 202MOL N2 7642 5.348 6.868 3.188
 202MOL H1 7643 5.380 6.828 3.100
 202MOL N3 7644 4.973 7.162 3.132
 202MOL H2 7645 4.908 7.232 3.167
 202MOL C1 7646 5.233 6.807 3.257
 202MOL H3 7647 5.255 6.702 3.279
 202MOL C2 7648 5.205 6.867 3.400
 202MOL C3 7649 5.250 7.054 3.547
 202MOL H4 7650 5.304 6.988 3.617
 202MOL H5 7651 5.148 7.064 3.586
 202MOL C4 7652 5.324 7.187 3.526
 202MOL H6 7653 5.387 7.212 3.612
 202MOL H7 7654 5.248 7.266 3.521
 202MOL C5 7655 5.394 7.179 3.386
 202MOL H8 7656 5.400 7.271 3.327
 202MOL H9 7657 5.491 7.130 3.404
 202MOL C6 7658 5.311 7.074 3.307
 202MOL H10 7659 5.232 7.131 3.257
 202MOL C7 7660 5.391 6.993 3.210
 202MOL C8 7661 4.998 7.048 3.205
 202MOL H11 7662 4.952 7.025 3.300
 202MOL C9 7663 5.075 6.961 3.127
 202MOL C10 7664 5.104 6.825 3.168
 202MOL H12 7665 5.135 6.764 3.082
 202MOL H13 7666 5.022 6.775 3.221
 202MOL C11 7667 5.103 7.027 3.000
 202MOL C12 7668 5.183 6.997 2.888
 202MOL H14 7669 5.236 6.902 2.888
 202MOL C13 7670 5.190 7.092 2.783
 202MOL H15 7671 5.263 7.073 2.706
 202MOL C14 7672 5.105 7.205 2.785
 202MOL H16 7673 5.109 7.271 2.699
 202MOL C15 7674 5.035 7.240 2.906
 202MOL H17 7675 4.987 7.337 2.913
 202MOL C16 7676 5.037 7.145 3.008
 203MOL O1 7677 5.813 7.630 3.477
 203MOL O2 7678 5.424 7.776 3.141
 203MOL N1 7679 5.602 7.612 3.410
 203MOL N2 7680 5.644 7.775 3.182
 203MOL H1 7681 5.655 7.829 3.097
 203MOL N3 7682 5.615 7.305 3.176
 203MOL H2 7683 5.586 7.215 3.212
 203MOL C1 7684 5.757 7.716 3.252
 203MOL H3 7685 5.830 7.797 3.267
 203MOL C2 7686 5.733 7.649 3.388
 203MOL C3 7687 5.554 7.550 3.527
 203MOL H4 7688 5.575 7.608 3.617
 203MOL H5 7689 5.592 7.447 3.530
 203MOL C4 7690 5.402 7.546 3.524
 203MOL H6 7691 5.359 7.592 3.614
 203MOL H7 7692 5.367 7.442 3.513
 203MOL C5 7693 5.358 7.624 3.397
 203MOL H8 7694 5.273 7.575 3.347
 203MOL H9 7695 5.328 7.725 3.425
 203MOL C6 7696 5.490 7.621 3.313
 203MOL H10 7697 5.482 7.527 3.257
 203MOL C7 7698 5.515 7.738 3.215
 203MOL C8 7699 5.724 7.380 3.227
 203MOL H11 7700 5.773 7.357 3.321
 203MOL C9 7701 5.740 7.492 3.138
 203MOL C10 7702 5.824 7.614 3.160
 203MOL H12 7703 5.840 7.657 3.061
 203MOL H13 7704 5.924 7.587 3.196
 203MOL C11 7705 5.643 7.468 3.027
 203MOL C12 7706 5.626 7.545 2.912
 203MOL H14 7707 5.689 7.633 2.899
 203MOL C13 7708 5.523 7.502 2.818
 203MOL H15 7709 5.507 7.555 2.724
 203MOL C14 7710 5.457 7.377 2.843
 203MOL H16 7711 5.389 7.337 2.769
 203MOL C15 7712 5.476 7.306 2.962
 203MOL H17 7713 5.413 7.220 2.986
 203MOL C16 7714 5.567 7.357 3.054
 204MOL O1 7715 4.823 7.800 3.464
 204MOL O2 7716 4.818 7.373 3.127
 204MOL N1 7717 4.903 7.596 3.402
 204MOL N2 7718 4.725 7.565 3.180
 204MOL H1 7719 4.668 7.549 3.098
 204MOL N3 7720 5.144 7.769 3.132
 204MOL H2 7721 5.239 7.788 3.159
 204MOL C1 7722 4.729 7.695 3.254
 204MOL H3 7723 4.625 7.725 3.276
 204MOL C2 7724 4.816 7.706 3.390
 204MOL C3 7725 4.967 7.564 3.530
 204MOL H4 7726 4.890 7.558 3.607
 204MOL H5 7727 5.031 7.647 3.564
 204MOL C4 7728 5.040 7.431 3.514
 204MOL H6 7729 5.030 7.384 3.612
 204MOL H7 7730 5.146 7.452 3.494
 204MOL C5 7731 4.976 7.369 3.389
 204MOL H8 7732 5.040 7.302 3.330
 204MOL H9 7733 4.887 7.311 3.413
 204MOL C6 7734 4.937 7.496 3.301
 204MOL H10 7735 5.019 7.542 3.244
 204MOL C7 7736 4.830 7.475 3.193
 204MOL C8 7737 5.031 7.824 3.195
 204MOL H11 7738 0.483 0.015 3.285
 204MOL C9 7739 4.923 7.775 3.121
 204MOL C10 7740 4.777 7.801 3.153
 204MOL H12 7741 4.714 7.795 3.064
 204MOL H13 7742 0.227 0.034 3.192
 204MOL C11 7743 4.972 7.727 2.997
 204MOL C12 7744 4.909 7.683 2.885
 204MOL H14 7745 4.801 7.686 2.893
 204MOL C13 7746 4.990 7.633 2.777
 204MOL H15 7747 4.939 7.594 2.690
 204MOL C14 7748 5.134 7.629 2.791
 204MOL H16 7749 5.190 7.581 2.711
 204MOL C15 7750 5.190 7.675 2.914
 204MOL H17 7751 5.297 7.669 2.931
 204MOL C16 7752 5.105 7.722 3.013
 205MOL O1 7753 6.067 7.597 5.087
 205MOL O2 7754 5.767 7.332 4.730
 205MOL N1 7755 5.996 7.394 5.012
 205MOL N2 7756 5.896 7.514 4.784
 205MOL H1 7757 5.850 7.568 4.711
 205MOL N3 7758 6.277 7.230 4.773
 205MOL H2 7759 6.326 7.148 4.807
 205MOL C1 7760 6.007 7.584 4.853
 205MOL H3 7761 5.972 7.687 4.867
 205MOL C2 7762 6.027 7.528 4.996
 205MOL C3 7763 6.021 7.325 5.138
 205MOL H4 7764 5.985 7.380 5.226
 205MOL H5 7765 6.129 7.307 5.149
 205MOL C4 7766 5.946 7.188 5.123
 205MOL H6 7767 5.878 7.165 5.206
 205MOL H7 7768 6.019 7.108 5.105
 205MOL C5 7769 5.865 7.199 4.996
 205MOL H8 7770 5.863 7.105 4.939
 205MOL H9 7771 5.759 7.215 5.019
 205MOL C6 7772 5.928 7.309 4.916
 205MOL H10 7773 6.014 7.264 4.865
 205MOL C7 7774 5.850 7.384 4.807
 205MOL C8 7775 6.257 7.354 4.835
 205MOL H11 7776 6.307 7.380 4.926
 205MOL C9 7777 6.186 7.432 4.748
 205MOL C10 7778 6.142 7.576 4.776
 205MOL H12 7779 6.134 7.638 4.686
 205MOL H13 7780 6.209 7.630 4.844
 205MOL C11 7781 6.146 7.356 4.634
 205MOL C12 7782 6.059 7.378 4.521
 205MOL H14 7783 6.016 7.477 4.513
 205MOL C13 7784 6.044 7.272 4.431
 205MOL H15 7785 5.973 7.287 4.350
 205MOL C14 7786 6.114 7.144 4.452
 205MOL H16 7787 6.093 7.062 4.383
 205MOL C15 7788 6.198 7.124 4.563
 205MOL H17 7789 6.261 7.036 4.569
 205MOL C16 7790 6.210 7.232 4.650
 206MOL O1 7791 5.432 6.736 5.086
 206MOL O2 7792 5.810 6.570 4.749
 206MOL N1 7793 5.646 6.761 5.013
 206MOL N2 7794 5.594 6.597 4.785
 206MOL H1 7795 5.579 6.536 4.705
 206MOL N3 7796 5.610 7.060 4.759
 206MOL H2 7797 5.645 7.150 4.789
 206MOL C1 7798 5.476 6.656 4.866
 206MOL H3 7799 5.410 6.570 4.878
 206MOL C2 7800 5.512 6.722 5.000
 206MOL C3 7801 5.704 6.813 5.133
 206MOL H4 7802 5.673 6.746 5.214
 206MOL H5 7803 5.653 6.906 5.163
 206MOL C4 7804 5.853 6.826 5.115
 206MOL H6 7805 5.904 6.794 5.207
 206MOL H7 7806 5.884 6.926 5.084
 206MOL C5 7807 5.882 6.734 4.994
 206MOL H8 7808 5.972 6.758 4.937
 206MOL H9 7809 5.892 6.633 5.034
 206MOL C6 7810 5.749 6.748 4.907
 206MOL H10 7811 5.745 6.839 4.845
 206MOL C7 7812 5.726 6.632 4.804
 206MOL C8 7813 5.510 6.976 4.814
 206MOL H11 7814 5.468 6.997 4.911
 206MOL C9 7815 5.485 6.870 4.730
 206MOL C10 7816 5.399 6.752 4.771
 206MOL H12 7817 5.384 6.679 4.690
 206MOL H13 7818 5.306 6.771 4.824
 206MOL C11 7819 5.574 6.888 4.618
 206MOL C12 7820 5.600 6.802 4.516
 206MOL H14 7821 5.537 6.713 4.509
 206MOL C13 7822 5.703 6.831 4.425
 206MOL H15 7823 5.734 6.760 4.349
 206MOL C14 7824 5.772 6.960 4.444
 206MOL H16 7825 5.851 6.975 4.372
 206MOL C15 7826 5.745 7.047 4.550
 206MOL H17 7827 5.811 7.132 4.566
 206MOL C16 7828 5.645 7.002 4.641
 207MOL O1 7829 6.499 6.593 5.091
 207MOL O2 7830 6.449 6.999 4.773
 207MOL N1 7831 6.369 6.761 5.024
 207MOL N2 7832 6.535 6.801 4.802
 207MOL H1 7833 6.598 6.830 4.727
 207MOL N3 7834 6.093 6.592 4.741
 207MOL H2 7835 5.998 6.588 4.775
 207MOL C1 7836 6.536 6.663 4.863
 207MOL H3 7837 6.641 6.636 4.878
 207MOL C2 7838 6.466 6.667 4.999
 207MOL C3 7839 6.312 6.784 5.160
 207MOL H4 7840 6.383 6.768 5.242
 207MOL H5 7841 6.229 6.714 5.173
 207MOL C4 7842 6.243 6.923 5.157
 207MOL H6 7843 6.301 6.992 5.220
 207MOL H7 7844 6.135 6.914 5.172
 207MOL C5 7845 6.270 6.976 5.010
 207MOL H8 7846 6.171 7.005 4.973
 207MOL H9 7847 6.324 7.072 5.007
 207MOL C6 7848 6.329 6.856 4.928
 207MOL H10 7849 6.247 6.822 4.864
 207MOL C7 7850 6.442 6.896 4.830
 207MOL C8 7851 6.213 6.574 4.813
 207MOL H11 7852 6.217 6.526 4.909
 207MOL C9 7853 6.319 6.608 4.733
 207MOL C10 7854 6.460 6.565 4.766
 207MOL H12 7855 6.515 6.566 4.672
 207MOL H13 7856 6.452 6.464 4.808
 207MOL C11 7857 6.266 6.650 4.605
 207MOL C12 7858 6.319 6.716 4.495
 207MOL H14 7859 6.427 6.717 4.488
 207MOL C13 7860 6.231 6.773 4.404
 207MOL H15 7861 6.271 6.814 4.312
 207MOL C14 7862 6.091 6.758 4.414
 207MOL H16 7863 6.022 6.804 4.344
 207MOL C15 7864 6.035 6.690 4.524
 207MOL H17 7865 5.930 6.670 4.541
 207MOL C16 7866 6.126 6.644 4.620
 208MOL O1 7867 5.149 6.799 4.541
 208MOL O2 7868 5.517 7.022 4.230
 208MOL N1 7869 5.233 6.996 4.471
 208MOL N2 7870 5.359 6.859 4.257
 208MOL H1 7871 5.416 6.806 4.192
 208MOL N3 7872 4.964 7.141 4.181
 208MOL H2 7873 4.908 7.220 4.210
 208MOL C1 7874 5.234 6.800 4.310
 208MOL H3 7875 5.261 6.696 4.336
 208MOL C2 7876 5.197 6.864 4.447
 208MOL C3 7877 5.222 7.065 4.599
 208MOL H4 7878 5.257 6.996 4.677
 208MOL H5 7879 5.119 7.088 4.630
 208MOL C4 7880 5.315 7.192 4.589
 208MOL H6 7881 5.384 7.198 4.674
 208MOL H7 7882 5.254 7.283 4.586
 208MOL C5 7883 5.387 7.181 4.461
 208MOL H8 7884 5.386 7.281 4.416
 208MOL H9 7885 5.490 7.151 4.485
 208MOL C6 7886 5.314 7.073 4.377
 208MOL H10 7887 5.246 7.123 4.306
 208MOL C7 7888 5.410 6.988 4.282
 208MOL C8 7889 4.988 7.021 4.251
 208MOL H11 7890 4.958 7.005 4.354
 208MOL C9 7891 5.072 6.941 4.175
 208MOL C10 7892 5.112 6.801 4.213
 208MOL H12 7893 5.134 6.749 4.119
 208MOL H13 7894 5.020 6.755 4.251
 208MOL C11 7895 5.103 7.022 4.062
 208MOL C12 7896 5.194 6.991 3.964
 208MOL H14 7897 5.246 6.896 3.973
 208MOL C13 7898 5.220 7.093 3.872
 208MOL H15 7899 5.297 7.078 3.797
 208MOL C14 7900 5.154 7.221 3.877
 208MOL H16 7901 5.186 7.295 3.805
 208MOL C15 7902 5.059 7.244 3.976
 208MOL H17 7903 5.002 7.336 3.981
 208MOL C16 7904 5.040 7.145 4.072
 209MOL O1 7905 5.812 7.642 4.560
 209MOL O2 7906 5.442 7.821 4.238
 209MOL N1 7907 5.593 7.629 4.494
 209MOL N2 7908 5.659 7.792 4.275
 209MOL H1 7909 5.677 7.844 4.190
 209MOL N3 7910 5.639 7.304 4.256
 209MOL H2 7911 5.608 7.217 4.296
 209MOL C1 7912 5.771 7.722 4.342
 209MOL H3 7913 5.853 7.787 4.376
 209MOL C2 7914 5.728 7.658 4.475
 209MOL C3 7915 5.534 7.575 4.613
 209MOL H4 7916 5.560 7.625 4.707
 209MOL H5 7917 5.568 7.472 4.630
 209MOL C4 7918 5.378 7.583 4.587
 209MOL H6 7919 5.336 7.662 4.650
 209MOL H7 7920 5.333 7.485 4.609
 209MOL C5 7921 5.357 7.638 4.449
 209MOL H8 7922 5.286 7.583 4.385
 209MOL H9 7923 5.313 7.738 4.459
 209MOL C6 7924 5.495 7.638 4.384
 209MOL H10 7925 5.503 7.547 4.323
 209MOL C7 7926 5.530 7.752 4.287
 209MOL C8 7927 5.725 7.401 4.318
 209MOL H11 7928 5.758 7.379 4.418
 209MOL C9 7929 5.749 7.498 4.223
 209MOL C10 7930 5.839 7.617 4.251
 209MOL H12 7931 5.864 7.674 4.161
 209MOL H13 7932 5.931 7.581 4.298
 209MOL C11 7933 5.669 7.460 4.105
 209MOL C12 7934 5.658 7.527 3.978
 209MOL H14 7935 5.715 7.615 3.950
 209MOL C13 7936 5.558 7.474 3.892
 209MOL H15 7937 5.528 7.527 3.802
 209MOL C14 7938 5.501 7.351 3.916
 209MOL H16 7939 5.425 7.310 3.851
 209MOL C15 7940 5.528 7.281 4.032
 209MOL H17 7941 5.485 7.184 4.052
 209MOL C16 7942 5.607 7.341 4.130
 210MOL O1 7943 4.736 7.752 4.530
 210MOL O2 7944 4.788 7.374 4.159
 210MOL N1 7945 4.872 7.584 4.449
 210MOL N2 7946 4.726 7.577 4.218
 210MOL H1 7947 4.667 7.565 4.137
 210MOL N3 7948 5.176 7.778 4.227
 210MOL H2 7949 5.267 7.790 4.270
 210MOL C1 7950 4.726 7.697 4.294
 210MOL H3 7951 4.618 7.715 4.295
 210MOL C2 7952 4.770 7.675 4.437
 210MOL C3 7953 4.949 7.560 4.571
 210MOL H4 7954 4.884 7.552 4.659
 210MOL H5 7955 5.019 7.643 4.587
 210MOL C4 7956 5.025 7.431 4.550
 210MOL H6 7957 5.013 7.377 4.645
 210MOL H7 7958 5.124 7.476 4.542
 210MOL C5 7959 4.960 7.368 4.423
 210MOL H8 7960 5.035 7.321 4.359
 210MOL H9 7961 4.878 7.306 4.461
 210MOL C6 7962 4.913 7.489 4.347
 210MOL H10 7963 4.999 7.518 4.284
 210MOL C7 7964 4.796 7.465 4.238
 210MOL C8 7965 5.055 7.815 4.283
 210MOL H11 7966 0.505 0.013 4.368
 210MOL C9 7967 4.953 7.767 4.203
 210MOL C10 7968 4.806 7.800 4.213
 210MOL H12 7969 4.768 7.795 4.110
 210MOL H13 7970 0.255 0.033 4.252
 210MOL C11 7971 5.018 7.699 4.088
 210MOL C12 7972 4.973 7.626 3.978
 210MOL H14 7973 4.869 7.618 3.950
 210MOL C13 7974 5.071 7.565 3.895
 210MOL H15 7975 5.054 7.529 3.794
 210MOL C14 7976 5.211 7.572 3.923
 210MOL H16 7977 5.282 7.538 3.848
 210MOL C15 7978 5.252 7.646 4.033
 210MOL H17 7979 5.357 7.658 4.057
 210MOL C16 7980 5.154 7.702 4.114
 211MOL O1 7981 6.063 7.561 6.195
 211MOL O2 7982 5.736 7.322 5.851
 211MOL N1 7983 5.973 7.361 6.121
 211MOL N2 7984 5.879 7.491 5.887
 211MOL H1 7985 5.842 7.540 5.807
 211MOL N3 7986 6.294 7.243 5.849
 211MOL H2 7987 6.350 7.164 5.877
 211MOL C1 7988 5.990 7.553 5.963
 211MOL H3 7989 5.941 7.649 5.982
 211MOL C2 7990 6.021 7.490 6.100
 211MOL C3 7991 5.965 7.291 6.254
 211MOL H4 7992 5.917 7.357 6.328
 211MOL H5 7993 6.067 7.282 6.293
 211MOL C4 7994 5.902 7.152 6.223
 211MOL H6 7995 5.831 7.127 6.304
 211MOL H7 7996 5.983 7.081 6.203
 211MOL C5 7997 5.827 7.169 6.093
 211MOL H8 7998 5.824 7.080 6.029
 211MOL H9 7999 5.727 7.207 6.118
 211MOL C6 8000 5.913 7.276 6.020
 211MOL H10 8001 5.996 7.224 5.972
 211MOL C7 8002 5.837 7.360 5.910
 211MOL C8 8003 6.271 7.360 5.920
 211MOL H11 8004 6.320 7.376 6.015
 211MOL C9 8005 6.174 7.427 5.839
 211MOL C10 8006 6.113 7.559 5.870
 211MOL H12 8007 6.076 7.609 5.780
 211MOL H13 8008 6.182 7.631 5.918
 211MOL C11 8009 6.146 7.342 5.722
 211MOL C12 8010 6.076 7.366 5.604
 211MOL H14 8011 6.013 7.455 5.601
 211MOL C13 8012 6.086 7.277 5.502
 211MOL H15 8013 6.035 7.300 5.408
 211MOL C14 8014 6.158 7.156 5.511
 211MOL H16 8015 6.162 7.102 5.416
 211MOL C15 8016 6.234 7.135 5.637
 211MOL H17 8017 6.305 7.053 5.643
 211MOL C16 8018 6.222 7.230 5.737
 212MOL O1 8019 5.428 6.778 6.156
 212MOL O2 8020 5.819 6.592 5.835
 212MOL N1 8021 5.657 6.769 6.101
 212MOL N2 8022 5.609 6.603 5.892
 212MOL H1 8023 5.588 6.539 5.816
 212MOL N3 8024 5.623 7.078 5.832
 212MOL H2 8025 5.639 7.176 5.852
 212MOL C1 8026 5.491 6.669 5.948
 212MOL H3 8027 5.420 6.587 5.963
 212MOL C2 8028 5.515 6.750 6.077
 212MOL C3 8029 5.713 6.812 6.232
 212MOL H4 8030 5.674 6.748 6.312
 212MOL H5 8031 5.686 6.916 6.255
 212MOL C4 8032 5.863 6.802 6.231
 212MOL H6 8033 5.903 6.762 6.324
 212MOL H7 8034 5.881 6.908 6.213
 212MOL C5 8035 5.895 6.726 6.099
 212MOL H8 8036 5.977 6.768 6.040
 212MOL H9 8037 5.917 6.620 6.113
 212MOL C6 8038 5.771 6.753 6.010
 212MOL H10 8039 5.781 6.847 5.955
 212MOL C7 8040 5.740 6.644 5.906
 212MOL C8 8041 5.530 6.993 5.894
 212MOL H11 8042 5.484 7.020 5.988
 212MOL C9 8043 5.516 6.880 5.807
 212MOL C10 8044 5.431 6.755 5.837
 212MOL H12 8045 5.424 6.688 5.750
 212MOL H13 8046 5.329 6.780 5.868
 212MOL C11 8047 5.615 6.900 5.703
 212MOL C12 8048 5.661 6.815 5.603
 212MOL H14 8049 5.622 6.714 5.595
 212MOL C13 8050 5.739 6.872 5.506
 212MOL H15 8051 5.759 6.812 5.418
 212MOL C14 8052 5.785 7.003 5.510
 212MOL H16 8053 5.846 7.038 5.427
 212MOL C15 8054 5.752 7.085 5.622
 212MOL H17 8055 5.786 7.187 5.639
 212MOL C16 8056 5.669 7.027 5.717
 213MOL O1 8057 6.485 6.589 6.177
 213MOL O2 8058 6.458 7.013 5.859
 213MOL N1 8059 6.361 6.762 6.106
 213MOL N2 8060 6.532 6.799 5.889
 213MOL H1 8061 6.597 6.817 5.814
 213MOL N3 8062 6.101 6.585 5.853
 213MOL H2 8063 6.006 6.565 5.883
 213MOL C1 8064 6.531 6.667 5.957
 213MOL H3 8065 6.636 6.660 5.986
 213MOL C2 8066 6.458 6.663 6.083
 213MOL C3 8067 6.292 6.804 6.234
 213MOL H4 8068 6.374 6.837 6.299
 213MOL H5 8069 6.233 6.721 6.277
 213MOL C4 8070 6.204 6.923 6.209
 213MOL H6 8071 6.193 6.985 6.299
 213MOL H7 8072 6.105 6.884 6.179
 213MOL C5 8073 6.268 6.991 6.091
 213MOL H8 8074 6.190 7.035 6.027
 213MOL H9 8075 6.333 7.077 6.111
 213MOL C6 8076 6.333 6.874 6.010
 213MOL H10 8077 6.260 6.834 5.939
 213MOL C7 8078 6.448 6.901 5.915
 213MOL C8 8079 6.221 6.535 5.910
 213MOL H11 8080 6.225 6.468 5.994
 213MOL C9 8081 6.329 6.580 5.833
 213MOL C10 8082 6.474 6.558 5.866
 213MOL H12 8083 6.538 6.560 5.777
 213MOL H13 8084 6.489 6.461 5.914
 213MOL C11 8085 6.266 6.654 5.724
 213MOL C12 8086 6.325 6.712 5.612
 213MOL H14 8087 6.430 6.687 5.602
 213MOL C13 8088 6.248 6.792 5.525
 213MOL H15 8089 6.295 6.833 5.436
 213MOL C14 8090 6.110 6.805 5.554
 213MOL H16 8091 6.053 6.867 5.485
 213MOL C15 8092 6.050 6.727 5.652
 213MOL H17 8093 5.943 6.730 5.668
 213MOL C16 8094 6.131 6.661 5.745
 214MOL O1 8095 5.115 6.829 5.604
 214MOL O2 8096 5.501 7.027 5.296
 214MOL N1 8097 5.236 7.003 5.537
 214MOL N2 8098 5.335 6.876 5.312
 214MOL H1 8099 5.389 6.813 5.253
 214MOL N3 8100 4.944 7.161 5.262
 214MOL H2 8101 4.882 7.232 5.296
 214MOL C1 8102 5.216 6.819 5.377
 214MOL H3 8103 5.241 6.714 5.395
 214MOL C2 8104 5.183 6.879 5.515
 214MOL C3 8105 5.238 7.056 5.668
 214MOL H4 8106 5.289 6.981 5.731
 214MOL H5 8107 5.144 7.073 5.722
 214MOL C4 8108 5.320 7.188 5.647
 214MOL H6 8109 5.374 7.227 5.734
 214MOL H7 8110 5.236 7.257 5.631
 214MOL C5 8111 5.398 7.179 5.518
 214MOL H8 8112 5.405 7.278 5.471
 214MOL H9 8113 5.496 7.135 5.538
 214MOL C6 8114 5.319 7.080 5.439
 214MOL H10 8115 5.253 7.141 5.377
 214MOL C7 8116 5.390 6.999 5.338
 214MOL C8 8117 4.964 7.032 5.320
 214MOL H11 8118 4.920 7.007 5.416
 214MOL C9 8119 5.053 6.960 5.243
 214MOL C10 8120 5.094 6.819 5.280
 214MOL H12 8121 5.132 6.763 5.194
 214MOL H13 8122 5.013 6.763 5.328
 214MOL C11 8123 5.091 7.045 5.131
 214MOL C12 8124 5.179 7.026 5.021
 214MOL H14 8125 5.234 6.933 5.014
 214MOL C13 8126 5.196 7.140 4.942
 214MOL H15 8127 5.269 7.141 4.861
 214MOL C14 8128 5.129 7.260 4.966
 214MOL H16 8129 5.139 7.352 4.908
 214MOL C15 8130 5.033 7.273 5.067
 214MOL H17 8131 4.982 7.366 5.090
 214MOL C16 8132 5.022 7.162 5.150
 215MOL O1 8133 5.812 7.597 5.621
 215MOL O2 8134 5.434 7.795 5.298
 215MOL N1 8135 5.593 7.599 5.549
 215MOL N2 8136 5.649 7.766 5.329
 215MOL H1 8137 5.669 7.831 5.254
 215MOL N3 8138 5.646 7.275 5.294
 215MOL H2 8139 5.607 7.190 5.332
 215MOL C1 8140 5.762 7.702 5.399
 215MOL H3 8141 5.836 7.778 5.428
 215MOL C2 8142 5.729 7.633 5.535
 215MOL C3 8143 5.539 7.537 5.678
 215MOL H4 8144 5.581 7.585 5.767
 215MOL H5 8145 5.577 7.434 5.672
 215MOL C4 8146 5.383 7.547 5.662
 215MOL H6 8147 5.337 7.584 5.754
 215MOL H7 8148 5.345 7.447 5.639
 215MOL C5 8149 5.365 7.636 5.535
 215MOL H8 8150 5.273 7.611 5.480
 215MOL H9 8151 5.348 7.742 5.559
 215MOL C6 8152 5.492 7.617 5.452
 215MOL H10 8153 5.483 7.527 5.390
 215MOL C7 8154 5.521 7.731 5.346
 215MOL C8 8155 5.735 7.368 5.358
 215MOL H11 8156 5.795 7.349 5.446
 215MOL C9 8157 5.745 7.482 5.273
 215MOL C10 8158 5.826 7.607 5.304
 215MOL H12 8159 5.838 7.665 5.212
 215MOL H13 8160 5.921 7.569 5.344
 215MOL C11 8161 5.651 7.462 5.167
 215MOL C12 8162 5.613 7.546 5.064
 215MOL H14 8163 5.650 7.647 5.054
 215MOL C13 8164 5.518 7.506 4.973
 215MOL H15 8165 5.502 7.577 4.893
 215MOL C14 8166 5.460 7.382 4.985
 215MOL H16 8167 5.392 7.342 4.910
 215MOL C15 8168 5.496 7.294 5.092
 215MOL H17 8169 5.451 7.195 5.097
 215MOL C16 8170 5.594 7.342 5.181
 216MOL O1 8171 4.808 7.775 5.653
 216MOL O2 8172 4.769 7.359 5.342
 216MOL N1 8173 4.924 7.599 5.573
 216MOL N2 8174 4.718 7.573 5.366
 216MOL H1 8175 4.642 7.560 5.300
 216MOL N3 8176 5.159 7.794 5.291
 216MOL H2 8177 5.256 7.802 5.317
 216MOL C1 8178 4.733 7.702 5.435
 216MOL H3 8179 4.631 7.740 5.451
 216MOL C2 8180 4.817 7.693 5.565
 216MOL C3 8181 4.988 7.572 5.698
 216MOL H4 8182 4.920 7.596 5.780
 216MOL H5 8183 5.074 7.641 5.695
 216MOL C4 8184 5.020 7.419 5.697
 216MOL H6 8185 4.964 7.377 5.781
 216MOL H7 8186 5.126 7.404 5.722
 216MOL C5 8187 4.978 7.357 5.564
 216MOL H8 8188 5.065 7.305 5.520
 216MOL H9 8189 4.901 7.283 5.589
 216MOL C6 8190 4.927 7.479 5.483
 216MOL H10 8191 5.009 7.492 5.411
 216MOL C7 8192 4.804 7.469 5.387
 216MOL C8 8193 5.044 7.836 5.359
 216MOL H11 8194 0.505 0.030 5.447
 216MOL C9 8195 4.935 7.783 5.286
 216MOL C10 8196 4.794 7.800 5.332
 216MOL H12 8197 4.730 7.814 5.244
 216MOL H13 8198 0.232 0.030 5.376
 216MOL C11 8199 4.987 7.723 5.167
 216MOL C12 8200 4.927 7.665 5.062
 216MOL H14 8201 4.819 7.661 5.049
 216MOL C13 8202 5.009 7.624 4.949
 216MOL H15 8203 4.956 7.576 4.867
 216MOL C14 8204 5.150 7.629 4.958
 216MOL H16 8205 5.218 7.595 4.880
 216MOL C15 8206 5.205 7.684 5.079
 216MOL H17 8207 5.312 7.686 5.096
 216MOL C16 8208 5.122 7.727 5.178
 217MOL O1 8209 2.323 1.056 0.717
 217MOL O2 8210 1.937 0.825 0.437
 217MOL N1 8211 2.205 0.862 0.678
 217MOL N2 8212 2.090 0.986 0.446
 217MOL H1 8213 2.045 1.028 0.366
 217MOL N3 8214 2.499 0.719 0.381
 217MOL H2 8215 2.571 0.649 0.395
 217MOL C1 8216 2.210 1.047 0.506
 217MOL H3 8217 2.188 1.152 0.531
 217MOL C2 8218 2.248 0.990 0.645
 217MOL C3 8219 2.229 0.797 0.804
 217MOL H4 8220 2.197 0.860 0.888
 217MOL H5 8221 2.334 0.774 0.827
 217MOL C4 8222 2.154 0.666 0.801
 217MOL H6 8223 2.102 0.640 0.894
 217MOL H7 8224 2.230 0.590 0.779
 217MOL C5 8225 2.061 0.678 0.671
 217MOL H8 8226 2.046 0.587 0.613
 217MOL H9 8227 1.962 0.706 0.709
 217MOL C6 8228 2.133 0.781 0.585
 217MOL H10 8229 2.209 0.741 0.517
 217MOL C7 8230 2.039 0.865 0.494
 217MOL C8 8231 2.456 0.827 0.455
 217MOL H11 8232 2.497 0.849 0.553
 217MOL C9 8233 2.370 0.902 0.378
 217MOL C10 8234 2.329 1.046 0.413
 217MOL H12 8235 2.289 1.082 0.317
 217MOL H13 8236 2.413 1.105 0.451
 217MOL C11 8237 2.348 0.823 0.258
 217MOL C12 8238 2.271 0.853 0.148
 217MOL H14 8239 2.210 0.943 0.146
 217MOL C13 8240 2.255 0.748 0.051
 217MOL H15 8241 2.184 0.766 6.489
 217MOL C14 8242 2.337 0.633 0.058
 217MOL H16 8243 2.329 0.553 6.504
 217MOL C15 8244 2.422 0.617 0.170
 217MOL H17 8245 2.484 0.529 0.183
 217MOL C16 8246 2.427 0.713 0.266
 218MOL O1 8247 1.669 0.227 0.753
 218MOL O2 8248 2.047 0.046 0.435
 218MOL N1 8249 1.887 0.237 0.688
 218MOL N2 8250 1.839 0.096 0.458
 218MOL H1 8251 1.823 0.044 0.372
 218MOL N3 8252 1.830 0.560 0.434
 218MOL H2 8253 1.862 0.654 0.453
 218MOL C1 8254 1.721 0.140 0.529
 218MOL H3 8255 1.669 0.048 0.559
 218MOL C2 8256 1.754 0.209 0.665
 218MOL C3 8257 1.936 0.283 0.813
 218MOL H4 8258 1.922 0.206 0.889
 218MOL H5 8259 1.880 0.370 0.847
 218MOL C4 8260 2.080 0.305 0.791
 218MOL H6 8261 2.134 0.282 0.884
 218MOL H7 8262 2.092 0.411 0.769
 218MOL C5 8263 2.124 0.225 0.665
 218MOL H8 8264 2.210 0.271 0.615
 218MOL H9 8265 2.165 0.128 0.694
 218MOL C6 8266 1.992 0.227 0.584
 218MOL H10 8267 1.986 0.318 0.522
 218MOL C7 8268 1.963 0.112 0.494
 218MOL C8 8269 1.741 0.470 0.492
 218MOL H11 8270 1.688 0.485 0.585
 218MOL C9 8271 1.735 0.360 0.405
 218MOL C10 8272 1.650 0.236 0.436
 218MOL H12 8273 1.598 0.181 0.357
 218MOL H13 8274 1.563 0.274 0.490
 218MOL C11 8275 1.828 0.376 0.300
 218MOL C12 8276 1.849 0.304 0.181
 218MOL H14 8277 1.792 0.215 0.156
 218MOL C13 8278 1.957 0.355 0.103
 218MOL H15 8279 1.980 0.304 0.009
 218MOL C14 8280 2.023 0.475 0.135
 218MOL H16 8281 2.097 0.508 0.062
 218MOL C15 8282 1.986 0.552 0.247
 218MOL H17 8283 2.026 0.651 0.270
 218MOL C16 8284 1.886 0.497 0.322
 219MOL O1 8285 2.695 0.089 0.714
 219MOL O2 8286 2.668 0.505 0.384
 219MOL N1 8287 2.588 0.278 0.663
 219MOL N2 8288 2.742 0.305 0.432
 219MOL H1 8289 2.795 0.325 0.348
 219MOL N3 8290 2.336 0.078 0.410
 219MOL H2 8291 2.244 0.059 0.447
 219MOL C1 8292 2.752 0.172 0.494
 219MOL H3 8293 2.856 0.148 0.518
 219MOL C2 8294 2.678 0.176 0.631
 219MOL C3 8295 2.527 0.301 0.787
 219MOL H4 8296 2.599 0.292 0.870
 219MOL H5 8297 2.456 0.220 0.807
 219MOL C4 8298 2.453 0.425 0.785
 219MOL H6 8299 2.469 0.498 0.866
 219MOL H7 8300 2.348 0.400 0.765
 219MOL C5 8301 2.500 0.489 0.653
 219MOL H8 8302 2.422 0.552 0.608
 219MOL H9 8303 2.584 0.555 0.679
 219MOL C6 8304 2.545 0.376 0.564
 219MOL H10 8305 2.449 0.358 0.513
 219MOL C7 8306 2.656 0.408 0.456
 219MOL C8 8307 2.463 0.037 0.457
 219MOL H11 8308 7.013 7.844 0.545
 219MOL C9 8309 2.555 0.090 0.366
 219MOL C10 8310 2.697 0.064 0.401
 219MOL H12 8311 2.764 0.066 0.314
 219MOL H13 8312 7.259 7.829 0.431
 219MOL C11 8313 2.486 0.163 0.267
 219MOL C12 8314 2.535 0.220 0.153
 219MOL H14 8315 2.640 0.218 0.125
 219MOL C13 8316 2.446 0.279 0.064
 219MOL H15 8317 2.478 0.329 6.491
 219MOL C14 8318 2.308 0.275 0.091
 219MOL H16 8319 2.238 0.324 0.024
 219MOL C15 8320 2.262 0.203 0.208
 219MOL H17 8321 2.156 0.192 0.229
 219MOL C16 8322 2.355 0.153 0.297
 220MOL O1 8323 1.386 0.248 0.243
 220MOL O2 8324 1.711 0.498 6.426
 220MOL N1 8325 1.469 0.443 0.161
 220MOL N2 8326 1.572 0.310 6.455
 220MOL H1 8327 1.605 0.266 6.370
 220MOL N3 8328 1.194 0.576 6.419
 220MOL H2 8329 1.127 0.648 6.443
 220MOL C1 8330 1.459 0.242 0.007
 220MOL H3 8331 1.494 0.139 0.023
 220MOL C2 8332 1.432 0.310 0.145
 220MOL C3 8333 1.459 0.520 0.288
 220MOL H4 8334 1.491 0.465 0.378
 220MOL H5 8335 1.355 0.552 0.285
 220MOL C4 8336 1.537 0.656 0.281
 220MOL H6 8337 1.599 0.667 0.370
 220MOL H7 8338 1.467 0.740 0.282
 220MOL C5 8339 1.606 0.639 0.141
 220MOL H8 8340 1.628 0.734 0.090
 220MOL H9 8341 1.705 0.596 0.158
 220MOL C6 8342 1.532 0.528 0.055
 220MOL H10 8343 1.450 0.575 6.517
 220MOL C7 8344 1.614 0.446 6.477
 220MOL C8 8345 1.215 0.452 6.481
 220MOL H11 8346 1.177 0.431 0.062
 220MOL C9 8347 1.293 0.373 6.398
 220MOL C10 8348 1.337 0.234 6.437
 220MOL H12 8349 1.346 0.178 6.343
 220MOL H13 8350 1.256 0.187 6.495
 220MOL C11 8351 1.324 0.454 6.285
 220MOL C12 8352 1.376 0.413 6.166
 220MOL H14 8353 1.402 0.309 6.148
 220MOL C13 8354 1.377 0.512 6.062
 220MOL H15 8355 1.405 0.471 5.966
 220MOL C14 8356 1.324 0.638 6.079
 220MOL H16 8357 1.329 0.715 6.002
 220MOL C15 8358 1.274 0.674 6.205
 220MOL H17 8359 1.235 0.774 6.219
 220MOL C16 8360 1.272 0.576 6.305
 221MOL O1 8361 2.035 1.094 0.179
 221MOL O2 8362 1.636 1.283 6.397
 221MOL N1 8363 1.820 1.086 0.121
 221MOL N2 8364 1.857 1.248 6.412
 221MOL H1 8365 1.879 1.302 6.329
 221MOL N3 8366 1.820 0.763 6.373
 221MOL H2 8367 1.799 0.671 6.408
 221MOL C1 8368 1.970 1.176 6.476
 221MOL H3 8369 2.046 1.253 6.491
 221MOL C2 8370 1.950 1.111 0.094
 221MOL C3 8371 1.766 1.049 0.252
 221MOL H4 8372 1.801 1.126 0.321
 221MOL H5 8373 1.806 0.951 0.282
 221MOL C4 8374 1.615 1.039 0.245
 221MOL H6 8375 1.548 1.079 0.323
 221MOL H7 8376 1.590 0.935 0.224
 221MOL C5 8377 1.577 1.109 0.118
 221MOL H8 8378 1.489 1.064 0.070
 221MOL H9 8379 1.553 1.215 0.129
 221MOL C6 8380 1.704 1.099 0.025
 221MOL H10 8381 1.695 1.010 6.479
 221MOL C7 8382 1.726 1.223 6.442
 221MOL C8 8383 1.916 0.847 6.429
 221MOL H11 8384 1.960 0.836 0.009
 221MOL C9 8385 1.933 0.959 6.346
 221MOL C10 8386 2.027 1.064 6.381
 221MOL H12 8387 2.058 1.115 6.288
 221MOL H13 8388 2.117 1.020 6.424
 221MOL C11 8389 1.834 0.939 6.234
 221MOL C12 8390 1.817 1.010 6.120
 221MOL H14 8391 1.869 1.103 6.099
 221MOL C13 8392 1.723 0.956 6.030
 221MOL H15 8393 1.702 1.012 5.940
 221MOL C14 8394 1.652 0.836 6.062
 221MOL H16 8395 1.587 0.808 5.980
 221MOL C15 8396 1.671 0.766 6.181
 221MOL H17 8397 1.620 0.672 6.199
 221MOL C16 8398 1.760 0.827 6.268
 222MOL O1 8399 0.969 1.236 0.196
 222MOL O2 8400 1.060 0.828 6.383
 222MOL N1 8401 1.103 1.064 0.133
 222MOL N2 8402 0.957 1.018 6.428
 222MOL H1 8403 0.895 0.989 6.353
 222MOL N3 8404 1.362 1.277 6.381
 222MOL H2 8405 1.455 1.306 6.410
 222MOL C1 8406 0.932 1.147 6.495
 222MOL H3 8407 0.824 1.157 6.512
 222MOL C2 8408 1.003 1.160 0.112
 222MOL C3 8409 1.173 1.044 0.262
 222MOL H4 8410 1.097 1.016 0.336
 222MOL H5 8411 1.228 1.128 0.306
 222MOL C4 8412 1.262 0.920 0.257
 222MOL H6 8413 1.250 0.858 0.347
 222MOL H7 8414 1.365 0.958 0.247
 222MOL C5 8415 1.219 0.855 0.125
 222MOL H8 8416 1.297 0.795 0.075
 222MOL H9 8417 1.134 0.787 0.140
 222MOL C6 8418 1.159 0.973 0.039
 222MOL H10 8419 1.237 1.024 6.500
 222MOL C7 8420 1.058 0.935 6.442
 222MOL C8 8421 1.241 1.307 6.441
 222MOL H11 8422 1.228 1.374 0.007
 222MOL C9 8423 1.140 1.246 6.367
 222MOL C10 8424 0.991 1.256 6.395
 222MOL H12 8425 0.937 1.232 6.302
 222MOL H13 8426 0.965 1.359 6.421
 222MOL C11 8427 1.208 1.181 6.255
 222MOL C12 8428 1.157 1.121 6.136
 222MOL H14 8429 1.049 1.115 6.129
 222MOL C13 8430 1.247 1.059 6.048
 222MOL H15 8431 1.215 1.013 5.955
 222MOL C14 8432 1.382 1.060 6.073
 222MOL H16 8433 1.453 1.013 6.006
 222MOL C15 8434 1.431 1.138 6.181
 222MOL H17 8435 1.539 1.152 6.187
 222MOL C16 8436 1.342 1.183 6.278
 223MOL O1 8437 2.327 1.055 1.824
 223MOL O2 8438 1.970 0.830 1.521
 223MOL N1 8439 2.222 0.864 1.774
 223MOL N2 8440 2.113 0.987 1.541
 223MOL H1 8441 2.054 1.040 1.478
 223MOL N3 8442 2.515 0.704 1.473
 223MOL H2 8443 2.577 0.628 1.497
 223MOL C1 8444 2.234 1.052 1.607
 223MOL H3 8445 2.215 1.159 1.622
 223MOL C2 8446 2.266 0.990 1.742
 223MOL C3 8447 2.218 0.814 1.912
 223MOL H4 8448 2.153 0.882 1.968
 223MOL H5 8449 2.317 0.792 1.954
 223MOL C4 8450 2.152 0.674 1.900
 223MOL H6 8451 2.089 0.660 1.989
 223MOL H7 8452 2.234 0.602 1.898
 223MOL C5 8453 2.078 0.677 1.767
 223MOL H8 8454 2.093 0.583 1.712
 223MOL H9 8455 1.970 0.688 1.780
 223MOL C6 8456 2.151 0.780 1.676
 223MOL H10 8457 2.233 0.734 1.619
 223MOL C7 8458 2.074 0.864 1.573
 223MOL C8 8459 2.492 0.826 1.543
 223MOL H11 8460 2.529 0.850 1.642
 223MOL C9 8461 2.398 0.899 1.467
 223MOL C10 8462 2.352 1.039 1.506
 223MOL H12 8463 2.309 1.076 1.412
 223MOL H13 8464 2.439 1.095 1.543
 223MOL C11 8465 2.361 0.816 1.355
 223MOL C12 8466 2.268 0.830 1.248
 223MOL H14 8467 2.206 0.919 1.246
 223MOL C13 8468 2.253 0.728 1.157
 223MOL H15 8469 2.172 0.740 1.086
 223MOL C14 8470 2.333 0.607 1.163
 223MOL H16 8471 2.314 0.524 1.096
 223MOL C15 8472 2.426 0.595 1.268
 223MOL H17 8473 2.475 0.502 1.295
 223MOL C16 8474 2.435 0.699 1.361
 224MOL O1 8475 1.635 0.270 1.831
 224MOL O2 8476 2.036 0.079 1.553
 224MOL N1 8477 1.855 0.262 1.801
 224MOL N2 8478 1.811 0.092 1.576
 224MOL H1 8479 1.794 0.029 1.499
 224MOL N3 8480 1.839 0.560 1.527
 224MOL H2 8481 1.865 0.653 1.557
 224MOL C1 8482 1.692 0.153 1.637
 224MOL H3 8483 1.612 0.080 1.657
 224MOL C2 8484 1.723 0.234 1.763
 224MOL C3 8485 1.903 0.311 1.927
 224MOL H4 8486 1.875 0.240 2.006
 224MOL H5 8487 1.864 0.413 1.939
 224MOL C4 8488 2.057 0.308 1.915
 224MOL H6 8489 2.099 0.242 1.992
 224MOL H7 8490 2.092 0.412 1.927
 224MOL C5 8491 2.096 0.255 1.779
 224MOL H8 8492 2.171 0.318 1.730
 224MOL H9 8493 2.135 0.152 1.780
 224MOL C6 8494 1.963 0.256 1.703
 224MOL H10 8495 1.966 0.344 1.637
 224MOL C7 8496 1.944 0.136 1.601
 224MOL C8 8497 1.749 0.476 1.590
 224MOL H11 8498 1.687 0.493 1.678
 224MOL C9 8499 1.734 0.370 1.505
 224MOL C10 8500 1.637 0.254 1.537
 224MOL H12 8501 1.617 0.205 1.441
 224MOL H13 8502 1.542 0.299 1.569
 224MOL C11 8503 1.824 0.387 1.388
 224MOL C12 8504 1.861 0.301 1.286
 224MOL H14 8505 1.814 0.204 1.275
 224MOL C13 8506 1.952 0.349 1.191
 224MOL H15 8507 1.990 0.282 1.114
 224MOL C14 8508 2.002 0.479 1.202
 224MOL H16 8509 2.068 0.516 1.124
 224MOL C15 8510 1.977 0.560 1.317
 224MOL H17 8511 2.024 0.657 1.329
 224MOL C16 8512 1.889 0.503 1.413
 225MOL O1 8513 2.669 0.059 1.834
 225MOL O2 8514 2.678 0.493 1.512
 225MOL N1 8515 2.589 0.270 1.781
 225MOL N2 8516 2.745 0.279 1.542
 225MOL H1 8517 2.797 0.285 1.455
 225MOL N3 8518 2.322 0.081 1.531
 225MOL H2 8519 2.230 0.070 1.570
 225MOL C1 8520 2.749 0.154 1.621
 225MOL H3 8521 2.850 0.130 1.655
 225MOL C2 8522 2.670 0.153 1.755
 225MOL C3 8523 2.509 0.290 1.905
 225MOL H4 8524 2.580 0.285 1.989
 225MOL H5 8525 2.434 0.211 1.917
 225MOL C4 8526 2.451 0.432 1.889
 225MOL H6 8527 2.480 0.501 1.970
 225MOL H7 8528 2.343 0.415 1.886
 225MOL C5 8529 2.492 0.487 1.753
 225MOL H8 8530 2.411 0.530 1.693
 225MOL H9 8531 2.568 0.566 1.752
 225MOL C6 8532 2.546 0.368 1.673
 225MOL H10 8533 2.464 0.321 1.617
 225MOL C7 8534 2.663 0.389 1.570
 225MOL C8 8535 2.445 0.052 1.591
 225MOL H11 8536 2.450 0.024 1.696
 225MOL C9 8537 2.545 0.073 1.501
 225MOL C10 8538 2.690 0.049 1.529
 225MOL H12 8539 2.754 0.045 1.440
 225MOL H13 8540 7.249 7.814 1.559
 225MOL C11 8541 2.481 0.113 1.377
 225MOL C12 8542 2.530 0.168 1.251
 225MOL H14 8543 2.635 0.193 1.242
 225MOL C13 8544 2.440 0.226 1.158
 225MOL H15 8545 2.476 0.274 1.068
 225MOL C14 8546 2.305 0.224 1.187
 225MOL H16 8547 2.227 0.252 1.117
 225MOL C15 8548 2.251 0.171 1.306
 225MOL H17 8549 2.144 0.169 1.322
 225MOL C16 8550 2.348 0.125 1.401
 226MOL O1 8551 1.406 0.250 1.275
 226MOL O2 8552 1.739 0.516 0.978
 226MOL N1 8553 1.474 0.456 1.229
 226MOL N2 8554 1.599 0.346 0.990
 226MOL H1 8555 1.644 0.294 0.916
 226MOL N3 8556 1.188 0.611 0.992
 226MOL H2 8557 1.119 0.674 1.028
 226MOL C1 8558 1.486 0.276 1.053
 226MOL H3 8559 1.509 0.169 1.059
 226MOL C2 8560 1.447 0.326 1.194
 226MOL C3 8561 1.452 0.528 1.359
 226MOL H4 8562 1.502 0.467 1.435
 226MOL H5 8563 1.344 0.537 1.372
 226MOL C4 8564 1.520 0.666 1.332
 226MOL H6 8565 1.569 0.705 1.422
 226MOL H7 8566 1.437 0.725 1.293
 226MOL C5 8567 1.625 0.655 1.223
 226MOL H8 8568 1.650 0.745 1.165
 226MOL H9 8569 1.719 0.616 1.261
 226MOL C6 8570 1.559 0.543 1.142
 226MOL H10 8571 1.485 0.600 1.084
 226MOL C7 8572 1.644 0.469 1.037
 226MOL C8 8573 1.218 0.486 1.047
 226MOL H11 8574 1.172 0.456 1.140
 226MOL C9 8575 1.295 0.410 0.955
 226MOL C10 8576 1.348 0.276 0.975
 226MOL H12 8577 1.371 0.236 0.875
 226MOL H13 8578 1.272 0.209 1.017
 226MOL C11 8579 1.319 0.500 0.844
 226MOL C12 8580 1.390 0.484 0.719
 226MOL H14 8581 1.446 0.393 0.700
 226MOL C13 8582 1.391 0.602 0.632
 226MOL H15 8583 1.454 0.599 0.544
 226MOL C14 8584 1.326 0.721 0.664
 226MOL H16 8585 1.323 0.813 0.605
 226MOL C15 8586 1.248 0.729 0.778
 226MOL H17 8587 1.179 0.810 0.799
 226MOL C16 8588 1.258 0.623 0.868
 227MOL O1 8589 2.044 1.099 1.249
 227MOL O2 8590 1.614 1.251 0.959
 227MOL N1 8591 1.826 1.086 1.216
 227MOL N2 8592 1.840 1.245 0.978
 227MOL H1 8593 1.849 1.300 0.893
 227MOL N3 8594 1.841 0.770 0.940
 227MOL H2 8595 1.825 0.672 0.958
 227MOL C1 8596 1.964 1.191 1.039
 227MOL H3 8597 2.023 1.282 1.051
 227MOL C2 8598 1.951 1.117 1.177
 227MOL C3 8599 1.790 1.018 1.343
 227MOL H4 8600 1.840 1.059 1.432
 227MOL H5 8601 1.822 0.913 1.340
 227MOL C4 8602 1.637 1.021 1.348
 227MOL H6 8603 1.590 1.070 1.435
 227MOL H7 8604 1.596 0.920 1.347
 227MOL C5 8605 1.585 1.084 1.221
 227MOL H8 8606 1.509 1.019 1.176
 227MOL H9 8607 1.539 1.183 1.234
 227MOL C6 8608 1.708 1.093 1.126
 227MOL H10 8609 1.710 0.996 1.074
 227MOL C7 8610 1.711 1.200 1.012
 227MOL C8 8611 1.937 0.858 0.997
 227MOL H11 8612 1.993 0.839 1.088
 227MOL C9 8613 1.938 0.974 0.917
 227MOL C10 8614 2.025 1.087 0.944
 227MOL H12 8615 2.049 1.145 0.855
 227MOL H13 8616 2.119 1.053 0.988
 227MOL C11 8617 1.845 0.951 0.808
 227MOL C12 8618 1.817 1.022 0.693
 227MOL H14 8619 1.874 1.113 0.678
 227MOL C13 8620 1.721 0.959 0.606
 227MOL H15 8621 1.690 1.012 0.517
 227MOL C14 8622 1.658 0.831 0.630
 227MOL H16 8623 1.594 0.777 0.560
 227MOL C15 8624 1.697 0.762 0.742
 227MOL H17 8625 1.664 0.660 0.763
 227MOL C16 8626 1.782 0.828 0.833
 228MOL O1 8627 0.970 1.265 1.277
 228MOL O2 8628 1.012 0.819 0.998
 228MOL N1 8629 1.088 1.081 1.225
 228MOL N2 8630 0.937 1.031 1.004
 228MOL H1 8631 0.872 1.002 0.931
 228MOL N3 8632 1.353 1.267 0.957
 228MOL H2 8633 1.447 1.293 0.982
 228MOL C1 8634 0.924 1.167 1.059
 228MOL H3 8635 0.818 1.190 1.074
 228MOL C2 8636 0.996 1.175 1.198
 228MOL C3 8637 1.159 1.055 1.350
 228MOL H4 8638 1.080 1.041 1.425
 228MOL H5 8639 1.219 1.144 1.373
 228MOL C4 8640 1.248 0.934 1.338
 228MOL H6 8641 1.233 0.858 1.415
 228MOL H7 8642 1.356 0.953 1.337
 228MOL C5 8643 1.207 0.868 1.207
 228MOL H8 8644 1.293 0.833 1.150
 228MOL H9 8645 1.143 0.780 1.219
 228MOL C6 8646 1.133 0.980 1.134
 228MOL H10 8647 1.208 1.030 1.071
 228MOL C7 8648 1.025 0.933 1.040
 228MOL C8 8649 1.229 1.288 1.023
 228MOL H11 8650 1.219 1.338 1.119
 228MOL C9 8651 1.134 1.244 0.937
 228MOL C10 8652 0.986 1.266 0.957
 228MOL H12 8653 0.931 1.257 0.863
 228MOL H13 8654 0.969 1.369 0.989
 228MOL C11 8655 1.192 1.180 0.823
 228MOL C12 8656 1.141 1.108 0.708
 228MOL H14 8657 1.033 1.101 0.700
 228MOL C13 8658 1.233 1.055 0.618
 228MOL H15 8659 1.194 1.003 0.531
 228MOL C14 8660 1.371 1.069 0.646
 228MOL H16 8661 1.439 1.025 0.573
 228MOL C15 8662 1.416 1.133 0.761
 228MOL H17 8663 1.523 1.147 0.776
 228MOL C16 8664 1.327 1.194 0.844
 229MOL O1 8665 2.356 1.069 2.929
 229MOL O2 8666 1.967 0.844 2.653
 229MOL N1 8667 2.236 0.884 2.876
 229MOL N2 8668 2.119 1.005 2.654
 229MOL H1 8669 2.064 1.053 2.583
 229MOL N3 8670 2.510 0.733 2.598
 229MOL H2 8671 2.576 0.661 2.622
 229MOL C1 8672 2.238 1.073 2.712
 229MOL H3 8673 2.214 1.180 2.719
 229MOL C2 8674 2.280 1.011 2.849
 229MOL C3 8675 2.258 0.811 2.999
 229MOL H4 8676 2.220 0.859 3.090
 229MOL H5 8677 2.367 0.812 3.015
 229MOL C4 8678 2.191 0.672 2.987
 229MOL H6 8679 2.123 0.643 3.068
 229MOL H7 8680 2.266 0.593 2.978
 229MOL C5 8681 2.113 0.680 2.859
 229MOL H8 8682 2.108 0.584 2.806
 229MOL H9 8683 2.006 0.699 2.876
 229MOL C6 8684 2.168 0.792 2.773
 229MOL H10 8685 2.234 0.746 2.699
 229MOL C7 8686 2.075 0.882 2.691
 229MOL C8 8687 2.477 0.850 2.666
 229MOL H11 8688 2.535 0.882 2.752
 229MOL C9 8689 2.403 0.925 2.579
 229MOL C10 8690 2.363 1.067 2.620
 229MOL H12 8691 2.347 1.126 2.529
 229MOL H13 8692 2.442 1.115 2.680
 229MOL C11 8693 2.365 0.847 2.465
 229MOL C12 8694 2.274 0.865 2.361
 229MOL H14 8695 2.215 0.957 2.362
 229MOL C13 8696 2.252 0.763 2.264
 229MOL H15 8697 2.188 0.778 2.178
 229MOL C14 8698 2.320 0.640 2.287
 229MOL H16 8699 2.310 0.558 2.215
 229MOL C15 8700 2.416 0.627 2.392
 229MOL H17 8701 2.465 0.531 2.407
 229MOL C16 8702 2.434 0.733 2.485
 230MOL O1 8703 1.687 0.248 2.948
 230MOL O2 8704 2.043 0.050 2.604
 230MOL N1 8705 1.895 0.256 2.868
 230MOL N2 8706 1.824 0.113 2.629
 230MOL H1 8707 1.796 0.045 2.559
 230MOL N3 8708 1.841 0.602 2.623
 230MOL H2 8709 1.857 0.699 2.647
 230MOL C1 8710 1.721 0.177 2.719
 230MOL H3 8711 1.646 0.103 2.751
 230MOL C2 8712 1.764 0.231 2.854
 230MOL C3 8713 1.958 0.292 2.989
 230MOL H4 8714 1.934 0.216 3.064
 230MOL H5 8715 1.918 0.388 3.025
 230MOL C4 8716 2.103 0.305 2.959
 230MOL H6 8717 2.168 0.267 3.039
 230MOL H7 8718 2.133 0.409 2.944
 230MOL C5 8719 2.124 0.223 2.834
 230MOL H8 8720 2.212 0.253 2.776
 230MOL H9 8721 2.152 0.119 2.859
 230MOL C6 8722 1.996 0.233 2.758
 230MOL H10 8723 1.995 0.324 2.696
 230MOL C7 8724 1.959 0.124 2.657
 230MOL C8 8725 1.741 0.515 2.675
 230MOL H11 8726 1.695 0.544 2.769
 230MOL C9 8727 1.733 0.401 2.602
 230MOL C10 8728 1.645 0.286 2.639
 230MOL H12 8729 1.611 0.234 2.549
 230MOL H13 8730 1.563 0.324 2.702
 230MOL C11 8731 1.814 0.422 2.483
 230MOL C12 8732 1.847 0.347 2.373
 230MOL H14 8733 1.806 0.249 2.349
 230MOL C13 8734 1.943 0.400 2.280
 230MOL H15 8735 1.962 0.335 2.195
 230MOL C14 8736 2.002 0.523 2.297
 230MOL H16 8737 2.060 0.572 2.219
 230MOL C15 8738 1.970 0.600 2.411
 230MOL H17 8739 2.008 0.700 2.427
 230MOL C16 8740 1.879 0.544 2.502
 231MOL O1 8741 2.724 0.052 2.887
 231MOL O2 8742 2.667 0.481 2.580
 231MOL N1 8743 2.600 0.241 2.828
 231MOL N2 8744 2.748 0.274 2.596
 231MOL H1 8745 2.827 0.296 2.538
 231MOL N3 8746 2.329 0.055 2.568
 231MOL H2 8747 2.239 0.045 2.613
 231MOL C1 8748 2.758 0.146 2.659
 231MOL H3 8749 2.866 0.130 2.664
 231MOL C2 8750 2.691 0.139 2.802
 231MOL C3 8751 2.552 0.271 2.960
 231MOL H4 8752 2.630 0.277 3.037
 231MOL H5 8753 2.483 0.195 3.001
 231MOL C4 8754 2.477 0.400 2.962
 231MOL H6 8755 2.492 0.467 3.048
 231MOL H7 8756 2.371 0.374 2.946
 231MOL C5 8757 2.521 0.461 2.821
 231MOL H8 8758 2.444 0.515 2.765
 231MOL H9 8759 2.604 0.530 2.843
 231MOL C6 8760 2.558 0.338 2.730
 231MOL H10 8761 2.473 0.298 2.673
 231MOL C7 8762 2.665 0.372 2.632
 231MOL C8 8763 2.443 0.006 2.622
 231MOL H11 8764 6.989 7.818 2.714
 231MOL C9 8765 2.548 0.058 2.544
 231MOL C10 8766 2.694 0.033 2.569
 231MOL H12 8767 2.750 0.013 2.477
 231MOL H13 8768 7.256 7.808 2.623
 231MOL C11 8769 2.485 0.139 2.439
 231MOL C12 8770 2.540 0.217 2.334
 231MOL H14 8771 2.647 0.229 2.319
 231MOL C13 8772 2.448 0.288 2.256
 231MOL H15 8773 2.492 0.352 2.179
 231MOL C14 8774 2.307 0.269 2.269
 231MOL H16 8775 2.241 0.320 2.199
 231MOL C15 8776 2.250 0.186 2.371
 231MOL H17 8777 2.145 0.176 2.398
 231MOL C16 8778 2.349 0.125 2.454
 232MOL O1 8779 1.377 0.247 2.382
 232MOL O2 8780 1.691 0.513 2.056
 232MOL N1 8781 1.446 0.447 2.314
 232MOL N2 8782 1.571 0.322 2.089
 232MOL H1 8783 1.619 0.284 2.008
 232MOL N3 8784 1.175 0.603 2.069
 232MOL H2 8785 1.113 0.672 2.109
 232MOL C1 8786 1.454 0.259 2.151
 232MOL H3 8787 1.491 0.158 2.170
 232MOL C2 8788 1.414 0.313 2.286
 232MOL C3 8789 1.429 0.518 2.446
 232MOL H4 8790 1.491 0.455 2.512
 232MOL H5 8791 1.325 0.526 2.480
 232MOL C4 8792 1.491 0.651 2.417
 232MOL H6 8793 1.527 0.697 2.510
 232MOL H7 8794 1.408 0.716 2.390
 232MOL C5 8795 1.581 0.646 2.290
 232MOL H8 8796 1.611 0.736 2.235
 232MOL H9 8797 1.679 0.609 2.322
 232MOL C6 8798 1.505 0.530 2.213
 232MOL H10 8799 1.433 0.584 2.150
 232MOL C7 8800 1.594 0.458 2.110
 232MOL C8 8801 1.195 0.470 2.106
 232MOL H11 8802 1.155 0.434 2.200
 232MOL C9 8803 1.282 0.406 2.023
 232MOL C10 8804 1.334 0.271 2.050
 232MOL H12 8805 1.369 0.221 1.959
 232MOL H13 8806 1.256 0.206 2.091
 232MOL C11 8807 1.306 0.502 1.919
 232MOL C12 8808 1.384 0.493 1.804
 232MOL H14 8809 1.429 0.399 1.772
 232MOL C13 8810 1.387 0.600 1.715
 232MOL H15 8811 1.433 0.593 1.617
 232MOL C14 8812 1.312 0.718 1.749
 232MOL H16 8813 1.293 0.791 1.671
 232MOL C15 8814 1.245 0.732 1.868
 232MOL H17 8815 1.194 0.823 1.897
 232MOL C16 8816 1.248 0.620 1.954
 233MOL O1 8817 2.011 1.133 2.390
 233MOL O2 8818 1.630 1.272 2.070
 233MOL N1 8819 1.806 1.074 2.306
 233MOL N2 8820 1.851 1.245 2.092
 233MOL H1 8821 1.860 1.300 2.007
 233MOL N3 8822 1.808 0.759 2.060
 233MOL H2 8823 1.800 0.661 2.082
 233MOL C1 8824 1.970 1.184 2.157
 233MOL H3 8825 2.041 1.266 2.176
 233MOL C2 8826 1.930 1.136 2.296
 233MOL C3 8827 1.752 1.019 2.429
 233MOL H4 8828 1.773 1.080 2.517
 233MOL H5 8829 1.799 0.925 2.460
 233MOL C4 8830 1.600 1.022 2.420
 233MOL H6 8831 1.555 1.068 2.509
 233MOL H7 8832 1.554 0.924 2.406
 233MOL C5 8833 1.566 1.106 2.292
 233MOL H8 8834 1.469 1.085 2.245
 233MOL H9 8835 1.562 1.209 2.331
 233MOL C6 8836 1.696 1.094 2.209
 233MOL H10 8837 1.689 1.009 2.140
 233MOL C7 8838 1.722 1.212 2.117
 233MOL C8 8839 1.899 0.849 2.121
 233MOL H11 8840 1.936 0.821 2.219
 233MOL C9 8841 1.919 0.954 2.036
 233MOL C10 8842 2.017 1.071 2.058
 233MOL H12 8843 2.035 1.121 1.962
 233MOL H13 8844 2.109 1.035 2.106
 233MOL C11 8845 1.833 0.936 1.919
 233MOL C12 8846 1.809 1.017 1.809
 233MOL H14 8847 1.848 1.118 1.813
 233MOL C13 8848 1.722 0.971 1.709
 233MOL H15 8849 1.691 1.038 1.630
 233MOL C14 8850 1.667 0.842 1.724
 233MOL H16 8851 1.604 0.797 1.648
 233MOL C15 8852 1.684 0.767 1.841
 233MOL H17 8853 1.626 0.676 1.856
 233MOL C16 8854 1.770 0.817 1.945
 234MOL O1 8855 0.943 1.252 2.355
 234MOL O2 8856 1.001 0.828 2.056
 234MOL N1 8857 1.061 1.062 2.309
 234MOL N2 8858 0.917 1.026 2.070
 234MOL H1 8859 0.861 0.991 1.992
 234MOL N3 8860 1.346 1.265 2.065
 234MOL H2 8861 1.434 1.297 2.102
 234MOL C1 8862 0.909 1.157 2.139
 234MOL H3 8863 0.804 1.183 2.153
 234MOL C2 8864 0.973 1.164 2.277
 234MOL C3 8865 1.143 1.060 2.431
 234MOL H4 8866 1.084 1.077 2.521
 234MOL H5 8867 1.207 1.145 2.405
 234MOL C4 8868 1.218 0.924 2.426
 234MOL H6 8869 1.198 0.859 2.511
 234MOL H7 8870 1.325 0.945 2.419
 234MOL C5 8871 1.177 0.858 2.290
 234MOL H8 8872 1.270 0.819 2.246
 234MOL H9 8873 1.107 0.776 2.306
 234MOL C6 8874 1.105 0.969 2.213
 234MOL H10 8875 1.177 1.023 2.150
 234MOL C7 8876 1.007 0.934 2.108
 234MOL C8 8877 1.220 1.298 2.125
 234MOL H11 8878 1.203 1.353 2.216
 234MOL C9 8879 1.125 1.245 2.033
 234MOL C10 8880 0.976 1.261 2.047
 234MOL H12 8881 0.927 1.262 1.949
 234MOL H13 8882 0.966 1.365 2.082
 234MOL C11 8883 1.194 1.180 1.928
 234MOL C12 8884 1.146 1.122 1.813
 234MOL H14 8885 1.043 1.129 1.780
 234MOL C13 8886 1.243 1.085 1.719
 234MOL H15 8887 1.207 1.040 1.626
 234MOL C14 8888 1.382 1.086 1.749
 234MOL H16 8889 1.455 1.055 1.675
 234MOL C15 8890 1.428 1.146 1.871
 234MOL H17 8891 1.535 1.156 1.884
 234MOL C16 8892 1.330 1.191 1.958
 235MOL O1 8893 2.333 1.039 4.001
 235MOL O2 8894 1.958 0.834 3.677
 235MOL N1 8895 2.227 0.851 3.917
 235MOL N2 8896 2.102 1.001 3.710
 235MOL H1 8897 2.050 1.050 3.638
 235MOL N3 8898 2.534 0.752 3.672
 235MOL H2 8899 2.599 0.685 3.710
 235MOL C1 8900 2.213 1.065 3.789
 235MOL H3 8901 2.190 1.168 3.820
 235MOL C2 8902 2.258 0.986 3.919
 235MOL C3 8903 2.247 0.767 4.039
 235MOL H4 8904 2.217 0.818 4.132
 235MOL H5 8905 2.354 0.743 4.042
 235MOL C4 8906 2.162 0.642 4.017
 235MOL H6 8907 2.098 0.617 4.103
 235MOL H7 8908 2.234 0.568 3.980
 235MOL C5 8909 2.074 0.678 3.895
 235MOL H8 8910 2.050 0.596 3.826
 235MOL H9 8911 1.989 0.738 3.928
 235MOL C6 8912 2.151 0.784 3.814
 235MOL H10 8913 2.222 0.740 3.743
 235MOL C7 8914 2.060 0.873 3.729
 235MOL C8 8915 2.499 0.877 3.730
 235MOL H11 8916 2.535 0.905 3.828
 235MOL C9 8917 2.405 0.947 3.651
 235MOL C10 8918 2.334 1.076 3.698
 235MOL H12 8919 2.303 1.126 3.605
 235MOL H13 8920 2.400 1.150 3.744
 235MOL C11 8921 2.372 0.847 3.548
 235MOL C12 8922 2.273 0.854 3.455
 235MOL H14 8923 2.219 0.947 3.440
 235MOL C13 8924 2.262 0.743 3.371
 235MOL H15 8925 2.199 0.750 3.282
 235MOL C14 8926 2.348 0.628 3.387
 235MOL H16 8927 2.344 0.543 3.319
 235MOL C15 8928 2.446 0.625 3.481
 235MOL H17 8929 2.497 0.530 3.489
 235MOL C16 8930 2.450 0.732 3.568
 236MOL O1 8931 1.656 0.215 3.990
 236MOL O2 8932 2.052 0.040 3.697
 236MOL N1 8933 1.883 0.222 3.951
 236MOL N2 8934 1.834 0.073 3.707
 236MOL H1 8935 1.817 0.022 3.621
 236MOL N3 8936 1.837 0.571 3.663
 236MOL H2 8937 1.861 0.664 3.695
 236MOL C1 8938 1.720 0.136 3.767
 236MOL H3 8939 1.656 0.048 3.782
 236MOL C2 8940 1.751 0.193 3.912
 236MOL C3 8941 1.931 0.280 4.074
 236MOL H4 8942 1.919 0.212 4.159
 236MOL H5 8943 1.884 0.377 4.092
 236MOL C4 8944 2.085 0.288 4.057
 236MOL H6 8945 2.137 0.251 4.146
 236MOL H7 8946 2.110 0.394 4.040
 236MOL C5 8947 2.121 0.203 3.930
 236MOL H8 8948 2.196 0.257 3.872
 236MOL H9 8949 2.161 0.107 3.965
 236MOL C6 8950 1.987 0.211 3.854
 236MOL H10 8951 1.980 0.305 3.800
 236MOL C7 8952 1.964 0.101 3.745
 236MOL C8 8953 1.751 0.475 3.727
 236MOL H11 8954 1.711 0.487 3.826
 236MOL C9 8955 1.747 0.364 3.644
 236MOL C10 8956 1.663 0.242 3.676
 236MOL H12 8957 1.619 0.201 3.585
 236MOL H13 8958 1.569 0.286 3.714
 236MOL C11 8959 1.831 0.393 3.535
 236MOL C12 8960 1.860 0.310 3.429
 236MOL H14 8961 1.826 0.208 3.414
 236MOL C13 8962 1.951 0.355 3.336
 236MOL H15 8963 1.969 0.298 3.246
 236MOL C14 8964 2.013 0.480 3.351
 236MOL H16 8965 2.085 0.518 3.278
 236MOL C15 8966 1.981 0.559 3.459
 236MOL H17 8967 2.028 0.655 3.476
 236MOL C16 8968 1.887 0.514 3.553
 237MOL O1 8969 2.687 0.055 3.977
 237MOL O2 8970 2.662 0.478 3.659
 237MOL N1 8971 2.574 0.248 3.922
 237MOL N2 8972 2.744 0.270 3.701
 237MOL H1 8973 2.808 0.287 3.624
 237MOL N3 8974 2.317 0.072 3.687
 237MOL H2 8975 2.221 0.048 3.709
 237MOL C1 8976 2.744 0.143 3.768
 237MOL H3 8977 2.849 0.115 3.784
 237MOL C2 8978 2.670 0.148 3.900
 237MOL C3 8979 2.502 0.268 4.052
 237MOL H4 8980 2.578 0.272 4.131
 237MOL H5 8981 2.427 0.191 4.073
 237MOL C4 8982 2.431 0.406 4.040
 237MOL H6 8983 2.456 0.476 4.121
 237MOL H7 8984 2.322 0.390 4.036
 237MOL C5 8985 2.485 0.464 3.907
 237MOL H8 8986 2.405 0.504 3.844
 237MOL H9 8987 2.570 0.532 3.927
 237MOL C6 8988 2.542 0.349 3.828
 237MOL H10 8989 2.460 0.316 3.764
 237MOL C7 8990 2.656 0.375 3.722
 237MOL C8 8991 2.434 0.029 3.745
 237MOL H11 8992 6.976 7.845 3.839
 237MOL C9 8993 2.537 0.058 3.657
 237MOL C10 8994 2.684 0.032 3.679
 237MOL H12 8995 2.742 0.037 3.586
 237MOL H13 8996 7.243 7.801 3.721
 237MOL C11 8997 2.482 0.130 3.541
 237MOL C12 8998 2.545 0.190 3.434
 237MOL H14 8999 2.652 0.189 3.414
 237MOL C13 9000 2.465 0.253 3.339
 237MOL H15 9001 2.504 0.301 3.250
 237MOL C14 9002 2.323 0.257 3.362
 237MOL H16 9003 2.258 0.292 3.283
 237MOL C15 9004 2.264 0.197 3.479
 237MOL H17 9005 2.156 0.184 3.480
 237MOL C16 9006 2.349 0.142 3.570
 238MOL O1 9007 1.364 0.277 3.455
 238MOL O2 9008 1.704 0.520 3.145
 238MOL N1 9009 1.446 0.472 3.387
 238MOL N2 9010 1.560 0.350 3.174
 238MOL H1 9011 1.607 0.302 3.098
 238MOL N3 9012 1.141 0.609 3.119
 238MOL H2 9013 1.074 0.678 3.150
 238MOL C1 9014 1.446 0.283 3.224
 238MOL H3 9015 1.474 0.178 3.237
 238MOL C2 9016 1.407 0.341 3.362
 238MOL C3 9017 1.442 0.527 3.525
 238MOL H4 9018 1.485 0.466 3.605
 238MOL H5 9019 1.339 0.548 3.557
 238MOL C4 9020 1.514 0.663 3.510
 238MOL H6 9021 1.585 0.677 3.592
 238MOL H7 9022 1.439 0.743 3.514
 238MOL C5 9023 1.588 0.658 3.375
 238MOL H8 9024 1.589 0.761 3.337
 238MOL H9 9025 1.692 0.636 3.400
 238MOL C6 9026 1.509 0.556 3.290
 238MOL H10 9027 1.442 0.619 3.230
 238MOL C7 9028 1.606 0.472 3.204
 238MOL C8 9029 1.170 0.486 3.187
 238MOL H11 9030 1.123 0.444 3.275
 238MOL C9 9031 1.269 0.426 3.109
 238MOL C10 9032 1.325 0.290 3.134
 238MOL H12 9033 1.345 0.235 3.040
 238MOL H13 9034 1.241 0.232 3.174
 238MOL C11 9035 1.294 0.515 2.998
 238MOL C12 9036 1.381 0.500 2.888
 238MOL H14 9037 1.433 0.405 2.883
 238MOL C13 9038 1.404 0.598 2.797
 238MOL H15 9039 1.477 0.598 2.716
 238MOL C14 9040 1.335 0.718 2.816
 238MOL H16 9041 1.358 0.795 2.743
 238MOL C15 9042 1.233 0.734 2.918
 238MOL H17 9043 1.181 0.827 2.935
 238MOL C16 9044 1.224 0.629 3.010
 239MOL O1 9045 2.030 1.118 3.445
 239MOL O2 9046 1.646 1.242 3.109
 239MOL N1 9047 1.816 1.061 3.378
 239MOL N2 9048 1.857 1.233 3.158
 239MOL H1 9049 1.860 1.322 3.110
 239MOL N3 9050 1.837 0.756 3.118
 239MOL H2 9051 1.802 0.667 3.150
 239MOL C1 9052 1.978 1.172 3.217
 239MOL H3 9053 2.050 1.251 3.242
 239MOL C2 9054 1.947 1.108 3.355
 239MOL C3 9055 1.755 1.038 3.509
 239MOL H4 9056 1.773 1.125 3.574
 239MOL H5 9057 1.794 0.949 3.558
 239MOL C4 9058 1.603 1.037 3.498
 239MOL H6 9059 1.544 1.100 3.565
 239MOL H7 9060 1.582 0.930 3.510
 239MOL C5 9061 1.575 1.081 3.346
 239MOL H8 9062 1.504 1.006 3.310
 239MOL H9 9063 1.524 1.178 3.337
 239MOL C6 9064 1.706 1.074 3.274
 239MOL H10 9065 1.707 0.980 3.217
 239MOL C7 9066 1.728 1.183 3.175
 239MOL C8 9067 1.936 0.835 3.168
 239MOL H11 9068 1.992 0.804 3.256
 239MOL C9 9069 1.951 0.952 3.090
 239MOL C10 9070 2.040 1.066 3.125
 239MOL H12 9071 2.074 1.118 3.034
 239MOL H13 9072 2.135 1.038 3.171
 239MOL C11 9073 1.859 0.932 2.982
 239MOL C12 9074 1.835 1.018 2.878
 239MOL H14 9075 1.882 1.116 2.873
 239MOL C13 9076 1.729 0.989 2.786
 239MOL H15 9077 1.694 1.050 2.703
 239MOL C14 9078 1.671 0.865 2.798
 239MOL H16 9079 1.593 0.834 2.728
 239MOL C15 9080 1.697 0.776 2.909
 239MOL H17 9081 1.640 0.685 2.929
 239MOL C16 9082 1.799 0.817 2.997
 240MOL O1 9083 0.956 1.246 3.461
 240MOL O2 9084 0.983 0.852 3.147
 240MOL N1 9085 1.103 1.086 3.385
 240MOL N2 9086 0.945 1.068 3.160
 240MOL H1 9087 0.872 1.034 3.100
 240MOL N3 9088 1.373 1.268 3.113
 240MOL H2 9089 1.469 1.287 3.138
 240MOL C1 9090 0.943 1.196 3.234
 240MOL H3 9091 0.839 1.216 3.261
 240MOL C2 9092 1.002 1.175 3.373
 240MOL C3 9093 1.158 1.052 3.522
 240MOL H4 9094 1.075 1.032 3.590
 240MOL H5 9095 1.214 1.130 3.575
 240MOL C4 9096 1.249 0.926 3.495
 240MOL H6 9097 1.242 0.851 3.575
 240MOL H7 9098 1.352 0.956 3.473
 240MOL C5 9099 1.186 0.869 3.368
 240MOL H8 9100 1.262 0.808 3.317
 240MOL H9 9101 1.099 0.810 3.400
 240MOL C6 9102 1.136 0.983 3.292
 240MOL H10 9103 1.203 1.036 3.224
 240MOL C7 9104 1.024 0.956 3.189
 240MOL C8 9105 1.265 1.307 3.192
 240MOL H11 9106 1.270 1.360 3.287
 240MOL C9 9107 1.152 1.278 3.118
 240MOL C10 9108 1.019 1.309 3.168
 240MOL H12 9109 0.957 1.344 3.085
 240MOL H13 9110 1.020 1.398 3.233
 240MOL C11 9111 1.193 1.201 3.001
 240MOL C12 9112 1.123 1.136 2.894
 240MOL H14 9113 1.015 1.136 2.888
 240MOL C13 9114 1.200 1.067 2.797
 240MOL H15 9115 1.163 1.000 2.720
 240MOL C14 9116 1.345 1.062 2.807
 240MOL H16 9117 1.394 1.012 2.723
 240MOL C15 9118 1.410 1.126 2.915
 240MOL H17 9119 1.518 1.134 2.918
 240MOL C16 9120 1.332 1.193 3.008
 241MOL O1 9121 2.337 1.057 5.081
 241MOL O2 9122 1.962 0.834 4.778
 241MOL N1 9123 2.231 0.862 5.014
 241MOL N2 9124 2.119 0.990 4.787
 241MOL H1 9125 2.086 1.036 4.703
 241MOL N3 9126 2.508 0.682 4.753
 241MOL H2 9127 2.554 0.598 4.785
 241MOL C1 9128 2.242 1.044 4.851
 241MOL H3 9129 2.240 1.154 4.857
 241MOL C2 9130 2.269 0.995 4.994
 241MOL C3 9131 2.255 0.782 5.137
 241MOL H4 9132 2.214 0.835 5.225
 241MOL H5 9133 2.359 0.753 5.153
 241MOL C4 9134 2.165 0.655 5.118
 241MOL H6 9135 2.117 0.625 5.212
 241MOL H7 9136 2.227 0.569 5.093
 241MOL C5 9137 2.074 0.680 4.998
 241MOL H8 9138 2.047 0.587 4.947
 241MOL H9 9139 1.980 0.728 5.027
 241MOL C6 9140 2.155 0.777 4.919
 241MOL H10 9141 2.216 0.715 4.852
 241MOL C7 9142 2.066 0.867 4.830
 241MOL C8 9143 2.490 0.812 4.813
 241MOL H11 9144 2.546 0.840 4.901
 241MOL C9 9145 2.399 0.881 4.735
 241MOL C10 9146 2.364 1.023 4.758
 241MOL H12 9147 2.345 1.072 4.662
 241MOL H13 9148 2.450 1.084 4.789
 241MOL C11 9149 2.362 0.797 4.627
 241MOL C12 9150 2.284 0.830 4.515
 241MOL H14 9151 2.226 0.921 4.498
 241MOL C13 9152 2.282 0.737 4.407
 241MOL H15 9153 2.221 0.751 4.318
 241MOL C14 9154 2.357 0.617 4.413
 241MOL H16 9155 2.368 0.549 4.329
 241MOL C15 9156 2.439 0.591 4.533
 241MOL H17 9157 2.501 0.502 4.541
 241MOL C16 9158 2.433 0.681 4.638
 242MOL O1 9159 1.685 0.226 5.112
 242MOL O2 9160 2.063 0.051 4.767
 242MOL N1 9161 1.902 0.223 5.041
 242MOL N2 9162 1.843 0.095 4.805
 242MOL H1 9163 1.827 0.031 4.728
 242MOL N3 9164 1.852 0.575 4.783
 242MOL H2 9165 1.882 0.669 4.806
 242MOL C1 9166 1.729 0.146 4.883
 242MOL H3 9167 1.661 0.062 4.900
 242MOL C2 9168 1.768 0.197 5.023
 242MOL C3 9169 1.957 0.285 5.167
 242MOL H4 9170 1.907 0.229 5.246
 242MOL H5 9171 1.932 0.392 5.172
 242MOL C4 9172 2.106 0.272 5.165
 242MOL H6 9173 2.148 0.233 5.258
 242MOL H7 9174 2.150 0.371 5.143
 242MOL C5 9175 2.139 0.186 5.038
 242MOL H8 9176 2.230 0.222 4.990
 242MOL H9 9177 2.153 0.082 5.071
 242MOL C6 9178 2.011 0.211 4.943
 242MOL H10 9179 2.031 0.306 4.891
 242MOL C7 9180 1.977 0.116 4.827
 242MOL C8 9181 1.766 0.484 4.853
 242MOL H11 9182 1.715 0.503 4.946
 242MOL C9 9183 1.755 0.374 4.769
 242MOL C10 9184 1.659 0.259 4.800
 242MOL H12 9185 1.624 0.219 4.704
 242MOL H13 9186 1.570 0.291 4.857
 242MOL C11 9187 1.830 0.392 4.647
 242MOL C12 9188 1.856 0.321 4.531
 242MOL H14 9189 1.808 0.225 4.511
 242MOL C13 9190 1.941 0.376 4.435
 242MOL H15 9191 1.959 0.325 4.341
 242MOL C14 9192 2.015 0.492 4.464
 242MOL H16 9193 2.075 0.533 4.383
 242MOL C15 9194 1.994 0.564 4.586
 242MOL H17 9195 2.035 0.663 4.606
 242MOL C16 9196 1.903 0.512 4.673
 243MOL O1 9197 2.664 0.052 5.104
 243MOL O2 9198 2.638 0.434 4.734
 243MOL N1 9199 2.582 0.236 5.030
 243MOL N2 9200 2.748 0.256 4.799
 243MOL H1 9201 2.783 0.260 4.704
 243MOL N3 9202 2.327 0.054 4.730
 243MOL H2 9203 2.231 0.052 4.761
 243MOL C1 9204 2.746 0.125 4.872
 243MOL H3 9205 2.848 0.097 4.900
 243MOL C2 9206 2.664 0.130 5.009
 243MOL C3 9207 2.514 0.260 5.154
 243MOL H4 9208 2.589 0.266 5.233
 243MOL H5 9209 2.443 0.178 5.172
 243MOL C4 9210 2.442 0.396 5.141
 243MOL H6 9211 2.470 0.457 5.228
 243MOL H7 9212 2.335 0.376 5.148
 243MOL C5 9213 2.484 0.456 5.003
 243MOL H8 9214 2.396 0.495 4.951
 243MOL H9 9215 2.556 0.539 5.012
 243MOL C6 9216 2.538 0.331 4.929
 243MOL H10 9217 2.448 0.287 4.884
 243MOL C7 9218 2.647 0.345 4.816
 243MOL C8 9219 2.436 0.001 4.799
 243MOL H11 9220 6.978 7.811 4.889
 243MOL C9 9221 2.547 0.039 4.724
 243MOL C10 9222 2.687 0.018 4.770
 243MOL H12 9223 2.753 0.013 4.683
 243MOL H13 9224 7.238 7.786 4.813
 243MOL C11 9225 2.502 0.113 4.607
 243MOL C12 9226 2.572 0.171 4.501
 243MOL H14 9227 2.678 0.151 4.495
 243MOL C13 9228 2.497 0.236 4.404
 243MOL H15 9229 2.556 0.266 4.318
 243MOL C14 9230 2.360 0.257 4.418
 243MOL H16 9231 2.302 0.309 4.342
 243MOL C15 9232 2.294 0.200 4.526
 243MOL H17 9233 2.186 0.205 4.538
 243MOL C16 9234 2.370 0.127 4.622
 244MOL O1 9235 1.367 0.246 4.553
 244MOL O2 9236 1.706 0.465 4.219
 244MOL N1 9237 1.464 0.446 4.484
 244MOL N2 9238 1.554 0.314 4.249
 244MOL H1 9239 1.607 0.275 4.171
 244MOL N3 9240 1.176 0.595 4.251
 244MOL H2 9241 1.102 0.662 4.267
 244MOL C1 9242 1.442 0.249 4.326
 244MOL H3 9243 1.468 0.142 4.335
 244MOL C2 9244 1.422 0.314 4.468
 244MOL C3 9245 1.468 0.507 4.611
 244MOL H4 9246 1.519 0.431 4.671
 244MOL H5 9247 1.363 0.512 4.642
 244MOL C4 9248 1.540 0.639 4.591
 244MOL H6 9249 1.604 0.662 4.677
 244MOL H7 9250 1.457 0.711 4.588
 244MOL C5 9251 1.615 0.624 4.459
 244MOL H8 9252 1.628 0.724 4.418
 244MOL H9 9253 1.715 0.580 4.471
 244MOL C6 9254 1.529 0.527 4.373
 244MOL H10 9255 1.441 0.576 4.329
 244MOL C7 9256 1.601 0.442 4.269
 244MOL C8 9257 1.187 0.461 4.304
 244MOL H11 9258 1.135 0.432 4.394
 244MOL C9 9259 1.272 0.388 4.224
 244MOL C10 9260 1.309 0.250 4.252
 244MOL H12 9261 1.310 0.184 4.164
 244MOL H13 9262 1.238 0.195 4.314
 244MOL C11 9263 1.310 0.473 4.113
 244MOL C12 9264 1.381 0.443 3.998
 244MOL H14 9265 1.427 0.345 3.988
 244MOL C13 9266 1.409 0.548 3.907
 244MOL H15 9267 1.468 0.537 3.816
 244MOL C14 9268 1.344 0.677 3.926
 244MOL H16 9269 1.364 0.754 3.852
 244MOL C15 9270 1.270 0.706 4.042
 244MOL H17 9271 1.213 0.798 4.049
 244MOL C16 9272 1.255 0.598 4.136
 245MOL O1 9273 2.023 1.105 4.541
 245MOL O2 9274 1.636 1.255 4.218
 245MOL N1 9275 1.807 1.071 4.474
 245MOL N2 9276 1.856 1.216 4.239
 245MOL H1 9277 1.868 1.257 4.147
 245MOL N3 9278 1.840 0.714 4.207
 245MOL H2 9279 1.803 0.629 4.246
 245MOL C1 9280 1.969 1.146 4.303
 245MOL H3 9281 2.057 1.211 4.315
 245MOL C2 9282 1.939 1.100 4.452
 245MOL C3 9283 1.746 0.996 4.586
 245MOL H4 9284 1.783 1.027 4.684
 245MOL H5 9285 1.763 0.888 4.575
 245MOL C4 9286 1.593 1.026 4.587
 245MOL H6 9287 1.556 1.070 4.681
 245MOL H7 9288 1.538 0.933 4.567
 245MOL C5 9289 1.573 1.108 4.461
 245MOL H8 9290 1.477 1.097 4.409
 245MOL H9 9291 1.580 1.214 4.487
 245MOL C6 9292 1.696 1.089 4.375
 245MOL H10 9293 1.683 0.993 4.323
 245MOL C7 9294 1.726 1.194 4.269
 245MOL C8 9295 1.932 0.802 4.259
 245MOL H11 9296 1.997 0.786 4.344
 245MOL C9 9297 1.924 0.918 4.184
 245MOL C10 9298 2.021 1.029 4.214
 245MOL H12 9299 2.066 1.080 4.127
 245MOL H13 9300 2.103 0.983 4.270
 245MOL C11 9301 1.833 0.898 4.078
 245MOL C12 9302 1.794 0.979 3.972
 245MOL H14 9303 1.828 1.082 3.968
 245MOL C13 9304 1.700 0.928 3.878
 245MOL H15 9305 1.674 0.986 3.790
 245MOL C14 9306 1.653 0.790 3.886
 245MOL H16 9307 1.585 0.750 3.812
 245MOL C15 9308 1.696 0.712 3.998
 245MOL H17 9309 1.656 0.611 4.006
 245MOL C16 9310 1.789 0.770 4.093
 246MOL O1 9311 0.983 1.248 4.531
 246MOL O2 9312 1.024 0.814 4.228
 246MOL N1 9313 1.116 1.078 4.467
 246MOL N2 9314 0.942 1.018 4.260
 246MOL H1 9315 0.879 1.000 4.183
 246MOL N3 9316 1.352 1.254 4.213
 246MOL H2 9317 1.448 1.270 4.243
 246MOL C1 9318 0.934 1.152 4.323
 246MOL H3 9319 0.828 1.164 4.350
 246MOL C2 9320 1.010 1.164 4.447
 246MOL C3 9321 1.178 1.071 4.595
 246MOL H4 9322 1.108 1.084 4.678
 246MOL H5 9323 1.251 1.153 4.601
 246MOL C4 9324 1.232 0.926 4.612
 246MOL H6 9325 1.198 0.869 4.698
 246MOL H7 9326 1.340 0.917 4.627
 246MOL C5 9327 1.210 0.855 4.478
 246MOL H8 9328 1.293 0.798 4.435
 246MOL H9 9329 1.135 0.780 4.505
 246MOL C6 9330 1.152 0.961 4.381
 246MOL H10 9331 1.226 1.003 4.311
 246MOL C7 9332 1.032 0.918 4.289
 246MOL C8 9333 1.228 1.288 4.270
 246MOL H11 9334 1.207 1.343 4.361
 246MOL C9 9335 1.126 1.236 4.183
 246MOL C10 9336 0.985 1.248 4.214
 246MOL H12 9337 0.933 1.236 4.118
 246MOL H13 9338 0.955 1.348 4.248
 246MOL C11 9339 1.195 1.166 4.081
 246MOL C12 9340 1.146 1.097 3.970
 246MOL H14 9341 1.040 1.081 3.954
 246MOL C13 9342 1.243 1.047 3.877
 246MOL H15 9343 1.203 0.997 3.790
 246MOL C14 9344 1.382 1.054 3.908
 246MOL H16 9345 1.451 1.008 3.838
 246MOL C15 9346 1.428 1.127 4.022
 246MOL H17 9347 1.534 1.129 4.046
 246MOL C16 9348 1.333 1.181 4.100
 247MOL O1 9349 2.334 1.057 6.167
 247MOL O2 9350 1.965 0.833 5.841
 247MOL N1 9351 2.227 0.859 6.091
 247MOL N2 9352 2.115 0.997 5.877
 247MOL H1 9353 2.077 1.046 5.797
 247MOL N3 9354 2.515 0.737 5.842
 247MOL H2 9355 2.555 0.652 5.879
 247MOL C1 9356 2.226 1.065 5.950
 247MOL H3 9357 2.181 1.163 5.968
 247MOL C2 9358 2.260 0.996 6.086
 247MOL C3 9359 2.233 0.789 6.222
 247MOL H4 9360 2.189 0.858 6.296
 247MOL H5 9361 2.341 0.782 6.241
 247MOL C4 9362 2.141 0.659 6.203
 247MOL H6 9363 2.079 0.650 6.293
 247MOL H7 9364 2.213 0.576 6.192
 247MOL C5 9365 2.056 0.692 6.078
 247MOL H8 9366 2.025 0.604 6.020
 247MOL H9 9367 1.968 0.751 6.108
 247MOL C6 9368 2.150 0.784 5.992
 247MOL H10 9369 2.226 0.723 5.941
 247MOL C7 9370 2.068 0.872 5.899
 247MOL C8 9371 2.498 0.864 5.905
 247MOL H11 9372 2.534 0.888 6.004
 247MOL C9 9373 2.416 0.939 5.825
 247MOL C10 9374 2.355 1.074 5.864
 247MOL H12 9375 2.320 1.130 5.777
 247MOL H13 9376 2.429 1.137 5.915
 247MOL C11 9377 2.383 0.857 5.707
 247MOL C12 9378 2.301 0.875 5.591
 247MOL H14 9379 2.256 0.972 5.570
 247MOL C13 9380 2.291 0.766 5.499
 247MOL H15 9381 2.219 0.778 5.419
 247MOL C14 9382 2.370 0.654 5.515
 247MOL H16 9383 2.360 0.583 5.433
 247MOL C15 9384 2.454 0.630 5.626
 247MOL H17 9385 2.512 0.538 5.633
 247MOL C16 9386 2.453 0.735 5.720
 248MOL O1 9387 1.654 0.203 6.185
 248MOL O2 9388 2.031 0.049 5.859
 248MOL N1 9389 1.870 0.231 6.117
 248MOL N2 9390 1.815 0.075 5.883
 248MOL H1 9391 1.793 0.019 5.802
 248MOL N3 9392 1.817 0.562 5.864
 248MOL H2 9393 1.820 0.660 5.888
 248MOL C1 9394 1.702 0.129 5.960
 248MOL H3 9395 1.628 0.048 5.964
 248MOL C2 9396 1.738 0.190 6.100
 248MOL C3 9397 1.919 0.286 6.238
 248MOL H4 9398 1.907 0.211 6.316
 248MOL H5 9399 1.883 0.384 6.270
 248MOL C4 9400 2.067 0.300 6.217
 248MOL H6 9401 2.116 0.268 6.309
 248MOL H7 9402 2.089 0.403 6.185
 248MOL C5 9403 2.095 0.201 6.098
 248MOL H8 9404 2.186 0.220 6.040
 248MOL H9 9405 2.092 0.098 6.137
 248MOL C6 9406 1.970 0.217 6.018
 248MOL H10 9407 1.973 0.314 5.966
 248MOL C7 9408 1.944 0.109 5.912
 248MOL C8 9409 1.741 0.461 5.933
 248MOL H11 9410 1.690 0.483 6.026
 248MOL C9 9411 1.736 0.352 5.849
 248MOL C10 9412 1.635 0.242 5.875
 248MOL H12 9413 1.599 0.199 5.781
 248MOL H13 9414 1.551 0.271 5.938
 248MOL C11 9415 1.832 0.369 5.739
 248MOL C12 9416 1.884 0.283 5.640
 248MOL H14 9417 1.841 0.183 5.632
 248MOL C13 9418 1.967 0.338 5.539
 248MOL H15 9419 1.999 0.277 5.455
 248MOL C14 9420 2.004 0.474 5.551
 248MOL H16 9421 2.062 0.514 5.469
 248MOL C15 9422 1.965 0.551 5.657
 248MOL H17 9423 1.999 0.654 5.664
 248MOL C16 9424 1.875 0.501 5.753
 249MOL O1 9425 2.700 0.094 6.210
 249MOL O2 9426 2.642 0.455 5.826
 249MOL N1 9427 2.577 0.257 6.124
 249MOL N2 9428 2.727 0.253 5.889
 249MOL H1 9429 2.792 0.253 5.812
 249MOL N3 9430 2.305 0.082 5.856
 249MOL H2 9431 2.207 0.066 5.874
 249MOL C1 9432 2.734 0.136 5.974
 249MOL H3 9433 2.838 0.106 5.992
 249MOL C2 9434 2.667 0.153 6.111
 249MOL C3 9435 2.516 0.287 6.249
 249MOL H4 9436 2.590 0.296 6.330
 249MOL H5 9437 2.436 0.217 6.280
 249MOL C4 9438 2.450 0.425 6.227
 249MOL H6 9439 2.451 0.495 6.310
 249MOL H7 9440 2.341 0.415 6.216
 249MOL C5 9441 2.496 0.480 6.087
 249MOL H8 9442 2.428 0.545 6.031
 249MOL H9 9443 2.588 0.535 6.106
 249MOL C6 9444 2.530 0.351 6.011
 249MOL H10 9445 2.439 0.317 5.959
 249MOL C7 9446 2.637 0.360 5.899
 249MOL C8 9447 2.420 0.041 5.927
 249MOL H11 9448 2.418 0.002 6.028
 249MOL C9 9449 2.527 0.069 5.848
 249MOL C10 9450 2.665 0.036 5.889
 249MOL H12 9451 2.724 0.012 5.799
 249MOL H13 9452 7.204 7.812 5.947
 249MOL C11 9453 2.476 0.127 5.728
 249MOL C12 9454 2.547 0.176 5.616
 249MOL H14 9455 2.656 0.169 5.616
 249MOL C13 9456 2.474 0.226 5.509
 249MOL H15 9457 2.526 0.272 5.426
 249MOL C14 9458 2.332 0.241 5.518
 249MOL H16 9459 2.292 0.272 5.422
 249MOL C15 9460 2.261 0.190 5.634
 249MOL H17 9461 2.153 0.190 5.641
 249MOL C16 9462 2.343 0.142 5.736
 250MOL O1 9463 1.381 0.269 5.650
 250MOL O2 9464 1.730 0.508 5.334
 250MOL N1 9465 1.484 0.461 5.588
 250MOL N2 9466 1.597 0.332 5.360
 250MOL H1 9467 1.639 0.289 5.278
 250MOL N3 9468 1.214 0.596 5.316
 250MOL H2 9469 1.153 0.674 5.338
 250MOL C1 9470 1.489 0.267 5.434
 250MOL H3 9471 1.519 0.166 5.462
 250MOL C2 9472 1.446 0.333 5.566
 250MOL C3 9473 1.472 0.531 5.716
 250MOL H4 9474 1.524 0.477 5.796
 250MOL H5 9475 1.369 0.536 5.755
 250MOL C4 9476 1.537 0.668 5.696
 250MOL H6 9477 1.594 0.707 5.781
 250MOL H7 9478 1.456 0.741 5.680
 250MOL C5 9479 1.619 0.659 5.567
 250MOL H8 9480 1.606 0.752 5.511
 250MOL H9 9481 1.723 0.628 5.582
 250MOL C6 9482 1.553 0.542 5.489
 250MOL H10 9483 1.475 0.584 5.424
 250MOL C7 9484 1.635 0.460 5.385
 250MOL C8 9485 1.221 0.465 5.371
 250MOL H11 9486 1.166 0.434 5.459
 250MOL C9 9487 1.311 0.396 5.295
 250MOL C10 9488 1.367 0.266 5.340
 250MOL H12 9489 1.393 0.208 5.251
 250MOL H13 9490 1.294 0.205 5.394
 250MOL C11 9491 1.350 0.482 5.188
 250MOL C12 9492 1.418 0.446 5.072
 250MOL H14 9493 1.452 0.345 5.052
 250MOL C13 9494 1.414 0.525 4.954
 250MOL H15 9495 1.454 0.500 4.857
 250MOL C14 9496 1.340 0.650 4.970
 250MOL H16 9497 1.341 0.711 4.880
 250MOL C15 9498 1.276 0.684 5.088
 250MOL H17 9499 1.203 0.764 5.089
 250MOL C16 9500 1.286 0.601 5.198
 251MOL O1 9501 2.046 1.108 5.610
 251MOL O2 9502 1.643 1.282 5.310
 251MOL N1 9503 1.819 1.083 5.551
 251MOL N2 9504 1.866 1.240 5.322
 251MOL H1 9505 1.882 1.291 5.236
 251MOL N3 9506 1.861 0.746 5.313
 251MOL H2 9507 1.838 0.658 5.358
 251MOL C1 9508 1.978 1.170 5.385
 251MOL H3 9509 2.054 1.248 5.391
 251MOL C2 9510 1.953 1.119 5.529
 251MOL C3 9511 1.757 1.035 5.678
 251MOL H4 9512 1.783 1.097 5.764
 251MOL H5 9513 1.797 0.937 5.706
 251MOL C4 9514 1.602 1.026 5.652
 251MOL H6 9515 1.541 1.068 5.733
 251MOL H7 9516 1.572 0.921 5.639
 251MOL C5 9517 1.579 1.096 5.519
 251MOL H8 9518 1.497 1.038 5.473
 251MOL H9 9519 1.536 1.193 5.546
 251MOL C6 9520 1.713 1.098 5.446
 251MOL H10 9521 1.713 1.007 5.385
 251MOL C7 9522 1.735 1.220 5.353
 251MOL C8 9523 1.953 0.840 5.360
 251MOL H11 9524 1.998 0.833 5.458
 251MOL C9 9525 1.962 0.943 5.268
 251MOL C10 9526 2.042 1.064 5.289
 251MOL H12 9527 2.060 1.106 5.190
 251MOL H13 9528 2.142 1.037 5.327
 251MOL C11 9529 1.863 0.915 5.164
 251MOL C12 9530 1.824 0.993 5.057
 251MOL H14 9531 1.864 1.093 5.046
 251MOL C13 9532 1.728 0.934 4.972
 251MOL H15 9533 1.702 0.983 4.878
 251MOL C14 9534 1.669 0.807 4.996
 251MOL H16 9535 1.586 0.769 4.937
 251MOL C15 9536 1.706 0.736 5.113
 251MOL H17 9537 1.654 0.643 5.136
 251MOL C16 9538 1.807 0.794 5.194
 252MOL O1 9539 0.977 1.242 5.616
 252MOL O2 9540 1.024 0.814 5.321
 252MOL N1 9541 1.119 1.075 5.555
 252MOL N2 9542 0.935 1.014 5.342
 252MOL H1 9543 0.880 0.995 5.259
 252MOL N3 9544 1.365 1.248 5.295
 252MOL H2 9545 1.459 1.259 5.330
 252MOL C1 9546 0.934 1.156 5.395
 252MOL H3 9547 0.829 1.174 5.423
 252MOL C2 9548 1.017 1.168 5.529
 252MOL C3 9549 1.167 1.045 5.691
 252MOL H4 9550 1.079 1.022 5.753
 252MOL H5 9551 1.232 1.122 5.734
 252MOL C4 9552 1.247 0.914 5.679
 252MOL H6 9553 1.228 0.839 5.757
 252MOL H7 9554 1.349 0.949 5.700
 252MOL C5 9555 1.233 0.859 5.534
 252MOL H8 9556 1.328 0.837 5.483
 252MOL H9 9557 1.175 0.765 5.536
 252MOL C6 9558 1.156 0.969 5.456
 252MOL H10 9559 1.217 1.015 5.377
 252MOL C7 9560 1.037 0.923 5.369
 252MOL C8 9561 1.240 1.298 5.351
 252MOL H11 9562 1.234 1.361 5.438
 252MOL C9 9563 1.139 1.250 5.271
 252MOL C10 9564 0.991 1.260 5.296
 252MOL H12 9565 0.936 1.268 5.202
 252MOL H13 9566 0.970 1.358 5.340
 252MOL C11 9567 1.196 1.166 5.168
 252MOL C12 9568 1.142 1.090 5.061
 252MOL H14 9569 1.036 1.073 5.048
 252MOL C13 9570 1.237 1.029 4.977
 252MOL H15 9571 1.209 0.960 4.898
 252MOL C14 9572 1.376 1.043 4.997
 252MOL H16 9573 1.443 0.989 4.931
 252MOL C15 9574 1.423 1.125 5.099
 252MOL H17 9575 1.530 1.125 5.122
 252MOL C16 9576 1.333 1.178 5.183
 253MOL O1 9577 1.549 2.363 0.727
 253MOL O2 9578 1.201 2.095 0.418
 253MOL N1 9579 1.439 2.169 0.678
 253MOL N2 9580 1.321 2.281 0.459
 253MOL H1 9581 1.268 2.322 0.382
 253MOL N3 9582 1.719 2.040 0.415
 253MOL H2 9583 1.793 1.976 0.441
 253MOL C1 9584 1.430 2.358 0.514
 253MOL H3 9585 1.401 2.463 0.528
 253MOL C2 9586 1.480 2.301 0.652
 253MOL C3 9587 1.460 2.098 0.802
 253MOL H4 9588 1.410 2.163 0.874
 253MOL H5 9589 1.568 2.088 0.816
 253MOL C4 9590 1.380 1.964 0.795
 253MOL H6 9591 1.310 1.958 0.879
 253MOL H7 9592 1.444 1.876 0.806
 253MOL C5 9593 1.305 1.962 0.664
 253MOL H8 9594 1.309 1.863 0.618
 253MOL H9 9595 1.201 1.985 0.691
 253MOL C6 9596 1.376 2.073 0.580
 253MOL H10 9597 1.468 2.035 0.534
 253MOL C7 9598 1.291 2.148 0.480
 253MOL C8 9599 1.676 2.159 0.476
 253MOL H11 9600 1.722 2.189 0.569
 253MOL C9 9601 1.589 2.218 0.385
 253MOL C10 9602 1.540 2.364 0.407
 253MOL H12 9603 1.501 2.400 0.311
 253MOL H13 9604 1.621 2.431 0.440
 253MOL C11 9605 1.560 2.120 0.291
 253MOL C12 9606 1.474 2.125 0.178
 253MOL H14 9607 1.419 2.216 0.158
 253MOL C13 9608 1.477 2.012 0.094
 253MOL H15 9609 1.411 2.030 0.009
 253MOL C14 9610 1.567 1.908 0.116
 253MOL H16 9611 1.573 1.829 0.041
 253MOL C15 9612 1.649 1.899 0.230
 253MOL H17 9613 1.721 1.819 0.244
 253MOL C16 9614 1.644 2.012 0.311
 254MOL O1 9615 0.878 1.491 0.772
 254MOL O2 9616 1.229 1.337 0.414
 254MOL N1 9617 1.084 1.530 0.685
 254MOL N2 9618 1.010 1.366 0.463
 254MOL H1 9619 0.997 1.299 0.388
 254MOL N3 9620 1.068 1.848 0.439
 254MOL H2 9621 1.113 1.932 0.474
 254MOL C1 9622 0.903 1.432 0.538
 254MOL H3 9623 0.827 1.359 0.567
 254MOL C2 9624 0.954 1.487 0.675
 254MOL C3 9625 1.148 1.572 0.812
 254MOL H4 9626 1.119 1.499 0.889
 254MOL H5 9627 1.110 1.671 0.841
 254MOL C4 9628 1.295 1.574 0.785
 254MOL H6 9629 1.365 1.542 0.863
 254MOL H7 9630 1.330 1.675 0.765
 254MOL C5 9631 1.307 1.492 0.657
 254MOL H8 9632 1.390 1.530 0.595
 254MOL H9 9633 1.316 1.386 0.682
 254MOL C6 9634 1.181 1.514 0.577
 254MOL H10 9635 1.187 1.610 0.525
 254MOL C7 9636 1.146 1.401 0.476
 254MOL C8 9637 0.978 1.769 0.506
 254MOL H11 9638 0.962 1.785 0.612
 254MOL C9 9639 0.946 1.662 0.424
 254MOL C10 9640 0.847 1.548 0.451
 254MOL H12 9641 0.815 1.496 0.360
 254MOL H13 9642 0.756 1.595 0.488
 254MOL C11 9643 1.016 1.676 0.302
 254MOL C12 9644 1.017 1.605 0.185
 254MOL H14 9645 0.953 1.518 0.179
 254MOL C13 9646 1.106 1.646 0.083
 254MOL H15 9647 1.118 1.592 6.509
 254MOL C14 9648 1.183 1.765 0.098
 254MOL H16 9649 1.259 1.788 0.024
 254MOL C15 9650 1.180 1.835 0.215
 254MOL H17 9651 1.247 1.920 0.223
 254MOL C16 9652 1.089 1.789 0.316
 255MOL O1 9653 1.916 1.365 0.734
 255MOL O2 9654 1.883 1.793 0.417
 255MOL N1 9655 1.787 1.545 0.672
 255MOL N2 9656 1.953 1.585 0.447
 255MOL H1 9657 2.003 1.604 0.361
 255MOL N3 9658 1.510 1.382 0.428
 255MOL H2 9659 1.414 1.365 0.455
 255MOL C1 9660 1.956 1.449 0.515
 255MOL H3 9661 2.061 1.421 0.529
 255MOL C2 9662 1.888 1.450 0.650
 255MOL C3 9663 1.727 1.565 0.801
 255MOL H4 9664 1.804 1.603 0.869
 255MOL H5 9665 1.682 1.473 0.842
 255MOL C4 9666 1.629 1.680 0.783
 255MOL H6 9667 1.620 1.753 0.864
 255MOL H7 9668 1.530 1.646 0.752
 255MOL C5 9669 1.692 1.756 0.664
 255MOL H8 9670 1.609 1.803 0.609
 255MOL H9 9671 1.765 1.835 0.684
 255MOL C6 9672 1.752 1.649 0.577
 255MOL H10 9673 1.676 1.605 0.511
 255MOL C7 9674 1.870 1.686 0.485
 255MOL C8 9675 1.630 1.331 0.482
 255MOL H11 9676 1.629 1.275 0.574
 255MOL C9 9677 1.738 1.386 0.404
 255MOL C10 9678 1.886 1.346 0.428
 255MOL H12 9679 1.945 1.347 0.335
 255MOL H13 9680 1.896 1.244 0.466
 255MOL C11 9681 1.673 1.448 0.291
 255MOL C12 9682 1.731 1.507 0.175
 255MOL H14 9683 1.839 1.507 0.164
 255MOL C13 9684 1.638 1.548 0.076
 255MOL H15 9685 1.689 1.584 6.505
 255MOL C14 9686 1.498 1.548 0.096
 255MOL H16 9687 1.437 1.589 0.016
 255MOL C15 9688 1.451 1.498 0.212
 255MOL H17 9689 1.345 1.498 0.236
 255MOL C16 9690 1.536 1.442 0.303
 256MOL O1 9691 0.615 1.576 0.189
 256MOL O2 9692 0.945 1.847 6.390
 256MOL N1 9693 0.711 1.770 0.133
 256MOL N2 9694 0.802 1.672 6.403
 256MOL H1 9695 0.848 1.633 6.322
 256MOL N3 9696 0.380 1.904 6.410
 256MOL H2 9697 0.313 1.971 6.444
 256MOL C1 9698 0.712 1.587 6.484
 256MOL H3 9699 0.743 1.483 6.496
 256MOL C2 9700 0.673 1.642 0.106
 256MOL C3 9701 0.683 1.839 0.259
 256MOL H4 9702 0.710 1.778 0.346
 256MOL H5 9703 0.576 1.864 0.270
 256MOL C4 9704 0.765 1.970 0.254
 256MOL H6 9705 0.834 1.985 0.337
 256MOL H7 9706 0.698 2.056 0.243
 256MOL C5 9707 0.843 1.963 0.123
 256MOL H8 9708 0.856 2.064 0.084
 256MOL H9 9709 0.942 1.920 0.144
 256MOL C6 9710 0.764 1.861 0.035
 256MOL H10 9711 0.679 1.908 6.505
 256MOL C7 9712 0.848 1.794 6.444
 256MOL C8 9713 0.424 1.785 6.474
 256MOL H11 9714 0.385 1.753 0.051
 256MOL C9 9715 0.509 1.718 6.379
 256MOL C10 9716 0.579 1.583 6.402
 256MOL H12 9717 0.603 1.563 6.297
 256MOL H13 9718 0.508 1.505 6.431
 256MOL C11 9719 0.532 1.806 6.268
 256MOL C12 9720 0.612 1.795 6.153
 256MOL H14 9721 0.686 1.718 6.137
 256MOL C13 9722 0.601 1.899 6.055
 256MOL H15 9723 0.653 1.888 5.960
 256MOL C14 9724 0.515 2.010 6.080
 256MOL H16 9725 0.512 2.103 6.023
 256MOL C15 9726 0.440 2.019 6.202
 256MOL H17 9727 0.385 2.110 6.225
 256MOL C16 9728 0.448 1.913 6.292
 257MOL O1 9729 1.259 2.413 0.190
 257MOL O2 9730 0.883 2.621 6.402
 257MOL N1 9731 1.038 2.408 0.128
 257MOL N2 9732 1.095 2.586 6.437
 257MOL H1 9733 1.112 2.636 6.351
 257MOL N3 9734 1.041 2.112 6.387
 257MOL H2 9735 1.018 2.017 6.412
 257MOL C1 9736 1.206 2.507 6.495
 257MOL H3 9737 1.279 2.585 0.005
 257MOL C2 9738 1.174 2.434 0.107
 257MOL C3 9739 0.994 2.352 0.255
 257MOL H4 9740 1.030 2.406 0.343
 257MOL H5 9741 1.026 2.247 0.262
 257MOL C4 9742 0.844 2.364 0.246
 257MOL H6 9743 0.800 2.420 0.329
 257MOL H7 9744 0.804 2.262 0.241
 257MOL C5 9745 0.803 2.436 0.120
 257MOL H8 9746 0.722 2.378 0.074
 257MOL H9 9747 0.758 2.535 0.134
 257MOL C6 9748 0.926 2.441 0.038
 257MOL H10 9749 0.930 2.346 6.501
 257MOL C7 9750 0.961 2.552 6.458
 257MOL C8 9751 1.145 2.198 6.439
 257MOL H11 9752 1.204 2.177 0.009
 257MOL C9 9753 1.160 2.303 6.356
 257MOL C10 9754 1.261 2.413 6.382
 257MOL H12 9755 1.289 2.474 6.296
 257MOL H13 9756 1.358 2.367 6.407
 257MOL C11 9757 1.073 2.280 6.241
 257MOL C12 9758 1.053 2.355 6.130
 257MOL H14 9759 1.099 2.454 6.127
 257MOL C13 9760 0.958 2.310 6.039
 257MOL H15 9761 0.936 2.368 5.950
 257MOL C14 9762 0.897 2.182 6.049
 257MOL H16 9763 0.831 2.151 5.968
 257MOL C15 9764 0.915 2.109 6.170
 257MOL H17 9765 0.868 2.011 6.181
 257MOL C16 9766 1.005 2.165 6.264
 258MOL O1 9767 0.186 2.566 0.215
 258MOL O2 9768 0.232 2.171 6.396
 258MOL N1 9769 0.327 2.396 0.146
 258MOL N2 9770 0.165 2.377 6.433
 258MOL H1 9771 0.100 2.350 6.360
 258MOL N3 9772 0.609 2.573 6.380
 258MOL H2 9773 0.706 2.591 6.403
 258MOL C1 9774 0.166 2.506 6.506
 258MOL H3 9775 0.065 2.547 0.002
 258MOL C2 9776 0.229 2.495 0.126
 258MOL C3 9777 0.367 2.356 0.281
 258MOL H4 9778 0.281 2.339 0.346
 258MOL H5 9779 0.429 2.436 0.322
 258MOL C4 9780 0.457 2.229 0.264
 258MOL H6 9781 0.457 2.165 0.353
 258MOL H7 9782 0.558 2.264 0.239
 258MOL C5 9783 0.403 2.164 0.135
 258MOL H8 9784 0.471 2.096 0.082
 258MOL H9 9785 0.316 2.108 0.171
 258MOL C6 9786 0.365 2.290 0.050
 258MOL H10 9787 0.449 2.332 6.512
 258MOL C7 9788 0.254 2.274 6.462
 258MOL C8 9789 0.496 2.615 6.450
 258MOL H11 9790 0.500 2.665 0.028
 258MOL C9 9791 0.382 2.585 6.370
 258MOL C10 9792 0.238 2.612 6.413
 258MOL H12 9793 0.176 2.628 6.324
 258MOL H13 9794 0.240 2.711 6.461
 258MOL C11 9795 0.431 2.515 6.254
 258MOL C12 9796 0.354 2.452 6.153
 258MOL H14 9797 0.247 2.464 6.165
 258MOL C13 9798 0.430 2.385 6.053
 258MOL H15 9799 0.378 2.341 5.968
 258MOL C14 9800 0.575 2.384 6.061
 258MOL H16 9801 0.628 2.332 5.982
 258MOL C15 9802 0.646 2.438 6.165
 258MOL H17 9803 0.755 2.429 6.164
 258MOL C16 9804 0.569 2.511 6.261
 259MOL O1 9805 1.516 2.333 1.816
 259MOL O2 9806 1.191 2.117 1.454
 259MOL N1 9807 1.421 2.146 1.737
 259MOL N2 9808 1.336 2.281 1.509
 259MOL H1 9809 1.301 2.329 1.427
 259MOL N3 9810 1.713 1.994 1.492
 259MOL H2 9811 1.776 1.919 1.519
 259MOL C1 9812 1.449 2.341 1.586
 259MOL H3 9813 1.429 2.447 1.606
 259MOL C2 9814 1.464 2.275 1.723
 259MOL C3 9815 1.439 2.074 1.863
 259MOL H4 9816 1.414 2.144 1.943
 259MOL H5 9817 1.544 2.044 1.871
 259MOL C4 9818 1.341 1.958 1.854
 259MOL H6 9819 1.283 1.944 1.946
 259MOL H7 9820 1.391 1.862 1.839
 259MOL C5 9821 1.260 1.986 1.726
 259MOL H8 9822 1.222 1.896 1.677
 259MOL H9 9823 1.175 2.052 1.745
 259MOL C6 9824 1.356 2.063 1.634
 259MOL H10 9825 1.428 1.995 1.587
 259MOL C7 9826 1.291 2.153 1.520
 259MOL C8 9827 1.693 2.117 1.559
 259MOL H11 9828 1.728 2.139 1.659
 259MOL C9 9829 1.614 2.192 1.472
 259MOL C10 9830 1.575 2.337 1.500
 259MOL H12 9831 1.559 2.397 1.409
 259MOL H13 9832 1.659 2.387 1.548
 259MOL C11 9833 1.571 2.107 1.363
 259MOL C12 9834 1.493 2.133 1.249
 259MOL H14 9835 1.439 2.226 1.235
 259MOL C13 9836 1.478 2.027 1.156
 259MOL H15 9837 1.430 2.042 1.060
 259MOL C14 9838 1.544 1.901 1.179
 259MOL H16 9839 1.529 1.824 1.103
 259MOL C15 9840 1.622 1.883 1.291
 259MOL H17 9841 1.678 1.793 1.315
 259MOL C16 9842 1.645 1.991 1.378
 260MOL O1 9843 0.848 1.506 1.845
 260MOL O2 9844 1.232 1.324 1.541
 260MOL N1 9845 1.068 1.533 1.770
 260MOL N2 9846 1.010 1.377 1.546
 260MOL H1 9847 0.994 1.315 1.468
 260MOL N3 9848 1.062 1.869 1.491
 260MOL H2 9849 1.101 1.957 1.521
 260MOL C1 9850 0.898 1.445 1.613
 260MOL H3 9851 0.820 1.372 1.635
 260MOL C2 9852 0.933 1.494 1.758
 260MOL C3 9853 1.114 1.590 1.893
 260MOL H4 9854 1.061 1.537 1.973
 260MOL H5 9855 1.084 1.695 1.881
 260MOL C4 9856 1.269 1.573 1.903
 260MOL H6 9857 1.310 1.515 1.986
 260MOL H7 9858 1.322 1.668 1.919
 260MOL C5 9859 1.301 1.508 1.766
 260MOL H8 9860 1.394 1.544 1.720
 260MOL H9 9861 1.316 1.402 1.788
 260MOL C6 9862 1.171 1.512 1.675
 260MOL H10 9863 1.167 1.593 1.601
 260MOL C7 9864 1.141 1.394 1.585
 260MOL C8 9865 0.959 1.788 1.549
 260MOL H11 9866 0.904 1.817 1.637
 260MOL C9 9867 0.947 1.669 1.479
 260MOL C10 9868 0.845 1.557 1.514
 260MOL H12 9869 0.802 1.504 1.428
 260MOL H13 9870 0.762 1.613 1.560
 260MOL C11 9871 1.047 1.669 1.373
 260MOL C12 9872 1.071 1.590 1.260
 260MOL H14 9873 1.010 1.503 1.236
 260MOL C13 9874 1.163 1.638 1.161
 260MOL H15 9875 1.183 1.577 1.074
 260MOL C14 9876 1.233 1.759 1.178
 260MOL H16 9877 1.307 1.792 1.106
 260MOL C15 9878 1.210 1.835 1.292
 260MOL H17 9879 1.261 1.929 1.312
 260MOL C16 9880 1.112 1.789 1.387
 261MOL O1 9881 1.886 1.366 1.841
 261MOL O2 9882 1.874 1.765 1.492
 261MOL N1 9883 1.756 1.535 1.756
 261MOL N2 9884 1.934 1.553 1.534
 261MOL H1 9885 2.012 1.577 1.474
 261MOL N3 9886 1.506 1.347 1.524
 261MOL H2 9887 1.410 1.337 1.554
 261MOL C1 9888 1.936 1.435 1.614
 261MOL H3 9889 2.039 1.404 1.639
 261MOL C2 9890 1.853 1.439 1.746
 261MOL C3 9891 1.688 1.575 1.878
 261MOL H4 9892 1.774 1.596 1.944
 261MOL H5 9893 1.619 1.502 1.923
 261MOL C4 9894 1.614 1.709 1.856
 261MOL H6 9895 1.640 1.776 1.939
 261MOL H7 9896 1.506 1.692 1.850
 261MOL C5 9897 1.676 1.752 1.724
 261MOL H8 9898 1.593 1.801 1.671
 261MOL H9 9899 1.755 1.827 1.732
 261MOL C6 9900 1.728 1.634 1.649
 261MOL H10 9901 1.648 1.591 1.587
 261MOL C7 9902 1.847 1.658 1.547
 261MOL C8 9903 1.630 1.314 1.583
 261MOL H11 9904 1.634 1.272 1.682
 261MOL C9 9905 1.733 1.331 1.490
 261MOL C10 9906 1.881 1.315 1.520
 261MOL H12 9907 1.936 1.319 1.425
 261MOL H13 9908 1.895 1.217 1.566
 261MOL C11 9909 1.671 1.393 1.374
 261MOL C12 9910 1.725 1.458 1.261
 261MOL H14 9911 1.831 1.459 1.236
 261MOL C13 9912 1.629 1.509 1.173
 261MOL H15 9913 1.661 1.562 1.084
 261MOL C14 9914 1.488 1.502 1.191
 261MOL H16 9915 1.427 1.545 1.112
 261MOL C15 9916 1.439 1.448 1.308
 261MOL H17 9917 1.334 1.454 1.334
 261MOL C16 9918 1.535 1.399 1.396
 262MOL O1 9919 0.565 1.588 1.290
 262MOL O2 9920 0.934 1.796 0.985
 262MOL N1 9921 0.679 1.771 1.227
 262MOL N2 9922 0.788 1.636 1.015
 262MOL H1 9923 0.847 1.583 0.952
 262MOL N3 9924 0.398 1.919 0.973
 262MOL H2 9925 0.338 1.993 1.006
 262MOL C1 9926 0.668 1.573 1.072
 262MOL H3 9927 0.697 1.469 1.091
 262MOL C2 9928 0.632 1.641 1.209
 262MOL C3 9929 0.664 1.843 1.353
 262MOL H4 9930 0.708 1.780 1.431
 262MOL H5 9931 0.555 1.847 1.365
 262MOL C4 9932 0.733 1.980 1.337
 262MOL H6 9933 0.798 2.014 1.418
 262MOL H7 9934 0.656 2.058 1.337
 262MOL C5 9935 0.812 1.971 1.206
 262MOL H8 9936 0.812 2.057 1.138
 262MOL H9 9937 0.918 1.950 1.226
 262MOL C6 9938 0.748 1.849 1.131
 262MOL H10 9939 0.673 1.893 1.065
 262MOL C7 9940 0.828 1.758 1.038
 262MOL C8 9941 0.416 1.791 1.037
 262MOL H11 9942 0.379 1.766 1.136
 262MOL C9 9943 0.500 1.718 0.953
 262MOL C10 9944 0.551 1.574 0.980
 262MOL H12 9945 0.575 1.516 0.890
 262MOL H13 9946 0.471 1.521 1.033
 262MOL C11 9947 0.535 1.807 0.839
 262MOL C12 9948 0.618 1.780 0.734
 262MOL H14 9949 0.670 1.685 0.735
 262MOL C13 9950 0.633 1.880 0.640
 262MOL H15 9951 0.703 1.856 0.561
 262MOL C14 9952 0.546 1.997 0.642
 262MOL H16 9953 0.554 2.071 0.563
 262MOL C15 9954 0.459 2.018 0.751
 262MOL H17 9955 0.396 2.105 0.767
 262MOL C16 9956 0.465 1.922 0.857
 263MOL O1 9957 1.270 2.410 1.258
 263MOL O2 9958 0.889 2.596 0.920
 263MOL N1 9959 1.054 2.420 1.195
 263MOL N2 9960 1.111 2.584 0.969
 263MOL H1 9961 1.135 2.624 0.880
 263MOL N3 9962 1.054 2.081 0.962
 263MOL H2 9963 1.033 1.984 0.981
 263MOL C1 9964 1.221 2.508 1.034
 263MOL H3 9965 1.303 2.577 1.057
 263MOL C2 9966 1.190 2.441 1.172
 263MOL C3 9967 0.998 2.355 1.314
 263MOL H4 9968 1.020 2.408 1.408
 263MOL H5 9969 1.040 2.255 1.328
 263MOL C4 9970 0.846 2.357 1.299
 263MOL H6 9971 0.796 2.382 1.393
 263MOL H7 9972 0.812 2.255 1.276
 263MOL C5 9973 0.820 2.453 1.181
 263MOL H8 9974 0.732 2.440 1.116
 263MOL H9 9975 0.809 2.552 1.226
 263MOL C6 9976 0.947 2.446 1.094
 263MOL H10 9977 0.945 2.353 1.035
 263MOL C7 9978 0.981 2.545 0.986
 263MOL C8 9979 1.157 2.167 1.012
 263MOL H11 9980 1.209 2.141 1.103
 263MOL C9 9981 1.169 2.277 0.927
 263MOL C10 9982 1.273 2.391 0.945
 263MOL H12 9983 1.320 2.417 0.850
 263MOL H13 9984 1.360 2.358 1.003
 263MOL C11 9985 1.081 2.249 0.814
 263MOL C12 9986 1.051 2.318 0.695
 263MOL H14 9987 1.083 2.421 0.684
 263MOL C13 9988 0.968 2.253 0.604
 263MOL H15 9989 0.938 2.311 0.517
 263MOL C14 9990 0.897 2.138 0.629
 263MOL H16 9991 0.815 2.093 0.573
 263MOL C15 9992 0.932 2.070 0.748
 263MOL H17 9993 0.882 1.978 0.778
 263MOL C16 9994 1.020 2.132 0.840
 264MOL O1 9995 0.209 2.594 1.250
 264MOL O2 9996 0.250 2.169 0.941
 264MOL N1 9997 0.337 2.411 1.191
 264MOL N2 9998 0.182 2.378 0.958
 264MOL H1 9999 0.118 2.366 0.881
 264MOL N310000 0.616 2.572 0.898 0.0745
 264MOL H210001 0.714 2.593 0.907 0.3691
 264MOL C110002 0.185 2.513 1.024 0.9709
 264MOL H310003 0.083 2.554 1.025 1.7352
 264MOL C210004 0.243 2.511 1.167 -0.0876
 264MOL C310005 0.388 2.374 1.321 -0.1319
 264MOL H410006 0.310 2.352 1.394 -1.0701
 264MOL H510007 0.450 2.461 1.346 1.3160
 264MOL C410008 0.483 2.252 1.299 -0.3177
 264MOL H610009 0.492 2.194 1.392 -0.7058
 264MOL H710010 0.584 2.291 1.283 -0.2418
 264MOL C510011 0.419 2.184 1.178 0.1934
 264MOL H810012 0.496 2.124 1.127 -1.3991
 264MOL H910013 0.339 2.112 1.202 2.5318
 264MOL C610014 0.378 2.309 1.096 0.0334
 264MOL H1010015 0.471 2.331 1.042 0.6994
 264MOL C710016 0.266 2.274 0.994 -0.2960
 264MOL C810017 0.504 2.605 0.971 0.8267
 264MOL H1110018 0.507 2.670 1.058 0.6758
 264MOL C910019 0.393 2.570 0.896 -0.3002
 264MOL C1010020 0.252 2.614 0.934 0.3206
 264MOL H1210021 0.190 2.630 0.845 1.8509
 264MOL H1310022 0.254 2.715 0.978 2.0140
 264MOL C1110023 0.445 2.486 0.792 -0.6717
 264MOL C1210024 0.383 2.411 0.693 -0.6488
 264MOL H1410025 0.275 2.415 0.690 -0.8020
 264MOL C1310026 0.464 2.349 0.599 0.0260
 264MOL H1510027 0.409 2.294 0.523 0.3840
 264MOL C1410028 0.602 2.361 0.598 -0.2176
 264MOL H1610029 0.661 2.306 0.526 1.5039
 264MOL C1510030 0.665 2.434 0.705 0.3503
 264MOL H1710031 0.773 2.438 0.715 0.6517
 264MOL C1610032 0.577 2.493 0.798 0.2204
 265MOL O110033 1.518 2.342 2.910 0.2766
 265MOL O210034 1.152 2.130 2.598 -0.0947
 265MOL N110035 1.408 2.149 2.847 -0.3312
 265MOL N210036 1.316 2.279 2.616 -0.0363
 265MOL H110037 1.283 2.328 2.533 0.5204
 265MOL N310038 1.679 1.991 2.576 -0.4619
 265MOL H210039 1.741 1.914 2.599 -0.5352
 265MOL C110040 1.422 2.345 2.686 0.2610
 265MOL H310041 1.383 2.447 2.702 0.1931
 265MOL C210042 1.454 2.279 2.826 0.4161
 265MOL C310043 1.420 2.079 2.973 0.2625
 265MOL H410044 1.381 2.142 3.054 1.1298
 265MOL H510045 1.526 2.053 2.984 -0.0182
 265MOL C410046 1.337 1.950 2.945 -0.1706
 265MOL H610047 1.274 1.931 3.033 -0.1576
 265MOL H710048 1.408 1.867 2.936 0.9907
 265MOL C510049 1.259 1.963 2.819 -0.8685
 265MOL H810050 1.260 1.865 2.769 -0.5731
 265MOL H910051 1.155 1.994 2.836 -0.3529
 265MOL C610052 1.333 2.073 2.745 0.1953
 265MOL H1010053 1.407 2.021 2.682 -1.0785
 265MOL C710054 1.258 2.157 2.645 -0.7554
 265MOL C810055 1.663 2.117 2.647 0.7922
 265MOL H1110056 1.703 2.129 2.747 0.0860
 265MOL C910057 1.586 2.194 2.559 0.0062
 265MOL C1010058 1.550 2.337 2.598 -0.0258
 265MOL H1210059 1.531 2.396 2.507 -1.8792
 265MOL H1310060 1.634 2.387 2.647 -0.0828
 265MOL C1110061 1.559 2.126 2.440 0.2970
 265MOL C1210062 1.477 2.145 2.330 -0.0195
 265MOL H1410063 1.437 2.244 2.312 -0.7915
 265MOL C1310064 1.468 2.052 2.228 0.7810
 265MOL H1510065 1.416 2.076 2.135 -1.3298
 265MOL C1410066 1.539 1.927 2.235 0.2110
 265MOL H1610067 1.541 1.858 2.151 0.2232
 265MOL C1510068 1.615 1.904 2.352 -0.0867
 265MOL H1710069 1.659 1.808 2.377 -0.0336
 265MOL C1610070 1.619 2.004 2.450 0.5870
 266MOL O110071 0.846 1.535 2.906 0.2110
 266MOL O210072 1.197 1.332 2.554 -0.4083
 266MOL N110073 1.065 1.548 2.829 -0.8969
 266MOL N210074 0.995 1.386 2.611 -0.3734
 266MOL H110075 0.971 1.343 2.522 -0.4905
 266MOL N310076 1.042 1.866 2.580 0.2693
 266MOL H210077 1.071 1.960 2.606 1.1800
 266MOL C110078 0.893 1.462 2.676 0.1336
 266MOL H310079 0.808 1.397 2.699 0.2666
 266MOL C210080 0.932 1.519 2.819 0.0013
 266MOL C310081 1.132 1.575 2.958 0.6649
 266MOL H410082 1.097 1.505 3.035 -0.4639
 266MOL H510083 1.108 1.678 2.987 0.7441
 266MOL C410084 1.283 1.572 2.933 0.6432
 266MOL H610085 1.328 1.541 3.028 -1.1087
 266MOL H710086 1.308 1.678 2.924 0.4804
 266MOL C510087 1.306 1.482 2.811 -0.5860
 266MOL H810088 1.402 1.499 2.760 -0.1763
 266MOL H910089 1.301 1.374 2.833 -0.5555
 266MOL C610090 1.173 1.511 2.725 -0.0242
 266MOL H1010091 1.183 1.603 2.665 -1.2404
 266MOL C710092 1.132 1.401 2.625 -0.2330
 266MOL C810093 0.939 1.790 2.631 -0.2173
 266MOL H1110094 0.883 1.818 2.719 0.2301
 266MOL C910095 0.942 1.675 2.556 0.7849
 266MOL C1010096 0.842 1.569 2.582 -0.0030
 266MOL H1210097 0.810 1.536 2.482 -4.1239
 266MOL H1310098 0.754 1.613 2.631 1.0023
 266MOL C1110099 1.033 1.692 2.447 0.4897
 266MOL C1210100 1.056 1.607 2.335 0.5944
 266MOL H1410101 0.991 1.522 2.320 1.2058
 266MOL C1310102 1.149 1.654 2.243 0.9871
 266MOL H1510103 1.169 1.596 2.154 1.2171
 266MOL C1410104 1.217 1.782 2.260 -0.1907
 266MOL H1610105 1.278 1.819 2.178 -0.1613
 266MOL C1510106 1.186 1.862 2.373 0.2207
 266MOL H1710107 1.235 1.957 2.391 -0.1318
 266MOL C1610108 1.096 1.811 2.465 0.2251
 267MOL O110109 1.850 1.342 2.891 0.2317
 267MOL O210110 1.839 1.778 2.580 0.3025
 267MOL N110111 1.761 1.543 2.840 -0.7580
 267MOL N210112 1.937 1.589 2.630 0.0785
 267MOL H110113 1.988 1.594 2.543 1.9971
 267MOL N310114 1.497 1.377 2.567 0.2965
 267MOL H210115 1.408 1.345 2.603 0.3212
 267MOL C110116 1.924 1.452 2.685 0.0334
 267MOL H310117 2.022 1.415 2.717 0.7824
 267MOL C210118 1.847 1.439 2.816 -0.6800
 267MOL C310119 1.703 1.564 2.974 -0.3285
 267MOL H410120 1.786 1.559 3.045 0.4319
 267MOL H510121 1.618 1.495 2.984 -0.8721
 267MOL C410122 1.655 1.709 2.972 0.5986
 267MOL H610123 1.680 1.773 3.058 0.0513
 267MOL H710124 1.546 1.698 2.977 0.7646
 267MOL C510125 1.698 1.774 2.843 -0.0525
 267MOL H810126 1.627 1.852 2.815 1.9491
 267MOL H910127 1.792 1.829 2.857 -0.1948
 267MOL C610128 1.729 1.657 2.752 0.4051
 267MOL H1010129 1.637 1.630 2.700 -0.4592
 267MOL C710130 1.841 1.688 2.659 -0.7963
 267MOL C810131 1.618 1.352 2.634 -0.4586
 267MOL H1110132 1.616 1.317 2.737 2.0236
 267MOL C910133 1.721 1.385 2.551 -0.3189
 267MOL C1010134 1.870 1.358 2.575 -0.0079
 267MOL H1210135 1.929 1.370 2.484 -1.7479
 267MOL H1310136 1.883 1.256 2.614 -0.0775
 267MOL C1110137 1.658 1.448 2.434 -0.6416
 267MOL C1210138 1.717 1.510 2.324 -0.2097
 267MOL H1410139 1.825 1.509 2.316 -0.1766
 267MOL C1310140 1.631 1.579 2.232 0.1009
 267MOL H1510141 1.677 1.626 2.146 -1.2061
 267MOL C1410142 1.490 1.587 2.263 0.4849
 267MOL H1610143 1.428 1.650 2.200 0.4424
 267MOL C1510144 1.427 1.510 2.365 0.2393
 267MOL H1710145 1.325 1.520 2.400 -0.2983
 267MOL C1610146 1.519 1.440 2.448 0.0650
 268MOL O110147 0.582 1.575 2.367 0.1158
 268MOL O210148 0.922 1.839 2.067 0.2335
 268MOL N110149 0.664 1.774 2.296 -0.3827
 268MOL N210150 0.804 1.649 2.093 -0.7639
 268MOL H110151 0.857 1.605 2.019 0.7956
 268MOL N310152 0.388 1.900 2.062 -0.0265
 268MOL H210153 0.323 1.963 2.107 -1.1919
 268MOL C110154 0.690 1.580 2.146 0.1233
 268MOL H310155 0.721 1.477 2.169 1.3567
 268MOL C210156 0.637 1.639 2.281 0.4338
 268MOL C310157 0.631 1.852 2.415 -0.5302
 268MOL H410158 0.647 1.789 2.504 -0.0349
 268MOL H510159 0.522 1.868 2.409 -0.5150
 268MOL C410160 0.722 1.972 2.419 -0.3457
 268MOL H610161 0.789 1.981 2.505 -0.2920
 268MOL H710162 0.670 2.068 2.412 -0.8866
 268MOL C510163 0.808 1.959 2.295 0.8983
 268MOL H810164 0.831 2.056 2.249 -0.2916
 268MOL H910165 0.898 1.916 2.340 -0.8601
 268MOL C610166 0.732 1.863 2.201 0.0379
 268MOL H1010167 0.660 1.916 2.138 2.0978
 268MOL C710168 0.826 1.786 2.112 -0.5018
 268MOL C810169 0.416 1.770 2.104 -0.4326
 268MOL H1110170 0.384 1.732 2.200 -0.4743
 268MOL C910171 0.512 1.712 2.026 -0.3829
 268MOL C1010172 0.566 1.576 2.050 -0.4608
 268MOL H1210173 0.593 1.529 1.955 0.1485
 268MOL H1310174 0.484 1.514 2.088 -0.4074
 268MOL C1110175 0.541 1.809 1.924 -0.3630
 268MOL C1210176 0.620 1.804 1.804 0.0193
 268MOL H1410177 0.676 1.714 1.782 1.6559
 268MOL C1310178 0.604 1.906 1.704 -0.8268
 268MOL H1510179 0.660 1.893 1.612 -0.1314
 268MOL C1410180 0.506 2.008 1.723 -0.1464
 268MOL H1610181 0.489 2.077 1.641 -1.3345
 268MOL C1510182 0.427 2.013 1.840 0.2899
 268MOL H1710183 0.341 2.080 1.843 -0.4434
 268MOL C1610184 0.457 1.917 1.941 0.6833
 269MOL O110185 1.258 2.410 2.364 0.0461
 269MOL O210186 0.883 2.594 2.035 0.3770
 269MOL N110187 1.039 2.412 2.302 0.6831
 269MOL N210188 1.103 2.558 2.067 -0.1365
 269MOL H110189 1.109 2.605 1.978 -1.5751
 269MOL N310190 1.027 2.077 2.056 0.1708
 269MOL H210191 0.992 1.985 2.078 0.6111
 269MOL C110192 1.212 2.485 2.131 0.0380
 269MOL H310193 1.284 2.568 2.135 1.5335
 269MOL C210194 1.173 2.440 2.275 -0.3451
 269MOL C310195 0.983 2.372 2.432 0.2367
 269MOL H410196 1.022 2.431 2.516 1.9225
 269MOL H510197 1.014 2.270 2.458 -1.6384
 269MOL C410198 0.830 2.374 2.412 -0.2159
 269MOL H610199 0.784 2.420 2.500 0.9869
 269MOL H710200 0.801 2.269 2.397 0.5693
 269MOL C510201 0.801 2.450 2.279 0.0964
 269MOL H810202 0.713 2.412 2.224 1.5220
 269MOL H910203 0.793 2.558 2.292 1.1514
 269MOL C610204 0.933 2.429 2.200 0.2964
 269MOL H1010205 0.926 2.331 2.152 -0.2526
 269MOL C710206 0.966 2.533 2.094 -0.2892
 269MOL C810207 1.139 2.149 2.104 -1.0162
 269MOL H1110208 1.196 2.133 2.195 0.5157
 269MOL C910209 1.163 2.255 2.021 0.5167
 269MOL C1010210 1.258 2.363 2.052 -0.2211
 269MOL H1210211 1.281 2.402 1.952 0.5963
 269MOL H1310212 1.346 2.313 2.093 1.6916
 269MOL C1110213 1.074 2.243 1.904 0.1057
 269MOL C1210214 1.058 2.313 1.782 -0.6798
 269MOL H1410215 1.098 2.413 1.765 -3.8437
 269MOL C1310216 0.961 2.257 1.688 -0.4753
 269MOL H1510217 0.949 2.308 1.593 -1.1062
 269MOL C1410218 0.891 2.134 1.715 0.2048
 269MOL H1610219 0.822 2.085 1.647 0.0267
 269MOL C1510220 0.907 2.073 1.841 -0.5235
 269MOL H1710221 0.867 1.974 1.855 -0.3608
 269MOL C1610222 0.995 2.131 1.937 0.2415
 270MOL O110223 0.194 2.567 2.382 -0.2929
 270MOL O210224 0.251 2.163 2.077 0.1588
 270MOL N110225 0.353 2.421 2.306 -0.1646
 270MOL N210226 0.181 2.368 2.087 0.7349
 270MOL H110227 0.099 2.335 2.037 -0.0115
 270MOL N310228 0.611 2.575 2.029 -0.4246
 270MOL H210229 0.708 2.587 2.053 -0.1738
 270MOL C110230 0.172 2.499 2.152 -0.3683
 270MOL H310231 0.070 2.531 2.173 -0.7112
 270MOL C210232 0.242 2.501 2.289 -0.5930
 270MOL C310233 0.398 2.391 2.439 -0.0580
 270MOL H410234 0.318 2.390 2.514 0.7218
 270MOL H510235 0.471 2.466 2.474 0.4463
 270MOL C410236 0.475 2.249 2.433 0.3264
 270MOL H610237 0.452 2.203 2.530 -1.4629
 270MOL H710238 0.583 2.265 2.430 -0.2881
 270MOL C510239 0.423 2.192 2.303 0.6427
 270MOL H810240 0.506 2.135 2.258 -0.1032
 270MOL H910241 0.337 2.129 2.328 -0.4407
 270MOL C610242 0.387 2.308 2.217 0.3447
 270MOL H1010243 0.476 2.340 2.160 -2.0009
 270MOL C710244 0.275 2.274 2.118 0.7028
 270MOL C810245 0.492 2.619 2.092 -0.7512
 270MOL H1110246 0.498 2.670 2.187 -0.5692
 270MOL C910247 0.385 2.578 2.021 0.0083
 270MOL C1010248 0.239 2.604 2.060 0.3058
 270MOL H1210249 0.186 2.607 1.964 -1.1589
 270MOL H1310250 0.233 2.701 2.111 -2.6776
 270MOL C1110251 0.437 2.503 1.909 0.6609
 270MOL C1210252 0.371 2.441 1.803 -0.5907
 270MOL H1410253 0.262 2.435 1.796 -0.4476
 270MOL C1310254 0.448 2.371 1.712 -0.0473
 270MOL H1510255 0.393 2.322 1.631 0.3099
 270MOL C1410256 0.585 2.367 1.726 0.2382
 270MOL H1610257 0.640 2.321 1.644 0.2307
 270MOL C1510258 0.659 2.438 1.825 -0.0324
 270MOL H1710259 0.766 2.436 1.840 0.0375
 270MOL C1610260 0.573 2.507 1.917 -0.0197
 271MOL O110261 1.546 2.353 3.973 0.7888
 271MOL O210262 1.193 2.101 3.681 0.5937
 271MOL N110263 1.434 2.158 3.931 -0.7587
 271MOL N210264 1.335 2.273 3.697 1.0699
 271MOL H110265 1.293 2.307 3.611 0.1396
 271MOL N310266 1.727 1.995 3.647 -0.4419
 271MOL H210267 1.803 1.929 3.656 0.9446
 271MOL C110268 1.458 2.333 3.748 0.6048
 271MOL H310269 1.432 2.439 3.758 0.3798
 271MOL C210270 1.484 2.284 3.891 -0.2947
 271MOL C310271 1.424 2.098 4.065 0.1469
 271MOL H410272 1.369 2.158 4.139 -1.2169
 271MOL H510273 1.523 2.065 4.099 0.2452
 271MOL C410274 1.349 1.962 4.049 0.7107
 271MOL H610275 1.267 1.952 4.120 0.0775
 271MOL H710276 1.423 1.881 4.063 1.5817
 271MOL C510277 1.284 1.966 3.913 -0.0233
 271MOL H810278 1.281 1.868 3.864 1.1076
 271MOL H910279 1.179 1.997 3.918 -0.4175
 271MOL C610280 1.368 2.070 3.834 0.3353
 271MOL H1010281 1.444 2.018 3.775 1.5848
 271MOL C710282 1.288 2.149 3.731 0.1397
 271MOL C810283 1.715 2.127 3.699 -0.4511
 271MOL H1110284 1.776 2.165 3.780 -0.8456
 271MOL C910285 1.622 2.186 3.621 -0.0552
 271MOL C1010286 1.573 2.327 3.652 0.1166
 271MOL H1210287 1.534 2.369 3.558 1.7170
 271MOL H1310288 1.652 2.393 3.691 -2.0303
 271MOL C1110289 1.580 2.099 3.520 0.5009
 271MOL C1210290 1.508 2.125 3.403 0.4532
 271MOL H1410291 1.461 2.220 3.380 1.1016
 271MOL C1310292 1.507 2.021 3.307 -0.1134
 271MOL H1510293 1.454 2.027 3.212 1.4840
 271MOL C1410294 1.559 1.894 3.337 0.2734
 271MOL H1610295 1.552 1.813 3.265 1.6022
 271MOL C1510296 1.641 1.877 3.450 -0.7452
 271MOL H1710297 1.702 1.787 3.449 0.3946
 271MOL C1610298 1.651 1.985 3.534 0.1138
 272MOL O110299 0.845 1.534 4.011 -0.5925
 272MOL O210300 1.207 1.353 3.659 0.2265
 272MOL N110301 1.059 1.533 3.933 -0.0368
 272MOL N210302 0.997 1.395 3.702 0.4882
 272MOL H110303 0.978 1.335 3.622 -0.6848
 272MOL N310304 1.042 1.867 3.672 0.4790
 272MOL H210305 1.070 1.958 3.704 -1.9697
 272MOL C110306 0.889 1.453 3.781 -0.1662
 272MOL H310307 0.819 1.370 3.799 -1.6176
 272MOL C210308 0.926 1.515 3.920 -0.4105
 272MOL C310309 1.124 1.570 4.058 -0.2419
 272MOL H410310 1.099 1.488 4.126 3.7799
 272MOL H510311 1.083 1.664 4.095 -0.9215
 272MOL C410312 1.278 1.571 4.036 0.4648
 272MOL H610313 1.334 1.517 4.113 0.1525
 272MOL H710314 1.310 1.676 4.037 2.1553
 272MOL C510315 1.295 1.502 3.901 -0.1908
 272MOL H810316 1.382 1.544 3.849 0.3930
 272MOL H910317 1.320 1.396 3.908 -1.5143
 272MOL C610318 1.161 1.524 3.826 0.4911
 272MOL H1010319 1.167 1.624 3.780 1.6095
 272MOL C710320 1.125 1.425 3.717 -0.3171
 272MOL C810321 0.951 1.781 3.738 -0.0527
 272MOL H1110322 0.908 1.798 3.836 0.3878
 272MOL C910323 0.931 1.669 3.658 0.4072
 272MOL C1010324 0.831 1.557 3.689 0.2840
 272MOL H1210325 0.803 1.510 3.594 -1.4083
 272MOL H1310326 0.739 1.600 3.731 1.8385
 272MOL C1110327 1.025 1.687 3.543 0.4275
 272MOL C1210328 1.060 1.597 3.440 0.5193
 272MOL H1410329 1.006 1.506 3.419 -1.0080
 272MOL C1310330 1.153 1.638 3.348 -0.1704
 272MOL H1510331 1.172 1.569 3.266 0.5121
 272MOL C1410332 1.217 1.766 3.353 0.3568
 272MOL H1610333 1.283 1.800 3.274 0.9205
 272MOL C1510334 1.195 1.841 3.465 -0.3017
 272MOL H1710335 1.237 1.941 3.475 0.7182
 272MOL C1610336 1.099 1.801 3.561 0.0752
 273MOL O110337 1.870 1.347 3.986 -0.5645
 273MOL O210338 1.875 1.764 3.653 -0.6379
 273MOL N110339 1.790 1.550 3.929 -0.3899
 273MOL N210340 1.939 1.554 3.701 -0.1860
 273MOL H110341 2.000 1.574 3.623 -4.3223
 273MOL N310342 1.506 1.344 3.682 0.6023
 273MOL H210343 1.415 1.313 3.713 1.3302
 273MOL C110344 1.934 1.428 3.773 0.5618
 273MOL H310345 2.033 1.391 3.800 1.2962
 273MOL C210346 1.863 1.440 3.905 -0.9569
 273MOL C310347 1.703 1.578 4.042 -0.5465
 273MOL H410348 1.778 1.583 4.122 0.2974
 273MOL H510349 1.631 1.498 4.061 -1.9325
 273MOL C410350 1.630 1.710 4.016 -0.2299
 273MOL H610351 1.651 1.783 4.095 -1.6061
 273MOL H710352 1.522 1.696 4.023 -0.0243
 273MOL C510353 1.686 1.774 3.885 0.3888
 273MOL H810354 1.606 1.815 3.821 0.6156
 273MOL H910355 1.766 1.847 3.903 1.2028
 273MOL C610356 1.748 1.640 3.824 -0.0404
 273MOL H1010357 1.673 1.589 3.762 1.4032
 273MOL C710358 1.856 1.659 3.719 0.5600
 273MOL C810359 1.624 1.305 3.739 0.2587
 273MOL H1110360 1.621 1.242 3.827 0.7659
 273MOL C910361 1.729 1.343 3.663 -0.6651
 273MOL C1010362 1.868 1.316 3.693 -0.9664
 273MOL H1210363 1.923 1.311 3.598 -1.5462
 273MOL H1310364 1.890 1.227 3.752 0.9560
 273MOL C1110365 1.671 1.398 3.544 0.1127
 273MOL C1210366 1.728 1.450 3.429 -0.4767
 273MOL H1410367 1.833 1.440 3.405 0.0515
 273MOL C1310368 1.642 1.503 3.329 -0.0214
 273MOL H1510369 1.677 1.539 3.233 -0.4257
 273MOL C1410370 1.504 1.505 3.344 0.4592
 273MOL H1610371 1.444 1.544 3.262 -0.3192
 273MOL C1510372 1.450 1.451 3.465 0.1988
 273MOL H1710373 1.343 1.444 3.482 0.0590
 273MOL C1610374 1.536 1.390 3.555 -0.1578
 274MOL O110375 0.563 1.611 3.447 -0.0724
 274MOL O210376 0.956 1.821 3.141 -0.3887
 274MOL N110377 0.703 1.781 3.400 0.2166
 274MOL N210378 0.810 1.657 3.166 0.2464
 274MOL H110379 0.858 1.612 3.089 2.0458
 274MOL N310380 0.382 1.926 3.156 -0.1184
 274MOL H210381 0.326 1.995 3.204 -2.6564
 274MOL C110382 0.689 1.595 3.230 0.3834
 274MOL H310383 0.705 1.488 3.251 -0.6599
 274MOL C210384 0.642 1.660 3.367 -0.9696
 274MOL C310385 0.681 1.856 3.519 -0.6501
 274MOL H410386 0.722 1.803 3.607 0.3208
 274MOL H510387 0.578 1.890 3.528 0.2704
 274MOL C410388 0.758 1.990 3.509 -0.0007
 274MOL H610389 0.821 2.016 3.595 0.3630
 274MOL H710390 0.679 2.066 3.501 0.6327
 274MOL C510391 0.847 1.972 3.381 0.9441
 274MOL H810392 0.843 2.066 3.324 -0.1123
 274MOL H910393 0.951 1.956 3.411 0.6857
 274MOL C610394 0.778 1.863 3.299 -0.3410
 274MOL H1010395 0.696 1.906 3.239 -0.5515
 274MOL C710396 0.858 1.784 3.199 -0.0761
 274MOL C810397 0.430 1.809 3.211 0.0030
 274MOL H1110398 0.398 1.775 3.308 2.1352
 274MOL C910399 0.517 1.753 3.115 0.3027
 274MOL C1010400 0.567 1.606 3.126 -0.3170
 274MOL H1210401 0.605 1.566 3.031 2.5018
 274MOL H1310402 0.486 1.542 3.163 -0.0951
 274MOL C1110403 0.525 1.839 3.007 0.1437
 274MOL C1210404 0.610 1.829 2.897 -0.4652
 274MOL H1410405 0.680 1.748 2.878 -1.1523
 274MOL C1310406 0.601 1.939 2.808 -0.1135
 274MOL H1510407 0.658 1.932 2.716 -0.3975
 274MOL C1410408 0.514 2.050 2.833 -0.9573
 274MOL H1610409 0.509 2.128 2.757 -0.7237
 274MOL C1510410 0.433 2.049 2.947 -0.1266
 274MOL H1710411 0.365 2.132 2.962 -0.3414
 274MOL C1610412 0.436 1.942 3.029 0.0543
 275MOL O110413 1.265 2.365 3.430 -0.0009
 275MOL O210414 0.899 2.586 3.107 0.4047
 275MOL N110415 1.054 2.407 3.386 0.0759
 275MOL N210416 1.110 2.548 3.154 -0.3218
 275MOL H110417 1.123 2.594 3.065 0.0799
 275MOL N310418 1.019 2.100 3.115 -0.0407
 275MOL H210419 0.971 2.021 3.156 1.2596
 275MOL C110420 1.228 2.485 3.219 0.2533
 275MOL H310421 1.306 2.557 3.245 1.0797
 275MOL C210422 1.189 2.418 3.357 -0.1475
 275MOL C310423 0.989 2.369 3.513 -0.3800
 275MOL H410424 1.012 2.448 3.585 -0.9840
 275MOL H510425 1.028 2.272 3.545 -1.0777
 275MOL C410426 0.838 2.367 3.492 0.1389
 275MOL H610427 0.784 2.408 3.578 -2.6298
 275MOL H710428 0.820 2.259 3.485 1.3253
 275MOL C510429 0.817 2.446 3.370 -0.0291
 275MOL H810430 0.724 2.419 3.319 0.2902
 275MOL H910431 0.819 2.553 3.396 -2.9708
 275MOL C610432 0.947 2.422 3.290 0.2928
 275MOL H1010433 0.926 2.326 3.242 -1.5494
 275MOL C710434 0.977 2.525 3.176 -0.5718
 275MOL C810435 1.124 2.173 3.168 0.2553
 275MOL H1110436 1.156 2.160 3.271 -3.0045
 275MOL C910437 1.164 2.276 3.079 0.2930
 275MOL C1010438 1.277 2.379 3.111 0.0922
 275MOL H1210439 1.308 2.437 3.023 -0.7173
 275MOL H1310440 1.368 2.328 3.145 -0.1258
 275MOL C1110441 1.070 2.265 2.968 0.2995
 275MOL C1210442 1.047 2.345 2.851 -0.2345
 275MOL H1410443 1.108 2.431 2.823 -0.5155
 275MOL C1310444 0.944 2.304 2.769 -0.0205
 275MOL H1510445 0.915 2.364 2.682 1.6999
 275MOL C1410446 0.863 2.191 2.799 -0.2385
 275MOL H1610447 0.786 2.154 2.731 -0.8493
 275MOL C1510448 0.886 2.115 2.913 -0.1584
 275MOL H1710449 0.829 2.025 2.934 -1.4185
 275MOL C1610450 0.990 2.156 2.995 -0.5425
 276MOL O110451 0.220 2.576 3.464 -0.6780
 276MOL O210452 0.230 2.170 3.158 -0.0356
 276MOL N110453 0.343 2.403 3.387 0.3202
 276MOL N210454 0.178 2.382 3.163 -0.0582
 276MOL H110455 0.107 2.363 3.093 -1.2026
 276MOL N310456 0.618 2.599 3.132 -0.2866
 276MOL H210457 0.716 2.613 3.153 0.1748
 276MOL C110458 0.178 2.512 3.234 0.0304
 276MOL H310459 0.073 2.540 3.252 -0.3884
 276MOL C210460 0.250 2.499 3.370 0.1347
 276MOL C310461 0.419 2.383 3.513 0.7438
 276MOL H410462 0.351 2.369 3.598 -0.0809
 276MOL H510463 0.476 2.476 3.524 -0.3452
 276MOL C410464 0.491 2.251 3.499 0.5479
 276MOL H610465 0.482 2.188 3.588 1.8155
 276MOL H710466 0.598 2.265 3.481 -0.1832
 276MOL C510467 0.442 2.184 3.363 -0.2223
 276MOL H810468 0.513 2.130 3.298 -0.6697
 276MOL H910469 0.367 2.108 3.390 -0.5802
 276MOL C610470 0.377 2.302 3.287 0.6532
 276MOL H1010471 0.456 2.352 3.228 -0.5743
 276MOL C710472 0.254 2.277 3.201 -1.0548
 276MOL C810473 0.503 2.627 3.203 -0.2150
 276MOL H1110474 0.503 2.660 3.306 -2.1000
 276MOL C910475 0.389 2.603 3.124 -0.6162
 276MOL C1010476 0.247 2.627 3.149 0.0523
 276MOL H1210477 0.196 2.633 3.053 1.4002
 276MOL H1310478 0.240 2.719 3.209 -1.8319
 276MOL C1110479 0.446 2.537 3.011 0.0277
 276MOL C1210480 0.383 2.466 2.904 0.9809
 276MOL H1410481 0.275 2.458 2.916 1.1564
 276MOL C1310482 0.464 2.391 2.821 -0.5018
 276MOL H1510483 0.412 2.324 2.753 0.5803
 276MOL C1410484 0.605 2.400 2.823 0.0924
 276MOL H1610485 0.666 2.346 2.750 -0.6862
 276MOL C1510486 0.666 2.474 2.925 0.2025
 276MOL H1710487 0.773 2.488 2.936 0.3649
 276MOL C1610488 0.581 2.541 3.014 0.5271
 277MOL O110489 1.533 2.350 5.072 -0.0422
 277MOL O210490 1.166 2.117 4.761 0.0733
 277MOL N110491 1.424 2.156 5.019 -0.1470
 277MOL N210492 1.310 2.281 4.796 0.2455
 277MOL H110493 1.277 2.330 4.713 2.2224
 277MOL N310494 1.709 2.001 4.741 0.2331
 277MOL H210495 1.789 1.940 4.750 0.4101
 277MOL C110496 1.426 2.347 4.857 -0.0104
 277MOL H310497 1.388 2.449 4.872 -2.1728
 277MOL C210498 1.468 2.285 4.990 0.3611
 277MOL C310499 1.442 2.079 5.141 0.2587
 277MOL H410500 1.410 2.137 5.229 -0.8263
 277MOL H510501 1.549 2.066 5.161 -0.1632
 277MOL C410502 1.362 1.952 5.135 0.2507
 277MOL H610503 1.291 1.945 5.218 -0.5016
 277MOL H710504 1.430 1.866 5.145 0.2877
 277MOL C510505 1.280 1.961 5.006 -0.3987
 277MOL H810506 1.275 1.865 4.955 1.7348
 277MOL H910507 1.181 2.004 5.025 0.4512
 277MOL C610508 1.350 2.075 4.924 0.0077
 277MOL H1010509 1.431 2.024 4.870 -1.7505
 277MOL C710510 1.265 2.150 4.822 -0.1903
 277MOL C810511 1.689 2.132 4.795 -0.0262
 277MOL H1110512 1.745 2.167 4.881 -1.5005
 277MOL C910513 1.595 2.201 4.718 -0.4207
 277MOL C1010514 1.539 2.343 4.751 0.1340
 277MOL H1210515 1.512 2.395 4.658 0.8931
 277MOL H1310516 1.623 2.399 4.793 -2.0874
 277MOL C1110517 1.561 2.112 4.604 -0.3909
 277MOL C1210518 1.483 2.133 4.490 -0.0671
 277MOL H1410519 1.412 2.214 4.483 0.9528
 277MOL C1310520 1.470 2.016 4.402 0.2540
 277MOL H1510521 1.393 2.017 4.325 -0.1986
 277MOL C1410522 1.544 1.900 4.427 -0.0939
 277MOL H1610523 1.533 1.812 4.365 0.6858
 277MOL C1510524 1.630 1.892 4.540 -0.0489
 277MOL H1710525 1.689 1.803 4.557 -0.7501
 277MOL C1610526 1.625 1.995 4.630 0.3620
 278MOL O110527 0.864 1.526 5.108 -0.3837
 278MOL O210528 1.220 1.335 4.774 -0.4132
 278MOL N110529 1.081 1.547 5.036 -0.7346
 278MOL N210530 1.015 1.402 4.799 -0.0637
 278MOL H110531 0.989 1.357 4.713 -2.0361
 278MOL N310532 1.058 1.866 4.745 0.3193
 278MOL H210533 1.087 1.962 4.757 1.0340
 278MOL C110534 0.911 1.458 4.880 -0.3248
 278MOL H310535 0.835 1.380 4.891 -1.5827
 278MOL C210536 0.945 1.517 5.018 0.6679
 278MOL C310537 1.135 1.583 5.168 -0.1879
 278MOL H410538 1.112 1.517 5.252 1.0778
 278MOL H510539 1.117 1.685 5.203 0.0268
 278MOL C410540 1.290 1.582 5.151 -0.5037
 278MOL H610541 1.342 1.546 5.240 0.6137
 278MOL H710542 1.320 1.687 5.152 1.9926
 278MOL C510543 1.315 1.502 5.018 0.1999
 278MOL H810544 1.390 1.550 4.953 2.7045
 278MOL H910545 1.343 1.396 5.031 2.0293
 278MOL C610546 1.186 1.521 4.936 -0.2521
 278MOL H1010547 1.192 1.618 4.884 -1.6821
 278MOL C710548 1.146 1.412 4.835 0.3244
 278MOL C810549 0.976 1.785 4.826 0.1281
 278MOL H1110550 0.947 1.818 4.925 1.0517
 278MOL C910551 0.953 1.672 4.750 0.0367
 278MOL C1010552 0.853 1.567 4.789 0.0121
 278MOL H1210553 0.804 1.523 4.701 1.6847
 278MOL H1310554 0.773 1.617 4.845 0.3203
 278MOL C1110555 1.032 1.678 4.632 0.2534
 278MOL C1210556 1.037 1.593 4.520 0.0079
 278MOL H1410557 0.991 1.495 4.522 1.6017
 278MOL C1310558 1.118 1.633 4.416 -0.0938
 278MOL H1510559 1.135 1.571 4.328 -0.5367
 278MOL C1410560 1.186 1.760 4.418 -0.1750
 278MOL H1610561 1.246 1.788 4.332 -1.8063
 278MOL C1510562 1.169 1.848 4.526 -0.1362
 278MOL H1710563 1.213 1.948 4.532 -1.4521
 278MOL C1610564 1.100 1.799 4.637 -0.0074
 279MOL O110565 1.896 1.343 5.072 0.6350
 279MOL O210566 1.862 1.738 4.727 -0.2074
 279MOL N110567 1.777 1.523 4.998 -0.3177
 279MOL N210568 1.942 1.541 4.785 0.3542
 279MOL H110569 2.016 1.547 4.716 -0.1980
 279MOL N310570 1.486 1.362 4.746 -0.1163
 279MOL H210571 1.393 1.334 4.775 -0.5641
 279MOL C110572 1.930 1.412 4.846 -0.3802
 279MOL H310573 2.033 1.375 4.853 -0.5577
 279MOL C210574 1.866 1.420 4.984 -0.4506
 279MOL C310575 1.722 1.561 5.129 0.5776
 279MOL H410576 1.805 1.568 5.201 0.8429
 279MOL H510577 1.655 1.485 5.171 -2.0789
 279MOL C410578 1.652 1.698 5.101 0.3003
 279MOL H610579 1.659 1.769 5.184 0.7511
 279MOL H710580 1.548 1.665 5.088 -0.3799
 279MOL C510581 1.710 1.750 4.971 0.2935
 279MOL H810582 1.634 1.813 4.922 -1.2661
 279MOL H910583 1.804 1.804 4.987 -0.4868
 279MOL C610584 1.736 1.620 4.898 0.0491
 279MOL H1010585 1.642 1.589 4.851 -2.2817
 279MOL C710586 1.845 1.635 4.789 0.3839
 279MOL C810587 1.602 1.311 4.803 0.0397
 279MOL H1110588 1.595 1.251 4.893 -1.4036
 279MOL C910589 1.709 1.347 4.721 -0.1755
 279MOL C1010590 1.853 1.309 4.753 -0.1822
 279MOL H1210591 1.908 1.309 4.658 0.4846
 279MOL H1310592 1.855 1.204 4.784 -1.4071
 279MOL C1110593 1.657 1.422 4.610 0.4491
 279MOL C1210594 1.718 1.475 4.501 -0.3936
 279MOL H1410595 1.827 1.476 4.497 -0.4442
 279MOL C1310596 1.631 1.539 4.411 0.1433
 279MOL H1510597 1.666 1.588 4.321 2.8329
 279MOL C1410598 1.492 1.531 4.418 -0.2863
 279MOL H1610599 1.431 1.580 4.343 0.1353
 279MOL C1510600 1.438 1.480 4.536 0.7793
 279MOL H1710601 1.330 1.480 4.548 0.8329
 279MOL C1610602 1.523 1.425 4.629 -0.4590
 280MOL O110603 0.582 1.630 4.555 0.1266
 280MOL O210604 0.936 1.815 4.215 -0.6498
 280MOL N110605 0.701 1.796 4.483 -0.2677
 280MOL N210606 0.806 1.646 4.276 0.1938
 280MOL H110607 0.860 1.588 4.213 -0.4886
 280MOL N310608 0.417 1.920 4.229 0.4172
 280MOL H210609 0.351 1.992 4.255 -2.7786
 280MOL C110610 0.690 1.587 4.341 -0.8652
 280MOL H310611 0.714 1.489 4.383 -3.0888
 280MOL C210612 0.647 1.671 4.462 0.0197
 280MOL C310613 0.697 1.866 4.613 0.6447
 280MOL H410614 0.759 1.804 4.679 1.1274
 280MOL H510615 0.599 1.872 4.662 1.8757
 280MOL C410616 0.767 2.001 4.581 0.0250
 280MOL H610617 0.834 2.033 4.662 -0.2148
 280MOL H710618 0.686 2.070 4.553 0.6040
 280MOL C510619 0.845 1.979 4.452 0.4056
 280MOL H810620 0.871 2.062 4.386 -1.0835
 280MOL H910621 0.944 1.935 4.470 0.4047
 280MOL C610622 0.768 1.869 4.378 -0.2871
 280MOL H1010623 0.685 1.923 4.330 -1.1775
 280MOL C710624 0.844 1.777 4.281 0.0739
 280MOL C810625 0.436 1.796 4.291 0.6272
 280MOL H1110626 0.383 1.782 4.384 2.3196
 280MOL C910627 0.521 1.724 4.207 -0.2064
 280MOL C1010628 0.564 1.578 4.242 -0.2237
 280MOL H1210629 0.584 1.513 4.156 1.1995
 280MOL H1310630 0.477 1.541 4.297 -2.0370
 280MOL C1110631 0.549 1.799 4.088 0.0847
 280MOL C1210632 0.628 1.781 3.976 0.3366
 280MOL H1410633 0.688 1.693 3.955 -0.1539
 280MOL C1310634 0.633 1.879 3.883 -0.4914
 280MOL H1510635 0.693 1.866 3.794 -0.7029
 280MOL C1410636 0.559 2.005 3.898 -0.7191
 280MOL H1610637 0.565 2.077 3.818 1.2715
 280MOL C1510638 0.478 2.026 4.015 0.3210
 280MOL H1710639 0.416 2.112 4.036 -0.4174
 280MOL C1610640 0.482 1.920 4.109 0.0778
 281MOL O110641 1.229 2.425 4.556 0.4051
 281MOL O210642 0.876 2.607 4.208 0.3058
 281MOL N110643 1.023 2.406 4.478 -0.7324
 281MOL N210644 1.089 2.593 4.267 0.1950
 281MOL H110645 1.112 2.644 4.182 -1.4310
 281MOL N310646 1.051 2.091 4.218 -0.7454
 281MOL H210647 1.023 1.998 4.246 2.1378
 281MOL C110648 1.196 2.514 4.331 -0.1908
 281MOL H310649 1.276 2.585 4.353 -0.9029
 281MOL C210650 1.158 2.444 4.461 0.4858
 281MOL C310651 0.956 2.372 4.600 -0.6120
 281MOL H410652 0.976 2.445 4.679 1.0348
 281MOL H510653 0.985 2.272 4.634 0.0590
 281MOL C410654 0.808 2.375 4.577 -0.4340
 281MOL H610655 0.762 2.412 4.670 -0.8064
 281MOL H710656 0.770 2.274 4.559 -0.6348
 281MOL C510657 0.787 2.463 4.455 -0.0133
 281MOL H810658 0.699 2.430 4.398 -0.8297
 281MOL H910659 0.777 2.565 4.492 -2.2718
 281MOL C610660 0.922 2.440 4.378 -1.0421
 281MOL H1010661 0.902 2.354 4.312 0.3829
 281MOL C710662 0.958 2.555 4.279 0.0576
 281MOL C810663 1.133 2.183 4.286 0.2446
 281MOL H1110664 1.176 2.156 4.382 1.0463
 281MOL C910665 1.159 2.295 4.201 -0.6498
 281MOL C1010666 1.250 2.413 4.236 0.2990
 281MOL H1210667 1.283 2.466 4.146 0.3797
 281MOL H1310668 1.340 2.365 4.278 2.1405
 281MOL C1110669 1.077 2.268 4.086 0.3375
 281MOL C1210670 1.066 2.346 3.969 0.2065
 281MOL H1410671 1.112 2.444 3.967 2.2574
 281MOL C1310672 0.977 2.300 3.870 0.9493
 281MOL H1510673 0.957 2.358 3.781 0.9126
 281MOL C1410674 0.912 2.179 3.885 -0.5906
 281MOL H1610675 0.856 2.140 3.801 -0.1587
 281MOL C1510676 0.931 2.099 4.003 -0.3245
 281MOL H1710677 0.881 2.003 4.019 -1.5390
 281MOL C1610678 1.014 2.152 4.100 0.4470
 282MOL O110679 0.220 2.577 4.545 -0.2157
 282MOL O210680 0.241 2.140 4.244 -0.3988
 282MOL N110681 0.315 2.385 4.501 0.2618
 282MOL N210682 0.152 2.344 4.273 -0.6335
 282MOL H110683 0.097 2.323 4.191 0.5862
 282MOL N310684 0.610 2.559 4.202 -0.2999
 282MOL H210685 0.702 2.597 4.214 -1.0099
 282MOL C110686 0.167 2.483 4.325 0.4744
 282MOL H310687 0.067 2.524 4.345 0.0872
 282MOL C210688 0.236 2.492 4.466 -0.3070
 282MOL C310689 0.395 2.377 4.619 0.4397
 282MOL H410690 0.329 2.375 4.707 1.3644
 282MOL H510691 0.451 2.466 4.648 -0.7692
 282MOL C410692 0.466 2.241 4.606 1.1387
 282MOL H610693 0.439 2.182 4.695 1.7793
 282MOL H710694 0.569 2.276 4.620 0.6409
 282MOL C510695 0.442 2.177 4.465 -0.2000
 282MOL H810696 0.534 2.155 4.409 0.1837
 282MOL H910697 0.387 2.082 4.461 0.9899
 282MOL C610698 0.364 2.289 4.397 0.2349
 282MOL H1010699 0.430 2.346 4.331 -1.3577
 282MOL C710700 0.247 2.248 4.300 0.4357
 282MOL C810701 0.490 2.584 4.277 0.9742
 282MOL H1110702 0.502 2.629 4.374 1.3504
 282MOL C910703 0.381 2.547 4.198 -0.0822
 282MOL C1010704 0.235 2.573 4.221 0.5310
 282MOL H1210705 0.182 2.558 4.126 1.3934
 282MOL H1310706 0.217 2.678 4.246 1.4881
 282MOL C1110707 0.436 2.485 4.083 -0.6092
 282MOL C1210708 0.376 2.419 3.974 -0.1857
 282MOL H1410709 0.268 2.423 3.964 -0.0906
 282MOL C1310710 0.455 2.363 3.874 -0.3024
 282MOL H1510711 0.411 2.306 3.793 3.0608
 282MOL C1410712 0.597 2.355 3.893 -0.0461
 282MOL H1610713 0.659 2.309 3.817 -0.0796
 282MOL C1510714 0.656 2.420 4.003 -0.2947
 282MOL H1710715 0.764 2.416 4.018 -0.0744
 282MOL C1610716 0.570 2.482 4.090 0.1178
 283MOL O110717 1.529 2.377 6.186 0.3445
 283MOL O210718 1.184 2.131 5.880 -0.7111
 283MOL N110719 1.452 2.174 6.118 -0.0631
 283MOL N210720 1.330 2.294 5.903 0.2026
 283MOL H110721 1.293 2.329 5.815 1.7567
 283MOL N310722 1.742 2.046 5.873 -0.1799
 283MOL H210723 1.808 1.978 5.908 1.2238
 283MOL C110724 1.444 2.363 5.962 0.2252
 283MOL H310725 1.414 2.466 5.984 1.8607
 283MOL C210726 1.474 2.307 6.100 0.8587
 283MOL C310727 1.476 2.093 6.241 0.7183
 283MOL H410728 1.470 2.152 6.333 3.7089
 283MOL H510729 1.581 2.064 6.224 -0.0011
 283MOL C410730 1.390 1.971 6.244 -0.0310
 283MOL H610731 1.314 1.967 6.324 1.1784
 283MOL H710732 1.454 1.884 6.265 1.2971
 283MOL C510733 1.321 1.974 6.110 0.7126
 283MOL H810734 1.321 1.878 6.057 1.0607
 283MOL H910735 1.214 1.990 6.127 0.8906
 283MOL C610736 1.379 2.092 6.027 0.1954
 283MOL H1010737 1.460 2.053 5.964 -0.0442
 283MOL C710738 1.286 2.169 5.929 0.1352
 283MOL C810739 1.710 2.169 5.922 0.3122
 283MOL H1110740 1.745 2.203 6.019 -0.9731
 283MOL C910741 1.619 2.229 5.841 -0.6248
 283MOL C1010742 1.563 2.364 5.868 0.2172
 283MOL H1210743 1.539 2.411 5.772 -0.1666
 283MOL H1310744 1.636 2.429 5.919 -2.6244
 283MOL C1110745 1.594 2.147 5.730 0.7897
 283MOL C1210746 1.516 2.155 5.615 -0.4995
 283MOL H1410747 1.455 2.240 5.589 -1.7057
 283MOL C1310748 1.517 2.041 5.528 0.1825
 283MOL H1510749 1.453 2.043 5.441 -1.4448
 283MOL C1410750 1.601 1.928 5.555 -0.2562
 283MOL H1610751 1.598 1.839 5.493 -0.8147
 283MOL C1510752 1.678 1.925 5.674 -0.0702
 283MOL H1710753 1.759 1.854 5.686 1.1007
 283MOL C1610754 1.669 2.030 5.758 0.2737
 284MOL O110755 0.855 1.481 6.174 -0.0459
 284MOL O210756 1.244 1.344 5.859 0.6276
 284MOL N110757 1.079 1.528 6.113 0.3506
 284MOL N210758 1.027 1.393 5.872 0.3959
 284MOL H110759 1.005 1.345 5.786 -0.5930
 284MOL N310760 1.059 1.878 5.878 0.1851
 284MOL H210761 1.084 1.975 5.897 -0.5898
 284MOL C110762 0.911 1.446 5.946 -0.3563
 284MOL H310763 0.840 1.363 5.942 1.3586
 284MOL C210764 0.943 1.489 6.090 -0.6849
 284MOL C310765 1.127 1.570 6.247 -0.0755
 284MOL H410766 1.108 1.490 6.319 0.6777
 284MOL H510767 1.086 1.662 6.290 0.1242
 284MOL C410768 1.284 1.583 6.228 -0.2354
 284MOL H610769 1.346 1.542 6.309 0.1765
 284MOL H710770 1.308 1.687 6.206 -1.0080
 284MOL C510771 1.320 1.499 6.102 0.4045
 284MOL H810772 1.405 1.529 6.039 -1.8077
 284MOL H910773 1.333 1.391 6.119 0.7528
 284MOL C610774 1.193 1.517 6.015 0.3424
 284MOL H1010775 1.198 1.608 5.954 -0.4436
 284MOL C710776 1.158 1.409 5.913 -0.9972
 284MOL C810777 0.961 1.790 5.933 -0.4240
 284MOL H1110778 0.907 1.810 6.024 -0.2869
 284MOL C910779 0.947 1.681 5.847 -0.4338
 284MOL C1010780 0.852 1.564 5.872 -0.3402
 284MOL H1210781 0.814 1.525 5.777 -1.2049
 284MOL H1310782 0.768 1.591 5.938 -0.8916
 284MOL C1110783 1.031 1.710 5.737 -0.1385
 284MOL C1210784 1.050 1.640 5.615 0.0482
 284MOL H1410785 0.999 1.547 5.594 -2.2362
 284MOL C1310786 1.157 1.681 5.528 -0.7343
 284MOL H1510787 1.174 1.629 5.434 -3.0508
 284MOL C1410788 1.227 1.799 5.559 -0.1989
 284MOL H1610789 1.297 1.840 5.486 1.1800
 284MOL C1510790 1.195 1.875 5.675 0.7250
 284MOL H1710791 1.239 1.974 5.686 0.6396
 284MOL C1610792 1.097 1.826 5.762 0.7334
 285MOL O110793 1.898 1.349 6.150 0.5298
 285MOL O210794 1.895 1.800 5.873 0.2972
 285MOL N110795 1.797 1.551 6.103 0.2887
 285MOL N210796 1.946 1.581 5.855 -0.3251
 285MOL H110797 2.024 1.600 5.794 -0.7876
 285MOL N310798 1.520 1.380 5.832 0.1900
 285MOL H210799 1.426 1.350 5.856 0.4618
 285MOL C110800 1.950 1.455 5.929 0.5590
 285MOL H310801 2.057 1.440 5.944 0.5266
 285MOL C210802 1.880 1.444 6.072 -0.0086
 285MOL C310803 1.702 1.563 6.218 0.4455
 285MOL H410804 1.758 1.545 6.311 -0.0118
 285MOL H510805 1.617 1.497 6.197 -0.7253
 285MOL C410806 1.654 1.704 6.218 0.7153
 285MOL H610807 1.701 1.762 6.299 -0.7386
 285MOL H710808 1.544 1.696 6.215 0.6801
 285MOL C510809 1.702 1.768 6.091 -0.1511
 285MOL H810810 1.623 1.825 6.040 -1.2618
 285MOL H910811 1.787 1.835 6.107 -0.9785
 285MOL C610812 1.757 1.654 6.009 0.2206
 285MOL H1010813 1.675 1.618 5.946 0.4882
 285MOL C710814 1.876 1.687 5.908 -0.3822
 285MOL C810815 1.639 1.331 5.885 0.1557
 285MOL H1110816 1.643 1.279 5.980 -0.5229
 285MOL C910817 1.744 1.366 5.803 -0.0118
 285MOL C1010818 1.892 1.348 5.835 0.5726
 285MOL H1210819 1.947 1.349 5.740 1.1924
 285MOL H1310820 1.911 1.248 5.877 0.5628
 285MOL C1110821 1.690 1.443 5.698 0.2560
 285MOL C1210822 1.743 1.500 5.582 0.6102
 285MOL H1410823 1.851 1.499 5.570 0.7452
 285MOL C1310824 1.655 1.543 5.485 0.2992
 285MOL H1510825 1.698 1.577 5.392 0.8454
 285MOL C1410826 1.516 1.552 5.505 0.1775
 285MOL H1610827 1.462 1.599 5.423 4.1626
 285MOL C1510828 1.463 1.503 5.628 0.4103
 285MOL H1710829 1.356 1.492 5.640 0.5682
 285MOL C1610830 1.555 1.452 5.721 -0.3717
 286MOL O110831 0.551 1.577 5.619 -0.3113
 286MOL O210832 0.932 1.807 5.325 -0.0549
 286MOL N110833 0.680 1.763 5.583 -0.2565
 286MOL N210834 0.804 1.634 5.368 -0.1810
 286MOL H110835 0.862 1.602 5.292 -0.3231
 286MOL N310836 0.403 1.916 5.295 -0.0881
 286MOL H210837 0.339 1.990 5.319 0.4804
 286MOL C110838 0.681 1.575 5.408 0.0581
 286MOL H310839 0.707 1.470 5.428 0.8940
 286MOL C210840 0.627 1.636 5.548 -0.0037
 286MOL C310841 0.652 1.842 5.703 0.6697
 286MOL H410842 0.682 1.777 5.786 -2.5421
 286MOL H510843 0.547 1.873 5.695 0.6820
 286MOL C410844 0.741 1.964 5.688 -0.5793
 286MOL H610845 0.806 1.978 5.775 0.6941
 286MOL H710846 0.662 2.038 5.671 -1.1565
 286MOL C510847 0.818 1.959 5.554 -0.3203
 286MOL H810848 0.835 2.052 5.499 -0.5872
 286MOL H910849 0.917 1.919 5.580 0.1502
 286MOL C610850 0.741 1.850 5.474 -0.5426
 286MOL H1010851 0.666 1.906 5.415 -0.1921
 286MOL C710852 0.827 1.768 5.374 -0.0604
 286MOL C810853 0.430 1.793 5.357 0.0786
 286MOL H1110854 0.387 1.752 5.447 -1.3834
 286MOL C910855 0.524 1.725 5.277 -0.5403
 286MOL C1010856 0.575 1.581 5.297 -0.1368
 286MOL H1210857 0.620 1.547 5.203 -0.8145
 286MOL H1310858 0.495 1.510 5.318 -0.1953
 286MOL C1110859 0.559 1.816 5.169 -0.3430
 286MOL C1210860 0.648 1.795 5.061 -0.2034
 286MOL H1410861 0.706 1.704 5.054 -0.6169
 286MOL C1310862 0.662 1.894 4.964 0.1672
 286MOL H1510863 0.733 1.882 4.883 -2.9348
 286MOL C1410864 0.576 2.011 4.978 -0.9655
 286MOL H1610865 0.579 2.085 4.898 -0.5539
 286MOL C1510866 0.488 2.030 5.090 0.3802
 286MOL H1710867 0.431 2.121 5.107 -0.1761
 286MOL C1610868 0.486 1.928 5.179 0.0492
 287MOL O110869 1.254 2.395 5.642 0.1437
 287MOL O210870 0.882 2.605 5.313 0.2821
 287MOL N110871 1.030 2.379 5.557 0.1581
 287MOL N210872 1.100 2.547 5.336 -0.0169
 287MOL H110873 1.126 2.618 5.268 0.3379
 287MOL N310874 1.039 2.074 5.296 -0.7933
 287MOL H210875 1.001 1.984 5.321 0.2177
 287MOL C110876 1.207 2.473 5.409 0.2267
 287MOL H310877 1.285 2.546 5.430 0.4028
 287MOL C210878 1.168 2.416 5.552 -0.3945
 287MOL C310879 0.969 2.335 5.687 -0.1229
 287MOL H410880 0.993 2.408 5.765 -0.2179
 287MOL H510881 1.003 2.233 5.710 0.1991
 287MOL C410882 0.819 2.331 5.662 -0.3337
 287MOL H610883 0.773 2.370 5.754 0.2203
 287MOL H710884 0.795 2.229 5.631 -0.7245
 287MOL C510885 0.794 2.419 5.540 0.3561
 287MOL H810886 0.704 2.387 5.485 -0.0293
 287MOL H910887 0.779 2.519 5.582 1.2897
 287MOL C610888 0.925 2.408 5.455 -0.5213
 287MOL H1010889 0.924 2.317 5.393 -2.3670
 287MOL C710890 0.966 2.523 5.353 0.2535
 287MOL C810891 1.141 2.143 5.358 -0.2551
 287MOL H1110892 1.182 2.113 5.454 0.5028
 287MOL C910893 1.173 2.256 5.279 -0.3895
 287MOL C1010894 1.268 2.356 5.325 -0.6375
 287MOL H1210895 1.316 2.403 5.239 0.1399
 287MOL H1310896 1.343 2.307 5.388 -1.7555
 287MOL C1110897 1.072 2.261 5.174 0.5345
 287MOL C1210898 1.061 2.335 5.056 0.4492
 287MOL H1410899 1.127 2.419 5.035 1.1304
 287MOL C1310900 0.959 2.302 4.967 -0.0569
 287MOL H1510901 0.969 2.345 4.867 -0.4384
 287MOL C1410902 0.886 2.179 4.986 -0.9345
 287MOL H1610903 0.822 2.151 4.903 -0.0456
 287MOL C1510904 0.911 2.096 5.096 -0.0091
 287MOL H1710905 0.863 2.000 5.113 2.0601
 287MOL C1610906 1.001 2.144 5.188 -0.3089
 288MOL O110907 0.201 2.546 5.649 0.1240
 288MOL O210908 0.243 2.143 5.313 -0.2972
 288MOL N110909 0.330 2.374 5.571 -0.5616
 288MOL N210910 0.161 2.354 5.347 0.3069
 288MOL H110911 0.103 2.346 5.265 -1.2569
 288MOL N310912 0.606 2.582 5.325 -0.3228
 288MOL H210913 0.698 2.609 5.358 -0.4455
 288MOL C110914 0.166 2.480 5.426 -0.2943
 288MOL H310915 0.061 2.508 5.439 -0.2062
 288MOL C210916 0.232 2.471 5.560 -0.4832
 288MOL C310917 0.381 2.333 5.705 0.0620
 288MOL H410918 0.294 2.318 5.770 -0.9632
 288MOL H510919 0.445 2.412 5.747 0.6143
 288MOL C410920 0.457 2.207 5.666 -0.7769
 288MOL H610921 0.434 2.128 5.739 -0.8384
 288MOL H710922 0.561 2.241 5.677 0.0055
 288MOL C510923 0.421 2.154 5.528 -0.1736
 288MOL H810924 0.511 2.104 5.491 -1.0159
 288MOL H910925 0.348 2.073 5.544 0.0531
 288MOL C610926 0.370 2.281 5.459 0.3435
 288MOL H1010927 0.444 2.335 5.397 -1.8927
 288MOL C710928 0.254 2.254 5.365 -0.6083
 288MOL C810929 0.485 2.608 5.391 0.2646
 288MOL H1110930 0.486 2.659 5.486 1.5099
 288MOL C910931 0.382 2.562 5.309 0.1425
 288MOL C1010932 0.237 2.588 5.342 -0.3013
 288MOL H1210933 0.174 2.616 5.257 0.2038
 288MOL H1310934 0.245 2.682 5.397 -1.0803
 288MOL C1110935 0.444 2.500 5.196 -0.6710
 288MOL C1210936 0.384 2.443 5.080 -0.3667
 288MOL H1410937 0.277 2.442 5.066 -0.2711
 288MOL C1310938 0.470 2.393 4.979 0.3881
 288MOL H1510939 0.428 2.348 4.890 -0.8697
 288MOL C1410940 0.609 2.410 4.989 0.0870
 288MOL H1610941 0.684 2.390 4.913 0.3132
 288MOL C1510942 0.662 2.475 5.102 -0.1729
 288MOL H1710943 0.769 2.486 5.110 -0.4150
 288MOL C1610944 0.579 2.514 5.203 -0.2004
 289MOL O110945 0.790 3.685 0.727 -0.5045
 289MOL O210946 0.439 3.451 0.416 0.3659
 289MOL N110947 0.681 3.498 0.669 -0.8554
 289MOL N210948 0.594 3.606 0.427 0.1026
 289MOL H110949 0.536 3.652 0.358 -1.3009
 289MOL N310950 0.987 3.350 0.393 -0.0428
 289MOL H210951 1.068 3.291 0.406 -0.5621
 289MOL C110952 0.696 3.683 0.502 0.4676
 289MOL H310953 0.664 3.788 0.512 0.6706
 289MOL C210954 0.725 3.625 0.645 -0.3453
 289MOL C310955 0.717 3.423 0.792 -0.4658
 289MOL H410956 0.682 3.486 0.874 -2.1771
 289MOL H510957 0.826 3.410 0.791 -0.5207
 289MOL C410958 0.638 3.287 0.785 -0.5132
 289MOL H610959 0.568 3.286 0.869 0.7431
 289MOL H710960 0.708 3.203 0.776 2.4752
 289MOL C510961 0.560 3.300 0.655 -0.1744
 289MOL H810962 0.532 3.204 0.610 -3.9275
 289MOL H910963 0.460 3.342 0.672 0.5098
 289MOL C610964 0.628 3.407 0.569 -0.1153
 289MOL H1010965 0.717 3.365 0.520 -0.6889
 289MOL C710966 0.541 3.489 0.469 -0.4423
 289MOL C810967 0.965 3.473 0.460 -0.5361
 289MOL H1110968 1.013 3.496 0.554 -0.7872
 289MOL C910969 0.866 3.542 0.390 0.4728
 289MOL C1010970 0.831 3.682 0.426 -0.1368
 289MOL H1210971 0.833 3.744 0.336 3.2099
 289MOL H1310972 0.910 3.720 0.491 0.0849
 289MOL C1110973 0.821 3.458 0.277 -0.4807
 289MOL C1210974 0.735 3.478 0.169 0.6357
 289MOL H1410975 0.672 3.566 0.160 -2.3665
 289MOL C1310976 0.730 3.377 0.071 0.5821
 289MOL H1510977 0.668 3.398 6.503 -0.9251
 289MOL C1410978 0.817 3.270 0.073 -0.9580
 289MOL H1610979 0.823 3.204 6.505 1.1241
 289MOL C1510980 0.895 3.248 0.185 -0.3201
 289MOL H1710981 0.959 3.160 0.185 -0.2748
 289MOL C1610982 0.899 3.346 0.285 -0.0599
 290MOL O110983 0.133 2.867 0.716 -0.5226
 290MOL O210984 0.507 2.664 0.389 0.1762
 290MOL N110985 0.353 2.838 0.660 -0.2902
 290MOL N210986 0.285 2.706 0.435 -0.3153
 290MOL H110987 0.268 2.645 0.356 0.6920
 290MOL N310988 0.327 3.190 0.416 -0.0926
 290MOL H210989 0.349 3.287 0.434 -0.1801
 290MOL C110990 0.175 2.769 0.505 0.1019
 290MOL H310991 0.095 2.697 0.528 -0.4119
 290MOL C210992 0.214 2.826 0.637 -0.1113
 290MOL C310993 0.403 2.904 0.785 -0.0701
 290MOL H410994 0.370 2.851 0.874 1.9037
 290MOL H510995 0.364 3.005 0.799 -0.3369
 290MOL C410996 0.553 2.909 0.772 0.1249
 290MOL H610997 0.604 2.879 0.864 -0.6427
 290MOL H710998 0.580 3.013 0.752 1.4923
 290MOL C510999 0.583 2.821 0.647 1.0266
 290MOL H811000 0.674 2.857 0.598 1.9916
 290MOL H911001 0.593 2.718 0.682 -0.0593
 290MOL C611002 0.457 2.833 0.556 -0.6394
 290MOL H1011003 0.463 2.927 0.500 -2.6035
 290MOL C711004 0.418 2.730 0.451 -0.2771
 290MOL C811005 0.228 3.109 0.472 0.2698
 290MOL H1111006 0.176 3.132 0.564 1.6251
 290MOL C911007 0.218 2.998 0.388 -0.0728
 290MOL C1011008 0.120 2.883 0.410 -0.1617
 290MOL H1211009 0.103 2.829 0.316 0.2851
 290MOL H1311010 0.024 2.906 0.457 -0.8039
 290MOL C1111011 0.315 3.009 0.283 0.1192
 290MOL C1211012 0.344 2.936 0.167 -0.0594
 290MOL H1411013 0.297 2.840 0.148 -0.9829
 290MOL C1311014 0.437 2.991 0.076 -0.0301
 290MOL H1511015 0.453 2.947 6.496 1.4674
 290MOL C1411016 0.502 3.115 0.105 0.1844
 290MOL H1611017 0.574 3.154 0.034 0.3771
 290MOL C1511018 0.487 3.177 0.225 0.0075
 290MOL H1711019 0.537 3.272 0.244 0.9619
 290MOL C1611020 0.381 3.125 0.312 -0.3724
 291MOL O111021 1.142 2.696 0.709 -0.2609
 291MOL O211022 1.162 3.129 0.413 0.1017
 291MOL N111023 1.039 2.882 0.636 -0.3829
 291MOL N211024 1.218 2.913 0.423 0.8203
 291MOL H111025 1.287 2.933 0.352 2.4227
 291MOL N311026 0.797 2.705 0.371 -0.1427
 291MOL H211027 0.703 2.673 0.391 -0.7881
 291MOL C111028 1.212 2.784 0.489 0.0836
 291MOL H311029 1.313 2.750 0.513 -0.0488
 291MOL C211030 1.133 2.783 0.624 0.0806
 291MOL C311031 0.974 2.916 0.761 -0.7425
 291MOL H411032 1.054 2.921 0.836 0.1556
 291MOL H511033 0.916 2.828 0.792 1.1881
 291MOL C411034 0.897 3.047 0.739 0.0698
 291MOL H611035 0.904 3.117 0.823 -0.0301
 291MOL H711036 0.793 3.019 0.721 0.6487
 291MOL C511037 0.947 3.106 0.609 0.6519
 291MOL H811038 0.870 3.155 0.549 -0.0624
 291MOL H911039 1.027 3.179 0.622 1.3986
 291MOL C611040 1.002 2.984 0.534 -0.4216
 291MOL H1011041 0.924 2.939 0.471 -2.4347
 291MOL C711042 1.130 3.015 0.447 -0.5360
 291MOL C811043 0.916 2.653 0.426 0.5135
 291MOL H1111044 0.909 2.582 0.508 0.5335
 291MOL C911045 1.021 2.692 0.341 -0.1365
 291MOL C1011046 1.166 2.681 0.379 -0.0137
 291MOL H1211047 1.230 2.693 0.291 0.8710
 291MOL H1311048 1.184 2.580 0.418 0.7191
 291MOL C1111049 0.958 2.780 0.243 -0.2203
 291MOL C1211050 1.014 2.853 0.138 -0.1724
 291MOL H1411051 1.121 2.855 0.117 -0.1403
 291MOL C1311052 0.927 2.917 0.051 -0.0552
 291MOL H1511053 0.972 2.955 6.478 -0.6853
 291MOL C1411054 0.787 2.909 0.070 -0.4021
 291MOL H1611055 0.723 2.957 6.515 -1.2066
 291MOL C1511056 0.738 2.853 0.185 0.0576
 291MOL H1711057 0.632 2.850 0.210 0.0616
 291MOL C1611058 0.824 2.780 0.262 0.1534
 292MOL O111059 8.942 2.874 0.189 -0.5868
 292MOL O211060 0.207 3.131 6.393 0.0447
 292MOL N111061 9.048 3.069 0.129 -0.1740
 292MOL N211062 0.098 2.952 6.441 -0.1328
 292MOL H111063 0.158 2.915 6.369 -1.3617
 292MOL N311064 8.748 3.180 6.390 -0.1883
 292MOL H211065 8.685 3.242 6.439 1.5734
 292MOL C111066 9.065 2.881 6.496 -0.8009
 292MOL H311067 0.006 2.776 6.514 -3.9806
 292MOL C211068 9.009 2.941 0.109 0.3515
 292MOL C311069 9.022 3.135 0.254 -0.1181
 292MOL H411070 9.072 3.083 0.337 -1.2775
 292MOL H511071 8.915 3.141 0.275 0.1301
 292MOL C411072 0.002 3.275 0.236 0.5527
 292MOL H611073 0.059 3.311 0.323 -0.8612
 292MOL H711074 9.006 3.341 0.205 1.5962
 292MOL C511075 0.087 3.275 0.111 0.3737
 292MOL H811076 0.096 3.372 0.059 1.1590
 292MOL H911077 0.190 3.253 0.141 1.2201
 292MOL C611078 0.025 3.161 0.032 -0.4257
 292MOL H1011079 9.033 3.206 6.489 0.0304
 292MOL C711080 0.118 3.083 6.452 0.1821
 292MOL C811081 8.792 3.061 6.443 -0.1867
 292MOL H1111082 8.752 3.015 0.014 1.0379
 292MOL C911083 8.884 3.007 6.358 0.1768
 292MOL C1011084 8.951 2.871 6.391 0.7460
 292MOL H1211085 8.994 2.831 6.298 -0.4094
 292MOL H1311086 8.875 2.795 6.417 -0.7107
 292MOL C1111087 8.912 3.098 6.259 0.6791
 292MOL C1211088 9.007 3.101 6.156 -0.7180
 292MOL H1411089 9.068 3.012 6.146 -0.3784
 292MOL C1311090 8.999 3.207 6.068 0.1770
 292MOL H1511091 9.080 3.208 5.996 0.6372
 292MOL C1411092 8.901 3.307 6.078 0.0681
 292MOL H1611093 8.910 3.390 6.009 0.2750
 292MOL C1511094 8.811 3.301 6.182 0.2582
 292MOL H1711095 8.733 3.376 6.195 0.2177
 292MOL C1611096 8.825 3.206 6.276 -0.3585
 293MOL O111097 0.502 3.732 0.197 -0.6573
 293MOL O211098 0.110 3.905 6.404 0.1482
 293MOL N111099 0.280 3.699 0.129 0.2501
 293MOL N211100 0.330 3.872 6.426 0.7155
 293MOL H111101 0.341 3.943 6.354 -1.4256
 293MOL N311102 0.344 3.373 6.388 -0.2253
 293MOL H211103 0.322 3.281 6.425 -1.3401
 293MOL C111104 0.449 3.805 6.486 -0.3095
 293MOL H311105 0.520 3.886 6.506 -2.7442
 293MOL C211106 0.416 3.733 0.105 -0.7150
 293MOL C311107 0.225 3.644 0.256 -0.8470
 293MOL H411108 0.265 3.703 0.339 -0.3774
 293MOL H511109 0.252 3.538 0.267 -2.7877
 293MOL C411110 0.075 3.652 0.243 0.4060
 293MOL H611111 0.022 3.704 0.324 -0.9354
 293MOL H711112 0.043 3.547 0.241 -0.3629
 293MOL C511113 0.043 3.713 0.112 -0.1329
 293MOL H811114 9.049 3.670 0.051 0.5856
 293MOL H911115 0.012 3.817 0.125 1.0686
 293MOL C611116 0.175 3.713 0.029 -0.1146
 293MOL H1011117 0.180 3.625 6.481 0.7700
 293MOL C711118 0.197 3.839 6.455 -0.3624
 293MOL C811119 0.417 3.471 6.458 0.9439
 293MOL H1111120 0.468 3.449 0.032 0.3573
 293MOL C911121 0.427 3.584 6.368 0.2141
 293MOL C1011122 0.517 3.700 6.401 -0.2059
 293MOL H1211123 0.556 3.749 6.311 2.7523
 293MOL H1311124 0.597 3.660 6.465 -1.7620
 293MOL C1111125 0.347 3.553 6.251 -0.1481
 293MOL C1211126 0.323 3.631 6.140 -0.4827
 293MOL H1411127 0.379 3.724 6.130 0.9784
 293MOL C1311128 0.236 3.579 6.038 -0.2786
 293MOL H1511129 0.185 3.640 5.964 -1.2743
 293MOL C1411130 0.189 3.446 6.050 -0.2604
 293MOL H1611131 0.125 3.412 5.969 -1.8712
 293MOL C1511132 0.206 3.378 6.170 -0.1783
 293MOL H1711133 0.161 3.282 6.194 0.0149
 293MOL C1611134 0.291 3.433 6.272 0.4399
 294MOL O111135 8.571 3.858 0.180 -0.6203
 294MOL O211136 8.589 3.410 6.423 0.1292
 294MOL N111137 8.678 3.673 0.131 -0.0329
 294MOL N211138 8.532 3.627 6.412 -0.2700
 294MOL H111139 8.479 3.603 6.329 -0.9220
 294MOL N311140 8.928 3.875 6.362 -0.5526
 294MOL H211141 9.017 3.913 6.394 1.2974
 294MOL C111142 8.520 3.760 6.476 -0.4254
 294MOL H311143 8.411 3.765 6.483 -0.2341
 294MOL C211144 8.585 3.765 0.100 0.3012
 294MOL C311145 8.728 3.654 0.263 0.0782
 294MOL H411146 8.643 3.645 0.331 0.5487
 294MOL H511147 8.795 3.736 0.292 2.3874
 294MOL C411148 8.796 3.521 0.263 -0.4197
 294MOL H611149 8.761 3.460 0.347 -0.6201
 294MOL H711150 8.904 3.534 0.279 -0.9903
 294MOL C511151 8.759 3.453 0.129 -0.1222
 294MOL H811152 8.836 3.388 0.088 1.7566
 294MOL H911153 8.674 3.395 0.165 0.1334
 294MOL C611154 8.718 3.564 0.042 0.0176
 294MOL H1011155 8.805 3.597 6.502 0.7625
 294MOL C711156 8.608 3.524 6.458 0.2208
 294MOL C811157 8.803 3.900 6.425 0.3938
 294MOL H1111158 8.803 3.954 0.000 0.9655
 294MOL C911159 8.710 3.845 6.343 -0.4001
 294MOL C1011160 8.565 3.868 6.371 -0.4824
 294MOL H1211161 8.497 3.864 6.284 -1.0303
 294MOL H1311162 8.544 3.971 6.402 0.9278
 294MOL C1111163 8.773 3.772 6.242 -0.5341
 294MOL C1211164 8.718 3.695 6.144 0.6221
 294MOL H1411165 8.609 3.687 6.141 0.8443
 294MOL C1311166 8.804 3.635 6.051 0.2895
 294MOL H1511167 8.762 3.573 5.972 1.1139
 294MOL C1411168 8.945 3.657 6.058 -0.1846
 294MOL H1611169 9.015 3.601 5.996 1.3602
 294MOL C1511170 8.996 3.737 6.161 -0.5462
 294MOL H1711171 0.016 3.755 6.174 -0.5249
 294MOL C1611172 8.908 3.801 6.247 0.3228
 295MOL O111173 0.818 3.672 1.838 -0.0667
 295MOL O211174 0.491 3.433 1.501 0.2968
 295MOL N111175 0.732 3.473 1.757 -0.4523
 295MOL N211176 0.627 3.605 1.537 0.6417
 295MOL H111177 0.586 3.650 1.455 0.5616
 295MOL N311178 1.002 3.320 1.511 0.1173
 295MOL H211179 1.054 3.237 1.536 -0.9994
 295MOL C111180 0.743 3.667 1.609 0.1076
 295MOL H311181 0.709 3.769 1.631 -1.5175
 295MOL C211182 0.768 3.605 1.746 0.3791
 295MOL C311183 0.744 3.396 1.882 -0.2587
 295MOL H411184 0.723 3.455 1.972 -3.4906
 295MOL H511185 0.847 3.359 1.884 -0.8160
 295MOL C411186 0.645 3.280 1.870 -0.0922
 295MOL H611187 0.566 3.296 1.944 -0.0965
 295MOL H711188 0.697 3.187 1.897 1.1677
 295MOL C511189 0.580 3.284 1.730 -0.9230
 295MOL H811190 0.571 3.190 1.674 3.0679
 295MOL H911191 0.479 3.328 1.738 -0.8535
 295MOL C611192 0.666 3.387 1.658 -0.4938
 295MOL H1011193 0.745 3.344 1.595 -0.6935
 295MOL C711194 0.590 3.472 1.555 -0.2426
 295MOL C811195 0.988 3.443 1.577 -0.6747
 295MOL H1111196 1.028 3.463 1.675 2.4557
 295MOL C911197 0.915 3.524 1.492 -0.1419
 295MOL C1011198 0.866 3.663 1.520 -0.3015
 295MOL H1211199 0.842 3.727 1.434 1.1864
 295MOL H1311200 0.947 3.708 1.578 -0.3956
 295MOL C1111201 0.894 3.452 1.368 0.3137
 295MOL C1211202 0.815 3.485 1.255 0.2804
 295MOL H1411203 0.764 3.581 1.256 -0.0625
 295MOL C1311204 0.799 3.386 1.155 0.1583
 295MOL H1511205 0.740 3.403 1.066 1.6101
 295MOL C1411206 0.863 3.259 1.173 -0.2514
 295MOL H1611207 0.852 3.177 1.103 1.3552
 295MOL C1511208 0.935 3.223 1.292 -0.1840
 295MOL H1711209 0.964 3.123 1.323 -1.1671
 295MOL C1611210 0.956 3.331 1.383 -0.0882
 296MOL O111211 0.160 2.838 1.820 0.1899
 296MOL O211212 0.517 2.639 1.494 0.2341
 296MOL N111213 0.378 2.858 1.737 0.5448
 296MOL N211214 0.308 2.705 1.512 0.3640
 296MOL H111215 0.287 2.628 1.450 -2.1695
 296MOL N311216 0.360 3.190 1.489 0.4803
 296MOL H211217 0.394 3.279 1.523 -1.4860
 296MOL C111218 0.198 2.773 1.588 -0.4954
 296MOL H311219 0.122 2.697 1.608 -1.8919
 296MOL C211220 0.240 2.825 1.727 0.2599
 296MOL C311221 0.439 2.906 1.858 0.3645
 296MOL H411222 0.399 2.856 1.947 -1.6152
 296MOL H511223 0.415 3.012 1.874 -0.0003
 296MOL C411224 0.591 2.892 1.840 0.5620
 296MOL H611225 0.628 2.840 1.929 1.3350
 296MOL H711226 0.640 2.990 1.830 -2.5332
 296MOL C511227 0.605 2.801 1.713 0.4580
 296MOL H811228 0.688 2.836 1.651 -1.3749
 296MOL H911229 0.622 2.698 1.745 0.0851
 296MOL C611230 0.476 2.827 1.636 -0.7803
 296MOL H1011231 0.493 2.921 1.582 -0.4905
 296MOL C711232 0.440 2.722 1.536 0.9342
 296MOL C811233 0.269 3.106 1.552 -0.4050
 296MOL H1111234 0.212 3.127 1.642 -1.5746
 296MOL C911235 0.241 2.994 1.471 -0.0982
 296MOL C1011236 0.146 2.886 1.505 -0.1871
 296MOL H1211237 0.106 2.842 1.413 -1.3251
 296MOL H1311238 0.069 2.928 1.572 0.8309
 296MOL C1111239 0.328 3.014 1.357 0.0082
 296MOL C1211240 0.352 2.930 1.244 -0.5604
 296MOL H1411241 0.309 2.830 1.241 1.1005
 296MOL C1311242 0.447 2.972 1.145 -0.5811
 296MOL H1511243 0.474 2.916 1.056 -0.0547
 296MOL C1411244 0.508 3.100 1.155 0.4498
 296MOL H1611245 0.581 3.132 1.081 1.1484
 296MOL C1511246 0.488 3.172 1.275 0.2655
 296MOL H1711247 0.546 3.264 1.278 -1.2759
 296MOL C1611248 0.399 3.129 1.377 0.1164
 297MOL O111249 1.125 2.646 1.790 -0.0459
 297MOL O211250 1.170 3.106 1.506 0.2831
 297MOL N111251 1.068 2.865 1.767 -0.1279
 297MOL N211252 1.223 2.892 1.528 -0.2739
 297MOL H111253 1.297 2.911 1.461 -0.1344
 297MOL N311254 0.797 2.666 1.471 0.3023
 297MOL H211255 0.703 2.637 1.496 -0.8629
 297MOL C111256 1.223 2.757 1.590 0.3577
 297MOL H311257 1.321 2.720 1.621 1.3730
 297MOL C211258 1.136 2.755 1.729 -0.2004
 297MOL C311259 1.002 2.886 1.900 -0.5916
 297MOL H411260 1.079 2.892 1.978 0.7010
 297MOL H511261 0.925 2.809 1.909 -0.1758
 297MOL C411262 0.948 3.026 1.899 -0.2081
 297MOL H611263 0.996 3.099 1.966 1.0379
 297MOL H711264 0.841 3.030 1.923 -0.6453
 297MOL C511265 0.971 3.080 1.748 -0.1412
 297MOL H811266 0.877 3.115 1.704 -0.4876
 297MOL H911267 1.041 3.165 1.749 0.9560
 297MOL C611268 1.038 2.969 1.664 -0.1602
 297MOL H1011269 0.967 2.916 1.600 -0.6153
 297MOL C711270 1.144 2.999 1.561 -0.1237
 297MOL C811271 0.915 2.633 1.535 -0.2018
 297MOL H1111272 0.917 2.571 1.624 -0.5889
 297MOL C911273 1.021 2.680 1.453 0.4568
 297MOL C1011274 1.164 2.658 1.490 0.2247
 297MOL H1211275 1.231 2.668 1.403 2.1743
 297MOL H1311276 1.176 2.556 1.528 -0.2330
 297MOL C1111277 0.960 2.759 1.353 0.0301
 297MOL C1211278 1.019 2.825 1.240 0.5851
 297MOL H1411279 1.126 2.829 1.225 0.5455
 297MOL C1311280 0.926 2.871 1.145 0.1966
 297MOL H1511281 0.960 2.925 1.057 2.1618
 297MOL C1411282 0.787 2.869 1.169 -0.3820
 297MOL H1611283 0.723 2.911 1.092 2.4042
 297MOL C1511284 0.731 2.808 1.282 0.0207
 297MOL H1711285 0.624 2.790 1.293 -0.0024
 297MOL C1611286 0.824 2.751 1.367 -0.4161
 298MOL O111287 8.946 2.861 1.288 -0.0527
 298MOL O211288 0.197 3.134 0.978 -0.0488
 298MOL N111289 9.047 3.062 1.242 -0.2436
 298MOL N211290 0.064 2.957 1.004 -0.0305
 298MOL H111291 0.106 2.926 0.917 2.1396
 298MOL N311292 8.739 3.220 0.964 0.1327
 298MOL H211293 8.664 3.282 0.993 -1.1634
 298MOL C111294 9.038 2.888 1.065 0.1309
 298MOL H311295 9.076 2.786 1.076 -0.8201
 298MOL C211296 8.997 2.939 1.208 0.2367
 298MOL C311297 9.022 3.131 1.368 0.4818
 298MOL H411298 9.070 3.070 1.445 1.3224
 298MOL H511299 8.914 3.141 1.384 0.5174
 298MOL C411300 0.010 3.267 1.355 -0.2430
 298MOL H611301 0.062 3.305 1.443 0.0075
 298MOL H711302 9.013 3.336 1.335 0.2224
 298MOL C511303 0.090 3.255 1.230 -0.5654
 298MOL H811304 0.092 3.353 1.182 0.3383
 298MOL H911305 0.189 3.212 1.251 0.5758
 298MOL C611306 0.016 3.157 1.138 0.2110
 298MOL H1011307 9.012 3.195 1.089 -1.4184
 298MOL C711308 0.101 3.086 1.032 -0.0087
 298MOL C811309 8.782 3.097 1.032 0.1772
 298MOL H1111310 8.752 3.056 1.128 -1.3312
 298MOL C911311 8.872 3.038 0.946 0.1506
 298MOL C1011312 8.925 2.901 0.968 0.2490
 298MOL H1211313 8.949 2.849 0.874 0.5457
 298MOL H1311314 8.842 2.844 1.012 0.3432
 298MOL C1111315 8.884 3.121 0.825 0.7273
 298MOL C1211316 8.958 3.103 0.707 -0.7157
 298MOL H1411317 9.017 3.012 0.699 -0.2460
 298MOL C1311318 8.937 3.196 0.604 0.7516
 298MOL H1511319 8.993 3.195 0.510 1.7405
 298MOL C1411320 8.861 3.314 0.628 -0.0570
 298MOL H1611321 8.844 3.395 0.557 -1.5511
 298MOL C1511322 8.789 3.328 0.747 -0.4712
 298MOL H1711323 8.711 3.403 0.757 -1.8533
 298MOL C1611324 8.797 3.231 0.841 -0.6253
 299MOL O111325 0.508 3.707 1.283 0.3362
 299MOL O211326 0.126 3.890 0.968 0.0209
 299MOL N111327 0.289 3.701 1.232 -0.5101
 299MOL N211328 0.339 3.852 0.995 0.4355
 299MOL H111329 0.358 3.927 0.928 -1.7742
 299MOL N311330 0.323 3.391 0.979 -0.3080
 299MOL H211331 0.285 3.307 1.019 -1.5702
 299MOL C111332 0.454 3.796 1.066 0.0409
 299MOL H311333 0.510 3.887 1.089 -0.5017
 299MOL C211334 0.421 3.734 1.201 0.0601
 299MOL C311335 0.237 3.630 1.348 -0.4119
 299MOL H411336 0.271 3.689 1.434 -0.2294
 299MOL H511337 0.282 3.530 1.355 -0.0039
 299MOL C411338 0.088 3.627 1.332 -0.2341
 299MOL H611339 0.037 3.666 1.422 2.2794
 299MOL H711340 0.049 3.525 1.325 -0.2305
 299MOL C511341 0.051 3.714 1.209 -0.1189
 299MOL H811342 9.042 3.686 1.162 0.7771
 299MOL H911343 0.030 3.814 1.250 0.4066
 299MOL C611344 0.180 3.709 1.131 0.4068
 299MOL H1011345 0.175 3.618 1.070 0.7721
 299MOL C711346 0.207 3.823 1.027 -0.5566
 299MOL C811347 0.420 3.473 1.035 0.8500
 299MOL H1111348 0.472 3.451 1.128 1.3840
 299MOL C911349 0.436 3.576 0.942 0.0886
 299MOL C1011350 0.525 3.693 0.974 0.2706
 299MOL H1211351 0.554 3.752 0.887 -0.8655
 299MOL H1311352 0.618 3.652 1.016 0.2897
 299MOL C1111353 0.344 3.564 0.839 0.3216
 299MOL C1211354 0.317 3.642 0.728 -0.1649
 299MOL H1411355 0.379 3.727 0.704 1.0993
 299MOL C1311356 0.215 3.601 0.637 -0.5120
 299MOL H1511357 0.194 3.662 0.550 2.3268
 299MOL C1411358 0.158 3.471 0.657 -0.1748
 299MOL H1611359 0.078 3.435 0.593 1.0507
 299MOL C1511360 0.187 3.395 0.771 -0.1322
 299MOL H1711361 0.136 3.301 0.790 -1.0637
 299MOL C1611362 0.270 3.450 0.864 -0.2499
 300MOL O111363 8.527 3.837 1.306 -0.4572
 300MOL O211364 8.573 3.443 0.964 0.3414
 300MOL N111365 8.668 3.681 1.224 0.6261
 300MOL N211366 8.504 3.652 0.991 -0.1417
 300MOL H111367 8.455 3.643 0.903 -1.9275
 300MOL N311368 8.939 3.852 0.956 -0.0515
 300MOL H211369 9.036 3.873 0.979 -0.6444
 300MOL C111370 8.502 3.778 1.063 -0.0934
 300MOL H311371 8.398 3.810 1.072 -0.3678
 300MOL C211372 8.565 3.774 1.206 0.0194
 300MOL C311373 8.734 3.661 1.353 0.2752
 300MOL H411374 8.663 3.649 1.436 -0.5138
 300MOL H511375 8.800 3.744 1.379 -1.5600
 300MOL C411376 8.808 3.527 1.344 0.4982
 300MOL H611377 8.776 3.472 1.433 1.8834
 300MOL H711378 8.917 3.545 1.343 0.2126
 300MOL C511379 8.757 3.460 1.209 -0.7094
 300MOL H811380 8.844 3.416 1.159 0.7816
 300MOL H911381 8.689 3.379 1.237 -0.9776
 300MOL C611382 8.698 3.583 1.126 0.0354
 300MOL H1011383 8.781 3.620 1.064 -0.3907
 300MOL C711384 8.590 3.550 1.020 0.4712
 300MOL C811385 8.827 3.887 1.030 0.2065
 300MOL H1111386 8.845 3.930 1.128 2.0443
 300MOL C911387 8.712 3.860 0.955 -0.7366
 300MOL C1011388 8.570 3.899 0.990 0.2784
 300MOL H1211389 8.507 3.909 0.901 -2.0914
 300MOL H1311390 8.565 3.992 1.048 1.7347
 300MOL C1111391 8.760 3.805 0.830 0.7749
 300MOL C1211392 8.686 3.762 0.728 -0.0659
 300MOL H1411393 8.577 3.757 0.726 -0.2848
 300MOL C1311394 8.765 3.710 0.621 -0.0248
 300MOL H1511395 8.708 3.669 0.537 3.6325
 300MOL C1411396 8.905 3.690 0.627 0.4314
 300MOL H1611397 8.957 3.654 0.539 1.5145
 300MOL C1511398 8.982 3.739 0.738 0.6018
 300MOL H1711399 0.004 3.747 0.740 0.4820
 300MOL C1611400 8.902 3.794 0.836 0.0717
 301MOL O111401 0.800 3.680 2.918 0.0477
 301MOL O211402 0.472 3.426 2.610 -0.6531
 301MOL N111403 0.746 3.476 2.836 0.1472
 301MOL N211404 0.609 3.604 2.638 -0.2959
 301MOL H111405 0.551 3.642 2.563 -1.7953
 301MOL N311406 1.012 3.358 2.572 0.0754
 301MOL H211407 1.074 3.283 2.600 0.1583
 301MOL C111408 0.725 3.669 2.685 0.5865
 301MOL H311409 0.711 3.773 2.715 -0.2389
 301MOL C211410 0.771 3.609 2.821 0.0588
 301MOL C311411 0.772 3.407 2.963 0.2405
 301MOL H411412 0.750 3.467 3.053 -0.7106
 301MOL H511413 0.878 3.377 2.963 -0.0611
 301MOL C411414 0.669 3.291 2.968 0.0997
 301MOL H611415 0.607 3.292 3.059 -2.6660
 301MOL H711416 0.738 3.206 2.981 -3.1965
 301MOL C511417 0.593 3.294 2.836 -0.0406
 301MOL H811418 0.566 3.200 2.786 -1.5844
 301MOL H911419 0.495 3.340 2.854 -0.4912
 301MOL C611420 0.677 3.389 2.744 -0.2419
 301MOL H1011421 0.748 3.332 2.683 1.8552
 301MOL C711422 0.580 3.469 2.650 0.1779
 301MOL C811423 0.980 3.475 2.632 0.1889
 301MOL H1111424 1.020 3.505 2.728 1.5546
 301MOL C911425 0.905 3.548 2.544 0.4672
 301MOL C1011426 0.835 3.675 2.578 0.2143
 301MOL H1211427 0.800 3.724 2.486 2.1345
 301MOL H1311428 0.904 3.748 2.621 1.3432
 301MOL C1111429 0.870 3.462 2.438 0.1397
 301MOL C1211430 0.782 3.473 2.331 -0.1368
 301MOL H1411431 0.723 3.563 2.317 -0.9356
 301MOL C1311432 0.761 3.360 2.250 0.3381
 301MOL H1511433 0.687 3.355 2.170 -0.0554
 301MOL C1411434 0.839 3.244 2.271 -0.2622
 301MOL H1611435 0.831 3.163 2.200 -1.0874
 301MOL C1511436 0.933 3.235 2.375 0.7842
 301MOL H1711437 0.988 3.144 2.396 0.0860
 301MOL C1611438 0.944 3.349 2.454 0.2323
 302MOL O111439 0.168 2.875 2.913 -0.3904
 302MOL O211440 0.545 2.664 2.588 0.6115
 302MOL N111441 0.389 2.856 2.865 0.0491
 302MOL N211442 0.333 2.696 2.637 0.4418
 302MOL H111443 0.318 2.652 2.547 0.4616
 302MOL N311444 0.338 3.166 2.602 0.3816
 302MOL H211445 0.377 3.256 2.625 1.5080
 302MOL C111446 0.219 2.757 2.709 -0.2504
 302MOL H311447 0.151 2.678 2.743 0.6986
 302MOL C211448 0.254 2.837 2.835 -0.1092
 302MOL C311449 0.433 2.911 2.989 -0.4072
 302MOL H411450 0.394 2.862 3.079 0.6786
 302MOL H511451 0.412 3.019 2.979 -0.8356
 302MOL C411452 0.582 2.896 2.981 0.5911
 302MOL H611453 0.628 2.835 3.060 -0.1118
 302MOL H711454 0.625 2.997 2.984 -2.6743
 302MOL C511455 0.620 2.846 2.843 -0.2625
 302MOL H811456 0.691 2.915 2.795 -1.3186
 302MOL H911457 0.677 2.753 2.856 1.6890
 302MOL C611458 0.490 2.850 2.754 -0.0529
 302MOL H1011459 0.475 2.943 2.698 2.5296
 302MOL C711460 0.466 2.733 2.654 0.6793
 302MOL C811461 0.231 3.089 2.648 0.2002
[truncated: 1,706,299 more chars]
