# Supplementary material for: Formation of S- and Z-twist supramolecular micro-ropes by peptide stereoisomers
Source: Nat Commun. 2026 Mar 26;17:4424. doi: 10.1038/s41467-026-71043-5 (PMC13183945; doi:10.1038/s41467-026-71043-5)
Supplement: Supplementary file 3 — Supplementary Data 1 [file 41467_2026_71043_MOESM3_ESM.zip › positionFiles/c-DWLP_initial.txt]

c-dWlP
    1MOL     O1    1   0.856   1.054   0.818
    1MOL     O2    2   0.524   0.798   0.486
    1MOL     N1    3   0.762   0.858   0.752
    1MOL     N2    4   0.652   0.979   0.525
    1MOL     H1    5   0.601   1.029   0.452
    1MOL     N3    6   1.045   0.701   0.493
    1MOL     H2    7   1.106   0.624   0.522
    1MOL     C1    8   0.766   1.046   0.592
    1MOL     H3    9   0.738   1.151   0.607
    1MOL     C2   10   0.799   0.989   0.731
    1MOL     C3   11   0.781   0.788   0.878
    1MOL     H4   12   0.735   0.847   0.958
    1MOL     H5   13   0.888   0.774   0.898
    1MOL     C4   14   0.709   0.654   0.860
    1MOL     H6   15   0.653   0.625   0.950
    1MOL     H7   16   0.783   0.577   0.837
    1MOL     C5   17   0.616   0.674   0.740
    1MOL     H8   18   0.593   0.581   0.687
    1MOL     H9   19   0.522   0.720   0.772
    1MOL     C6   20   0.695   0.773   0.654
    1MOL    H10   21   0.772   0.717   0.599
    1MOL     C7   22   0.616   0.850   0.548
    1MOL     C8   23   1.027   0.827   0.553
    1MOL    H11   24   1.075   0.854   0.647
    1MOL     C9   25   0.940   0.900   0.474
    1MOL    C10   26   0.894   1.040   0.506
    1MOL    H12   27   0.875   1.093   0.413
    1MOL    H13   28   0.973   1.094   0.559
    1MOL    C11   29   0.906   0.818   0.361
    1MOL    C12   30   0.825   0.844   0.250
    1MOL    H14   31   0.772   0.939   0.240
    1MOL    C13   32   0.813   0.743   0.153
    1MOL    H15   33   0.752   0.760   0.066
    1MOL    C14   34   0.881   0.620   0.169
    1MOL    H16   35   0.872   0.544   0.092
    1MOL    C15   36   0.961   0.596   0.282
    1MOL    H17   37   1.014   0.503   0.295
    1MOL    C16   38   0.971   0.699   0.377
    2MOL     O1   39   0.174   0.209   0.819
    2MOL     O2   40   0.560   0.053   0.486
    2MOL     N1   41   0.390   0.231   0.752
    2MOL     N2   42   0.340   0.075   0.525
    2MOL     H1   43   0.325   0.006   0.453
    2MOL     N3   44   0.385   0.555   0.492
    2MOL     H2   45   0.422   0.645   0.521
    2MOL     C1   46   0.226   0.141   0.592
    2MOL     H3   47   0.149   0.064   0.607
    2MOL     C2   48   0.258   0.197   0.731
    2MOL     C3   49   0.442   0.282   0.878
    2MOL     H4   50   0.413   0.213   0.958
    2MOL     H5   51   0.400   0.381   0.898
    2MOL     C4   52   0.594   0.286   0.861
    2MOL     H6   53   0.646   0.253   0.951
    2MOL     H7   54   0.623   0.389   0.837
    2MOL     C5   55   0.623   0.196   0.740
    2MOL     H8   56   0.715   0.223   0.687
    2MOL     H9   57   0.629   0.091   0.771
    2MOL     C6   58   0.498   0.216   0.653
    2MOL    H10   59   0.509   0.311   0.599
    2MOL     C7   60   0.471   0.109   0.547
    2MOL     C8   61   0.285   0.476   0.553
    2MOL    H11   62   0.238   0.505   0.646
    2MOL     C9   63   0.265   0.364   0.474
    2MOL    C10   64   0.167   0.255   0.506
    2MOL    H12   65   0.131   0.214   0.412
    2MOL    H13   66   0.081   0.296   0.559
    2MOL    C11   67   0.353   0.375   0.361
    2MOL    C12   68   0.371   0.292   0.250
    2MOL    H14   69   0.315   0.200   0.240
    2MOL    C13   70   0.464   0.333   0.153
    2MOL    H15   71   0.481   0.271   0.066
    2MOL    C14   72   0.536   0.453   0.168
    2MOL    H16   73   0.607   0.483   0.091
    2MOL    C15   74   0.517   0.534   0.282
    2MOL    H17   75   0.572   0.627   0.295
    2MOL    C16   76   0.424   0.491   0.377
    3MOL     O1   77   1.244   0.046   0.819
    3MOL     O2   78   1.187   0.458   0.486
    3MOL     N1   79   1.119   0.222   0.751
    3MOL     N2   80   1.279   0.257   0.525
    3MOL     H1   81   1.347   0.278   0.453
    3MOL     N3   82   0.842   0.056   0.492
    3MOL     H2   83   0.745   0.043   0.522
    3MOL     C1   84   1.280   0.125   0.592
    3MOL     H3   85   1.384   0.096   0.607
    3MOL     C2   86   1.214   0.125   0.731
    3MOL     C3   87   1.049   0.241   0.878
    3MOL     H4   88   1.123   0.251   0.957
    3MOL     H5   89   0.984   0.156   0.898
    3MOL     C4   90   0.970   0.371   0.860
    3MOL     H6   91   0.972   0.433   0.950
    3MOL     H7   92   0.866   0.345   0.837
    3MOL     C5   93   1.033   0.441   0.740
    3MOL     H8   94   0.964   0.508   0.687
    3MOL     H9   95   1.120   0.499   0.771
    3MOL     C6   96   1.078   0.323   0.653
    3MOL    H10   97   0.991   0.284   0.599
    3MOL     C7   98   1.185   0.353   0.548
    3MOL     C8   99   0.960   0.009   0.553
    3MOL    H11  100   0.960  -0.046   0.646
    3MOL     C9  101   1.067   0.048   0.473
    3MOL    C10  102   1.211   0.017   0.506
    3MOL    H12  103   1.266   0.006   0.412
    3MOL    H13  104   1.218  -0.078   0.559
    3MOL    C11  105   1.013   0.118   0.361
    3MOL    C12  106   1.076   0.176   0.250
    3MOL    H14  107   1.184   0.173   0.240
    3MOL    C13  108   0.994   0.236   0.153
    3MOL    H15  109   1.039   0.281   0.066
    3MOL    C14  110   0.854   0.238   0.168
    3MOL    H16  111   0.792   0.284   0.092
    3MOL    C15  112   0.793   0.181   0.282
    3MOL    H17  113   0.686   0.182   0.296
    3MOL    C16  114   0.877   0.122   0.377
    4MOL     O1  115  -0.093   0.255   0.277
    4MOL     O2  116   0.234   0.511  -0.057
    4MOL     N1  117  -0.006   0.453   0.208
    4MOL     N2  118   0.105   0.332  -0.018
    4MOL     H1  119   0.158   0.284  -0.090
    4MOL     N3  120  -0.288   0.610  -0.051
    4MOL     H2  121  -0.347   0.688  -0.021
    4MOL     C1  122  -0.009   0.266   0.049
    4MOL     H3  123   0.018   0.161   0.064
    4MOL     C2  124  -0.041   0.322   0.188
    4MOL     C3  125  -0.023   0.523   0.335
    4MOL     H4  126   0.022   0.464   0.415
    4MOL     H5  127  -0.130   0.538   0.355
    4MOL     C4  128   0.049   0.657   0.317
    4MOL     H6  129   0.104   0.686   0.407
    4MOL     H7  130  -0.025   0.734   0.293
    4MOL     C5  131   0.141   0.637   0.196
    4MOL     H8  132   0.164   0.730   0.144
    4MOL     H9  133   0.235   0.591   0.227
    4MOL     C6  134   0.062   0.539   0.110
    4MOL    H10  135  -0.015   0.596   0.056
    4MOL     C7  136   0.141   0.462   0.004
    4MOL     C8  137  -0.270   0.484   0.009
    4MOL    H11  138  -0.318   0.458   0.103
    4MOL     C9  139  -0.183   0.411  -0.070
    4MOL    C10  140  -0.137   0.272  -0.037
    4MOL    H12  141  -0.120   0.218  -0.131
    4MOL    H13  142  -0.216   0.218   0.016
    4MOL    C11  143  -0.148   0.494  -0.182
    4MOL    C12  144  -0.067   0.468  -0.293
    4MOL    H14  145  -0.015   0.373  -0.303
    4MOL    C13  146  -0.056   0.569  -0.390
    4MOL    H15  147   0.005   0.553  -0.477
    4MOL    C14  148  -0.124   0.691  -0.375
    4MOL    H16  149  -0.115   0.768  -0.451
    4MOL    C15  150  -0.204   0.715  -0.261
    4MOL    H17  151  -0.257   0.809  -0.248
    4MOL    C16  152  -0.213   0.613  -0.166
    5MOL     O1  153   0.583   1.097   0.275
    5MOL     O2  154   0.196   1.257  -0.057
    5MOL     N1  155   0.367   1.081   0.209
    5MOL     N2  156   0.417   1.236  -0.018
    5MOL     H1  157   0.434   1.305  -0.092
    5MOL     N3  158   0.372   0.757  -0.051
    5MOL     H2  159   0.336   0.666  -0.022
    5MOL     C1  160   0.532   1.171   0.049
    5MOL     H3  161   0.609   1.247   0.064
    5MOL     C2  162   0.499   1.114   0.188
    5MOL     C3  163   0.316   1.030   0.335
    5MOL     H4  164   0.344   1.098   0.415
    5MOL     H5  165   0.357   0.930   0.354
    5MOL     C4  166   0.164   1.025   0.317
    5MOL     H6  167   0.111   1.059   0.407
    5MOL     H7  168   0.134   0.923   0.293
    5MOL     C5  169   0.135   1.115   0.196
    5MOL     H8  170   0.042   1.089   0.144
    5MOL     H9  171   0.129   1.220   0.228
    5MOL     C6  172   0.259   1.096   0.110
    5MOL    H10  173   0.250   1.001   0.056
    5MOL     C7  174   0.286   1.203   0.005
    5MOL     C8  175   0.472   0.836   0.010
    5MOL    H11  176   0.520   0.808   0.103
    5MOL     C9  177   0.492   0.948  -0.070
    5MOL    C10  178   0.590   1.057  -0.037
    5MOL    H12  179   0.628   1.100  -0.130
    5MOL    H13  180   0.676   1.016   0.016
    5MOL    C11  181   0.404   0.936  -0.182
    5MOL    C12  182   0.386   1.020  -0.293
    5MOL    H14  183   0.442   1.112  -0.303
    5MOL    C13  184   0.293   0.979  -0.390
    5MOL    H15  185   0.277   1.040  -0.477
    5MOL    C14  186   0.221   0.858  -0.375
    5MOL    H16  187   0.150   0.828  -0.451
    5MOL    C15  188   0.240   0.777  -0.261
    5MOL    H17  189   0.185   0.685  -0.248
    5MOL    C16  190   0.333   0.820  -0.167
    6MOL     O1  191  -0.489   1.267   0.276
    6MOL     O2  192  -0.431   0.853  -0.057
    6MOL     N1  193  -0.362   1.090   0.209
    6MOL     N2  194  -0.522   1.055  -0.018
    6MOL     H1  195  -0.590   1.034  -0.090
    6MOL     N3  196  -0.085   1.255  -0.051
    6MOL     H2  197   0.012   1.270  -0.022
    6MOL     C1  198  -0.523   1.187   0.049
    6MOL     H3  199  -0.628   1.214   0.064
    6MOL     C2  200  -0.458   1.187   0.188
    6MOL     C3  201  -0.292   1.070   0.335
    6MOL     H4  202  -0.366   1.060   0.414
    6MOL     H5  203  -0.227   1.156   0.355
    6MOL     C4  204  -0.212   0.941   0.317
    6MOL     H6  205  -0.216   0.879   0.407
    6MOL     H7  206  -0.109   0.966   0.294
    6MOL     C5  207  -0.276   0.871   0.196
    6MOL     H8  208  -0.206   0.804   0.143
    6MOL     H9  209  -0.363   0.812   0.228
    6MOL     C6  210  -0.321   0.989   0.110
    6MOL    H10  211  -0.234   1.027   0.056
    6MOL     C7  212  -0.428   0.958   0.004
    6MOL     C8  213  -0.203   1.303   0.010
    6MOL    H11  214  -0.202   1.358   0.103
    6MOL     C9  215  -0.310   1.264  -0.070
    6MOL    C10  216  -0.453   1.294  -0.037
    6MOL    H12  217  -0.507   1.306  -0.131
    6MOL    H13  218  -0.460   1.390   0.017
    6MOL    C11  219  -0.256   1.194  -0.182
    6MOL    C12  220  -0.319   1.136  -0.293
    6MOL    H14  221  -0.427   1.138  -0.303
    6MOL    C13  222  -0.237   1.076  -0.390
    6MOL    H15  223  -0.282   1.031  -0.477
    6MOL    C14  224  -0.097   1.074  -0.375
    6MOL    H16  225  -0.035   1.028  -0.452
    6MOL    C15  226  -0.036   1.131  -0.261
    6MOL    H17  227   0.072   1.130  -0.249
    6MOL    C16  228  -0.120   1.190  -0.166
    7MOL     O1  229   0.856   1.054   1.904
    7MOL     O2  230   0.524   0.798   1.573
    7MOL     N1  231   0.763   0.858   1.838
    7MOL     N2  232   0.652   0.979   1.612
    7MOL     H1  233   0.601   1.029   1.538
    7MOL     N3  234   1.045   0.701   1.579
    7MOL     H2  235   1.107   0.625   1.608
    7MOL     C1  236   0.766   1.046   1.678
    7MOL     H3  237   0.738   1.151   1.693
    7MOL     C2  238   0.799   0.989   1.817
    7MOL     C3  239   0.781   0.788   1.964
    7MOL     H4  240   0.735   0.847   2.044
    7MOL     H5  241   0.888   0.774   1.984
    7MOL     C4  242   0.709   0.654   1.947
    7MOL     H6  243   0.654   0.625   2.037
    7MOL     H7  244   0.783   0.577   1.923
    7MOL     C5  245   0.616   0.674   1.826
    7MOL     H8  246   0.593   0.581   1.773
    7MOL     H9  247   0.522   0.720   1.858
    7MOL     C6  248   0.695   0.773   1.740
    7MOL    H10  249   0.772   0.717   1.686
    7MOL     C7  250   0.616   0.850   1.634
    7MOL     C8  251   1.027   0.827   1.640
    7MOL    H11  252   1.075   0.854   1.733
    7MOL     C9  253   0.940   0.900   1.560
    7MOL    C10  254   0.894   1.040   1.592
    7MOL    H12  255   0.875   1.093   1.499
    7MOL    H13  256   0.973   1.094   1.645
    7MOL    C11  257   0.906   0.818   1.447
    7MOL    C12  258   0.825   0.844   1.337
    7MOL    H14  259   0.772   0.939   1.326
    7MOL    C13  260   0.813   0.743   1.240
    7MOL    H15  261   0.752   0.760   1.152
    7MOL    C14  262   0.882   0.620   1.255
    7MOL    H16  263   0.872   0.544   1.178
    7MOL    C15  264   0.961   0.597   1.369
    7MOL    H17  265   1.015   0.503   1.381
    7MOL    C16  266   0.971   0.699   1.463
    8MOL     O1  267   0.173   0.209   1.906
    8MOL     O2  268   0.560   0.053   1.572
    8MOL     N1  269   0.390   0.231   1.838
    8MOL     N2  270   0.340   0.075   1.611
    8MOL     H1  271   0.325   0.006   1.539
    8MOL     N3  272   0.385   0.554   1.578
    8MOL     H2  273   0.422   0.645   1.608
    8MOL     C1  274   0.226   0.141   1.678
    8MOL     H3  275   0.149   0.064   1.694
    8MOL     C2  276   0.258   0.197   1.818
    8MOL     C3  277   0.442   0.282   1.964
    8MOL     H4  278   0.413   0.213   2.044
    8MOL     H5  279   0.400   0.381   1.984
    8MOL     C4  280   0.594   0.286   1.947
    8MOL     H6  281   0.646   0.253   2.037
    8MOL     H7  282   0.623   0.389   1.923
    8MOL     C5  283   0.623   0.196   1.826
    8MOL     H8  284   0.715   0.223   1.773
    8MOL     H9  285   0.629   0.091   1.857
    8MOL     C6  286   0.498   0.216   1.740
    8MOL    H10  287   0.509   0.311   1.685
    8MOL     C7  288   0.471   0.109   1.634
    8MOL     C8  289   0.285   0.476   1.639
    8MOL    H11  290   0.238   0.505   1.733
    8MOL     C9  291   0.265   0.364   1.560
    8MOL    C10  292   0.167   0.255   1.593
    8MOL    H12  293   0.130   0.214   1.499
    8MOL    H13  294   0.080   0.296   1.645
    8MOL    C11  295   0.353   0.375   1.447
    8MOL    C12  296   0.371   0.292   1.336
    8MOL    H14  297   0.315   0.200   1.326
    8MOL    C13  298   0.464   0.333   1.239
    8MOL    H15  299   0.481   0.271   1.152
    8MOL    C14  300   0.536   0.453   1.255
    8MOL    H16  301   0.607   0.483   1.178
    8MOL    C15  302   0.517   0.534   1.368
    8MOL    H17  303   0.572   0.627   1.381
    8MOL    C16  304   0.425   0.491   1.463
    9MOL     O1  305   1.244   0.046   1.906
    9MOL     O2  306   1.187   0.458   1.573
    9MOL     N1  307   1.119   0.222   1.838
    9MOL     N2  308   1.279   0.257   1.612
    9MOL     H1  309   1.347   0.278   1.539
    9MOL     N3  310   0.842   0.056   1.579
    9MOL     H2  311   0.745   0.043   1.608
    9MOL     C1  312   1.280   0.125   1.678
    9MOL     H3  313   1.384   0.096   1.694
    9MOL     C2  314   1.214   0.125   1.817
    9MOL     C3  315   1.049   0.241   1.964
    9MOL     H4  316   1.124   0.251   2.044
    9MOL     H5  317   0.984   0.155   1.984
    9MOL     C4  318   0.970   0.371   1.947
    9MOL     H6  319   0.972   0.433   2.037
    9MOL     H7  320   0.866   0.345   1.923
    9MOL     C5  321   1.033   0.441   1.826
    9MOL     H8  322   0.964   0.508   1.774
    9MOL     H9  323   1.120   0.499   1.858
    9MOL     C6  324   1.078   0.323   1.740
    9MOL    H10  325   0.991   0.284   1.686
    9MOL     C7  326   1.185   0.353   1.634
    9MOL     C8  327   0.960   0.009   1.639
    9MOL    H11  328   0.960  -0.047   1.732
    9MOL     C9  329   1.067   0.048   1.560
    9MOL    C10  330   1.211   0.017   1.592
    9MOL    H12  331   1.267   0.006   1.499
    9MOL    H13  332   1.218  -0.078   1.645
    9MOL    C11  333   1.013   0.119   1.447
    9MOL    C12  334   1.076   0.176   1.336
    9MOL    H14  335   1.184   0.173   1.326
    9MOL    C13  336   0.994   0.236   1.240
    9MOL    H15  337   1.039   0.281   1.152
    9MOL    C14  338   0.854   0.238   1.255
    9MOL    H16  339   0.792   0.284   1.178
    9MOL    C15  340   0.793   0.181   1.368
    9MOL    H17  341   0.686   0.183   1.382
    9MOL    C16  342   0.877   0.122   1.463
   10MOL     O1  343  -0.092   0.255   1.363
   10MOL     O2  344   0.234   0.511   1.029
   10MOL     N1  345  -0.006   0.454   1.295
   10MOL     N2  346   0.105   0.332   1.068
   10MOL     H1  347   0.158   0.284   0.996
   10MOL     N3  348  -0.288   0.610   1.035
   10MOL     H2  349  -0.347   0.688   1.065
   10MOL     C1  350  -0.009   0.266   1.135
   10MOL     H3  351   0.018   0.161   1.151
   10MOL     C2  352  -0.041   0.322   1.275
   10MOL     C3  353  -0.023   0.523   1.421
   10MOL     H4  354   0.022   0.464   1.501
   10MOL     H5  355  -0.130   0.538   1.441
   10MOL     C4  356   0.049   0.657   1.404
   10MOL     H6  357   0.104   0.686   1.494
   10MOL     H7  358  -0.025   0.734   1.380
   10MOL     C5  359   0.141   0.637   1.283
   10MOL     H8  360   0.164   0.731   1.230
   10MOL     H9  361   0.235   0.591   1.314
   10MOL     C6  362   0.062   0.540   1.196
   10MOL    H10  363  -0.015   0.596   1.142
   10MOL     C7  364   0.141   0.462   1.091
   10MOL     C8  365  -0.270   0.484   1.096
   10MOL    H11  366  -0.318   0.458   1.190
   10MOL     C9  367  -0.182   0.411   1.017
   10MOL    C10  368  -0.137   0.272   1.049
   10MOL    H12  369  -0.120   0.219   0.956
   10MOL    H13  370  -0.216   0.217   1.102
   10MOL    C11  371  -0.148   0.494   0.905
   10MOL    C12  372  -0.067   0.468   0.793
   10MOL    H14  373  -0.015   0.373   0.783
   10MOL    C13  374  -0.056   0.569   0.696
   10MOL    H15  375   0.005   0.552   0.609
   10MOL    C14  376  -0.124   0.691   0.712
   10MOL    H16  377  -0.115   0.768   0.635
   10MOL    C15  378  -0.204   0.715   0.825
   10MOL    H17  379  -0.257   0.809   0.839
   10MOL    C16  380  -0.213   0.613   0.920
   11MOL     O1  381   0.583   1.097   1.362
   11MOL     O2  382   0.196   1.257   1.029
   11MOL     N1  383   0.367   1.081   1.295
   11MOL     N2  384   0.417   1.236   1.068
   11MOL     H1  385   0.434   1.304   0.994
   11MOL     N3  386   0.372   0.758   1.036
   11MOL     H2  387   0.336   0.666   1.065
   11MOL     C1  388   0.532   1.171   1.135
   11MOL     H3  389   0.609   1.247   1.150
   11MOL     C2  390   0.499   1.114   1.274
   11MOL     C3  391   0.316   1.029   1.421
   11MOL     H4  392   0.344   1.098   1.501
   11MOL     H5  393   0.357   0.930   1.441
   11MOL     C4  394   0.164   1.025   1.403
   11MOL     H6  395   0.111   1.058   1.494
   11MOL     H7  396   0.134   0.923   1.379
   11MOL     C5  397   0.135   1.115   1.283
   11MOL     H8  398   0.042   1.089   1.231
   11MOL     H9  399   0.129   1.220   1.315
   11MOL     C6  400   0.259   1.096   1.197
   11MOL    H10  401   0.250   1.001   1.143
   11MOL     C7  402   0.286   1.203   1.091
   11MOL     C8  403   0.472   0.836   1.097
   11MOL    H11  404   0.520   0.808   1.190
   11MOL     C9  405   0.492   0.948   1.017
   11MOL    C10  406   0.590   1.057   1.049
   11MOL    H12  407   0.628   1.100   0.956
   11MOL    H13  408   0.677   1.016   1.102
   11MOL    C11  409   0.404   0.936   0.904
   11MOL    C12  410   0.386   1.020   0.794
   11MOL    H14  411   0.442   1.112   0.783
   11MOL    C13  412   0.293   0.979   0.697
   11MOL    H15  413   0.277   1.040   0.609
   11MOL    C14  414   0.221   0.858   0.712
   11MOL    H16  415   0.150   0.828   0.635
   11MOL    C15  416   0.240   0.777   0.826
   11MOL    H17  417   0.185   0.685   0.839
   11MOL    C16  418   0.333   0.821   0.920
   12MOL     O1  419  -0.489   1.267   1.362
   12MOL     O2  420  -0.431   0.853   1.029
   12MOL     N1  421  -0.362   1.090   1.295
   12MOL     N2  422  -0.522   1.055   1.068
   12MOL     H1  423  -0.590   1.034   0.996
   12MOL     N3  424  -0.085   1.255   1.036
   12MOL     H2  425   0.013   1.270   1.064
   12MOL     C1  426  -0.523   1.187   1.135
   12MOL     H3  427  -0.628   1.214   1.150
   12MOL     C2  428  -0.458   1.187   1.275
   12MOL     C3  429  -0.292   1.070   1.421
   12MOL     H4  430  -0.366   1.060   1.501
   12MOL     H5  431  -0.227   1.156   1.441
   12MOL     C4  432  -0.212   0.941   1.403
   12MOL     H6  433  -0.215   0.879   1.494
   12MOL     H7  434  -0.109   0.966   1.380
   12MOL     C5  435  -0.276   0.871   1.283
   12MOL     H8  436  -0.206   0.804   1.230
   12MOL     H9  437  -0.363   0.813   1.314
   12MOL     C6  438  -0.321   0.988   1.196
   12MOL    H10  439  -0.234   1.027   1.142
   12MOL     C7  440  -0.428   0.958   1.091
   12MOL     C8  441  -0.203   1.303   1.096
   12MOL    H11  442  -0.202   1.358   1.190
   12MOL     C9  443  -0.310   1.264   1.017
   12MOL    C10  444  -0.453   1.294   1.049
   12MOL    H12  445  -0.507   1.306   0.955
   12MOL    H13  446  -0.461   1.390   1.103
   12MOL    C11  447  -0.256   1.193   0.904
   12MOL    C12  448  -0.319   1.136   0.793
   12MOL    H14  449  -0.427   1.138   0.783
   12MOL    C13  450  -0.237   1.076   0.696
   12MOL    H15  451  -0.282   1.031   0.609
   12MOL    C14  452  -0.097   1.074   0.712
   12MOL    H16  453  -0.035   1.028   0.635
   12MOL    C15  454  -0.036   1.130   0.826
   12MOL    H17  455   0.072   1.130   0.838
   12MOL    C16  456  -0.120   1.190   0.920
   13MOL     O1  457   0.856   1.054   2.991
   13MOL     O2  458   0.524   0.798   2.659
   13MOL     N1  459   0.762   0.858   2.925
   13MOL     N2  460   0.652   0.979   2.698
   13MOL     H1  461   0.601   1.029   2.625
   13MOL     N3  462   1.045   0.701   2.665
   13MOL     H2  463   1.106   0.625   2.694
   13MOL     C1  464   0.766   1.046   2.765
   13MOL     H3  465   0.738   1.151   2.780
   13MOL     C2  466   0.799   0.989   2.904
   13MOL     C3  467   0.781   0.788   3.051
   13MOL     H4  468   0.735   0.847   3.130
   13MOL     H5  469   0.887   0.774   3.070
   13MOL     C4  470   0.708   0.654   3.033
   13MOL     H6  471   0.653   0.625   3.123
   13MOL     H7  472   0.783   0.577   3.009
   13MOL     C5  473   0.616   0.674   2.912
   13MOL     H8  474   0.593   0.581   2.859
   13MOL     H9  475   0.522   0.720   2.944
   13MOL     C6  476   0.695   0.773   2.826
   13MOL    H10  477   0.772   0.717   2.772
   13MOL     C7  478   0.616   0.850   2.721
   13MOL     C8  479   1.027   0.827   2.726
   13MOL    H11  480   1.075   0.854   2.819
   13MOL     C9  481   0.940   0.900   2.646
   13MOL    C10  482   0.894   1.040   2.679
   13MOL    H12  483   0.875   1.093   2.585
   13MOL    H13  484   0.973   1.094   2.732
   13MOL    C11  485   0.906   0.818   2.534
   13MOL    C12  486   0.824   0.844   2.423
   13MOL    H14  487   0.772   0.939   2.413
   13MOL    C13  488   0.813   0.743   2.326
   13MOL    H15  489   0.752   0.759   2.239
   13MOL    C14  490   0.881   0.620   2.341
   13MOL    H16  491   0.872   0.544   2.265
   13MOL    C15  492   0.961   0.597   2.455
   13MOL    H17  493   1.015   0.503   2.468
   13MOL    C16  494   0.971   0.699   2.549
   14MOL     O1  495   0.174   0.209   2.992
   14MOL     O2  496   0.560   0.053   2.658
   14MOL     N1  497   0.390   0.231   2.924
   14MOL     N2  498   0.340   0.075   2.698
   14MOL     H1  499   0.325   0.005   2.626
   14MOL     N3  500   0.384   0.555   2.665
   14MOL     H2  501   0.421   0.645   2.694
   14MOL     C1  502   0.226   0.141   2.765
   14MOL     H3  503   0.149   0.064   2.780
   14MOL     C2  504   0.258   0.197   2.904
   14MOL     C3  505   0.442   0.282   3.051
   14MOL     H4  506   0.413   0.213   3.131
   14MOL     H5  507   0.400   0.381   3.070
   14MOL     C4  508   0.594   0.286   3.033
   14MOL     H6  509   0.646   0.253   3.123
   14MOL     H7  510   0.623   0.389   3.009
   14MOL     C5  511   0.623   0.196   2.912
   14MOL     H8  512   0.715   0.223   2.859
   14MOL     H9  513   0.629   0.092   2.943
   14MOL     C6  514   0.498   0.216   2.826
   14MOL    H10  515   0.508   0.311   2.772
   14MOL     C7  516   0.471   0.109   2.720
   14MOL     C8  517   0.284   0.476   2.726
   14MOL    H11  518   0.238   0.504   2.819
   14MOL     C9  519   0.265   0.364   2.646
   14MOL    C10  520   0.167   0.254   2.679
   14MOL    H12  521   0.130   0.214   2.585
   14MOL    H13  522   0.081   0.296   2.732
   14MOL    C11  523   0.353   0.375   2.534
   14MOL    C12  524   0.371   0.292   2.423
   14MOL    H14  525   0.315   0.200   2.413
   14MOL    C13  526   0.464   0.333   2.326
   14MOL    H15  527   0.481   0.271   2.239
   14MOL    C14  528   0.536   0.453   2.341
   14MOL    H16  529   0.607   0.483   2.264
   14MOL    C15  530   0.517   0.534   2.455
   14MOL    H17  531   0.572   0.627   2.468
   14MOL    C16  532   0.424   0.491   2.550
   15MOL     O1  533   1.244   0.046   2.992
   15MOL     O2  534   1.187   0.458   2.659
   15MOL     N1  535   1.119   0.222   2.924
   15MOL     N2  536   1.279   0.257   2.698
   15MOL     H1  537   1.347   0.278   2.625
   15MOL     N3  538   0.842   0.056   2.665
   15MOL     H2  539   0.745   0.043   2.694
   15MOL     C1  540   1.280   0.125   2.765
   15MOL     H3  541   1.384   0.096   2.780
   15MOL     C2  542   1.214   0.125   2.904
   15MOL     C3  543   1.049   0.241   3.051
   15MOL     H4  544   1.123   0.251   3.130
   15MOL     H5  545   0.984   0.156   3.071
   15MOL     C4  546   0.970   0.371   3.033
   15MOL     H6  547   0.972   0.433   3.123
   15MOL     H7  548   0.866   0.345   3.009
   15MOL     C5  549   1.033   0.441   2.912
   15MOL     H8  550   0.964   0.508   2.860
   15MOL     H9  551   1.120   0.499   2.944
   15MOL     C6  552   1.078   0.323   2.826
   15MOL    H10  553   0.991   0.284   2.772
   15MOL     C7  554   1.185   0.353   2.721
   15MOL     C8  555   0.960   0.009   2.726
   15MOL    H11  556   0.960  -0.046   2.819
   15MOL     C9  557   1.067   0.048   2.646
   15MOL    C10  558   1.211   0.017   2.679
   15MOL    H12  559   1.266   0.006   2.585
   15MOL    H13  560   1.218  -0.078   2.731
   15MOL    C11  561   1.013   0.118   2.534
   15MOL    C12  562   1.076   0.176   2.423
   15MOL    H14  563   1.184   0.173   2.413
   15MOL    C13  564   0.994   0.236   2.326
   15MOL    H15  565   1.039   0.281   2.239
   15MOL    C14  566   0.854   0.238   2.341
   15MOL    H16  567   0.792   0.284   2.265
   15MOL    C15  568   0.793   0.181   2.455
   15MOL    H17  569   0.686   0.183   2.469
   15MOL    C16  570   0.877   0.122   2.550
   16MOL     O1  571  -0.093   0.255   2.450
   16MOL     O2  572   0.234   0.511   2.116
   16MOL     N1  573  -0.006   0.454   2.381
   16MOL     N2  574   0.105   0.332   2.155
   16MOL     H1  575   0.158   0.284   2.083
   16MOL     N3  576  -0.288   0.610   2.121
   16MOL     H2  577  -0.347   0.688   2.151
   16MOL     C1  578  -0.009   0.266   2.222
   16MOL     H3  579   0.018   0.161   2.237
   16MOL     C2  580  -0.041   0.322   2.361
   16MOL     C3  581  -0.023   0.523   2.507
   16MOL     H4  582   0.022   0.464   2.587
   16MOL     H5  583  -0.130   0.538   2.527
   16MOL     C4  584   0.049   0.657   2.490
   16MOL     H6  585   0.104   0.686   2.580
   16MOL     H7  586  -0.025   0.734   2.466
   16MOL     C5  587   0.141   0.637   2.369
   16MOL     H8  588   0.164   0.730   2.317
   16MOL     H9  589   0.235   0.591   2.400
   16MOL     C6  590   0.062   0.540   2.283
   16MOL    H10  591  -0.015   0.596   2.229
   16MOL     C7  592   0.141   0.462   2.177
   16MOL     C8  593  -0.270   0.484   2.182
   16MOL    H11  594  -0.318   0.458   2.276
   16MOL     C9  595  -0.182   0.411   2.103
   16MOL    C10  596  -0.137   0.272   2.136
   16MOL    H12  597  -0.120   0.218   2.042
   16MOL    H13  598  -0.216   0.218   2.189
   16MOL    C11  599  -0.148   0.494   1.991
   16MOL    C12  600  -0.067   0.468   1.880
   16MOL    H14  601  -0.015   0.373   1.869
   16MOL    C13  602  -0.056   0.569   1.783
   16MOL    H15  603   0.005   0.553   1.695
   16MOL    C14  604  -0.124   0.691   1.798
   16MOL    H16  605  -0.115   0.768   1.722
   16MOL    C15  606  -0.204   0.715   1.912
   16MOL    H17  607  -0.257   0.809   1.925
   16MOL    C16  608  -0.213   0.613   2.006
   17MOL     O1  609   0.583   1.097   2.448
   17MOL     O2  610   0.196   1.257   2.116
   17MOL     N1  611   0.367   1.081   2.381
   17MOL     N2  612   0.417   1.236   2.155
   17MOL     H1  613   0.434   1.305   2.081
   17MOL     N3  614   0.372   0.758   2.123
   17MOL     H2  615   0.336   0.666   2.152
   17MOL     C1  616   0.532   1.171   2.222
   17MOL     H3  617   0.609   1.247   2.236
   17MOL     C2  618   0.499   1.114   2.361
   17MOL     C3  619   0.316   1.029   2.507
   17MOL     H4  620   0.344   1.098   2.587
   17MOL     H5  621   0.357   0.930   2.527
   17MOL     C4  622   0.164   1.025   2.490
   17MOL     H6  623   0.111   1.059   2.580
   17MOL     H7  624   0.134   0.923   2.466
   17MOL     C5  625   0.135   1.115   2.369
   17MOL     H8  626   0.042   1.089   2.317
   17MOL     H9  627   0.129   1.220   2.401
   17MOL     C6  628   0.259   1.096   2.283
   17MOL    H10  629   0.250   1.001   2.229
   17MOL     C7  630   0.286   1.203   2.177
   17MOL     C8  631   0.472   0.836   2.183
   17MOL    H11  632   0.520   0.808   2.276
   17MOL     C9  633   0.492   0.948   2.103
   17MOL    C10  634   0.590   1.057   2.136
   17MOL    H12  635   0.628   1.100   2.042
   17MOL    H13  636   0.676   1.016   2.189
   17MOL    C11  637   0.404   0.936   1.991
   17MOL    C12  638   0.386   1.019   1.880
   17MOL    H14  639   0.442   1.112   1.869
   17MOL    C13  640   0.293   0.979   1.783
   17MOL    H15  641   0.277   1.040   1.696
   17MOL    C14  642   0.221   0.858   1.798
   17MOL    H16  643   0.150   0.828   1.722
   17MOL    C15  644   0.240   0.777   1.912
   17MOL    H17  645   0.185   0.685   1.925
   17MOL    C16  646   0.333   0.820   2.006
   18MOL     O1  647  -0.489   1.267   2.449
   18MOL     O2  648  -0.431   0.853   2.116
   18MOL     N1  649  -0.362   1.090   2.381
   18MOL     N2  650  -0.522   1.055   2.155
   18MOL     H1  651  -0.590   1.034   2.083
   18MOL     N3  652  -0.085   1.255   2.122
   18MOL     H2  653   0.012   1.270   2.151
   18MOL     C1  654  -0.523   1.187   2.222
   18MOL     H3  655  -0.628   1.214   2.237
   18MOL     C2  656  -0.458   1.187   2.361
   18MOL     C3  657  -0.292   1.070   2.508
   18MOL     H4  658  -0.366   1.060   2.587
   18MOL     H5  659  -0.227   1.156   2.528
   18MOL     C4  660  -0.212   0.941   2.490
   18MOL     H6  661  -0.215   0.879   2.580
   18MOL     H7  662  -0.109   0.966   2.466
   18MOL     C5  663  -0.276   0.871   2.369
   18MOL     H8  664  -0.206   0.804   2.316
   18MOL     H9  665  -0.363   0.813   2.401
   18MOL     C6  666  -0.321   0.989   2.283
   18MOL    H10  667  -0.234   1.027   2.229
   18MOL     C7  668  -0.428   0.958   2.177
   18MOL     C8  669  -0.203   1.303   2.183
   18MOL    H11  670  -0.202   1.358   2.276
   18MOL     C9  671  -0.310   1.264   2.103
   18MOL    C10  672  -0.453   1.294   2.136
   18MOL    H12  673  -0.507   1.306   2.042
   18MOL    H13  674  -0.461   1.390   2.189
   18MOL    C11  675  -0.256   1.194   1.991
   18MOL    C12  676  -0.319   1.136   1.880
   18MOL    H14  677  -0.427   1.138   1.869
   18MOL    C13  678  -0.237   1.076   1.783
   18MOL    H15  679  -0.282   1.031   1.696
   18MOL    C14  680  -0.096   1.074   1.798
   18MOL    H16  681  -0.035   1.028   1.721
   18MOL    C15  682  -0.036   1.130   1.912
   18MOL    H17  683   0.072   1.130   1.925
   18MOL    C16  684  -0.120   1.190   2.006
   19MOL     O1  685   0.856   1.054   4.077
   19MOL     O2  686   0.524   0.798   3.745
   19MOL     N1  687   0.763   0.858   4.011
   19MOL     N2  688   0.652   0.979   3.785
   19MOL     H1  689   0.601   1.029   3.711
   19MOL     N3  690   1.045   0.701   3.752
   19MOL     H2  691   1.107   0.625   3.781
   19MOL     C1  692   0.766   1.046   3.851
   19MOL     H3  693   0.738   1.151   3.866
   19MOL     C2  694   0.799   0.989   3.990
   19MOL     C3  695   0.781   0.788   4.137
   19MOL     H4  696   0.735   0.847   4.217
   19MOL     H5  697   0.888   0.774   4.157
   19MOL     C4  698   0.709   0.654   4.119
   19MOL     H6  699   0.653   0.625   4.209
   19MOL     H7  700   0.783   0.577   4.096
   19MOL     C5  701   0.616   0.674   3.999
   19MOL     H8  702   0.593   0.581   3.946
   19MOL     H9  703   0.522   0.720   4.031
   19MOL     C6  704   0.695   0.773   3.913
   19MOL    H10  705   0.772   0.717   3.858
   19MOL     C7  706   0.616   0.850   3.807
   19MOL     C8  707   1.027   0.827   3.813
   19MOL    H11  708   1.075   0.854   3.906
   19MOL     C9  709   0.940   0.900   3.733
   19MOL    C10  710   0.894   1.040   3.765
   19MOL    H12  711   0.875   1.093   3.672
   19MOL    H13  712   0.973   1.094   3.818
   19MOL    C11  713   0.906   0.818   3.620
   19MOL    C12  714   0.825   0.844   3.510
   19MOL    H14  715   0.772   0.939   3.499
   19MOL    C13  716   0.813   0.743   3.413
   19MOL    H15  717   0.752   0.760   3.325
   19MOL    C14  718   0.882   0.620   3.428
   19MOL    H16  719   0.872   0.544   3.351
   19MOL    C15  720   0.961   0.597   3.542
   19MOL    H17  721   1.015   0.503   3.554
   19MOL    C16  722   0.971   0.699   3.636
   20MOL     O1  723   0.173   0.209   4.079
   20MOL     O2  724   0.560   0.053   3.745
   20MOL     N1  725   0.390   0.231   4.011
   20MOL     N2  726   0.340   0.075   3.784
   20MOL     H1  727   0.325   0.006   3.712
   20MOL     N3  728   0.385   0.554   3.751
   20MOL     H2  729   0.422   0.645   3.781
   20MOL     C1  730   0.225   0.141   3.851
   20MOL     H3  731   0.149   0.064   3.867
   20MOL     C2  732   0.258   0.197   3.990
   20MOL     C3  733   0.441   0.282   4.137
   20MOL     H4  734   0.413   0.213   4.217
   20MOL     H5  735   0.400   0.381   4.157
   20MOL     C4  736   0.594   0.286   4.120
   20MOL     H6  737   0.646   0.253   4.210
   20MOL     H7  738   0.623   0.389   4.096
   20MOL     C5  739   0.623   0.196   3.999
   20MOL     H8  740   0.715   0.223   3.946
   20MOL     H9  741   0.629   0.092   4.030
   20MOL     C6  742   0.498   0.216   3.912
   20MOL    H10  743   0.509   0.311   3.858
   20MOL     C7  744   0.471   0.109   3.807
   20MOL     C8  745   0.285   0.476   3.812
   20MOL    H11  746   0.238   0.505   3.906
   20MOL     C9  747   0.265   0.364   3.733
   20MOL    C10  748   0.167   0.254   3.765
   20MOL    H12  749   0.131   0.214   3.671
   20MOL    H13  750   0.080   0.296   3.818
   20MOL    C11  751   0.353   0.375   3.620
   20MOL    C12  752   0.371   0.292   3.509
   20MOL    H14  753   0.315   0.200   3.499
   20MOL    C13  754   0.464   0.333   3.412
   20MOL    H15  755   0.481   0.271   3.325
   20MOL    C14  756   0.536   0.453   3.428
   20MOL    H16  757   0.607   0.483   3.351
   20MOL    C15  758   0.517   0.534   3.541
   20MOL    H17  759   0.572   0.627   3.554
   20MOL    C16  760   0.425   0.491   3.636
   21MOL     O1  761   1.244   0.046   4.078
   21MOL     O2  762   1.187   0.458   3.745
   21MOL     N1  763   1.119   0.222   4.011
   21MOL     N2  764   1.279   0.257   3.785
   21MOL     H1  765   1.347   0.278   3.712
   21MOL     N3  766   0.842   0.056   3.752
   21MOL     H2  767   0.745   0.043   3.781
   21MOL     C1  768   1.280   0.125   3.851
   21MOL     H3  769   1.384   0.096   3.867
   21MOL     C2  770   1.214   0.125   3.990
   21MOL     C3  771   1.049   0.241   4.137
   21MOL     H4  772   1.123   0.251   4.217
   21MOL     H5  773   0.984   0.156   4.157
   21MOL     C4  774   0.970   0.371   4.119
   21MOL     H6  775   0.972   0.433   4.210
   21MOL     H7  776   0.866   0.345   4.096
   21MOL     C5  777   1.033   0.441   3.999
   21MOL     H8  778   0.964   0.508   3.947
   21MOL     H9  779   1.120   0.499   4.031
   21MOL     C6  780   1.078   0.323   3.912
   21MOL    H10  781   0.991   0.284   3.858
   21MOL     C7  782   1.185   0.353   3.807
   21MOL     C8  783   0.960   0.009   3.812
   21MOL    H11  784   0.960  -0.047   3.905
   21MOL     C9  785   1.067   0.048   3.733
   21MOL    C10  786   1.211   0.017   3.765
   21MOL    H12  787   1.266   0.006   3.672
   21MOL    H13  788   1.218  -0.078   3.818
   21MOL    C11  789   1.013   0.119   3.620
   21MOL    C12  790   1.076   0.176   3.509
   21MOL    H14  791   1.184   0.173   3.499
   21MOL    C13  792   0.994   0.236   3.412
   21MOL    H15  793   1.039   0.281   3.325
   21MOL    C14  794   0.854   0.238   3.428
   21MOL    H16  795   0.792   0.284   3.351
   21MOL    C15  796   0.793   0.181   3.541
   21MOL    H17  797   0.686   0.183   3.555
   21MOL    C16  798   0.877   0.122   3.636
   22MOL     O1  799  -0.092   0.255   3.536
   22MOL     O2  800   0.234   0.511   3.202
   22MOL     N1  801  -0.006   0.454   3.467
   22MOL     N2  802   0.105   0.332   3.241
   22MOL     H1  803   0.158   0.284   3.169
   22MOL     N3  804  -0.288   0.610   3.208
   22MOL     H2  805  -0.347   0.688   3.238
   22MOL     C1  806  -0.009   0.266   3.308
   22MOL     H3  807   0.018   0.161   3.323
   22MOL     C2  808  -0.041   0.322   3.447
   22MOL     C3  809  -0.023   0.523   3.594
   22MOL     H4  810   0.022   0.464   3.674
   22MOL     H5  811  -0.130   0.538   3.614
   22MOL     C4  812   0.049   0.657   3.577
   22MOL     H6  813   0.104   0.686   3.667
   22MOL     H7  814  -0.025   0.734   3.553
   22MOL     C5  815   0.141   0.637   3.456
   22MOL     H8  816   0.164   0.731   3.403
   22MOL     H9  817   0.235   0.591   3.487
   22MOL     C6  818   0.062   0.540   3.369
   22MOL    H10  819  -0.015   0.596   3.315
   22MOL     C7  820   0.141   0.462   3.263
   22MOL     C8  821  -0.270   0.485   3.269
   22MOL    H11  822  -0.318   0.458   3.363
   22MOL     C9  823  -0.183   0.411   3.190
   22MOL    C10  824  -0.137   0.272   3.222
   22MOL    H12  825  -0.120   0.219   3.129
   22MOL    H13  826  -0.216   0.218   3.275
   22MOL    C11  827  -0.148   0.494   3.077
   22MOL    C12  828  -0.067   0.468   2.966
   22MOL    H14  829  -0.016   0.373   2.956
   22MOL    C13  830  -0.056   0.569   2.869
   22MOL    H15  831   0.005   0.553   2.782
   22MOL    C14  832  -0.124   0.692   2.885
   22MOL    H16  833  -0.115   0.768   2.808
   22MOL    C15  834  -0.204   0.715   2.998
   22MOL    H17  835  -0.257   0.809   3.012
   22MOL    C16  836  -0.213   0.613   3.093
   23MOL     O1  837   0.583   1.097   3.534
   23MOL     O2  838   0.196   1.257   3.203
   23MOL     N1  839   0.367   1.081   3.468
   23MOL     N2  840   0.417   1.236   3.241
   23MOL     H1  841   0.434   1.304   3.167
   23MOL     N3  842   0.372   0.758   3.209
   23MOL     H2  843   0.336   0.666   3.238
   23MOL     C1  844   0.532   1.171   3.308
   23MOL     H3  845   0.609   1.247   3.323
   23MOL     C2  846   0.499   1.114   3.447
   23MOL     C3  847   0.316   1.030   3.594
   23MOL     H4  848   0.344   1.098   3.674
   23MOL     H5  849   0.357   0.930   3.614
   23MOL     C4  850   0.164   1.025   3.576
   23MOL     H6  851   0.111   1.059   3.667
   23MOL     H7  852   0.134   0.923   3.552
   23MOL     C5  853   0.135   1.115   3.456
   23MOL     H8  854   0.042   1.089   3.404
   23MOL     H9  855   0.129   1.220   3.488
   23MOL     C6  856   0.259   1.096   3.369
   23MOL    H10  857   0.250   1.001   3.315
   23MOL     C7  858   0.286   1.203   3.264
   23MOL     C8  859   0.472   0.836   3.269
   23MOL    H11  860   0.520   0.808   3.363
   23MOL     C9  861   0.492   0.948   3.190
   23MOL    C10  862   0.590   1.057   3.222
   23MOL    H12  863   0.628   1.100   3.129
   23MOL    H13  864   0.676   1.016   3.275
   23MOL    C11  865   0.404   0.936   3.077
   23MOL    C12  866   0.386   1.020   2.966
   23MOL    H14  867   0.442   1.112   2.956
   23MOL    C13  868   0.293   0.979   2.870
   23MOL    H15  869   0.277   1.040   2.782
   23MOL    C14  870   0.221   0.858   2.885
   23MOL    H16  871   0.150   0.828   2.808
   23MOL    C15  872   0.240   0.777   2.998
   23MOL    H17  873   0.185   0.685   3.011
   23MOL    C16  874   0.333   0.820   3.093
   24MOL     O1  875  -0.489   1.267   3.535
   24MOL     O2  876  -0.431   0.853   3.202
   24MOL     N1  877  -0.362   1.090   3.468
   24MOL     N2  878  -0.522   1.055   3.241
   24MOL     H1  879  -0.590   1.034   3.169
   24MOL     N3  880  -0.085   1.255   3.209
   24MOL     H2  881   0.013   1.270   3.237
   24MOL     C1  882  -0.523   1.187   3.308
   24MOL     H3  883  -0.628   1.214   3.323
   24MOL     C2  884  -0.458   1.187   3.448
   24MOL     C3  885  -0.292   1.070   3.594
   24MOL     H4  886  -0.366   1.060   3.674
   24MOL     H5  887  -0.227   1.156   3.614
   24MOL     C4  888  -0.212   0.941   3.576
   24MOL     H6  889  -0.215   0.879   3.666
   24MOL     H7  890  -0.109   0.966   3.552
   24MOL     C5  891  -0.276   0.871   3.456
   24MOL     H8  892  -0.206   0.804   3.403
   24MOL     H9  893  -0.363   0.813   3.487
   24MOL     C6  894  -0.321   0.989   3.369
   24MOL    H10  895  -0.234   1.027   3.315
   24MOL     C7  896  -0.428   0.958   3.264
   24MOL     C8  897  -0.203   1.303   3.269
   24MOL    H11  898  -0.202   1.357   3.363
   24MOL     C9  899  -0.310   1.264   3.190
   24MOL    C10  900  -0.453   1.294   3.222
   24MOL    H12  901  -0.507   1.306   3.128
   24MOL    H13  902  -0.460   1.390   3.275
   24MOL    C11  903  -0.256   1.193   3.077
   24MOL    C12  904  -0.319   1.136   2.966
   24MOL    H14  905  -0.427   1.138   2.956
   24MOL    C13  906  -0.237   1.076   2.869
   24MOL    H15  907  -0.282   1.031   2.782
   24MOL    C14  908  -0.097   1.074   2.885
   24MOL    H16  909  -0.035   1.028   2.808
   24MOL    C15  910  -0.036   1.130   2.998
   24MOL    H17  911   0.072   1.130   3.011
   24MOL    C16  912  -0.120   1.190   3.093
   25MOL     O1  913   0.856   1.054   5.164
   25MOL     O2  914   0.524   0.798   4.832
   25MOL     N1  915   0.762   0.858   5.097
   25MOL     N2  916   0.652   0.979   4.871
   25MOL     H1  917   0.601   1.029   4.798
   25MOL     N3  918   1.045   0.701   4.838
   25MOL     H2  919   1.106   0.625   4.867
   25MOL     C1  920   0.766   1.046   4.938
   25MOL     H3  921   0.738   1.151   4.953
   25MOL     C2  922   0.799   0.989   5.077
   25MOL     C3  923   0.781   0.788   5.224
   25MOL     H4  924   0.735   0.847   5.303
   25MOL     H5  925   0.888   0.774   5.244
   25MOL     C4  926   0.709   0.654   5.206
   25MOL     H6  927   0.653   0.625   5.296
   25MOL     H7  928   0.783   0.577   5.182
   25MOL     C5  929   0.616   0.674   5.085
   25MOL     H8  930   0.593   0.581   5.032
   25MOL     H9  931   0.522   0.720   5.117
   25MOL     C6  932   0.695   0.773   4.999
   25MOL    H10  933   0.772   0.717   4.945
   25MOL     C7  934   0.616   0.850   4.894
   25MOL     C8  935   1.027   0.827   4.899
   25MOL    H11  936   1.075   0.854   4.992
   25MOL     C9  937   0.940   0.900   4.819
   25MOL    C10  938   0.894   1.040   4.852
   25MOL    H12  939   0.875   1.093   4.758
   25MOL    H13  940   0.973   1.094   4.905
   25MOL    C11  941   0.906   0.818   4.707
   25MOL    C12  942   0.825   0.844   4.596
   25MOL    H14  943   0.772   0.939   4.585
   25MOL    C13  944   0.813   0.743   4.499
   25MOL    H15  945   0.752   0.759   4.412
   25MOL    C14  946   0.882   0.620   4.514
   25MOL    H16  947   0.872   0.544   4.438
   25MOL    C15  948   0.961   0.597   4.628
   25MOL    H17  949   1.015   0.503   4.641
   25MOL    C16  950   0.971   0.699   4.722
   26MOL     O1  951   0.174   0.209   5.165
   26MOL     O2  952   0.560   0.053   4.831
   26MOL     N1  953   0.390   0.231   5.097
   26MOL     N2  954   0.340   0.075   4.871
   26MOL     H1  955   0.325   0.005   4.798
   26MOL     N3  956   0.384   0.555   4.838
   26MOL     H2  957   0.421   0.645   4.867
   26MOL     C1  958   0.226   0.141   4.938
   26MOL     H3  959   0.149   0.064   4.953
   26MOL     C2  960   0.258   0.197   5.077
   26MOL     C3  961   0.442   0.282   5.223
   26MOL     H4  962   0.413   0.213   5.303
   26MOL     H5  963   0.400   0.381   5.243
   26MOL     C4  964   0.594   0.286   5.206
   26MOL     H6  965   0.646   0.253   5.296
   26MOL     H7  966   0.623   0.389   5.182
   26MOL     C5  967   0.623   0.196   5.085
   26MOL     H8  968   0.715   0.223   5.032
   26MOL     H9  969   0.629   0.091   5.116
   26MOL     C6  970   0.498   0.216   4.999
   26MOL    H10  971   0.509   0.311   4.945
   26MOL     C7  972   0.471   0.109   4.893
   26MOL     C8  973   0.285   0.476   4.899
   26MOL    H11  974   0.238   0.505   4.992
   26MOL     C9  975   0.265   0.364   4.819
   26MOL    C10  976   0.167   0.254   4.852
   26MOL    H12  977   0.130   0.214   4.758
   26MOL    H13  978   0.081   0.296   4.905
   26MOL    C11  979   0.353   0.375   4.707
   26MOL    C12  980   0.371   0.292   4.596
   26MOL    H14  981   0.315   0.200   4.585
   26MOL    C13  982   0.464   0.333   4.499
   26MOL    H15  983   0.481   0.271   4.412
   26MOL    C14  984   0.536   0.453   4.514
   26MOL    H16  985   0.607   0.483   4.437
   26MOL    C15  986   0.517   0.534   4.628
   26MOL    H17  987   0.572   0.627   4.641
   26MOL    C16  988   0.424   0.491   4.722
   27MOL     O1  989   1.244   0.046   5.165
   27MOL     O2  990   1.187   0.458   4.832
   27MOL     N1  991   1.119   0.222   5.097
   27MOL     N2  992   1.279   0.257   4.871
   27MOL     H1  993   1.347   0.278   4.798
   27MOL     N3  994   0.842   0.056   4.838
   27MOL     H2  995   0.745   0.043   4.867
   27MOL     C1  996   1.280   0.125   4.937
   27MOL     H3  997   1.384   0.097   4.953
   27MOL     C2  998   1.214   0.125   5.076
   27MOL     C3  999   1.049   0.241   5.223
   27MOL     H4 1000   1.123   0.251   5.303
   27MOL     H5 1001   0.984   0.156   5.243
   27MOL     C4 1002   0.970   0.371   5.206
   27MOL     H6 1003   0.972   0.433   5.296
   27MOL     H7 1004   0.866   0.345   5.182
   27MOL     C5 1005   1.033   0.441   5.085
   27MOL     H8 1006   0.964   0.508   5.033
   27MOL     H9 1007   1.121   0.499   5.117
   27MOL     C6 1008   1.078   0.323   4.999
   27MOL    H10 1009   0.991   0.284   4.945
   27MOL     C7 1010   1.185   0.353   4.893
   27MOL     C8 1011   0.960   0.009   4.898
   27MOL    H11 1012   0.959  -0.047   4.991
   27MOL     C9 1013   1.067   0.048   4.819
   27MOL    C10 1014   1.211   0.017   4.851
   27MOL    H12 1015   1.266   0.005   4.758
   27MOL    H13 1016   1.218  -0.078   4.904
   27MOL    C11 1017   1.013   0.118   4.706
   27MOL    C12 1018   1.076   0.176   4.596
   27MOL    H14 1019   1.184   0.173   4.585
   27MOL    C13 1020   0.994   0.236   4.499
   27MOL    H15 1021   1.039   0.281   4.411
   27MOL    C14 1022   0.854   0.238   4.514
   27MOL    H16 1023   0.792   0.284   4.438
   27MOL    C15 1024   0.793   0.181   4.628
   27MOL    H17 1025   0.686   0.183   4.641
   27MOL    C16 1026   0.877   0.122   4.722
   28MOL     O1 1027  -0.093   0.255   4.623
   28MOL     O2 1028   0.234   0.512   4.288
   28MOL     N1 1029  -0.006   0.454   4.554
   28MOL     N2 1030   0.105   0.332   4.328
   28MOL     H1 1031   0.158   0.284   4.256
   28MOL     N3 1032  -0.288   0.610   4.294
   28MOL     H2 1033  -0.347   0.688   4.324
   28MOL     C1 1034  -0.009   0.266   4.395
   28MOL     H3 1035   0.018   0.161   4.410
   28MOL     C2 1036  -0.041   0.322   4.534
   28MOL     C3 1037  -0.023   0.523   4.680
   28MOL     H4 1038   0.022   0.464   4.760
   28MOL     H5 1039  -0.130   0.538   4.700
   28MOL     C4 1040   0.049   0.657   4.663
   28MOL     H6 1041   0.104   0.686   4.753
   28MOL     H7 1042  -0.025   0.734   4.639
   28MOL     C5 1043   0.141   0.637   4.542
   28MOL     H8 1044   0.164   0.731   4.490
   28MOL     H9 1045   0.235   0.591   4.573
   28MOL     C6 1046   0.062   0.540   4.456
   28MOL    H10 1047  -0.015   0.596   4.402
   28MOL     C7 1048   0.141   0.462   4.350
   28MOL     C8 1049  -0.270   0.485   4.355
   28MOL    H11 1050  -0.318   0.458   4.449
   28MOL     C9 1051  -0.182   0.411   4.276
   28MOL    C10 1052  -0.137   0.272   4.309
   28MOL    H12 1053  -0.120   0.218   4.215
   28MOL    H13 1054  -0.216   0.218   4.362
   28MOL    C11 1055  -0.148   0.494   4.164
   28MOL    C12 1056  -0.067   0.468   4.053
   28MOL    H14 1057  -0.015   0.373   4.042
   28MOL    C13 1058  -0.056   0.569   3.956
   28MOL    H15 1059   0.005   0.552   3.868
   28MOL    C14 1060  -0.124   0.691   3.971
   28MOL    H16 1061  -0.115   0.768   3.894
   28MOL    C15 1062  -0.204   0.715   4.084
   28MOL    H17 1063  -0.257   0.809   4.098
   28MOL    C16 1064  -0.213   0.613   4.179
   29MOL     O1 1065   0.583   1.097   4.621
   29MOL     O2 1066   0.196   1.257   4.289
   29MOL     N1 1067   0.367   1.081   4.554
   29MOL     N2 1068   0.417   1.237   4.328
   29MOL     H1 1069   0.434   1.305   4.254
   29MOL     N3 1070   0.372   0.758   4.295
   29MOL     H2 1071   0.336   0.666   4.324
   29MOL     C1 1072   0.532   1.171   4.394
   29MOL     H3 1073   0.609   1.247   4.409
   29MOL     C2 1074   0.499   1.114   4.533
   29MOL     C3 1075   0.316   1.029   4.680
   29MOL     H4 1076   0.344   1.098   4.760
   29MOL     H5 1077   0.357   0.930   4.700
   29MOL     C4 1078   0.164   1.025   4.663
   29MOL     H6 1079   0.112   1.059   4.753
   29MOL     H7 1080   0.134   0.923   4.639
   29MOL     C5 1081   0.135   1.115   4.542
   29MOL     H8 1082   0.042   1.089   4.490
   29MOL     H9 1083   0.129   1.220   4.574
   29MOL     C6 1084   0.259   1.096   4.456
   29MOL    H10 1085   0.250   1.001   4.402
   29MOL     C7 1086   0.286   1.203   4.350
   29MOL     C8 1087   0.472   0.836   4.356
   29MOL    H11 1088   0.520   0.808   4.449
   29MOL     C9 1089   0.492   0.948   4.276
   29MOL    C10 1090   0.590   1.057   4.308
   29MOL    H12 1091   0.628   1.100   4.215
   29MOL    H13 1092   0.677   1.016   4.361
   29MOL    C11 1093   0.404   0.936   4.163
   29MOL    C12 1094   0.386   1.020   4.053
   29MOL    H14 1095   0.442   1.112   4.042
   29MOL    C13 1096   0.293   0.979   3.956
   29MOL    H15 1097   0.277   1.040   3.868
   29MOL    C14 1098   0.221   0.858   3.971
   29MOL    H16 1099   0.150   0.828   3.894
   29MOL    C15 1100   0.240   0.777   4.085
   29MOL    H17 1101   0.185   0.685   4.098
   29MOL    C16 1102   0.333   0.820   4.179
   30MOL     O1 1103  -0.489   1.267   4.622
   30MOL     O2 1104  -0.431   0.853   4.289
   30MOL     N1 1105  -0.362   1.090   4.554
   30MOL     N2 1106  -0.522   1.055   4.328
   30MOL     H1 1107  -0.591   1.034   4.255
   30MOL     N3 1108  -0.085   1.255   4.295
   30MOL     H2 1109   0.013   1.270   4.323
   30MOL     C1 1110  -0.523   1.186   4.395
   30MOL     H3 1111  -0.628   1.214   4.410
   30MOL     C2 1112  -0.458   1.187   4.534
   30MOL     C3 1113  -0.292   1.070   4.680
   30MOL     H4 1114  -0.366   1.060   4.760
   30MOL     H5 1115  -0.227   1.156   4.701
   30MOL     C4 1116  -0.212   0.941   4.663
   30MOL     H6 1117  -0.215   0.879   4.753
   30MOL     H7 1118  -0.109   0.966   4.639
   30MOL     C5 1119  -0.276   0.871   4.542
   30MOL     H8 1120  -0.206   0.804   4.489
   30MOL     H9 1121  -0.363   0.812   4.574
   30MOL     C6 1122  -0.321   0.988   4.456
   30MOL    H10 1123  -0.234   1.027   4.401
   30MOL     C7 1124  -0.428   0.958   4.350
   30MOL     C8 1125  -0.203   1.303   4.355
   30MOL    H11 1126  -0.202   1.358   4.449
   30MOL     C9 1127  -0.310   1.264   4.276
   30MOL    C10 1128  -0.453   1.294   4.309
   30MOL    H12 1129  -0.507   1.306   4.215
   30MOL    H13 1130  -0.461   1.390   4.362
   30MOL    C11 1131  -0.256   1.193   4.163
   30MOL    C12 1132  -0.319   1.136   4.052
   30MOL    H14 1133  -0.427   1.138   4.042
   30MOL    C13 1134  -0.237   1.076   3.955
   30MOL    H15 1135  -0.282   1.031   3.868
   30MOL    C14 1136  -0.097   1.074   3.971
   30MOL    H16 1137  -0.035   1.028   3.894
   30MOL    C15 1138  -0.036   1.130   4.085
   30MOL    H17 1139   0.072   1.130   4.097
   30MOL    C16 1140  -0.120   1.189   4.179
   31MOL     O1 1141   0.856   1.054   6.250
   31MOL     O2 1142   0.524   0.798   5.918
   31MOL     N1 1143   0.762   0.859   6.184
   31MOL     N2 1144   0.652   0.979   5.957
   31MOL     H1 1145   0.601   1.029   5.884
   31MOL     N3 1146   1.045   0.701   5.925
   31MOL     H2 1147   1.107   0.625   5.954
   31MOL     C1 1148   0.766   1.046   6.024
   31MOL     H3 1149   0.738   1.151   6.039
   31MOL     C2 1150   0.799   0.989   6.163
   31MOL     C3 1151   0.781   0.788   6.310
   31MOL     H4 1152   0.735   0.847   6.390
   31MOL     H5 1153   0.888   0.774   6.330
   31MOL     C4 1154   0.709   0.654   6.292
   31MOL     H6 1155   0.653   0.625   6.382
   31MOL     H7 1156   0.783   0.577   6.269
   31MOL     C5 1157   0.616   0.674   6.172
   31MOL     H8 1158   0.593   0.581   6.119
   31MOL     H9 1159   0.522   0.720   6.204
   31MOL     C6 1160   0.695   0.773   6.086
   31MOL    H10 1161   0.772   0.717   6.031
   31MOL     C7 1162   0.616   0.850   5.980
   31MOL     C8 1163   1.027   0.827   5.985
   31MOL    H11 1164   1.075   0.854   6.079
   31MOL     C9 1165   0.940   0.900   5.906
   31MOL    C10 1166   0.894   1.040   5.938
   31MOL    H12 1167   0.875   1.093   5.845
   31MOL    H13 1168   0.973   1.094   5.991
   31MOL    C11 1169   0.906   0.818   5.793
   31MOL    C12 1170   0.825   0.844   5.682
   31MOL    H14 1171   0.772   0.939   5.672
   31MOL    C13 1172   0.813   0.743   5.586
   31MOL    H15 1173   0.752   0.760   5.498
   31MOL    C14 1174   0.882   0.620   5.601
   31MOL    H16 1175   0.872   0.544   5.524
   31MOL    C15 1176   0.961   0.596   5.714
   31MOL    H17 1177   1.015   0.503   5.727
   31MOL    C16 1178   0.971   0.699   5.809
   32MOL     O1 1179   0.174   0.209   6.251
   32MOL     O2 1180   0.560   0.053   5.918
   32MOL     N1 1181   0.390   0.231   6.184
   32MOL     N2 1182   0.340   0.075   5.957
   32MOL     H1 1183   0.325   0.006   5.885
   32MOL     N3 1184   0.385   0.555   5.924
   32MOL     H2 1185   0.421   0.645   5.953
   32MOL     C1 1186   0.226   0.141   6.024
   32MOL     H3 1187   0.149   0.064   6.039
   32MOL     C2 1188   0.258   0.197   6.163
   32MOL     C3 1189   0.442   0.282   6.310
   32MOL     H4 1190   0.413   0.213   6.390
   32MOL     H5 1191   0.400   0.381   6.330
   32MOL     C4 1192   0.594   0.286   6.293
   32MOL     H6 1193   0.646   0.253   6.383
   32MOL     H7 1194   0.623   0.389   6.269
   32MOL     C5 1195   0.623   0.196   6.172
   32MOL     H8 1196   0.715   0.223   6.119
   32MOL     H9 1197   0.629   0.091   6.203
   32MOL     C6 1198   0.498   0.216   6.085
   32MOL    H10 1199   0.509   0.311   6.031
   32MOL     C7 1200   0.471   0.109   5.979
   32MOL     C8 1201   0.285   0.476   5.985
   32MOL    H11 1202   0.238   0.504   6.079
   32MOL     C9 1203   0.265   0.364   5.906
   32MOL    C10 1204   0.167   0.254   5.938
   32MOL    H12 1205   0.131   0.214   5.844
   32MOL    H13 1206   0.081   0.296   5.991
   32MOL    C11 1207   0.353   0.375   5.793
   32MOL    C12 1208   0.371   0.292   5.682
   32MOL    H14 1209   0.315   0.200   5.672
   32MOL    C13 1210   0.464   0.333   5.585
   32MOL    H15 1211   0.481   0.271   5.498
   32MOL    C14 1212   0.537   0.453   5.600
   32MOL    H16 1213   0.607   0.483   5.524
   32MOL    C15 1214   0.517   0.534   5.714
   32MOL    H17 1215   0.572   0.627   5.727
   32MOL    C16 1216   0.425   0.491   5.809
   33MOL     O1 1217   1.244   0.046   6.251
   33MOL     O2 1218   1.187   0.458   5.918
   33MOL     N1 1219   1.119   0.222   6.183
   33MOL     N2 1220   1.279   0.257   5.957
   33MOL     H1 1221   1.347   0.278   5.885
   33MOL     N3 1222   0.842   0.056   5.925
   33MOL     H2 1223   0.745   0.043   5.954
   33MOL     C1 1224   1.280   0.125   6.024
   33MOL     H3 1225   1.384   0.096   6.039
   33MOL     C2 1226   1.214   0.125   6.163
   33MOL     C3 1227   1.049   0.241   6.310
   33MOL     H4 1228   1.123   0.251   6.389
   33MOL     H5 1229   0.984   0.156   6.330
   33MOL     C4 1230   0.970   0.371   6.292
   33MOL     H6 1231   0.972   0.433   6.382
   33MOL     H7 1232   0.866   0.345   6.269
   33MOL     C5 1233   1.033   0.441   6.172
   33MOL     H8 1234   0.964   0.508   6.119
   33MOL     H9 1235   1.120   0.499   6.203
   33MOL     C6 1236   1.078   0.323   6.085
   33MOL    H10 1237   0.991   0.284   6.031
   33MOL     C7 1238   1.185   0.353   5.980
   33MOL     C8 1239   0.960   0.009   5.985
   33MOL    H11 1240   0.960  -0.047   6.078
   33MOL     C9 1241   1.067   0.048   5.905
   33MOL    C10 1242   1.211   0.017   5.938
   33MOL    H12 1243   1.266   0.006   5.844
   33MOL    H13 1244   1.218  -0.078   5.991
   33MOL    C11 1245   1.013   0.119   5.793
   33MOL    C12 1246   1.076   0.176   5.682
   33MOL    H14 1247   1.184   0.173   5.672
   33MOL    C13 1248   0.994   0.236   5.585
   33MOL    H15 1249   1.039   0.281   5.498
   33MOL    C14 1250   0.853   0.238   5.601
   33MOL    H16 1251   0.792   0.284   5.524
   33MOL    C15 1252   0.793   0.181   5.714
   33MOL    H17 1253   0.685   0.182   5.728
   33MOL    C16 1254   0.877   0.122   5.809
   34MOL     O1 1255  -0.092   0.255   5.709
   34MOL     O2 1256   0.234   0.511   5.375
   34MOL     N1 1257  -0.006   0.454   5.640
   34MOL     N2 1258   0.105   0.332   5.414
   34MOL     H1 1259   0.158   0.284   5.342
   34MOL     N3 1260  -0.288   0.610   5.381
   34MOL     H2 1261  -0.347   0.688   5.410
   34MOL     C1 1262  -0.009   0.266   5.481
   34MOL     H3 1263   0.018   0.161   5.496
   34MOL     C2 1264  -0.041   0.322   5.620
   34MOL     C3 1265  -0.023   0.523   5.767
   34MOL     H4 1266   0.022   0.464   5.846
   34MOL     H5 1267  -0.130   0.538   5.787
   34MOL     C4 1268   0.049   0.657   5.749
   34MOL     H6 1269   0.104   0.686   5.839
   34MOL     H7 1270  -0.025   0.734   5.725
   34MOL     C5 1271   0.141   0.637   5.628
   34MOL     H8 1272   0.164   0.731   5.576
   34MOL     H9 1273   0.235   0.591   5.660
   34MOL     C6 1274   0.062   0.540   5.542
   34MOL    H10 1275  -0.015   0.596   5.488
   34MOL     C7 1276   0.141   0.462   5.436
   34MOL     C8 1277  -0.270   0.484   5.441
   34MOL    H11 1278  -0.318   0.458   5.535
   34MOL     C9 1279  -0.183   0.411   5.362
   34MOL    C10 1280  -0.137   0.272   5.395
   34MOL    H12 1281  -0.120   0.218   5.302
   34MOL    H13 1282  -0.216   0.218   5.448
   34MOL    C11 1283  -0.148   0.494   5.250
   34MOL    C12 1284  -0.067   0.468   5.139
   34MOL    H14 1285  -0.015   0.373   5.129
   34MOL    C13 1286  -0.056   0.569   5.042
   34MOL    H15 1287   0.005   0.553   4.955
   34MOL    C14 1288  -0.124   0.691   5.057
   34MOL    H16 1289  -0.115   0.768   4.981
   34MOL    C15 1290  -0.204   0.715   5.171
   34MOL    H17 1291  -0.257   0.809   5.184
   34MOL    C16 1292  -0.213   0.613   5.266
   35MOL     O1 1293   0.583   1.097   5.707
   35MOL     O2 1294   0.196   1.257   5.375
   35MOL     N1 1295   0.367   1.081   5.641
   35MOL     N2 1296   0.417   1.236   5.414
   35MOL     H1 1297   0.434   1.304   5.340
   35MOL     N3 1298   0.372   0.758   5.382
   35MOL     H2 1299   0.336   0.666   5.411
   35MOL     C1 1300   0.532   1.171   5.481
   35MOL     H3 1301   0.609   1.247   5.496
   35MOL     C2 1302   0.499   1.114   5.620
   35MOL     C3 1303   0.316   1.030   5.767
   35MOL     H4 1304   0.344   1.098   5.847
   35MOL     H5 1305   0.357   0.930   5.786
   35MOL     C4 1306   0.164   1.025   5.749
   35MOL     H6 1307   0.112   1.059   5.839
   35MOL     H7 1308   0.134   0.923   5.726
   35MOL     C5 1309   0.135   1.115   5.628
   35MOL     H8 1310   0.042   1.089   5.576
   35MOL     H9 1311   0.129   1.220   5.660
   35MOL     C6 1312   0.259   1.096   5.542
   35MOL    H10 1313   0.250   1.001   5.488
   35MOL     C7 1314   0.286   1.203   5.437
   35MOL     C8 1315   0.472   0.836   5.442
   35MOL    H11 1316   0.520   0.808   5.535
   35MOL     C9 1317   0.492   0.948   5.362
   35MOL    C10 1318   0.590   1.057   5.395
   35MOL    H12 1319   0.628   1.100   5.302
   35MOL    H13 1320   0.676   1.016   5.448
   35MOL    C11 1321   0.404   0.936   5.250
   35MOL    C12 1322   0.386   1.020   5.139
   35MOL    H14 1323   0.442   1.112   5.129
   35MOL    C13 1324   0.293   0.979   5.042
   35MOL    H15 1325   0.277   1.040   4.955
   35MOL    C14 1326   0.221   0.858   5.057
   35MOL    H16 1327   0.150   0.828   4.981
   35MOL    C15 1328   0.240   0.777   5.171
   35MOL    H17 1329   0.185   0.685   5.184
   35MOL    C16 1330   0.333   0.820   5.266
   36MOL     O1 1331  -0.489   1.267   5.708
   36MOL     O2 1332  -0.431   0.853   5.375
   36MOL     N1 1333  -0.362   1.090   5.641
   36MOL     N2 1334  -0.522   1.055   5.414
   36MOL     H1 1335  -0.590   1.034   5.342
   36MOL     N3 1336  -0.085   1.255   5.381
   36MOL     H2 1337   0.012   1.270   5.410
   36MOL     C1 1338  -0.523   1.187   5.481
   36MOL     H3 1339  -0.628   1.214   5.496
   36MOL     C2 1340  -0.458   1.187   5.620
   36MOL     C3 1341  -0.292   1.070   5.767
   36MOL     H4 1342  -0.366   1.060   5.846
   36MOL     H5 1343  -0.227   1.156   5.787
   36MOL     C4 1344  -0.212   0.941   5.749
   36MOL     H6 1345  -0.216   0.879   5.839
   36MOL     H7 1346  -0.109   0.966   5.726
   36MOL     C5 1347  -0.276   0.871   5.628
   36MOL     H8 1348  -0.206   0.804   5.576
   36MOL     H9 1349  -0.363   0.813   5.660
   36MOL     C6 1350  -0.321   0.989   5.542
   36MOL    H10 1351  -0.234   1.027   5.488
   36MOL     C7 1352  -0.428   0.958   5.437
   36MOL     C8 1353  -0.203   1.303   5.442
   36MOL    H11 1354  -0.202   1.358   5.535
   36MOL     C9 1355  -0.310   1.264   5.363
   36MOL    C10 1356  -0.453   1.294   5.395
   36MOL    H12 1357  -0.507   1.306   5.301
   36MOL    H13 1358  -0.461   1.390   5.448
   36MOL    C11 1359  -0.256   1.193   5.250
   36MOL    C12 1360  -0.319   1.136   5.139
   36MOL    H14 1361  -0.427   1.138   5.129
   36MOL    C13 1362  -0.237   1.076   5.042
   36MOL    H15 1363  -0.282   1.031   4.955
   36MOL    C14 1364  -0.097   1.074   5.057
   36MOL    H16 1365  -0.035   1.028   4.980
   36MOL    C15 1366  -0.036   1.131   5.171
   36MOL    H17 1367   0.072   1.130   5.184
   36MOL    C16 1368  -0.120   1.190   5.266
   37MOL     O1 1369   0.099   2.366   0.818
   37MOL     O2 1370  -0.233   2.110   0.486
   37MOL     N1 1371   0.005   2.170   0.752
   37MOL     N2 1372  -0.105   2.291   0.525
   37MOL     H1 1373  -0.156   2.340   0.452
   37MOL     N3 1374   0.287   2.012   0.493
   37MOL     H2 1375   0.349   1.936   0.522
   37MOL     C1 1376   0.009   2.358   0.592
   37MOL     H3 1377  -0.019   2.462   0.607
   37MOL     C2 1378   0.042   2.301   0.731
   37MOL     C3 1379   0.024   2.100   0.878
   37MOL     H4 1380  -0.022   2.159   0.958
   37MOL     H5 1381   0.131   2.086   0.898
   37MOL     C4 1382  -0.049   1.966   0.860
   37MOL     H6 1383  -0.104   1.937   0.951
   37MOL     H7 1384   0.025   1.889   0.836
   37MOL     C5 1385  -0.141   1.986   0.740
   37MOL     H8 1386  -0.164   1.892   0.687
   37MOL     H9 1387  -0.235   2.032   0.772
   37MOL     C6 1388  -0.062   2.084   0.654
   37MOL    H10 1389   0.015   2.028   0.600
   37MOL     C7 1390  -0.141   2.161   0.548
   37MOL     C8 1391   0.270   2.138   0.553
   37MOL    H11 1392   0.317   2.166   0.647
   37MOL     C9 1393   0.183   2.212   0.473
   37MOL    C10 1394   0.137   2.351   0.506
   37MOL    H12 1395   0.118   2.404   0.413
   37MOL    H13 1396   0.216   2.405   0.559
   37MOL    C11 1397   0.149   2.130   0.361
   37MOL    C12 1398   0.067   2.156   0.250
   37MOL    H14 1399   0.015   2.250   0.240
   37MOL    C13 1400   0.056   2.054   0.153
   37MOL    H15 1401  -0.005   2.071   0.066
   37MOL    C14 1402   0.124   1.932   0.169
   37MOL    H16 1403   0.115   1.855   0.092
   37MOL    C15 1404   0.204   1.908   0.282
   37MOL    H17 1405   0.257   1.814   0.295
   37MOL    C16 1406   0.213   2.010   0.377
   38MOL     O1 1407  -0.584   1.521   0.819
   38MOL     O2 1408  -0.197   1.365   0.486
   38MOL     N1 1409  -0.368   1.543   0.752
   38MOL     N2 1410  -0.417   1.387   0.525
   38MOL     H1 1411  -0.432   1.317   0.453
   38MOL     N3 1412  -0.373   1.866   0.492
   38MOL     H2 1413  -0.336   1.957   0.521
   38MOL     C1 1414  -0.532   1.452   0.592
   38MOL     H3 1415  -0.609   1.376   0.607
   38MOL     C2 1416  -0.499   1.508   0.731
   38MOL     C3 1417  -0.316   1.594   0.878
   38MOL     H4 1418  -0.344   1.525   0.958
   38MOL     H5 1419  -0.357   1.693   0.897
   38MOL     C4 1420  -0.164   1.598   0.860
   38MOL     H6 1421  -0.112   1.565   0.950
   38MOL     H7 1422  -0.134   1.701   0.836
   38MOL     C5 1423  -0.135   1.508   0.740
   38MOL     H8 1424  -0.043   1.535   0.687
   38MOL     H9 1425  -0.128   1.403   0.771
   38MOL     C6 1426  -0.259   1.528   0.653
   38MOL    H10 1427  -0.248   1.622   0.599
   38MOL     C7 1428  -0.286   1.420   0.547
   38MOL     C8 1429  -0.472   1.788   0.553
   38MOL    H11 1430  -0.519   1.816   0.647
   38MOL     C9 1431  -0.492   1.675   0.474
   38MOL    C10 1432  -0.590   1.566   0.506
   38MOL    H12 1433  -0.627   1.525   0.413
   38MOL    H13 1434  -0.677   1.608   0.559
   38MOL    C11 1435  -0.404   1.687   0.361
   38MOL    C12 1436  -0.386   1.603   0.250
   38MOL    H14 1437  -0.442   1.511   0.240
   38MOL    C13 1438  -0.293   1.644   0.153
   38MOL    H15 1439  -0.276   1.583   0.066
   38MOL    C14 1440  -0.221   1.765   0.168
   38MOL    H16 1441  -0.150   1.795   0.092
   38MOL    C15 1442  -0.240   1.846   0.282
   38MOL    H17 1443  -0.185   1.938   0.295
   38MOL    C16 1444  -0.333   1.802   0.377
   39MOL     O1 1445   0.486   1.357   0.819
   39MOL     O2 1446   0.429   1.770   0.486
   39MOL     N1 1447   0.362   1.534   0.752
   39MOL     N2 1448   0.522   1.569   0.525
   39MOL     H1 1449   0.590   1.589   0.452
   39MOL     N3 1450   0.085   1.367   0.492
   39MOL     H2 1451  -0.012   1.354   0.521
   39MOL     C1 1452   0.523   1.436   0.592
   39MOL     H3 1453   0.627   1.408   0.607
   39MOL     C2 1454   0.457   1.437   0.731
   39MOL     C3 1455   0.292   1.553   0.878
   39MOL     H4 1456   0.366   1.563   0.957
   39MOL     H5 1457   0.227   1.467   0.898
   39MOL     C4 1458   0.212   1.682   0.860
   39MOL     H6 1459   0.215   1.744   0.951
   39MOL     H7 1460   0.109   1.657   0.837
   39MOL     C5 1461   0.276   1.752   0.740
   39MOL     H8 1462   0.207   1.819   0.687
   39MOL     H9 1463   0.363   1.810   0.772
   39MOL     C6 1464   0.321   1.635   0.653
   39MOL    H10 1465   0.234   1.596   0.599
   39MOL     C7 1466   0.427   1.665   0.548
   39MOL     C8 1467   0.203   1.320   0.553
   39MOL    H11 1468   0.202   1.265   0.646
   39MOL     C9 1469   0.310   1.359   0.473
   39MOL    C10 1470   0.454   1.329   0.506
   39MOL    H12 1471   0.509   1.317   0.413
   39MOL    H13 1472   0.461   1.233   0.559
   39MOL    C11 1473   0.256   1.430   0.361
   39MOL    C12 1474   0.319   1.487   0.250
   39MOL    H14 1475   0.427   1.484   0.240
   39MOL    C13 1476   0.237   1.547   0.153
   39MOL    H15 1477   0.282   1.592   0.066
   39MOL    C14 1478   0.096   1.549   0.168
   39MOL    H16 1479   0.035   1.595   0.091
   39MOL    C15 1480   0.036   1.492   0.282
   39MOL    H17 1481  -0.072   1.494   0.296
   39MOL    C16 1482   0.120   1.433   0.377
   40MOL     O1 1483  -0.850   1.566   0.277
   40MOL     O2 1484  -0.524   1.823  -0.057
   40MOL     N1 1485  -0.763   1.765   0.208
   40MOL     N2 1486  -0.652   1.644  -0.018
   40MOL     H1 1487  -0.599   1.596  -0.090
   40MOL     N3 1488  -1.045   1.921  -0.051
   40MOL     H2 1489  -1.105   1.999  -0.021
   40MOL     C1 1490  -0.766   1.577   0.049
   40MOL     H3 1491  -0.738   1.472   0.064
   40MOL     C2 1492  -0.798   1.633   0.188
   40MOL     C3 1493  -0.781   1.835   0.335
   40MOL     H4 1494  -0.735   1.776   0.414
   40MOL     H5 1495  -0.887   1.849   0.355
   40MOL     C4 1496  -0.708   1.969   0.317
   40MOL     H6 1497  -0.653   1.998   0.407
   40MOL     H7 1498  -0.782   2.046   0.293
   40MOL     C5 1499  -0.616   1.949   0.196
   40MOL     H8 1500  -0.593   2.042   0.144
   40MOL     H9 1501  -0.522   1.902   0.228
   40MOL     C6 1502  -0.696   1.851   0.110
   40MOL    H10 1503  -0.772   1.907   0.056
   40MOL     C7 1504  -0.616   1.774   0.004
   40MOL     C8 1505  -1.027   1.796   0.010
   40MOL    H11 1506  -1.075   1.769   0.103
   40MOL     C9 1507  -0.940   1.722  -0.070
   40MOL    C10 1508  -0.894   1.583  -0.037
   40MOL    H12 1509  -0.877   1.530  -0.131
   40MOL    H13 1510  -0.973   1.529   0.016
   40MOL    C11 1511  -0.905   1.805  -0.182
   40MOL    C12 1512  -0.824   1.779  -0.293
   40MOL    H14 1513  -0.773   1.684  -0.303
   40MOL    C13 1514  -0.813   1.880  -0.390
   40MOL    H15 1515  -0.752   1.863  -0.477
   40MOL    C14 1516  -0.881   2.002  -0.375
   40MOL    H16 1517  -0.872   2.079  -0.451
   40MOL    C15 1518  -0.961   2.026  -0.261
   40MOL    H17 1519  -1.014   2.120  -0.248
   40MOL    C16 1520  -0.970   1.924  -0.166
   41MOL     O1 1521  -0.175   2.409   0.275
   41MOL     O2 1522  -0.562   2.568  -0.057
   41MOL     N1 1523  -0.390   2.393   0.209
   41MOL     N2 1524  -0.341   2.548  -0.018
   41MOL     H1 1525  -0.323   2.616  -0.091
   41MOL     N3 1526  -0.386   2.069  -0.050
   41MOL     H2 1527  -0.421   1.978  -0.021
   41MOL     C1 1528  -0.226   2.483   0.049
   41MOL     H3 1529  -0.149   2.559   0.064
   41MOL     C2 1530  -0.258   2.426   0.188
   41MOL     C3 1531  -0.442   2.341   0.335
   41MOL     H4 1532  -0.413   2.410   0.415
   41MOL     H5 1533  -0.400   2.242   0.354
   41MOL     C4 1534  -0.594   2.337   0.317
   41MOL     H6 1535  -0.646   2.371   0.407
   41MOL     H7 1536  -0.623   2.234   0.294
   41MOL     C5 1537  -0.623   2.427   0.196
   41MOL     H8 1538  -0.715   2.401   0.144
   41MOL     H9 1539  -0.629   2.532   0.228
   41MOL     C6 1540  -0.498   2.408   0.110
   41MOL    H10 1541  -0.507   2.313   0.056
   41MOL     C7 1542  -0.471   2.515   0.005
   41MOL     C8 1543  -0.285   2.147   0.010
   41MOL    H11 1544  -0.238   2.120   0.103
   41MOL     C9 1545  -0.265   2.260  -0.070
   41MOL    C10 1546  -0.167   2.369  -0.037
   41MOL    H12 1547  -0.129   2.412  -0.131
   41MOL    H13 1548  -0.081   2.327   0.016
   41MOL    C11 1549  -0.353   2.248  -0.182
   41MOL    C12 1550  -0.371   2.331  -0.293
   41MOL    H14 1551  -0.315   2.424  -0.303
   41MOL    C13 1552  -0.465   2.290  -0.390
   41MOL    H15 1553  -0.481   2.352  -0.477
   41MOL    C14 1554  -0.537   2.170  -0.375
   41MOL    H16 1555  -0.607   2.140  -0.451
   41MOL    C15 1556  -0.517   2.089  -0.261
   41MOL    H17 1557  -0.573   1.996  -0.248
   41MOL    C16 1558  -0.424   2.132  -0.167
   42MOL     O1 1559  -1.247   2.578   0.276
   42MOL     O2 1560  -1.188   2.165  -0.057
   42MOL     N1 1561  -1.119   2.402   0.209
   42MOL     N2 1562  -1.279   2.366  -0.018
   42MOL     H1 1563  -1.348   2.345  -0.090
   42MOL     N3 1564  -0.842   2.566  -0.051
   42MOL     H2 1565  -0.745   2.581  -0.022
   42MOL     C1 1566  -1.280   2.498   0.049
   42MOL     H3 1567  -1.385   2.526   0.064
   42MOL     C2 1568  -1.216   2.498   0.188
   42MOL     C3 1569  -1.049   2.382   0.335
   42MOL     H4 1570  -1.123   2.372   0.415
   42MOL     H5 1571  -0.984   2.467   0.354
   42MOL     C4 1572  -0.970   2.252   0.317
   42MOL     H6 1573  -0.973   2.190   0.407
   42MOL     H7 1574  -0.866   2.278   0.293
   42MOL     C5 1575  -1.033   2.182   0.196
   42MOL     H8 1576  -0.964   2.116   0.143
   42MOL     H9 1577  -1.120   2.124   0.228
   42MOL     C6 1578  -1.078   2.300   0.110
   42MOL    H10 1579  -0.991   2.338   0.056
   42MOL     C7 1580  -1.185   2.270   0.005
   42MOL     C8 1581  -0.960   2.614   0.010
   42MOL    H11 1582  -0.959   2.669   0.103
   42MOL     C9 1583  -1.067   2.575  -0.070
   42MOL    C10 1584  -1.211   2.606  -0.037
   42MOL    H12 1585  -1.264   2.617  -0.131
   42MOL    H13 1586  -1.218   2.701   0.016
   42MOL    C11 1587  -1.013   2.505  -0.182
   42MOL    C12 1588  -1.076   2.448  -0.293
   42MOL    H14 1589  -1.184   2.449  -0.303
   42MOL    C13 1590  -0.994   2.387  -0.390
   42MOL    H15 1591  -1.039   2.342  -0.477
   42MOL    C14 1592  -0.854   2.385  -0.375
   42MOL    H16 1593  -0.792   2.339  -0.451
   42MOL    C15 1594  -0.793   2.442  -0.261
   42MOL    H17 1595  -0.685   2.441  -0.248
   42MOL    C16 1596  -0.877   2.501  -0.167
   43MOL     O1 1597   0.099   2.366   1.904
   43MOL     O2 1598  -0.233   2.110   1.573
   43MOL     N1 1599   0.006   2.170   1.838
   43MOL     N2 1600  -0.105   2.291   1.611
   43MOL     H1 1601  -0.156   2.340   1.538
   43MOL     N3 1602   0.287   2.012   1.579
   43MOL     H2 1603   0.348   1.936   1.608
   43MOL     C1 1604   0.009   2.358   1.678
   43MOL     H3 1605  -0.019   2.462   1.693
   43MOL     C2 1606   0.042   2.301   1.817
   43MOL     C3 1607   0.024   2.100   1.964
   43MOL     H4 1608  -0.022   2.159   2.044
   43MOL     H5 1609   0.131   2.086   1.984
   43MOL     C4 1610  -0.049   1.966   1.947
   43MOL     H6 1611  -0.103   1.937   2.037
   43MOL     H7 1612   0.025   1.889   1.923
   43MOL     C5 1613  -0.141   1.986   1.826
   43MOL     H8 1614  -0.164   1.892   1.774
   43MOL     H9 1615  -0.235   2.032   1.858
   43MOL     C6 1616  -0.062   2.084   1.740
   43MOL    H10 1617   0.015   2.028   1.686
   43MOL     C7 1618  -0.142   2.161   1.634
   43MOL     C8 1619   0.269   2.138   1.639
   43MOL    H11 1620   0.317   2.166   1.733
   43MOL     C9 1621   0.182   2.212   1.560
   43MOL    C10 1622   0.137   2.351   1.592
   43MOL    H12 1623   0.118   2.405   1.499
   43MOL    H13 1624   0.216   2.405   1.645
   43MOL    C11 1625   0.149   2.130   1.447
   43MOL    C12 1626   0.068   2.156   1.336
   43MOL    H14 1627   0.015   2.250   1.326
   43MOL    C13 1628   0.056   2.054   1.240
   43MOL    H15 1629  -0.005   2.071   1.152
   43MOL    C14 1630   0.124   1.932   1.255
   43MOL    H16 1631   0.115   1.855   1.178
   43MOL    C15 1632   0.204   1.908   1.369
   43MOL    H17 1633   0.257   1.814   1.382
   43MOL    C16 1634   0.213   2.010   1.463
   44MOL     O1 1635  -0.584   1.521   1.906
   44MOL     O2 1636  -0.197   1.364   1.573
   44MOL     N1 1637  -0.368   1.543   1.838
   44MOL     N2 1638  -0.417   1.387   1.611
   44MOL     H1 1639  -0.432   1.317   1.539
   44MOL     N3 1640  -0.373   1.866   1.578
   44MOL     H2 1641  -0.336   1.957   1.608
   44MOL     C1 1642  -0.532   1.452   1.678
   44MOL     H3 1643  -0.608   1.376   1.694
   44MOL     C2 1644  -0.499   1.508   1.818
   44MOL     C3 1645  -0.316   1.594   1.964
   44MOL     H4 1646  -0.344   1.525   2.044
   44MOL     H5 1647  -0.357   1.693   1.984
   44MOL     C4 1648  -0.164   1.598   1.947
   44MOL     H6 1649  -0.112   1.564   2.037
   44MOL     H7 1650  -0.134   1.700   1.923
   44MOL     C5 1651  -0.135   1.508   1.826
   44MOL     H8 1652  -0.043   1.535   1.773
   44MOL     H9 1653  -0.128   1.403   1.858
   44MOL     C6 1654  -0.259   1.528   1.740
   44MOL    H10 1655  -0.248   1.622   1.685
   44MOL     C7 1656  -0.286   1.420   1.634
   44MOL     C8 1657  -0.473   1.788   1.639
   44MOL    H11 1658  -0.520   1.816   1.733
   44MOL     C9 1659  -0.492   1.675   1.560
   44MOL    C10 1660  -0.590   1.566   1.593
   44MOL    H12 1661  -0.627   1.525   1.499
   44MOL    H13 1662  -0.677   1.608   1.646
   44MOL    C11 1663  -0.404   1.686   1.448
   44MOL    C12 1664  -0.386   1.603   1.336
   44MOL    H14 1665  -0.442   1.511   1.326
   44MOL    C13 1666  -0.293   1.644   1.239
   44MOL    H15 1667  -0.276   1.583   1.152
   44MOL    C14 1668  -0.221   1.765   1.255
   44MOL    H16 1669  -0.150   1.795   1.178
   44MOL    C15 1670  -0.240   1.845   1.368
   44MOL    H17 1671  -0.185   1.938   1.382
   44MOL    C16 1672  -0.333   1.802   1.463
   45MOL     O1 1673   0.486   1.357   1.905
   45MOL     O2 1674   0.430   1.770   1.573
   45MOL     N1 1675   0.362   1.534   1.838
   45MOL     N2 1676   0.522   1.569   1.612
   45MOL     H1 1677   0.589   1.589   1.539
   45MOL     N3 1678   0.085   1.367   1.579
   45MOL     H2 1679  -0.012   1.354   1.608
   45MOL     C1 1680   0.523   1.436   1.678
   45MOL     H3 1681   0.627   1.408   1.694
   45MOL     C2 1682   0.457   1.437   1.817
   45MOL     C3 1683   0.292   1.553   1.964
   45MOL     H4 1684   0.366   1.563   2.044
   45MOL     H5 1685   0.227   1.467   1.984
   45MOL     C4 1686   0.212   1.682   1.947
   45MOL     H6 1687   0.215   1.744   2.037
   45MOL     H7 1688   0.109   1.657   1.923
   45MOL     C5 1689   0.276   1.752   1.826
   45MOL     H8 1690   0.207   1.819   1.774
   45MOL     H9 1691   0.363   1.810   1.858
   45MOL     C6 1692   0.321   1.635   1.740
   45MOL    H10 1693   0.234   1.596   1.686
   45MOL     C7 1694   0.428   1.665   1.634
   45MOL     C8 1695   0.203   1.320   1.639
   45MOL    H11 1696   0.202   1.265   1.733
   45MOL     C9 1697   0.310   1.359   1.560
   45MOL    C10 1698   0.454   1.329   1.592
   45MOL    H12 1699   0.509   1.317   1.499
   45MOL    H13 1700   0.461   1.233   1.645
   45MOL    C11 1701   0.256   1.430   1.447
   45MOL    C12 1702   0.319   1.487   1.337
   45MOL    H14 1703   0.427   1.484   1.326
   45MOL    C13 1704   0.237   1.547   1.240
   45MOL    H15 1705   0.282   1.592   1.152
   45MOL    C14 1706   0.097   1.549   1.255
   45MOL    H16 1707   0.035   1.595   1.178
   45MOL    C15 1708   0.036   1.492   1.368
   45MOL    H17 1709  -0.072   1.494   1.382
   45MOL    C16 1710   0.120   1.433   1.463
   46MOL     O1 1711  -0.850   1.566   1.363
   46MOL     O2 1712  -0.523   1.823   1.029
   46MOL     N1 1713  -0.763   1.765   1.295
   46MOL     N2 1714  -0.652   1.644   1.068
   46MOL     H1 1715  -0.599   1.595   0.996
   46MOL     N3 1716  -1.045   1.921   1.035
   46MOL     H2 1717  -1.105   1.999   1.065
   46MOL     C1 1718  -0.766   1.577   1.135
   46MOL     H3 1719  -0.738   1.472   1.151
   46MOL     C2 1720  -0.798   1.634   1.274
   46MOL     C3 1721  -0.781   1.835   1.421
   46MOL     H4 1722  -0.735   1.776   1.501
   46MOL     H5 1723  -0.887   1.849   1.441
   46MOL     C4 1724  -0.708   1.969   1.404
   46MOL     H6 1725  -0.653   1.998   1.494
   46MOL     H7 1726  -0.782   2.046   1.379
   46MOL     C5 1727  -0.616   1.949   1.283
   46MOL     H8 1728  -0.593   2.042   1.230
   46MOL     H9 1729  -0.522   1.902   1.315
   46MOL     C6 1730  -0.695   1.851   1.196
   46MOL    H10 1731  -0.772   1.907   1.142
   46MOL     C7 1732  -0.616   1.774   1.091
   46MOL     C8 1733  -1.027   1.796   1.096
   46MOL    H11 1734  -1.075   1.769   1.190
   46MOL     C9 1735  -0.939   1.723   1.017
   46MOL    C10 1736  -0.894   1.583   1.049
   46MOL    H12 1737  -0.877   1.530   0.955
   46MOL    H13 1738  -0.973   1.529   1.102
   46MOL    C11 1739  -0.905   1.805   0.905
   46MOL    C12 1740  -0.824   1.779   0.793
   46MOL    H14 1741  -0.773   1.684   0.783
   46MOL    C13 1742  -0.813   1.880   0.696
   46MOL    H15 1743  -0.752   1.863   0.609
   46MOL    C14 1744  -0.881   2.003   0.712
   46MOL    H16 1745  -0.872   2.079   0.635
   46MOL    C15 1746  -0.961   2.026   0.825
   46MOL    H17 1747  -1.014   2.120   0.839
   46MOL    C16 1748  -0.970   1.924   0.920
   47MOL     O1 1749  -0.175   2.409   1.362
   47MOL     O2 1750  -0.561   2.569   1.030
   47MOL     N1 1751  -0.390   2.392   1.295
   47MOL     N2 1752  -0.341   2.548   1.069
   47MOL     H1 1753  -0.323   2.616   0.995
   47MOL     N3 1754  -0.386   2.069   1.036
   47MOL     H2 1755  -0.421   1.978   1.065
   47MOL     C1 1756  -0.226   2.483   1.135
   47MOL     H3 1757  -0.149   2.559   1.150
   47MOL     C2 1758  -0.258   2.426   1.274
   47MOL     C3 1759  -0.442   2.341   1.421
   47MOL     H4 1760  -0.413   2.410   1.501
   47MOL     H5 1761  -0.400   2.242   1.441
   47MOL     C4 1762  -0.594   2.337   1.404
   47MOL     H6 1763  -0.646   2.370   1.494
   47MOL     H7 1764  -0.623   2.234   1.380
   47MOL     C5 1765  -0.623   2.427   1.283
   47MOL     H8 1766  -0.715   2.401   1.231
   47MOL     H9 1767  -0.629   2.531   1.315
   47MOL     C6 1768  -0.498   2.407   1.197
   47MOL    H10 1769  -0.508   2.313   1.142
   47MOL     C7 1770  -0.471   2.515   1.091
   47MOL     C8 1771  -0.285   2.148   1.096
   47MOL    H11 1772  -0.238   2.120   1.190
   47MOL     C9 1773  -0.265   2.260   1.017
   47MOL    C10 1774  -0.167   2.369   1.049
   47MOL    H12 1775  -0.130   2.412   0.956
   47MOL    H13 1776  -0.080   2.328   1.102
   47MOL    C11 1777  -0.353   2.248   0.904
   47MOL    C12 1778  -0.371   2.331   0.793
   47MOL    H14 1779  -0.315   2.423   0.783
   47MOL    C13 1780  -0.464   2.290   0.697
   47MOL    H15 1781  -0.481   2.351   0.609
   47MOL    C14 1782  -0.536   2.170   0.712
   47MOL    H16 1783  -0.607   2.139   0.635
   47MOL    C15 1784  -0.517   2.089   0.825
   47MOL    H17 1785  -0.573   1.996   0.838
   47MOL    C16 1786  -0.424   2.132   0.920
   48MOL     O1 1787  -1.247   2.578   1.362
   48MOL     O2 1788  -1.188   2.165   1.030
   48MOL     N1 1789  -1.119   2.402   1.295
   48MOL     N2 1790  -1.279   2.366   1.068
   48MOL     H1 1791  -1.347   2.345   0.996
   48MOL     N3 1792  -0.842   2.566   1.036
   48MOL     H2 1793  -0.745   2.581   1.065
   48MOL     C1 1794  -1.280   2.498   1.135
   48MOL     H3 1795  -1.385   2.526   1.150
   48MOL     C2 1796  -1.216   2.498   1.275
   48MOL     C3 1797  -1.049   2.382   1.421
   48MOL     H4 1798  -1.123   2.372   1.501
   48MOL     H5 1799  -0.984   2.467   1.441
   48MOL     C4 1800  -0.970   2.252   1.404
   48MOL     H6 1801  -0.973   2.190   1.494
   48MOL     H7 1802  -0.866   2.278   1.380
   48MOL     C5 1803  -1.033   2.182   1.283
   48MOL     H8 1804  -0.964   2.116   1.230
   48MOL     H9 1805  -1.120   2.124   1.314
   48MOL     C6 1806  -1.078   2.300   1.197
   48MOL    H10 1807  -0.991   2.338   1.142
   48MOL     C7 1808  -1.185   2.270   1.091
   48MOL     C8 1809  -0.960   2.614   1.096
   48MOL    H11 1810  -0.959   2.669   1.190
   48MOL     C9 1811  -1.067   2.575   1.017
   48MOL    C10 1812  -1.211   2.606   1.049
   48MOL    H12 1813  -1.264   2.617   0.955
   48MOL    H13 1814  -1.218   2.701   1.102
   48MOL    C11 1815  -1.013   2.505   0.904
   48MOL    C12 1816  -1.076   2.448   0.793
   48MOL    H14 1817  -1.184   2.449   0.783
   48MOL    C13 1818  -0.994   2.387   0.697
   48MOL    H15 1819  -1.039   2.342   0.609
   48MOL    C14 1820  -0.854   2.385   0.712
   48MOL    H16 1821  -0.792   2.339   0.635
   48MOL    C15 1822  -0.793   2.442   0.826
   48MOL    H17 1823  -0.685   2.441   0.838
   48MOL    C16 1824  -0.877   2.501   0.920
   49MOL     O1 1825   0.099   2.366   2.991
   49MOL     O2 1826  -0.233   2.110   2.659
   49MOL     N1 1827   0.006   2.170   2.925
   49MOL     N2 1828  -0.105   2.291   2.698
   49MOL     H1 1829  -0.156   2.340   2.625
   49MOL     N3 1830   0.287   2.012   2.666
   49MOL     H2 1831   0.349   1.936   2.695
   49MOL     C1 1832   0.009   2.358   2.765
   49MOL     H3 1833  -0.019   2.462   2.780
   49MOL     C2 1834   0.042   2.301   2.904
   49MOL     C3 1835   0.024   2.100   3.051
   49MOL     H4 1836  -0.022   2.159   3.130
   49MOL     H5 1837   0.131   2.086   3.071
   49MOL     C4 1838  -0.049   1.966   3.033
   49MOL     H6 1839  -0.104   1.937   3.123
   49MOL     H7 1840   0.025   1.889   3.009
   49MOL     C5 1841  -0.141   1.986   2.912
   49MOL     H8 1842  -0.164   1.892   2.860
   49MOL     H9 1843  -0.235   2.032   2.944
   49MOL     C6 1844  -0.062   2.084   2.826
   49MOL    H10 1845   0.015   2.028   2.772
   49MOL     C7 1846  -0.141   2.161   2.721
   49MOL     C8 1847   0.269   2.138   2.726
   49MOL    H11 1848   0.317   2.166   2.819
   49MOL     C9 1849   0.183   2.212   2.646
   49MOL    C10 1850   0.137   2.351   2.679
   49MOL    H12 1851   0.118   2.405   2.585
   49MOL    H13 1852   0.216   2.405   2.732
   49MOL    C11 1853   0.149   2.130   2.534
   49MOL    C12 1854   0.068   2.156   2.423
   49MOL    H14 1855   0.015   2.250   2.413
   49MOL    C13 1856   0.056   2.054   2.326
   49MOL    H15 1857  -0.005   2.071   2.239
   49MOL    C14 1858   0.124   1.932   2.341
   49MOL    H16 1859   0.115   1.855   2.265
   49MOL    C15 1860   0.204   1.908   2.455
   49MOL    H17 1861   0.257   1.814   2.468
   49MOL    C16 1862   0.214   2.010   2.549
   50MOL     O1 1863  -0.584   1.521   2.992
   50MOL     O2 1864  -0.197   1.365   2.659
   50MOL     N1 1865  -0.368   1.543   2.924
   50MOL     N2 1866  -0.417   1.387   2.698
   50MOL     H1 1867  -0.432   1.317   2.625
   50MOL     N3 1868  -0.373   1.866   2.665
   50MOL     H2 1869  -0.336   1.957   2.694
   50MOL     C1 1870  -0.532   1.452   2.765
   50MOL     H3 1871  -0.608   1.376   2.780
   50MOL     C2 1872  -0.499   1.508   2.904
   50MOL     C3 1873  -0.316   1.594   3.051
   50MOL     H4 1874  -0.344   1.525   3.131
   50MOL     H5 1875  -0.357   1.693   3.070
   50MOL     C4 1876  -0.164   1.598   3.033
   50MOL     H6 1877  -0.112   1.564   3.123
   50MOL     H7 1878  -0.134   1.700   3.009
   50MOL     C5 1879  -0.135   1.508   2.912
   50MOL     H8 1880  -0.043   1.535   2.859
   50MOL     H9 1881  -0.128   1.403   2.944
   50MOL     C6 1882  -0.259   1.528   2.826
   50MOL    H10 1883  -0.248   1.622   2.772
   50MOL     C7 1884  -0.286   1.420   2.720
   50MOL     C8 1885  -0.472   1.788   2.726
   50MOL    H11 1886  -0.519   1.816   2.819
   50MOL     C9 1887  -0.492   1.675   2.646
   50MOL    C10 1888  -0.590   1.566   2.679
   50MOL    H12 1889  -0.627   1.525   2.585
   50MOL    H13 1890  -0.676   1.608   2.732
   50MOL    C11 1891  -0.404   1.687   2.534
   50MOL    C12 1892  -0.386   1.603   2.423
   50MOL    H14 1893  -0.442   1.511   2.413
   50MOL    C13 1894  -0.293   1.644   2.326
   50MOL    H15 1895  -0.276   1.583   2.239
   50MOL    C14 1896  -0.221   1.765   2.341
   50MOL    H16 1897  -0.150   1.795   2.265
   50MOL    C15 1898  -0.240   1.846   2.455
   50MOL    H17 1899  -0.185   1.938   2.468
   50MOL    C16 1900  -0.333   1.802   2.550
   51MOL     O1 1901   0.486   1.357   2.992
   51MOL     O2 1902   0.430   1.770   2.659
   51MOL     N1 1903   0.362   1.534   2.924
   51MOL     N2 1904   0.522   1.569   2.698
   51MOL     H1 1905   0.590   1.589   2.625
   51MOL     N3 1906   0.085   1.367   2.665
   51MOL     H2 1907  -0.012   1.354   2.694
   51MOL     C1 1908   0.523   1.436   2.765
   51MOL     H3 1909   0.627   1.408   2.780
   51MOL     C2 1910   0.457   1.437   2.904
   51MOL     C3 1911   0.292   1.553   3.051
   51MOL     H4 1912   0.366   1.563   3.130
   51MOL     H5 1913   0.227   1.467   3.071
   51MOL     C4 1914   0.212   1.683   3.033
   51MOL     H6 1915   0.215   1.744   3.123
   51MOL     H7 1916   0.109   1.657   3.009
   51MOL     C5 1917   0.276   1.752   2.912
   51MOL     H8 1918   0.207   1.819   2.860
   51MOL     H9 1919   0.363   1.810   2.944
   51MOL     C6 1920   0.321   1.635   2.826
   51MOL    H10 1921   0.234   1.596   2.772
   51MOL     C7 1922   0.427   1.665   2.720
   51MOL     C8 1923   0.203   1.320   2.726
   51MOL    H11 1924   0.202   1.265   2.819
   51MOL     C9 1925   0.310   1.359   2.646
   51MOL    C10 1926   0.454   1.329   2.679
   51MOL    H12 1927   0.509   1.317   2.585
   51MOL    H13 1928   0.461   1.233   2.732
   51MOL    C11 1929   0.256   1.430   2.534
   51MOL    C12 1930   0.319   1.487   2.423
   51MOL    H14 1931   0.427   1.484   2.413
   51MOL    C13 1932   0.237   1.547   2.326
   51MOL    H15 1933   0.282   1.592   2.239
   51MOL    C14 1934   0.097   1.549   2.341
   51MOL    H16 1935   0.035   1.595   2.264
   51MOL    C15 1936   0.036   1.492   2.455
   51MOL    H17 1937  -0.072   1.494   2.468
   51MOL    C16 1938   0.120   1.433   2.550
   52MOL     O1 1939  -0.850   1.566   2.450
   52MOL     O2 1940  -0.523   1.823   2.116
   52MOL     N1 1941  -0.763   1.765   2.381
   52MOL     N2 1942  -0.652   1.644   2.155
   52MOL     H1 1943  -0.599   1.595   2.083
   52MOL     N3 1944  -1.045   1.921   2.122
   52MOL     H2 1945  -1.105   1.999   2.151
   52MOL     C1 1946  -0.766   1.577   2.222
   52MOL     H3 1947  -0.738   1.472   2.237
   52MOL     C2 1948  -0.798   1.633   2.361
   52MOL     C3 1949  -0.781   1.835   2.507
   52MOL     H4 1950  -0.735   1.776   2.587
   52MOL     H5 1951  -0.887   1.849   2.528
   52MOL     C4 1952  -0.708   1.969   2.490
   52MOL     H6 1953  -0.653   1.998   2.580
   52MOL     H7 1954  -0.782   2.046   2.466
   52MOL     C5 1955  -0.616   1.949   2.369
   52MOL     H8 1956  -0.593   2.042   2.317
   52MOL     H9 1957  -0.522   1.902   2.401
   52MOL     C6 1958  -0.696   1.851   2.283
   52MOL    H10 1959  -0.772   1.908   2.229
   52MOL     C7 1960  -0.616   1.774   2.177
   52MOL     C8 1961  -1.027   1.796   2.182
   52MOL    H11 1962  -1.075   1.769   2.276
   52MOL     C9 1963  -0.939   1.722   2.103
   52MOL    C10 1964  -0.894   1.583   2.136
   52MOL    H12 1965  -0.877   1.530   2.042
   52MOL    H13 1966  -0.973   1.529   2.189
   52MOL    C11 1967  -0.905   1.805   1.991
   52MOL    C12 1968  -0.824   1.779   1.880
   52MOL    H14 1969  -0.772   1.684   1.869
   52MOL    C13 1970  -0.813   1.880   1.783
   52MOL    H15 1971  -0.751   1.864   1.696
   52MOL    C14 1972  -0.881   2.002   1.798
   52MOL    H16 1973  -0.872   2.079   1.722
   52MOL    C15 1974  -0.961   2.026   1.911
   52MOL    H17 1975  -1.014   2.120   1.925
   52MOL    C16 1976  -0.970   1.924   2.006
   53MOL     O1 1977  -0.175   2.409   2.448
   53MOL     O2 1978  -0.562   2.568   2.116
   53MOL     N1 1979  -0.390   2.392   2.381
   53MOL     N2 1980  -0.341   2.548   2.155
   53MOL     H1 1981  -0.323   2.617   2.081
   53MOL     N3 1982  -0.386   2.069   2.122
   53MOL     H2 1983  -0.421   1.978   2.151
   53MOL     C1 1984  -0.226   2.483   2.221
   53MOL     H3 1985  -0.149   2.559   2.236
   53MOL     C2 1986  -0.258   2.426   2.360
   53MOL     C3 1987  -0.441   2.341   2.507
   53MOL     H4 1988  -0.413   2.410   2.587
   53MOL     H5 1989  -0.400   2.242   2.527
   53MOL     C4 1990  -0.594   2.337   2.490
   53MOL     H6 1991  -0.646   2.370   2.580
   53MOL     H7 1992  -0.623   2.235   2.466
   53MOL     C5 1993  -0.623   2.427   2.369
   53MOL     H8 1994  -0.715   2.401   2.317
   53MOL     H9 1995  -0.629   2.532   2.401
   53MOL     C6 1996  -0.498   2.408   2.283
   53MOL    H10 1997  -0.508   2.313   2.229
   53MOL     C7 1998  -0.471   2.515   2.177
   53MOL     C8 1999  -0.285   2.147   2.183
   53MOL    H11 2000  -0.237   2.120   2.276
   53MOL     C9 2001  -0.265   2.259   2.103
   53MOL    C10 2002  -0.167   2.369   2.135
   53MOL    H12 2003  -0.129   2.412   2.042
   53MOL    H13 2004  -0.081   2.327   2.188
   53MOL    C11 2005  -0.353   2.248   1.990
   53MOL    C12 2006  -0.371   2.331   1.880
   53MOL    H14 2007  -0.315   2.423   1.869
   53MOL    C13 2008  -0.465   2.290   1.783
   53MOL    H15 2009  -0.481   2.352   1.696
   53MOL    C14 2010  -0.537   2.170   1.798
   53MOL    H16 2011  -0.607   2.140   1.721
   53MOL    C15 2012  -0.518   2.089   1.912
   53MOL    H17 2013  -0.573   1.996   1.925
   53MOL    C16 2014  -0.424   2.132   2.006
   54MOL     O1 2015  -1.247   2.578   2.449
   54MOL     O2 2016  -1.188   2.165   2.116
   54MOL     N1 2017  -1.119   2.402   2.381
   54MOL     N2 2018  -1.279   2.366   2.155
   54MOL     H1 2019  -1.348   2.345   2.083
   54MOL     N3 2020  -0.842   2.566   2.122
   54MOL     H2 2021  -0.745   2.582   2.151
   54MOL     C1 2022  -1.280   2.498   2.222
   54MOL     H3 2023  -1.385   2.526   2.237
   54MOL     C2 2024  -1.216   2.498   2.361
   54MOL     C3 2025  -1.049   2.382   2.508
   54MOL     H4 2026  -1.123   2.372   2.587
   54MOL     H5 2027  -0.984   2.467   2.527
   54MOL     C4 2028  -0.970   2.252   2.490
   54MOL     H6 2029  -0.973   2.190   2.580
   54MOL     H7 2030  -0.866   2.278   2.466
   54MOL     C5 2031  -1.033   2.182   2.369
   54MOL     H8 2032  -0.964   2.116   2.316
   54MOL     H9 2033  -1.120   2.124   2.401
   54MOL     C6 2034  -1.078   2.300   2.283
   54MOL    H10 2035  -0.991   2.338   2.229
   54MOL     C7 2036  -1.185   2.270   2.178
   54MOL     C8 2037  -0.960   2.614   2.183
   54MOL    H11 2038  -0.959   2.669   2.276
   54MOL     C9 2039  -1.067   2.575   2.103
   54MOL    C10 2040  -1.211   2.606   2.136
   54MOL    H12 2041  -1.264   2.617   2.042
   54MOL    H13 2042  -1.218   2.701   2.189
   54MOL    C11 2043  -1.013   2.505   1.991
   54MOL    C12 2044  -1.076   2.448   1.880
   54MOL    H14 2045  -1.184   2.449   1.869
   54MOL    C13 2046  -0.994   2.387   1.783
   54MOL    H15 2047  -1.039   2.342   1.696
   54MOL    C14 2048  -0.854   2.385   1.798
   54MOL    H16 2049  -0.792   2.339   1.722
   54MOL    C15 2050  -0.793   2.442   1.912
   54MOL    H17 2051  -0.685   2.441   1.925
   54MOL    C16 2052  -0.877   2.501   2.006
   55MOL     O1 2053   0.099   2.366   4.077
   55MOL     O2 2054  -0.233   2.110   3.745
   55MOL     N1 2055   0.005   2.170   4.011
   55MOL     N2 2056  -0.105   2.291   3.784
   55MOL     H1 2057  -0.156   2.340   3.711
   55MOL     N3 2058   0.287   2.012   3.752
   55MOL     H2 2059   0.348   1.936   3.781
   55MOL     C1 2060   0.009   2.358   3.851
   55MOL     H3 2061  -0.019   2.462   3.866
   55MOL     C2 2062   0.042   2.301   3.990
   55MOL     C3 2063   0.024   2.100   4.137
   55MOL     H4 2064  -0.022   2.159   4.217
   55MOL     H5 2065   0.131   2.086   4.157
   55MOL     C4 2066  -0.049   1.966   4.120
   55MOL     H6 2067  -0.103   1.937   4.210
   55MOL     H7 2068   0.025   1.889   4.096
   55MOL     C5 2069  -0.141   1.986   3.999
   55MOL     H8 2070  -0.164   1.892   3.947
   55MOL     H9 2071  -0.235   2.032   4.031
   55MOL     C6 2072  -0.062   2.084   3.913
   55MOL    H10 2073   0.015   2.028   3.859
   55MOL     C7 2074  -0.141   2.161   3.807
   55MOL     C8 2075   0.269   2.138   3.812
   55MOL    H11 2076   0.317   2.166   3.906
   55MOL     C9 2077   0.182   2.212   3.733
   55MOL    C10 2078   0.137   2.351   3.765
   55MOL    H12 2079   0.118   2.404   3.672
   55MOL    H13 2080   0.216   2.406   3.818
   55MOL    C11 2081   0.149   2.130   3.620
   55MOL    C12 2082   0.068   2.156   3.509
   55MOL    H14 2083   0.015   2.250   3.499
   55MOL    C13 2084   0.056   2.054   3.413
   55MOL    H15 2085  -0.005   2.071   3.325
   55MOL    C14 2086   0.124   1.932   3.428
   55MOL    H16 2087   0.115   1.855   3.351
   55MOL    C15 2088   0.204   1.908   3.542
   55MOL    H17 2089   0.257   1.814   3.555
   55MOL    C16 2090   0.213   2.010   3.636
   56MOL     O1 2091  -0.584   1.521   4.078
   56MOL     O2 2092  -0.197   1.365   3.745
   56MOL     N1 2093  -0.368   1.543   4.011
   56MOL     N2 2094  -0.417   1.387   3.784
   56MOL     H1 2095  -0.432   1.317   3.712
   56MOL     N3 2096  -0.373   1.866   3.751
   56MOL     H2 2097  -0.336   1.957   3.781
   56MOL     C1 2098  -0.532   1.452   3.851
   56MOL     H3 2099  -0.608   1.375   3.867
   56MOL     C2 2100  -0.499   1.508   3.990
   56MOL     C3 2101  -0.316   1.594   4.137
   56MOL     H4 2102  -0.344   1.525   4.217
   56MOL     H5 2103  -0.357   1.693   4.157
   56MOL     C4 2104  -0.164   1.598   4.120
   56MOL     H6 2105  -0.112   1.565   4.210
   56MOL     H7 2106  -0.134   1.701   4.095
   56MOL     C5 2107  -0.135   1.508   3.999
   56MOL     H8 2108  -0.043   1.535   3.946
   56MOL     H9 2109  -0.128   1.403   4.031
   56MOL     C6 2110  -0.259   1.528   3.912
   56MOL    H10 2111  -0.248   1.622   3.858
   56MOL     C7 2112  -0.286   1.420   3.806
   56MOL     C8 2113  -0.473   1.788   3.812
   56MOL    H11 2114  -0.520   1.816   3.906
   56MOL     C9 2115  -0.492   1.675   3.733
   56MOL    C10 2116  -0.590   1.566   3.766
   56MOL    H12 2117  -0.627   1.525   3.672
   56MOL    H13 2118  -0.677   1.608   3.819
   56MOL    C11 2119  -0.404   1.687   3.621
   56MOL    C12 2120  -0.386   1.603   3.509
   56MOL    H14 2121  -0.442   1.511   3.499
   56MOL    C13 2122  -0.293   1.644   3.412
   56MOL    H15 2123  -0.276   1.583   3.325
   56MOL    C14 2124  -0.221   1.765   3.428
   56MOL    H16 2125  -0.150   1.795   3.351
   56MOL    C15 2126  -0.240   1.845   3.541
   56MOL    H17 2127  -0.185   1.938   3.555
   56MOL    C16 2128  -0.333   1.802   3.636
   57MOL     O1 2129   0.486   1.357   4.078
   57MOL     O2 2130   0.430   1.770   3.745
   57MOL     N1 2131   0.362   1.534   4.011
   57MOL     N2 2132   0.522   1.569   3.785
   57MOL     H1 2133   0.590   1.589   3.711
   57MOL     N3 2134   0.085   1.367   3.752
   57MOL     H2 2135  -0.012   1.354   3.781
   57MOL     C1 2136   0.523   1.436   3.851
   57MOL     H3 2137   0.627   1.408   3.867
   57MOL     C2 2138   0.457   1.437   3.990
   57MOL     C3 2139   0.292   1.553   4.137
   57MOL     H4 2140   0.366   1.563   4.216
   57MOL     H5 2141   0.227   1.467   4.157
   57MOL     C4 2142   0.212   1.682   4.120
   57MOL     H6 2143   0.215   1.744   4.210
   57MOL     H7 2144   0.109   1.657   4.096
   57MOL     C5 2145   0.276   1.752   3.999
   57MOL     H8 2146   0.207   1.819   3.947
   57MOL     H9 2147   0.363   1.810   4.031
   57MOL     C6 2148   0.321   1.635   3.912
   57MOL    H10 2149   0.234   1.596   3.858
   57MOL     C7 2150   0.428   1.665   3.807
   57MOL     C8 2151   0.203   1.320   3.812
   57MOL    H11 2152   0.202   1.265   3.906
   57MOL     C9 2153   0.310   1.359   3.733
   57MOL    C10 2154   0.454   1.329   3.765
   57MOL    H12 2155   0.509   1.317   3.672
   57MOL    H13 2156   0.461   1.233   3.818
   57MOL    C11 2157   0.256   1.430   3.620
   57MOL    C12 2158   0.319   1.487   3.510
   57MOL    H14 2159   0.427   1.484   3.499
   57MOL    C13 2160   0.237   1.547   3.413
   57MOL    H15 2161   0.282   1.592   3.325
   57MOL    C14 2162   0.097   1.549   3.428
   57MOL    H16 2163   0.035   1.595   3.351
   57MOL    C15 2164   0.036   1.492   3.541
   57MOL    H17 2165  -0.072   1.494   3.555
   57MOL    C16 2166   0.120   1.434   3.636
   58MOL     O1 2167  -0.850   1.566   3.536
   58MOL     O2 2168  -0.523   1.823   3.202
   58MOL     N1 2169  -0.763   1.765   3.468
   58MOL     N2 2170  -0.652   1.644   3.241
   58MOL     H1 2171  -0.599   1.596   3.169
   58MOL     N3 2172  -1.045   1.921   3.208
   58MOL     H2 2173  -1.105   1.999   3.238
   58MOL     C1 2174  -0.766   1.577   3.308
   58MOL     H3 2175  -0.738   1.472   3.323
   58MOL     C2 2176  -0.798   1.634   3.447
   58MOL     C3 2177  -0.781   1.835   3.594
   58MOL     H4 2178  -0.735   1.776   3.673
   58MOL     H5 2179  -0.887   1.849   3.614
   58MOL     C4 2180  -0.708   1.969   3.576
   58MOL     H6 2181  -0.653   1.998   3.666
   58MOL     H7 2182  -0.782   2.046   3.552
   58MOL     C5 2183  -0.616   1.949   3.456
   58MOL     H8 2184  -0.593   2.042   3.403
   58MOL     H9 2185  -0.522   1.902   3.487
   58MOL     C6 2186  -0.695   1.851   3.369
   58MOL    H10 2187  -0.772   1.907   3.315
   58MOL     C7 2188  -0.616   1.774   3.263
   58MOL     C8 2189  -1.027   1.796   3.269
   58MOL    H11 2190  -1.074   1.769   3.363
   58MOL     C9 2191  -0.940   1.722   3.190
   58MOL    C10 2192  -0.894   1.583   3.222
   58MOL    H12 2193  -0.877   1.530   3.128
   58MOL    H13 2194  -0.973   1.529   3.275
   58MOL    C11 2195  -0.906   1.805   3.077
   58MOL    C12 2196  -0.824   1.779   2.966
   58MOL    H14 2197  -0.773   1.684   2.956
   58MOL    C13 2198  -0.813   1.880   2.869
   58MOL    H15 2199  -0.752   1.864   2.782
   58MOL    C14 2200  -0.881   2.003   2.885
   58MOL    H16 2201  -0.872   2.079   2.808
   58MOL    C15 2202  -0.961   2.026   2.998
   58MOL    H17 2203  -1.014   2.121   3.012
   58MOL    C16 2204  -0.970   1.924   3.093
   59MOL     O1 2205  -0.175   2.409   3.535
   59MOL     O2 2206  -0.561   2.568   3.202
   59MOL     N1 2207  -0.390   2.392   3.468
   59MOL     N2 2208  -0.341   2.548   3.241
   59MOL     H1 2209  -0.323   2.616   3.168
   59MOL     N3 2210  -0.385   2.069   3.209
   59MOL     H2 2211  -0.421   1.978   3.238
   59MOL     C1 2212  -0.226   2.483   3.308
   59MOL     H3 2213  -0.149   2.559   3.323
   59MOL     C2 2214  -0.258   2.426   3.447
   59MOL     C3 2215  -0.441   2.341   3.594
   59MOL     H4 2216  -0.413   2.410   3.673
   59MOL     H5 2217  -0.400   2.242   3.614
   59MOL     C4 2218  -0.594   2.337   3.576
   59MOL     H6 2219  -0.646   2.370   3.667
   59MOL     H7 2220  -0.623   2.234   3.553
   59MOL     C5 2221  -0.623   2.427   3.456
   59MOL     H8 2222  -0.715   2.401   3.403
   59MOL     H9 2223  -0.629   2.532   3.487
   59MOL     C6 2224  -0.498   2.407   3.369
   59MOL    H10 2225  -0.508   2.313   3.315
   59MOL     C7 2226  -0.471   2.515   3.264
   59MOL     C8 2227  -0.285   2.148   3.269
   59MOL    H11 2228  -0.238   2.120   3.363
   59MOL     C9 2229  -0.265   2.260   3.189
   59MOL    C10 2230  -0.167   2.369   3.222
   59MOL    H12 2231  -0.129   2.412   3.129
   59MOL    H13 2232  -0.080   2.328   3.275
   59MOL    C11 2233  -0.353   2.248   3.077
   59MOL    C12 2234  -0.371   2.331   2.966
   59MOL    H14 2235  -0.315   2.423   2.956
   59MOL    C13 2236  -0.464   2.290   2.870
   59MOL    H15 2237  -0.481   2.352   2.782
   59MOL    C14 2238  -0.536   2.170   2.885
   59MOL    H16 2239  -0.607   2.139   2.808
   59MOL    C15 2240  -0.517   2.089   2.998
   59MOL    H17 2241  -0.572   1.996   3.011
   59MOL    C16 2242  -0.424   2.132   3.093
   60MOL     O1 2243  -1.247   2.578   3.535
   60MOL     O2 2244  -1.188   2.165   3.202
   60MOL     N1 2245  -1.119   2.402   3.468
   60MOL     N2 2246  -1.279   2.366   3.241
   60MOL     H1 2247  -1.348   2.345   3.169
   60MOL     N3 2248  -0.842   2.566   3.209
   60MOL     H2 2249  -0.745   2.581   3.238
   60MOL     C1 2250  -1.280   2.498   3.308
   60MOL     H3 2251  -1.385   2.526   3.323
   60MOL     C2 2252  -1.216   2.498   3.448
   60MOL     C3 2253  -1.050   2.382   3.594
   60MOL     H4 2254  -1.123   2.372   3.674
   60MOL     H5 2255  -0.984   2.467   3.614
   60MOL     C4 2256  -0.970   2.252   3.576
   60MOL     H6 2257  -0.973   2.190   3.666
   60MOL     H7 2258  -0.866   2.277   3.553
   60MOL     C5 2259  -1.033   2.182   3.456
   60MOL     H8 2260  -0.964   2.116   3.403
   60MOL     H9 2261  -1.121   2.124   3.487
   60MOL     C6 2262  -1.078   2.300   3.369
   60MOL    H10 2263  -0.991   2.338   3.315
   60MOL     C7 2264  -1.185   2.270   3.264
   60MOL     C8 2265  -0.960   2.614   3.269
   60MOL    H11 2266  -0.959   2.669   3.363
   60MOL     C9 2267  -1.067   2.575   3.190
   60MOL    C10 2268  -1.211   2.606   3.222
   60MOL    H12 2269  -1.264   2.617   3.128
   60MOL    H13 2270  -1.218   2.701   3.275
   60MOL    C11 2271  -1.013   2.505   3.077
   60MOL    C12 2272  -1.076   2.447   2.966
   60MOL    H14 2273  -1.184   2.449   2.956
   60MOL    C13 2274  -0.994   2.387   2.869
   60MOL    H15 2275  -1.039   2.342   2.782
   60MOL    C14 2276  -0.854   2.385   2.885
   60MOL    H16 2277  -0.792   2.339   2.808
   60MOL    C15 2278  -0.793   2.442   2.998
   60MOL    H17 2279  -0.685   2.441   3.011
   60MOL    C16 2280  -0.877   2.501   3.093
   61MOL     O1 2281   0.099   2.366   5.164
   61MOL     O2 2282  -0.233   2.110   4.832
   61MOL     N1 2283   0.005   2.170   5.097
   61MOL     N2 2284  -0.105   2.291   4.871
   61MOL     H1 2285  -0.156   2.340   4.798
   61MOL     N3 2286   0.287   2.012   4.838
   61MOL     H2 2287   0.349   1.936   4.868
   61MOL     C1 2288   0.009   2.358   4.938
   61MOL     H3 2289  -0.019   2.462   4.953
   61MOL     C2 2290   0.042   2.301   5.077
   61MOL     C3 2291   0.024   2.100   5.223
   61MOL     H4 2292  -0.022   2.159   5.303
   61MOL     H5 2293   0.130   2.086   5.243
   61MOL     C4 2294  -0.049   1.966   5.206
   61MOL     H6 2295  -0.103   1.937   5.296
   61MOL     H7 2296   0.025   1.889   5.182
   61MOL     C5 2297  -0.141   1.986   5.085
   61MOL     H8 2298  -0.164   1.892   5.033
   61MOL     H9 2299  -0.235   2.032   5.117
   61MOL     C6 2300  -0.062   2.084   4.999
   61MOL    H10 2301   0.015   2.028   4.945
   61MOL     C7 2302  -0.142   2.161   4.894
   61MOL     C8 2303   0.269   2.139   4.899
   61MOL    H11 2304   0.317   2.166   4.992
   61MOL     C9 2305   0.182   2.212   4.819
   61MOL    C10 2306   0.137   2.351   4.852
   61MOL    H12 2307   0.118   2.405   4.758
   61MOL    H13 2308   0.216   2.405   4.905
   61MOL    C11 2309   0.149   2.130   4.706
   61MOL    C12 2310   0.067   2.156   4.596
   61MOL    H14 2311   0.015   2.250   4.585
   61MOL    C13 2312   0.056   2.054   4.499
   61MOL    H15 2313  -0.005   2.071   4.412
   61MOL    C14 2314   0.124   1.932   4.514
   61MOL    H16 2315   0.115   1.855   4.438
   61MOL    C15 2316   0.204   1.908   4.628
   61MOL    H17 2317   0.257   1.814   4.641
   61MOL    C16 2318   0.213   2.010   4.722
   62MOL     O1 2319  -0.584   1.521   5.165
   62MOL     O2 2320  -0.197   1.365   4.832
   62MOL     N1 2321  -0.368   1.543   5.097
   62MOL     N2 2322  -0.417   1.387   4.871
   62MOL     H1 2323  -0.432   1.317   4.798
   62MOL     N3 2324  -0.373   1.866   4.838
   62MOL     H2 2325  -0.336   1.957   4.867
   62MOL     C1 2326  -0.532   1.452   4.938
   62MOL     H3 2327  -0.608   1.375   4.953
   62MOL     C2 2328  -0.499   1.508   5.077
   62MOL     C3 2329  -0.316   1.594   5.223
   62MOL     H4 2330  -0.344   1.525   5.303
   62MOL     H5 2331  -0.357   1.693   5.243
   62MOL     C4 2332  -0.164   1.598   5.206
   62MOL     H6 2333  -0.112   1.564   5.296
   62MOL     H7 2334  -0.134   1.700   5.182
   62MOL     C5 2335  -0.135   1.508   5.085
   62MOL     H8 2336  -0.043   1.535   5.032
   62MOL     H9 2337  -0.128   1.403   5.117
   62MOL     C6 2338  -0.259   1.528   4.999
   62MOL    H10 2339  -0.248   1.622   4.945
   62MOL     C7 2340  -0.286   1.420   4.893
   62MOL     C8 2341  -0.473   1.788   4.898
   62MOL    H11 2342  -0.520   1.816   4.992
   62MOL     C9 2343  -0.492   1.675   4.819
   62MOL    C10 2344  -0.590   1.566   4.852
   62MOL    H12 2345  -0.627   1.525   4.758
   62MOL    H13 2346  -0.676   1.608   4.905
   62MOL    C11 2347  -0.404   1.687   4.707
   62MOL    C12 2348  -0.386   1.603   4.596
   62MOL    H14 2349  -0.442   1.511   4.585
   62MOL    C13 2350  -0.293   1.644   4.499
   62MOL    H15 2351  -0.276   1.583   4.412
   62MOL    C14 2352  -0.221   1.765   4.514
   62MOL    H16 2353  -0.150   1.795   4.438
   62MOL    C15 2354  -0.240   1.846   4.628
   62MOL    H17 2355  -0.185   1.938   4.641
   62MOL    C16 2356  -0.333   1.802   4.723
   63MOL     O1 2357   0.486   1.357   5.164
   63MOL     O2 2358   0.430   1.770   4.832
   63MOL     N1 2359   0.362   1.534   5.097
   63MOL     N2 2360   0.522   1.569   4.871
   63MOL     H1 2361   0.590   1.589   4.798
   63MOL     N3 2362   0.085   1.367   4.838
   63MOL     H2 2363  -0.012   1.354   4.867
   63MOL     C1 2364   0.523   1.436   4.937
   63MOL     H3 2365   0.627   1.408   4.953
   63MOL     C2 2366   0.457   1.437   5.076
   63MOL     C3 2367   0.292   1.553   5.223
   63MOL     H4 2368   0.366   1.563   5.303
   63MOL     H5 2369   0.227   1.467   5.244
   63MOL     C4 2370   0.212   1.682   5.206
   63MOL     H6 2371   0.215   1.744   5.296
   63MOL     H7 2372   0.109   1.657   5.182
   63MOL     C5 2373   0.276   1.752   5.085
   63MOL     H8 2374   0.207   1.819   5.033
   63MOL     H9 2375   0.363   1.810   5.117
   63MOL     C6 2376   0.321   1.635   4.999
   63MOL    H10 2377   0.234   1.596   4.945
   63MOL     C7 2378   0.427   1.665   4.893
   63MOL     C8 2379   0.203   1.320   4.898
   63MOL    H11 2380   0.202   1.265   4.992
   63MOL     C9 2381   0.310   1.359   4.819
   63MOL    C10 2382   0.454   1.329   4.851
   63MOL    H12 2383   0.509   1.317   4.758
   63MOL    H13 2384   0.461   1.233   4.905
   63MOL    C11 2385   0.256   1.430   4.707
   63MOL    C12 2386   0.319   1.487   4.596
   63MOL    H14 2387   0.427   1.484   4.585
   63MOL    C13 2388   0.237   1.547   4.499
   63MOL    H15 2389   0.282   1.592   4.411
   63MOL    C14 2390   0.096   1.549   4.514
   63MOL    H16 2391   0.035   1.595   4.437
   63MOL    C15 2392   0.036   1.492   4.628
   63MOL    H17 2393  -0.072   1.494   4.641
   63MOL    C16 2394   0.120   1.433   4.722
   64MOL     O1 2395  -0.850   1.566   4.623
   64MOL     O2 2396  -0.524   1.823   4.288
   64MOL     N1 2397  -0.763   1.765   4.554
   64MOL     N2 2398  -0.652   1.644   4.328
   64MOL     H1 2399  -0.599   1.595   4.256
   64MOL     N3 2400  -1.045   1.921   4.294
   64MOL     H2 2401  -1.105   1.999   4.324
   64MOL     C1 2402  -0.766   1.577   4.395
   64MOL     H3 2403  -0.738   1.472   4.410
   64MOL     C2 2404  -0.798   1.633   4.534
   64MOL     C3 2405  -0.781   1.835   4.680
   64MOL     H4 2406  -0.735   1.776   4.760
   64MOL     H5 2407  -0.888   1.849   4.700
   64MOL     C4 2408  -0.708   1.969   4.663
   64MOL     H6 2409  -0.654   1.998   4.753
   64MOL     H7 2410  -0.782   2.046   4.639
   64MOL     C5 2411  -0.616   1.949   4.542
   64MOL     H8 2412  -0.593   2.042   4.490
   64MOL     H9 2413  -0.522   1.902   4.574
   64MOL     C6 2414  -0.696   1.851   4.456
   64MOL    H10 2415  -0.772   1.908   4.402
   64MOL     C7 2416  -0.616   1.774   4.350
   64MOL     C8 2417  -1.027   1.796   4.355
   64MOL    H11 2418  -1.075   1.769   4.449
   64MOL     C9 2419  -0.939   1.722   4.276
   64MOL    C10 2420  -0.894   1.583   4.309
   64MOL    H12 2421  -0.878   1.530   4.215
   64MOL    H13 2422  -0.974   1.529   4.362
   64MOL    C11 2423  -0.905   1.805   4.164
   64MOL    C12 2424  -0.824   1.779   4.053
   64MOL    H14 2425  -0.773   1.684   4.042
   64MOL    C13 2426  -0.813   1.880   3.955
   64MOL    H15 2427  -0.752   1.863   3.868
   64MOL    C14 2428  -0.881   2.002   3.971
   64MOL    H16 2429  -0.872   2.079   3.894
   64MOL    C15 2430  -0.961   2.026   4.084
   64MOL    H17 2431  -1.014   2.120   4.098
   64MOL    C16 2432  -0.970   1.924   4.179
   65MOL     O1 2433  -0.175   2.409   4.621
   65MOL     O2 2434  -0.561   2.569   4.289
   65MOL     N1 2435  -0.390   2.392   4.554
   65MOL     N2 2436  -0.341   2.548   4.328
   65MOL     H1 2437  -0.323   2.617   4.254
   65MOL     N3 2438  -0.386   2.069   4.295
   65MOL     H2 2439  -0.421   1.978   4.324
   65MOL     C1 2440  -0.226   2.483   4.394
   65MOL     H3 2441  -0.149   2.559   4.409
   65MOL     C2 2442  -0.258   2.426   4.533
   65MOL     C3 2443  -0.442   2.341   4.680
   65MOL     H4 2444  -0.413   2.410   4.760
   65MOL     H5 2445  -0.400   2.242   4.700
   65MOL     C4 2446  -0.594   2.337   4.663
   65MOL     H6 2447  -0.646   2.370   4.753
   65MOL     H7 2448  -0.623   2.234   4.639
   65MOL     C5 2449  -0.623   2.427   4.542
   65MOL     H8 2450  -0.715   2.401   4.490
   65MOL     H9 2451  -0.629   2.532   4.574
   65MOL     C6 2452  -0.498   2.408   4.456
   65MOL    H10 2453  -0.508   2.313   4.402
   65MOL     C7 2454  -0.471   2.515   4.350
   65MOL     C8 2455  -0.285   2.147   4.355
   65MOL    H11 2456  -0.238   2.120   4.449
   65MOL     C9 2457  -0.265   2.260   4.276
   65MOL    C10 2458  -0.167   2.369   4.308
   65MOL    H12 2459  -0.129   2.412   4.215
   65MOL    H13 2460  -0.081   2.327   4.361
   65MOL    C11 2461  -0.353   2.248   4.163
   65MOL    C12 2462  -0.371   2.331   4.052
   65MOL    H14 2463  -0.315   2.423   4.042
   65MOL    C13 2464  -0.464   2.290   3.956
   65MOL    H15 2465  -0.481   2.351   3.868
   65MOL    C14 2466  -0.536   2.170   3.971
   65MOL    H16 2467  -0.607   2.139   3.894
   65MOL    C15 2468  -0.518   2.089   4.084
   65MOL    H17 2469  -0.573   1.996   4.097
   65MOL    C16 2470  -0.424   2.132   4.179
   66MOL     O1 2471  -1.247   2.578   4.622
   66MOL     O2 2472  -1.188   2.165   4.289
   66MOL     N1 2473  -1.119   2.402   4.554
   66MOL     N2 2474  -1.279   2.366   4.328
   66MOL     H1 2475  -1.348   2.345   4.256
   66MOL     N3 2476  -0.842   2.566   4.295
   66MOL     H2 2477  -0.745   2.581   4.324
   66MOL     C1 2478  -1.280   2.498   4.395
   66MOL     H3 2479  -1.385   2.526   4.410
   66MOL     C2 2480  -1.216   2.498   4.534
   66MOL     C3 2481  -1.049   2.382   4.680
   66MOL     H4 2482  -1.123   2.372   4.760
   66MOL     H5 2483  -0.984   2.467   4.700
   66MOL     C4 2484  -0.970   2.252   4.663
   66MOL     H6 2485  -0.973   2.190   4.753
   66MOL     H7 2486  -0.866   2.278   4.639
   66MOL     C5 2487  -1.033   2.182   4.542
   66MOL     H8 2488  -0.964   2.116   4.489
   66MOL     H9 2489  -1.120   2.124   4.573
   66MOL     C6 2490  -1.078   2.300   4.456
   66MOL    H10 2491  -0.991   2.338   4.402
   66MOL     C7 2492  -1.185   2.270   4.350
   66MOL     C8 2493  -0.960   2.614   4.355
   66MOL    H11 2494  -0.959   2.669   4.449
   66MOL     C9 2495  -1.067   2.575   4.276
   66MOL    C10 2496  -1.210   2.606   4.309
   66MOL    H12 2497  -1.264   2.617   4.215
   66MOL    H13 2498  -1.218   2.701   4.362
   66MOL    C11 2499  -1.013   2.505   4.163
   66MOL    C12 2500  -1.076   2.448   4.053
   66MOL    H14 2501  -1.184   2.449   4.042
   66MOL    C13 2502  -0.994   2.387   3.956
   66MOL    H15 2503  -1.039   2.342   3.869
   66MOL    C14 2504  -0.854   2.385   3.971
   66MOL    H16 2505  -0.792   2.339   3.894
   66MOL    C15 2506  -0.793   2.442   4.085
   66MOL    H17 2507  -0.685   2.441   4.097
   66MOL    C16 2508  -0.877   2.501   4.179
   67MOL     O1 2509   0.099   2.366   6.250
   67MOL     O2 2510  -0.233   2.110   5.918
   67MOL     N1 2511   0.005   2.170   6.184
   67MOL     N2 2512  -0.105   2.291   5.957
   67MOL     H1 2513  -0.156   2.340   5.884
   67MOL     N3 2514   0.287   2.012   5.925
   67MOL     H2 2515   0.348   1.936   5.954
   67MOL     C1 2516   0.009   2.358   6.024
   67MOL     H3 2517  -0.019   2.462   6.039
   67MOL     C2 2518   0.042   2.301   6.163
   67MOL     C3 2519   0.024   2.100   6.310
   67MOL     H4 2520  -0.022   2.159   6.390
   67MOL     H5 2521   0.131   2.086   6.330
   67MOL     C4 2522  -0.049   1.966   6.292
   67MOL     H6 2523  -0.104   1.937   6.383
   67MOL     H7 2524   0.025   1.889   6.268
   67MOL     C5 2525  -0.141   1.986   6.172
   67MOL     H8 2526  -0.164   1.892   6.119
   67MOL     H9 2527  -0.235   2.032   6.204
   67MOL     C6 2528  -0.062   2.084   6.086
   67MOL    H10 2529   0.015   2.028   6.032
   67MOL     C7 2530  -0.141   2.161   5.980
   67MOL     C8 2531   0.269   2.138   5.985
   67MOL    H11 2532   0.317   2.166   6.079
   67MOL     C9 2533   0.183   2.212   5.906
   67MOL    C10 2534   0.137   2.351   5.938
   67MOL    H12 2535   0.118   2.404   5.845
   67MOL    H13 2536   0.216   2.405   5.991
   67MOL    C11 2537   0.149   2.130   5.793
   67MOL    C12 2538   0.068   2.156   5.682
   67MOL    H14 2539   0.015   2.250   5.672
   67MOL    C13 2540   0.056   2.054   5.585
   67MOL    H15 2541  -0.005   2.071   5.498
   67MOL    C14 2542   0.124   1.932   5.601
   67MOL    H16 2543   0.115   1.855   5.524
   67MOL    C15 2544   0.204   1.908   5.714
   67MOL    H17 2545   0.257   1.814   5.727
   67MOL    C16 2546   0.214   2.010   5.809
   68MOL     O1 2547  -0.584   1.521   6.251
   68MOL     O2 2548  -0.197   1.365   5.918
   68MOL     N1 2549  -0.368   1.543   6.184
   68MOL     N2 2550  -0.417   1.387   5.957
   68MOL     H1 2551  -0.432   1.317   5.885
   68MOL     N3 2552  -0.373   1.866   5.924
   68MOL     H2 2553  -0.336   1.957   5.953
   68MOL     C1 2554  -0.532   1.452   6.024
   68MOL     H3 2555  -0.609   1.376   6.039
   68MOL     C2 2556  -0.499   1.508   6.163
   68MOL     C3 2557  -0.316   1.594   6.310
   68MOL     H4 2558  -0.344   1.525   6.390
   68MOL     H5 2559  -0.357   1.693   6.329
   68MOL     C4 2560  -0.164   1.598   6.292
   68MOL     H6 2561  -0.112   1.565   6.382
   68MOL     H7 2562  -0.134   1.701   6.268
   68MOL     C5 2563  -0.135   1.508   6.172
   68MOL     H8 2564  -0.043   1.535   6.119
   68MOL     H9 2565  -0.128   1.403   6.203
   68MOL     C6 2566  -0.259   1.528   6.085
   68MOL    H10 2567  -0.248   1.622   6.031
   68MOL     C7 2568  -0.286   1.420   5.979
   68MOL     C8 2569  -0.472   1.788   5.985
   68MOL    H11 2570  -0.519   1.816   6.078
   68MOL     C9 2571  -0.492   1.675   5.906
   68MOL    C10 2572  -0.590   1.566   5.938
   68MOL    H12 2573  -0.627   1.525   5.845
   68MOL    H13 2574  -0.677   1.608   5.992
   68MOL    C11 2575  -0.404   1.686   5.793
   68MOL    C12 2576  -0.386   1.603   5.682
   68MOL    H14 2577  -0.442   1.511   5.672
   68MOL    C13 2578  -0.293   1.644   5.585
   68MOL    H15 2579  -0.276   1.583   5.498
   68MOL    C14 2580  -0.221   1.765   5.601
   68MOL    H16 2581  -0.150   1.795   5.524
   68MOL    C15 2582  -0.240   1.846   5.714
   68MOL    H17 2583  -0.185   1.938   5.727
   68MOL    C16 2584  -0.333   1.802   5.809
   69MOL     O1 2585   0.486   1.357   6.251
   69MOL     O2 2586   0.429   1.770   5.918
   69MOL     N1 2587   0.362   1.534   6.184
   69MOL     N2 2588   0.522   1.569   5.957
   69MOL     H1 2589   0.590   1.589   5.884
   69MOL     N3 2590   0.085   1.368   5.924
   69MOL     H2 2591  -0.012   1.354   5.954
   69MOL     C1 2592   0.523   1.436   6.024
   69MOL     H3 2593   0.627   1.408   6.039
   69MOL     C2 2594   0.457   1.437   6.163
   69MOL     C3 2595   0.292   1.553   6.310
   69MOL     H4 2596   0.366   1.563   6.389
   69MOL     H5 2597   0.227   1.467   6.330
   69MOL     C4 2598   0.212   1.682   6.292
   69MOL     H6 2599   0.215   1.744   6.383
   69MOL     H7 2600   0.109   1.657   6.269
   69MOL     C5 2601   0.276   1.752   6.172
   69MOL     H8 2602   0.207   1.819   6.119
   69MOL     H9 2603   0.363   1.810   6.204
   69MOL     C6 2604   0.321   1.635   6.085
   69MOL    H10 2605   0.234   1.596   6.031
   69MOL     C7 2606   0.427   1.665   5.980
   69MOL     C8 2607   0.203   1.320   5.985
   69MOL    H11 2608   0.202   1.265   6.078
   69MOL     C9 2609   0.310   1.359   5.905
   69MOL    C10 2610   0.454   1.329   5.938
   69MOL    H12 2611   0.509   1.317   5.845
   69MOL    H13 2612   0.461   1.233   5.991
   69MOL    C11 2613   0.256   1.430   5.793
   69MOL    C12 2614   0.319   1.487   5.682
   69MOL    H14 2615   0.427   1.484   5.672
   69MOL    C13 2616   0.237   1.548   5.585
   69MOL    H15 2617   0.282   1.592   5.498
   69MOL    C14 2618   0.096   1.550   5.600
   69MOL    H16 2619   0.035   1.595   5.524
   69MOL    C15 2620   0.036   1.493   5.714
   69MOL    H17 2621  -0.072   1.494   5.728
   69MOL    C16 2622   0.120   1.434   5.809
   70MOL     O1 2623  -0.850   1.566   5.709
   70MOL     O2 2624  -0.523   1.823   5.375
   70MOL     N1 2625  -0.763   1.765   5.640
   70MOL     N2 2626  -0.652   1.644   5.414
   70MOL     H1 2627  -0.599   1.596   5.342
   70MOL     N3 2628  -1.045   1.921   5.381
   70MOL     H2 2629  -1.105   1.999   5.410
   70MOL     C1 2630  -0.766   1.577   5.481
   70MOL     H3 2631  -0.738   1.473   5.496
   70MOL     C2 2632  -0.798   1.634   5.620
   70MOL     C3 2633  -0.781   1.835   5.767
   70MOL     H4 2634  -0.735   1.776   5.846
   70MOL     H5 2635  -0.887   1.849   5.787
   70MOL     C4 2636  -0.708   1.969   5.749
   70MOL     H6 2637  -0.653   1.998   5.839
   70MOL     H7 2638  -0.782   2.046   5.725
   70MOL     C5 2639  -0.616   1.949   5.629
   70MOL     H8 2640  -0.593   2.042   5.576
   70MOL     H9 2641  -0.522   1.902   5.660
   70MOL     C6 2642  -0.696   1.851   5.542
   70MOL    H10 2643  -0.772   1.907   5.488
   70MOL     C7 2644  -0.616   1.774   5.436
   70MOL     C8 2645  -1.027   1.796   5.442
   70MOL    H11 2646  -1.075   1.769   5.535
   70MOL     C9 2647  -0.940   1.722   5.362
   70MOL    C10 2648  -0.894   1.583   5.395
   70MOL    H12 2649  -0.877   1.530   5.301
   70MOL    H13 2650  -0.973   1.529   5.448
   70MOL    C11 2651  -0.906   1.805   5.250
   70MOL    C12 2652  -0.825   1.779   5.139
   70MOL    H14 2653  -0.773   1.684   5.129
   70MOL    C13 2654  -0.813   1.880   5.042
   70MOL    H15 2655  -0.752   1.864   4.955
   70MOL    C14 2656  -0.881   2.002   5.057
   70MOL    H16 2657  -0.872   2.079   4.981
   70MOL    C15 2658  -0.961   2.026   5.171
   70MOL    H17 2659  -1.014   2.120   5.184
   70MOL    C16 2660  -0.970   1.924   5.266
   71MOL     O1 2661  -0.175   2.409   5.708
   71MOL     O2 2662  -0.561   2.568   5.375
   71MOL     N1 2663  -0.390   2.393   5.641
   71MOL     N2 2664  -0.341   2.548   5.414
   71MOL     H1 2665  -0.323   2.616   5.341
   71MOL     N3 2666  -0.386   2.069   5.382
   71MOL     H2 2667  -0.421   1.978   5.411
   71MOL     C1 2668  -0.226   2.483   5.481
   71MOL     H3 2669  -0.149   2.559   5.496
   71MOL     C2 2670  -0.258   2.426   5.620
   71MOL     C3 2671  -0.442   2.341   5.767
   71MOL     H4 2672  -0.413   2.410   5.847
   71MOL     H5 2673  -0.400   2.242   5.786
   71MOL     C4 2674  -0.594   2.337   5.749
   71MOL     H6 2675  -0.646   2.371   5.839
   71MOL     H7 2676  -0.623   2.234   5.726
   71MOL     C5 2677  -0.623   2.427   5.629
   71MOL     H8 2678  -0.715   2.401   5.576
   71MOL     H9 2679  -0.629   2.532   5.660
   71MOL     C6 2680  -0.498   2.408   5.542
   71MOL    H10 2681  -0.507   2.313   5.488
   71MOL     C7 2682  -0.471   2.515   5.437
   71MOL     C8 2683  -0.285   2.147   5.442
   71MOL    H11 2684  -0.238   2.120   5.535
   71MOL     C9 2685  -0.265   2.260   5.362
   71MOL    C10 2686  -0.167   2.369   5.395
   71MOL    H12 2687  -0.129   2.412   5.302
   71MOL    H13 2688  -0.081   2.327   5.448
   71MOL    C11 2689  -0.353   2.248   5.250
   71MOL    C12 2690  -0.371   2.331   5.139
   71MOL    H14 2691  -0.315   2.424   5.129
   71MOL    C13 2692  -0.465   2.290   5.042
   71MOL    H15 2693  -0.481   2.352   4.955
   71MOL    C14 2694  -0.537   2.170   5.057
   71MOL    H16 2695  -0.607   2.140   4.980
   71MOL    C15 2696  -0.517   2.089   5.171
   71MOL    H17 2697  -0.573   1.996   5.184
   71MOL    C16 2698  -0.424   2.132   5.265
   72MOL     O1 2699  -1.247   2.578   5.708
   72MOL     O2 2700  -1.188   2.165   5.375
   72MOL     N1 2701  -1.119   2.402   5.641
   72MOL     N2 2702  -1.279   2.366   5.414
   72MOL     H1 2703  -1.348   2.345   5.342
   72MOL     N3 2704  -0.842   2.567   5.381
   72MOL     H2 2705  -0.745   2.582   5.410
   72MOL     C1 2706  -1.280   2.498   5.481
   72MOL     H3 2707  -1.385   2.526   5.496
   72MOL     C2 2708  -1.216   2.498   5.620
   72MOL     C3 2709  -1.049   2.382   5.767
   72MOL     H4 2710  -1.123   2.372   5.847
   72MOL     H5 2711  -0.984   2.467   5.787
   72MOL     C4 2712  -0.970   2.252   5.749
   72MOL     H6 2713  -0.973   2.190   5.839
   72MOL     H7 2714  -0.866   2.278   5.725
   72MOL     C5 2715  -1.033   2.182   5.629
   72MOL     H8 2716  -0.964   2.116   5.576
   72MOL     H9 2717  -1.120   2.124   5.660
   72MOL     C6 2718  -1.078   2.300   5.542
   72MOL    H10 2719  -0.991   2.338   5.488
   72MOL     C7 2720  -1.185   2.270   5.437
   72MOL     C8 2721  -0.960   2.614   5.442
   72MOL    H11 2722  -0.959   2.669   5.535
   72MOL     C9 2723  -1.067   2.575   5.363
   72MOL    C10 2724  -1.211   2.606   5.395
   72MOL    H12 2725  -1.264   2.617   5.301
   72MOL    H13 2726  -1.218   2.701   5.448
   72MOL    C11 2727  -1.013   2.505   5.250
   72MOL    C12 2728  -1.076   2.447   5.139
   72MOL    H14 2729  -1.184   2.449   5.129
   72MOL    C13 2730  -0.994   2.387   5.042
   72MOL    H15 2731  -1.039   2.342   4.955
   72MOL    C14 2732  -0.854   2.385   5.057
   72MOL    H16 2733  -0.792   2.339   4.981
   72MOL    C15 2734  -0.793   2.442   5.171
   72MOL    H17 2735  -0.685   2.441   5.184
   72MOL    C16 2736  -0.877   2.501   5.266
   73MOL     O1 2737  -0.658   3.677   0.818
   73MOL     O2 2738  -0.990   3.421   0.486
   73MOL     N1 2739  -0.753   3.482   0.752
   73MOL     N2 2740  -0.862   3.602   0.525
   73MOL     H1 2741  -0.913   3.652   0.452
   73MOL     N3 2742  -0.470   3.324   0.493
   73MOL     H2 2743  -0.408   3.248   0.521
   73MOL     C1 2744  -0.749   3.669   0.592
   73MOL     H3 2745  -0.777   3.774   0.607
   73MOL     C2 2746  -0.716   3.613   0.731
   73MOL     C3 2747  -0.734   3.411   0.878
   73MOL     H4 2748  -0.779   3.470   0.958
   73MOL     H5 2749  -0.627   3.398   0.897
   73MOL     C4 2750  -0.806   3.277   0.860
   73MOL     H6 2751  -0.861   3.248   0.950
   73MOL     H7 2752  -0.732   3.200   0.836
   73MOL     C5 2753  -0.898   3.297   0.740
   73MOL     H8 2754  -0.921   3.204   0.687
   73MOL     H9 2755  -0.992   3.343   0.772
   73MOL     C6 2756  -0.820   3.396   0.654
   73MOL    H10 2757  -0.742   3.340   0.600
   73MOL     C7 2758  -0.899   3.473   0.548
   73MOL     C8 2759  -0.488   3.450   0.553
   73MOL    H11 2760  -0.440   3.477   0.647
   73MOL     C9 2761  -0.575   3.523   0.474
   73MOL    C10 2762  -0.621   3.663   0.506
   73MOL    H12 2763  -0.639   3.716   0.413
   73MOL    H13 2764  -0.542   3.717   0.559
   73MOL    C11 2765  -0.609   3.441   0.361
   73MOL    C12 2766  -0.690   3.467   0.250
   73MOL    H14 2767  -0.743   3.562   0.240
   73MOL    C13 2768  -0.701   3.366   0.153
   73MOL    H15 2769  -0.763   3.382   0.066
   73MOL    C14 2770  -0.633   3.244   0.168
   73MOL    H16 2771  -0.642   3.168   0.091
   73MOL    C15 2772  -0.553   3.220   0.282
   73MOL    H17 2773  -0.501   3.126   0.295
   73MOL    C16 2774  -0.544   3.322   0.376
   74MOL     O1 2775  -1.341   2.832   0.819
   74MOL     O2 2776  -0.955   2.676   0.486
   74MOL     N1 2777  -1.125   2.855   0.752
   74MOL     N2 2778  -1.174   2.699   0.525
   74MOL     H1 2779  -1.189   2.629   0.453
   74MOL     N3 2780  -1.130   3.177   0.492
   74MOL     H2 2781  -1.093   3.268   0.521
   74MOL     C1 2782  -1.289   2.764   0.592
   74MOL     H3 2783  -1.366   2.687   0.607
   74MOL     C2 2784  -1.256   2.820   0.731
   74MOL     C3 2785  -1.073   2.905   0.878
   74MOL     H4 2786  -1.101   2.836   0.957
   74MOL     H5 2787  -1.114   3.004   0.898
   74MOL     C4 2788  -0.921   2.909   0.860
   74MOL     H6 2789  -0.869   2.876   0.951
   74MOL     H7 2790  -0.891   3.012   0.836
   74MOL     C5 2791  -0.892   2.819   0.740
   74MOL     H8 2792  -0.800   2.847   0.687
   74MOL     H9 2793  -0.885   2.715   0.771
   74MOL     C6 2794  -1.016   2.839   0.653
   74MOL    H10 2795  -1.006   2.934   0.599
   74MOL     C7 2796  -1.044   2.732   0.547
   74MOL     C8 2797  -1.229   3.099   0.553
   74MOL    H11 2798  -1.276   3.127   0.647
   74MOL     C9 2799  -1.250   2.987   0.474
   74MOL    C10 2800  -1.348   2.878   0.506
   74MOL    H12 2801  -1.384   2.837   0.412
   74MOL    H13 2802  -1.434   2.919   0.559
   74MOL    C11 2803  -1.161   2.998   0.361
   74MOL    C12 2804  -1.143   2.915   0.250
   74MOL    H14 2805  -1.199   2.822   0.240
   74MOL    C13 2806  -1.050   2.956   0.153
   74MOL    H15 2807  -1.033   2.894   0.066
   74MOL    C14 2808  -0.978   3.076   0.168
   74MOL    H16 2809  -0.907   3.106   0.092
   74MOL    C15 2810  -0.997   3.157   0.282
   74MOL    H17 2811  -0.942   3.250   0.295
   74MOL    C16 2812  -1.090   3.114   0.377
   75MOL     O1 2813  -0.271   2.669   0.819
   75MOL     O2 2814  -0.328   3.081   0.486
   75MOL     N1 2815  -0.395   2.846   0.752
   75MOL     N2 2816  -0.235   2.880   0.525
   75MOL     H1 2817  -0.168   2.901   0.452
   75MOL     N3 2818  -0.673   2.679   0.492
   75MOL     H2 2819  -0.770   2.666   0.522
   75MOL     C1 2820  -0.235   2.748   0.592
   75MOL     H3 2821  -0.130   2.720   0.607
   75MOL     C2 2822  -0.300   2.748   0.731
   75MOL     C3 2823  -0.465   2.865   0.878
   75MOL     H4 2824  -0.391   2.874   0.958
   75MOL     H5 2825  -0.530   2.779   0.898
   75MOL     C4 2826  -0.545   2.994   0.860
   75MOL     H6 2827  -0.543   3.056   0.950
   75MOL     H7 2828  -0.648   2.968   0.836
   75MOL     C5 2829  -0.481   3.064   0.740
   75MOL     H8 2830  -0.550   3.131   0.687
   75MOL     H9 2831  -0.394   3.122   0.772
   75MOL     C6 2832  -0.436   2.946   0.653
   75MOL    H10 2833  -0.523   2.908   0.599
   75MOL     C7 2834  -0.330   2.976   0.548
   75MOL     C8 2835  -0.555   2.632   0.553
   75MOL    H11 2836  -0.555   2.577   0.646
   75MOL     C9 2837  -0.447   2.671   0.474
   75MOL    C10 2838  -0.304   2.641   0.506
   75MOL    H12 2839  -0.248   2.629   0.413
   75MOL    H13 2840  -0.297   2.545   0.559
   75MOL    C11 2841  -0.501   2.741   0.361
   75MOL    C12 2842  -0.438   2.799   0.250
   75MOL    H14 2843  -0.330   2.796   0.240
   75MOL    C13 2844  -0.520   2.859   0.153
   75MOL    H15 2845  -0.476   2.904   0.066
   75MOL    C14 2846  -0.661   2.861   0.168
   75MOL    H16 2847  -0.722   2.907   0.092
   75MOL    C15 2848  -0.721   2.804   0.282
   75MOL    H17 2849  -0.829   2.806   0.296
   75MOL    C16 2850  -0.637   2.745   0.377
   76MOL     O1 2851  -1.607   2.878   0.277
   76MOL     O2 2852  -1.280   3.134  -0.057
   76MOL     N1 2853  -1.520   3.076   0.208
   76MOL     N2 2854  -1.409   2.955  -0.018
   76MOL     H1 2855  -1.357   2.907  -0.090
   76MOL     N3 2856  -1.803   3.233  -0.051
   76MOL     H2 2857  -1.862   3.311  -0.021
   76MOL     C1 2858  -1.523   2.889   0.049
   76MOL     H3 2859  -1.496   2.784   0.064
   76MOL     C2 2860  -1.555   2.945   0.188
   76MOL     C3 2861  -1.538   3.146   0.335
   76MOL     H4 2862  -1.493   3.087   0.415
   76MOL     H5 2863  -1.645   3.161   0.354
   76MOL     C4 2864  -1.466   3.280   0.317
   76MOL     H6 2865  -1.410   3.309   0.407
   76MOL     H7 2866  -1.540   3.357   0.293
   76MOL     C5 2867  -1.373   3.260   0.196
   76MOL     H8 2868  -1.350   3.354   0.144
   76MOL     H9 2869  -1.279   3.214   0.228
   76MOL     C6 2870  -1.453   3.162   0.110
   76MOL    H10 2871  -1.529   3.219   0.056
   76MOL     C7 2872  -1.373   3.085   0.004
   76MOL     C8 2873  -1.784   3.107   0.009
   76MOL    H11 2874  -1.832   3.081   0.103
   76MOL     C9 2875  -1.697   3.034  -0.070
   76MOL    C10 2876  -1.651   2.895  -0.037
   76MOL    H12 2877  -1.635   2.841  -0.131
   76MOL    H13 2878  -1.731   2.840   0.016
   76MOL    C11 2879  -1.663   3.116  -0.182
   76MOL    C12 2880  -1.581   3.091  -0.293
   76MOL    H14 2881  -1.529   2.996  -0.303
   76MOL    C13 2882  -1.570   3.192  -0.390
   76MOL    H15 2883  -1.508   3.176  -0.477
   76MOL    C14 2884  -1.638   3.314  -0.375
   76MOL    H16 2885  -1.629   3.391  -0.451
   76MOL    C15 2886  -1.718   3.338  -0.261
   76MOL    H17 2887  -1.771   3.432  -0.248
   76MOL    C16 2888  -1.727   3.236  -0.166
   77MOL     O1 2889  -0.932   3.720   0.275
   77MOL     O2 2890  -1.319   3.880  -0.057
   77MOL     N1 2891  -1.147   3.704   0.209
   77MOL     N2 2892  -1.098   3.859  -0.018
   77MOL     H1 2893  -1.080   3.928  -0.092
   77MOL     N3 2894  -1.143   3.381  -0.050
   77MOL     H2 2895  -1.179   3.289  -0.021
   77MOL     C1 2896  -0.983   3.794   0.049
   77MOL     H3 2897  -0.906   3.870   0.064
   77MOL     C2 2898  -1.016   3.737   0.188
   77MOL     C3 2899  -1.199   3.652   0.335
   77MOL     H4 2900  -1.170   3.721   0.415
   77MOL     H5 2901  -1.157   3.553   0.354
   77MOL     C4 2902  -1.351   3.648   0.317
   77MOL     H6 2903  -1.403   3.682   0.407
   77MOL     H7 2904  -1.381   3.546   0.294
   77MOL     C5 2905  -1.380   3.738   0.197
   77MOL     H8 2906  -1.472   3.712   0.144
   77MOL     H9 2907  -1.386   3.843   0.228
   77MOL     C6 2908  -1.255   3.719   0.110
   77MOL    H10 2909  -1.265   3.624   0.056
   77MOL     C7 2910  -1.228   3.826   0.005
   77MOL     C8 2911  -1.042   3.459   0.010
   77MOL    H11 2912  -0.994   3.431   0.103
   77MOL     C9 2913  -1.022   3.571  -0.070
   77MOL    C10 2914  -0.924   3.680  -0.037
   77MOL    H12 2915  -0.886   3.723  -0.131
   77MOL    H13 2916  -0.838   3.639   0.016
   77MOL    C11 2917  -1.110   3.559  -0.182
   77MOL    C12 2918  -1.128   3.643  -0.293
   77MOL    H14 2919  -1.072   3.735  -0.303
   77MOL    C13 2920  -1.222   3.602  -0.390
   77MOL    H15 2921  -1.238   3.663  -0.477
   77MOL    C14 2922  -1.294   3.481  -0.375
   77MOL    H16 2923  -1.364   3.451  -0.451
   77MOL    C15 2924  -1.275   3.400  -0.261
   77MOL    H17 2925  -1.330   3.308  -0.248
   77MOL    C16 2926  -1.181   3.443  -0.167
   78MOL     O1 2927  -2.004   3.890   0.276
   78MOL     O2 2928  -1.945   3.476  -0.057
   78MOL     N1 2929  -1.877   3.713   0.209
   78MOL     N2 2930  -2.036   3.678  -0.018
   78MOL     H1 2931  -2.104   3.657  -0.091
   78MOL     N3 2932  -1.599   3.878  -0.051
   78MOL     H2 2933  -1.502   3.893  -0.022
   78MOL     C1 2934  -2.037   3.810   0.049
   78MOL     H3 2935  -2.142   3.837   0.064
   78MOL     C2 2936  -1.973   3.810   0.189
   78MOL     C3 2937  -1.807   3.693   0.335
   78MOL     H4 2938  -1.880   3.683   0.415
   78MOL     H5 2939  -1.741   3.779   0.355
   78MOL     C4 2940  -1.727   3.564   0.317
   78MOL     H6 2941  -1.730   3.502   0.407
   78MOL     H7 2942  -1.623   3.589   0.293
   78MOL     C5 2943  -1.790   3.494   0.196
   78MOL     H8 2944  -1.721   3.427   0.143
   78MOL     H9 2945  -1.878   3.436   0.228
   78MOL     C6 2946  -1.836   3.612   0.110
   78MOL    H10 2947  -1.749   3.650   0.056
   78MOL     C7 2948  -1.942   3.581   0.004
   78MOL     C8 2949  -1.717   3.926   0.010
   78MOL    H11 2950  -1.716   3.981   0.103
   78MOL     C9 2951  -1.825   3.887  -0.070
   78MOL    C10 2952  -1.968   3.918  -0.037
   78MOL    H12 2953  -2.022   3.929  -0.130
   78MOL    H13 2954  -1.975   4.013   0.017
   78MOL    C11 2955  -1.770   3.817  -0.182
   78MOL    C12 2956  -1.833   3.759  -0.293
   78MOL    H14 2957  -1.941   3.761  -0.303
   78MOL    C13 2958  -1.751   3.699  -0.390
   78MOL    H15 2959  -1.796   3.654  -0.477
   78MOL    C14 2960  -1.611   3.697  -0.375
   78MOL    H16 2961  -1.549   3.651  -0.451
   78MOL    C15 2962  -1.551   3.754  -0.261
   78MOL    H17 2963  -1.443   3.753  -0.248
   78MOL    C16 2964  -1.635   3.813  -0.166
   79MOL     O1 2965  -0.658   3.677   1.904
   79MOL     O2 2966  -0.991   3.421   1.573
   79MOL     N1 2967  -0.752   3.482   1.838
   79MOL     N2 2968  -0.862   3.602   1.612
   79MOL     H1 2969  -0.913   3.652   1.538
   79MOL     N3 2970  -0.470   3.324   1.579
   79MOL     H2 2971  -0.408   3.247   1.608
   79MOL     C1 2972  -0.749   3.669   1.678
   79MOL     H3 2973  -0.777   3.774   1.693
   79MOL     C2 2974  -0.715   3.612   1.818
   79MOL     C3 2975  -0.734   3.411   1.964
   79MOL     H4 2976  -0.779   3.470   2.044
   79MOL     H5 2977  -0.627   3.398   1.984
   79MOL     C4 2978  -0.806   3.277   1.947
   79MOL     H6 2979  -0.860   3.248   2.037
   79MOL     H7 2980  -0.732   3.200   1.923
   79MOL     C5 2981  -0.898   3.297   1.826
   79MOL     H8 2982  -0.921   3.204   1.773
   79MOL     H9 2983  -0.992   3.343   1.858
   79MOL     C6 2984  -0.820   3.396   1.740
   79MOL    H10 2985  -0.742   3.340   1.686
   79MOL     C7 2986  -0.899   3.473   1.634
   79MOL     C8 2987  -0.488   3.450   1.640
   79MOL    H11 2988  -0.440   3.477   1.733
   79MOL     C9 2989  -0.575   3.523   1.560
   79MOL    C10 2990  -0.621   3.663   1.593
   79MOL    H12 2991  -0.639   3.716   1.499
   79MOL    H13 2992  -0.542   3.717   1.646
   79MOL    C11 2993  -0.609   3.441   1.447
   79MOL    C12 2994  -0.690   3.467   1.337
   79MOL    H14 2995  -0.742   3.562   1.326
   79MOL    C13 2996  -0.701   3.366   1.240
   79MOL    H15 2997  -0.763   3.382   1.153
   79MOL    C14 2998  -0.633   3.243   1.255
   79MOL    H16 2999  -0.642   3.167   1.178
   79MOL    C15 3000  -0.553   3.220   1.369
   79MOL    H17 3001  -0.500   3.126   1.381
   79MOL    C16 3002  -0.544   3.322   1.463
   80MOL     O1 3003  -1.341   2.832   1.906
   80MOL     O2 3004  -0.954   2.676   1.573
   80MOL     N1 3005  -1.125   2.855   1.838
   80MOL     N2 3006  -1.174   2.699   1.611
   80MOL     H1 3007  -1.189   2.629   1.539
   80MOL     N3 3008  -1.130   3.178   1.578
   80MOL     H2 3009  -1.093   3.268   1.608
   80MOL     C1 3010  -1.289   2.764   1.678
   80MOL     H3 3011  -1.366   2.687   1.694
   80MOL     C2 3012  -1.256   2.820   1.818
   80MOL     C3 3013  -1.073   2.905   1.964
   80MOL     H4 3014  -1.101   2.836   2.044
   80MOL     H5 3015  -1.114   3.004   1.985
   80MOL     C4 3016  -0.921   2.909   1.947
   80MOL     H6 3017  -0.869   2.876   2.037
   80MOL     H7 3018  -0.891   3.012   1.923
   80MOL     C5 3019  -0.892   2.819   1.826
   80MOL     H8 3020  -0.800   2.846   1.774
   80MOL     H9 3021  -0.885   2.715   1.858
   80MOL     C6 3022  -1.016   2.839   1.740
   80MOL    H10 3023  -1.005   2.934   1.685
   80MOL     C7 3024  -1.043   2.732   1.634
   80MOL     C8 3025  -1.230   3.099   1.639
   80MOL    H11 3026  -1.276   3.127   1.733
   80MOL     C9 3027  -1.250   2.987   1.560
   80MOL    C10 3028  -1.348   2.878   1.593
   80MOL    H12 3029  -1.385   2.837   1.499
   80MOL    H13 3030  -1.434   2.919   1.646
   80MOL    C11 3031  -1.161   2.998   1.447
   80MOL    C12 3032  -1.143   2.915   1.336
   80MOL    H14 3033  -1.199   2.822   1.326
   80MOL    C13 3034  -1.050   2.956   1.239
   80MOL    H15 3035  -1.033   2.894   1.152
   80MOL    C14 3036  -0.978   3.076   1.255
   80MOL    H16 3037  -0.907   3.106   1.178
   80MOL    C15 3038  -0.997   3.157   1.368
   80MOL    H17 3039  -0.942   3.250   1.381
   80MOL    C16 3040  -1.090   3.114   1.463
   81MOL     O1 3041  -0.271   2.669   1.905
   81MOL     O2 3042  -0.328   3.081   1.573
   81MOL     N1 3043  -0.395   2.845   1.838
   81MOL     N2 3044  -0.236   2.880   1.612
   81MOL     H1 3045  -0.168   2.901   1.538
   81MOL     N3 3046  -0.673   2.679   1.578
   81MOL     H2 3047  -0.770   2.666   1.608
   81MOL     C1 3048  -0.235   2.748   1.678
   81MOL     H3 3049  -0.130   2.720   1.694
   81MOL     C2 3050  -0.300   2.748   1.817
   81MOL     C3 3051  -0.465   2.864   1.964
   81MOL     H4 3052  -0.391   2.874   2.044
   81MOL     H5 3053  -0.530   2.779   1.984
   81MOL     C4 3054  -0.545   2.994   1.947
   81MOL     H6 3055  -0.543   3.056   2.037
   81MOL     H7 3056  -0.648   2.968   1.923
   81MOL     C5 3057  -0.481   3.064   1.826
   81MOL     H8 3058  -0.550   3.131   1.774
   81MOL     H9 3059  -0.394   3.122   1.858
   81MOL     C6 3060  -0.436   2.946   1.740
   81MOL    H10 3061  -0.523   2.908   1.686
   81MOL     C7 3062  -0.330   2.976   1.634
   81MOL     C8 3063  -0.555   2.632   1.639
   81MOL    H11 3064  -0.555   2.576   1.732
   81MOL     C9 3065  -0.447   2.671   1.560
   81MOL    C10 3066  -0.304   2.640   1.592
   81MOL    H12 3067  -0.248   2.629   1.499
   81MOL    H13 3068  -0.297   2.545   1.645
   81MOL    C11 3069  -0.501   2.742   1.447
   81MOL    C12 3070  -0.438   2.799   1.337
   81MOL    H14 3071  -0.330   2.796   1.326
   81MOL    C13 3072  -0.521   2.859   1.240
   81MOL    H15 3073  -0.476   2.904   1.152
   81MOL    C14 3074  -0.661   2.861   1.255
   81MOL    H16 3075  -0.722   2.907   1.178
   81MOL    C15 3076  -0.721   2.804   1.368
   81MOL    H17 3077  -0.829   2.806   1.382
   81MOL    C16 3078  -0.637   2.745   1.463
   82MOL     O1 3079  -1.607   2.878   1.363
   82MOL     O2 3080  -1.281   3.135   1.029
   82MOL     N1 3081  -1.520   3.077   1.295
   82MOL     N2 3082  -1.409   2.955   1.068
   82MOL     H1 3083  -1.357   2.907   0.996
   82MOL     N3 3084  -1.803   3.233   1.035
   82MOL     H2 3085  -1.862   3.311   1.065
   82MOL     C1 3086  -1.523   2.889   1.135
   82MOL     H3 3087  -1.496   2.784   1.151
   82MOL     C2 3088  -1.555   2.945   1.275
   82MOL     C3 3089  -1.538   3.146   1.421
   82MOL     H4 3090  -1.493   3.087   1.501
   82MOL     H5 3091  -1.645   3.161   1.441
   82MOL     C4 3092  -1.466   3.280   1.404
   82MOL     H6 3093  -1.411   3.309   1.494
   82MOL     H7 3094  -1.540   3.357   1.380
   82MOL     C5 3095  -1.373   3.260   1.283
   82MOL     H8 3096  -1.350   3.354   1.231
   82MOL     H9 3097  -1.279   3.214   1.315
   82MOL     C6 3098  -1.453   3.163   1.196
   82MOL    H10 3099  -1.529   3.219   1.142
   82MOL     C7 3100  -1.373   3.085   1.091
   82MOL     C8 3101  -1.784   3.108   1.096
   82MOL    H11 3102  -1.832   3.081   1.190
   82MOL     C9 3103  -1.697   3.034   1.017
   82MOL    C10 3104  -1.651   2.895   1.049
   82MOL    H12 3105  -1.635   2.842   0.956
   82MOL    H13 3106  -1.731   2.840   1.102
   82MOL    C11 3107  -1.663   3.117   0.905
   82MOL    C12 3108  -1.581   3.091   0.794
   82MOL    H14 3109  -1.530   2.996   0.783
   82MOL    C13 3110  -1.570   3.192   0.697
   82MOL    H15 3111  -1.509   3.175   0.609
   82MOL    C14 3112  -1.639   3.314   0.712
   82MOL    H16 3113  -1.629   3.391   0.635
   82MOL    C15 3114  -1.718   3.338   0.825
   82MOL    H17 3115  -1.771   3.432   0.839
   82MOL    C16 3116  -1.727   3.236   0.920
   83MOL     O1 3117  -0.932   3.720   1.362
   83MOL     O2 3118  -1.319   3.880   1.029
   83MOL     N1 3119  -1.147   3.703   1.295
   83MOL     N2 3120  -1.098   3.859   1.068
   83MOL     H1 3121  -1.080   3.927   0.994
   83MOL     N3 3122  -1.143   3.381   1.036
   83MOL     H2 3123  -1.178   3.289   1.065
   83MOL     C1 3124  -0.983   3.794   1.135
   83MOL     H3 3125  -0.906   3.870   1.150
   83MOL     C2 3126  -1.016   3.737   1.274
   83MOL     C3 3127  -1.199   3.652   1.421
   83MOL     H4 3128  -1.170   3.721   1.501
   83MOL     H5 3129  -1.157   3.553   1.441
   83MOL     C4 3130  -1.351   3.648   1.404
   83MOL     H6 3131  -1.403   3.681   1.494
   83MOL     H7 3132  -1.381   3.546   1.380
   83MOL     C5 3133  -1.380   3.738   1.283
   83MOL     H8 3134  -1.472   3.712   1.231
   83MOL     H9 3135  -1.386   3.843   1.315
   83MOL     C6 3136  -1.255   3.719   1.197
   83MOL    H10 3137  -1.265   3.624   1.143
   83MOL     C7 3138  -1.228   3.826   1.091
   83MOL     C8 3139  -1.042   3.459   1.096
   83MOL    H11 3140  -0.995   3.431   1.190
   83MOL     C9 3141  -1.022   3.571   1.017
   83MOL    C10 3142  -0.924   3.680   1.049
   83MOL    H12 3143  -0.887   3.723   0.956
   83MOL    H13 3144  -0.838   3.639   1.102
   83MOL    C11 3145  -1.110   3.559   0.904
   83MOL    C12 3146  -1.128   3.643   0.794
   83MOL    H14 3147  -1.072   3.735   0.783
   83MOL    C13 3148  -1.222   3.602   0.697
   83MOL    H15 3149  -1.238   3.663   0.609
   83MOL    C14 3150  -1.294   3.481   0.712
   83MOL    H16 3151  -1.364   3.451   0.635
   83MOL    C15 3152  -1.275   3.401   0.826
   83MOL    H17 3153  -1.330   3.308   0.839
   83MOL    C16 3154  -1.181   3.444   0.920
   84MOL     O1 3155  -2.004   3.890   1.363
   84MOL     O2 3156  -1.946   3.476   1.029
   84MOL     N1 3157  -1.876   3.713   1.295
   84MOL     N2 3158  -2.036   3.678   1.068
   84MOL     H1 3159  -2.105   3.657   0.996
   84MOL     N3 3160  -1.599   3.878   1.036
   84MOL     H2 3161  -1.502   3.893   1.065
   84MOL     C1 3162  -2.037   3.810   1.135
   84MOL     H3 3163  -2.142   3.837   1.150
   84MOL     C2 3164  -1.973   3.810   1.275
   84MOL     C3 3165  -1.807   3.693   1.421
   84MOL     H4 3166  -1.880   3.683   1.501
   84MOL     H5 3167  -1.741   3.779   1.441
   84MOL     C4 3168  -1.727   3.564   1.404
   84MOL     H6 3169  -1.730   3.502   1.494
   84MOL     H7 3170  -1.623   3.589   1.380
   84MOL     C5 3171  -1.790   3.494   1.283
   84MOL     H8 3172  -1.721   3.427   1.230
   84MOL     H9 3173  -1.878   3.436   1.314
   84MOL     C6 3174  -1.836   3.611   1.196
   84MOL    H10 3175  -1.749   3.650   1.142
   84MOL     C7 3176  -1.942   3.581   1.091
   84MOL     C8 3177  -1.717   3.926   1.097
   84MOL    H11 3178  -1.716   3.981   1.190
   84MOL     C9 3179  -1.824   3.887   1.017
   84MOL    C10 3180  -1.968   3.918   1.050
   84MOL    H12 3181  -2.021   3.929   0.956
   84MOL    H13 3182  -1.975   4.013   1.103
   84MOL    C11 3183  -1.770   3.816   0.904
   84MOL    C12 3184  -1.833   3.759   0.793
   84MOL    H14 3185  -1.941   3.761   0.783
   84MOL    C13 3186  -1.751   3.699   0.697
   84MOL    H15 3187  -1.796   3.654   0.609
   84MOL    C14 3188  -1.611   3.697   0.712
   84MOL    H16 3189  -1.549   3.651   0.635
   84MOL    C15 3190  -1.550   3.753   0.826
   84MOL    H17 3191  -1.443   3.753   0.838
   84MOL    C16 3192  -1.634   3.812   0.920
   85MOL     O1 3193  -0.658   3.677   2.991
   85MOL     O2 3194  -0.990   3.421   2.659
   85MOL     N1 3195  -0.752   3.482   2.925
   85MOL     N2 3196  -0.862   3.602   2.698
   85MOL     H1 3197  -0.913   3.652   2.625
   85MOL     N3 3198  -0.470   3.324   2.665
   85MOL     H2 3199  -0.408   3.247   2.694
   85MOL     C1 3200  -0.748   3.669   2.765
   85MOL     H3 3201  -0.776   3.774   2.780
   85MOL     C2 3202  -0.715   3.612   2.904
   85MOL     C3 3203  -0.734   3.411   3.051
   85MOL     H4 3204  -0.779   3.470   3.131
   85MOL     H5 3205  -0.627   3.398   3.070
   85MOL     C4 3206  -0.806   3.277   3.033
   85MOL     H6 3207  -0.861   3.248   3.123
   85MOL     H7 3208  -0.732   3.200   3.009
   85MOL     C5 3209  -0.898   3.297   2.912
   85MOL     H8 3210  -0.921   3.204   2.859
   85MOL     H9 3211  -0.992   3.343   2.944
   85MOL     C6 3212  -0.819   3.396   2.826
   85MOL    H10 3213  -0.742   3.340   2.772
   85MOL     C7 3214  -0.899   3.473   2.721
   85MOL     C8 3215  -0.488   3.450   2.726
   85MOL    H11 3216  -0.440   3.477   2.819
   85MOL     C9 3217  -0.575   3.524   2.646
   85MOL    C10 3218  -0.621   3.663   2.679
   85MOL    H12 3219  -0.639   3.716   2.586
   85MOL    H13 3220  -0.542   3.717   2.732
   85MOL    C11 3221  -0.609   3.441   2.534
   85MOL    C12 3222  -0.690   3.467   2.423
   85MOL    H14 3223  -0.742   3.562   2.413
   85MOL    C13 3224  -0.701   3.366   2.326
   85MOL    H15 3225  -0.763   3.382   2.239
   85MOL    C14 3226  -0.633   3.243   2.341
   85MOL    H16 3227  -0.642   3.168   2.264
   85MOL    C15 3228  -0.553   3.219   2.455
   85MOL    H17 3229  -0.500   3.126   2.468
   85MOL    C16 3230  -0.544   3.322   2.549
   86MOL     O1 3231  -1.341   2.832   2.992
   86MOL     O2 3232  -0.955   2.676   2.659
   86MOL     N1 3233  -1.125   2.855   2.924
   86MOL     N2 3234  -1.174   2.699   2.698
   86MOL     H1 3235  -1.189   2.629   2.626
   86MOL     N3 3236  -1.130   3.178   2.665
   86MOL     H2 3237  -1.093   3.268   2.694
   86MOL     C1 3238  -1.289   2.764   2.765
   86MOL     H3 3239  -1.366   2.687   2.780
   86MOL     C2 3240  -1.256   2.820   2.904
   86MOL     C3 3241  -1.073   2.905   3.051
   86MOL     H4 3242  -1.101   2.836   3.130
   86MOL     H5 3243  -1.114   3.005   3.071
   86MOL     C4 3244  -0.921   2.909   3.033
   86MOL     H6 3245  -0.869   2.876   3.123
   86MOL     H7 3246  -0.891   3.012   3.009
   86MOL     C5 3247  -0.892   2.819   2.913
   86MOL     H8 3248  -0.800   2.847   2.860
   86MOL     H9 3249  -0.885   2.715   2.944
   86MOL     C6 3250  -1.016   2.840   2.826
   86MOL    H10 3251  -1.006   2.934   2.772
   86MOL     C7 3252  -1.044   2.732   2.720
   86MOL     C8 3253  -1.230   3.099   2.726
   86MOL    H11 3254  -1.276   3.127   2.820
   86MOL     C9 3255  -1.250   2.987   2.646
   86MOL    C10 3256  -1.348   2.878   2.679
   86MOL    H12 3257  -1.384   2.837   2.585
   86MOL    H13 3258  -1.434   2.919   2.732
   86MOL    C11 3259  -1.161   2.998   2.534
   86MOL    C12 3260  -1.144   2.915   2.423
   86MOL    H14 3261  -1.199   2.822   2.413
   86MOL    C13 3262  -1.050   2.956   2.326
   86MOL    H15 3263  -1.033   2.894   2.239
   86MOL    C14 3264  -0.978   3.076   2.341
   86MOL    H16 3265  -0.907   3.106   2.265
   86MOL    C15 3266  -0.997   3.157   2.455
   86MOL    H17 3267  -0.942   3.250   2.468
   86MOL    C16 3268  -1.090   3.114   2.550
   87MOL     O1 3269  -0.271   2.669   2.992
   87MOL     O2 3270  -0.328   3.081   2.659
   87MOL     N1 3271  -0.395   2.845   2.924
   87MOL     N2 3272  -0.235   2.880   2.698
   87MOL     H1 3273  -0.168   2.901   2.625
   87MOL     N3 3274  -0.673   2.679   2.665
   87MOL     H2 3275  -0.770   2.666   2.694
   87MOL     C1 3276  -0.235   2.748   2.765
   87MOL     H3 3277  -0.130   2.719   2.780
   87MOL     C2 3278  -0.300   2.748   2.904
   87MOL     C3 3279  -0.465   2.865   3.051
   87MOL     H4 3280  -0.391   2.874   3.130
   87MOL     H5 3281  -0.530   2.779   3.071
   87MOL     C4 3282  -0.545   2.994   3.033
   87MOL     H6 3283  -0.543   3.056   3.123
   87MOL     H7 3284  -0.648   2.968   3.009
   87MOL     C5 3285  -0.481   3.064   2.912
   87MOL     H8 3286  -0.550   3.131   2.860
   87MOL     H9 3287  -0.394   3.122   2.944
   87MOL     C6 3288  -0.436   2.946   2.826
   87MOL    H10 3289  -0.523   2.908   2.772
   87MOL     C7 3290  -0.330   2.976   2.721
   87MOL     C8 3291  -0.555   2.632   2.726
   87MOL    H11 3292  -0.555   2.577   2.819
   87MOL     C9 3293  -0.447   2.671   2.646
   87MOL    C10 3294  -0.304   2.640   2.679
   87MOL    H12 3295  -0.248   2.629   2.585
   87MOL    H13 3296  -0.297   2.545   2.731
   87MOL    C11 3297  -0.502   2.741   2.534
   87MOL    C12 3298  -0.438   2.799   2.423
   87MOL    H14 3299  -0.330   2.796   2.413
   87MOL    C13 3300  -0.520   2.859   2.326
   87MOL    H15 3301  -0.476   2.904   2.239
   87MOL    C14 3302  -0.661   2.861   2.341
   87MOL    H16 3303  -0.722   2.907   2.265
   87MOL    C15 3304  -0.721   2.804   2.455
   87MOL    H17 3305  -0.829   2.806   2.468
   87MOL    C16 3306  -0.637   2.745   2.550
   88MOL     O1 3307  -1.607   2.878   2.450
   88MOL     O2 3308  -1.280   3.134   2.116
   88MOL     N1 3309  -1.520   3.077   2.381
   88MOL     N2 3310  -1.409   2.955   2.155
   88MOL     H1 3311  -1.356   2.907   2.083
   88MOL     N3 3312  -1.803   3.233   2.122
   88MOL     H2 3313  -1.862   3.311   2.151
   88MOL     C1 3314  -1.523   2.889   2.222
   88MOL     H3 3315  -1.496   2.784   2.237
   88MOL     C2 3316  -1.556   2.945   2.361
   88MOL     C3 3317  -1.538   3.146   2.507
   88MOL     H4 3318  -1.493   3.088   2.587
   88MOL     H5 3319  -1.645   3.161   2.527
   88MOL     C4 3320  -1.466   3.280   2.490
   88MOL     H6 3321  -1.411   3.309   2.580
   88MOL     H7 3322  -1.540   3.357   2.466
   88MOL     C5 3323  -1.373   3.260   2.369
   88MOL     H8 3324  -1.350   3.354   2.317
   88MOL     H9 3325  -1.279   3.213   2.401
   88MOL     C6 3326  -1.453   3.163   2.283
   88MOL    H10 3327  -1.529   3.219   2.229
   88MOL     C7 3328  -1.373   3.085   2.177
   88MOL     C8 3329  -1.784   3.107   2.182
   88MOL    H11 3330  -1.832   3.081   2.276
   88MOL     C9 3331  -1.697   3.034   2.103
   88MOL    C10 3332  -1.651   2.895   2.136
   88MOL    H12 3333  -1.635   2.842   2.042
   88MOL    H13 3334  -1.731   2.841   2.189
   88MOL    C11 3335  -1.663   3.116   1.991
   88MOL    C12 3336  -1.582   3.091   1.880
   88MOL    H14 3337  -1.530   2.996   1.869
   88MOL    C13 3338  -1.570   3.192   1.783
   88MOL    H15 3339  -1.509   3.176   1.696
   88MOL    C14 3340  -1.638   3.314   1.798
   88MOL    H16 3341  -1.629   3.391   1.722
   88MOL    C15 3342  -1.718   3.338   1.912
   88MOL    H17 3343  -1.771   3.432   1.925
   88MOL    C16 3344  -1.727   3.236   2.006
   89MOL     O1 3345  -0.932   3.720   2.448
   89MOL     O2 3346  -1.319   3.880   2.116
   89MOL     N1 3347  -1.147   3.703   2.381
   89MOL     N2 3348  -1.098   3.859   2.155
   89MOL     H1 3349  -1.080   3.928   2.081
   89MOL     N3 3350  -1.143   3.381   2.122
   89MOL     H2 3351  -1.178   3.289   2.151
   89MOL     C1 3352  -0.983   3.794   2.221
   89MOL     H3 3353  -0.906   3.870   2.236
   89MOL     C2 3354  -1.016   3.737   2.360
   89MOL     C3 3355  -1.199   3.652   2.507
   89MOL     H4 3356  -1.170   3.721   2.587
   89MOL     H5 3357  -1.157   3.553   2.527
   89MOL     C4 3358  -1.351   3.648   2.490
   89MOL     H6 3359  -1.403   3.682   2.580
   89MOL     H7 3360  -1.381   3.546   2.466
   89MOL     C5 3361  -1.380   3.738   2.369
   89MOL     H8 3362  -1.472   3.712   2.317
   89MOL     H9 3363  -1.386   3.843   2.401
   89MOL     C6 3364  -1.255   3.719   2.283
   89MOL    H10 3365  -1.265   3.624   2.229
   89MOL     C7 3366  -1.228   3.826   2.178
   89MOL     C8 3367  -1.042   3.459   2.183
   89MOL    H11 3368  -0.994   3.431   2.276
   89MOL     C9 3369  -1.022   3.571   2.103
   89MOL    C10 3370  -0.924   3.681   2.135
   89MOL    H12 3371  -0.886   3.723   2.042
   89MOL    H13 3372  -0.838   3.639   2.188
   89MOL    C11 3373  -1.110   3.559   1.991
   89MOL    C12 3374  -1.128   3.643   1.880
   89MOL    H14 3375  -1.072   3.735   1.869
   89MOL    C13 3376  -1.222   3.602   1.783
   89MOL    H15 3377  -1.238   3.663   1.696
   89MOL    C14 3378  -1.294   3.481   1.798
   89MOL    H16 3379  -1.364   3.451   1.722
   89MOL    C15 3380  -1.275   3.401   1.912
   89MOL    H17 3381  -1.330   3.308   1.925
   89MOL    C16 3382  -1.181   3.444   2.006
   90MOL     O1 3383  -2.004   3.890   2.449
   90MOL     O2 3384  -1.946   3.476   2.116
   90MOL     N1 3385  -1.876   3.713   2.381
   90MOL     N2 3386  -2.036   3.678   2.155
   90MOL     H1 3387  -2.105   3.657   2.083
   90MOL     N3 3388  -1.599   3.878   2.122
   90MOL     H2 3389  -1.502   3.893   2.151
   90MOL     C1 3390  -2.037   3.810   2.222
   90MOL     H3 3391  -2.142   3.837   2.237
   90MOL     C2 3392  -1.973   3.810   2.361
   90MOL     C3 3393  -1.807   3.693   2.507
   90MOL     H4 3394  -1.880   3.683   2.587
   90MOL     H5 3395  -1.741   3.779   2.527
   90MOL     C4 3396  -1.727   3.564   2.490
   90MOL     H6 3397  -1.730   3.502   2.580
   90MOL     H7 3398  -1.623   3.589   2.466
   90MOL     C5 3399  -1.790   3.494   2.369
   90MOL     H8 3400  -1.721   3.427   2.317
   90MOL     H9 3401  -1.878   3.436   2.401
   90MOL     C6 3402  -1.836   3.611   2.283
   90MOL    H10 3403  -1.749   3.650   2.229
   90MOL     C7 3404  -1.942   3.581   2.178
   90MOL     C8 3405  -1.717   3.926   2.183
   90MOL    H11 3406  -1.716   3.981   2.276
   90MOL     C9 3407  -1.825   3.887   2.103
   90MOL    C10 3408  -1.968   3.917   2.136
   90MOL    H12 3409  -2.022   3.929   2.042
   90MOL    H13 3410  -1.975   4.013   2.189
   90MOL    C11 3411  -1.770   3.817   1.991
   90MOL    C12 3412  -1.833   3.759   1.880
   90MOL    H14 3413  -1.941   3.761   1.869
   90MOL    C13 3414  -1.751   3.699   1.783
   90MOL    H15 3415  -1.796   3.654   1.696
   90MOL    C14 3416  -1.611   3.697   1.798
   90MOL    H16 3417  -1.549   3.651   1.721
   90MOL    C15 3418  -1.551   3.754   1.912
   90MOL    H17 3419  -1.443   3.753   1.925
   90MOL    C16 3420  -1.635   3.813   2.007
   91MOL     O1 3421  -0.658   3.677   4.077
   91MOL     O2 3422  -0.991   3.421   3.745
   91MOL     N1 3423  -0.753   3.482   4.011
   91MOL     N2 3424  -0.862   3.602   3.784
   91MOL     H1 3425  -0.913   3.652   3.711
   91MOL     N3 3426  -0.470   3.324   3.752
   91MOL     H2 3427  -0.408   3.247   3.781
   91MOL     C1 3428  -0.748   3.669   3.851
   91MOL     H3 3429  -0.777   3.774   3.866
   91MOL     C2 3430  -0.715   3.612   3.990
   91MOL     C3 3431  -0.734   3.411   4.137
   91MOL     H4 3432  -0.779   3.470   4.217
   91MOL     H5 3433  -0.627   3.398   4.157
   91MOL     C4 3434  -0.806   3.277   4.120
   91MOL     H6 3435  -0.861   3.248   4.210
   91MOL     H7 3436  -0.732   3.200   4.096
   91MOL     C5 3437  -0.898   3.297   3.999
   91MOL     H8 3438  -0.921   3.204   3.946
   91MOL     H9 3439  -0.992   3.343   4.031
   91MOL     C6 3440  -0.820   3.396   3.913
   91MOL    H10 3441  -0.742   3.340   3.859
   91MOL     C7 3442  -0.899   3.473   3.807
   91MOL     C8 3443  -0.488   3.450   3.813
   91MOL    H11 3444  -0.440   3.477   3.906
   91MOL     C9 3445  -0.575   3.523   3.733
   91MOL    C10 3446  -0.621   3.663   3.765
   91MOL    H12 3447  -0.639   3.716   3.672
   91MOL    H13 3448  -0.542   3.717   3.818
   91MOL    C11 3449  -0.609   3.441   3.620
   91MOL    C12 3450  -0.690   3.467   3.510
   91MOL    H14 3451  -0.742   3.562   3.499
   91MOL    C13 3452  -0.701   3.366   3.413
   91MOL    H15 3453  -0.763   3.382   3.326
   91MOL    C14 3454  -0.633   3.243   3.428
   91MOL    H16 3455  -0.642   3.167   3.351
   91MOL    C15 3456  -0.553   3.219   3.542
   91MOL    H17 3457  -0.500   3.126   3.554
   91MOL    C16 3458  -0.544   3.322   3.636
   92MOL     O1 3459  -1.341   2.832   4.078
   92MOL     O2 3460  -0.955   2.676   3.745
   92MOL     N1 3461  -1.125   2.855   4.011
   92MOL     N2 3462  -1.174   2.698   3.784
   92MOL     H1 3463  -1.189   2.629   3.712
   92MOL     N3 3464  -1.130   3.178   3.751
   92MOL     H2 3465  -1.093   3.268   3.781
   92MOL     C1 3466  -1.289   2.764   3.851
   92MOL     H3 3467  -1.366   2.688   3.867
   92MOL     C2 3468  -1.256   2.820   3.990
   92MOL     C3 3469  -1.073   2.905   4.137
   92MOL     H4 3470  -1.101   2.836   4.217
   92MOL     H5 3471  -1.114   3.004   4.157
   92MOL     C4 3472  -0.921   2.910   4.120
   92MOL     H6 3473  -0.869   2.877   4.210
   92MOL     H7 3474  -0.891   3.012   4.095
   92MOL     C5 3475  -0.892   2.819   3.999
   92MOL     H8 3476  -0.800   2.846   3.947
   92MOL     H9 3477  -0.885   2.715   4.031
   92MOL     C6 3478  -1.016   2.839   3.912
   92MOL    H10 3479  -1.005   2.934   3.858
   92MOL     C7 3480  -1.043   2.732   3.807
   92MOL     C8 3481  -1.230   3.099   3.812
   92MOL    H11 3482  -1.276   3.127   3.906
   92MOL     C9 3483  -1.250   2.987   3.733
   92MOL    C10 3484  -1.347   2.878   3.765
   92MOL    H12 3485  -1.384   2.837   3.671
   92MOL    H13 3486  -1.434   2.919   3.818
   92MOL    C11 3487  -1.161   2.998   3.620
   92MOL    C12 3488  -1.143   2.915   3.509
   92MOL    H14 3489  -1.199   2.822   3.499
   92MOL    C13 3490  -1.050   2.956   3.412
   92MOL    H15 3491  -1.033   2.894   3.325
   92MOL    C14 3492  -0.978   3.076   3.428
   92MOL    H16 3493  -0.907   3.106   3.351
   92MOL    C15 3494  -0.997   3.157   3.541
   92MOL    H17 3495  -0.942   3.250   3.554
   92MOL    C16 3496  -1.090   3.114   3.636
   93MOL     O1 3497  -0.271   2.669   4.078
   93MOL     O2 3498  -0.327   3.081   3.745
   93MOL     N1 3499  -0.395   2.845   4.011
   93MOL     N2 3500  -0.235   2.880   3.785
   93MOL     H1 3501  -0.168   2.901   3.711
   93MOL     N3 3502  -0.673   2.679   3.751
   93MOL     H2 3503  -0.770   2.666   3.781
   93MOL     C1 3504  -0.235   2.748   3.851
   93MOL     H3 3505  -0.130   2.719   3.867
   93MOL     C2 3506  -0.300   2.748   3.990
   93MOL     C3 3507  -0.465   2.865   4.137
   93MOL     H4 3508  -0.391   2.874   4.217
   93MOL     H5 3509  -0.530   2.779   4.157
   93MOL     C4 3510  -0.545   2.994   4.119
   93MOL     H6 3511  -0.543   3.056   4.210
   93MOL     H7 3512  -0.648   2.968   4.095
   93MOL     C5 3513  -0.481   3.064   3.999
   93MOL     H8 3514  -0.550   3.131   3.947
   93MOL     H9 3515  -0.394   3.122   4.031
   93MOL     C6 3516  -0.436   2.946   3.913
   93MOL    H10 3517  -0.523   2.908   3.858
   93MOL     C7 3518  -0.330   2.976   3.807
   93MOL     C8 3519  -0.555   2.632   3.812
   93MOL    H11 3520  -0.555   2.576   3.905
   93MOL     C9 3521  -0.447   2.671   3.733
   93MOL    C10 3522  -0.304   2.641   3.765
   93MOL    H12 3523  -0.248   2.629   3.672
   93MOL    H13 3524  -0.296   2.545   3.818
   93MOL    C11 3525  -0.502   2.742   3.620
   93MOL    C12 3526  -0.438   2.799   3.510
   93MOL    H14 3527  -0.330   2.796   3.499
   93MOL    C13 3528  -0.521   2.859   3.413
   93MOL    H15 3529  -0.476   2.904   3.325
   93MOL    C14 3530  -0.661   2.861   3.428
   93MOL    H16 3531  -0.722   2.907   3.351
   93MOL    C15 3532  -0.721   2.804   3.541
   93MOL    H17 3533  -0.829   2.806   3.555
   93MOL    C16 3534  -0.637   2.745   3.636
   94MOL     O1 3535  -1.607   2.878   3.536
   94MOL     O2 3536  -1.280   3.134   3.202
   94MOL     N1 3537  -1.520   3.077   3.467
   94MOL     N2 3538  -1.409   2.955   3.241
   94MOL     H1 3539  -1.357   2.907   3.169
   94MOL     N3 3540  -1.803   3.233   3.208
   94MOL     H2 3541  -1.862   3.311   3.238
   94MOL     C1 3542  -1.523   2.889   3.308
   94MOL     H3 3543  -1.496   2.784   3.323
   94MOL     C2 3544  -1.555   2.945   3.447
   94MOL     C3 3545  -1.538   3.146   3.594
   94MOL     H4 3546  -1.493   3.088   3.674
   94MOL     H5 3547  -1.645   3.161   3.613
   94MOL     C4 3548  -1.466   3.280   3.576
   94MOL     H6 3549  -1.411   3.309   3.666
   94MOL     H7 3550  -1.540   3.357   3.552
   94MOL     C5 3551  -1.373   3.260   3.456
   94MOL     H8 3552  -1.350   3.354   3.403
   94MOL     H9 3553  -1.279   3.214   3.487
   94MOL     C6 3554  -1.453   3.163   3.369
   94MOL    H10 3555  -1.529   3.219   3.315
   94MOL     C7 3556  -1.373   3.085   3.263
   94MOL     C8 3557  -1.784   3.108   3.269
   94MOL    H11 3558  -1.832   3.081   3.363
   94MOL     C9 3559  -1.697   3.034   3.190
   94MOL    C10 3560  -1.651   2.895   3.222
   94MOL    H12 3561  -1.635   2.842   3.128
   94MOL    H13 3562  -1.731   2.841   3.275
   94MOL    C11 3563  -1.663   3.117   3.077
   94MOL    C12 3564  -1.582   3.091   2.966
   94MOL    H14 3565  -1.530   2.996   2.956
   94MOL    C13 3566  -1.570   3.192   2.869
   94MOL    H15 3567  -1.509   3.176   2.782
   94MOL    C14 3568  -1.638   3.315   2.885
   94MOL    H16 3569  -1.629   3.391   2.808
   94MOL    C15 3570  -1.718   3.338   2.998
   94MOL    H17 3571  -1.771   3.433   3.012
   94MOL    C16 3572  -1.727   3.236   3.093
   95MOL     O1 3573  -0.932   3.720   3.535
   95MOL     O2 3574  -1.319   3.880   3.203
   95MOL     N1 3575  -1.147   3.704   3.468
   95MOL     N2 3576  -1.098   3.859   3.241
   95MOL     H1 3577  -1.080   3.927   3.167
   95MOL     N3 3578  -1.143   3.380   3.209
   95MOL     H2 3579  -1.178   3.289   3.238
   95MOL     C1 3580  -0.983   3.794   3.308
   95MOL     H3 3581  -0.906   3.870   3.323
   95MOL     C2 3582  -1.016   3.737   3.447
   95MOL     C3 3583  -1.199   3.653   3.594
   95MOL     H4 3584  -1.170   3.721   3.674
   95MOL     H5 3585  -1.157   3.553   3.613
   95MOL     C4 3586  -1.351   3.648   3.576
   95MOL     H6 3587  -1.403   3.681   3.667
   95MOL     H7 3588  -1.381   3.546   3.553
   95MOL     C5 3589  -1.380   3.738   3.456
   95MOL     H8 3590  -1.472   3.712   3.404
   95MOL     H9 3591  -1.386   3.843   3.488
   95MOL     C6 3592  -1.255   3.719   3.370
   95MOL    H10 3593  -1.264   3.624   3.316
   95MOL     C7 3594  -1.228   3.826   3.264
   95MOL     C8 3595  -1.042   3.459   3.269
   95MOL    H11 3596  -0.995   3.431   3.363
   95MOL     C9 3597  -1.022   3.571   3.190
   95MOL    C10 3598  -0.924   3.680   3.222
   95MOL    H12 3599  -0.887   3.723   3.129
   95MOL    H13 3600  -0.838   3.639   3.275
   95MOL    C11 3601  -1.110   3.559   3.077
   95MOL    C12 3602  -1.128   3.643   2.966
   95MOL    H14 3603  -1.072   3.735   2.956
   95MOL    C13 3604  -1.222   3.602   2.870
   95MOL    H15 3605  -1.238   3.663   2.782
   95MOL    C14 3606  -1.294   3.481   2.885
   95MOL    H16 3607  -1.364   3.451   2.808
   95MOL    C15 3608  -1.274   3.400   2.998
   95MOL    H17 3609  -1.330   3.308   3.011
   95MOL    C16 3610  -1.181   3.443   3.093
   96MOL     O1 3611  -2.004   3.890   3.536
   96MOL     O2 3612  -1.946   3.476   3.202
   96MOL     N1 3613  -1.877   3.713   3.468
   96MOL     N2 3614  -2.036   3.678   3.241
   96MOL     H1 3615  -2.105   3.657   3.169
   96MOL     N3 3616  -1.599   3.878   3.209
   96MOL     H2 3617  -1.502   3.893   3.238
   96MOL     C1 3618  -2.037   3.810   3.308
   96MOL     H3 3619  -2.142   3.837   3.323
   96MOL     C2 3620  -1.973   3.810   3.448
   96MOL     C3 3621  -1.807   3.693   3.594
   96MOL     H4 3622  -1.880   3.683   3.674
   96MOL     H5 3623  -1.741   3.779   3.614
   96MOL     C4 3624  -1.727   3.564   3.576
   96MOL     H6 3625  -1.730   3.502   3.666
   96MOL     H7 3626  -1.623   3.589   3.553
   96MOL     C5 3627  -1.790   3.494   3.456
   96MOL     H8 3628  -1.721   3.427   3.403
   96MOL     H9 3629  -1.878   3.436   3.487
   96MOL     C6 3630  -1.836   3.612   3.369
   96MOL    H10 3631  -1.749   3.650   3.315
   96MOL     C7 3632  -1.942   3.581   3.264
   96MOL     C8 3633  -1.717   3.926   3.269
   96MOL    H11 3634  -1.716   3.980   3.363
   96MOL     C9 3635  -1.824   3.887   3.190
   96MOL    C10 3636  -1.968   3.918   3.222
   96MOL    H12 3637  -2.021   3.929   3.129
   96MOL    H13 3638  -1.975   4.013   3.276
   96MOL    C11 3639  -1.770   3.817   3.077
   96MOL    C12 3640  -1.833   3.759   2.966
   96MOL    H14 3641  -1.941   3.761   2.956
   96MOL    C13 3642  -1.751   3.699   2.869
   96MOL    H15 3643  -1.796   3.654   2.782
   96MOL    C14 3644  -1.611   3.697   2.885
   96MOL    H16 3645  -1.549   3.651   2.808
   96MOL    C15 3646  -1.551   3.753   2.998
   96MOL    H17 3647  -1.443   3.753   3.011
   96MOL    C16 3648  -1.634   3.813   3.093
   97MOL     O1 3649  -0.658   3.677   5.164
   97MOL     O2 3650  -0.991   3.421   4.832
   97MOL     N1 3651  -0.752   3.482   5.098
   97MOL     N2 3652  -0.862   3.602   4.871
   97MOL     H1 3653  -0.913   3.652   4.798
   97MOL     N3 3654  -0.470   3.324   4.838
   97MOL     H2 3655  -0.408   3.248   4.867
   97MOL     C1 3656  -0.748   3.669   4.938
   97MOL     H3 3657  -0.777   3.774   4.952
   97MOL     C2 3658  -0.715   3.613   5.077
   97MOL     C3 3659  -0.734   3.411   5.223
   97MOL     H4 3660  -0.779   3.470   5.303
   97MOL     H5 3661  -0.627   3.398   5.243
   97MOL     C4 3662  -0.806   3.277   5.206
   97MOL     H6 3663  -0.860   3.248   5.296
   97MOL     H7 3664  -0.732   3.200   5.182
   97MOL     C5 3665  -0.898   3.297   5.085
   97MOL     H8 3666  -0.921   3.204   5.032
   97MOL     H9 3667  -0.992   3.343   5.117
   97MOL     C6 3668  -0.819   3.396   4.999
   97MOL    H10 3669  -0.742   3.340   4.945
   97MOL     C7 3670  -0.899   3.473   4.894
   97MOL     C8 3671  -0.488   3.450   4.899
   97MOL    H11 3672  -0.440   3.477   4.992
   97MOL     C9 3673  -0.575   3.524   4.819
   97MOL    C10 3674  -0.621   3.663   4.852
   97MOL    H12 3675  -0.639   3.716   4.758
   97MOL    H13 3676  -0.541   3.717   4.905
   97MOL    C11 3677  -0.609   3.441   4.706
   97MOL    C12 3678  -0.690   3.467   4.596
   97MOL    H14 3679  -0.742   3.562   4.585
   97MOL    C13 3680  -0.701   3.366   4.499
   97MOL    H15 3681  -0.763   3.382   4.412
   97MOL    C14 3682  -0.633   3.243   4.514
   97MOL    H16 3683  -0.642   3.167   4.437
   97MOL    C15 3684  -0.553   3.220   4.628
   97MOL    H17 3685  -0.500   3.126   4.641
   97MOL    C16 3686  -0.544   3.322   4.722
   98MOL     O1 3687  -1.341   2.832   5.165
   98MOL     O2 3688  -0.955   2.676   4.832
   98MOL     N1 3689  -1.125   2.855   5.097
   98MOL     N2 3690  -1.174   2.698   4.871
   98MOL     H1 3691  -1.189   2.628   4.799
   98MOL     N3 3692  -1.130   3.178   4.838
   98MOL     H2 3693  -1.093   3.268   4.867
   98MOL     C1 3694  -1.289   2.764   4.938
   98MOL     H3 3695  -1.366   2.687   4.953
   98MOL     C2 3696  -1.256   2.820   5.077
   98MOL     C3 3697  -1.073   2.905   5.224
   98MOL     H4 3698  -1.101   2.836   5.303
   98MOL     H5 3699  -1.114   3.005   5.243
   98MOL     C4 3700  -0.921   2.909   5.206
   98MOL     H6 3701  -0.869   2.876   5.296
   98MOL     H7 3702  -0.891   3.012   5.182
   98MOL     C5 3703  -0.892   2.819   5.085
   98MOL     H8 3704  -0.800   2.846   5.033
   98MOL     H9 3705  -0.885   2.715   5.117
   98MOL     C6 3706  -1.016   2.840   4.999
   98MOL    H10 3707  -1.005   2.934   4.945
   98MOL     C7 3708  -1.043   2.732   4.893
   98MOL     C8 3709  -1.230   3.099   4.898
   98MOL    H11 3710  -1.276   3.128   4.992
   98MOL     C9 3711  -1.250   2.987   4.819
   98MOL    C10 3712  -1.347   2.878   4.852
   98MOL    H12 3713  -1.384   2.837   4.758
   98MOL    H13 3714  -1.434   2.919   4.905
   98MOL    C11 3715  -1.161   2.998   4.707
   98MOL    C12 3716  -1.143   2.915   4.596
   98MOL    H14 3717  -1.199   2.823   4.585
   98MOL    C13 3718  -1.050   2.956   4.499
   98MOL    H15 3719  -1.033   2.894   4.412
   98MOL    C14 3720  -0.978   3.076   4.514
   98MOL    H16 3721  -0.907   3.106   4.438
   98MOL    C15 3722  -0.997   3.157   4.628
   98MOL    H17 3723  -0.942   3.250   4.641
   98MOL    C16 3724  -1.090   3.114   4.722
   99MOL     O1 3725  -0.271   2.669   5.165
   99MOL     O2 3726  -0.328   3.081   4.832
   99MOL     N1 3727  -0.395   2.845   5.097
   99MOL     N2 3728  -0.236   2.880   4.871
   99MOL     H1 3729  -0.168   2.901   4.798
   99MOL     N3 3730  -0.673   2.679   4.838
   99MOL     H2 3731  -0.770   2.666   4.867
   99MOL     C1 3732  -0.235   2.748   4.937
   99MOL     H3 3733  -0.130   2.720   4.953
   99MOL     C2 3734  -0.300   2.748   5.076
   99MOL     C3 3735  -0.465   2.865   5.223
   99MOL     H4 3736  -0.391   2.874   5.303
   99MOL     H5 3737  -0.530   2.779   5.243
   99MOL     C4 3738  -0.545   2.994   5.206
   99MOL     H6 3739  -0.543   3.056   5.296
   99MOL     H7 3740  -0.648   2.968   5.182
   99MOL     C5 3741  -0.481   3.064   5.085
   99MOL     H8 3742  -0.550   3.131   5.033
   99MOL     H9 3743  -0.394   3.122   5.117
   99MOL     C6 3744  -0.436   2.946   4.999
   99MOL    H10 3745  -0.523   2.908   4.945
   99MOL     C7 3746  -0.330   2.976   4.893
   99MOL     C8 3747  -0.555   2.632   4.898
   99MOL    H11 3748  -0.555   2.577   4.992
   99MOL     C9 3749  -0.447   2.671   4.819
   99MOL    C10 3750  -0.304   2.640   4.851
   99MOL    H12 3751  -0.248   2.628   4.758
   99MOL    H13 3752  -0.297   2.545   4.904
   99MOL    C11 3753  -0.501   2.741   4.707
   99MOL    C12 3754  -0.438   2.799   4.596
   99MOL    H14 3755  -0.330   2.796   4.585
   99MOL    C13 3756  -0.520   2.859   4.499
   99MOL    H15 3757  -0.475   2.904   4.412
   99MOL    C14 3758  -0.661   2.861   4.514
   99MOL    H16 3759  -0.722   2.907   4.437
   99MOL    C15 3760  -0.721   2.804   4.628
   99MOL    H17 3761  -0.829   2.806   4.641
   99MOL    C16 3762  -0.637   2.745   4.722
  100MOL     O1 3763  -1.607   2.878   4.623
  100MOL     O2 3764  -1.281   3.134   4.288
  100MOL     N1 3765  -1.520   3.077   4.554
  100MOL     N2 3766  -1.409   2.955   4.328
  100MOL     H1 3767  -1.356   2.907   4.256
  100MOL     N3 3768  -1.803   3.233   4.294
  100MOL     H2 3769  -1.862   3.311   4.324
  100MOL     C1 3770  -1.523   2.889   4.395
  100MOL     H3 3771  -1.496   2.784   4.410
  100MOL     C2 3772  -1.556   2.945   4.534
  100MOL     C3 3773  -1.538   3.146   4.680
  100MOL     H4 3774  -1.493   3.087   4.760
  100MOL     H5 3775  -1.645   3.161   4.700
  100MOL     C4 3776  -1.466   3.280   4.663
  100MOL     H6 3777  -1.411   3.309   4.753
  100MOL     H7 3778  -1.540   3.357   4.639
  100MOL     C5 3779  -1.373   3.260   4.542
  100MOL     H8 3780  -1.350   3.354   4.490
  100MOL     H9 3781  -1.279   3.213   4.574
  100MOL     C6 3782  -1.453   3.163   4.456
  100MOL    H10 3783  -1.529   3.219   4.402
  100MOL     C7 3784  -1.373   3.085   4.350
  100MOL     C8 3785  -1.784   3.108   4.355
  100MOL    H11 3786  -1.832   3.081   4.449
  100MOL     C9 3787  -1.697   3.034   4.276
  100MOL    C10 3788  -1.651   2.895   4.309
  100MOL    H12 3789  -1.635   2.842   4.215
  100MOL    H13 3790  -1.731   2.841   4.362
  100MOL    C11 3791  -1.663   3.117   4.164
  100MOL    C12 3792  -1.581   3.091   4.053
  100MOL    H14 3793  -1.530   2.996   4.042
  100MOL    C13 3794  -1.570   3.192   3.956
  100MOL    H15 3795  -1.509   3.175   3.868
  100MOL    C14 3796  -1.639   3.314   3.971
  100MOL    H16 3797  -1.629   3.391   3.894
  100MOL    C15 3798  -1.718   3.338   4.084
  100MOL    H17 3799  -1.771   3.432   4.098
  100MOL    C16 3800  -1.727   3.236   4.179
  101MOL     O1 3801  -0.932   3.720   4.621
  101MOL     O2 3802  -1.319   3.880   4.289
  101MOL     N1 3803  -1.147   3.703   4.554
  101MOL     N2 3804  -1.098   3.860   4.328
  101MOL     H1 3805  -1.080   3.928   4.254
  101MOL     N3 3806  -1.143   3.381   4.295
  101MOL     H2 3807  -1.178   3.289   4.324
  101MOL     C1 3808  -0.983   3.794   4.394
  101MOL     H3 3809  -0.906   3.870   4.410
  101MOL     C2 3810  -1.016   3.737   4.533
  101MOL     C3 3811  -1.199   3.652   4.680
  101MOL     H4 3812  -1.170   3.721   4.760
  101MOL     H5 3813  -1.157   3.553   4.700
  101MOL     C4 3814  -1.351   3.648   4.663
  101MOL     H6 3815  -1.403   3.682   4.753
  101MOL     H7 3816  -1.381   3.546   4.639
  101MOL     C5 3817  -1.380   3.738   4.542
  101MOL     H8 3818  -1.472   3.712   4.490
  101MOL     H9 3819  -1.386   3.843   4.574
  101MOL     C6 3820  -1.255   3.719   4.456
  101MOL    H10 3821  -1.265   3.624   4.402
  101MOL     C7 3822  -1.228   3.826   4.350
  101MOL     C8 3823  -1.042   3.459   4.355
  101MOL    H11 3824  -0.995   3.431   4.449
  101MOL     C9 3825  -1.022   3.571   4.276
  101MOL    C10 3826  -0.924   3.681   4.308
  101MOL    H12 3827  -0.886   3.723   4.215
  101MOL    H13 3828  -0.838   3.639   4.361
  101MOL    C11 3829  -1.110   3.559   4.163
  101MOL    C12 3830  -1.128   3.643   4.053
  101MOL    H14 3831  -1.072   3.735   4.042
  101MOL    C13 3832  -1.222   3.602   3.956
  101MOL    H15 3833  -1.238   3.663   3.868
  101MOL    C14 3834  -1.294   3.481   3.971
  101MOL    H16 3835  -1.364   3.451   3.894
  101MOL    C15 3836  -1.275   3.401   4.085
  101MOL    H17 3837  -1.330   3.308   4.098
  101MOL    C16 3838  -1.181   3.444   4.179
  102MOL     O1 3839  -2.004   3.890   4.622
  102MOL     O2 3840  -1.946   3.476   4.289
  102MOL     N1 3841  -1.876   3.713   4.554
  102MOL     N2 3842  -2.036   3.678   4.328
  102MOL     H1 3843  -2.105   3.657   4.255
  102MOL     N3 3844  -1.599   3.878   4.295
  102MOL     H2 3845  -1.502   3.893   4.324
  102MOL     C1 3846  -2.037   3.810   4.395
  102MOL     H3 3847  -2.142   3.837   4.410
  102MOL     C2 3848  -1.973   3.810   4.534
  102MOL     C3 3849  -1.807   3.693   4.680
  102MOL     H4 3850  -1.880   3.683   4.760
  102MOL     H5 3851  -1.741   3.779   4.700
  102MOL     C4 3852  -1.727   3.564   4.663
  102MOL     H6 3853  -1.730   3.502   4.753
  102MOL     H7 3854  -1.623   3.589   4.639
  102MOL     C5 3855  -1.790   3.494   4.542
  102MOL     H8 3856  -1.721   3.427   4.490
  102MOL     H9 3857  -1.878   3.436   4.574
  102MOL     C6 3858  -1.836   3.611   4.456
  102MOL    H10 3859  -1.749   3.649   4.402
  102MOL     C7 3860  -1.942   3.581   4.350
  102MOL     C8 3861  -1.717   3.926   4.356
  102MOL    H11 3862  -1.716   3.981   4.449
  102MOL     C9 3863  -1.824   3.887   4.276
  102MOL    C10 3864  -1.968   3.917   4.309
  102MOL    H12 3865  -2.022   3.929   4.215
  102MOL    H13 3866  -1.975   4.013   4.362
  102MOL    C11 3867  -1.770   3.816   4.164
  102MOL    C12 3868  -1.833   3.759   4.052
  102MOL    H14 3869  -1.941   3.761   4.042
  102MOL    C13 3870  -1.751   3.699   3.956
  102MOL    H15 3871  -1.796   3.654   3.868
  102MOL    C14 3872  -1.611   3.697   3.971
  102MOL    H16 3873  -1.549   3.651   3.894
  102MOL    C15 3874  -1.551   3.753   4.085
  102MOL    H17 3875  -1.443   3.753   4.097
  102MOL    C16 3876  -1.634   3.812   4.179
  103MOL     O1 3877  -0.658   3.677   6.250
  103MOL     O2 3878  -0.990   3.421   5.918
  103MOL     N1 3879  -0.753   3.482   6.184
  103MOL     N2 3880  -0.862   3.602   5.957
  103MOL     H1 3881  -0.913   3.652   5.884
  103MOL     N3 3882  -0.470   3.324   5.925
  103MOL     H2 3883  -0.409   3.247   5.954
  103MOL     C1 3884  -0.749   3.669   6.024
  103MOL     H3 3885  -0.777   3.774   6.039
  103MOL     C2 3886  -0.716   3.613   6.163
  103MOL     C3 3887  -0.734   3.411   6.310
  103MOL     H4 3888  -0.779   3.470   6.390
  103MOL     H5 3889  -0.627   3.398   6.329
  103MOL     C4 3890  -0.806   3.277   6.292
  103MOL     H6 3891  -0.861   3.248   6.382
  103MOL     H7 3892  -0.732   3.200   6.268
  103MOL     C5 3893  -0.898   3.297   6.172
  103MOL     H8 3894  -0.921   3.204   6.119
  103MOL     H9 3895  -0.992   3.343   6.204
  103MOL     C6 3896  -0.820   3.396   6.086
  103MOL    H10 3897  -0.742   3.340   6.032
  103MOL     C7 3898  -0.899   3.473   5.980
  103MOL     C8 3899  -0.488   3.450   5.985
  103MOL    H11 3900  -0.440   3.477   6.079
  103MOL     C9 3901  -0.575   3.523   5.906
  103MOL    C10 3902  -0.621   3.663   5.938
  103MOL    H12 3903  -0.639   3.716   5.845
  103MOL    H13 3904  -0.542   3.717   5.991
  103MOL    C11 3905  -0.609   3.441   5.793
  103MOL    C12 3906  -0.690   3.467   5.682
  103MOL    H14 3907  -0.742   3.562   5.672
  103MOL    C13 3908  -0.701   3.366   5.585
  103MOL    H15 3909  -0.763   3.382   5.498
  103MOL    C14 3910  -0.633   3.243   5.601
  103MOL    H16 3911  -0.642   3.167   5.524
  103MOL    C15 3912  -0.553   3.219   5.714
  103MOL    H17 3913  -0.500   3.126   5.727
  103MOL    C16 3914  -0.544   3.322   5.809
  104MOL     O1 3915  -1.341   2.832   6.251
  104MOL     O2 3916  -0.955   2.676   5.918
  104MOL     N1 3917  -1.125   2.855   6.183
  104MOL     N2 3918  -1.174   2.699   5.957
  104MOL     H1 3919  -1.190   2.629   5.885
  104MOL     N3 3920  -1.130   3.178   5.924
  104MOL     H2 3921  -1.093   3.268   5.953
  104MOL     C1 3922  -1.289   2.764   6.024
  104MOL     H3 3923  -1.366   2.688   6.039
  104MOL     C2 3924  -1.256   2.820   6.163
  104MOL     C3 3925  -1.073   2.905   6.310
  104MOL     H4 3926  -1.101   2.836   6.389
  104MOL     H5 3927  -1.114   3.004   6.330
  104MOL     C4 3928  -0.921   2.909   6.292
  104MOL     H6 3929  -0.869   2.876   6.383
  104MOL     H7 3930  -0.891   3.012   6.268
  104MOL     C5 3931  -0.892   2.819   6.172
  104MOL     H8 3932  -0.800   2.847   6.119
  104MOL     H9 3933  -0.885   2.715   6.203
  104MOL     C6 3934  -1.016   2.839   6.085
  104MOL    H10 3935  -1.006   2.934   6.031
  104MOL     C7 3936  -1.044   2.732   5.979
  104MOL     C8 3937  -1.230   3.099   5.985
  104MOL    H11 3938  -1.276   3.127   6.079
  104MOL     C9 3939  -1.250   2.987   5.906
  104MOL    C10 3940  -1.348   2.878   5.938
  104MOL    H12 3941  -1.384   2.837   5.844
  104MOL    H13 3942  -1.434   2.919   5.991
  104MOL    C11 3943  -1.161   2.998   5.793
  104MOL    C12 3944  -1.143   2.915   5.682
  104MOL    H14 3945  -1.199   2.823   5.672
  104MOL    C13 3946  -1.050   2.956   5.585
  104MOL    H15 3947  -1.033   2.894   5.498
  104MOL    C14 3948  -0.978   3.076   5.600
  104MOL    H16 3949  -0.907   3.106   5.524
  104MOL    C15 3950  -0.997   3.157   5.714
  104MOL    H17 3951  -0.942   3.250   5.727
  104MOL    C16 3952  -1.090   3.114   5.809
  105MOL     O1 3953  -0.271   2.669   6.251
  105MOL     O2 3954  -0.328   3.081   5.918
  105MOL     N1 3955  -0.395   2.845   6.184
  105MOL     N2 3956  -0.235   2.880   5.957
  105MOL     H1 3957  -0.168   2.901   5.884
  105MOL     N3 3958  -0.672   2.679   5.924
  105MOL     H2 3959  -0.770   2.666   5.954
  105MOL     C1 3960  -0.235   2.748   6.024
  105MOL     H3 3961  -0.130   2.719   6.039
  105MOL     C2 3962  -0.300   2.748   6.163
  105MOL     C3 3963  -0.465   2.865   6.310
  105MOL     H4 3964  -0.391   2.874   6.390
  105MOL     H5 3965  -0.530   2.779   6.330
  105MOL     C4 3966  -0.545   2.994   6.292
  105MOL     H6 3967  -0.543   3.056   6.382
  105MOL     H7 3968  -0.648   2.968   6.268
  105MOL     C5 3969  -0.481   3.064   6.172
  105MOL     H8 3970  -0.550   3.131   6.119
  105MOL     H9 3971  -0.394   3.122   6.204
  105MOL     C6 3972  -0.436   2.946   6.085
  105MOL    H10 3973  -0.523   2.908   6.031
  105MOL     C7 3974  -0.330   2.976   5.980
  105MOL     C8 3975  -0.554   2.632   5.985
  105MOL    H11 3976  -0.555   2.577   6.078
  105MOL     C9 3977  -0.447   2.671   5.905
  105MOL    C10 3978  -0.304   2.641   5.938
  105MOL    H12 3979  -0.248   2.629   5.844
  105MOL    H13 3980  -0.297   2.545   5.991
  105MOL    C11 3981  -0.501   2.742   5.793
  105MOL    C12 3982  -0.438   2.799   5.682
  105MOL    H14 3983  -0.330   2.796   5.672
  105MOL    C13 3984  -0.520   2.859   5.585
  105MOL    H15 3985  -0.476   2.904   5.498
  105MOL    C14 3986  -0.661   2.861   5.600
  105MOL    H16 3987  -0.722   2.907   5.524
  105MOL    C15 3988  -0.721   2.804   5.714
  105MOL    H17 3989  -0.829   2.806   5.728
  105MOL    C16 3990  -0.637   2.745   5.809
  106MOL     O1 3991  -1.607   2.878   5.709
  106MOL     O2 3992  -1.280   3.134   5.375
  106MOL     N1 3993  -1.520   3.077   5.640
  106MOL     N2 3994  -1.409   2.955   5.414
  106MOL     H1 3995  -1.356   2.907   5.342
  106MOL     N3 3996  -1.803   3.233   5.381
  106MOL     H2 3997  -1.862   3.311   5.410
  106MOL     C1 3998  -1.523   2.889   5.481
  106MOL     H3 3999  -1.496   2.784   5.496
  106MOL     C2 4000  -1.555   2.945   5.620
  106MOL     C3 4001  -1.538   3.146   5.767
  106MOL     H4 4002  -1.493   3.087   5.846
  106MOL     H5 4003  -1.645   3.161   5.786
  106MOL     C4 4004  -1.466   3.280   5.749
  106MOL     H6 4005  -1.410   3.309   5.839
  106MOL     H7 4006  -1.540   3.357   5.725
  106MOL     C5 4007  -1.373   3.260   5.629
  106MOL     H8 4008  -1.350   3.354   5.576
  106MOL     H9 4009  -1.279   3.214   5.660
  106MOL     C6 4010  -1.453   3.163   5.542
  106MOL    H10 4011  -1.529   3.219   5.488
  106MOL     C7 4012  -1.373   3.085   5.436
  106MOL     C8 4013  -1.784   3.108   5.442
  106MOL    H11 4014  -1.832   3.081   5.535
  106MOL     C9 4015  -1.697   3.034   5.362
  106MOL    C10 4016  -1.651   2.895   5.395
  106MOL    H12 4017  -1.635   2.842   5.301
  106MOL    H13 4018  -1.731   2.841   5.448
  106MOL    C11 4019  -1.663   3.117   5.250
  106MOL    C12 4020  -1.581   3.091   5.139
  106MOL    H14 4021  -1.529   2.996   5.129
  106MOL    C13 4022  -1.570   3.192   5.042
  106MOL    H15 4023  -1.508   3.176   4.955
  106MOL    C14 4024  -1.638   3.314   5.057
  106MOL    H16 4025  -1.629   3.391   4.981
  106MOL    C15 4026  -1.718   3.338   5.171
  106MOL    H17 4027  -1.771   3.432   5.184
  106MOL    C16 4028  -1.727   3.236   5.266
  107MOL     O1 4029  -0.932   3.720   5.707
  107MOL     O2 4030  -1.319   3.880   5.376
  107MOL     N1 4031  -1.147   3.704   5.641
  107MOL     N2 4032  -1.098   3.859   5.414
  107MOL     H1 4033  -1.080   3.927   5.340
  107MOL     N3 4034  -1.143   3.381   5.382
  107MOL     H2 4035  -1.178   3.289   5.411
  107MOL     C1 4036  -0.983   3.794   5.481
  107MOL     H3 4037  -0.906   3.870   5.496
  107MOL     C2 4038  -1.016   3.737   5.620
  107MOL     C3 4039  -1.199   3.652   5.767
  107MOL     H4 4040  -1.170   3.721   5.847
  107MOL     H5 4041  -1.157   3.553   5.786
  107MOL     C4 4042  -1.351   3.648   5.749
  107MOL     H6 4043  -1.403   3.682   5.839
  107MOL     H7 4044  -1.381   3.546   5.726
  107MOL     C5 4045  -1.380   3.738   5.629
  107MOL     H8 4046  -1.472   3.712   5.576
  107MOL     H9 4047  -1.386   3.843   5.660
  107MOL     C6 4048  -1.255   3.719   5.542
  107MOL    H10 4049  -1.264   3.624   5.488
  107MOL     C7 4050  -1.228   3.826   5.437
  107MOL     C8 4051  -1.042   3.459   5.442
  107MOL    H11 4052  -0.995   3.431   5.535
  107MOL     C9 4053  -1.022   3.571   5.362
  107MOL    C10 4054  -0.924   3.681   5.395
  107MOL    H12 4055  -0.887   3.723   5.302
  107MOL    H13 4056  -0.838   3.639   5.448
  107MOL    C11 4057  -1.110   3.559   5.250
  107MOL    C12 4058  -1.128   3.643   5.139
  107MOL    H14 4059  -1.072   3.735   5.129
  107MOL    C13 4060  -1.222   3.602   5.042
  107MOL    H15 4061  -1.238   3.663   4.955
  107MOL    C14 4062  -1.294   3.481   5.057
  107MOL    H16 4063  -1.364   3.451   4.981
  107MOL    C15 4064  -1.275   3.401   5.171
  107MOL    H17 4065  -1.330   3.308   5.184
  107MOL    C16 4066  -1.181   3.444   5.266
  108MOL     O1 4067  -2.004   3.890   5.709
  108MOL     O2 4068  -1.946   3.476   5.375
  108MOL     N1 4069  -1.877   3.713   5.641
  108MOL     N2 4070  -2.036   3.678   5.414
  108MOL     H1 4071  -2.105   3.657   5.342
  108MOL     N3 4072  -1.599   3.878   5.381
  108MOL     H2 4073  -1.502   3.893   5.410
  108MOL     C1 4074  -2.037   3.810   5.481
  108MOL     H3 4075  -2.142   3.837   5.496
  108MOL     C2 4076  -1.973   3.810   5.621
  108MOL     C3 4077  -1.807   3.693   5.767
  108MOL     H4 4078  -1.880   3.683   5.847
  108MOL     H5 4079  -1.741   3.779   5.787
  108MOL     C4 4080  -1.727   3.564   5.749
  108MOL     H6 4081  -1.730   3.502   5.839
  108MOL     H7 4082  -1.623   3.589   5.725
  108MOL     C5 4083  -1.790   3.494   5.628
  108MOL     H8 4084  -1.721   3.427   5.576
  108MOL     H9 4085  -1.878   3.436   5.660
  108MOL     C6 4086  -1.836   3.612   5.542
  108MOL    H10 4087  -1.749   3.650   5.488
  108MOL     C7 4088  -1.942   3.581   5.437
  108MOL     C8 4089  -1.717   3.926   5.442
  108MOL    H11 4090  -1.716   3.981   5.535
  108MOL     C9 4091  -1.825   3.887   5.363
  108MOL    C10 4092  -1.968   3.917   5.395
  108MOL    H12 4093  -2.022   3.929   5.302
  108MOL    H13 4094  -1.975   4.013   5.449
  108MOL    C11 4095  -1.770   3.817   5.250
  108MOL    C12 4096  -1.833   3.759   5.139
  108MOL    H14 4097  -1.941   3.761   5.129
  108MOL    C13 4098  -1.751   3.699   5.042
  108MOL    H15 4099  -1.796   3.654   4.955
  108MOL    C14 4100  -1.611   3.697   5.057
  108MOL    H16 4101  -1.549   3.651   4.980
  108MOL    C15 4102  -1.551   3.754   5.171
  108MOL    H17 4103  -1.443   3.753   5.184
  108MOL    C16 4104  -1.635   3.813   5.266
  109MOL     O1 4105  -1.416   4.989   0.818
  109MOL     O2 4106  -1.748   4.733   0.486
  109MOL     N1 4107  -1.510   4.793   0.752
  109MOL     N2 4108  -1.620   4.914   0.525
  109MOL     H1 4109  -1.670   4.963   0.451
  109MOL     N3 4110  -1.227   4.635   0.493
  109MOL     H2 4111  -1.165   4.559   0.522
  109MOL     C1 4112  -1.506   4.981   0.592
  109MOL     H3 4113  -1.534   5.085   0.607
  109MOL     C2 4114  -1.473   4.924   0.731
  109MOL     C3 4115  -1.491   4.723   0.878
  109MOL     H4 4116  -1.536   4.782   0.958
  109MOL     H5 4117  -1.384   4.709   0.897
  109MOL     C4 4118  -1.563   4.589   0.860
  109MOL     H6 4119  -1.618   4.560   0.951
  109MOL     H7 4120  -1.489   4.512   0.837
  109MOL     C5 4121  -1.656   4.609   0.740
  109MOL     H8 4122  -1.679   4.515   0.687
  109MOL     H9 4123  -1.749   4.655   0.772
  109MOL     C6 4124  -1.577   4.707   0.654
  109MOL    H10 4125  -1.500   4.651   0.599
  109MOL     C7 4126  -1.656   4.784   0.548
  109MOL     C8 4127  -1.245   4.761   0.553
  109MOL    H11 4128  -1.197   4.789   0.647
  109MOL     C9 4129  -1.332   4.835   0.474
  109MOL    C10 4130  -1.378   4.974   0.506
  109MOL    H12 4131  -1.396   5.028   0.413
  109MOL    H13 4132  -1.299   5.028   0.559
  109MOL    C11 4133  -1.366   4.753   0.361
  109MOL    C12 4134  -1.447   4.779   0.250
  109MOL    H14 4135  -1.499   4.873   0.240
  109MOL    C13 4136  -1.459   4.677   0.154
  109MOL    H15 4137  -1.520   4.694   0.066
  109MOL    C14 4138  -1.390   4.555   0.169
  109MOL    H16 4139  -1.399   4.479   0.092
  109MOL    C15 4140  -1.311   4.531   0.282
  109MOL    H17 4141  -1.257   4.437   0.295
  109MOL    C16 4142  -1.301   4.633   0.377
  110MOL     O1 4143  -2.098   4.144   0.819
  110MOL     O2 4144  -1.712   3.988   0.486
  110MOL     N1 4145  -1.882   4.166   0.752
  110MOL     N2 4146  -1.931   4.010   0.525
  110MOL     H1 4147  -1.946   3.940   0.453
  110MOL     N3 4148  -1.887   4.489   0.492
  110MOL     H2 4149  -1.850   4.580   0.521
  110MOL     C1 4150  -2.046   4.075   0.592
  110MOL     H3 4151  -2.123   3.999   0.607
  110MOL     C2 4152  -2.013   4.131   0.731
  110MOL     C3 4153  -1.830   4.217   0.878
  110MOL     H4 4154  -1.858   4.148   0.958
  110MOL     H5 4155  -1.872   4.316   0.898
  110MOL     C4 4156  -1.678   4.221   0.860
  110MOL     H6 4157  -1.626   4.188   0.951
  110MOL     H7 4158  -1.648   4.324   0.836
  110MOL     C5 4159  -1.649   4.131   0.740
  110MOL     H8 4160  -1.557   4.158   0.687
  110MOL     H9 4161  -1.642   4.026   0.772
  110MOL     C6 4162  -1.773   4.151   0.653
  110MOL    H10 4163  -1.763   4.245   0.599
  110MOL     C7 4164  -1.800   4.043   0.547
  110MOL     C8 4165  -1.987   4.411   0.553
  110MOL    H11 4166  -2.034   4.439   0.646
  110MOL     C9 4167  -2.007   4.298   0.474
  110MOL    C10 4168  -2.104   4.189   0.506
  110MOL    H12 4169  -2.141   4.148   0.413
  110MOL    H13 4170  -2.191   4.231   0.559
  110MOL    C11 4171  -1.918   4.310   0.361
  110MOL    C12 4172  -1.900   4.226   0.250
  110MOL    H14 4173  -1.956   4.134   0.240
  110MOL    C13 4174  -1.807   4.267   0.153
  110MOL    H15 4175  -1.790   4.206   0.066
  110MOL    C14 4176  -1.735   4.388   0.168
  110MOL    H16 4177  -1.664   4.418   0.092
  110MOL    C15 4178  -1.754   4.469   0.282
  110MOL    H17 4179  -1.700   4.561   0.295
  110MOL    C16 4180  -1.847   4.426   0.377
  111MOL     O1 4181  -1.028   3.980   0.819
  111MOL     O2 4182  -1.085   4.393   0.486
  111MOL     N1 4183  -1.152   4.157   0.752
  111MOL     N2 4184  -0.993   4.191   0.525
  111MOL     H1 4185  -0.925   4.212   0.452
  111MOL     N3 4186  -1.430   3.990   0.492
  111MOL     H2 4187  -1.527   3.977   0.522
  111MOL     C1 4188  -0.992   4.059   0.592
  111MOL     H3 4189  -0.887   4.031   0.607
  111MOL     C2 4190  -1.058   4.060   0.731
  111MOL     C3 4191  -1.222   4.176   0.878
  111MOL     H4 4192  -1.149   4.186   0.958
  111MOL     H5 4193  -1.288   4.090   0.898
  111MOL     C4 4194  -1.302   4.306   0.860
  111MOL     H6 4195  -1.299   4.367   0.951
  111MOL     H7 4196  -1.406   4.280   0.836
  111MOL     C5 4197  -1.238   4.376   0.740
  111MOL     H8 4198  -1.307   4.442   0.687
  111MOL     H9 4199  -1.151   4.433   0.771
  111MOL     C6 4200  -1.193   4.258   0.653
  111MOL    H10 4201  -1.280   4.219   0.599
  111MOL     C7 4202  -1.087   4.288   0.548
  111MOL     C8 4203  -1.312   3.943   0.553
  111MOL    H11 4204  -1.312   3.888   0.646
  111MOL     C9 4205  -1.204   3.982   0.473
  111MOL    C10 4206  -1.061   3.952   0.506
  111MOL    H12 4207  -1.005   3.940   0.413
  111MOL    H13 4208  -1.054   3.856   0.559
  111MOL    C11 4209  -1.258   4.053   0.361
  111MOL    C12 4210  -1.195   4.110   0.250
  111MOL    H14 4211  -1.087   4.107   0.240
  111MOL    C13 4212  -1.277   4.170   0.153
  111MOL    H15 4213  -1.233   4.215   0.066
  111MOL    C14 4214  -1.418   4.172   0.168
  111MOL    H16 4215  -1.479   4.218   0.091
  111MOL    C15 4216  -1.478   4.115   0.282
  111MOL    H17 4217  -1.586   4.117   0.296
  111MOL    C16 4218  -1.394   4.056   0.377
  112MOL     O1 4219  -2.364   4.189   0.277
  112MOL     O2 4220  -2.038   4.446  -0.057
  112MOL     N1 4221  -2.277   4.388   0.209
  112MOL     N2 4222  -2.167   4.267  -0.018
  112MOL     H1 4223  -2.114   4.219  -0.091
  112MOL     N3 4224  -2.560   4.544  -0.051
  112MOL     H2 4225  -2.619   4.622  -0.021
  112MOL     C1 4226  -2.281   4.200   0.049
  112MOL     H3 4227  -2.253   4.096   0.064
  112MOL     C2 4228  -2.313   4.256   0.188
  112MOL     C3 4229  -2.295   4.458   0.335
  112MOL     H4 4230  -2.250   4.399   0.415
  112MOL     H5 4231  -2.402   4.472   0.354
  112MOL     C4 4232  -2.223   4.592   0.317
  112MOL     H6 4233  -2.168   4.621   0.407
  112MOL     H7 4234  -2.297   4.669   0.293
  112MOL     C5 4235  -2.131   4.572   0.196
  112MOL     H8 4236  -2.108   4.665   0.144
  112MOL     H9 4237  -2.037   4.526   0.228
  112MOL     C6 4238  -2.210   4.474   0.110
  112MOL    H10 4239  -2.287   4.530   0.056
  112MOL     C7 4240  -2.131   4.397   0.004
  112MOL     C8 4241  -2.541   4.419   0.009
  112MOL    H11 4242  -2.589   4.392   0.103
  112MOL     C9 4243  -2.454   4.345  -0.070
  112MOL    C10 4244  -2.408   4.206  -0.037
  112MOL    H12 4245  -2.392   4.153  -0.130
  112MOL    H13 4246  -2.488   4.152   0.016
  112MOL    C11 4247  -2.420   4.428  -0.182
  112MOL    C12 4248  -2.338   4.402  -0.293
  112MOL    H14 4249  -2.286   4.307  -0.303
  112MOL    C13 4250  -2.327   4.503  -0.390
  112MOL    H15 4251  -2.266   4.487  -0.477
  112MOL    C14 4252  -2.396   4.625  -0.375
  112MOL    H16 4253  -2.387   4.702  -0.452
  112MOL    C15 4254  -2.475   4.649  -0.261
  112MOL    H17 4255  -2.528   4.743  -0.248
  112MOL    C16 4256  -2.484   4.547  -0.166
  113MOL     O1 4257  -1.689   5.032   0.275
  113MOL     O2 4258  -2.076   5.191  -0.057
  113MOL     N1 4259  -1.905   5.015   0.209
  113MOL     N2 4260  -1.855   5.171  -0.018
  113MOL     H1 4261  -1.837   5.239  -0.092
  113MOL     N3 4262  -1.900   4.692  -0.051
  113MOL     H2 4263  -1.935   4.601  -0.021
  113MOL     C1 4264  -1.740   5.106   0.049
  113MOL     H3 4265  -1.663   5.182   0.064
  113MOL     C2 4266  -1.773   5.049   0.188
  113MOL     C3 4267  -1.956   4.964   0.335
  113MOL     H4 4268  -1.927   5.033   0.415
  113MOL     H5 4269  -1.914   4.865   0.354
  113MOL     C4 4270  -2.108   4.960   0.317
  113MOL     H6 4271  -2.160   4.994   0.407
  113MOL     H7 4272  -2.138   4.857   0.294
  113MOL     C5 4273  -2.137   5.050   0.197
  113MOL     H8 4274  -2.230   5.024   0.144
  113MOL     H9 4275  -2.143   5.155   0.228
  113MOL     C6 4276  -2.012   5.031   0.110
  113MOL    H10 4277  -2.022   4.936   0.056
  113MOL     C7 4278  -1.986   5.138   0.004
  113MOL     C8 4279  -1.799   4.770   0.010
  113MOL    H11 4280  -1.752   4.743   0.103
  113MOL     C9 4281  -1.779   4.883  -0.070
  113MOL    C10 4282  -1.681   4.992  -0.037
  113MOL    H12 4283  -1.643   5.035  -0.130
  113MOL    H13 4284  -1.595   4.950   0.016
  113MOL    C11 4285  -1.868   4.871  -0.182
  113MOL    C12 4286  -1.886   4.954  -0.293
  113MOL    H14 4287  -1.830   5.047  -0.303
  113MOL    C13 4288  -1.979   4.913  -0.390
  113MOL    H15 4289  -1.996   4.975  -0.477
  113MOL    C14 4290  -2.051   4.793  -0.375
  113MOL    H16 4291  -2.121   4.762  -0.451
  113MOL    C15 4292  -2.032   4.712  -0.261
  113MOL    H17 4293  -2.087   4.619  -0.248
  113MOL    C16 4294  -1.938   4.755  -0.167
  114MOL     O1 4295  -2.761   5.202   0.276
  114MOL     O2 4296  -2.703   4.788  -0.057
  114MOL     N1 4297  -2.634   5.025   0.209
  114MOL     N2 4298  -2.793   4.989  -0.018
  114MOL     H1 4299  -2.862   4.968  -0.091
  114MOL     N3 4300  -2.356   5.189  -0.051
  114MOL     H2 4301  -2.259   5.204  -0.022
  114MOL     C1 4302  -2.795   5.121   0.049
  114MOL     H3 4303  -2.899   5.149   0.064
  114MOL     C2 4304  -2.730   5.121   0.189
  114MOL     C3 4305  -2.564   5.005   0.335
  114MOL     H4 4306  -2.637   4.995   0.415
  114MOL     H5 4307  -2.498   5.091   0.354
  114MOL     C4 4308  -2.484   4.875   0.317
  114MOL     H6 4309  -2.487   4.813   0.407
  114MOL     H7 4310  -2.380   4.901   0.293
  114MOL     C5 4311  -2.548   4.805   0.196
  114MOL     H8 4312  -2.478   4.739   0.143
  114MOL     H9 4313  -2.635   4.747   0.228
  114MOL     C6 4314  -2.593   4.923   0.110
  114MOL    H10 4315  -2.506   4.962   0.056
  114MOL     C7 4316  -2.699   4.893   0.005
  114MOL     C8 4317  -2.474   5.237   0.010
  114MOL    H11 4318  -2.473   5.292   0.103
  114MOL     C9 4319  -2.581   5.198  -0.069
  114MOL    C10 4320  -2.725   5.229  -0.037
  114MOL    H12 4321  -2.779   5.240  -0.131
  114MOL    H13 4322  -2.732   5.325   0.016
  114MOL    C11 4323  -2.527   5.128  -0.182
  114MOL    C12 4324  -2.591   5.071  -0.293
  114MOL    H14 4325  -2.698   5.072  -0.303
  114MOL    C13 4326  -2.509   5.010  -0.390
  114MOL    H15 4327  -2.554   4.965  -0.477
  114MOL    C14 4328  -2.368   5.008  -0.375
  114MOL    H16 4329  -2.307   4.962  -0.451
  114MOL    C15 4330  -2.308   5.065  -0.261
  114MOL    H17 4331  -2.200   5.064  -0.249
  114MOL    C16 4332  -2.391   5.124  -0.167
  115MOL     O1 4333  -1.416   4.989   1.904
  115MOL     O2 4334  -1.748   4.733   1.573
  115MOL     N1 4335  -1.509   4.793   1.838
  115MOL     N2 4336  -1.620   4.914   1.611
  115MOL     H1 4337  -1.670   4.963   1.537
  115MOL     N3 4338  -1.227   4.635   1.579
  115MOL     H2 4339  -1.165   4.559   1.608
  115MOL     C1 4340  -1.506   4.981   1.678
  115MOL     H3 4341  -1.534   5.085   1.693
  115MOL     C2 4342  -1.473   4.924   1.817
  115MOL     C3 4343  -1.491   4.723   1.964
  115MOL     H4 4344  -1.536   4.782   2.044
  115MOL     H5 4345  -1.384   4.709   1.984
  115MOL     C4 4346  -1.563   4.589   1.947
  115MOL     H6 4347  -1.618   4.560   2.037
  115MOL     H7 4348  -1.490   4.512   1.923
  115MOL     C5 4349  -1.656   4.609   1.826
  115MOL     H8 4350  -1.679   4.515   1.774
  115MOL     H9 4351  -1.749   4.655   1.858
  115MOL     C6 4352  -1.577   4.707   1.740
  115MOL    H10 4353  -1.500   4.651   1.686
  115MOL     C7 4354  -1.656   4.784   1.634
  115MOL     C8 4355  -1.245   4.761   1.639
  115MOL    H11 4356  -1.197   4.789   1.733
  115MOL     C9 4357  -1.332   4.835   1.560
  115MOL    C10 4358  -1.378   4.974   1.593
  115MOL    H12 4359  -1.396   5.028   1.499
  115MOL    H13 4360  -1.299   5.028   1.646
  115MOL    C11 4361  -1.366   4.753   1.447
  115MOL    C12 4362  -1.447   4.779   1.337
  115MOL    H14 4363  -1.499   4.873   1.326
  115MOL    C13 4364  -1.459   4.677   1.240
  115MOL    H15 4365  -1.520   4.694   1.152
  115MOL    C14 4366  -1.390   4.555   1.255
  115MOL    H16 4367  -1.399   4.479   1.178
  115MOL    C15 4368  -1.311   4.531   1.369
  115MOL    H17 4369  -1.258   4.437   1.381
  115MOL    C16 4370  -1.301   4.633   1.463
  116MOL     O1 4371  -2.098   4.144   1.906
  116MOL     O2 4372  -1.711   3.988   1.572
  116MOL     N1 4373  -1.882   4.166   1.838
  116MOL     N2 4374  -1.931   4.010   1.611
  116MOL     H1 4375  -1.946   3.940   1.539
  116MOL     N3 4376  -1.887   4.489   1.578
  116MOL     H2 4377  -1.850   4.580   1.608
  116MOL     C1 4378  -2.046   4.075   1.678
  116MOL     H3 4379  -2.123   3.999   1.694
  116MOL     C2 4380  -2.013   4.131   1.818
  116MOL     C3 4381  -1.830   4.217   1.964
  116MOL     H4 4382  -1.858   4.148   2.044
  116MOL     H5 4383  -1.872   4.316   1.984
  116MOL     C4 4384  -1.678   4.221   1.947
  116MOL     H6 4385  -1.626   4.188   2.037
  116MOL     H7 4386  -1.648   4.323   1.923
  116MOL     C5 4387  -1.649   4.131   1.826
  116MOL     H8 4388  -1.557   4.158   1.774
  116MOL     H9 4389  -1.642   4.026   1.858
  116MOL     C6 4390  -1.773   4.151   1.740
  116MOL    H10 4391  -1.762   4.245   1.685
  116MOL     C7 4392  -1.800   4.043   1.634
  116MOL     C8 4393  -1.987   4.411   1.639
  116MOL    H11 4394  -2.034   4.439   1.732
  116MOL     C9 4395  -2.007   4.298   1.560
  116MOL    C10 4396  -2.105   4.189   1.593
  116MOL    H12 4397  -2.142   4.148   1.499
  116MOL    H13 4398  -2.191   4.231   1.646
  116MOL    C11 4399  -1.918   4.309   1.448
  116MOL    C12 4400  -1.900   4.226   1.336
  116MOL    H14 4401  -1.956   4.134   1.326
  116MOL    C13 4402  -1.807   4.267   1.239
  116MOL    H15 4403  -1.790   4.206   1.152
  116MOL    C14 4404  -1.735   4.388   1.255
  116MOL    H16 4405  -1.664   4.418   1.178
  116MOL    C15 4406  -1.754   4.469   1.368
  116MOL    H17 4407  -1.700   4.561   1.382
  116MOL    C16 4408  -1.847   4.425   1.463
  117MOL     O1 4409  -1.029   3.980   1.905
  117MOL     O2 4410  -1.085   4.393   1.573
  117MOL     N1 4411  -1.153   4.157   1.838
  117MOL     N2 4412  -0.993   4.192   1.612
  117MOL     H1 4413  -0.925   4.212   1.538
  117MOL     N3 4414  -1.430   3.990   1.578
  117MOL     H2 4415  -1.527   3.977   1.608
  117MOL     C1 4416  -0.992   4.059   1.678
  117MOL     H3 4417  -0.887   4.031   1.694
  117MOL     C2 4418  -1.058   4.060   1.817
  117MOL     C3 4419  -1.222   4.176   1.964
  117MOL     H4 4420  -1.148   4.186   2.044
  117MOL     H5 4421  -1.288   4.090   1.984
  117MOL     C4 4422  -1.302   4.305   1.947
  117MOL     H6 4423  -1.300   4.367   2.037
  117MOL     H7 4424  -1.406   4.280   1.922
  117MOL     C5 4425  -1.238   4.376   1.826
  117MOL     H8 4426  -1.307   4.442   1.774
  117MOL     H9 4427  -1.151   4.433   1.858
  117MOL     C6 4428  -1.193   4.258   1.740
  117MOL    H10 4429  -1.280   4.219   1.686
  117MOL     C7 4430  -1.087   4.288   1.634
  117MOL     C8 4431  -1.312   3.943   1.639
  117MOL    H11 4432  -1.312   3.888   1.733
  117MOL     C9 4433  -1.204   3.982   1.560
  117MOL    C10 4434  -1.061   3.952   1.592
  117MOL    H12 4435  -1.005   3.940   1.499
  117MOL    H13 4436  -1.054   3.856   1.646
  117MOL    C11 4437  -1.259   4.053   1.447
  117MOL    C12 4438  -1.195   4.110   1.337
  117MOL    H14 4439  -1.088   4.107   1.326
  117MOL    C13 4440  -1.278   4.171   1.240
  117MOL    H15 4441  -1.233   4.215   1.152
  117MOL    C14 4442  -1.418   4.172   1.255
  117MOL    H16 4443  -1.479   4.218   1.178
  117MOL    C15 4444  -1.478   4.115   1.368
  117MOL    H17 4445  -1.586   4.117   1.382
  117MOL    C16 4446  -1.394   4.056   1.463
  118MOL     O1 4447  -2.364   4.189   1.363
  118MOL     O2 4448  -2.038   4.446   1.029
  118MOL     N1 4449  -2.277   4.388   1.295
  118MOL     N2 4450  -2.166   4.267   1.068
  118MOL     H1 4451  -2.114   4.219   0.996
  118MOL     N3 4452  -2.559   4.544   1.035
  118MOL     H2 4453  -2.619   4.622   1.065
  118MOL     C1 4454  -2.281   4.200   1.135
  118MOL     H3 4455  -2.253   4.095   1.151
  118MOL     C2 4456  -2.312   4.257   1.275
  118MOL     C3 4457  -2.295   4.458   1.421
  118MOL     H4 4458  -2.249   4.399   1.501
  118MOL     H5 4459  -2.402   4.472   1.441
  118MOL     C4 4460  -2.223   4.592   1.404
  118MOL     H6 4461  -2.168   4.621   1.494
  118MOL     H7 4462  -2.297   4.669   1.380
  118MOL     C5 4463  -2.130   4.572   1.283
  118MOL     H8 4464  -2.108   4.665   1.230
  118MOL     H9 4465  -2.037   4.525   1.315
  118MOL     C6 4466  -2.210   4.474   1.196
  118MOL    H10 4467  -2.287   4.530   1.142
  118MOL     C7 4468  -2.130   4.397   1.091
  118MOL     C8 4469  -2.541   4.419   1.096
  118MOL    H11 4470  -2.589   4.392   1.190
  118MOL     C9 4471  -2.454   4.345   1.017
  118MOL    C10 4472  -2.408   4.206   1.049
  118MOL    H12 4473  -2.392   4.153   0.956
  118MOL    H13 4474  -2.488   4.152   1.103
  118MOL    C11 4475  -2.419   4.428   0.904
  118MOL    C12 4476  -2.338   4.402   0.794
  118MOL    H14 4477  -2.287   4.307   0.783
  118MOL    C13 4478  -2.327   4.503   0.696
  118MOL    H15 4479  -2.266   4.486   0.609
  118MOL    C14 4480  -2.396   4.625   0.712
  118MOL    H16 4481  -2.387   4.702   0.635
  118MOL    C15 4482  -2.475   4.649   0.825
  118MOL    H17 4483  -2.528   4.743   0.839
  118MOL    C16 4484  -2.484   4.547   0.920
  119MOL     O1 4485  -1.689   5.032   1.362
  119MOL     O2 4486  -2.076   5.192   1.030
  119MOL     N1 4487  -1.904   5.015   1.295
  119MOL     N2 4488  -1.855   5.171   1.069
  119MOL     H1 4489  -1.837   5.239   0.995
  119MOL     N3 4490  -1.900   4.692   1.036
  119MOL     H2 4491  -1.935   4.600   1.065
  119MOL     C1 4492  -1.740   5.106   1.135
  119MOL     H3 4493  -1.663   5.182   1.150
  119MOL     C2 4494  -1.773   5.049   1.274
  119MOL     C3 4495  -1.956   4.964   1.421
  119MOL     H4 4496  -1.928   5.033   1.500
  119MOL     H5 4497  -1.914   4.865   1.441
  119MOL     C4 4498  -2.108   4.960   1.404
  119MOL     H6 4499  -2.160   4.993   1.494
  119MOL     H7 4500  -2.138   4.857   1.380
  119MOL     C5 4501  -2.137   5.050   1.283
  119MOL     H8 4502  -2.230   5.024   1.231
  119MOL     H9 4503  -2.143   5.155   1.315
  119MOL     C6 4504  -2.012   5.030   1.197
  119MOL    H10 4505  -2.022   4.936   1.142
  119MOL     C7 4506  -1.985   5.138   1.091
  119MOL     C8 4507  -1.800   4.771   1.097
  119MOL    H11 4508  -1.752   4.743   1.190
  119MOL     C9 4509  -1.780   4.883   1.017
  119MOL    C10 4510  -1.682   4.992   1.049
  119MOL    H12 4511  -1.644   5.035   0.956
  119MOL    H13 4512  -1.595   4.950   1.102
  119MOL    C11 4513  -1.868   4.871   0.904
  119MOL    C12 4514  -1.886   4.954   0.794
  119MOL    H14 4515  -1.830   5.047   0.783
  119MOL    C13 4516  -1.979   4.913   0.697
  119MOL    H15 4517  -1.995   4.975   0.609
  119MOL    C14 4518  -2.051   4.793   0.712
  119MOL    H16 4519  -2.121   4.762   0.635
  119MOL    C15 4520  -2.032   4.712   0.825
  119MOL    H17 4521  -2.087   4.619   0.838
  119MOL    C16 4522  -1.939   4.755   0.920
  120MOL     O1 4523  -2.761   5.201   1.363
  120MOL     O2 4524  -2.703   4.788   1.029
  120MOL     N1 4525  -2.634   5.025   1.295
  120MOL     N2 4526  -2.793   4.989   1.068
  120MOL     H1 4527  -2.862   4.968   0.996
  120MOL     N3 4528  -2.356   5.189   1.036
  120MOL     H2 4529  -2.259   5.204   1.065
  120MOL     C1 4530  -2.795   5.121   1.135
  120MOL     H3 4531  -2.899   5.149   1.150
  120MOL     C2 4532  -2.730   5.121   1.275
  120MOL     C3 4533  -2.564   5.005   1.421
  120MOL     H4 4534  -2.638   4.995   1.501
  120MOL     H5 4535  -2.499   5.091   1.441
  120MOL     C4 4536  -2.484   4.875   1.404
  120MOL     H6 4537  -2.487   4.813   1.494
  120MOL     H7 4538  -2.380   4.901   1.380
  120MOL     C5 4539  -2.548   4.805   1.283
  120MOL     H8 4540  -2.478   4.739   1.230
  120MOL     H9 4541  -2.635   4.747   1.315
  120MOL     C6 4542  -2.593   4.923   1.197
  120MOL    H10 4543  -2.506   4.961   1.143
  120MOL     C7 4544  -2.699   4.893   1.091
  120MOL     C8 4545  -2.474   5.237   1.096
  120MOL    H11 4546  -2.473   5.292   1.190
  120MOL     C9 4547  -2.581   5.198   1.017
  120MOL    C10 4548  -2.725   5.229   1.049
  120MOL    H12 4549  -2.778   5.240   0.955
  120MOL    H13 4550  -2.732   5.325   1.102
  120MOL    C11 4551  -2.527   5.128   0.905
  120MOL    C12 4552  -2.590   5.070   0.794
  120MOL    H14 4553  -2.698   5.072   0.783
  120MOL    C13 4554  -2.509   5.010   0.697
  120MOL    H15 4555  -2.554   4.965   0.610
  120MOL    C14 4556  -2.368   5.008   0.712
  120MOL    H16 4557  -2.307   4.962   0.635
  120MOL    C15 4558  -2.308   5.065   0.826
  120MOL    H17 4559  -2.200   5.064   0.838
  120MOL    C16 4560  -2.392   5.124   0.920
  121MOL     O1 4561  -1.416   4.989   2.991
  121MOL     O2 4562  -1.748   4.733   2.659
  121MOL     N1 4563  -1.509   4.793   2.925
  121MOL     N2 4564  -1.620   4.914   2.698
  121MOL     H1 4565  -1.670   4.963   2.624
  121MOL     N3 4566  -1.227   4.635   2.666
  121MOL     H2 4567  -1.165   4.559   2.694
  121MOL     C1 4568  -1.506   4.981   2.765
  121MOL     H3 4569  -1.534   5.085   2.780
  121MOL     C2 4570  -1.473   4.924   2.904
  121MOL     C3 4571  -1.491   4.723   3.051
  121MOL     H4 4572  -1.536   4.782   3.130
  121MOL     H5 4573  -1.384   4.709   3.070
  121MOL     C4 4574  -1.563   4.589   3.033
  121MOL     H6 4575  -1.618   4.560   3.123
  121MOL     H7 4576  -1.489   4.512   3.009
  121MOL     C5 4577  -1.656   4.609   2.912
  121MOL     H8 4578  -1.679   4.515   2.860
  121MOL     H9 4579  -1.749   4.655   2.944
  121MOL     C6 4580  -1.577   4.707   2.826
  121MOL    H10 4581  -1.500   4.651   2.772
  121MOL     C7 4582  -1.656   4.784   2.721
  121MOL     C8 4583  -1.245   4.761   2.726
  121MOL    H11 4584  -1.197   4.789   2.819
  121MOL     C9 4585  -1.332   4.835   2.646
  121MOL    C10 4586  -1.378   4.974   2.679
  121MOL    H12 4587  -1.396   5.028   2.586
  121MOL    H13 4588  -1.299   5.028   2.732
  121MOL    C11 4589  -1.366   4.753   2.534
  121MOL    C12 4590  -1.447   4.779   2.423
  121MOL    H14 4591  -1.499   4.873   2.413
  121MOL    C13 4592  -1.459   4.677   2.326
  121MOL    H15 4593  -1.520   4.694   2.239
  121MOL    C14 4594  -1.390   4.555   2.342
  121MOL    H16 4595  -1.399   4.478   2.265
  121MOL    C15 4596  -1.311   4.531   2.455
  121MOL    H17 4597  -1.258   4.437   2.468
  121MOL    C16 4598  -1.301   4.633   2.550
  122MOL     O1 4599  -2.098   4.144   2.992
  122MOL     O2 4600  -1.712   3.988   2.659
  122MOL     N1 4601  -1.882   4.166   2.924
  122MOL     N2 4602  -1.931   4.010   2.698
  122MOL     H1 4603  -1.946   3.940   2.626
  122MOL     N3 4604  -1.887   4.489   2.665
  122MOL     H2 4605  -1.850   4.580   2.694
  122MOL     C1 4606  -2.046   4.075   2.765
  122MOL     H3 4607  -2.123   3.999   2.780
  122MOL     C2 4608  -2.013   4.131   2.904
  122MOL     C3 4609  -1.830   4.217   3.051
  122MOL     H4 4610  -1.858   4.148   3.131
  122MOL     H5 4611  -1.872   4.316   3.070
  122MOL     C4 4612  -1.678   4.221   3.033
  122MOL     H6 4613  -1.626   4.187   3.123
  122MOL     H7 4614  -1.648   4.324   3.009
  122MOL     C5 4615  -1.649   4.131   2.913
  122MOL     H8 4616  -1.557   4.158   2.860
  122MOL     H9 4617  -1.642   4.026   2.944
  122MOL     C6 4618  -1.773   4.151   2.826
  122MOL    H10 4619  -1.763   4.245   2.772
  122MOL     C7 4620  -1.800   4.043   2.720
  122MOL     C8 4621  -1.987   4.411   2.726
  122MOL    H11 4622  -2.034   4.439   2.819
  122MOL     C9 4623  -2.007   4.298   2.647
  122MOL    C10 4624  -2.104   4.189   2.679
  122MOL    H12 4625  -2.141   4.148   2.585
  122MOL    H13 4626  -2.191   4.231   2.732
  122MOL    C11 4627  -1.918   4.310   2.534
  122MOL    C12 4628  -1.900   4.226   2.423
  122MOL    H14 4629  -1.956   4.134   2.413
  122MOL    C13 4630  -1.807   4.267   2.326
  122MOL    H15 4631  -1.790   4.206   2.239
  122MOL    C14 4632  -1.735   4.388   2.341
  122MOL    H16 4633  -1.664   4.418   2.265
  122MOL    C15 4634  -1.754   4.469   2.455
  122MOL    H17 4635  -1.700   4.561   2.468
  122MOL    C16 4636  -1.847   4.425   2.550
  123MOL     O1 4637  -1.028   3.980   2.992
  123MOL     O2 4638  -1.085   4.393   2.659
  123MOL     N1 4639  -1.153   4.157   2.924
  123MOL     N2 4640  -0.993   4.191   2.698
  123MOL     H1 4641  -0.925   4.212   2.625
  123MOL     N3 4642  -1.430   3.990   2.665
  123MOL     H2 4643  -1.527   3.977   2.694
  123MOL     C1 4644  -0.992   4.059   2.765
  123MOL     H3 4645  -0.887   4.031   2.780
  123MOL     C2 4646  -1.058   4.060   2.904
  123MOL     C3 4647  -1.222   4.176   3.051
  123MOL     H4 4648  -1.149   4.186   3.130
  123MOL     H5 4649  -1.288   4.090   3.070
  123MOL     C4 4650  -1.302   4.305   3.033
  123MOL     H6 4651  -1.299   4.367   3.123
  123MOL     H7 4652  -1.406   4.280   3.009
  123MOL     C5 4653  -1.238   4.375   2.912
  123MOL     H8 4654  -1.307   4.442   2.860
  123MOL     H9 4655  -1.151   4.433   2.944
  123MOL     C6 4656  -1.194   4.258   2.826
  123MOL    H10 4657  -1.280   4.219   2.772
  123MOL     C7 4658  -1.087   4.288   2.720
  123MOL     C8 4659  -1.312   3.943   2.725
  123MOL    H11 4660  -1.312   3.888   2.819
  123MOL     C9 4661  -1.204   3.982   2.646
  123MOL    C10 4662  -1.061   3.952   2.679
  123MOL    H12 4663  -1.005   3.940   2.585
  123MOL    H13 4664  -1.054   3.856   2.732
  123MOL    C11 4665  -1.259   4.052   2.534
  123MOL    C12 4666  -1.195   4.110   2.423
  123MOL    H14 4667  -1.087   4.107   2.413
  123MOL    C13 4668  -1.277   4.170   2.326
  123MOL    H15 4669  -1.233   4.215   2.239
  123MOL    C14 4670  -1.418   4.172   2.341
  123MOL    H16 4671  -1.479   4.218   2.264
  123MOL    C15 4672  -1.478   4.115   2.455
  123MOL    H17 4673  -1.586   4.117   2.468
  123MOL    C16 4674  -1.394   4.056   2.549
  124MOL     O1 4675  -2.364   4.189   2.450
  124MOL     O2 4676  -2.038   4.446   2.116
  124MOL     N1 4677  -2.277   4.388   2.381
  124MOL     N2 4678  -2.167   4.267   2.155
  124MOL     H1 4679  -2.114   4.218   2.082
  124MOL     N3 4680  -2.559   4.544   2.121
  124MOL     H2 4681  -2.619   4.622   2.151
  124MOL     C1 4682  -2.281   4.200   2.222
  124MOL     H3 4683  -2.253   4.095   2.237
  124MOL     C2 4684  -2.313   4.256   2.361
  124MOL     C3 4685  -2.295   4.458   2.507
  124MOL     H4 4686  -2.250   4.399   2.587
  124MOL     H5 4687  -2.402   4.472   2.527
  124MOL     C4 4688  -2.223   4.592   2.490
  124MOL     H6 4689  -2.168   4.621   2.580
  124MOL     H7 4690  -2.297   4.669   2.466
  124MOL     C5 4691  -2.130   4.572   2.369
  124MOL     H8 4692  -2.108   4.665   2.317
  124MOL     H9 4693  -2.036   4.525   2.401
  124MOL     C6 4694  -2.210   4.474   2.283
  124MOL    H10 4695  -2.287   4.530   2.229
  124MOL     C7 4696  -2.130   4.397   2.177
  124MOL     C8 4697  -2.541   4.419   2.182
  124MOL    H11 4698  -2.589   4.392   2.276
  124MOL     C9 4699  -2.454   4.345   2.103
  124MOL    C10 4700  -2.408   4.206   2.136
  124MOL    H12 4701  -2.392   4.153   2.042
  124MOL    H13 4702  -2.488   4.152   2.189
  124MOL    C11 4703  -2.420   4.428   1.991
  124MOL    C12 4704  -2.338   4.402   1.880
  124MOL    H14 4705  -2.287   4.307   1.869
  124MOL    C13 4706  -2.327   4.503   1.783
  124MOL    H15 4707  -2.266   4.487   1.696
  124MOL    C14 4708  -2.396   4.625   1.798
  124MOL    H16 4709  -2.387   4.702   1.721
  124MOL    C15 4710  -2.475   4.649   1.911
  124MOL    H17 4711  -2.528   4.743   1.925
  124MOL    C16 4712  -2.484   4.547   2.006
  125MOL     O1 4713  -1.689   5.032   2.448
  125MOL     O2 4714  -2.076   5.192   2.116
  125MOL     N1 4715  -1.905   5.015   2.381
  125MOL     N2 4716  -1.855   5.171   2.155
  125MOL     H1 4717  -1.837   5.240   2.082
  125MOL     N3 4718  -1.900   4.692   2.123
  125MOL     H2 4719  -1.935   4.601   2.151
  125MOL     C1 4720  -1.740   5.106   2.222
  125MOL     H3 4721  -1.663   5.182   2.236
  125MOL     C2 4722  -1.773   5.049   2.361
  125MOL     C3 4723  -1.956   4.964   2.507
  125MOL     H4 4724  -1.927   5.033   2.587
  125MOL     H5 4725  -1.914   4.865   2.527
  125MOL     C4 4726  -2.108   4.960   2.490
  125MOL     H6 4727  -2.160   4.993   2.580
  125MOL     H7 4728  -2.138   4.857   2.466
  125MOL     C5 4729  -2.137   5.050   2.369
  125MOL     H8 4730  -2.230   5.024   2.317
  125MOL     H9 4731  -2.143   5.155   2.401
  125MOL     C6 4732  -2.012   5.031   2.283
  125MOL    H10 4733  -2.022   4.936   2.229
  125MOL     C7 4734  -1.986   5.138   2.177
  125MOL     C8 4735  -1.800   4.771   2.183
  125MOL    H11 4736  -1.752   4.743   2.276
  125MOL     C9 4737  -1.779   4.883   2.103
  125MOL    C10 4738  -1.681   4.992   2.136
  125MOL    H12 4739  -1.643   5.035   2.043
  125MOL    H13 4740  -1.595   4.950   2.189
  125MOL    C11 4741  -1.868   4.871   1.991
  125MOL    C12 4742  -1.886   4.954   1.880
  125MOL    H14 4743  -1.830   5.047   1.870
  125MOL    C13 4744  -1.979   4.913   1.783
  125MOL    H15 4745  -1.995   4.975   1.696
  125MOL    C14 4746  -2.051   4.793   1.798
  125MOL    H16 4747  -2.122   4.762   1.722
  125MOL    C15 4748  -2.032   4.712   1.912
  125MOL    H17 4749  -2.087   4.619   1.925
  125MOL    C16 4750  -1.938   4.755   2.006
  126MOL     O1 4751  -2.761   5.201   2.449
  126MOL     O2 4752  -2.703   4.788   2.116
  126MOL     N1 4753  -2.634   5.025   2.381
  126MOL     N2 4754  -2.793   4.989   2.155
  126MOL     H1 4755  -2.862   4.968   2.082
  126MOL     N3 4756  -2.356   5.189   2.122
  126MOL     H2 4757  -2.259   5.204   2.151
  126MOL     C1 4758  -2.795   5.121   2.222
  126MOL     H3 4759  -2.899   5.149   2.237
  126MOL     C2 4760  -2.730   5.121   2.361
  126MOL     C3 4761  -2.564   5.005   2.507
  126MOL     H4 4762  -2.637   4.995   2.587
  126MOL     H5 4763  -2.498   5.091   2.527
  126MOL     C4 4764  -2.484   4.875   2.490
  126MOL     H6 4765  -2.487   4.813   2.580
  126MOL     H7 4766  -2.380   4.901   2.466
  126MOL     C5 4767  -2.548   4.805   2.369
  126MOL     H8 4768  -2.478   4.739   2.316
  126MOL     H9 4769  -2.635   4.747   2.401
  126MOL     C6 4770  -2.593   4.923   2.283
  126MOL    H10 4771  -2.506   4.961   2.229
  126MOL     C7 4772  -2.699   4.893   2.177
  126MOL     C8 4773  -2.474   5.237   2.183
  126MOL    H11 4774  -2.473   5.292   2.276
  126MOL     C9 4775  -2.582   5.198   2.103
  126MOL    C10 4776  -2.725   5.229   2.136
  126MOL    H12 4777  -2.778   5.240   2.042
  126MOL    H13 4778  -2.732   5.324   2.189
  126MOL    C11 4779  -2.527   5.128   1.991
  126MOL    C12 4780  -2.591   5.071   1.880
  126MOL    H14 4781  -2.698   5.072   1.869
  126MOL    C13 4782  -2.509   5.010   1.783
  126MOL    H15 4783  -2.554   4.965   1.696
  126MOL    C14 4784  -2.368   5.008   1.798
  126MOL    H16 4785  -2.307   4.962   1.721
  126MOL    C15 4786  -2.308   5.065   1.912
  126MOL    H17 4787  -2.200   5.064   1.925
  126MOL    C16 4788  -2.392   5.124   2.006
  127MOL     O1 4789  -1.416   4.989   4.077
  127MOL     O2 4790  -1.748   4.733   3.745
  127MOL     N1 4791  -1.509   4.793   4.011
  127MOL     N2 4792  -1.620   4.914   3.784
  127MOL     H1 4793  -1.670   4.963   3.710
  127MOL     N3 4794  -1.227   4.635   3.752
  127MOL     H2 4795  -1.165   4.559   3.781
  127MOL     C1 4796  -1.506   4.981   3.851
  127MOL     H3 4797  -1.534   5.085   3.866
  127MOL     C2 4798  -1.473   4.924   3.990
  127MOL     C3 4799  -1.491   4.723   4.137
  127MOL     H4 4800  -1.536   4.782   4.217
  127MOL     H5 4801  -1.384   4.709   4.156
  127MOL     C4 4802  -1.563   4.589   4.120
  127MOL     H6 4803  -1.618   4.560   4.210
  127MOL     H7 4804  -1.489   4.512   4.096
  127MOL     C5 4805  -1.656   4.609   3.999
  127MOL     H8 4806  -1.679   4.515   3.947
  127MOL     H9 4807  -1.749   4.655   4.031
  127MOL     C6 4808  -1.577   4.707   3.913
  127MOL    H10 4809  -1.500   4.651   3.858
  127MOL     C7 4810  -1.656   4.784   3.807
  127MOL     C8 4811  -1.245   4.761   3.812
  127MOL    H11 4812  -1.197   4.789   3.906
  127MOL     C9 4813  -1.332   4.835   3.733
  127MOL    C10 4814  -1.378   4.974   3.765
  127MOL    H12 4815  -1.396   5.028   3.672
  127MOL    H13 4816  -1.299   5.028   3.819
  127MOL    C11 4817  -1.366   4.753   3.620
  127MOL    C12 4818  -1.447   4.779   3.510
  127MOL    H14 4819  -1.499   4.873   3.499
  127MOL    C13 4820  -1.459   4.677   3.413
  127MOL    H15 4821  -1.520   4.694   3.325
  127MOL    C14 4822  -1.390   4.555   3.428
  127MOL    H16 4823  -1.399   4.479   3.351
  127MOL    C15 4824  -1.311   4.531   3.542
  127MOL    H17 4825  -1.258   4.437   3.554
  127MOL    C16 4826  -1.301   4.633   3.636
  128MOL     O1 4827  -2.098   4.144   4.078
  128MOL     O2 4828  -1.712   3.988   3.745
  128MOL     N1 4829  -1.882   4.166   4.011
  128MOL     N2 4830  -1.931   4.010   3.784
  128MOL     H1 4831  -1.946   3.940   3.712
  128MOL     N3 4832  -1.887   4.489   3.751
  128MOL     H2 4833  -1.850   4.580   3.781
  128MOL     C1 4834  -2.046   4.075   3.851
  128MOL     H3 4835  -2.123   3.999   3.867
  128MOL     C2 4836  -2.013   4.131   3.990
  128MOL     C3 4837  -1.830   4.217   4.137
  128MOL     H4 4838  -1.858   4.148   4.217
  128MOL     H5 4839  -1.872   4.316   4.157
  128MOL     C4 4840  -1.678   4.221   4.119
  128MOL     H6 4841  -1.626   4.188   4.210
  128MOL     H7 4842  -1.648   4.324   4.095
  128MOL     C5 4843  -1.649   4.131   3.999
  128MOL     H8 4844  -1.557   4.158   3.946
  128MOL     H9 4845  -1.642   4.026   4.031
  128MOL     C6 4846  -1.773   4.151   3.912
  128MOL    H10 4847  -1.762   4.245   3.858
  128MOL     C7 4848  -1.800   4.043   3.806
  128MOL     C8 4849  -1.987   4.411   3.812
  128MOL    H11 4850  -2.034   4.439   3.905
  128MOL     C9 4851  -2.007   4.298   3.733
  128MOL    C10 4852  -2.104   4.189   3.766
  128MOL    H12 4853  -2.141   4.148   3.672
  128MOL    H13 4854  -2.191   4.231   3.819
  128MOL    C11 4855  -1.918   4.309   3.620
  128MOL    C12 4856  -1.900   4.226   3.509
  128MOL    H14 4857  -1.956   4.134   3.499
  128MOL    C13 4858  -1.807   4.267   3.412
  128MOL    H15 4859  -1.790   4.206   3.325
  128MOL    C14 4860  -1.735   4.388   3.428
  128MOL    H16 4861  -1.664   4.418   3.351
  128MOL    C15 4862  -1.754   4.469   3.541
  128MOL    H17 4863  -1.700   4.561   3.554
  128MOL    C16 4864  -1.847   4.425   3.636
  129MOL     O1 4865  -1.029   3.980   4.078
  129MOL     O2 4866  -1.085   4.393   3.745
  129MOL     N1 4867  -1.153   4.157   4.011
  129MOL     N2 4868  -0.992   4.192   3.785
  129MOL     H1 4869  -0.925   4.212   3.711
  129MOL     N3 4870  -1.430   3.990   3.752
  129MOL     H2 4871  -1.527   3.977   3.781
  129MOL     C1 4872  -0.992   4.059   3.851
  129MOL     H3 4873  -0.887   4.031   3.867
  129MOL     C2 4874  -1.058   4.060   3.990
  129MOL     C3 4875  -1.222   4.176   4.137
  129MOL     H4 4876  -1.149   4.186   4.217
  129MOL     H5 4877  -1.288   4.090   4.157
  129MOL     C4 4878  -1.302   4.305   4.120
  129MOL     H6 4879  -1.300   4.367   4.210
  129MOL     H7 4880  -1.406   4.280   4.095
  129MOL     C5 4881  -1.238   4.376   3.999
  129MOL     H8 4882  -1.307   4.442   3.947
  129MOL     H9 4883  -1.151   4.433   4.031
  129MOL     C6 4884  -1.193   4.258   3.913
  129MOL    H10 4885  -1.280   4.219   3.858
  129MOL     C7 4886  -1.087   4.288   3.807
  129MOL     C8 4887  -1.311   3.943   3.812
  129MOL    H11 4888  -1.312   3.888   3.906
  129MOL     C9 4889  -1.204   3.982   3.733
  129MOL    C10 4890  -1.061   3.952   3.765
  129MOL    H12 4891  -1.005   3.940   3.672
  129MOL    H13 4892  -1.054   3.856   3.818
  129MOL    C11 4893  -1.259   4.053   3.620
  129MOL    C12 4894  -1.195   4.110   3.510
  129MOL    H14 4895  -1.088   4.107   3.499
  129MOL    C13 4896  -1.278   4.171   3.413
  129MOL    H15 4897  -1.233   4.215   3.325
  129MOL    C14 4898  -1.418   4.173   3.428
  129MOL    H16 4899  -1.479   4.218   3.351
  129MOL    C15 4900  -1.478   4.115   3.541
  129MOL    H17 4901  -1.586   4.117   3.555
  129MOL    C16 4902  -1.394   4.056   3.636
  130MOL     O1 4903  -2.364   4.189   3.536
  130MOL     O2 4904  -2.038   4.446   3.202
  130MOL     N1 4905  -2.277   4.388   3.468
  130MOL     N2 4906  -2.167   4.267   3.241
  130MOL     H1 4907  -2.114   4.219   3.169
  130MOL     N3 4908  -2.560   4.544   3.208
  130MOL     H2 4909  -2.619   4.622   3.238
  130MOL     C1 4910  -2.281   4.200   3.308
  130MOL     H3 4911  -2.253   4.095   3.323
  130MOL     C2 4912  -2.312   4.256   3.447
  130MOL     C3 4913  -2.295   4.458   3.594
  130MOL     H4 4914  -2.250   4.399   3.674
  130MOL     H5 4915  -2.402   4.472   3.614
  130MOL     C4 4916  -2.223   4.592   3.576
  130MOL     H6 4917  -2.168   4.621   3.666
  130MOL     H7 4918  -2.297   4.669   3.552
  130MOL     C5 4919  -2.130   4.572   3.456
  130MOL     H8 4920  -2.108   4.665   3.403
  130MOL     H9 4921  -2.036   4.525   3.487
  130MOL     C6 4922  -2.210   4.474   3.369
  130MOL    H10 4923  -2.287   4.530   3.315
  130MOL     C7 4924  -2.131   4.397   3.263
  130MOL     C8 4925  -2.541   4.419   3.269
  130MOL    H11 4926  -2.589   4.392   3.363
  130MOL     C9 4927  -2.454   4.345   3.190
  130MOL    C10 4928  -2.408   4.206   3.222
  130MOL    H12 4929  -2.392   4.153   3.129
  130MOL    H13 4930  -2.488   4.152   3.275
  130MOL    C11 4931  -2.420   4.428   3.077
  130MOL    C12 4932  -2.339   4.402   2.966
  130MOL    H14 4933  -2.287   4.307   2.956
  130MOL    C13 4934  -2.327   4.503   2.869
  130MOL    H15 4935  -2.266   4.486   2.782
  130MOL    C14 4936  -2.396   4.625   2.884
  130MOL    H16 4937  -2.387   4.702   2.808
  130MOL    C15 4938  -2.475   4.649   2.998
  130MOL    H17 4939  -2.528   4.743   3.012
  130MOL    C16 4940  -2.484   4.547   3.093
  131MOL     O1 4941  -1.689   5.032   3.534
  131MOL     O2 4942  -2.076   5.191   3.202
  131MOL     N1 4943  -1.905   5.015   3.468
  131MOL     N2 4944  -1.855   5.171   3.241
  131MOL     H1 4945  -1.837   5.239   3.168
  131MOL     N3 4946  -1.900   4.692   3.209
  131MOL     H2 4947  -1.936   4.600   3.238
  131MOL     C1 4948  -1.740   5.106   3.308
  131MOL     H3 4949  -1.663   5.182   3.323
  131MOL     C2 4950  -1.773   5.049   3.447
  131MOL     C3 4951  -1.956   4.964   3.594
  131MOL     H4 4952  -1.928   5.033   3.674
  131MOL     H5 4953  -1.914   4.865   3.614
  131MOL     C4 4954  -2.108   4.960   3.576
  131MOL     H6 4955  -2.160   4.993   3.667
  131MOL     H7 4956  -2.138   4.857   3.552
  131MOL     C5 4957  -2.137   5.050   3.456
  131MOL     H8 4958  -2.230   5.024   3.403
  131MOL     H9 4959  -2.143   5.155   3.487
  131MOL     C6 4960  -2.012   5.031   3.369
  131MOL    H10 4961  -2.022   4.936   3.315
  131MOL     C7 4962  -1.986   5.138   3.264
  131MOL     C8 4963  -1.800   4.771   3.269
  131MOL    H11 4964  -1.752   4.743   3.363
  131MOL     C9 4965  -1.779   4.883   3.190
  131MOL    C10 4966  -1.682   4.992   3.222
  131MOL    H12 4967  -1.644   5.035   3.129
  131MOL    H13 4968  -1.595   4.950   3.275
  131MOL    C11 4969  -1.867   4.871   3.077
  131MOL    C12 4970  -1.886   4.954   2.966
  131MOL    H14 4971  -1.830   5.047   2.956
  131MOL    C13 4972  -1.979   4.913   2.870
  131MOL    H15 4973  -1.996   4.975   2.782
  131MOL    C14 4974  -2.051   4.793   2.885
  131MOL    H16 4975  -2.121   4.762   2.808
  131MOL    C15 4976  -2.032   4.712   2.998
  131MOL    H17 4977  -2.087   4.619   3.011
  131MOL    C16 4978  -1.938   4.755   3.093
  132MOL     O1 4979  -2.761   5.201   3.536
  132MOL     O2 4980  -2.703   4.788   3.202
  132MOL     N1 4981  -2.634   5.025   3.468
  132MOL     N2 4982  -2.793   4.989   3.241
  132MOL     H1 4983  -2.862   4.968   3.169
  132MOL     N3 4984  -2.356   5.189   3.209
  132MOL     H2 4985  -2.259   5.204   3.238
  132MOL     C1 4986  -2.795   5.121   3.308
  132MOL     H3 4987  -2.899   5.149   3.323
  132MOL     C2 4988  -2.730   5.121   3.448
  132MOL     C3 4989  -2.564   5.005   3.594
  132MOL     H4 4990  -2.638   4.995   3.674
  132MOL     H5 4991  -2.499   5.091   3.614
  132MOL     C4 4992  -2.484   4.875   3.576
  132MOL     H6 4993  -2.487   4.813   3.666
  132MOL     H7 4994  -2.380   4.901   3.552
  132MOL     C5 4995  -2.548   4.805   3.456
  132MOL     H8 4996  -2.478   4.739   3.403
  132MOL     H9 4997  -2.635   4.747   3.487
  132MOL     C6 4998  -2.593   4.923   3.370
  132MOL    H10 4999  -2.506   4.961   3.315
  132MOL     C7 5000  -2.699   4.893   3.264
  132MOL     C8 5001  -2.474   5.237   3.269
  132MOL    H11 5002  -2.473   5.292   3.363
  132MOL     C9 5003  -2.581   5.198   3.190
  132MOL    C10 5004  -2.725   5.229   3.222
  132MOL    H12 5005  -2.778   5.240   3.128
  132MOL    H13 5006  -2.732   5.324   3.275
  132MOL    C11 5007  -2.527   5.128   3.077
  132MOL    C12 5008  -2.590   5.070   2.966
  132MOL    H14 5009  -2.698   5.072   2.956
  132MOL    C13 5010  -2.509   5.010   2.869
  132MOL    H15 5011  -2.554   4.965   2.782
  132MOL    C14 5012  -2.368   5.008   2.885
  132MOL    H16 5013  -2.307   4.962   2.808
  132MOL    C15 5014  -2.308   5.065   2.998
  132MOL    H17 5015  -2.200   5.064   3.011
  132MOL    C16 5016  -2.392   5.124   3.093
  133MOL     O1 5017  -1.416   4.989   5.164
  133MOL     O2 5018  -1.748   4.733   4.832
  133MOL     N1 5019  -1.509   4.793   5.097
  133MOL     N2 5020  -1.620   4.914   4.871
  133MOL     H1 5021  -1.670   4.963   4.797
  133MOL     N3 5022  -1.227   4.636   4.838
  133MOL     H2 5023  -1.166   4.559   4.867
  133MOL     C1 5024  -1.506   4.981   4.938
  133MOL     H3 5025  -1.534   5.085   4.953
  133MOL     C2 5026  -1.473   4.924   5.077
  133MOL     C3 5027  -1.491   4.723   5.223
  133MOL     H4 5028  -1.536   4.782   5.303
  133MOL     H5 5029  -1.384   4.709   5.243
  133MOL     C4 5030  -1.563   4.589   5.206
  133MOL     H6 5031  -1.618   4.560   5.296
  133MOL     H7 5032  -1.490   4.512   5.182
  133MOL     C5 5033  -1.656   4.609   5.085
  133MOL     H8 5034  -1.679   4.515   5.033
  133MOL     H9 5035  -1.749   4.655   5.117
  133MOL     C6 5036  -1.577   4.707   4.999
  133MOL    H10 5037  -1.500   4.651   4.945
  133MOL     C7 5038  -1.656   4.784   4.894
  133MOL     C8 5039  -1.245   4.762   4.899
  133MOL    H11 5040  -1.197   4.789   4.992
  133MOL     C9 5041  -1.332   4.835   4.819
  133MOL    C10 5042  -1.378   4.974   4.852
  133MOL    H12 5043  -1.396   5.028   4.759
  133MOL    H13 5044  -1.299   5.028   4.905
  133MOL    C11 5045  -1.366   4.753   4.706
  133MOL    C12 5046  -1.447   4.779   4.596
  133MOL    H14 5047  -1.499   4.873   4.585
  133MOL    C13 5048  -1.459   4.677   4.499
  133MOL    H15 5049  -1.520   4.694   4.412
  133MOL    C14 5050  -1.390   4.555   4.514
  133MOL    H16 5051  -1.399   4.478   4.438
  133MOL    C15 5052  -1.311   4.531   4.628
  133MOL    H17 5053  -1.258   4.437   4.641
  133MOL    C16 5054  -1.301   4.634   4.722
  134MOL     O1 5055  -2.098   4.144   5.165
  134MOL     O2 5056  -1.712   3.988   4.832
  134MOL     N1 5057  -1.882   4.166   5.097
  134MOL     N2 5058  -1.931   4.010   4.871
  134MOL     H1 5059  -1.946   3.940   4.798
  134MOL     N3 5060  -1.887   4.489   4.838
  134MOL     H2 5061  -1.850   4.580   4.867
  134MOL     C1 5062  -2.046   4.075   4.938
  134MOL     H3 5063  -2.123   3.999   4.953
  134MOL     C2 5064  -2.013   4.131   5.077
  134MOL     C3 5065  -1.830   4.217   5.223
  134MOL     H4 5066  -1.858   4.148   5.303
  134MOL     H5 5067  -1.872   4.316   5.243
  134MOL     C4 5068  -1.678   4.221   5.206
  134MOL     H6 5069  -1.626   4.188   5.296
  134MOL     H7 5070  -1.648   4.323   5.182
  134MOL     C5 5071  -1.649   4.131   5.085
  134MOL     H8 5072  -1.557   4.158   5.033
  134MOL     H9 5073  -1.642   4.026   5.117
  134MOL     C6 5074  -1.773   4.151   4.999
  134MOL    H10 5075  -1.763   4.245   4.945
  134MOL     C7 5076  -1.800   4.043   4.893
  134MOL     C8 5077  -1.987   4.411   4.898
  134MOL    H11 5078  -2.034   4.439   4.992
  134MOL     C9 5079  -2.007   4.298   4.819
  134MOL    C10 5080  -2.105   4.189   4.852
  134MOL    H12 5081  -2.142   4.148   4.758
  134MOL    H13 5082  -2.191   4.231   4.905
  134MOL    C11 5083  -1.918   4.310   4.707
  134MOL    C12 5084  -1.900   4.226   4.596
  134MOL    H14 5085  -1.956   4.134   4.585
  134MOL    C13 5086  -1.807   4.267   4.499
  134MOL    H15 5087  -1.790   4.206   4.412
  134MOL    C14 5088  -1.735   4.388   4.514
  134MOL    H16 5089  -1.664   4.418   4.438
  134MOL    C15 5090  -1.754   4.469   4.628
  134MOL    H17 5091  -1.700   4.561   4.641
  134MOL    C16 5092  -1.847   4.425   4.722
  135MOL     O1 5093  -1.028   3.980   5.164
  135MOL     O2 5094  -1.085   4.393   4.832
  135MOL     N1 5095  -1.153   4.157   5.097
  135MOL     N2 5096  -0.993   4.192   4.871
  135MOL     H1 5097  -0.925   4.212   4.798
  135MOL     N3 5098  -1.430   3.990   4.838
  135MOL     H2 5099  -1.527   3.977   4.867
  135MOL     C1 5100  -0.992   4.060   4.937
  135MOL     H3 5101  -0.887   4.031   4.953
  135MOL     C2 5102  -1.058   4.060   5.076
  135MOL     C3 5103  -1.222   4.176   5.223
  135MOL     H4 5104  -1.149   4.186   5.303
  135MOL     H5 5105  -1.288   4.090   5.243
  135MOL     C4 5106  -1.302   4.305   5.206
  135MOL     H6 5107  -1.300   4.367   5.296
  135MOL     H7 5108  -1.406   4.280   5.182
  135MOL     C5 5109  -1.238   4.375   5.085
  135MOL     H8 5110  -1.307   4.442   5.033
  135MOL     H9 5111  -1.151   4.433   5.117
  135MOL     C6 5112  -1.193   4.258   4.999
  135MOL    H10 5113  -1.280   4.219   4.945
  135MOL     C7 5114  -1.087   4.288   4.893
  135MOL     C8 5115  -1.312   3.943   4.898
  135MOL    H11 5116  -1.312   3.888   4.992
  135MOL     C9 5117  -1.204   3.982   4.819
  135MOL    C10 5118  -1.061   3.952   4.851
  135MOL    H12 5119  -1.005   3.940   4.758
  135MOL    H13 5120  -1.054   3.857   4.905
  135MOL    C11 5121  -1.259   4.053   4.707
  135MOL    C12 5122  -1.195   4.110   4.596
  135MOL    H14 5123  -1.088   4.107   4.585
  135MOL    C13 5124  -1.277   4.171   4.499
  135MOL    H15 5125  -1.232   4.215   4.412
  135MOL    C14 5126  -1.418   4.173   4.514
  135MOL    H16 5127  -1.479   4.218   4.437
  135MOL    C15 5128  -1.478   4.115   4.628
  135MOL    H17 5129  -1.586   4.117   4.641
  135MOL    C16 5130  -1.394   4.056   4.722
  136MOL     O1 5131  -2.364   4.189   4.623
  136MOL     O2 5132  -2.038   4.446   4.288
  136MOL     N1 5133  -2.277   4.388   4.554
  136MOL     N2 5134  -2.167   4.267   4.328
  136MOL     H1 5135  -2.114   4.219   4.255
  136MOL     N3 5136  -2.559   4.544   4.294
  136MOL     H2 5137  -2.619   4.622   4.324
  136MOL     C1 5138  -2.281   4.200   4.395
  136MOL     H3 5139  -2.253   4.096   4.410
  136MOL     C2 5140  -2.313   4.256   4.534
  136MOL     C3 5141  -2.295   4.458   4.680
  136MOL     H4 5142  -2.250   4.399   4.760
  136MOL     H5 5143  -2.402   4.472   4.700
  136MOL     C4 5144  -2.223   4.592   4.663
  136MOL     H6 5145  -2.168   4.621   4.753
  136MOL     H7 5146  -2.297   4.669   4.639
  136MOL     C5 5147  -2.130   4.572   4.542
  136MOL     H8 5148  -2.108   4.665   4.489
  136MOL     H9 5149  -2.036   4.525   4.574
  136MOL     C6 5150  -2.210   4.474   4.456
  136MOL    H10 5151  -2.287   4.530   4.402
  136MOL     C7 5152  -2.131   4.397   4.350
  136MOL     C8 5153  -2.541   4.419   4.355
  136MOL    H11 5154  -2.589   4.392   4.449
  136MOL     C9 5155  -2.454   4.345   4.276
  136MOL    C10 5156  -2.408   4.206   4.309
  136MOL    H12 5157  -2.392   4.153   4.215
  136MOL    H13 5158  -2.488   4.152   4.362
  136MOL    C11 5159  -2.419   4.428   4.163
  136MOL    C12 5160  -2.338   4.402   4.053
  136MOL    H14 5161  -2.287   4.307   4.042
  136MOL    C13 5162  -2.327   4.503   3.955
  136MOL    H15 5163  -2.266   4.486   3.868
  136MOL    C14 5164  -2.396   4.625   3.971
  136MOL    H16 5165  -2.387   4.702   3.894
  136MOL    C15 5166  -2.475   4.649   4.084
  136MOL    H17 5167  -2.528   4.743   4.098
  136MOL    C16 5168  -2.484   4.547   4.179
  137MOL     O1 5169  -1.689   5.032   4.621
  137MOL     O2 5170  -2.076   5.192   4.289
  137MOL     N1 5171  -1.905   5.015   4.554
  137MOL     N2 5172  -1.855   5.171   4.328
  137MOL     H1 5173  -1.837   5.240   4.254
  137MOL     N3 5174  -1.900   4.692   4.295
  137MOL     H2 5175  -1.935   4.600   4.324
  137MOL     C1 5176  -1.740   5.106   4.395
  137MOL     H3 5177  -1.663   5.182   4.409
  137MOL     C2 5178  -1.773   5.049   4.534
  137MOL     C3 5179  -1.956   4.964   4.680
  137MOL     H4 5180  -1.927   5.033   4.760
  137MOL     H5 5181  -1.914   4.865   4.700
  137MOL     C4 5182  -2.108   4.960   4.663
  137MOL     H6 5183  -2.160   4.993   4.753
  137MOL     H7 5184  -2.138   4.858   4.639
  137MOL     C5 5185  -2.137   5.050   4.542
  137MOL     H8 5186  -2.230   5.024   4.490
  137MOL     H9 5187  -2.143   5.155   4.574
  137MOL     C6 5188  -2.012   5.031   4.456
  137MOL    H10 5189  -2.022   4.936   4.402
  137MOL     C7 5190  -1.985   5.138   4.350
  137MOL     C8 5191  -1.800   4.771   4.356
  137MOL    H11 5192  -1.752   4.743   4.449
  137MOL     C9 5193  -1.779   4.883   4.276
  137MOL    C10 5194  -1.681   4.992   4.309
  137MOL    H12 5195  -1.644   5.035   4.215
  137MOL    H13 5196  -1.595   4.950   4.362
  137MOL    C11 5197  -1.868   4.871   4.164
  137MOL    C12 5198  -1.886   4.954   4.053
  137MOL    H14 5199  -1.830   5.047   4.042
  137MOL    C13 5200  -1.979   4.913   3.956
  137MOL    H15 5201  -1.995   4.975   3.868
  137MOL    C14 5202  -2.051   4.793   3.971
  137MOL    H16 5203  -2.121   4.762   3.894
  137MOL    C15 5204  -2.032   4.712   4.085
  137MOL    H17 5205  -2.087   4.619   4.097
  137MOL    C16 5206  -1.939   4.755   4.179
  138MOL     O1 5207  -2.761   5.201   4.622
  138MOL     O2 5208  -2.703   4.788   4.289
  138MOL     N1 5209  -2.634   5.025   4.554
  138MOL     N2 5210  -2.793   4.989   4.328
  138MOL     H1 5211  -2.862   4.968   4.255
  138MOL     N3 5212  -2.356   5.189   4.295
  138MOL     H2 5213  -2.259   5.204   4.324
  138MOL     C1 5214  -2.795   5.121   4.395
  138MOL     H3 5215  -2.899   5.149   4.410
  138MOL     C2 5216  -2.730   5.121   4.534
  138MOL     C3 5217  -2.564   5.005   4.680
  138MOL     H4 5218  -2.638   4.995   4.760
  138MOL     H5 5219  -2.499   5.091   4.700
  138MOL     C4 5220  -2.484   4.875   4.663
  138MOL     H6 5221  -2.487   4.813   4.753
  138MOL     H7 5222  -2.380   4.901   4.639
  138MOL     C5 5223  -2.548   4.805   4.542
  138MOL     H8 5224  -2.478   4.739   4.489
  138MOL     H9 5225  -2.635   4.747   4.574
  138MOL     C6 5226  -2.593   4.923   4.456
  138MOL    H10 5227  -2.506   4.961   4.402
  138MOL     C7 5228  -2.699   4.893   4.350
  138MOL     C8 5229  -2.474   5.237   4.356
  138MOL    H11 5230  -2.473   5.292   4.449
  138MOL     C9 5231  -2.581   5.198   4.276
  138MOL    C10 5232  -2.725   5.229   4.309
  138MOL    H12 5233  -2.778   5.240   4.215
  138MOL    H13 5234  -2.732   5.324   4.362
  138MOL    C11 5235  -2.527   5.128   4.164
  138MOL    C12 5236  -2.591   5.071   4.053
  138MOL    H14 5237  -2.698   5.072   4.042
  138MOL    C13 5238  -2.509   5.010   3.956
  138MOL    H15 5239  -2.554   4.965   3.869
  138MOL    C14 5240  -2.368   5.008   3.971
  138MOL    H16 5241  -2.307   4.962   3.894
  138MOL    C15 5242  -2.308   5.065   4.085
  138MOL    H17 5243  -2.200   5.064   4.097
  138MOL    C16 5244  -2.392   5.124   4.179
  139MOL     O1 5245  -1.416   4.989   6.250
  139MOL     O2 5246  -1.748   4.733   5.918
  139MOL     N1 5247  -1.510   4.793   6.184
  139MOL     N2 5248  -1.620   4.914   5.957
  139MOL     H1 5249  -1.670   4.963   5.883
  139MOL     N3 5250  -1.227   4.635   5.925
  139MOL     H2 5251  -1.165   4.559   5.954
  139MOL     C1 5252  -1.506   4.981   6.024
  139MOL     H3 5253  -1.534   5.085   6.039
  139MOL     C2 5254  -1.473   4.924   6.163
  139MOL     C3 5255  -1.491   4.723   6.310
  139MOL     H4 5256  -1.536   4.782   6.390
  139MOL     H5 5257  -1.384   4.709   6.329
  139MOL     C4 5258  -1.563   4.589   6.292
  139MOL     H6 5259  -1.618   4.560   6.383
  139MOL     H7 5260  -1.489   4.512   6.269
  139MOL     C5 5261  -1.656   4.609   6.172
  139MOL     H8 5262  -1.679   4.515   6.119
  139MOL     H9 5263  -1.749   4.655   6.204
  139MOL     C6 5264  -1.577   4.707   6.086
  139MOL    H10 5265  -1.500   4.651   6.031
  139MOL     C7 5266  -1.656   4.784   5.980
  139MOL     C8 5267  -1.245   4.761   5.985
  139MOL    H11 5268  -1.197   4.789   6.079
  139MOL     C9 5269  -1.332   4.835   5.906
  139MOL    C10 5270  -1.378   4.974   5.938
  139MOL    H12 5271  -1.396   5.028   5.845
  139MOL    H13 5272  -1.299   5.028   5.992
  139MOL    C11 5273  -1.366   4.753   5.793
  139MOL    C12 5274  -1.447   4.779   5.682
  139MOL    H14 5275  -1.499   4.873   5.672
  139MOL    C13 5276  -1.459   4.677   5.586
  139MOL    H15 5277  -1.520   4.694   5.498
  139MOL    C14 5278  -1.390   4.555   5.601
  139MOL    H16 5279  -1.399   4.479   5.524
  139MOL    C15 5280  -1.311   4.531   5.715
  139MOL    H17 5281  -1.257   4.437   5.727
  139MOL    C16 5282  -1.301   4.633   5.809
  140MOL     O1 5283  -2.098   4.144   6.251
  140MOL     O2 5284  -1.712   3.988   5.918
  140MOL     N1 5285  -1.882   4.166   6.184
  140MOL     N2 5286  -1.931   4.010   5.957
  140MOL     H1 5287  -1.946   3.940   5.885
  140MOL     N3 5288  -1.887   4.489   5.924
  140MOL     H2 5289  -1.850   4.580   5.953
  140MOL     C1 5290  -2.046   4.075   6.024
  140MOL     H3 5291  -2.123   3.999   6.039
  140MOL     C2 5292  -2.013   4.131   6.163
  140MOL     C3 5293  -1.830   4.217   6.310
  140MOL     H4 5294  -1.858   4.148   6.390
  140MOL     H5 5295  -1.872   4.316   6.330
  140MOL     C4 5296  -1.678   4.221   6.292
  140MOL     H6 5297  -1.626   4.188   6.383
  140MOL     H7 5298  -1.648   4.324   6.268
  140MOL     C5 5299  -1.649   4.131   6.172
  140MOL     H8 5300  -1.557   4.158   6.119
  140MOL     H9 5301  -1.642   4.026   6.203
  140MOL     C6 5302  -1.773   4.151   6.085
  140MOL    H10 5303  -1.763   4.245   6.031
  140MOL     C7 5304  -1.800   4.043   5.979
  140MOL     C8 5305  -1.987   4.411   5.985
  140MOL    H11 5306  -2.034   4.439   6.078
  140MOL     C9 5307  -2.007   4.298   5.906
  140MOL    C10 5308  -2.104   4.189   5.938
  140MOL    H12 5309  -2.141   4.148   5.845
  140MOL    H13 5310  -2.191   4.231   5.991
  140MOL    C11 5311  -1.918   4.310   5.793
  140MOL    C12 5312  -1.900   4.226   5.682
  140MOL    H14 5313  -1.956   4.134   5.672
  140MOL    C13 5314  -1.807   4.267   5.585
  140MOL    H15 5315  -1.790   4.206   5.498
  140MOL    C14 5316  -1.735   4.388   5.600
  140MOL    H16 5317  -1.664   4.418   5.524
  140MOL    C15 5318  -1.754   4.469   5.714
  140MOL    H17 5319  -1.700   4.561   5.727
  140MOL    C16 5320  -1.847   4.425   5.809
  141MOL     O1 5321  -1.028   3.980   6.251
  141MOL     O2 5322  -1.085   4.393   5.918
  141MOL     N1 5323  -1.152   4.157   6.184
  141MOL     N2 5324  -0.993   4.191   5.957
  141MOL     H1 5325  -0.925   4.212   5.884
  141MOL     N3 5326  -1.430   3.991   5.924
  141MOL     H2 5327  -1.527   3.977   5.954
  141MOL     C1 5328  -0.992   4.059   6.024
  141MOL     H3 5329  -0.887   4.031   6.039
  141MOL     C2 5330  -1.057   4.060   6.163
  141MOL     C3 5331  -1.222   4.176   6.310
  141MOL     H4 5332  -1.149   4.186   6.390
  141MOL     H5 5333  -1.288   4.090   6.330
  141MOL     C4 5334  -1.302   4.305   6.292
  141MOL     H6 5335  -1.299   4.367   6.383
  141MOL     H7 5336  -1.406   4.280   6.268
  141MOL     C5 5337  -1.238   4.375   6.172
  141MOL     H8 5338  -1.307   4.442   6.119
  141MOL     H9 5339  -1.151   4.433   6.203
  141MOL     C6 5340  -1.193   4.258   6.085
  141MOL    H10 5341  -1.280   4.219   6.031
  141MOL     C7 5342  -1.087   4.288   5.980
  141MOL     C8 5343  -1.312   3.943   5.985
  141MOL    H11 5344  -1.312   3.888   6.078
  141MOL     C9 5345  -1.204   3.982   5.905
  141MOL    C10 5346  -1.061   3.952   5.938
  141MOL    H12 5347  -1.005   3.940   5.845
  141MOL    H13 5348  -1.054   3.856   5.991
  141MOL    C11 5349  -1.258   4.053   5.793
  141MOL    C12 5350  -1.195   4.110   5.682
  141MOL    H14 5351  -1.087   4.107   5.672
  141MOL    C13 5352  -1.277   4.171   5.585
  141MOL    H15 5353  -1.233   4.215   5.498
  141MOL    C14 5354  -1.418   4.173   5.601
  141MOL    H16 5355  -1.479   4.218   5.524
  141MOL    C15 5356  -1.478   4.116   5.714
  141MOL    H17 5357  -1.586   4.117   5.728
  141MOL    C16 5358  -1.394   4.057   5.809
  142MOL     O1 5359  -2.364   4.189   5.709
  142MOL     O2 5360  -2.038   4.446   5.375
  142MOL     N1 5361  -2.277   4.388   5.641
  142MOL     N2 5362  -2.167   4.267   5.414
  142MOL     H1 5363  -2.114   4.219   5.342
  142MOL     N3 5364  -2.559   4.544   5.381
  142MOL     H2 5365  -2.619   4.622   5.410
  142MOL     C1 5366  -2.281   4.200   5.481
  142MOL     H3 5367  -2.253   4.095   5.496
  142MOL     C2 5368  -2.312   4.256   5.620
  142MOL     C3 5369  -2.295   4.458   5.767
  142MOL     H4 5370  -2.250   4.399   5.847
  142MOL     H5 5371  -2.402   4.472   5.786
  142MOL     C4 5372  -2.223   4.592   5.749
  142MOL     H6 5373  -2.168   4.621   5.839
  142MOL     H7 5374  -2.297   4.669   5.725
  142MOL     C5 5375  -2.131   4.572   5.629
  142MOL     H8 5376  -2.108   4.665   5.576
  142MOL     H9 5377  -2.037   4.525   5.660
  142MOL     C6 5378  -2.210   4.474   5.542
  142MOL    H10 5379  -2.287   4.530   5.488
  142MOL     C7 5380  -2.131   4.397   5.436
  142MOL     C8 5381  -2.541   4.419   5.442
  142MOL    H11 5382  -2.589   4.392   5.535
  142MOL     C9 5383  -2.454   4.345   5.362
  142MOL    C10 5384  -2.408   4.206   5.395
  142MOL    H12 5385  -2.392   4.153   5.302
  142MOL    H13 5386  -2.488   4.152   5.448
  142MOL    C11 5387  -2.419   4.428   5.250
  142MOL    C12 5388  -2.338   4.402   5.139
  142MOL    H14 5389  -2.286   4.307   5.129
  142MOL    C13 5390  -2.327   4.503   5.042
  142MOL    H15 5391  -2.266   4.487   4.955
  142MOL    C14 5392  -2.396   4.625   5.057
  142MOL    H16 5393  -2.387   4.702   4.980
  142MOL    C15 5394  -2.475   4.649   5.171
  142MOL    H17 5395  -2.528   4.743   5.184
  142MOL    C16 5396  -2.484   4.547   5.266
  143MOL     O1 5397  -1.689   5.032   5.707
  143MOL     O2 5398  -2.076   5.191   5.375
  143MOL     N1 5399  -1.905   5.015   5.641
  143MOL     N2 5400  -1.855   5.171   5.414
  143MOL     H1 5401  -1.837   5.239   5.341
  143MOL     N3 5402  -1.900   4.692   5.382
  143MOL     H2 5403  -1.935   4.601   5.410
  143MOL     C1 5404  -1.740   5.106   5.481
  143MOL     H3 5405  -1.663   5.182   5.496
  143MOL     C2 5406  -1.773   5.049   5.620
  143MOL     C3 5407  -1.956   4.964   5.767
  143MOL     H4 5408  -1.927   5.033   5.847
  143MOL     H5 5409  -1.914   4.865   5.786
  143MOL     C4 5410  -2.108   4.960   5.749
  143MOL     H6 5411  -2.160   4.994   5.839
  143MOL     H7 5412  -2.138   4.857   5.726
  143MOL     C5 5413  -2.137   5.050   5.629
  143MOL     H8 5414  -2.230   5.024   5.576
  143MOL     H9 5415  -2.143   5.155   5.660
  143MOL     C6 5416  -2.012   5.031   5.542
  143MOL    H10 5417  -2.022   4.936   5.488
  143MOL     C7 5418  -1.986   5.138   5.437
  143MOL     C8 5419  -1.799   4.771   5.442
  143MOL    H11 5420  -1.752   4.743   5.535
  143MOL     C9 5421  -1.779   4.883   5.362
  143MOL    C10 5422  -1.682   4.992   5.395
  143MOL    H12 5423  -1.643   5.035   5.302
  143MOL    H13 5424  -1.595   4.950   5.448
  143MOL    C11 5425  -1.867   4.871   5.250
  143MOL    C12 5426  -1.886   4.954   5.139
  143MOL    H14 5427  -1.830   5.047   5.129
  143MOL    C13 5428  -1.979   4.913   5.042
  143MOL    H15 5429  -1.996   4.975   4.955
  143MOL    C14 5430  -2.051   4.793   5.057
  143MOL    H16 5431  -2.122   4.762   4.981
  143MOL    C15 5432  -2.032   4.712   5.171
  143MOL    H17 5433  -2.087   4.619   5.184
  143MOL    C16 5434  -1.938   4.755   5.265
  144MOL     O1 5435  -2.761   5.201   5.709
  144MOL     O2 5436  -2.703   4.788   5.375
  144MOL     N1 5437  -2.634   5.025   5.641
  144MOL     N2 5438  -2.793   4.989   5.414
  144MOL     H1 5439  -2.862   4.968   5.342
  144MOL     N3 5440  -2.356   5.189   5.381
  144MOL     H2 5441  -2.259   5.204   5.410
  144MOL     C1 5442  -2.795   5.121   5.481
  144MOL     H3 5443  -2.899   5.149   5.496
  144MOL     C2 5444  -2.730   5.121   5.621
  144MOL     C3 5445  -2.564   5.005   5.767
  144MOL     H4 5446  -2.637   4.995   5.847
  144MOL     H5 5447  -2.498   5.091   5.786
  144MOL     C4 5448  -2.484   4.875   5.749
  144MOL     H6 5449  -2.487   4.813   5.839
  144MOL     H7 5450  -2.380   4.901   5.725
  144MOL     C5 5451  -2.548   4.805   5.629
  144MOL     H8 5452  -2.478   4.739   5.576
  144MOL     H9 5453  -2.635   4.747   5.660
  144MOL     C6 5454  -2.593   4.923   5.542
  144MOL    H10 5455  -2.506   4.962   5.488
  144MOL     C7 5456  -2.699   4.893   5.437
  144MOL     C8 5457  -2.474   5.237   5.442
  144MOL    H11 5458  -2.473   5.292   5.535
  144MOL     C9 5459  -2.582   5.198   5.363
  144MOL    C10 5460  -2.725   5.229   5.395
  144MOL    H12 5461  -2.779   5.240   5.301
  144MOL    H13 5462  -2.732   5.324   5.448
  144MOL    C11 5463  -2.528   5.128   5.250
  144MOL    C12 5464  -2.591   5.071   5.139
  144MOL    H14 5465  -2.698   5.072   5.129
  144MOL    C13 5466  -2.509   5.010   5.042
  144MOL    H15 5467  -2.554   4.965   4.955
  144MOL    C14 5468  -2.368   5.008   5.057
  144MOL    H16 5469  -2.307   4.962   4.980
  144MOL    C15 5470  -2.308   5.065   5.171
  144MOL    H17 5471  -2.200   5.064   5.184
  144MOL    C16 5472  -2.392   5.124   5.265
  145MOL     O1 5473  -2.173   6.301   0.818
  145MOL     O2 5474  -2.505   6.044   0.486
  145MOL     N1 5475  -2.267   6.105   0.752
  145MOL     N2 5476  -2.377   6.225   0.525
  145MOL     H1 5477  -2.428   6.275   0.452
  145MOL     N3 5478  -1.984   5.947   0.493
  145MOL     H2 5479  -1.922   5.871   0.521
  145MOL     C1 5480  -2.263   6.292   0.592
  145MOL     H3 5481  -2.291   6.397   0.607
  145MOL     C2 5482  -2.230   6.236   0.731
  145MOL     C3 5483  -2.248   6.034   0.878
  145MOL     H4 5484  -2.293   6.093   0.958
  145MOL     H5 5485  -2.141   6.020   0.897
  145MOL     C4 5486  -2.320   5.900   0.860
  145MOL     H6 5487  -2.375   5.872   0.950
  145MOL     H7 5488  -2.246   5.823   0.837
  145MOL     C5 5489  -2.413   5.920   0.740
  145MOL     H8 5490  -2.436   5.827   0.687
  145MOL     H9 5491  -2.506   5.967   0.772
  145MOL     C6 5492  -2.334   6.019   0.654
  145MOL    H10 5493  -2.257   5.963   0.600
  145MOL     C7 5494  -2.413   6.096   0.548
  145MOL     C8 5495  -2.002   6.073   0.553
  145MOL    H11 5496  -1.954   6.100   0.647
  145MOL     C9 5497  -2.089   6.146   0.474
  145MOL    C10 5498  -2.135   6.286   0.506
  145MOL    H12 5499  -2.153   6.339   0.413
  145MOL    H13 5500  -2.056   6.340   0.559
  145MOL    C11 5501  -2.123   6.064   0.361
  145MOL    C12 5502  -2.204   6.090   0.250
  145MOL    H14 5503  -2.256   6.185   0.240
  145MOL    C13 5504  -2.216   5.989   0.153
  145MOL    H15 5505  -2.277   6.005   0.066
  145MOL    C14 5506  -2.147   5.866   0.168
  145MOL    H16 5507  -2.156   5.790   0.091
  145MOL    C15 5508  -2.068   5.842   0.282
  145MOL    H17 5509  -2.015   5.749   0.295
  145MOL    C16 5510  -2.058   5.945   0.377
  146MOL     O1 5511  -2.855   5.455   0.819
  146MOL     O2 5512  -2.469   5.299   0.486
  146MOL     N1 5513  -2.639   5.478   0.752
  146MOL     N2 5514  -2.688   5.322   0.525
  146MOL     H1 5515  -2.703   5.252   0.453
  146MOL     N3 5516  -2.644   5.801   0.492
  146MOL     H2 5517  -2.607   5.891   0.521
  146MOL     C1 5518  -2.803   5.387   0.592
  146MOL     H3 5519  -2.880   5.310   0.607
  146MOL     C2 5520  -2.771   5.443   0.731
  146MOL     C3 5521  -2.588   5.528   0.878
  146MOL     H4 5522  -2.616   5.459   0.957
  146MOL     H5 5523  -2.629   5.627   0.898
  146MOL     C4 5524  -2.435   5.532   0.861
  146MOL     H6 5525  -2.383   5.499   0.951
  146MOL     H7 5526  -2.406   5.635   0.836
  146MOL     C5 5527  -2.406   5.442   0.740
  146MOL     H8 5528  -2.314   5.470   0.687
  146MOL     H9 5529  -2.400   5.338   0.771
  146MOL     C6 5530  -2.531   5.462   0.653
  146MOL    H10 5531  -2.520   5.557   0.599
  146MOL     C7 5532  -2.558   5.355   0.547
  146MOL     C8 5533  -2.744   5.722   0.553
  146MOL    H11 5534  -2.790   5.750   0.647
  146MOL     C9 5535  -2.764   5.610   0.473
  146MOL    C10 5536  -2.862   5.501   0.506
  146MOL    H12 5537  -2.898   5.460   0.412
  146MOL    H13 5538  -2.949   5.542   0.559
  146MOL    C11 5539  -2.676   5.621   0.361
  146MOL    C12 5540  -2.658   5.538   0.250
  146MOL    H14 5541  -2.713   5.446   0.240
  146MOL    C13 5542  -2.564   5.579   0.153
  146MOL    H15 5543  -2.547   5.517   0.066
  146MOL    C14 5544  -2.492   5.699   0.168
  146MOL    H16 5545  -2.422   5.729   0.092
  146MOL    C15 5546  -2.512   5.780   0.282
  146MOL    H17 5547  -2.456   5.873   0.295
  146MOL    C16 5548  -2.604   5.737   0.377
  147MOL     O1 5549  -1.785   5.292   0.819
  147MOL     O2 5550  -1.842   5.704   0.486
  147MOL     N1 5551  -1.910   5.469   0.752
  147MOL     N2 5552  -1.750   5.503   0.525
  147MOL     H1 5553  -1.682   5.524   0.452
  147MOL     N3 5554  -2.187   5.302   0.492
  147MOL     H2 5555  -2.284   5.289   0.522
  147MOL     C1 5556  -1.749   5.371   0.592
  147MOL     H3 5557  -1.644   5.343   0.607
  147MOL     C2 5558  -1.815   5.371   0.731
  147MOL     C3 5559  -1.980   5.488   0.878
  147MOL     H4 5560  -1.906   5.497   0.958
  147MOL     H5 5561  -2.045   5.402   0.897
  147MOL     C4 5562  -2.059   5.617   0.860
  147MOL     H6 5563  -2.057   5.679   0.950
  147MOL     H7 5564  -2.163   5.591   0.836
  147MOL     C5 5565  -1.996   5.687   0.740
  147MOL     H8 5566  -2.065   5.754   0.687
  147MOL     H9 5567  -1.909   5.745   0.771
  147MOL     C6 5568  -1.951   5.569   0.653
  147MOL    H10 5569  -2.038   5.530   0.599
  147MOL     C7 5570  -1.844   5.599   0.548
  147MOL     C8 5571  -2.069   5.255   0.553
  147MOL    H11 5572  -2.069   5.200   0.646
  147MOL     C9 5573  -1.962   5.294   0.473
  147MOL    C10 5574  -1.818   5.263   0.506
  147MOL    H12 5575  -1.762   5.252   0.412
  147MOL    H13 5576  -1.811   5.168   0.559
  147MOL    C11 5577  -2.016   5.364   0.361
  147MOL    C12 5578  -1.953   5.422   0.250
  147MOL    H14 5579  -1.845   5.419   0.240
  147MOL    C13 5580  -2.035   5.482   0.153
  147MOL    H15 5581  -1.990   5.527   0.066
  147MOL    C14 5582  -2.175   5.484   0.168
  147MOL    H16 5583  -2.237   5.530   0.092
  147MOL    C15 5584  -2.236   5.427   0.282
  147MOL    H17 5585  -2.343   5.428   0.296
  147MOL    C16 5586  -2.152   5.368   0.377
  148MOL     O1 5587  -3.121   5.500   0.277
  148MOL     O2 5588  -2.795   5.757  -0.057
  148MOL     N1 5589  -3.034   5.699   0.208
  148MOL     N2 5590  -2.924   5.578  -0.018
  148MOL     H1 5591  -2.871   5.530  -0.091
  148MOL     N3 5592  -3.317   5.856  -0.051
  148MOL     H2 5593  -3.376   5.934  -0.021
  148MOL     C1 5594  -3.038   5.512   0.049
  148MOL     H3 5595  -3.010   5.407   0.064
  148MOL     C2 5596  -3.070   5.568   0.188
  148MOL     C3 5597  -3.052   5.769   0.335
  148MOL     H4 5598  -3.007   5.710   0.415
  148MOL     H5 5599  -3.159   5.783   0.354
  148MOL     C4 5600  -2.980   5.903   0.317
  148MOL     H6 5601  -2.925   5.932   0.407
  148MOL     H7 5602  -3.054   5.980   0.293
  148MOL     C5 5603  -2.888   5.883   0.196
  148MOL     H8 5604  -2.865   5.976   0.144
  148MOL     H9 5605  -2.794   5.837   0.228
  148MOL     C6 5606  -2.967   5.785   0.110
  148MOL    H10 5607  -3.044   5.842   0.056
  148MOL     C7 5608  -2.888   5.708   0.004
  148MOL     C8 5609  -3.298   5.730   0.010
  148MOL    H11 5610  -3.346   5.704   0.103
  148MOL     C9 5611  -3.211   5.657  -0.070
  148MOL    C10 5612  -3.166   5.518  -0.037
  148MOL    H12 5613  -3.149   5.464  -0.131
  148MOL    H13 5614  -3.245   5.464   0.016
  148MOL    C11 5615  -3.177   5.740  -0.182
  148MOL    C12 5616  -3.096   5.714  -0.293
  148MOL    H14 5617  -3.044   5.619  -0.303
  148MOL    C13 5618  -3.085   5.815  -0.390
  148MOL    H15 5619  -3.023   5.799  -0.477
  148MOL    C14 5620  -3.153   5.937  -0.375
  148MOL    H16 5621  -3.144   6.014  -0.451
  148MOL    C15 5622  -3.233   5.961  -0.261
  148MOL    H17 5623  -3.285   6.055  -0.248
  148MOL    C16 5624  -3.242   5.859  -0.167
  149MOL     O1 5625  -2.446   6.342   0.275
  149MOL     O2 5626  -2.833   6.503  -0.057
  149MOL     N1 5627  -2.662   6.327   0.209
  149MOL     N2 5628  -2.612   6.482  -0.018
  149MOL     H1 5629  -2.595   6.551  -0.092
  149MOL     N3 5630  -2.657   6.004  -0.051
  149MOL     H2 5631  -2.693   5.912  -0.021
  149MOL     C1 5632  -2.497   6.417   0.049
  149MOL     H3 5633  -2.421   6.494   0.064
  149MOL     C2 5634  -2.530   6.360   0.188
  149MOL     C3 5635  -2.713   6.275   0.335
  149MOL     H4 5636  -2.684   6.344   0.415
  149MOL     H5 5637  -2.672   6.176   0.354
  149MOL     C4 5638  -2.865   6.271   0.317
  149MOL     H6 5639  -2.917   6.305   0.407
  149MOL     H7 5640  -2.895   6.169   0.294
  149MOL     C5 5641  -2.894   6.361   0.197
  149MOL     H8 5642  -2.987   6.335   0.144
  149MOL     H9 5643  -2.901   6.466   0.228
  149MOL     C6 5644  -2.770   6.342   0.110
  149MOL    H10 5645  -2.779   6.247   0.056
  149MOL     C7 5646  -2.743   6.449   0.005
  149MOL     C8 5647  -2.557   6.082   0.010
  149MOL    H11 5648  -2.509   6.054   0.103
  149MOL     C9 5649  -2.536   6.194  -0.070
  149MOL    C10 5650  -2.439   6.303  -0.037
  149MOL    H12 5651  -2.400   6.346  -0.130
  149MOL    H13 5652  -2.352   6.262   0.016
  149MOL    C11 5653  -2.625   6.182  -0.182
  149MOL    C12 5654  -2.643   6.266  -0.293
  149MOL    H14 5655  -2.587   6.358  -0.303
  149MOL    C13 5656  -2.736   6.225  -0.390
  149MOL    H15 5657  -2.753   6.286  -0.477
  149MOL    C14 5658  -2.808   6.104  -0.375
  149MOL    H16 5659  -2.879   6.074  -0.451
  149MOL    C15 5660  -2.789   6.023  -0.261
  149MOL    H17 5661  -2.844   5.931  -0.248
  149MOL    C16 5662  -2.695   6.066  -0.167
  150MOL     O1 5663  -3.518   6.513   0.276
  150MOL     O2 5664  -3.460   6.099  -0.057
  150MOL     N1 5665  -3.391   6.336   0.209
  150MOL     N2 5666  -3.550   6.301  -0.018
  150MOL     H1 5667  -3.619   6.280  -0.091
  150MOL     N3 5668  -3.114   6.501  -0.051
  150MOL     H2 5669  -3.016   6.516  -0.022
  150MOL     C1 5670  -3.552   6.433   0.049
  150MOL     H3 5671  -3.656   6.460   0.064
  150MOL     C2 5672  -3.487   6.433   0.188
  150MOL     C3 5673  -3.321   6.316   0.335
  150MOL     H4 5674  -3.395   6.306   0.415
  150MOL     H5 5675  -3.256   6.402   0.355
  150MOL     C4 5676  -3.241   6.187   0.317
  150MOL     H6 5677  -3.244   6.125   0.407
  150MOL     H7 5678  -3.138   6.212   0.293
  150MOL     C5 5679  -3.305   6.117   0.196
  150MOL     H8 5680  -3.235   6.050   0.143
  150MOL     H9 5681  -3.392   6.058   0.228
  150MOL     C6 5682  -3.350   6.235   0.110
  150MOL    H10 5683  -3.263   6.273   0.056
  150MOL     C7 5684  -3.456   6.204   0.005
  150MOL     C8 5685  -3.231   6.549   0.010
  150MOL    H11 5686  -3.231   6.604   0.103
  150MOL     C9 5687  -3.339   6.510  -0.070
  150MOL    C10 5688  -3.482   6.541  -0.037
  150MOL    H12 5689  -3.536   6.552  -0.130
  150MOL    H13 5690  -3.489   6.636   0.017
  150MOL    C11 5691  -3.285   6.440  -0.182
  150MOL    C12 5692  -3.348   6.382  -0.293
  150MOL    H14 5693  -3.456   6.384  -0.303
  150MOL    C13 5694  -3.266   6.322  -0.390
  150MOL    H15 5695  -3.311   6.277  -0.477
  150MOL    C14 5696  -3.126   6.320  -0.375
  150MOL    H16 5697  -3.064   6.274  -0.451
  150MOL    C15 5698  -3.065   6.376  -0.261
  150MOL    H17 5699  -2.957   6.376  -0.248
  150MOL    C16 5700  -3.149   6.436  -0.166
  151MOL     O1 5701  -2.173   6.301   1.904
  151MOL     O2 5702  -2.505   6.044   1.573
  151MOL     N1 5703  -2.266   6.105   1.838
  151MOL     N2 5704  -2.377   6.225   1.612
  151MOL     H1 5705  -2.428   6.275   1.538
  151MOL     N3 5706  -1.984   5.947   1.579
  151MOL     H2 5707  -1.923   5.871   1.608
  151MOL     C1 5708  -2.263   6.292   1.678
  151MOL     H3 5709  -2.291   6.397   1.693
  151MOL     C2 5710  -2.230   6.236   1.817
  151MOL     C3 5711  -2.248   6.034   1.964
  151MOL     H4 5712  -2.293   6.093   2.044
  151MOL     H5 5713  -2.141   6.020   1.984
  151MOL     C4 5714  -2.320   5.900   1.947
  151MOL     H6 5715  -2.375   5.872   2.037
  151MOL     H7 5716  -2.246   5.823   1.923
  151MOL     C5 5717  -2.413   5.920   1.826
  151MOL     H8 5718  -2.436   5.827   1.773
  151MOL     H9 5719  -2.506   5.967   1.858
  151MOL     C6 5720  -2.334   6.019   1.740
  151MOL    H10 5721  -2.257   5.963   1.686
  151MOL     C7 5722  -2.413   6.096   1.634
  151MOL     C8 5723  -2.002   6.073   1.640
  151MOL    H11 5724  -1.954   6.100   1.733
  151MOL     C9 5725  -2.089   6.146   1.560
  151MOL    C10 5726  -2.135   6.286   1.593
  151MOL    H12 5727  -2.153   6.339   1.499
  151MOL    H13 5728  -2.056   6.340   1.646
  151MOL    C11 5729  -2.123   6.064   1.448
  151MOL    C12 5730  -2.205   6.090   1.337
  151MOL    H14 5731  -2.257   6.185   1.326
  151MOL    C13 5732  -2.216   5.989   1.240
  151MOL    H15 5733  -2.277   6.006   1.153
  151MOL    C14 5734  -2.147   5.866   1.255
  151MOL    H16 5735  -2.156   5.790   1.178
  151MOL    C15 5736  -2.068   5.843   1.369
  151MOL    H17 5737  -2.014   5.749   1.381
  151MOL    C16 5738  -2.059   5.945   1.463
  152MOL     O1 5739  -2.855   5.455   1.906
  152MOL     O2 5740  -2.469   5.299   1.573
  152MOL     N1 5741  -2.639   5.478   1.838
  152MOL     N2 5742  -2.688   5.322   1.611
  152MOL     H1 5743  -2.703   5.252   1.539
  152MOL     N3 5744  -2.644   5.800   1.578
  152MOL     H2 5745  -2.607   5.891   1.608
  152MOL     C1 5746  -2.803   5.387   1.678
  152MOL     H3 5747  -2.880   5.310   1.694
  152MOL     C2 5748  -2.771   5.443   1.818
  152MOL     C3 5749  -2.587   5.528   1.964
  152MOL     H4 5750  -2.616   5.459   2.044
  152MOL     H5 5751  -2.629   5.627   1.984
  152MOL     C4 5752  -2.435   5.532   1.947
  152MOL     H6 5753  -2.383   5.499   2.037
  152MOL     H7 5754  -2.405   5.635   1.923
  152MOL     C5 5755  -2.406   5.442   1.826
  152MOL     H8 5756  -2.314   5.470   1.773
  152MOL     H9 5757  -2.399   5.338   1.857
  152MOL     C6 5758  -2.531   5.462   1.740
  152MOL    H10 5759  -2.520   5.557   1.685
  152MOL     C7 5760  -2.558   5.355   1.634
  152MOL     C8 5761  -2.744   5.722   1.639
  152MOL    H11 5762  -2.791   5.751   1.733
  152MOL     C9 5763  -2.764   5.610   1.560
  152MOL    C10 5764  -2.862   5.501   1.593
  152MOL    H12 5765  -2.899   5.460   1.499
  152MOL    H13 5766  -2.948   5.542   1.646
  152MOL    C11 5767  -2.676   5.621   1.447
  152MOL    C12 5768  -2.658   5.538   1.336
  152MOL    H14 5769  -2.714   5.446   1.326
  152MOL    C13 5770  -2.564   5.579   1.240
  152MOL    H15 5771  -2.547   5.517   1.152
  152MOL    C14 5772  -2.492   5.699   1.255
  152MOL    H16 5773  -2.422   5.729   1.178
  152MOL    C15 5774  -2.511   5.780   1.368
  152MOL    H17 5775  -2.456   5.873   1.381
  152MOL    C16 5776  -2.604   5.737   1.463
  153MOL     O1 5777  -1.785   5.292   1.905
  153MOL     O2 5778  -1.842   5.704   1.573
  153MOL     N1 5779  -1.910   5.468   1.838
  153MOL     N2 5780  -1.750   5.503   1.612
  153MOL     H1 5781  -1.683   5.524   1.538
  153MOL     N3 5782  -2.187   5.302   1.579
  153MOL     H2 5783  -2.284   5.289   1.608
  153MOL     C1 5784  -1.749   5.371   1.678
  153MOL     H3 5785  -1.645   5.343   1.694
  153MOL     C2 5786  -1.815   5.371   1.817
  153MOL     C3 5787  -1.980   5.487   1.964
  153MOL     H4 5788  -1.906   5.497   2.044
  153MOL     H5 5789  -2.045   5.402   1.984
  153MOL     C4 5790  -2.059   5.617   1.947
  153MOL     H6 5791  -2.057   5.679   2.037
  153MOL     H7 5792  -2.163   5.591   1.923
  153MOL     C5 5793  -1.996   5.687   1.826
  153MOL     H8 5794  -2.065   5.754   1.774
  153MOL     H9 5795  -1.908   5.745   1.858
  153MOL     C6 5796  -1.951   5.569   1.740
  153MOL    H10 5797  -2.038   5.531   1.686
  153MOL     C7 5798  -1.844   5.599   1.634
  153MOL     C8 5799  -2.069   5.255   1.639
  153MOL    H11 5800  -2.069   5.199   1.732
  153MOL     C9 5801  -1.962   5.294   1.560
  153MOL    C10 5802  -1.818   5.263   1.592
  153MOL    H12 5803  -1.762   5.252   1.499
  153MOL    H13 5804  -1.811   5.168   1.645
  153MOL    C11 5805  -2.016   5.365   1.447
  153MOL    C12 5806  -1.953   5.422   1.336
  153MOL    H14 5807  -1.845   5.419   1.326
  153MOL    C13 5808  -2.035   5.482   1.239
  153MOL    H15 5809  -1.990   5.527   1.152
  153MOL    C14 5810  -2.175   5.484   1.255
  153MOL    H16 5811  -2.237   5.530   1.178
  153MOL    C15 5812  -2.236   5.427   1.368
  153MOL    H17 5813  -2.343   5.429   1.382
  153MOL    C16 5814  -2.152   5.368   1.463
  154MOL     O1 5815  -3.121   5.501   1.363
  154MOL     O2 5816  -2.795   5.757   1.029
  154MOL     N1 5817  -3.035   5.700   1.295
  154MOL     N2 5818  -2.924   5.578   1.068
  154MOL     H1 5819  -2.871   5.530   0.996
  154MOL     N3 5820  -3.317   5.856   1.035
  154MOL     H2 5821  -3.376   5.934   1.065
  154MOL     C1 5822  -3.038   5.512   1.135
  154MOL     H3 5823  -3.010   5.407   1.151
  154MOL     C2 5824  -3.070   5.568   1.275
  154MOL     C3 5825  -3.052   5.769   1.421
  154MOL     H4 5826  -3.007   5.710   1.501
  154MOL     H5 5827  -3.159   5.783   1.441
  154MOL     C4 5828  -2.980   5.903   1.404
  154MOL     H6 5829  -2.925   5.932   1.494
  154MOL     H7 5830  -3.054   5.980   1.380
  154MOL     C5 5831  -2.888   5.883   1.283
  154MOL     H8 5832  -2.865   5.977   1.231
  154MOL     H9 5833  -2.794   5.837   1.315
  154MOL     C6 5834  -2.967   5.786   1.196
  154MOL    H10 5835  -3.044   5.842   1.142
  154MOL     C7 5836  -2.888   5.708   1.091
  154MOL     C8 5837  -3.298   5.731   1.096
  154MOL    H11 5838  -3.346   5.704   1.190
  154MOL     C9 5839  -3.211   5.657   1.017
  154MOL    C10 5840  -3.166   5.518   1.049
  154MOL    H12 5841  -3.149   5.465   0.956
  154MOL    H13 5842  -3.245   5.464   1.102
  154MOL    C11 5843  -3.177   5.740   0.904
  154MOL    C12 5844  -3.096   5.714   0.793
  154MOL    H14 5845  -3.044   5.619   0.783
  154MOL    C13 5846  -3.085   5.815   0.696
  154MOL    H15 5847  -3.024   5.799   0.609
  154MOL    C14 5848  -3.153   5.937   0.712
  154MOL    H16 5849  -3.144   6.014   0.635
  154MOL    C15 5850  -3.233   5.961   0.825
  154MOL    H17 5851  -3.285   6.055   0.839
  154MOL    C16 5852  -3.242   5.859   0.920
  155MOL     O1 5853  -2.446   6.343   1.362
  155MOL     O2 5854  -2.833   6.503   1.029
  155MOL     N1 5855  -2.662   6.326   1.295
  155MOL     N2 5856  -2.612   6.482   1.068
  155MOL     H1 5857  -2.594   6.550   0.994
  155MOL     N3 5858  -2.657   6.004   1.036
  155MOL     H2 5859  -2.692   5.912   1.065
  155MOL     C1 5860  -2.497   6.417   1.135
  155MOL     H3 5861  -2.421   6.494   1.150
  155MOL     C2 5862  -2.530   6.360   1.274
  155MOL     C3 5863  -2.713   6.275   1.421
  155MOL     H4 5864  -2.685   6.344   1.501
  155MOL     H5 5865  -2.672   6.176   1.441
  155MOL     C4 5866  -2.865   6.271   1.404
  155MOL     H6 5867  -2.917   6.304   1.494
  155MOL     H7 5868  -2.895   6.169   1.379
  155MOL     C5 5869  -2.894   6.361   1.283
  155MOL     H8 5870  -2.987   6.335   1.231
  155MOL     H9 5871  -2.900   6.466   1.315
  155MOL     C6 5872  -2.770   6.342   1.197
  155MOL    H10 5873  -2.779   6.247   1.143
  155MOL     C7 5874  -2.743   6.449   1.091
  155MOL     C8 5875  -2.557   6.082   1.097
  155MOL    H11 5876  -2.509   6.054   1.190
  155MOL     C9 5877  -2.537   6.194   1.017
  155MOL    C10 5878  -2.439   6.304   1.049
  155MOL    H12 5879  -2.401   6.346   0.956
  155MOL    H13 5880  -2.352   6.262   1.102
  155MOL    C11 5881  -2.625   6.182   0.904
  155MOL    C12 5882  -2.643   6.266   0.794
  155MOL    H14 5883  -2.587   6.358   0.783
  155MOL    C13 5884  -2.736   6.225   0.697
  155MOL    H15 5885  -2.752   6.286   0.609
  155MOL    C14 5886  -2.808   6.104   0.712
  155MOL    H16 5887  -2.878   6.074   0.635
  155MOL    C15 5888  -2.789   6.023   0.825
  155MOL    H17 5889  -2.844   5.931   0.838
  155MOL    C16 5890  -2.696   6.067   0.920
  156MOL     O1 5891  -3.518   6.513   1.363
  156MOL     O2 5892  -3.460   6.099   1.030
  156MOL     N1 5893  -3.391   6.336   1.295
  156MOL     N2 5894  -3.550   6.301   1.068
  156MOL     H1 5895  -3.619   6.280   0.996
  156MOL     N3 5896  -3.114   6.501   1.036
  156MOL     H2 5897  -3.016   6.516   1.064
  156MOL     C1 5898  -3.552   6.433   1.135
  156MOL     H3 5899  -3.656   6.460   1.150
  156MOL     C2 5900  -3.487   6.433   1.275
  156MOL     C3 5901  -3.321   6.316   1.421
  156MOL     H4 5902  -3.395   6.306   1.501
  156MOL     H5 5903  -3.256   6.402   1.441
  156MOL     C4 5904  -3.241   6.187   1.403
  156MOL     H6 5905  -3.244   6.125   1.494
  156MOL     H7 5906  -3.138   6.212   1.380
  156MOL     C5 5907  -3.305   6.117   1.283
  156MOL     H8 5908  -3.235   6.050   1.230
  156MOL     H9 5909  -3.392   6.059   1.314
  156MOL     C6 5910  -3.350   6.235   1.197
  156MOL    H10 5911  -3.263   6.273   1.142
  156MOL     C7 5912  -3.457   6.204   1.091
  156MOL     C8 5913  -3.231   6.549   1.097
  156MOL    H11 5914  -3.230   6.604   1.190
  156MOL     C9 5915  -3.339   6.510   1.017
  156MOL    C10 5916  -3.482   6.541   1.050
  156MOL    H12 5917  -3.536   6.552   0.956
  156MOL    H13 5918  -3.489   6.636   1.103
  156MOL    C11 5919  -3.285   6.440   0.905
  156MOL    C12 5920  -3.348   6.382   0.794
  156MOL    H14 5921  -3.456   6.384   0.783
  156MOL    C13 5922  -3.266   6.322   0.697
  156MOL    H15 5923  -3.311   6.277   0.610
  156MOL    C14 5924  -3.126   6.319   0.712
  156MOL    H16 5925  -3.064   6.274   0.635
  156MOL    C15 5926  -3.065   6.376   0.826
  156MOL    H17 5927  -2.957   6.376   0.838
  156MOL    C16 5928  -3.149   6.435   0.920
  157MOL     O1 5929  -2.173   6.301   2.991
  157MOL     O2 5930  -2.505   6.044   2.659
  157MOL     N1 5931  -2.266   6.105   2.925
  157MOL     N2 5932  -2.377   6.225   2.698
  157MOL     H1 5933  -2.428   6.275   2.625
  157MOL     N3 5934  -1.984   5.947   2.665
  157MOL     H2 5935  -1.922   5.871   2.694
  157MOL     C1 5936  -2.263   6.292   2.765
  157MOL     H3 5937  -2.291   6.397   2.780
  157MOL     C2 5938  -2.230   6.236   2.904
  157MOL     C3 5939  -2.248   6.034   3.051
  157MOL     H4 5940  -2.293   6.093   3.130
  157MOL     H5 5941  -2.141   6.020   3.070
  157MOL     C4 5942  -2.320   5.900   3.033
  157MOL     H6 5943  -2.375   5.872   3.123
  157MOL     H7 5944  -2.246   5.823   3.009
  157MOL     C5 5945  -2.413   5.920   2.912
  157MOL     H8 5946  -2.436   5.827   2.860
  157MOL     H9 5947  -2.506   5.967   2.944
  157MOL     C6 5948  -2.334   6.019   2.826
  157MOL    H10 5949  -2.257   5.963   2.772
  157MOL     C7 5950  -2.413   6.096   2.721
  157MOL     C8 5951  -2.002   6.073   2.726
  157MOL    H11 5952  -1.954   6.100   2.819
  157MOL     C9 5953  -2.089   6.147   2.646
  157MOL    C10 5954  -2.135   6.286   2.679
  157MOL    H12 5955  -2.153   6.339   2.585
  157MOL    H13 5956  -2.056   6.340   2.732
  157MOL    C11 5957  -2.123   6.064   2.534
  157MOL    C12 5958  -2.205   6.090   2.423
  157MOL    H14 5959  -2.257   6.185   2.413
  157MOL    C13 5960  -2.216   5.989   2.326
  157MOL    H15 5961  -2.277   6.005   2.239
  157MOL    C14 5962  -2.147   5.866   2.341
  157MOL    H16 5963  -2.156   5.790   2.264
  157MOL    C15 5964  -2.068   5.843   2.455
  157MOL    H17 5965  -2.014   5.749   2.468
  157MOL    C16 5966  -2.059   5.945   2.550
  158MOL     O1 5967  -2.855   5.455   2.992
  158MOL     O2 5968  -2.469   5.299   2.659
  158MOL     N1 5969  -2.639   5.478   2.924
  158MOL     N2 5970  -2.688   5.322   2.698
  158MOL     H1 5971  -2.703   5.252   2.626
  158MOL     N3 5972  -2.644   5.801   2.665
  158MOL     H2 5973  -2.607   5.891   2.694
  158MOL     C1 5974  -2.803   5.387   2.765
  158MOL     H3 5975  -2.880   5.310   2.780
  158MOL     C2 5976  -2.771   5.443   2.904
  158MOL     C3 5977  -2.587   5.528   3.051
  158MOL     H4 5978  -2.616   5.459   3.130
  158MOL     H5 5979  -2.629   5.628   3.070
  158MOL     C4 5980  -2.435   5.532   3.033
  158MOL     H6 5981  -2.383   5.499   3.123
  158MOL     H7 5982  -2.405   5.635   3.009
  158MOL     C5 5983  -2.406   5.443   2.912
  158MOL     H8 5984  -2.314   5.470   2.859
  158MOL     H9 5985  -2.400   5.338   2.943
  158MOL     C6 5986  -2.531   5.463   2.826
  158MOL    H10 5987  -2.520   5.557   2.772
  158MOL     C7 5988  -2.558   5.355   2.720
  158MOL     C8 5989  -2.744   5.722   2.726
  158MOL    H11 5990  -2.791   5.750   2.819
  158MOL     C9 5991  -2.764   5.610   2.646
  158MOL    C10 5992  -2.862   5.501   2.679
  158MOL    H12 5993  -2.898   5.460   2.585
  158MOL    H13 5994  -2.948   5.542   2.732
  158MOL    C11 5995  -2.676   5.621   2.534
  158MOL    C12 5996  -2.658   5.538   2.423
  158MOL    H14 5997  -2.713   5.446   2.413
  158MOL    C13 5998  -2.564   5.579   2.326
  158MOL    H15 5999  -2.547   5.517   2.239
  158MOL    C14 6000  -2.492   5.699   2.341
  158MOL    H16 6001  -2.422   5.729   2.264
  158MOL    C15 6002  -2.511   5.780   2.455
  158MOL    H17 6003  -2.456   5.873   2.468
  158MOL    C16 6004  -2.604   5.737   2.549
  159MOL     O1 6005  -1.785   5.292   2.992
  159MOL     O2 6006  -1.842   5.704   2.659
  159MOL     N1 6007  -1.910   5.468   2.924
  159MOL     N2 6008  -1.750   5.503   2.698
  159MOL     H1 6009  -1.682   5.524   2.625
  159MOL     N3 6010  -2.187   5.302   2.665
  159MOL     H2 6011  -2.284   5.289   2.694
  159MOL     C1 6012  -1.749   5.371   2.765
  159MOL     H3 6013  -1.645   5.343   2.780
  159MOL     C2 6014  -1.815   5.371   2.904
  159MOL     C3 6015  -1.980   5.488   3.051
  159MOL     H4 6016  -1.906   5.497   3.130
  159MOL     H5 6017  -2.045   5.402   3.070
  159MOL     C4 6018  -2.059   5.617   3.033
  159MOL     H6 6019  -2.057   5.679   3.123
  159MOL     H7 6020  -2.163   5.591   3.009
  159MOL     C5 6021  -1.996   5.687   2.912
  159MOL     H8 6022  -2.065   5.754   2.860
  159MOL     H9 6023  -1.908   5.745   2.944
  159MOL     C6 6024  -1.951   5.569   2.826
  159MOL    H10 6025  -2.038   5.531   2.772
  159MOL     C7 6026  -1.844   5.599   2.721
  159MOL     C8 6027  -2.069   5.255   2.726
  159MOL    H11 6028  -2.069   5.200   2.819
  159MOL     C9 6029  -1.962   5.294   2.646
  159MOL    C10 6030  -1.818   5.263   2.679
  159MOL    H12 6031  -1.762   5.252   2.585
  159MOL    H13 6032  -1.811   5.168   2.731
  159MOL    C11 6033  -2.016   5.364   2.534
  159MOL    C12 6034  -1.953   5.422   2.423
  159MOL    H14 6035  -1.845   5.419   2.413
  159MOL    C13 6036  -2.035   5.482   2.326
  159MOL    H15 6037  -1.990   5.527   2.239
  159MOL    C14 6038  -2.175   5.484   2.341
  159MOL    H16 6039  -2.237   5.530   2.265
  159MOL    C15 6040  -2.236   5.427   2.455
  159MOL    H17 6041  -2.343   5.429   2.468
  159MOL    C16 6042  -2.152   5.368   2.549
  160MOL     O1 6043  -3.121   5.501   2.450
  160MOL     O2 6044  -2.794   5.757   2.116
  160MOL     N1 6045  -3.035   5.700   2.381
  160MOL     N2 6046  -2.924   5.578   2.155
  160MOL     H1 6047  -2.871   5.530   2.082
  160MOL     N3 6048  -3.317   5.856   2.122
  160MOL     H2 6049  -3.376   5.934   2.152
  160MOL     C1 6050  -3.038   5.512   2.222
  160MOL     H3 6051  -3.010   5.407   2.237
  160MOL     C2 6052  -3.070   5.568   2.361
  160MOL     C3 6053  -3.052   5.769   2.507
  160MOL     H4 6054  -3.007   5.711   2.587
  160MOL     H5 6055  -3.159   5.784   2.527
  160MOL     C4 6056  -2.980   5.903   2.490
  160MOL     H6 6057  -2.925   5.932   2.580
  160MOL     H7 6058  -3.054   5.980   2.466
  160MOL     C5 6059  -2.888   5.883   2.369
  160MOL     H8 6060  -2.865   5.976   2.317
  160MOL     H9 6061  -2.794   5.837   2.401
  160MOL     C6 6062  -2.967   5.786   2.283
  160MOL    H10 6063  -3.044   5.842   2.228
  160MOL     C7 6064  -2.887   5.708   2.177
  160MOL     C8 6065  -3.298   5.730   2.183
  160MOL    H11 6066  -3.346   5.704   2.276
  160MOL     C9 6067  -3.211   5.657   2.103
  160MOL    C10 6068  -3.166   5.518   2.136
  160MOL    H12 6069  -3.149   5.464   2.042
  160MOL    H13 6070  -3.245   5.464   2.189
  160MOL    C11 6071  -3.177   5.739   1.990
  160MOL    C12 6072  -3.096   5.714   1.879
  160MOL    H14 6073  -3.044   5.619   1.869
  160MOL    C13 6074  -3.085   5.815   1.783
  160MOL    H15 6075  -3.023   5.799   1.696
  160MOL    C14 6076  -3.153   5.937   1.798
  160MOL    H16 6077  -3.144   6.014   1.722
  160MOL    C15 6078  -3.233   5.961   1.912
  160MOL    H17 6079  -3.285   6.055   1.925
  160MOL    C16 6080  -3.242   5.859   2.006
  161MOL     O1 6081  -2.446   6.342   2.447
  161MOL     O2 6082  -2.833   6.503   2.116
  161MOL     N1 6083  -2.662   6.327   2.381
  161MOL     N2 6084  -2.612   6.482   2.155
  161MOL     H1 6085  -2.595   6.551   2.081
  161MOL     N3 6086  -2.657   6.004   2.122
  161MOL     H2 6087  -2.693   5.912   2.152
  161MOL     C1 6088  -2.497   6.417   2.221
  161MOL     H3 6089  -2.421   6.494   2.236
  161MOL     C2 6090  -2.530   6.360   2.360
  161MOL     C3 6091  -2.713   6.275   2.507
  161MOL     H4 6092  -2.684   6.344   2.587
  161MOL     H5 6093  -2.672   6.176   2.527
  161MOL     C4 6094  -2.865   6.271   2.490
  161MOL     H6 6095  -2.917   6.305   2.580
  161MOL     H7 6096  -2.895   6.169   2.466
  161MOL     C5 6097  -2.894   6.361   2.369
  161MOL     H8 6098  -2.987   6.335   2.317
  161MOL     H9 6099  -2.901   6.466   2.401
  161MOL     C6 6100  -2.770   6.342   2.283
  161MOL    H10 6101  -2.779   6.247   2.229
  161MOL     C7 6102  -2.743   6.449   2.177
  161MOL     C8 6103  -2.557   6.082   2.183
  161MOL    H11 6104  -2.509   6.054   2.276
  161MOL     C9 6105  -2.536   6.194   2.103
  161MOL    C10 6106  -2.439   6.304   2.135
  161MOL    H12 6107  -2.400   6.346   2.042
  161MOL    H13 6108  -2.353   6.262   2.189
  161MOL    C11 6109  -2.625   6.182   1.990
  161MOL    C12 6110  -2.643   6.266   1.880
  161MOL    H14 6111  -2.587   6.358   1.869
  161MOL    C13 6112  -2.736   6.225   1.783
  161MOL    H15 6113  -2.753   6.286   1.696
  161MOL    C14 6114  -2.808   6.104   1.798
  161MOL    H16 6115  -2.879   6.074   1.722
  161MOL    C15 6116  -2.789   6.023   1.912
  161MOL    H17 6117  -2.844   5.931   1.925
  161MOL    C16 6118  -2.695   6.066   2.006
  162MOL     O1 6119  -3.518   6.513   2.449
  162MOL     O2 6120  -3.460   6.099   2.116
  162MOL     N1 6121  -3.391   6.336   2.381
  162MOL     N2 6122  -3.550   6.301   2.155
  162MOL     H1 6123  -3.619   6.280   2.082
  162MOL     N3 6124  -3.114   6.501   2.122
  162MOL     H2 6125  -3.017   6.516   2.151
  162MOL     C1 6126  -3.552   6.433   2.222
  162MOL     H3 6127  -3.656   6.460   2.237
  162MOL     C2 6128  -3.487   6.433   2.361
  162MOL     C3 6129  -3.321   6.316   2.508
  162MOL     H4 6130  -3.395   6.306   2.587
  162MOL     H5 6131  -3.256   6.402   2.528
  162MOL     C4 6132  -3.241   6.187   2.490
  162MOL     H6 6133  -3.244   6.125   2.580
  162MOL     H7 6134  -3.138   6.212   2.466
  162MOL     C5 6135  -3.305   6.117   2.369
  162MOL     H8 6136  -3.235   6.050   2.316
  162MOL     H9 6137  -3.392   6.059   2.401
  162MOL     C6 6138  -3.350   6.235   2.283
  162MOL    H10 6139  -3.263   6.273   2.229
  162MOL     C7 6140  -3.456   6.204   2.177
  162MOL     C8 6141  -3.231   6.549   2.183
  162MOL    H11 6142  -3.231   6.604   2.276
  162MOL     C9 6143  -3.339   6.510   2.103
  162MOL    C10 6144  -3.482   6.541   2.136
  162MOL    H12 6145  -3.536   6.552   2.042
  162MOL    H13 6146  -3.489   6.636   2.189
  162MOL    C11 6147  -3.285   6.440   1.991
  162MOL    C12 6148  -3.348   6.382   1.880
  162MOL    H14 6149  -3.456   6.384   1.869
  162MOL    C13 6150  -3.266   6.322   1.783
  162MOL    H15 6151  -3.311   6.277   1.696
  162MOL    C14 6152  -3.126   6.320   1.798
  162MOL    H16 6153  -3.064   6.274   1.721
  162MOL    C15 6154  -3.065   6.376   1.912
  162MOL    H17 6155  -2.957   6.376   1.925
  162MOL    C16 6156  -3.149   6.436   2.006
  163MOL     O1 6157  -2.173   6.300   4.077
  163MOL     O2 6158  -2.505   6.044   3.745
  163MOL     N1 6159  -2.267   6.105   4.011
  163MOL     N2 6160  -2.377   6.225   3.785
  163MOL     H1 6161  -2.428   6.275   3.711
  163MOL     N3 6162  -1.984   5.947   3.752
  163MOL     H2 6163  -1.923   5.871   3.781
  163MOL     C1 6164  -2.263   6.292   3.851
  163MOL     H3 6165  -2.291   6.397   3.866
  163MOL     C2 6166  -2.230   6.236   3.990
  163MOL     C3 6167  -2.248   6.034   4.137
  163MOL     H4 6168  -2.293   6.093   4.217
  163MOL     H5 6169  -2.141   6.020   4.156
  163MOL     C4 6170  -2.320   5.900   4.119
  163MOL     H6 6171  -2.375   5.872   4.209
  163MOL     H7 6172  -2.246   5.823   4.096
  163MOL     C5 6173  -2.413   5.920   3.999
  163MOL     H8 6174  -2.436   5.827   3.946
  163MOL     H9 6175  -2.506   5.967   4.031
  163MOL     C6 6176  -2.334   6.019   3.913
  163MOL    H10 6177  -2.257   5.963   3.858
  163MOL     C7 6178  -2.413   6.096   3.807
  163MOL     C8 6179  -2.002   6.073   3.813
  163MOL    H11 6180  -1.954   6.100   3.906
  163MOL     C9 6181  -2.089   6.147   3.733
  163MOL    C10 6182  -2.135   6.286   3.765
  163MOL    H12 6183  -2.153   6.339   3.672
  163MOL    H13 6184  -2.056   6.340   3.818
  163MOL    C11 6185  -2.123   6.064   3.621
  163MOL    C12 6186  -2.205   6.090   3.510
  163MOL    H14 6187  -2.256   6.185   3.499
  163MOL    C13 6188  -2.216   5.989   3.413
  163MOL    H15 6189  -2.277   6.005   3.326
  163MOL    C14 6190  -2.147   5.866   3.428
  163MOL    H16 6191  -2.156   5.790   3.351
  163MOL    C15 6192  -2.068   5.843   3.542
  163MOL    H17 6193  -2.014   5.749   3.554
  163MOL    C16 6194  -2.059   5.945   3.636
  164MOL     O1 6195  -2.855   5.455   4.078
  164MOL     O2 6196  -2.469   5.299   3.745
  164MOL     N1 6197  -2.639   5.478   4.011
  164MOL     N2 6198  -2.688   5.321   3.784
  164MOL     H1 6199  -2.703   5.252   3.712
  164MOL     N3 6200  -2.644   5.800   3.751
  164MOL     H2 6201  -2.607   5.891   3.781
  164MOL     C1 6202  -2.803   5.387   3.851
  164MOL     H3 6203  -2.880   5.310   3.867
  164MOL     C2 6204  -2.771   5.443   3.990
  164MOL     C3 6205  -2.587   5.528   4.137
  164MOL     H4 6206  -2.616   5.459   4.217
  164MOL     H5 6207  -2.629   5.627   4.157
  164MOL     C4 6208  -2.435   5.533   4.120
  164MOL     H6 6209  -2.383   5.500   4.210
  164MOL     H7 6210  -2.406   5.635   4.095
  164MOL     C5 6211  -2.406   5.442   3.999
  164MOL     H8 6212  -2.314   5.470   3.946
  164MOL     H9 6213  -2.399   5.338   4.031
  164MOL     C6 6214  -2.531   5.462   3.912
  164MOL    H10 6215  -2.520   5.557   3.858
  164MOL     C7 6216  -2.558   5.355   3.807
  164MOL     C8 6217  -2.744   5.722   3.812
  164MOL    H11 6218  -2.791   5.751   3.906
  164MOL     C9 6219  -2.764   5.610   3.733
  164MOL    C10 6220  -2.862   5.501   3.765
  164MOL    H12 6221  -2.898   5.460   3.671
  164MOL    H13 6222  -2.949   5.542   3.818
  164MOL    C11 6223  -2.676   5.621   3.620
  164MOL    C12 6224  -2.658   5.538   3.509
  164MOL    H14 6225  -2.714   5.446   3.499
  164MOL    C13 6226  -2.564   5.579   3.413
  164MOL    H15 6227  -2.547   5.517   3.325
  164MOL    C14 6228  -2.492   5.699   3.428
  164MOL    H16 6229  -2.422   5.729   3.351
  164MOL    C15 6230  -2.511   5.780   3.541
  164MOL    H17 6231  -2.456   5.873   3.554
  164MOL    C16 6232  -2.604   5.737   3.636
  165MOL     O1 6233  -1.785   5.292   4.078
  165MOL     O2 6234  -1.842   5.704   3.745
  165MOL     N1 6235  -1.910   5.468   4.011
  165MOL     N2 6236  -1.750   5.503   3.784
  165MOL     H1 6237  -1.682   5.524   3.711
  165MOL     N3 6238  -2.187   5.302   3.752
  165MOL     H2 6239  -2.284   5.289   3.781
  165MOL     C1 6240  -1.749   5.371   3.851
  165MOL     H3 6241  -1.645   5.343   3.866
  165MOL     C2 6242  -1.815   5.371   3.990
  165MOL     C3 6243  -1.980   5.488   4.137
  165MOL     H4 6244  -1.906   5.497   4.217
  165MOL     H5 6245  -2.045   5.402   4.156
  165MOL     C4 6246  -2.059   5.617   4.119
  165MOL     H6 6247  -2.057   5.679   4.210
  165MOL     H7 6248  -2.163   5.591   4.095
  165MOL     C5 6249  -1.996   5.687   3.999
  165MOL     H8 6250  -2.065   5.754   3.947
  165MOL     H9 6251  -1.908   5.745   4.031
  165MOL     C6 6252  -1.951   5.569   3.912
  165MOL    H10 6253  -2.037   5.531   3.858
  165MOL     C7 6254  -1.844   5.599   3.807
  165MOL     C8 6255  -2.069   5.255   3.812
  165MOL    H11 6256  -2.069   5.199   3.905
  165MOL     C9 6257  -1.962   5.294   3.733
  165MOL    C10 6258  -1.818   5.263   3.765
  165MOL    H12 6259  -1.762   5.252   3.672
  165MOL    H13 6260  -1.811   5.168   3.818
  165MOL    C11 6261  -2.016   5.365   3.620
  165MOL    C12 6262  -1.953   5.422   3.509
  165MOL    H14 6263  -1.845   5.419   3.499
  165MOL    C13 6264  -2.035   5.482   3.412
  165MOL    H15 6265  -1.990   5.527   3.325
  165MOL    C14 6266  -2.175   5.484   3.428
  165MOL    H16 6267  -2.237   5.530   3.351
  165MOL    C15 6268  -2.236   5.427   3.541
  165MOL    H17 6269  -2.343   5.429   3.555
  165MOL    C16 6270  -2.152   5.368   3.636
  166MOL     O1 6271  -3.121   5.501   3.536
  166MOL     O2 6272  -2.795   5.757   3.202
  166MOL     N1 6273  -3.034   5.699   3.468
  166MOL     N2 6274  -2.924   5.578   3.241
  166MOL     H1 6275  -2.871   5.530   3.169
  166MOL     N3 6276  -3.317   5.856   3.208
  166MOL     H2 6277  -3.376   5.934   3.238
  166MOL     C1 6278  -3.038   5.512   3.308
  166MOL     H3 6279  -3.010   5.407   3.323
  166MOL     C2 6280  -3.070   5.568   3.447
  166MOL     C3 6281  -3.052   5.769   3.594
  166MOL     H4 6282  -3.007   5.711   3.674
  166MOL     H5 6283  -3.159   5.783   3.614
  166MOL     C4 6284  -2.980   5.903   3.577
  166MOL     H6 6285  -2.925   5.932   3.667
  166MOL     H7 6286  -3.054   5.980   3.552
  166MOL     C5 6287  -2.887   5.883   3.456
  166MOL     H8 6288  -2.865   5.977   3.403
  166MOL     H9 6289  -2.794   5.837   3.487
  166MOL     C6 6290  -2.967   5.786   3.369
  166MOL    H10 6291  -3.044   5.842   3.315
  166MOL     C7 6292  -2.888   5.708   3.263
  166MOL     C8 6293  -3.298   5.731   3.269
  166MOL    H11 6294  -3.346   5.704   3.363
  166MOL     C9 6295  -3.211   5.657   3.190
  166MOL    C10 6296  -3.166   5.518   3.222
  166MOL    H12 6297  -3.149   5.464   3.129
  166MOL    H13 6298  -3.245   5.464   3.275
  166MOL    C11 6299  -3.177   5.740   3.077
  166MOL    C12 6300  -3.096   5.714   2.966
  166MOL    H14 6301  -3.044   5.619   2.956
  166MOL    C13 6302  -3.085   5.815   2.869
  166MOL    H15 6303  -3.024   5.798   2.782
  166MOL    C14 6304  -3.153   5.937   2.884
  166MOL    H16 6305  -3.144   6.014   2.808
  166MOL    C15 6306  -3.233   5.961   2.998
  166MOL    H17 6307  -3.285   6.055   3.012
  166MOL    C16 6308  -3.242   5.859   3.093
  167MOL     O1 6309  -2.446   6.343   3.534
  167MOL     O2 6310  -2.833   6.503   3.203
  167MOL     N1 6311  -2.662   6.327   3.468
  167MOL     N2 6312  -2.612   6.482   3.241
  167MOL     H1 6313  -2.595   6.550   3.167
  167MOL     N3 6314  -2.657   6.004   3.209
  167MOL     H2 6315  -2.692   5.912   3.238
  167MOL     C1 6316  -2.497   6.417   3.308
  167MOL     H3 6317  -2.421   6.494   3.323
  167MOL     C2 6318  -2.530   6.360   3.447
  167MOL     C3 6319  -2.713   6.275   3.594
  167MOL     H4 6320  -2.684   6.344   3.674
  167MOL     H5 6321  -2.671   6.176   3.613
  167MOL     C4 6322  -2.865   6.271   3.576
  167MOL     H6 6323  -2.917   6.304   3.667
  167MOL     H7 6324  -2.895   6.169   3.552
  167MOL     C5 6325  -2.894   6.361   3.456
  167MOL     H8 6326  -2.986   6.335   3.404
  167MOL     H9 6327  -2.901   6.466   3.488
  167MOL     C6 6328  -2.769   6.342   3.370
  167MOL    H10 6329  -2.779   6.247   3.316
  167MOL     C7 6330  -2.743   6.449   3.264
  167MOL     C8 6331  -2.557   6.082   3.269
  167MOL    H11 6332  -2.509   6.054   3.363
  167MOL     C9 6333  -2.537   6.194   3.190
  167MOL    C10 6334  -2.439   6.303   3.222
  167MOL    H12 6335  -2.401   6.346   3.129
  167MOL    H13 6336  -2.352   6.262   3.275
  167MOL    C11 6337  -2.625   6.182   3.077
  167MOL    C12 6338  -2.643   6.266   2.966
  167MOL    H14 6339  -2.587   6.358   2.956
  167MOL    C13 6340  -2.736   6.225   2.870
  167MOL    H15 6341  -2.753   6.286   2.782
  167MOL    C14 6342  -2.808   6.104   2.885
  167MOL    H16 6343  -2.879   6.074   2.808
  167MOL    C15 6344  -2.789   6.023   2.998
  167MOL    H17 6345  -2.844   5.931   3.011
  167MOL    C16 6346  -2.696   6.067   3.093
  168MOL     O1 6347  -3.518   6.513   3.535
  168MOL     O2 6348  -3.460   6.099   3.202
  168MOL     N1 6349  -3.391   6.336   3.468
  168MOL     N2 6350  -3.550   6.301   3.241
  168MOL     H1 6351  -3.619   6.280   3.168
  168MOL     N3 6352  -3.114   6.501   3.209
  168MOL     H2 6353  -3.016   6.516   3.237
  168MOL     C1 6354  -3.552   6.433   3.308
  168MOL     H3 6355  -3.656   6.460   3.323
  168MOL     C2 6356  -3.487   6.433   3.448
  168MOL     C3 6357  -3.321   6.316   3.594
  168MOL     H4 6358  -3.395   6.306   3.674
  168MOL     H5 6359  -3.256   6.402   3.614
  168MOL     C4 6360  -3.241   6.187   3.576
  168MOL     H6 6361  -3.244   6.125   3.666
  168MOL     H7 6362  -3.138   6.212   3.552
  168MOL     C5 6363  -3.305   6.117   3.456
  168MOL     H8 6364  -3.235   6.050   3.403
  168MOL     H9 6365  -3.392   6.059   3.487
  168MOL     C6 6366  -3.350   6.235   3.370
  168MOL    H10 6367  -3.263   6.273   3.315
  168MOL     C7 6368  -3.456   6.204   3.264
  168MOL     C8 6369  -3.231   6.549   3.269
  168MOL    H11 6370  -3.231   6.604   3.363
  168MOL     C9 6371  -3.339   6.510   3.190
  168MOL    C10 6372  -3.482   6.541   3.222
  168MOL    H12 6373  -3.536   6.552   3.129
  168MOL    H13 6374  -3.489   6.636   3.276
  168MOL    C11 6375  -3.285   6.439   3.077
  168MOL    C12 6376  -3.348   6.382   2.966
  168MOL    H14 6377  -3.456   6.384   2.956
  168MOL    C13 6378  -3.266   6.322   2.870
  168MOL    H15 6379  -3.311   6.277   2.782
  168MOL    C14 6380  -3.125   6.319   2.885
  168MOL    H16 6381  -3.064   6.274   2.808
  168MOL    C15 6382  -3.065   6.376   2.998
  168MOL    H17 6383  -2.957   6.376   3.011
  168MOL    C16 6384  -3.149   6.436   3.093
  169MOL     O1 6385  -2.173   6.301   5.164
  169MOL     O2 6386  -2.505   6.044   4.832
  169MOL     N1 6387  -2.267   6.105   5.097
  169MOL     N2 6388  -2.377   6.225   4.871
  169MOL     H1 6389  -2.428   6.275   4.798
  169MOL     N3 6390  -1.984   5.947   4.838
  169MOL     H2 6391  -1.923   5.871   4.867
  169MOL     C1 6392  -2.263   6.292   4.938
  169MOL     H3 6393  -2.291   6.397   4.952
  169MOL     C2 6394  -2.230   6.236   5.077
  169MOL     C3 6395  -2.248   6.034   5.223
  169MOL     H4 6396  -2.293   6.093   5.303
  169MOL     H5 6397  -2.141   6.020   5.243
  169MOL     C4 6398  -2.320   5.900   5.206
  169MOL     H6 6399  -2.375   5.871   5.296
  169MOL     H7 6400  -2.246   5.823   5.182
  169MOL     C5 6401  -2.413   5.920   5.085
  169MOL     H8 6402  -2.436   5.827   5.032
  169MOL     H9 6403  -2.506   5.967   5.117
  169MOL     C6 6404  -2.334   6.019   4.999
  169MOL    H10 6405  -2.257   5.963   4.945
  169MOL     C7 6406  -2.413   6.096   4.894
  169MOL     C8 6407  -2.002   6.073   4.899
  169MOL    H11 6408  -1.954   6.100   4.992
  169MOL     C9 6409  -2.089   6.147   4.819
  169MOL    C10 6410  -2.135   6.286   4.852
  169MOL    H12 6411  -2.153   6.339   4.758
  169MOL    H13 6412  -2.056   6.340   4.905
  169MOL    C11 6413  -2.123   6.064   4.707
  169MOL    C12 6414  -2.204   6.090   4.596
  169MOL    H14 6415  -2.256   6.185   4.585
  169MOL    C13 6416  -2.216   5.989   4.499
  169MOL    H15 6417  -2.277   6.005   4.412
  169MOL    C14 6418  -2.147   5.866   4.514
  169MOL    H16 6419  -2.156   5.790   4.437
  169MOL    C15 6420  -2.068   5.843   4.628
  169MOL    H17 6421  -2.014   5.749   4.641
  169MOL    C16 6422  -2.059   5.945   4.723
  170MOL     O1 6423  -2.855   5.455   5.165
  170MOL     O2 6424  -2.469   5.299   4.832
  170MOL     N1 6425  -2.639   5.478   5.097
  170MOL     N2 6426  -2.688   5.321   4.871
  170MOL     H1 6427  -2.703   5.251   4.799
  170MOL     N3 6428  -2.644   5.801   4.838
  170MOL     H2 6429  -2.607   5.891   4.867
  170MOL     C1 6430  -2.803   5.387   4.938
  170MOL     H3 6431  -2.880   5.310   4.953
  170MOL     C2 6432  -2.771   5.443   5.077
  170MOL     C3 6433  -2.587   5.528   5.224
  170MOL     H4 6434  -2.616   5.459   5.303
  170MOL     H5 6435  -2.629   5.628   5.243
  170MOL     C4 6436  -2.435   5.532   5.206
  170MOL     H6 6437  -2.383   5.499   5.296
  170MOL     H7 6438  -2.405   5.635   5.182
  170MOL     C5 6439  -2.406   5.442   5.085
  170MOL     H8 6440  -2.314   5.470   5.032
  170MOL     H9 6441  -2.399   5.338   5.116
  170MOL     C6 6442  -2.531   5.463   4.999
  170MOL    H10 6443  -2.520   5.557   4.945
  170MOL     C7 6444  -2.558   5.355   4.893
  170MOL     C8 6445  -2.744   5.722   4.899
  170MOL    H11 6446  -2.791   5.751   4.992
  170MOL     C9 6447  -2.764   5.610   4.819
  170MOL    C10 6448  -2.862   5.501   4.852
  170MOL    H12 6449  -2.898   5.460   4.758
  170MOL    H13 6450  -2.948   5.542   4.905
  170MOL    C11 6451  -2.676   5.621   4.707
  170MOL    C12 6452  -2.658   5.538   4.596
  170MOL    H14 6453  -2.714   5.446   4.585
  170MOL    C13 6454  -2.564   5.579   4.499
  170MOL    H15 6455  -2.547   5.517   4.412
  170MOL    C14 6456  -2.492   5.699   4.514
  170MOL    H16 6457  -2.421   5.729   4.438
  170MOL    C15 6458  -2.511   5.780   4.628
  170MOL    H17 6459  -2.456   5.873   4.641
  170MOL    C16 6460  -2.604   5.737   4.722
  171MOL     O1 6461  -1.785   5.292   5.165
  171MOL     O2 6462  -1.842   5.704   4.832
  171MOL     N1 6463  -1.910   5.468   5.097
  171MOL     N2 6464  -1.750   5.503   4.871
  171MOL     H1 6465  -1.682   5.524   4.798
  171MOL     N3 6466  -2.187   5.302   4.838
  171MOL     H2 6467  -2.284   5.289   4.867
  171MOL     C1 6468  -1.749   5.371   4.937
  171MOL     H3 6469  -1.645   5.343   4.953
  171MOL     C2 6470  -1.815   5.371   5.076
  171MOL     C3 6471  -1.980   5.487   5.223
  171MOL     H4 6472  -1.906   5.497   5.303
  171MOL     H5 6473  -2.045   5.402   5.243
  171MOL     C4 6474  -2.059   5.617   5.206
  171MOL     H6 6475  -2.057   5.679   5.296
  171MOL     H7 6476  -2.163   5.591   5.182
  171MOL     C5 6477  -1.996   5.687   5.085
  171MOL     H8 6478  -2.065   5.754   5.033
  171MOL     H9 6479  -1.908   5.745   5.117
  171MOL     C6 6480  -1.951   5.569   4.999
  171MOL    H10 6481  -2.038   5.531   4.945
  171MOL     C7 6482  -1.844   5.599   4.893
  171MOL     C8 6483  -2.069   5.255   4.898
  171MOL    H11 6484  -2.069   5.199   4.991
  171MOL     C9 6485  -1.962   5.294   4.819
  171MOL    C10 6486  -1.818   5.263   4.851
  171MOL    H12 6487  -1.762   5.251   4.758
  171MOL    H13 6488  -1.811   5.168   4.904
  171MOL    C11 6489  -2.016   5.365   4.706
  171MOL    C12 6490  -1.953   5.422   4.596
  171MOL    H14 6491  -1.845   5.419   4.585
  171MOL    C13 6492  -2.035   5.482   4.499
  171MOL    H15 6493  -1.990   5.527   4.411
  171MOL    C14 6494  -2.175   5.484   4.514
  171MOL    H16 6495  -2.237   5.530   4.438
  171MOL    C15 6496  -2.236   5.427   4.628
  171MOL    H17 6497  -2.343   5.429   4.641
  171MOL    C16 6498  -2.152   5.368   4.722
  172MOL     O1 6499  -3.121   5.501   4.623
  172MOL     O2 6500  -2.795   5.757   4.289
  172MOL     N1 6501  -3.035   5.700   4.554
  172MOL     N2 6502  -2.924   5.578   4.328
  172MOL     H1 6503  -2.871   5.530   4.255
  172MOL     N3 6504  -3.317   5.856   4.294
  172MOL     H2 6505  -3.376   5.934   4.324
  172MOL     C1 6506  -3.038   5.512   4.395
  172MOL     H3 6507  -3.010   5.407   4.410
  172MOL     C2 6508  -3.070   5.568   4.534
  172MOL     C3 6509  -3.052   5.769   4.680
  172MOL     H4 6510  -3.007   5.710   4.760
  172MOL     H5 6511  -3.159   5.783   4.700
  172MOL     C4 6512  -2.980   5.903   4.663
  172MOL     H6 6513  -2.925   5.932   4.753
  172MOL     H7 6514  -3.054   5.980   4.639
  172MOL     C5 6515  -2.888   5.883   4.542
  172MOL     H8 6516  -2.865   5.976   4.490
  172MOL     H9 6517  -2.794   5.837   4.574
  172MOL     C6 6518  -2.967   5.786   4.456
  172MOL    H10 6519  -3.044   5.842   4.401
  172MOL     C7 6520  -2.888   5.708   4.350
  172MOL     C8 6521  -3.298   5.731   4.355
  172MOL    H11 6522  -3.346   5.704   4.449
  172MOL     C9 6523  -3.211   5.657   4.276
  172MOL    C10 6524  -3.166   5.518   4.309
  172MOL    H12 6525  -3.149   5.464   4.215
  172MOL    H13 6526  -3.245   5.464   4.362
  172MOL    C11 6527  -3.177   5.739   4.163
  172MOL    C12 6528  -3.096   5.714   4.052
  172MOL    H14 6529  -3.044   5.619   4.042
  172MOL    C13 6530  -3.085   5.815   3.955
  172MOL    H15 6531  -3.024   5.799   3.868
  172MOL    C14 6532  -3.153   5.937   3.971
  172MOL    H16 6533  -3.144   6.014   3.894
  172MOL    C15 6534  -3.233   5.961   4.084
  172MOL    H17 6535  -3.285   6.055   4.098
  172MOL    C16 6536  -3.242   5.859   4.179
  173MOL     O1 6537  -2.446   6.342   4.621
  173MOL     O2 6538  -2.833   6.503   4.288
  173MOL     N1 6539  -2.662   6.326   4.554
  173MOL     N2 6540  -2.612   6.483   4.328
  173MOL     H1 6541  -2.595   6.551   4.254
  173MOL     N3 6542  -2.657   6.004   4.295
  173MOL     H2 6543  -2.692   5.912   4.324
  173MOL     C1 6544  -2.497   6.417   4.394
  173MOL     H3 6545  -2.421   6.494   4.410
  173MOL     C2 6546  -2.530   6.360   4.533
  173MOL     C3 6547  -2.713   6.275   4.680
  173MOL     H4 6548  -2.684   6.344   4.760
  173MOL     H5 6549  -2.671   6.176   4.700
  173MOL     C4 6550  -2.865   6.271   4.663
  173MOL     H6 6551  -2.917   6.305   4.753
  173MOL     H7 6552  -2.895   6.169   4.639
  173MOL     C5 6553  -2.894   6.361   4.542
  173MOL     H8 6554  -2.987   6.335   4.490
  173MOL     H9 6555  -2.901   6.466   4.574
  173MOL     C6 6556  -2.770   6.342   4.456
  173MOL    H10 6557  -2.779   6.247   4.402
  173MOL     C7 6558  -2.743   6.449   4.350
  173MOL     C8 6559  -2.557   6.082   4.356
  173MOL    H11 6560  -2.509   6.054   4.449
  173MOL     C9 6561  -2.537   6.194   4.276
  173MOL    C10 6562  -2.439   6.304   4.308
  173MOL    H12 6563  -2.401   6.346   4.215
  173MOL    H13 6564  -2.352   6.262   4.361
  173MOL    C11 6565  -2.625   6.182   4.163
  173MOL    C12 6566  -2.643   6.266   4.053
  173MOL    H14 6567  -2.587   6.358   4.042
  173MOL    C13 6568  -2.736   6.225   3.956
  173MOL    H15 6569  -2.753   6.286   3.868
  173MOL    C14 6570  -2.808   6.104   3.971
  173MOL    H16 6571  -2.878   6.074   3.894
  173MOL    C15 6572  -2.789   6.023   4.084
  173MOL    H17 6573  -2.844   5.931   4.097
  173MOL    C16 6574  -2.696   6.067   4.179
  174MOL     O1 6575  -3.518   6.513   4.622
  174MOL     O2 6576  -3.460   6.099   4.289
  174MOL     N1 6577  -3.391   6.336   4.554
  174MOL     N2 6578  -3.550   6.301   4.328
  174MOL     H1 6579  -3.619   6.280   4.255
  174MOL     N3 6580  -3.114   6.501   4.295
  174MOL     H2 6581  -3.016   6.516   4.323
  174MOL     C1 6582  -3.552   6.433   4.395
  174MOL     H3 6583  -3.656   6.460   4.410
  174MOL     C2 6584  -3.487   6.433   4.534
  174MOL     C3 6585  -3.321   6.316   4.680
  174MOL     H4 6586  -3.395   6.306   4.760
  174MOL     H5 6587  -3.256   6.402   4.701
  174MOL     C4 6588  -3.241   6.187   4.663
  174MOL     H6 6589  -3.244   6.125   4.753
  174MOL     H7 6590  -3.138   6.212   4.639
  174MOL     C5 6591  -3.305   6.117   4.542
  174MOL     H8 6592  -3.235   6.050   4.489
  174MOL     H9 6593  -3.392   6.058   4.574
  174MOL     C6 6594  -3.350   6.234   4.456
  174MOL    H10 6595  -3.263   6.273   4.402
  174MOL     C7 6596  -3.457   6.204   4.350
  174MOL     C8 6597  -3.231   6.549   4.356
  174MOL    H11 6598  -3.230   6.604   4.449
  174MOL     C9 6599  -3.339   6.510   4.276
  174MOL    C10 6600  -3.482   6.540   4.309
  174MOL    H12 6601  -3.536   6.552   4.215
  174MOL    H13 6602  -3.489   6.636   4.362
  174MOL    C11 6603  -3.285   6.439   4.164
  174MOL    C12 6604  -3.348   6.382   4.053
  174MOL    H14 6605  -3.456   6.384   4.042
  174MOL    C13 6606  -3.266   6.322   3.956
  174MOL    H15 6607  -3.311   6.277   3.869
  174MOL    C14 6608  -3.126   6.319   3.971
  174MOL    H16 6609  -3.064   6.274   3.894
  174MOL    C15 6610  -3.065   6.376   4.085
  174MOL    H17 6611  -2.957   6.376   4.097
  174MOL    C16 6612  -3.149   6.435   4.179
  175MOL     O1 6613  -2.173   6.301   6.250
  175MOL     O2 6614  -2.505   6.044   5.918
  175MOL     N1 6615  -2.267   6.105   6.184
  175MOL     N2 6616  -2.377   6.225   5.957
  175MOL     H1 6617  -2.428   6.275   5.884
  175MOL     N3 6618  -1.984   5.947   5.925
  175MOL     H2 6619  -1.922   5.871   5.954
  175MOL     C1 6620  -2.263   6.292   6.024
  175MOL     H3 6621  -2.291   6.397   6.038
  175MOL     C2 6622  -2.230   6.236   6.163
  175MOL     C3 6623  -2.248   6.034   6.310
  175MOL     H4 6624  -2.293   6.093   6.390
  175MOL     H5 6625  -2.141   6.020   6.329
  175MOL     C4 6626  -2.320   5.900   6.292
  175MOL     H6 6627  -2.375   5.872   6.382
  175MOL     H7 6628  -2.246   5.823   6.269
  175MOL     C5 6629  -2.413   5.920   6.172
  175MOL     H8 6630  -2.436   5.827   6.119
  175MOL     H9 6631  -2.506   5.967   6.204
  175MOL     C6 6632  -2.334   6.019   6.086
  175MOL    H10 6633  -2.257   5.963   6.032
  175MOL     C7 6634  -2.413   6.096   5.980
  175MOL     C8 6635  -2.002   6.073   5.985
  175MOL    H11 6636  -1.954   6.100   6.079
  175MOL     C9 6637  -2.089   6.146   5.906
  175MOL    C10 6638  -2.135   6.286   5.938
  175MOL    H12 6639  -2.153   6.339   5.845
  175MOL    H13 6640  -2.056   6.340   5.991
  175MOL    C11 6641  -2.123   6.064   5.793
  175MOL    C12 6642  -2.204   6.090   5.682
  175MOL    H14 6643  -2.256   6.185   5.672
  175MOL    C13 6644  -2.216   5.989   5.586
  175MOL    H15 6645  -2.277   6.005   5.498
  175MOL    C14 6646  -2.147   5.866   5.601
  175MOL    H16 6647  -2.156   5.790   5.524
  175MOL    C15 6648  -2.068   5.842   5.715
  175MOL    H17 6649  -2.014   5.749   5.727
  175MOL    C16 6650  -2.058   5.945   5.809
  176MOL     O1 6651  -2.855   5.455   6.251
  176MOL     O2 6652  -2.469   5.299   5.918
  176MOL     N1 6653  -2.639   5.478   6.184
  176MOL     N2 6654  -2.688   5.322   5.957
  176MOL     H1 6655  -2.703   5.252   5.885
  176MOL     N3 6656  -2.644   5.800   5.924
  176MOL     H2 6657  -2.607   5.891   5.954
  176MOL     C1 6658  -2.803   5.387   6.024
  176MOL     H3 6659  -2.880   5.310   6.039
  176MOL     C2 6660  -2.771   5.443   6.163
  176MOL     C3 6661  -2.588   5.528   6.310
  176MOL     H4 6662  -2.616   5.459   6.389
  176MOL     H5 6663  -2.629   5.627   6.330
  176MOL     C4 6664  -2.435   5.532   6.293
  176MOL     H6 6665  -2.383   5.499   6.383
  176MOL     H7 6666  -2.406   5.635   6.268
  176MOL     C5 6667  -2.406   5.442   6.172
  176MOL     H8 6668  -2.314   5.470   6.119
  176MOL     H9 6669  -2.400   5.338   6.203
  176MOL     C6 6670  -2.531   5.462   6.085
  176MOL    H10 6671  -2.520   5.557   6.031
  176MOL     C7 6672  -2.558   5.355   5.979
  176MOL     C8 6673  -2.744   5.722   5.985
  176MOL    H11 6674  -2.791   5.750   6.079
  176MOL     C9 6675  -2.764   5.610   5.906
  176MOL    C10 6676  -2.862   5.501   5.938
  176MOL    H12 6677  -2.898   5.460   5.844
  176MOL    H13 6678  -2.949   5.542   5.991
  176MOL    C11 6679  -2.676   5.621   5.793
  176MOL    C12 6680  -2.658   5.538   5.682
  176MOL    H14 6681  -2.714   5.446   5.672
  176MOL    C13 6682  -2.564   5.579   5.585
  176MOL    H15 6683  -2.547   5.517   5.498
  176MOL    C14 6684  -2.492   5.699   5.600
  176MOL    H16 6685  -2.422   5.729   5.524
  176MOL    C15 6686  -2.512   5.780   5.714
  176MOL    H17 6687  -2.456   5.873   5.727
  176MOL    C16 6688  -2.604   5.737   5.809
  177MOL     O1 6689  -1.785   5.292   6.251
  177MOL     O2 6690  -1.842   5.704   5.918
  177MOL     N1 6691  -1.910   5.468   6.184
  177MOL     N2 6692  -1.750   5.503   5.957
  177MOL     H1 6693  -1.682   5.524   5.884
  177MOL     N3 6694  -2.187   5.302   5.925
  177MOL     H2 6695  -2.284   5.289   5.954
  177MOL     C1 6696  -1.749   5.371   6.024
  177MOL     H3 6697  -1.644   5.343   6.039
  177MOL     C2 6698  -1.815   5.371   6.163
  177MOL     C3 6699  -1.980   5.488   6.310
  177MOL     H4 6700  -1.906   5.497   6.390
  177MOL     H5 6701  -2.045   5.402   6.329
  177MOL     C4 6702  -2.059   5.617   6.292
  177MOL     H6 6703  -2.057   5.679   6.382
  177MOL     H7 6704  -2.163   5.591   6.268
  177MOL     C5 6705  -1.996   5.687   6.172
  177MOL     H8 6706  -2.065   5.754   6.119
  177MOL     H9 6707  -1.909   5.745   6.203
  177MOL     C6 6708  -1.951   5.569   6.085
  177MOL    H10 6709  -2.038   5.530   6.031
  177MOL     C7 6710  -1.844   5.599   5.980
  177MOL     C8 6711  -2.069   5.255   5.985
  177MOL    H11 6712  -2.069   5.199   6.078
  177MOL     C9 6713  -1.962   5.294   5.905
  177MOL    C10 6714  -1.818   5.263   5.938
  177MOL    H12 6715  -1.762   5.252   5.844
  177MOL    H13 6716  -1.811   5.168   5.991
  177MOL    C11 6717  -2.016   5.365   5.793
  177MOL    C12 6718  -1.953   5.422   5.682
  177MOL    H14 6719  -1.845   5.419   5.672
  177MOL    C13 6720  -2.035   5.482   5.585
  177MOL    H15 6721  -1.990   5.527   5.498
  177MOL    C14 6722  -2.175   5.484   5.601
  177MOL    H16 6723  -2.237   5.530   5.524
  177MOL    C15 6724  -2.236   5.427   5.714
  177MOL    H17 6725  -2.343   5.429   5.728
  177MOL    C16 6726  -2.152   5.368   5.809
  178MOL     O1 6727  -3.121   5.501   5.709
  178MOL     O2 6728  -2.795   5.757   5.375
  178MOL     N1 6729  -3.034   5.699   5.640
  178MOL     N2 6730  -2.924   5.578   5.414
  178MOL     H1 6731  -2.871   5.530   5.342
  178MOL     N3 6732  -3.317   5.856   5.381
  178MOL     H2 6733  -3.376   5.934   5.411
  178MOL     C1 6734  -3.038   5.512   5.481
  178MOL     H3 6735  -3.010   5.407   5.496
  178MOL     C2 6736  -3.070   5.568   5.620
  178MOL     C3 6737  -3.052   5.769   5.767
  178MOL     H4 6738  -3.007   5.710   5.847
  178MOL     H5 6739  -3.159   5.783   5.786
  178MOL     C4 6740  -2.980   5.903   5.749
  178MOL     H6 6741  -2.925   5.932   5.839
  178MOL     H7 6742  -3.054   5.980   5.725
  178MOL     C5 6743  -2.887   5.883   5.629
  178MOL     H8 6744  -2.865   5.977   5.576
  178MOL     H9 6745  -2.794   5.837   5.660
  178MOL     C6 6746  -2.967   5.786   5.542
  178MOL    H10 6747  -3.044   5.842   5.488
  178MOL     C7 6748  -2.888   5.708   5.436
  178MOL     C8 6749  -3.299   5.731   5.442
  178MOL    H11 6750  -3.346   5.704   5.535
  178MOL     C9 6751  -3.211   5.657   5.362
  178MOL    C10 6752  -3.166   5.518   5.395
  178MOL    H12 6753  -3.149   5.464   5.302
  178MOL    H13 6754  -3.245   5.464   5.448
  178MOL    C11 6755  -3.177   5.740   5.250
  178MOL    C12 6756  -3.096   5.714   5.139
  178MOL    H14 6757  -3.044   5.619   5.129
  178MOL    C13 6758  -3.085   5.815   5.042
  178MOL    H15 6759  -3.023   5.799   4.955
  178MOL    C14 6760  -3.153   5.937   5.057
  178MOL    H16 6761  -3.144   6.014   4.981
  178MOL    C15 6762  -3.233   5.961   5.171
  178MOL    H17 6763  -3.285   6.055   5.184
  178MOL    C16 6764  -3.242   5.859   5.266
  179MOL     O1 6765  -2.446   6.343   5.707
  179MOL     O2 6766  -2.833   6.503   5.376
  179MOL     N1 6767  -2.662   6.327   5.641
  179MOL     N2 6768  -2.612   6.482   5.414
  179MOL     H1 6769  -2.595   6.550   5.340
  179MOL     N3 6770  -2.657   6.004   5.381
  179MOL     H2 6771  -2.693   5.912   5.411
  179MOL     C1 6772  -2.497   6.417   5.481
  179MOL     H3 6773  -2.421   6.494   5.496
  179MOL     C2 6774  -2.530   6.360   5.620
  179MOL     C3 6775  -2.713   6.275   5.767
  179MOL     H4 6776  -2.684   6.344   5.847
  179MOL     H5 6777  -2.672   6.176   5.786
  179MOL     C4 6778  -2.865   6.271   5.749
  179MOL     H6 6779  -2.917   6.305   5.839
  179MOL     H7 6780  -2.895   6.169   5.726
  179MOL     C5 6781  -2.894   6.361   5.629
  179MOL     H8 6782  -2.986   6.335   5.576
  179MOL     H9 6783  -2.901   6.466   5.660
  179MOL     C6 6784  -2.769   6.342   5.542
  179MOL    H10 6785  -2.779   6.247   5.488
  179MOL     C7 6786  -2.743   6.449   5.437
  179MOL     C8 6787  -2.557   6.082   5.442
  179MOL    H11 6788  -2.509   6.054   5.535
  179MOL     C9 6789  -2.536   6.194   5.362
  179MOL    C10 6790  -2.439   6.304   5.395
  179MOL    H12 6791  -2.401   6.346   5.302
  179MOL    H13 6792  -2.352   6.262   5.448
  179MOL    C11 6793  -2.625   6.182   5.250
  179MOL    C12 6794  -2.643   6.266   5.139
  179MOL    H14 6795  -2.587   6.358   5.129
  179MOL    C13 6796  -2.736   6.225   5.042
  179MOL    H15 6797  -2.753   6.286   4.955
  179MOL    C14 6798  -2.808   6.104   5.057
  179MOL    H16 6799  -2.879   6.074   4.981
  179MOL    C15 6800  -2.789   6.023   5.171
  179MOL    H17 6801  -2.844   5.931   5.184
  179MOL    C16 6802  -2.695   6.066   5.265
  180MOL     O1 6803  -3.518   6.513   5.708
  180MOL     O2 6804  -3.460   6.099   5.375
  180MOL     N1 6805  -3.391   6.336   5.641
  180MOL     N2 6806  -3.550   6.301   5.414
  180MOL     H1 6807  -3.619   6.280   5.341
  180MOL     N3 6808  -3.114   6.501   5.381
  180MOL     H2 6809  -3.016   6.516   5.410
  180MOL     C1 6810  -3.552   6.433   5.481
  180MOL     H3 6811  -3.657   6.460   5.496
  180MOL     C2 6812  -3.487   6.433   5.620
  180MOL     C3 6813  -3.321   6.316   5.767
  180MOL     H4 6814  -3.395   6.306   5.846
  180MOL     H5 6815  -3.256   6.402   5.787
  180MOL     C4 6816  -3.241   6.187   5.749
  180MOL     H6 6817  -3.244   6.125   5.839
  180MOL     H7 6818  -3.138   6.212   5.725
  180MOL     C5 6819  -3.305   6.117   5.628
  180MOL     H8 6820  -3.235   6.050   5.576
  180MOL     H9 6821  -3.392   6.059   5.660
  180MOL     C6 6822  -3.350   6.235   5.542
  180MOL    H10 6823  -3.263   6.273   5.488
  180MOL     C7 6824  -3.456   6.204   5.437
  180MOL     C8 6825  -3.231   6.549   5.442
  180MOL    H11 6826  -3.230   6.604   5.535
  180MOL     C9 6827  -3.339   6.510   5.363
  180MOL    C10 6828  -3.482   6.541   5.395
  180MOL    H12 6829  -3.536   6.552   5.302
  180MOL    H13 6830  -3.489   6.636   5.449
  180MOL    C11 6831  -3.285   6.439   5.250
  180MOL    C12 6832  -3.348   6.382   5.139
  180MOL    H14 6833  -3.456   6.384   5.129
  180MOL    C13 6834  -3.266   6.322   5.042
  180MOL    H15 6835  -3.311   6.277   4.955
  180MOL    C14 6836  -3.126   6.320   5.057
  180MOL    H16 6837  -3.064   6.274   4.980
  180MOL    C15 6838  -3.065   6.376   5.171
  180MOL    H17 6839  -2.957   6.376   5.184
  180MOL    C16 6840  -3.149   6.436   5.266
  181MOL     O1 6841  -2.930   7.612   0.818
  181MOL     O2 6842  -3.262   7.356   0.486
  181MOL     N1 6843  -3.024   7.416   0.752
  181MOL     N2 6844  -3.134   7.537   0.525
  181MOL     H1 6845  -3.185   7.586   0.452
  181MOL     N3 6846  -2.741   7.258   0.493
  181MOL     H2 6847  -2.680   7.182   0.522
  181MOL     C1 6848  -3.020   7.604   0.592
  181MOL     H3 6849  -3.048   7.708   0.607
  181MOL     C2 6850  -2.987   7.547   0.731
  181MOL     C3 6851  -3.005   7.346   0.878
  181MOL     H4 6852  -3.051   7.405   0.958
  181MOL     H5 6853  -2.898   7.332   0.898
  181MOL     C4 6854  -3.078   7.212   0.860
  181MOL     H6 6855  -3.133   7.183   0.951
  181MOL     H7 6856  -3.004   7.135   0.837
  181MOL     C5 6857  -3.170   7.232   0.740
  181MOL     H8 6858  -3.193   7.138   0.688
  181MOL     H9 6859  -3.264   7.278   0.771
  181MOL     C6 6860  -3.091   7.330   0.654
  181MOL    H10 6861  -3.014   7.274   0.600
  181MOL     C7 6862  -3.170   7.407   0.548
  181MOL     C8 6863  -2.759   7.384   0.553
  181MOL    H11 6864  -2.711   7.411   0.647
  181MOL     C9 6865  -2.846   7.458   0.474
  181MOL    C10 6866  -2.892   7.597   0.506
  181MOL    H12 6867  -2.910   7.650   0.413
  181MOL    H13 6868  -2.813   7.651   0.559
  181MOL    C11 6869  -2.880   7.376   0.361
  181MOL    C12 6870  -2.961   7.402   0.250
  181MOL    H14 6871  -3.013   7.496   0.240
  181MOL    C13 6872  -2.973   7.300   0.154
  181MOL    H15 6873  -3.034   7.317   0.066
  181MOL    C14 6874  -2.904   7.178   0.169
  181MOL    H16 6875  -2.913   7.101   0.092
  181MOL    C15 6876  -2.825   7.154   0.282
  181MOL    H17 6877  -2.772   7.060   0.295
  181MOL    C16 6878  -2.815   7.256   0.377
  182MOL     O1 6879  -3.613   6.767   0.819
  182MOL     O2 6880  -3.226   6.611   0.486
  182MOL     N1 6881  -3.396   6.789   0.752
  182MOL     N2 6882  -3.446   6.633   0.525
  182MOL     H1 6883  -3.461   6.563   0.453
  182MOL     N3 6884  -3.402   7.112   0.492
  182MOL     H2 6885  -3.364   7.203   0.521
  182MOL     C1 6886  -3.560   6.698   0.592
  182MOL     H3 6887  -3.637   6.622   0.607
  182MOL     C2 6888  -3.528   6.754   0.731
  182MOL     C3 6889  -3.345   6.839   0.878
  182MOL     H4 6890  -3.373   6.771   0.958
  182MOL     H5 6891  -3.386   6.939   0.897
  182MOL     C4 6892  -3.192   6.844   0.860
  182MOL     H6 6893  -3.140   6.811   0.950
  182MOL     H7 6894  -3.163   6.946   0.836
  182MOL     C5 6895  -3.163   6.754   0.740
  182MOL     H8 6896  -3.071   6.781   0.687
  182MOL     H9 6897  -3.157   6.649   0.771
  182MOL     C6 6898  -3.288   6.774   0.653
  182MOL    H10 6899  -3.277   6.868   0.599
  182MOL     C7 6900  -3.315   6.667   0.547
  182MOL     C8 6901  -3.501   7.034   0.553
  182MOL    H11 6902  -3.548   7.062   0.647
  182MOL     C9 6903  -3.521   6.921   0.474
  182MOL    C10 6904  -3.619   6.812   0.506
  182MOL    H12 6905  -3.655   6.771   0.412
  182MOL    H13 6906  -3.706   6.854   0.559
  182MOL    C11 6907  -3.433   6.933   0.361
  182MOL    C12 6908  -3.415   6.849   0.250
  182MOL    H14 6909  -3.470   6.757   0.240
  182MOL    C13 6910  -3.322   6.890   0.153
  182MOL    H15 6911  -3.305   6.829   0.066
  182MOL    C14 6912  -3.249   7.011   0.168
  182MOL    H16 6913  -3.179   7.041   0.092
  182MOL    C15 6914  -3.269   7.092   0.282
  182MOL    H17 6915  -3.214   7.184   0.295
  182MOL    C16 6916  -3.362   7.048   0.377
  183MOL     O1 6917  -2.543   6.604   0.819
  183MOL     O2 6918  -2.599   7.016   0.486
  183MOL     N1 6919  -2.667   6.780   0.752
  183MOL     N2 6920  -2.507   6.815   0.525
  183MOL     H1 6921  -2.440   6.835   0.452
  183MOL     N3 6922  -2.944   6.613   0.492
  183MOL     H2 6923  -3.041   6.600   0.521
  183MOL     C1 6924  -2.506   6.682   0.592
  183MOL     H3 6925  -2.402   6.654   0.607
  183MOL     C2 6926  -2.572   6.683   0.731
  183MOL     C3 6927  -2.737   6.799   0.878
  183MOL     H4 6928  -2.663   6.809   0.958
  183MOL     H5 6929  -2.802   6.713   0.898
  183MOL     C4 6930  -2.816   6.929   0.860
  183MOL     H6 6931  -2.814   6.990   0.951
  183MOL     H7 6932  -2.920   6.903   0.836
  183MOL     C5 6933  -2.753   6.999   0.740
  183MOL     H8 6934  -2.822   7.065   0.688
  183MOL     H9 6935  -2.665   7.056   0.771
  183MOL     C6 6936  -2.708   6.881   0.653
  183MOL    H10 6937  -2.795   6.842   0.599
  183MOL     C7 6938  -2.602   6.911   0.548
  183MOL     C8 6939  -2.826   6.566   0.553
  183MOL    H11 6940  -2.827   6.511   0.646
  183MOL     C9 6941  -2.719   6.605   0.473
  183MOL    C10 6942  -2.575   6.575   0.506
  183MOL    H12 6943  -2.520   6.563   0.412
  183MOL    H13 6944  -2.568   6.479   0.559
  183MOL    C11 6945  -2.773   6.676   0.361
  183MOL    C12 6946  -2.710   6.733   0.250
  183MOL    H14 6947  -2.602   6.730   0.240
  183MOL    C13 6948  -2.792   6.793   0.153
  183MOL    H15 6949  -2.747   6.838   0.066
  183MOL    C14 6950  -2.932   6.795   0.168
  183MOL    H16 6951  -2.994   6.841   0.091
  183MOL    C15 6952  -2.993   6.738   0.282
  183MOL    H17 6953  -3.101   6.740   0.296
  183MOL    C16 6954  -2.909   6.679   0.377
  184MOL     O1 6955  -3.878   6.812   0.277
  184MOL     O2 6956  -3.552   7.069  -0.057
  184MOL     N1 6957  -3.792   7.011   0.208
  184MOL     N2 6958  -3.681   6.890  -0.018
  184MOL     H1 6959  -3.628   6.842  -0.090
  184MOL     N3 6960  -4.074   7.167  -0.051
  184MOL     H2 6961  -4.133   7.245  -0.021
  184MOL     C1 6962  -3.795   6.823   0.049
  184MOL     H3 6963  -3.767   6.718   0.064
  184MOL     C2 6964  -3.827   6.879   0.188
  184MOL     C3 6965  -3.809   7.081   0.335
  184MOL     H4 6966  -3.764   7.022   0.414
  184MOL     H5 6967  -3.916   7.095   0.355
  184MOL     C4 6968  -3.737   7.215   0.317
  184MOL     H6 6969  -3.682   7.244   0.407
  184MOL     H7 6970  -3.811   7.292   0.293
  184MOL     C5 6971  -3.645   7.195   0.196
  184MOL     H8 6972  -3.622   7.288   0.144
  184MOL     H9 6973  -3.551   7.148   0.228
  184MOL     C6 6974  -3.724   7.097   0.110
  184MOL    H10 6975  -3.801   7.153   0.056
  184MOL     C7 6976  -3.645   7.020   0.004
  184MOL     C8 6977  -4.056   7.042   0.010
  184MOL    H11 6978  -4.104   7.015   0.103
  184MOL     C9 6979  -3.969   6.968  -0.070
  184MOL    C10 6980  -3.923   6.829  -0.037
  184MOL    H12 6981  -3.906   6.776  -0.131
  184MOL    H13 6982  -4.002   6.775   0.016
  184MOL    C11 6983  -3.934   7.051  -0.182
  184MOL    C12 6984  -3.853   7.025  -0.293
  184MOL    H14 6985  -3.802   6.930  -0.303
  184MOL    C13 6986  -3.842   7.126  -0.390
  184MOL    H15 6987  -3.781   7.110  -0.477
  184MOL    C14 6988  -3.910   7.248  -0.375
  184MOL    H16 6989  -3.901   7.325  -0.451
  184MOL    C15 6990  -3.990   7.272  -0.261
  184MOL    H17 6991  -4.043   7.366  -0.248
  184MOL    C16 6992  -3.999   7.170  -0.166
  185MOL     O1 6993  -3.203   7.655   0.275
  185MOL     O2 6994  -3.590   7.814  -0.057
  185MOL     N1 6995  -3.419   7.639   0.209
  185MOL     N2 6996  -3.369   7.794  -0.018
  185MOL     H1 6997  -3.352   7.862  -0.091
  185MOL     N3 6998  -3.414   7.315  -0.051
  185MOL     H2 6999  -3.450   7.223  -0.021
  185MOL     C1 7000  -3.254   7.729   0.049
  185MOL     H3 7001  -3.178   7.805   0.063
  185MOL     C2 7002  -3.287   7.672   0.188
  185MOL     C3 7003  -3.470   7.587   0.335
  185MOL     H4 7004  -3.442   7.656   0.415
  185MOL     H5 7005  -3.429   7.488   0.354
  185MOL     C4 7006  -3.622   7.583   0.317
  185MOL     H6 7007  -3.674   7.617   0.407
  185MOL     H7 7008  -3.652   7.481   0.294
  185MOL     C5 7009  -3.651   7.673   0.196
  185MOL     H8 7010  -3.744   7.646   0.144
  185MOL     H9 7011  -3.658   7.778   0.228
  185MOL     C6 7012  -3.527   7.654   0.110
  185MOL    H10 7013  -3.536   7.559   0.056
  185MOL     C7 7014  -3.500   7.761   0.005
  185MOL     C8 7015  -3.314   7.393   0.010
  185MOL    H11 7016  -3.266   7.366   0.103
  185MOL     C9 7017  -3.294   7.506  -0.070
  185MOL    C10 7018  -3.196   7.615  -0.037
  185MOL    H12 7019  -3.158   7.658  -0.130
  185MOL    H13 7020  -3.110   7.573   0.016
  185MOL    C11 7021  -3.382   7.494  -0.182
  185MOL    C12 7022  -3.400   7.577  -0.293
  185MOL    H14 7023  -3.344   7.670  -0.303
  185MOL    C13 7024  -3.493   7.536  -0.390
  185MOL    H15 7025  -3.510   7.598  -0.477
  185MOL    C14 7026  -3.565   7.416  -0.375
  185MOL    H16 7027  -3.636   7.385  -0.452
  185MOL    C15 7028  -3.546   7.335  -0.261
  185MOL    H17 7029  -3.601   7.242  -0.248
  185MOL    C16 7030  -3.453   7.378  -0.167
  186MOL     O1 7031  -4.275   7.825   0.276
  186MOL     O2 7032  -4.217   7.411  -0.057
  186MOL     N1 7033  -4.148   7.648   0.209
  186MOL     N2 7034  -4.308   7.612  -0.018
  186MOL     H1 7035  -4.377   7.591  -0.090
  186MOL     N3 7036  -3.871   7.813  -0.051
  186MOL     H2 7037  -3.773   7.827  -0.022
  186MOL     C1 7038  -4.309   7.744   0.049
  186MOL     H3 7039  -4.414   7.772   0.064
  186MOL     C2 7040  -4.244   7.744   0.188
  186MOL     C3 7041  -4.078   7.628   0.335
  186MOL     H4 7042  -4.152   7.618   0.414
  186MOL     H5 7043  -4.013   7.713   0.355
  186MOL     C4 7044  -3.998   7.498   0.317
  186MOL     H6 7045  -4.002   7.436   0.407
  186MOL     H7 7046  -3.895   7.524   0.294
  186MOL     C5 7047  -4.062   7.428   0.196
  186MOL     H8 7048  -3.992   7.362   0.143
  186MOL     H9 7049  -4.149   7.370   0.228
  186MOL     C6 7050  -4.107   7.546   0.110
  186MOL    H10 7051  -4.020   7.584   0.056
  186MOL     C7 7052  -4.214   7.516   0.005
  186MOL     C8 7053  -3.989   7.860   0.010
  186MOL    H11 7054  -3.988   7.915   0.103
  186MOL     C9 7055  -4.096   7.822  -0.070
  186MOL    C10 7056  -4.239   7.852  -0.037
  186MOL    H12 7057  -4.293   7.863  -0.131
  186MOL    H13 7058  -4.246   7.947   0.016
  186MOL    C11 7059  -4.042   7.751  -0.182
  186MOL    C12 7060  -4.105   7.694  -0.293
  186MOL    H14 7061  -4.213   7.695  -0.303
  186MOL    C13 7062  -4.023   7.633  -0.390
  186MOL    H15 7063  -4.068   7.588  -0.477
  186MOL    C14 7064  -3.883   7.631  -0.375
  186MOL    H16 7065  -3.821   7.585  -0.451
  186MOL    C15 7066  -3.822   7.688  -0.261
  186MOL    H17 7067  -3.714   7.687  -0.249
  186MOL    C16 7068  -3.906   7.747  -0.167
  187MOL     O1 7069  -2.930   7.612   1.904
  187MOL     O2 7070  -3.262   7.356   1.573
  187MOL     N1 7071  -3.023   7.416   1.838
  187MOL     N2 7072  -3.134   7.537   1.612
  187MOL     H1 7073  -3.185   7.586   1.538
  187MOL     N3 7074  -2.741   7.258   1.579
  187MOL     H2 7075  -2.679   7.182   1.608
  187MOL     C1 7076  -3.020   7.603   1.678
  187MOL     H3 7077  -3.048   7.708   1.693
  187MOL     C2 7078  -2.987   7.547   1.817
  187MOL     C3 7079  -3.005   7.346   1.964
  187MOL     H4 7080  -3.051   7.405   2.044
  187MOL     H5 7081  -2.898   7.332   1.984
  187MOL     C4 7082  -3.078   7.212   1.947
  187MOL     H6 7083  -3.132   7.183   2.037
  187MOL     H7 7084  -3.004   7.135   1.923
  187MOL     C5 7085  -3.170   7.232   1.826
  187MOL     H8 7086  -3.193   7.138   1.774
  187MOL     H9 7087  -3.264   7.278   1.858
  187MOL     C6 7088  -3.091   7.330   1.740
  187MOL    H10 7089  -3.014   7.274   1.686
  187MOL     C7 7090  -3.170   7.407   1.634
  187MOL     C8 7091  -2.759   7.384   1.639
  187MOL    H11 7092  -2.711   7.412   1.733
  187MOL     C9 7093  -2.846   7.458   1.560
  187MOL    C10 7094  -2.892   7.597   1.592
  187MOL    H12 7095  -2.911   7.650   1.499
  187MOL    H13 7096  -2.813   7.652   1.645
  187MOL    C11 7097  -2.880   7.376   1.447
  187MOL    C12 7098  -2.961   7.402   1.336
  187MOL    H14 7099  -3.013   7.496   1.326
  187MOL    C13 7100  -2.973   7.300   1.240
  187MOL    H15 7101  -3.034   7.317   1.152
  187MOL    C14 7102  -2.905   7.178   1.255
  187MOL    H16 7103  -2.914   7.101   1.178
  187MOL    C15 7104  -2.825   7.154   1.369
  187MOL    H17 7105  -2.772   7.060   1.381
  187MOL    C16 7106  -2.815   7.256   1.463
  188MOL     O1 7107  -3.613   6.767   1.906
  188MOL     O2 7108  -3.226   6.611   1.572
  188MOL     N1 7109  -3.396   6.789   1.838
  188MOL     N2 7110  -3.446   6.633   1.611
  188MOL     H1 7111  -3.460   6.563   1.539
  188MOL     N3 7112  -3.401   7.112   1.578
  188MOL     H2 7113  -3.364   7.203   1.608
  188MOL     C1 7114  -3.560   6.698   1.678
  188MOL     H3 7115  -3.637   6.622   1.694
  188MOL     C2 7116  -3.528   6.754   1.818
  188MOL     C3 7117  -3.345   6.840   1.964
  188MOL     H4 7118  -3.373   6.771   2.044
  188MOL     H5 7119  -3.386   6.939   1.984
  188MOL     C4 7120  -3.192   6.844   1.947
  188MOL     H6 7121  -3.140   6.810   2.037
  188MOL     H7 7122  -3.162   6.946   1.923
  188MOL     C5 7123  -3.163   6.754   1.826
  188MOL     H8 7124  -3.072   6.781   1.773
  188MOL     H9 7125  -3.157   6.649   1.858
  188MOL     C6 7126  -3.288   6.774   1.740
  188MOL    H10 7127  -3.277   6.868   1.686
  188MOL     C7 7128  -3.315   6.667   1.634
  188MOL     C8 7129  -3.501   7.034   1.639
  188MOL    H11 7130  -3.548   7.062   1.733
  188MOL     C9 7131  -3.521   6.921   1.560
  188MOL    C10 7132  -3.619   6.812   1.593
  188MOL    H12 7133  -3.656   6.771   1.499
  188MOL    H13 7134  -3.706   6.854   1.645
  188MOL    C11 7135  -3.432   6.932   1.448
  188MOL    C12 7136  -3.415   6.849   1.337
  188MOL    H14 7137  -3.470   6.757   1.326
  188MOL    C13 7138  -3.322   6.890   1.240
  188MOL    H15 7139  -3.305   6.829   1.152
  188MOL    C14 7140  -3.250   7.011   1.255
  188MOL    H16 7141  -3.179   7.041   1.178
  188MOL    C15 7142  -3.269   7.092   1.368
  188MOL    H17 7143  -3.214   7.184   1.381
  188MOL    C16 7144  -3.361   7.048   1.463
  189MOL     O1 7145  -2.543   6.603   1.905
  189MOL     O2 7146  -2.599   7.016   1.573
  189MOL     N1 7147  -2.667   6.779   1.838
  189MOL     N2 7148  -2.507   6.814   1.612
  189MOL     H1 7149  -2.440   6.835   1.539
  189MOL     N3 7150  -2.944   6.613   1.579
  189MOL     H2 7151  -3.041   6.600   1.608
  189MOL     C1 7152  -2.506   6.682   1.678
  189MOL     H3 7153  -2.402   6.654   1.694
  189MOL     C2 7154  -2.572   6.683   1.817
  189MOL     C3 7155  -2.737   6.799   1.964
  189MOL     H4 7156  -2.663   6.809   2.044
  189MOL     H5 7157  -2.802   6.713   1.984
  189MOL     C4 7158  -2.816   6.928   1.947
  189MOL     H6 7159  -2.814   6.990   2.037
  189MOL     H7 7160  -2.920   6.903   1.923
  189MOL     C5 7161  -2.753   6.998   1.826
  189MOL     H8 7162  -2.822   7.065   1.774
  189MOL     H9 7163  -2.665   7.056   1.858
  189MOL     C6 7164  -2.708   6.881   1.740
  189MOL    H10 7165  -2.795   6.842   1.686
  189MOL     C7 7166  -2.602   6.911   1.634
  189MOL     C8 7167  -2.826   6.566   1.639
  189MOL    H11 7168  -2.827   6.511   1.733
  189MOL     C9 7169  -2.719   6.605   1.560
  189MOL    C10 7170  -2.575   6.575   1.592
  189MOL    H12 7171  -2.519   6.563   1.499
  189MOL    H13 7172  -2.568   6.479   1.645
  189MOL    C11 7173  -2.773   6.676   1.447
  189MOL    C12 7174  -2.710   6.733   1.336
  189MOL    H14 7175  -2.602   6.730   1.326
  189MOL    C13 7176  -2.792   6.793   1.240
  189MOL    H15 7177  -2.748   6.838   1.152
  189MOL    C14 7178  -2.933   6.795   1.255
  189MOL    H16 7179  -2.994   6.841   1.178
  189MOL    C15 7180  -2.993   6.738   1.368
  189MOL    H17 7181  -3.101   6.740   1.382
  189MOL    C16 7182  -2.909   6.679   1.463
  190MOL     O1 7183  -3.879   6.812   1.363
  190MOL     O2 7184  -3.552   7.069   1.029
  190MOL     N1 7185  -3.792   7.011   1.295
  190MOL     N2 7186  -3.681   6.890   1.068
  190MOL     H1 7187  -3.628   6.842   0.996
  190MOL     N3 7188  -4.074   7.167   1.035
  190MOL     H2 7189  -4.133   7.245   1.065
  190MOL     C1 7190  -3.795   6.823   1.135
  190MOL     H3 7191  -3.767   6.718   1.151
  190MOL     C2 7192  -3.827   6.880   1.275
  190MOL     C3 7193  -3.809   7.081   1.421
  190MOL     H4 7194  -3.764   7.022   1.501
  190MOL     H5 7195  -3.916   7.095   1.441
  190MOL     C4 7196  -3.737   7.215   1.404
  190MOL     H6 7197  -3.682   7.244   1.494
  190MOL     H7 7198  -3.811   7.292   1.379
  190MOL     C5 7199  -3.645   7.195   1.283
  190MOL     H8 7200  -3.622   7.288   1.230
  190MOL     H9 7201  -3.551   7.148   1.314
  190MOL     C6 7202  -3.724   7.097   1.196
  190MOL    H10 7203  -3.801   7.153   1.142
  190MOL     C7 7204  -3.645   7.020   1.091
  190MOL     C8 7205  -4.056   7.042   1.096
  190MOL    H11 7206  -4.104   7.015   1.190
  190MOL     C9 7207  -3.968   6.968   1.017
  190MOL    C10 7208  -3.923   6.829   1.049
  190MOL    H12 7209  -3.906   6.776   0.956
  190MOL    H13 7210  -4.002   6.775   1.102
  190MOL    C11 7211  -3.934   7.051   0.904
  190MOL    C12 7212  -3.853   7.025   0.793
  190MOL    H14 7213  -3.801   6.930   0.783
  190MOL    C13 7214  -3.842   7.126   0.696
  190MOL    H15 7215  -3.781   7.109   0.609
  190MOL    C14 7216  -3.910   7.249   0.712
  190MOL    H16 7217  -3.901   7.325   0.635
  190MOL    C15 7218  -3.990   7.272   0.825
  190MOL    H17 7219  -4.043   7.366   0.839
  190MOL    C16 7220  -3.999   7.170   0.920
  191MOL     O1 7221  -3.203   7.655   1.362
  191MOL     O2 7222  -3.590   7.815   1.030
  191MOL     N1 7223  -3.419   7.638   1.295
  191MOL     N2 7224  -3.369   7.794   1.068
  191MOL     H1 7225  -3.351   7.862   0.995
  191MOL     N3 7226  -3.414   7.315   1.036
  191MOL     H2 7227  -3.450   7.223   1.065
  191MOL     C1 7228  -3.254   7.729   1.135
  191MOL     H3 7229  -3.178   7.805   1.150
  191MOL     C2 7230  -3.287   7.672   1.274
  191MOL     C3 7231  -3.470   7.587   1.421
  191MOL     H4 7232  -3.442   7.656   1.501
  191MOL     H5 7233  -3.429   7.488   1.441
  191MOL     C4 7234  -3.622   7.583   1.404
  191MOL     H6 7235  -3.674   7.616   1.494
  191MOL     H7 7236  -3.652   7.480   1.380
  191MOL     C5 7237  -3.651   7.673   1.283
  191MOL     H8 7238  -3.744   7.647   1.231
  191MOL     H9 7239  -3.658   7.777   1.315
  191MOL     C6 7240  -3.527   7.654   1.197
  191MOL    H10 7241  -3.536   7.559   1.142
  191MOL     C7 7242  -3.500   7.761   1.091
  191MOL     C8 7243  -3.314   7.394   1.097
  191MOL    H11 7244  -3.267   7.366   1.190
  191MOL     C9 7245  -3.294   7.506   1.017
  191MOL    C10 7246  -3.196   7.615   1.049
  191MOL    H12 7247  -3.158   7.658   0.956
  191MOL    H13 7248  -3.109   7.573   1.102
  191MOL    C11 7249  -3.382   7.494   0.904
  191MOL    C12 7250  -3.400   7.577   0.794
  191MOL    H14 7251  -3.344   7.670   0.783
  191MOL    C13 7252  -3.493   7.536   0.697
  191MOL    H15 7253  -3.510   7.598   0.609
  191MOL    C14 7254  -3.565   7.416   0.712
  191MOL    H16 7255  -3.635   7.385   0.635
  191MOL    C15 7256  -3.546   7.335   0.825
  191MOL    H17 7257  -3.601   7.242   0.838
  191MOL    C16 7258  -3.453   7.378   0.920
  192MOL     O1 7259  -4.275   7.824   1.363
  192MOL     O2 7260  -4.217   7.411   1.030
  192MOL     N1 7261  -4.148   7.648   1.295
  192MOL     N2 7262  -4.308   7.612   1.068
  192MOL     H1 7263  -4.376   7.591   0.996
  192MOL     N3 7264  -3.871   7.812   1.036
  192MOL     H2 7265  -3.773   7.828   1.065
  192MOL     C1 7266  -4.309   7.744   1.135
  192MOL     H3 7267  -4.414   7.772   1.150
  192MOL     C2 7268  -4.244   7.744   1.275
  192MOL     C3 7269  -4.078   7.628   1.421
  192MOL     H4 7270  -4.152   7.618   1.501
  192MOL     H5 7271  -4.013   7.713   1.441
  192MOL     C4 7272  -3.998   7.498   1.404
  192MOL     H6 7273  -4.001   7.436   1.494
  192MOL     H7 7274  -3.895   7.524   1.380
  192MOL     C5 7275  -4.062   7.428   1.283
  192MOL     H8 7276  -3.992   7.362   1.230
  192MOL     H9 7277  -4.149   7.370   1.315
  192MOL     C6 7278  -4.107   7.546   1.197
  192MOL    H10 7279  -4.020   7.584   1.142
  192MOL     C7 7280  -4.214   7.516   1.091
  192MOL     C8 7281  -3.989   7.860   1.096
  192MOL    H11 7282  -3.988   7.915   1.190
  192MOL     C9 7283  -4.096   7.821   1.017
  192MOL    C10 7284  -4.239   7.852   1.049
  192MOL    H12 7285  -4.293   7.863   0.955
  192MOL    H13 7286  -4.247   7.947   1.102
  192MOL    C11 7287  -4.042   7.751   0.904
  192MOL    C12 7288  -4.105   7.693   0.794
  192MOL    H14 7289  -4.213   7.695   0.783
  192MOL    C13 7290  -4.023   7.633   0.697
  192MOL    H15 7291  -4.068   7.588   0.610
  192MOL    C14 7292  -3.883   7.631   0.712
  192MOL    H16 7293  -3.821   7.585   0.635
  192MOL    C15 7294  -3.822   7.688   0.826
  192MOL    H17 7295  -3.714   7.687   0.838
  192MOL    C16 7296  -3.906   7.747   0.920
  193MOL     O1 7297  -2.930   7.612   2.991
  193MOL     O2 7298  -3.262   7.356   2.659
  193MOL     N1 7299  -3.024   7.416   2.925
  193MOL     N2 7300  -3.134   7.537   2.698
  193MOL     H1 7301  -3.185   7.586   2.625
  193MOL     N3 7302  -2.741   7.258   2.665
  193MOL     H2 7303  -2.680   7.182   2.694
  193MOL     C1 7304  -3.020   7.604   2.765
  193MOL     H3 7305  -3.048   7.708   2.780
  193MOL     C2 7306  -2.987   7.547   2.904
  193MOL     C3 7307  -3.005   7.346   3.051
  193MOL     H4 7308  -3.051   7.405   3.130
  193MOL     H5 7309  -2.899   7.332   3.071
  193MOL     C4 7310  -3.078   7.212   3.033
  193MOL     H6 7311  -3.133   7.183   3.123
  193MOL     H7 7312  -3.004   7.135   3.009
  193MOL     C5 7313  -3.170   7.232   2.912
  193MOL     H8 7314  -3.193   7.138   2.860
  193MOL     H9 7315  -3.264   7.278   2.944
  193MOL     C6 7316  -3.091   7.330   2.826
  193MOL    H10 7317  -3.014   7.274   2.772
  193MOL     C7 7318  -3.170   7.407   2.721
  193MOL     C8 7319  -2.759   7.385   2.726
  193MOL    H11 7320  -2.711   7.412   2.819
  193MOL     C9 7321  -2.846   7.458   2.646
  193MOL    C10 7322  -2.892   7.597   2.679
  193MOL    H12 7323  -2.911   7.650   2.585
  193MOL    H13 7324  -2.813   7.652   2.732
  193MOL    C11 7325  -2.880   7.376   2.534
  193MOL    C12 7326  -2.961   7.402   2.423
  193MOL    H14 7327  -3.013   7.496   2.413
  193MOL    C13 7328  -2.973   7.300   2.326
  193MOL    H15 7329  -3.034   7.317   2.239
  193MOL    C14 7330  -2.905   7.178   2.342
  193MOL    H16 7331  -2.914   7.101   2.265
  193MOL    C15 7332  -2.825   7.154   2.455
  193MOL    H17 7333  -2.772   7.060   2.468
  193MOL    C16 7334  -2.815   7.256   2.549
  194MOL     O1 7335  -3.613   6.767   2.992
  194MOL     O2 7336  -3.226   6.611   2.658
  194MOL     N1 7337  -3.396   6.789   2.924
  194MOL     N2 7338  -3.446   6.633   2.698
  194MOL     H1 7339  -3.461   6.563   2.625
  194MOL     N3 7340  -3.401   7.112   2.665
  194MOL     H2 7341  -3.364   7.203   2.694
  194MOL     C1 7342  -3.560   6.698   2.765
  194MOL     H3 7343  -3.637   6.622   2.780
  194MOL     C2 7344  -3.528   6.754   2.904
  194MOL     C3 7345  -3.345   6.840   3.051
  194MOL     H4 7346  -3.373   6.771   3.131
  194MOL     H5 7347  -3.386   6.939   3.070
  194MOL     C4 7348  -3.192   6.844   3.033
  194MOL     H6 7349  -3.140   6.810   3.123
  194MOL     H7 7350  -3.162   6.946   3.009
  194MOL     C5 7351  -3.163   6.754   2.912
  194MOL     H8 7352  -3.072   6.781   2.859
  194MOL     H9 7353  -3.157   6.649   2.944
  194MOL     C6 7354  -3.288   6.774   2.826
  194MOL    H10 7355  -3.277   6.868   2.772
  194MOL     C7 7356  -3.315   6.666   2.720
  194MOL     C8 7357  -3.501   7.034   2.726
  194MOL    H11 7358  -3.548   7.062   2.819
  194MOL     C9 7359  -3.521   6.921   2.646
  194MOL    C10 7360  -3.619   6.812   2.679
  194MOL    H12 7361  -3.655   6.771   2.585
  194MOL    H13 7362  -3.705   6.854   2.732
  194MOL    C11 7363  -3.433   6.933   2.534
  194MOL    C12 7364  -3.415   6.849   2.423
  194MOL    H14 7365  -3.470   6.757   2.413
  194MOL    C13 7366  -3.321   6.890   2.326
  194MOL    H15 7367  -3.305   6.829   2.239
  194MOL    C14 7368  -3.249   7.011   2.341
  194MOL    H16 7369  -3.179   7.041   2.265
  194MOL    C15 7370  -3.269   7.092   2.455
  194MOL    H17 7371  -3.214   7.184   2.468
  194MOL    C16 7372  -3.361   7.048   2.550
  195MOL     O1 7373  -2.543   6.604   2.992
  195MOL     O2 7374  -2.599   7.016   2.659
  195MOL     N1 7375  -2.667   6.780   2.924
  195MOL     N2 7376  -2.507   6.814   2.698
  195MOL     H1 7377  -2.439   6.835   2.625
  195MOL     N3 7378  -2.944   6.613   2.665
  195MOL     H2 7379  -3.041   6.600   2.694
  195MOL     C1 7380  -2.506   6.682   2.765
  195MOL     H3 7381  -2.402   6.654   2.780
  195MOL     C2 7382  -2.572   6.683   2.904
  195MOL     C3 7383  -2.737   6.799   3.051
  195MOL     H4 7384  -2.663   6.809   3.130
  195MOL     H5 7385  -2.802   6.713   3.071
  195MOL     C4 7386  -2.816   6.928   3.033
  195MOL     H6 7387  -2.814   6.990   3.123
  195MOL     H7 7388  -2.920   6.903   3.009
  195MOL     C5 7389  -2.753   6.998   2.912
  195MOL     H8 7390  -2.822   7.065   2.860
  195MOL     H9 7391  -2.665   7.056   2.944
  195MOL     C6 7392  -2.708   6.881   2.826
  195MOL    H10 7393  -2.795   6.842   2.772
  195MOL     C7 7394  -2.602   6.911   2.721
  195MOL     C8 7395  -2.826   6.566   2.725
  195MOL    H11 7396  -2.827   6.511   2.819
  195MOL     C9 7397  -2.719   6.605   2.646
  195MOL    C10 7398  -2.575   6.575   2.678
  195MOL    H12 7399  -2.520   6.563   2.585
  195MOL    H13 7400  -2.568   6.479   2.732
  195MOL    C11 7401  -2.773   6.676   2.534
  195MOL    C12 7402  -2.710   6.733   2.423
  195MOL    H14 7403  -2.602   6.730   2.413
  195MOL    C13 7404  -2.792   6.793   2.326
  195MOL    H15 7405  -2.748   6.838   2.239
  195MOL    C14 7406  -2.933   6.795   2.341
  195MOL    H16 7407  -2.994   6.841   2.265
  195MOL    C15 7408  -2.993   6.738   2.455
  195MOL    H17 7409  -3.101   6.740   2.469
  195MOL    C16 7410  -2.909   6.679   2.550
  196MOL     O1 7411  -3.878   6.812   2.450
  196MOL     O2 7412  -3.552   7.069   2.116
  196MOL     N1 7413  -3.792   7.011   2.381
  196MOL     N2 7414  -3.681   6.890   2.155
  196MOL     H1 7415  -3.628   6.842   2.083
  196MOL     N3 7416  -4.074   7.167   2.122
  196MOL     H2 7417  -4.133   7.245   2.152
  196MOL     C1 7418  -3.795   6.823   2.222
  196MOL     H3 7419  -3.767   6.718   2.237
  196MOL     C2 7420  -3.827   6.879   2.361
  196MOL     C3 7421  -3.809   7.081   2.507
  196MOL     H4 7422  -3.764   7.022   2.587
  196MOL     H5 7423  -3.916   7.095   2.528
  196MOL     C4 7424  -3.737   7.215   2.490
  196MOL     H6 7425  -3.682   7.244   2.580
  196MOL     H7 7426  -3.811   7.292   2.466
  196MOL     C5 7427  -3.645   7.195   2.369
  196MOL     H8 7428  -3.622   7.288   2.317
  196MOL     H9 7429  -3.551   7.148   2.401
  196MOL     C6 7430  -3.724   7.097   2.283
  196MOL    H10 7431  -3.801   7.154   2.228
  196MOL     C7 7432  -3.645   7.020   2.177
  196MOL     C8 7433  -4.056   7.042   2.182
  196MOL    H11 7434  -4.104   7.015   2.276
  196MOL     C9 7435  -3.968   6.968   2.103
  196MOL    C10 7436  -3.923   6.829   2.136
  196MOL    H12 7437  -3.906   6.776   2.042
  196MOL    H13 7438  -4.002   6.775   2.189
  196MOL    C11 7439  -3.934   7.051   1.991
  196MOL    C12 7440  -3.853   7.025   1.880
  196MOL    H14 7441  -3.801   6.930   1.869
  196MOL    C13 7442  -3.842   7.126   1.783
  196MOL    H15 7443  -3.780   7.110   1.696
  196MOL    C14 7444  -3.910   7.248   1.798
  196MOL    H16 7445  -3.901   7.325   1.722
  196MOL    C15 7446  -3.990   7.272   1.911
  196MOL    H17 7447  -4.043   7.366   1.925
  196MOL    C16 7448  -3.999   7.170   2.007
  197MOL     O1 7449  -3.203   7.655   2.448
  197MOL     O2 7450  -3.590   7.814   2.116
  197MOL     N1 7451  -3.419   7.638   2.381
  197MOL     N2 7452  -3.369   7.794   2.155
  197MOL     H1 7453  -3.352   7.863   2.081
  197MOL     N3 7454  -3.414   7.315   2.122
  197MOL     H2 7455  -3.450   7.224   2.151
  197MOL     C1 7456  -3.254   7.729   2.221
  197MOL     H3 7457  -3.178   7.805   2.236
  197MOL     C2 7458  -3.287   7.672   2.360
  197MOL     C3 7459  -3.470   7.587   2.507
  197MOL     H4 7460  -3.442   7.656   2.587
  197MOL     H5 7461  -3.429   7.488   2.527
  197MOL     C4 7462  -3.622   7.583   2.490
  197MOL     H6 7463  -3.674   7.617   2.580
  197MOL     H7 7464  -3.652   7.481   2.466
  197MOL     C5 7465  -3.651   7.673   2.369
  197MOL     H8 7466  -3.744   7.647   2.317
  197MOL     H9 7467  -3.658   7.778   2.401
  197MOL     C6 7468  -3.527   7.654   2.283
  197MOL    H10 7469  -3.536   7.559   2.229
  197MOL     C7 7470  -3.500   7.761   2.177
  197MOL     C8 7471  -3.314   7.394   2.183
  197MOL    H11 7472  -3.266   7.366   2.276
  197MOL     C9 7473  -3.294   7.506   2.103
  197MOL    C10 7474  -3.196   7.615   2.135
  197MOL    H12 7475  -3.158   7.657   2.042
  197MOL    H13 7476  -3.110   7.573   2.189
  197MOL    C11 7477  -3.382   7.494   1.990
  197MOL    C12 7478  -3.400   7.577   1.880
  197MOL    H14 7479  -3.344   7.670   1.869
  197MOL    C13 7480  -3.493   7.536   1.783
  197MOL    H15 7481  -3.510   7.598   1.696
  197MOL    C14 7482  -3.565   7.416   1.798
  197MOL    H16 7483  -3.636   7.385   1.721
  197MOL    C15 7484  -3.546   7.335   1.912
  197MOL    H17 7485  -3.601   7.242   1.925
  197MOL    C16 7486  -3.453   7.378   2.006
  198MOL     O1 7487  -4.275   7.825   2.449
  198MOL     O2 7488  -4.217   7.411   2.116
  198MOL     N1 7489  -4.148   7.648   2.381
  198MOL     N2 7490  -4.308   7.612   2.155
  198MOL     H1 7491  -4.377   7.591   2.083
  198MOL     N3 7492  -3.871   7.812   2.122
  198MOL     H2 7493  -3.774   7.828   2.151
  198MOL     C1 7494  -4.309   7.744   2.222
  198MOL     H3 7495  -4.414   7.772   2.237
  198MOL     C2 7496  -4.244   7.744   2.361
  198MOL     C3 7497  -4.078   7.628   2.508
  198MOL     H4 7498  -4.152   7.618   2.587
  198MOL     H5 7499  -4.013   7.713   2.528
  198MOL     C4 7500  -3.998   7.498   2.490
  198MOL     H6 7501  -4.001   7.436   2.580
  198MOL     H7 7502  -3.895   7.524   2.466
  198MOL     C5 7503  -4.062   7.428   2.369
  198MOL     H8 7504  -3.992   7.362   2.316
  198MOL     H9 7505  -4.149   7.370   2.401
  198MOL     C6 7506  -4.107   7.546   2.283
  198MOL    H10 7507  -4.020   7.584   2.229
  198MOL     C7 7508  -4.214   7.516   2.178
  198MOL     C8 7509  -3.989   7.860   2.183
  198MOL    H11 7510  -3.988   7.915   2.276
  198MOL     C9 7511  -4.096   7.821   2.103
  198MOL    C10 7512  -4.239   7.852   2.136
  198MOL    H12 7513  -4.293   7.863   2.042
  198MOL    H13 7514  -4.246   7.947   2.189
  198MOL    C11 7515  -4.042   7.751   1.991
  198MOL    C12 7516  -4.105   7.694   1.880
  198MOL    H14 7517  -4.213   7.695   1.869
  198MOL    C13 7518  -4.023   7.633   1.783
  198MOL    H15 7519  -4.068   7.588   1.696
  198MOL    C14 7520  -3.882   7.631   1.798
  198MOL    H16 7521  -3.821   7.585   1.722
  198MOL    C15 7522  -3.822   7.688   1.912
  198MOL    H17 7523  -3.714   7.687   1.925
  198MOL    C16 7524  -3.906   7.747   2.006
  199MOL     O1 7525  -2.930   7.612   4.077
  199MOL     O2 7526  -3.262   7.356   3.745
  199MOL     N1 7527  -3.024   7.416   4.011
  199MOL     N2 7528  -3.134   7.537   3.784
  199MOL     H1 7529  -3.185   7.586   3.711
  199MOL     N3 7530  -2.741   7.258   3.752
  199MOL     H2 7531  -2.679   7.182   3.781
  199MOL     C1 7532  -3.020   7.604   3.851
  199MOL     H3 7533  -3.048   7.708   3.866
  199MOL     C2 7534  -2.987   7.547   3.990
  199MOL     C3 7535  -3.005   7.346   4.137
  199MOL     H4 7536  -3.051   7.405   4.217
  199MOL     H5 7537  -2.898   7.332   4.157
  199MOL     C4 7538  -3.078   7.212   4.119
  199MOL     H6 7539  -3.133   7.183   4.210
  199MOL     H7 7540  -3.004   7.135   4.095
  199MOL     C5 7541  -3.170   7.232   3.999
  199MOL     H8 7542  -3.193   7.138   3.947
  199MOL     H9 7543  -3.264   7.278   4.031
  199MOL     C6 7544  -3.091   7.330   3.913
  199MOL    H10 7545  -3.014   7.274   3.858
  199MOL     C7 7546  -3.170   7.407   3.807
  199MOL     C8 7547  -2.759   7.384   3.812
  199MOL    H11 7548  -2.711   7.412   3.906
  199MOL     C9 7549  -2.846   7.458   3.733
  199MOL    C10 7550  -2.892   7.597   3.765
  199MOL    H12 7551  -2.911   7.650   3.672
  199MOL    H13 7552  -2.813   7.652   3.818
  199MOL    C11 7553  -2.880   7.376   3.620
  199MOL    C12 7554  -2.961   7.402   3.509
  199MOL    H14 7555  -3.013   7.496   3.499
  199MOL    C13 7556  -2.973   7.300   3.413
  199MOL    H15 7557  -3.034   7.317   3.325
  199MOL    C14 7558  -2.905   7.178   3.428
  199MOL    H16 7559  -2.914   7.101   3.351
  199MOL    C15 7560  -2.825   7.154   3.542
  199MOL    H17 7561  -2.772   7.060   3.554
  199MOL    C16 7562  -2.815   7.256   3.636
  200MOL     O1 7563  -3.613   6.767   4.078
  200MOL     O2 7564  -3.226   6.611   3.745
  200MOL     N1 7565  -3.396   6.789   4.011
  200MOL     N2 7566  -3.446   6.633   3.784
  200MOL     H1 7567  -3.460   6.563   3.712
  200MOL     N3 7568  -3.401   7.112   3.751
  200MOL     H2 7569  -3.364   7.203   3.781
  200MOL     C1 7570  -3.560   6.698   3.851
  200MOL     H3 7571  -3.637   6.622   3.867
  200MOL     C2 7572  -3.528   6.754   3.990
  200MOL     C3 7573  -3.345   6.840   4.137
  200MOL     H4 7574  -3.373   6.771   4.217
  200MOL     H5 7575  -3.386   6.939   4.157
  200MOL     C4 7576  -3.192   6.844   4.120
  200MOL     H6 7577  -3.140   6.811   4.210
  200MOL     H7 7578  -3.163   6.947   4.095
  200MOL     C5 7579  -3.163   6.754   3.999
  200MOL     H8 7580  -3.071   6.781   3.946
  200MOL     H9 7581  -3.157   6.649   4.031
  200MOL     C6 7582  -3.288   6.774   3.913
  200MOL    H10 7583  -3.277   6.868   3.859
  200MOL     C7 7584  -3.315   6.667   3.807
  200MOL     C8 7585  -3.501   7.034   3.812
  200MOL    H11 7586  -3.548   7.062   3.906
  200MOL     C9 7587  -3.521   6.921   3.733
  200MOL    C10 7588  -3.619   6.812   3.765
  200MOL    H12 7589  -3.655   6.771   3.671
  200MOL    H13 7590  -3.706   6.854   3.818
  200MOL    C11 7591  -3.432   6.932   3.621
  200MOL    C12 7592  -3.415   6.849   3.510
  200MOL    H14 7593  -3.470   6.757   3.499
  200MOL    C13 7594  -3.322   6.890   3.413
  200MOL    H15 7595  -3.305   6.829   3.325
  200MOL    C14 7596  -3.250   7.011   3.428
  200MOL    H16 7597  -3.179   7.041   3.351
  200MOL    C15 7598  -3.269   7.092   3.541
  200MOL    H17 7599  -3.214   7.184   3.554
  200MOL    C16 7600  -3.361   7.048   3.636
  201MOL     O1 7601  -2.543   6.604   4.078
  201MOL     O2 7602  -2.599   7.016   3.745
  201MOL     N1 7603  -2.667   6.780   4.011
  201MOL     N2 7604  -2.507   6.815   3.784
  201MOL     H1 7605  -2.440   6.835   3.711
  201MOL     N3 7606  -2.944   6.613   3.752
  201MOL     H2 7607  -3.041   6.600   3.781
  201MOL     C1 7608  -2.506   6.682   3.851
  201MOL     H3 7609  -2.402   6.654   3.867
  201MOL     C2 7610  -2.572   6.683   3.990
  201MOL     C3 7611  -2.737   6.799   4.137
  201MOL     H4 7612  -2.663   6.809   4.217
  201MOL     H5 7613  -2.802   6.713   4.157
  201MOL     C4 7614  -2.817   6.928   4.119
  201MOL     H6 7615  -2.814   6.990   4.210
  201MOL     H7 7616  -2.920   6.903   4.095
  201MOL     C5 7617  -2.753   6.998   3.999
  201MOL     H8 7618  -2.822   7.065   3.947
  201MOL     H9 7619  -2.665   7.056   4.031
  201MOL     C6 7620  -2.708   6.881   3.912
  201MOL    H10 7621  -2.795   6.842   3.858
  201MOL     C7 7622  -2.601   6.911   3.807
  201MOL     C8 7623  -2.826   6.566   3.812
  201MOL    H11 7624  -2.827   6.511   3.906
  201MOL     C9 7625  -2.719   6.605   3.733
  201MOL    C10 7626  -2.575   6.575   3.765
  201MOL    H12 7627  -2.520   6.563   3.672
  201MOL    H13 7628  -2.568   6.479   3.818
  201MOL    C11 7629  -2.773   6.676   3.620
  201MOL    C12 7630  -2.710   6.733   3.509
  201MOL    H14 7631  -2.602   6.730   3.499
  201MOL    C13 7632  -2.792   6.793   3.413
  201MOL    H15 7633  -2.748   6.838   3.325
  201MOL    C14 7634  -2.933   6.795   3.428
  201MOL    H16 7635  -2.994   6.841   3.351
  201MOL    C15 7636  -2.993   6.738   3.541
  201MOL    H17 7637  -3.101   6.740   3.555
  201MOL    C16 7638  -2.909   6.679   3.636
  202MOL     O1 7639  -3.878   6.812   3.536
  202MOL     O2 7640  -3.552   7.069   3.202
  202MOL     N1 7641  -3.792   7.011   3.467
  202MOL     N2 7642  -3.681   6.890   3.241
  202MOL     H1 7643  -3.628   6.842   3.169
  202MOL     N3 7644  -4.074   7.168   3.208
  202MOL     H2 7645  -4.133   7.246   3.238
  202MOL     C1 7646  -3.795   6.823   3.308
  202MOL     H3 7647  -3.767   6.719   3.323
  202MOL     C2 7648  -3.827   6.880   3.447
  202MOL     C3 7649  -3.809   7.081   3.594
  202MOL     H4 7650  -3.764   7.022   3.673
  202MOL     H5 7651  -3.916   7.095   3.614
  202MOL     C4 7652  -3.737   7.215   3.576
  202MOL     H6 7653  -3.682   7.244   3.666
  202MOL     H7 7654  -3.811   7.292   3.552
  202MOL     C5 7655  -3.645   7.195   3.456
  202MOL     H8 7656  -3.622   7.288   3.403
  202MOL     H9 7657  -3.551   7.148   3.487
  202MOL     C6 7658  -3.724   7.097   3.369
  202MOL    H10 7659  -3.801   7.153   3.315
  202MOL     C7 7660  -3.645   7.020   3.263
  202MOL     C8 7661  -4.056   7.042   3.269
  202MOL    H11 7662  -4.103   7.015   3.363
  202MOL     C9 7663  -3.969   6.969   3.190
  202MOL    C10 7664  -3.923   6.829   3.222
  202MOL    H12 7665  -3.906   6.776   3.128
  202MOL    H13 7666  -4.002   6.775   3.275
  202MOL    C11 7667  -3.935   7.051   3.077
  202MOL    C12 7668  -3.853   7.025   2.966
  202MOL    H14 7669  -3.802   6.930   2.956
  202MOL    C13 7670  -3.842   7.126   2.869
  202MOL    H15 7671  -3.781   7.110   2.782
  202MOL    C14 7672  -3.910   7.249   2.884
  202MOL    H16 7673  -3.901   7.325   2.808
  202MOL    C15 7674  -3.990   7.272   2.998
  202MOL    H17 7675  -4.043   7.367   3.012
  202MOL    C16 7676  -3.999   7.170   3.093
  203MOL     O1 7677  -3.203   7.655   3.534
  203MOL     O2 7678  -3.590   7.814   3.202
  203MOL     N1 7679  -3.419   7.639   3.468
  203MOL     N2 7680  -3.369   7.794   3.241
  203MOL     H1 7681  -3.352   7.862   3.168
  203MOL     N3 7682  -3.414   7.315   3.209
  203MOL     H2 7683  -3.450   7.224   3.238
  203MOL     C1 7684  -3.254   7.729   3.308
  203MOL     H3 7685  -3.178   7.805   3.323
  203MOL     C2 7686  -3.287   7.672   3.447
  203MOL     C3 7687  -3.470   7.588   3.594
  203MOL     H4 7688  -3.442   7.656   3.673
  203MOL     H5 7689  -3.428   7.488   3.613
  203MOL     C4 7690  -3.622   7.583   3.576
  203MOL     H6 7691  -3.674   7.616   3.667
  203MOL     H7 7692  -3.652   7.480   3.553
  203MOL     C5 7693  -3.651   7.673   3.456
  203MOL     H8 7694  -3.744   7.646   3.404
  203MOL     H9 7695  -3.658   7.778   3.487
  203MOL     C6 7696  -3.527   7.654   3.369
  203MOL    H10 7697  -3.536   7.559   3.315
  203MOL     C7 7698  -3.500   7.761   3.264
  203MOL     C8 7699  -3.314   7.394   3.269
  203MOL    H11 7700  -3.267   7.366   3.363
  203MOL     C9 7701  -3.294   7.506   3.189
  203MOL    C10 7702  -3.196   7.615   3.222
  203MOL    H12 7703  -3.158   7.658   3.128
  203MOL    H13 7704  -3.109   7.573   3.275
  203MOL    C11 7705  -3.382   7.494   3.077
  203MOL    C12 7706  -3.400   7.577   2.966
  203MOL    H14 7707  -3.344   7.670   2.956
  203MOL    C13 7708  -3.493   7.536   2.869
  203MOL    H15 7709  -3.510   7.598   2.782
  203MOL    C14 7710  -3.565   7.416   2.884
  203MOL    H16 7711  -3.636   7.385   2.808
  203MOL    C15 7712  -3.546   7.335   2.998
  203MOL    H17 7713  -3.601   7.242   3.011
  203MOL    C16 7714  -3.453   7.378   3.093
  204MOL     O1 7715  -4.275   7.824   3.536
  204MOL     O2 7716  -4.217   7.411   3.202
  204MOL     N1 7717  -4.148   7.647   3.468
  204MOL     N2 7718  -4.308   7.612   3.241
  204MOL     H1 7719  -4.377   7.591   3.169
  204MOL     N3 7720  -3.871   7.812   3.209
  204MOL     H2 7721  -3.773   7.828   3.237
  204MOL     C1 7722  -4.309   7.744   3.308
  204MOL     H3 7723  -4.414   7.772   3.323
  204MOL     C2 7724  -4.244   7.744   3.448
  204MOL     C3 7725  -4.078   7.628   3.594
  204MOL     H4 7726  -4.152   7.618   3.674
  204MOL     H5 7727  -4.013   7.713   3.614
  204MOL     C4 7728  -3.998   7.498   3.576
  204MOL     H6 7729  -4.001   7.436   3.666
  204MOL     H7 7730  -3.895   7.524   3.552
  204MOL     C5 7731  -4.062   7.428   3.456
  204MOL     H8 7732  -3.993   7.362   3.403
  204MOL     H9 7733  -4.149   7.370   3.487
  204MOL     C6 7734  -4.107   7.546   3.370
  204MOL    H10 7735  -4.020   7.584   3.315
  204MOL     C7 7736  -4.214   7.516   3.264
  204MOL     C8 7737  -3.989   7.860   3.269
  204MOL    H11 7738  -3.988   7.915   3.363
  204MOL     C9 7739  -4.096   7.821   3.190
  204MOL    C10 7740  -4.239   7.852   3.222
  204MOL    H12 7741  -4.293   7.863   3.128
  204MOL    H13 7742  -4.247   7.947   3.275
  204MOL    C11 7743  -4.042   7.751   3.077
  204MOL    C12 7744  -4.105   7.694   2.966
  204MOL    H14 7745  -4.213   7.695   2.956
  204MOL    C13 7746  -4.023   7.633   2.869
  204MOL    H15 7747  -4.068   7.588   2.782
  204MOL    C14 7748  -3.883   7.631   2.885
  204MOL    H16 7749  -3.821   7.585   2.808
  204MOL    C15 7750  -3.822   7.688   2.998
  204MOL    H17 7751  -3.714   7.687   3.011
  204MOL    C16 7752  -3.906   7.747   3.093
  205MOL     O1 7753  -2.930   7.612   5.164
  205MOL     O2 7754  -3.262   7.356   4.832
  205MOL     N1 7755  -3.024   7.416   5.097
  205MOL     N2 7756  -3.134   7.537   4.871
  205MOL     H1 7757  -3.185   7.586   4.798
  205MOL     N3 7758  -2.741   7.259   4.838
  205MOL     H2 7759  -2.680   7.182   4.867
  205MOL     C1 7760  -3.020   7.604   4.938
  205MOL     H3 7761  -3.048   7.708   4.952
  205MOL     C2 7762  -2.987   7.547   5.077
  205MOL     C3 7763  -3.005   7.346   5.224
  205MOL     H4 7764  -3.051   7.405   5.303
  205MOL     H5 7765  -2.898   7.332   5.243
  205MOL     C4 7766  -3.078   7.212   5.206
  205MOL     H6 7767  -3.132   7.183   5.296
  205MOL     H7 7768  -3.004   7.135   5.182
  205MOL     C5 7769  -3.170   7.232   5.085
  205MOL     H8 7770  -3.193   7.138   5.033
  205MOL     H9 7771  -3.264   7.278   5.117
  205MOL     C6 7772  -3.091   7.330   4.999
  205MOL    H10 7773  -3.014   7.274   4.945
  205MOL     C7 7774  -3.170   7.407   4.894
  205MOL     C8 7775  -2.759   7.385   4.899
  205MOL    H11 7776  -2.711   7.412   4.992
  205MOL     C9 7777  -2.846   7.458   4.819
  205MOL    C10 7778  -2.892   7.597   4.852
  205MOL    H12 7779  -2.910   7.651   4.758
  205MOL    H13 7780  -2.813   7.651   4.905
  205MOL    C11 7781  -2.880   7.376   4.706
  205MOL    C12 7782  -2.961   7.402   4.596
  205MOL    H14 7783  -3.013   7.496   4.585
  205MOL    C13 7784  -2.973   7.300   4.499
  205MOL    H15 7785  -3.034   7.317   4.412
  205MOL    C14 7786  -2.905   7.178   4.514
  205MOL    H16 7787  -2.914   7.101   4.438
  205MOL    C15 7788  -2.825   7.154   4.628
  205MOL    H17 7789  -2.772   7.060   4.641
  205MOL    C16 7790  -2.815   7.256   4.722
  206MOL     O1 7791  -3.613   6.767   5.165
  206MOL     O2 7792  -3.226   6.611   4.831
  206MOL     N1 7793  -3.396   6.789   5.097
  206MOL     N2 7794  -3.446   6.633   4.871
  206MOL     H1 7795  -3.460   6.563   4.798
  206MOL     N3 7796  -3.401   7.112   4.838
  206MOL     H2 7797  -3.364   7.203   4.867
  206MOL     C1 7798  -3.560   6.698   4.938
  206MOL     H3 7799  -3.637   6.621   4.953
  206MOL     C2 7800  -3.528   6.754   5.077
  206MOL     C3 7801  -3.345   6.840   5.223
  206MOL     H4 7802  -3.373   6.771   5.303
  206MOL     H5 7803  -3.386   6.939   5.243
  206MOL     C4 7804  -3.192   6.844   5.206
  206MOL     H6 7805  -3.140   6.810   5.296
  206MOL     H7 7806  -3.162   6.946   5.182
  206MOL     C5 7807  -3.163   6.754   5.085
  206MOL     H8 7808  -3.072   6.781   5.032
  206MOL     H9 7809  -3.157   6.649   5.117
  206MOL     C6 7810  -3.288   6.774   4.999
  206MOL    H10 7811  -3.277   6.868   4.945
  206MOL     C7 7812  -3.315   6.666   4.893
  206MOL     C8 7813  -3.501   7.034   4.898
  206MOL    H11 7814  -3.548   7.062   4.992
  206MOL     C9 7815  -3.521   6.921   4.819
  206MOL    C10 7816  -3.619   6.812   4.852
  206MOL    H12 7817  -3.655   6.771   4.758
  206MOL    H13 7818  -3.705   6.854   4.905
  206MOL    C11 7819  -3.433   6.932   4.707
  206MOL    C12 7820  -3.415   6.849   4.596
  206MOL    H14 7821  -3.470   6.757   4.585
  206MOL    C13 7822  -3.321   6.890   4.499
  206MOL    H15 7823  -3.305   6.829   4.412
  206MOL    C14 7824  -3.249   7.011   4.514
  206MOL    H16 7825  -3.179   7.041   4.437
  206MOL    C15 7826  -3.269   7.092   4.628
  206MOL    H17 7827  -3.214   7.184   4.641
  206MOL    C16 7828  -3.361   7.048   4.723
  207MOL     O1 7829  -2.543   6.603   5.164
  207MOL     O2 7830  -2.599   7.016   4.832
  207MOL     N1 7831  -2.667   6.780   5.097
  207MOL     N2 7832  -2.507   6.814   4.871
  207MOL     H1 7833  -2.440   6.835   4.798
  207MOL     N3 7834  -2.944   6.613   4.838
  207MOL     H2 7835  -3.041   6.600   4.867
  207MOL     C1 7836  -2.506   6.682   4.937
  207MOL     H3 7837  -2.402   6.654   4.953
  207MOL     C2 7838  -2.572   6.683   5.076
  207MOL     C3 7839  -2.737   6.799   5.223
  207MOL     H4 7840  -2.663   6.809   5.303
  207MOL     H5 7841  -2.802   6.713   5.244
  207MOL     C4 7842  -2.817   6.928   5.206
  207MOL     H6 7843  -2.814   6.990   5.296
  207MOL     H7 7844  -2.920   6.903   5.182
  207MOL     C5 7845  -2.753   6.998   5.085
  207MOL     H8 7846  -2.822   7.065   5.033
  207MOL     H9 7847  -2.665   7.056   5.117
  207MOL     C6 7848  -2.708   6.881   4.999
  207MOL    H10 7849  -2.795   6.842   4.945
  207MOL     C7 7850  -2.602   6.911   4.893
  207MOL     C8 7851  -2.826   6.566   4.898
  207MOL    H11 7852  -2.827   6.511   4.992
  207MOL     C9 7853  -2.719   6.605   4.819
  207MOL    C10 7854  -2.575   6.575   4.851
  207MOL    H12 7855  -2.520   6.563   4.758
  207MOL    H13 7856  -2.568   6.479   4.905
  207MOL    C11 7857  -2.773   6.676   4.707
  207MOL    C12 7858  -2.710   6.733   4.596
  207MOL    H14 7859  -2.602   6.730   4.585
  207MOL    C13 7860  -2.792   6.793   4.499
  207MOL    H15 7861  -2.747   6.838   4.412
  207MOL    C14 7862  -2.933   6.795   4.514
  207MOL    H16 7863  -2.994   6.841   4.437
  207MOL    C15 7864  -2.993   6.738   4.628
  207MOL    H17 7865  -3.101   6.740   4.642
  207MOL    C16 7866  -2.909   6.679   4.722
  208MOL     O1 7867  -3.878   6.812   4.623
  208MOL     O2 7868  -3.552   7.069   4.288
  208MOL     N1 7869  -3.792   7.011   4.554
  208MOL     N2 7870  -3.681   6.890   4.328
  208MOL     H1 7871  -3.628   6.841   4.256
  208MOL     N3 7872  -4.074   7.168   4.294
  208MOL     H2 7873  -4.133   7.245   4.324
  208MOL     C1 7874  -3.795   6.823   4.395
  208MOL     H3 7875  -3.767   6.718   4.410
  208MOL     C2 7876  -3.827   6.879   4.534
  208MOL     C3 7877  -3.809   7.081   4.680
  208MOL     H4 7878  -3.764   7.022   4.760
  208MOL     H5 7879  -3.916   7.095   4.700
  208MOL     C4 7880  -3.737   7.215   4.663
  208MOL     H6 7881  -3.682   7.244   4.753
  208MOL     H7 7882  -3.811   7.292   4.638
  208MOL     C5 7883  -3.645   7.195   4.542
  208MOL     H8 7884  -3.622   7.288   4.490
  208MOL     H9 7885  -3.551   7.148   4.574
  208MOL     C6 7886  -3.724   7.097   4.456
  208MOL    H10 7887  -3.801   7.154   4.401
  208MOL     C7 7888  -3.645   7.020   4.350
  208MOL     C8 7889  -4.056   7.042   4.355
  208MOL    H11 7890  -4.104   7.015   4.449
  208MOL     C9 7891  -3.969   6.968   4.276
  208MOL    C10 7892  -3.923   6.829   4.309
  208MOL    H12 7893  -3.907   6.776   4.215
  208MOL    H13 7894  -4.003   6.775   4.362
  208MOL    C11 7895  -3.934   7.051   4.164
  208MOL    C12 7896  -3.853   7.025   4.052
  208MOL    H14 7897  -3.801   6.930   4.042
  208MOL    C13 7898  -3.842   7.126   3.955
  208MOL    H15 7899  -3.781   7.109   3.868
  208MOL    C14 7900  -3.910   7.248   3.971
  208MOL    H16 7901  -3.901   7.325   3.894
  208MOL    C15 7902  -3.990   7.272   4.084
  208MOL    H17 7903  -4.043   7.366   4.098
  208MOL    C16 7904  -3.999   7.170   4.179
  209MOL     O1 7905  -3.203   7.655   4.621
  209MOL     O2 7906  -3.590   7.815   4.289
  209MOL     N1 7907  -3.419   7.638   4.554
  209MOL     N2 7908  -3.369   7.794   4.328
  209MOL     H1 7909  -3.351   7.863   4.254
  209MOL     N3 7910  -3.414   7.315   4.295
  209MOL     H2 7911  -3.450   7.223   4.324
  209MOL     C1 7912  -3.254   7.729   4.394
  209MOL     H3 7913  -3.178   7.805   4.409
  209MOL     C2 7914  -3.287   7.672   4.533
  209MOL     C3 7915  -3.470   7.587   4.680
  209MOL     H4 7916  -3.442   7.656   4.760
  209MOL     H5 7917  -3.428   7.488   4.700
  209MOL     C4 7918  -3.622   7.583   4.663
  209MOL     H6 7919  -3.674   7.616   4.753
  209MOL     H7 7920  -3.652   7.480   4.639
  209MOL     C5 7921  -3.651   7.673   4.542
  209MOL     H8 7922  -3.744   7.647   4.490
  209MOL     H9 7923  -3.658   7.778   4.574
  209MOL     C6 7924  -3.527   7.654   4.456
  209MOL    H10 7925  -3.536   7.559   4.402
  209MOL     C7 7926  -3.500   7.761   4.350
  209MOL     C8 7927  -3.314   7.393   4.356
  209MOL    H11 7928  -3.267   7.366   4.449
  209MOL     C9 7929  -3.294   7.506   4.276
  209MOL    C10 7930  -3.196   7.615   4.308
  209MOL    H12 7931  -3.158   7.658   4.215
  209MOL    H13 7932  -3.110   7.573   4.361
  209MOL    C11 7933  -3.382   7.494   4.163
  209MOL    C12 7934  -3.400   7.577   4.053
  209MOL    H14 7935  -3.344   7.670   4.042
  209MOL    C13 7936  -3.493   7.536   3.956
  209MOL    H15 7937  -3.510   7.598   3.868
  209MOL    C14 7938  -3.565   7.416   3.971
  209MOL    H16 7939  -3.635   7.385   3.894
  209MOL    C15 7940  -3.546   7.335   4.084
  209MOL    H17 7941  -3.601   7.242   4.097
  209MOL    C16 7942  -3.453   7.378   4.179
  210MOL     O1 7943  -4.275   7.824   4.622
  210MOL     O2 7944  -4.217   7.411   4.289
  210MOL     N1 7945  -4.148   7.648   4.554
  210MOL     N2 7946  -4.308   7.612   4.328
  210MOL     H1 7947  -4.377   7.591   4.256
  210MOL     N3 7948  -3.871   7.812   4.295
  210MOL     H2 7949  -3.773   7.828   4.323
  210MOL     C1 7950  -4.309   7.744   4.395
  210MOL     H3 7951  -4.414   7.772   4.410
  210MOL     C2 7952  -4.244   7.744   4.534
  210MOL     C3 7953  -4.078   7.628   4.680
  210MOL     H4 7954  -4.152   7.618   4.760
  210MOL     H5 7955  -4.013   7.713   4.700
  210MOL     C4 7956  -3.998   7.498   4.663
  210MOL     H6 7957  -4.001   7.436   4.753
  210MOL     H7 7958  -3.895   7.524   4.639
  210MOL     C5 7959  -4.062   7.428   4.542
  210MOL     H8 7960  -3.992   7.362   4.489
  210MOL     H9 7961  -4.149   7.370   4.574
  210MOL     C6 7962  -4.107   7.546   4.456
  210MOL    H10 7963  -4.020   7.584   4.401
  210MOL     C7 7964  -4.214   7.516   4.350
  210MOL     C8 7965  -3.988   7.860   4.356
  210MOL    H11 7966  -3.988   7.915   4.449
  210MOL     C9 7967  -4.096   7.821   4.276
  210MOL    C10 7968  -4.239   7.852   4.309
  210MOL    H12 7969  -4.293   7.863   4.215
  210MOL    H13 7970  -4.246   7.947   4.362
  210MOL    C11 7971  -4.042   7.751   4.164
  210MOL    C12 7972  -4.105   7.693   4.053
  210MOL    H14 7973  -4.213   7.695   4.042
  210MOL    C13 7974  -4.023   7.633   3.956
  210MOL    H15 7975  -4.068   7.588   3.869
  210MOL    C14 7976  -3.883   7.631   3.971
  210MOL    H16 7977  -3.821   7.585   3.894
  210MOL    C15 7978  -3.822   7.688   4.085
  210MOL    H17 7979  -3.714   7.687   4.097
  210MOL    C16 7980  -3.906   7.747   4.179
  211MOL     O1 7981  -2.930   7.612   6.250
  211MOL     O2 7982  -3.262   7.356   5.918
  211MOL     N1 7983  -3.024   7.416   6.184
  211MOL     N2 7984  -3.134   7.537   5.957
  211MOL     H1 7985  -3.185   7.586   5.884
  211MOL     N3 7986  -2.741   7.258   5.925
  211MOL     H2 7987  -2.679   7.182   5.954
  211MOL     C1 7988  -3.020   7.604   6.024
  211MOL     H3 7989  -3.048   7.708   6.039
  211MOL     C2 7990  -2.987   7.547   6.163
  211MOL     C3 7991  -3.005   7.346   6.310
  211MOL     H4 7992  -3.051   7.405   6.390
  211MOL     H5 7993  -2.898   7.332   6.330
  211MOL     C4 7994  -3.078   7.212   6.292
  211MOL     H6 7995  -3.133   7.183   6.383
  211MOL     H7 7996  -3.004   7.135   6.269
  211MOL     C5 7997  -3.170   7.232   6.172
  211MOL     H8 7998  -3.193   7.138   6.120
  211MOL     H9 7999  -3.264   7.278   6.203
  211MOL     C6 8000  -3.091   7.330   6.086
  211MOL    H10 8001  -3.014   7.274   6.032
  211MOL     C7 8002  -3.170   7.407   5.980
  211MOL     C8 8003  -2.759   7.384   5.985
  211MOL    H11 8004  -2.711   7.411   6.079
  211MOL     C9 8005  -2.846   7.458   5.906
  211MOL    C10 8006  -2.892   7.597   5.938
  211MOL    H12 8007  -2.910   7.650   5.845
  211MOL    H13 8008  -2.813   7.651   5.991
  211MOL    C11 8009  -2.880   7.376   5.793
  211MOL    C12 8010  -2.961   7.402   5.682
  211MOL    H14 8011  -3.013   7.496   5.672
  211MOL    C13 8012  -2.973   7.300   5.586
  211MOL    H15 8013  -3.034   7.317   5.498
  211MOL    C14 8014  -2.905   7.178   5.601
  211MOL    H16 8015  -2.914   7.101   5.524
  211MOL    C15 8016  -2.825   7.154   5.714
  211MOL    H17 8017  -2.772   7.060   5.727
  211MOL    C16 8018  -2.815   7.256   5.809
  212MOL     O1 8019  -3.613   6.767   6.251
  212MOL     O2 8020  -3.226   6.611   5.917
  212MOL     N1 8021  -3.396   6.789   6.184
  212MOL     N2 8022  -3.446   6.633   5.957
  212MOL     H1 8023  -3.461   6.563   5.885
  212MOL     N3 8024  -3.401   7.112   5.924
  212MOL     H2 8025  -3.364   7.203   5.953
  212MOL     C1 8026  -3.560   6.698   6.024
  212MOL     H3 8027  -3.637   6.622   6.039
  212MOL     C2 8028  -3.528   6.754   6.163
  212MOL     C3 8029  -3.345   6.839   6.310
  212MOL     H4 8030  -3.373   6.771   6.390
  212MOL     H5 8031  -3.386   6.939   6.329
  212MOL     C4 8032  -3.192   6.844   6.292
  212MOL     H6 8033  -3.140   6.811   6.382
  212MOL     H7 8034  -3.163   6.946   6.268
  212MOL     C5 8035  -3.163   6.754   6.172
  212MOL     H8 8036  -3.071   6.781   6.119
  212MOL     H9 8037  -3.157   6.649   6.203
  212MOL     C6 8038  -3.288   6.774   6.085
  212MOL    H10 8039  -3.277   6.868   6.031
  212MOL     C7 8040  -3.315   6.667   5.979
  212MOL     C8 8041  -3.501   7.034   5.985
  212MOL    H11 8042  -3.548   7.062   6.079
  212MOL     C9 8043  -3.521   6.921   5.906
  212MOL    C10 8044  -3.619   6.812   5.938
  212MOL    H12 8045  -3.655   6.771   5.844
  212MOL    H13 8046  -3.706   6.854   5.991
  212MOL    C11 8047  -3.433   6.933   5.793
  212MOL    C12 8048  -3.415   6.849   5.682
  212MOL    H14 8049  -3.471   6.757   5.672
  212MOL    C13 8050  -3.322   6.890   5.585
  212MOL    H15 8051  -3.305   6.829   5.498
  212MOL    C14 8052  -3.250   7.011   5.601
  212MOL    H16 8053  -3.179   7.041   5.524
  212MOL    C15 8054  -3.269   7.092   5.714
  212MOL    H17 8055  -3.214   7.184   5.727
  212MOL    C16 8056  -3.362   7.048   5.809
  213MOL     O1 8057  -2.543   6.604   6.251
  213MOL     O2 8058  -2.599   7.016   5.918
  213MOL     N1 8059  -2.667   6.780   6.184
  213MOL     N2 8060  -2.507   6.815   5.957
  213MOL     H1 8061  -2.440   6.835   5.884
  213MOL     N3 8062  -2.944   6.614   5.924
  213MOL     H2 8063  -3.041   6.600   5.954
  213MOL     C1 8064  -2.506   6.682   6.024
  213MOL     H3 8065  -2.402   6.654   6.039
  213MOL     C2 8066  -2.572   6.683   6.163
  213MOL     C3 8067  -2.737   6.799   6.310
  213MOL     H4 8068  -2.663   6.809   6.390
  213MOL     H5 8069  -2.802   6.713   6.330
  213MOL     C4 8070  -2.816   6.929   6.292
  213MOL     H6 8071  -2.814   6.990   6.383
  213MOL     H7 8072  -2.920   6.903   6.268
  213MOL     C5 8073  -2.753   6.999   6.172
  213MOL     H8 8074  -2.822   7.065   6.120
  213MOL     H9 8075  -2.665   7.056   6.203
  213MOL     C6 8076  -2.708   6.881   6.085
  213MOL    H10 8077  -2.795   6.842   6.031
  213MOL     C7 8078  -2.602   6.911   5.980
  213MOL     C8 8079  -2.826   6.566   5.985
  213MOL    H11 8080  -2.827   6.511   6.078
  213MOL     C9 8081  -2.719   6.605   5.905
  213MOL    C10 8082  -2.575   6.575   5.938
  213MOL    H12 8083  -2.520   6.563   5.844
  213MOL    H13 8084  -2.568   6.479   5.991
  213MOL    C11 8085  -2.773   6.676   5.793
  213MOL    C12 8086  -2.710   6.733   5.682
  213MOL    H14 8087  -2.602   6.730   5.672
  213MOL    C13 8088  -2.792   6.794   5.585
  213MOL    H15 8089  -2.747   6.838   5.498
  213MOL    C14 8090  -2.932   6.796   5.600
  213MOL    H16 8091  -2.994   6.841   5.524
  213MOL    C15 8092  -2.993   6.739   5.714
  213MOL    H17 8093  -3.101   6.740   5.728
  213MOL    C16 8094  -2.909   6.680   5.809
  214MOL     O1 8095  -3.878   6.812   5.709
  214MOL     O2 8096  -3.552   7.069   5.375
  214MOL     N1 8097  -3.792   7.011   5.640
  214MOL     N2 8098  -3.681   6.890   5.414
  214MOL     H1 8099  -3.628   6.842   5.342
  214MOL     N3 8100  -4.074   7.167   5.381
  214MOL     H2 8101  -4.133   7.245   5.411
  214MOL     C1 8102  -3.795   6.823   5.481
  214MOL     H3 8103  -3.767   6.718   5.496
  214MOL     C2 8104  -3.827   6.880   5.620
  214MOL     C3 8105  -3.809   7.081   5.767
  214MOL     H4 8106  -3.764   7.022   5.847
  214MOL     H5 8107  -3.916   7.095   5.787
  214MOL     C4 8108  -3.737   7.215   5.749
  214MOL     H6 8109  -3.682   7.244   5.839
  214MOL     H7 8110  -3.811   7.292   5.725
  214MOL     C5 8111  -3.645   7.195   5.629
  214MOL     H8 8112  -3.622   7.288   5.576
  214MOL     H9 8113  -3.551   7.148   5.660
  214MOL     C6 8114  -3.724   7.097   5.542
  214MOL    H10 8115  -3.801   7.153   5.488
  214MOL     C7 8116  -3.645   7.020   5.436
  214MOL     C8 8117  -4.056   7.042   5.442
  214MOL    H11 8118  -4.104   7.015   5.535
  214MOL     C9 8119  -3.968   6.968   5.362
  214MOL    C10 8120  -3.923   6.829   5.395
  214MOL    H12 8121  -3.906   6.776   5.301
  214MOL    H13 8122  -4.002   6.775   5.448
  214MOL    C11 8123  -3.934   7.051   5.250
  214MOL    C12 8124  -3.854   7.025   5.139
  214MOL    H14 8125  -3.802   6.930   5.129
  214MOL    C13 8126  -3.842   7.126   5.042
  214MOL    H15 8127  -3.781   7.110   4.955
  214MOL    C14 8128  -3.910   7.248   5.057
  214MOL    H16 8129  -3.901   7.325   4.981
  214MOL    C15 8130  -3.990   7.272   5.171
  214MOL    H17 8131  -4.043   7.366   5.184
  214MOL    C16 8132  -3.999   7.170   5.266
  215MOL     O1 8133  -3.204   7.655   5.707
  215MOL     O2 8134  -3.590   7.814   5.375
  215MOL     N1 8135  -3.419   7.639   5.641
  215MOL     N2 8136  -3.369   7.794   5.414
  215MOL     H1 8137  -3.351   7.862   5.341
  215MOL     N3 8138  -3.414   7.315   5.382
  215MOL     H2 8139  -3.450   7.223   5.410
  215MOL     C1 8140  -3.254   7.729   5.481
  215MOL     H3 8141  -3.178   7.805   5.496
  215MOL     C2 8142  -3.287   7.672   5.620
  215MOL     C3 8143  -3.470   7.587   5.767
  215MOL     H4 8144  -3.442   7.656   5.847
  215MOL     H5 8145  -3.429   7.488   5.786
  215MOL     C4 8146  -3.622   7.583   5.749
  215MOL     H6 8147  -3.674   7.617   5.839
  215MOL     H7 8148  -3.652   7.481   5.726
  215MOL     C5 8149  -3.651   7.673   5.629
  215MOL     H8 8150  -3.744   7.647   5.576
  215MOL     H9 8151  -3.658   7.778   5.660
  215MOL     C6 8152  -3.527   7.654   5.542
  215MOL    H10 8153  -3.536   7.559   5.488
  215MOL     C7 8154  -3.500   7.761   5.436
  215MOL     C8 8155  -3.314   7.394   5.442
  215MOL    H11 8156  -3.266   7.366   5.535
  215MOL     C9 8157  -3.294   7.506   5.362
  215MOL    C10 8158  -3.196   7.615   5.395
  215MOL    H12 8159  -3.158   7.658   5.301
  215MOL    H13 8160  -3.109   7.573   5.448
  215MOL    C11 8161  -3.382   7.494   5.250
  215MOL    C12 8162  -3.400   7.577   5.139
  215MOL    H14 8163  -3.344   7.670   5.129
  215MOL    C13 8164  -3.493   7.536   5.042
  215MOL    H15 8165  -3.510   7.598   4.955
  215MOL    C14 8166  -3.565   7.416   5.057
  215MOL    H16 8167  -3.636   7.385   4.981
  215MOL    C15 8168  -3.546   7.335   5.171
  215MOL    H17 8169  -3.601   7.242   5.184
  215MOL    C16 8170  -3.453   7.378   5.266
  216MOL     O1 8171  -4.275   7.824   5.709
  216MOL     O2 8172  -4.217   7.411   5.375
  216MOL     N1 8173  -4.148   7.648   5.641
  216MOL     N2 8174  -4.308   7.612   5.414
  216MOL     H1 8175  -4.377   7.591   5.342
  216MOL     N3 8176  -3.871   7.813   5.381
  216MOL     H2 8177  -3.774   7.828   5.410
  216MOL     C1 8178  -4.309   7.744   5.481
  216MOL     H3 8179  -4.414   7.772   5.496
  216MOL     C2 8180  -4.244   7.744   5.621
  216MOL     C3 8181  -4.078   7.628   5.767
  216MOL     H4 8182  -4.152   7.618   5.847
  216MOL     H5 8183  -4.013   7.713   5.787
  216MOL     C4 8184  -3.998   7.498   5.749
  216MOL     H6 8185  -4.002   7.436   5.839
  216MOL     H7 8186  -3.895   7.524   5.726
  216MOL     C5 8187  -4.062   7.428   5.628
  216MOL     H8 8188  -3.992   7.362   5.576
  216MOL     H9 8189  -4.149   7.370   5.660
  216MOL     C6 8190  -4.107   7.546   5.542
  216MOL    H10 8191  -4.020   7.584   5.488
  216MOL     C7 8192  -4.214   7.516   5.437
  216MOL     C8 8193  -3.989   7.860   5.442
  216MOL    H11 8194  -3.988   7.915   5.535
  216MOL     C9 8195  -4.096   7.821   5.363
  216MOL    C10 8196  -4.239   7.852   5.395
  216MOL    H12 8197  -4.293   7.863   5.301
  216MOL    H13 8198  -4.246   7.947   5.448
  216MOL    C11 8199  -4.042   7.751   5.250
  216MOL    C12 8200  -4.105   7.694   5.139
  216MOL    H14 8201  -4.213   7.695   5.129
  216MOL    C13 8202  -4.023   7.633   5.042
  216MOL    H15 8203  -4.068   7.588   4.955
  216MOL    C14 8204  -3.882   7.631   5.057
  216MOL    H16 8205  -3.821   7.585   4.981
  216MOL    C15 8206  -3.822   7.688   5.171
  216MOL    H17 8207  -3.714   7.687   5.184
  216MOL    C16 8208  -3.906   7.747   5.266
  217MOL     O1 8209   2.370   1.054   0.818
  217MOL     O2 8210   2.038   0.798   0.486
  217MOL     N1 8211   2.277   0.859   0.752
  217MOL     N2 8212   2.166   0.979   0.525
  217MOL     H1 8213   2.116   1.029   0.452
  217MOL     N3 8214   2.559   0.701   0.493
  217MOL     H2 8215   2.620   0.624   0.522
  217MOL     C1 8216   2.280   1.046   0.592
  217MOL     H3 8217   2.252   1.151   0.607
  217MOL     C2 8218   2.313   0.990   0.731
  217MOL     C3 8219   2.295   0.788   0.878
  217MOL     H4 8220   2.250   0.847   0.958
  217MOL     H5 8221   2.402   0.774   0.897
  217MOL     C4 8222   2.223   0.654   0.860
  217MOL     H6 8223   2.167   0.626   0.950
  217MOL     H7 8224   2.297   0.577   0.837
  217MOL     C5 8225   2.130   0.674   0.740
  217MOL     H8 8226   2.108   0.581   0.687
  217MOL     H9 8227   2.037   0.720   0.771
  217MOL     C6 8228   2.209   0.773   0.654
  217MOL    H10 8229   2.286   0.717   0.599
  217MOL     C7 8230   2.130   0.850   0.548
  217MOL     C8 8231   2.541   0.827   0.553
  217MOL    H11 8232   2.589   0.854   0.647
  217MOL     C9 8233   2.454   0.900   0.474
  217MOL    C10 8234   2.408   1.040   0.506
  217MOL    H12 8235   2.390   1.093   0.413
  217MOL    H13 8236   2.487   1.094   0.559
  217MOL    C11 8237   2.420   0.818   0.361
  217MOL    C12 8238   2.338   0.844   0.250
  217MOL    H14 8239   2.286   0.939   0.240
  217MOL    C13 8240   2.327   0.743   0.153
  217MOL    H15 8241   2.266   0.760   0.066
  217MOL    C14 8242   2.396   0.620   0.169
  217MOL    H16 8243   2.387   0.544   0.092
  217MOL    C15 8244   2.475   0.597   0.282
  217MOL    H17 8245   2.529   0.503   0.295
  217MOL    C16 8246   2.485   0.699   0.377
  218MOL     O1 8247   1.688   0.209   0.819
  218MOL     O2 8248   2.074   0.053   0.486
  218MOL     N1 8249   1.904   0.231   0.752
  218MOL     N2 8250   1.855   0.076   0.525
  218MOL     H1 8251   1.840   0.006   0.453
  218MOL     N3 8252   1.899   0.555   0.492
  218MOL     H2 8253   1.936   0.645   0.521
  218MOL     C1 8254   1.740   0.141   0.592
  218MOL     H3 8255   1.663   0.064   0.607
  218MOL     C2 8256   1.773   0.197   0.731
  218MOL     C3 8257   1.956   0.282   0.878
  218MOL     H4 8258   1.928   0.213   0.958
  218MOL     H5 8259   1.914   0.381   0.898
  218MOL     C4 8260   2.108   0.286   0.860
  218MOL     H6 8261   2.160   0.253   0.951
  218MOL     H7 8262   2.138   0.389   0.836
  218MOL     C5 8263   2.137   0.196   0.740
  218MOL     H8 8264   2.229   0.223   0.687
  218MOL     H9 8265   2.144   0.091   0.771
  218MOL     C6 8266   2.013   0.216   0.653
  218MOL    H10 8267   2.023   0.311   0.599
  218MOL     C7 8268   1.986   0.109   0.547
  218MOL     C8 8269   1.799   0.476   0.553
  218MOL    H11 8270   1.752   0.504   0.646
  218MOL     C9 8271   1.779   0.364   0.474
  218MOL    C10 8272   1.681   0.255   0.506
  218MOL    H12 8273   1.644   0.214   0.412
  218MOL    H13 8274   1.595   0.296   0.559
  218MOL    C11 8275   1.868   0.375   0.361
  218MOL    C12 8276   1.886   0.292   0.250
  218MOL    H14 8277   1.830   0.199   0.240
  218MOL    C13 8278   1.979   0.333   0.153
  218MOL    H15 8279   1.996   0.271   0.066
  218MOL    C14 8280   2.051   0.453   0.168
  218MOL    H16 8281   2.122   0.483   0.092
  218MOL    C15 8282   2.032   0.534   0.282
  218MOL    H17 8283   2.087   0.627   0.295
  218MOL    C16 8284   1.939   0.491   0.377
  219MOL     O1 8285   2.758   0.046   0.819
  219MOL     O2 8286   2.701   0.458   0.486
  219MOL     N1 8287   2.634   0.222   0.752
  219MOL     N2 8288   2.793   0.257   0.525
  219MOL     H1 8289   2.861   0.278   0.452
  219MOL     N3 8290   2.356   0.056   0.492
  219MOL     H2 8291   2.259   0.043   0.521
  219MOL     C1 8292   2.794   0.125   0.592
  219MOL     H3 8293   2.899   0.096   0.607
  219MOL     C2 8294   2.729   0.125   0.731
  219MOL     C3 8295   2.564   0.241   0.878
  219MOL     H4 8296   2.638   0.251   0.958
  219MOL     H5 8297   2.499   0.156   0.898
  219MOL     C4 8298   2.484   0.371   0.860
  219MOL     H6 8299   2.487   0.433   0.951
  219MOL     H7 8300   2.381   0.345   0.836
  219MOL     C5 8301   2.548   0.441   0.740
  219MOL     H8 8302   2.478   0.508   0.688
  219MOL     H9 8303   2.635   0.499   0.771
  219MOL     C6 8304   2.593   0.323   0.653
  219MOL    H10 8305   2.506   0.284   0.599
  219MOL     C7 8306   2.699   0.353   0.548
  219MOL     C8 8307   2.474   0.009   0.553
  219MOL    H11 8308   2.473  -0.046   0.646
  219MOL     C9 8309   2.582   0.048   0.473
  219MOL    C10 8310   2.725   0.017   0.506
  219MOL    H12 8311   2.781   0.006   0.413
  219MOL    H13 8312   2.732  -0.078   0.559
  219MOL    C11 8313   2.527   0.118   0.361
  219MOL    C12 8314   2.591   0.176   0.250
  219MOL    H14 8315   2.699   0.173   0.240
  219MOL    C13 8316   2.509   0.236   0.153
  219MOL    H15 8317   2.554   0.281   0.066
  219MOL    C14 8318   2.368   0.238   0.168
  219MOL    H16 8319   2.307   0.284   0.091
  219MOL    C15 8320   2.308   0.181   0.282
  219MOL    H17 8321   2.200   0.183   0.295
  219MOL    C16 8322   2.391   0.122   0.377
  220MOL     O1 8323   1.422   0.254   0.277
  220MOL     O2 8324   1.748   0.511  -0.057
  220MOL     N1 8325   1.509   0.453   0.208
  220MOL     N2 8326   1.619   0.332  -0.018
  220MOL     H1 8327   1.672   0.284  -0.091
  220MOL     N3 8328   1.226   0.610  -0.051
  220MOL     H2 8329   1.167   0.688  -0.021
  220MOL     C1 8330   1.505   0.266   0.049
  220MOL     H3 8331   1.533   0.161   0.064
  220MOL     C2 8332   1.473   0.322   0.188
  220MOL     C3 8333   1.491   0.523   0.335
  220MOL     H4 8334   1.536   0.464   0.415
  220MOL     H5 8335   1.384   0.538   0.354
  220MOL     C4 8336   1.563   0.657   0.317
  220MOL     H6 8337   1.619   0.686   0.407
  220MOL     H7 8338   1.489   0.734   0.293
  220MOL     C5 8339   1.656   0.637   0.196
  220MOL     H8 8340   1.678   0.731   0.144
  220MOL     H9 8341   1.750   0.591   0.227
  220MOL     C6 8342   1.576   0.539   0.110
  220MOL    H10 8343   1.499   0.596   0.056
  220MOL     C7 8344   1.655   0.462   0.004
  220MOL     C8 8345   1.245   0.484   0.010
  220MOL    H11 8346   1.197   0.458   0.103
  220MOL     C9 8347   1.332   0.411  -0.070
  220MOL    C10 8348   1.378   0.272  -0.037
  220MOL    H12 8349   1.394   0.218  -0.131
  220MOL    H13 8350   1.298   0.218   0.016
  220MOL    C11 8351   1.366   0.493  -0.182
  220MOL    C12 8352   1.448   0.468  -0.293
  220MOL    H14 8353   1.500   0.373  -0.303
  220MOL    C13 8354   1.459   0.569  -0.390
  220MOL    H15 8355   1.520   0.553  -0.477
  220MOL    C14 8356   1.390   0.691  -0.375
  220MOL    H16 8357   1.399   0.768  -0.451
  220MOL    C15 8358   1.310   0.715  -0.261
  220MOL    H17 8359   1.258   0.809  -0.248
  220MOL    C16 8360   1.301   0.613  -0.167
  221MOL     O1 8361   2.097   1.096   0.275
  221MOL     O2 8362   1.710   1.257  -0.057
  221MOL     N1 8363   1.881   1.081   0.209
  221MOL     N2 8364   1.931   1.236  -0.018
  221MOL     H1 8365   1.948   1.305  -0.092
  221MOL     N3 8366   1.886   0.758  -0.050
  221MOL     H2 8367   1.850   0.666  -0.021
  221MOL     C1 8368   2.046   1.171   0.049
  221MOL     H3 8369   2.123   1.247   0.064
  221MOL     C2 8370   2.013   1.114   0.188
  221MOL     C3 8371   1.830   1.029   0.335
  221MOL     H4 8372   1.858   1.098   0.415
  221MOL     H5 8373   1.872   0.930   0.354
  221MOL     C4 8374   1.678   1.025   0.317
  221MOL     H6 8375   1.626   1.059   0.407
  221MOL     H7 8376   1.648   0.923   0.293
  221MOL     C5 8377   1.649   1.115   0.197
  221MOL     H8 8378   1.557   1.089   0.144
  221MOL     H9 8379   1.643   1.220   0.228
  221MOL     C6 8380   1.774   1.096   0.110
  221MOL    H10 8381   1.764   1.001   0.056
  221MOL     C7 8382   1.800   1.203   0.005
  221MOL     C8 8383   1.987   0.836   0.010
  221MOL    H11 8384   2.034   0.808   0.103
  221MOL     C9 8385   2.007   0.948  -0.070
  221MOL    C10 8386   2.105   1.057  -0.037
  221MOL    H12 8387   2.143   1.100  -0.130
  221MOL    H13 8388   2.191   1.016   0.016
  221MOL    C11 8389   1.919   0.936  -0.182
  221MOL    C12 8390   1.900   1.020  -0.293
  221MOL    H14 8391   1.956   1.112  -0.303
  221MOL    C13 8392   1.807   0.979  -0.390
  221MOL    H15 8393   1.791   1.040  -0.477
  221MOL    C14 8394   1.735   0.858  -0.375
  221MOL    H16 8395   1.664   0.828  -0.451
  221MOL    C15 8396   1.754   0.777  -0.261
  221MOL    H17 8397   1.699   0.685  -0.248
  221MOL    C16 8398   1.848   0.820  -0.167
  222MOL     O1 8399   1.025   1.267   0.276
  222MOL     O2 8400   1.083   0.853  -0.057
  222MOL     N1 8401   1.152   1.090   0.209
  222MOL     N2 8402   0.993   1.055  -0.018
  222MOL     H1 8403   0.924   1.034  -0.091
  222MOL     N3 8404   1.430   1.255  -0.051
  222MOL     H2 8405   1.527   1.270  -0.022
  222MOL     C1 8406   0.991   1.187   0.049
  222MOL     H3 8407   0.887   1.214   0.064
  222MOL     C2 8408   1.056   1.187   0.189
  222MOL     C3 8409   1.222   1.070   0.335
  222MOL     H4 8410   1.148   1.060   0.415
  222MOL     H5 8411   1.288   1.156   0.355
  222MOL     C4 8412   1.302   0.941   0.317
  222MOL     H6 8413   1.299   0.879   0.407
  222MOL     H7 8414   1.406   0.966   0.293
  222MOL     C5 8415   1.238   0.871   0.196
  222MOL     H8 8416   1.307   0.804   0.143
  222MOL     H9 8417   1.151   0.813   0.228
  222MOL     C6 8418   1.193   0.988   0.110
  222MOL    H10 8419   1.280   1.027   0.056
  222MOL     C7 8420   1.087   0.958   0.004
  222MOL     C8 8421   1.312   1.303   0.010
  222MOL    H11 8422   1.313   1.358   0.103
  222MOL     C9 8423   1.204   1.264  -0.070
  222MOL    C10 8424   1.061   1.294  -0.037
  222MOL    H12 8425   1.007   1.306  -0.130
  222MOL    H13 8426   1.054   1.390   0.017
  222MOL    C11 8427   1.259   1.194  -0.182
  222MOL    C12 8428   1.196   1.136  -0.293
  222MOL    H14 8429   1.088   1.138  -0.303
  222MOL    C13 8430   1.278   1.076  -0.390
  222MOL    H15 8431   1.233   1.031  -0.477
  222MOL    C14 8432   1.418   1.074  -0.375
  222MOL    H16 8433   1.479   1.028  -0.451
  222MOL    C15 8434   1.478   1.131  -0.261
  222MOL    H17 8435   1.586   1.130  -0.248
  222MOL    C16 8436   1.395   1.190  -0.166
  223MOL     O1 8437   2.370   1.054   1.904
  223MOL     O2 8438   2.038   0.798   1.573
  223MOL     N1 8439   2.277   0.858   1.838
  223MOL     N2 8440   2.166   0.979   1.612
  223MOL     H1 8441   2.116   1.029   1.538
  223MOL     N3 8442   2.559   0.701   1.579
  223MOL     H2 8443   2.621   0.625   1.608
  223MOL     C1 8444   2.280   1.046   1.678
  223MOL     H3 8445   2.252   1.151   1.693
  223MOL     C2 8446   2.313   0.989   1.817
  223MOL     C3 8447   2.295   0.788   1.964
  223MOL     H4 8448   2.250   0.847   2.044
  223MOL     H5 8449   2.402   0.774   1.984
  223MOL     C4 8450   2.223   0.654   1.947
  223MOL     H6 8451   2.168   0.626   2.037
  223MOL     H7 8452   2.297   0.577   1.923
  223MOL     C5 8453   2.130   0.674   1.826
  223MOL     H8 8454   2.108   0.581   1.773
  223MOL     H9 8455   2.036   0.720   1.858
  223MOL     C6 8456   2.209   0.773   1.740
  223MOL    H10 8457   2.286   0.717   1.686
  223MOL     C7 8458   2.130   0.850   1.634
  223MOL     C8 8459   2.541   0.827   1.640
  223MOL    H11 8460   2.589   0.854   1.733
  223MOL     C9 8461   2.454   0.900   1.560
  223MOL    C10 8462   2.408   1.040   1.593
  223MOL    H12 8463   2.390   1.093   1.499
  223MOL    H13 8464   2.487   1.094   1.646
  223MOL    C11 8465   2.420   0.818   1.447
  223MOL    C12 8466   2.339   0.844   1.337
  223MOL    H14 8467   2.286   0.939   1.326
  223MOL    C13 8468   2.328   0.743   1.240
  223MOL    H15 8469   2.266   0.760   1.152
  223MOL    C14 8470   2.396   0.620   1.255
  223MOL    H16 8471   2.387   0.544   1.178
  223MOL    C15 8472   2.475   0.597   1.369
  223MOL    H17 8473   2.529   0.503   1.381
  223MOL    C16 8474   2.485   0.699   1.463
  224MOL     O1 8475   1.688   0.209   1.906
  224MOL     O2 8476   2.074   0.053   1.573
  224MOL     N1 8477   1.904   0.232   1.838
  224MOL     N2 8478   1.855   0.075   1.611
  224MOL     H1 8479   1.840   0.006   1.539
  224MOL     N3 8480   1.899   0.554   1.578
  224MOL     H2 8481   1.936   0.645   1.608
  224MOL     C1 8482   1.740   0.141   1.678
  224MOL     H3 8483   1.663   0.064   1.694
  224MOL     C2 8484   1.772   0.197   1.818
  224MOL     C3 8485   1.956   0.282   1.964
  224MOL     H4 8486   1.928   0.212   2.044
  224MOL     H5 8487   1.914   0.381   1.985
  224MOL     C4 8488   2.108   0.286   1.947
  224MOL     H6 8489   2.160   0.253   2.037
  224MOL     H7 8490   2.138   0.389   1.923
  224MOL     C5 8491   2.137   0.196   1.826
  224MOL     H8 8492   2.229   0.223   1.774
  224MOL     H9 8493   2.143   0.092   1.858
  224MOL     C6 8494   2.012   0.216   1.740
  224MOL    H10 8495   2.023   0.311   1.686
  224MOL     C7 8496   1.985   0.109   1.634
  224MOL     C8 8497   1.799   0.476   1.639
  224MOL    H11 8498   1.752   0.505   1.733
  224MOL     C9 8499   1.779   0.364   1.560
  224MOL    C10 8500   1.681   0.255   1.593
  224MOL    H12 8501   1.644   0.214   1.499
  224MOL    H13 8502   1.595   0.296   1.646
  224MOL    C11 8503   1.868   0.375   1.448
  224MOL    C12 8504   1.886   0.292   1.337
  224MOL    H14 8505   1.830   0.199   1.326
  224MOL    C13 8506   1.979   0.333   1.240
  224MOL    H15 8507   1.996   0.271   1.152
  224MOL    C14 8508   2.051   0.453   1.255
  224MOL    H16 8509   2.122   0.483   1.178
  224MOL    C15 8510   2.032   0.534   1.368
  224MOL    H17 8511   2.087   0.627   1.381
  224MOL    C16 8512   1.939   0.491   1.463
  225MOL     O1 8513   2.758   0.046   1.906
  225MOL     O2 8514   2.702   0.459   1.573
  225MOL     N1 8515   2.633   0.222   1.838
  225MOL     N2 8516   2.793   0.257   1.612
  225MOL     H1 8517   2.861   0.278   1.538
  225MOL     N3 8518   2.356   0.056   1.578
  225MOL     H2 8519   2.259   0.043   1.608
  225MOL     C1 8520   2.794   0.125   1.678
  225MOL     H3 8521   2.899   0.096   1.694
  225MOL     C2 8522   2.729   0.125   1.817
  225MOL     C3 8523   2.564   0.241   1.964
  225MOL     H4 8524   2.638   0.251   2.044
  225MOL     H5 8525   2.499   0.155   1.984
  225MOL     C4 8526   2.484   0.371   1.947
  225MOL     H6 8527   2.487   0.433   2.037
  225MOL     H7 8528   2.381   0.345   1.923
  225MOL     C5 8529   2.548   0.441   1.826
  225MOL     H8 8530   2.479   0.508   1.774
  225MOL     H9 8531   2.635   0.499   1.858
  225MOL     C6 8532   2.593   0.323   1.740
  225MOL    H10 8533   2.506   0.284   1.686
  225MOL     C7 8534   2.699   0.353   1.634
  225MOL     C8 8535   2.474   0.009   1.639
  225MOL    H11 8536   2.473  -0.047   1.732
  225MOL     C9 8537   2.582   0.048   1.560
  225MOL    C10 8538   2.725   0.017   1.592
  225MOL    H12 8539   2.781   0.006   1.499
  225MOL    H13 8540   2.733  -0.078   1.645
  225MOL    C11 8541   2.527   0.119   1.447
  225MOL    C12 8542   2.591   0.176   1.337
  225MOL    H14 8543   2.699   0.173   1.326
  225MOL    C13 8544   2.509   0.236   1.240
  225MOL    H15 8545   2.553   0.281   1.152
  225MOL    C14 8546   2.368   0.238   1.255
  225MOL    H16 8547   2.307   0.284   1.178
  225MOL    C15 8548   2.308   0.181   1.368
  225MOL    H17 8549   2.200   0.183   1.382
  225MOL    C16 8550   2.392   0.122   1.463
  226MOL     O1 8551   1.422   0.255   1.363
  226MOL     O2 8552   1.748   0.511   1.029
  226MOL     N1 8553   1.509   0.454   1.295
  226MOL     N2 8554   1.619   0.332   1.068
  226MOL     H1 8555   1.672   0.284   0.996
  226MOL     N3 8556   1.226   0.610   1.035
  226MOL     H2 8557   1.167   0.688   1.065
  226MOL     C1 8558   1.505   0.266   1.135
  226MOL     H3 8559   1.533   0.161   1.151
  226MOL     C2 8560   1.473   0.322   1.275
  226MOL     C3 8561   1.491   0.523   1.421
  226MOL     H4 8562   1.536   0.464   1.501
  226MOL     H5 8563   1.384   0.538   1.441
  226MOL     C4 8564   1.563   0.657   1.404
  226MOL     H6 8565   1.618   0.686   1.494
  226MOL     H7 8566   1.489   0.734   1.379
  226MOL     C5 8567   1.656   0.637   1.283
  226MOL     H8 8568   1.678   0.731   1.231
  226MOL     H9 8569   1.750   0.591   1.314
  226MOL     C6 8570   1.576   0.540   1.196
  226MOL    H10 8571   1.500   0.596   1.142
  226MOL     C7 8572   1.656   0.462   1.091
  226MOL     C8 8573   1.245   0.485   1.096
  226MOL    H11 8574   1.197   0.458   1.190
  226MOL     C9 8575   1.332   0.411   1.017
  226MOL    C10 8576   1.377   0.272   1.049
  226MOL    H12 8577   1.394   0.218   0.956
  226MOL    H13 8578   1.298   0.218   1.103
  226MOL    C11 8579   1.366   0.494   0.905
  226MOL    C12 8580   1.447   0.468   0.794
  226MOL    H14 8581   1.499   0.373   0.783
  226MOL    C13 8582   1.459   0.569   0.697
  226MOL    H15 8583   1.520   0.553   0.609
  226MOL    C14 8584   1.390   0.691   0.712
  226MOL    H16 8585   1.400   0.768   0.635
  226MOL    C15 8586   1.310   0.715   0.825
  226MOL    H17 8587   1.258   0.809   0.839
  226MOL    C16 8588   1.302   0.613   0.920
  227MOL     O1 8589   2.097   1.097   1.362
  227MOL     O2 8590   1.710   1.257   1.029
  227MOL     N1 8591   1.882   1.081   1.295
  227MOL     N2 8592   1.931   1.236   1.068
  227MOL     H1 8593   1.949   1.304   0.994
  227MOL     N3 8594   1.886   0.758   1.036
  227MOL     H2 8595   1.850   0.666   1.065
  227MOL     C1 8596   2.046   1.171   1.135
  227MOL     H3 8597   2.123   1.247   1.150
  227MOL     C2 8598   2.013   1.114   1.274
  227MOL     C3 8599   1.830   1.029   1.421
  227MOL     H4 8600   1.858   1.098   1.501
  227MOL     H5 8601   1.872   0.930   1.441
  227MOL     C4 8602   1.678   1.025   1.404
  227MOL     H6 8603   1.626   1.058   1.494
  227MOL     H7 8604   1.648   0.923   1.379
  227MOL     C5 8605   1.649   1.115   1.283
  227MOL     H8 8606   1.557   1.089   1.231
  227MOL     H9 8607   1.643   1.220   1.315
  227MOL     C6 8608   1.774   1.096   1.197
  227MOL    H10 8609   1.764   1.001   1.143
  227MOL     C7 8610   1.801   1.203   1.091
  227MOL     C8 8611   1.987   0.836   1.096
  227MOL    H11 8612   2.034   0.808   1.190
  227MOL     C9 8613   2.007   0.948   1.017
  227MOL    C10 8614   2.105   1.057   1.049
  227MOL    H12 8615   2.143   1.100   0.956
  227MOL    H13 8616   2.191   1.016   1.102
  227MOL    C11 8617   1.918   0.936   0.904
  227MOL    C12 8618   1.900   1.020   0.794
  227MOL    H14 8619   1.957   1.112   0.783
  227MOL    C13 8620   1.807   0.979   0.697
  227MOL    H15 8621   1.791   1.040   0.609
  227MOL    C14 8622   1.735   0.858   0.712
  227MOL    H16 8623   1.664   0.828   0.635
  227MOL    C15 8624   1.754   0.778   0.826
  227MOL    H17 8625   1.699   0.685   0.839
  227MOL    C16 8626   1.847   0.820   0.920
  228MOL     O1 8627   1.025   1.267   1.362
  228MOL     O2 8628   1.083   0.853   1.030
  228MOL     N1 8629   1.152   1.090   1.295
  228MOL     N2 8630   0.993   1.055   1.068
  228MOL     H1 8631   0.924   1.034   0.996
  228MOL     N3 8632   1.430   1.255   1.036
  228MOL     H2 8633   1.527   1.270   1.065
  228MOL     C1 8634   0.991   1.187   1.135
  228MOL     H3 8635   0.887   1.214   1.150
  228MOL     C2 8636   1.056   1.187   1.275
  228MOL     C3 8637   1.222   1.070   1.421
  228MOL     H4 8638   1.148   1.060   1.501
  228MOL     H5 8639   1.288   1.156   1.441
  228MOL     C4 8640   1.302   0.941   1.403
  228MOL     H6 8641   1.299   0.879   1.494
  228MOL     H7 8642   1.406   0.966   1.379
  228MOL     C5 8643   1.238   0.871   1.283
  228MOL     H8 8644   1.307   0.804   1.230
  228MOL     H9 8645   1.151   0.813   1.314
  228MOL     C6 8646   1.193   0.989   1.197
  228MOL    H10 8647   1.280   1.027   1.142
  228MOL     C7 8648   1.087   0.958   1.091
  228MOL     C8 8649   1.312   1.303   1.097
  228MOL    H11 8650   1.313   1.358   1.190
  228MOL     C9 8651   1.204   1.264   1.017
  228MOL    C10 8652   1.061   1.294   1.049
  228MOL    H12 8653   1.008   1.306   0.955
  228MOL    H13 8654   1.054   1.390   1.103
  228MOL    C11 8655   1.259   1.194   0.905
  228MOL    C12 8656   1.195   1.136   0.794
  228MOL    H14 8657   1.088   1.138   0.783
  228MOL    C13 8658   1.277   1.076   0.697
  228MOL    H15 8659   1.233   1.031   0.610
  228MOL    C14 8660   1.418   1.074   0.712
  228MOL    H16 8661   1.479   1.028   0.635
  228MOL    C15 8662   1.478   1.130   0.826
  228MOL    H17 8663   1.586   1.130   0.838
  228MOL    C16 8664   1.394   1.190   0.920
  229MOL     O1 8665   2.370   1.054   2.991
  229MOL     O2 8666   2.038   0.798   2.659
  229MOL     N1 8667   2.277   0.858   2.925
  229MOL     N2 8668   2.166   0.979   2.698
  229MOL     H1 8669   2.116   1.029   2.624
  229MOL     N3 8670   2.559   0.701   2.665
  229MOL     H2 8671   2.620   0.625   2.694
  229MOL     C1 8672   2.280   1.046   2.765
  229MOL     H3 8673   2.252   1.151   2.780
  229MOL     C2 8674   2.313   0.989   2.904
  229MOL     C3 8675   2.295   0.788   3.051
  229MOL     H4 8676   2.250   0.847   3.130
  229MOL     H5 8677   2.402   0.774   3.070
  229MOL     C4 8678   2.223   0.654   3.033
  229MOL     H6 8679   2.167   0.626   3.123
  229MOL     H7 8680   2.297   0.577   3.010
  229MOL     C5 8681   2.131   0.674   2.912
  229MOL     H8 8682   2.108   0.581   2.859
  229MOL     H9 8683   2.037   0.720   2.944
  229MOL     C6 8684   2.209   0.773   2.826
  229MOL    H10 8685   2.286   0.717   2.772
  229MOL     C7 8686   2.130   0.850   2.721
  229MOL     C8 8687   2.541   0.827   2.726
  229MOL    H11 8688   2.589   0.854   2.819
  229MOL     C9 8689   2.454   0.901   2.646
  229MOL    C10 8690   2.408   1.040   2.679
  229MOL    H12 8691   2.390   1.093   2.586
  229MOL    H13 8692   2.487   1.094   2.732
  229MOL    C11 8693   2.420   0.818   2.534
  229MOL    C12 8694   2.338   0.844   2.423
  229MOL    H14 8695   2.286   0.939   2.413
  229MOL    C13 8696   2.327   0.743   2.326
  229MOL    H15 8697   2.266   0.759   2.239
  229MOL    C14 8698   2.396   0.620   2.341
  229MOL    H16 8699   2.387   0.544   2.264
  229MOL    C15 8700   2.475   0.597   2.455
  229MOL    H17 8701   2.529   0.503   2.468
  229MOL    C16 8702   2.485   0.699   2.549
  230MOL     O1 8703   1.688   0.209   2.992
  230MOL     O2 8704   2.074   0.053   2.659
  230MOL     N1 8705   1.904   0.231   2.924
  230MOL     N2 8706   1.855   0.076   2.698
  230MOL     H1 8707   1.840   0.006   2.626
  230MOL     N3 8708   1.899   0.555   2.665
  230MOL     H2 8709   1.936   0.645   2.694
  230MOL     C1 8710   1.740   0.141   2.765
  230MOL     H3 8711   1.663   0.064   2.780
  230MOL     C2 8712   1.773   0.197   2.904
  230MOL     C3 8713   1.956   0.282   3.051
  230MOL     H4 8714   1.928   0.213   3.131
  230MOL     H5 8715   1.914   0.381   3.070
  230MOL     C4 8716   2.108   0.286   3.033
  230MOL     H6 8717   2.160   0.253   3.123
  230MOL     H7 8718   2.138   0.389   3.009
  230MOL     C5 8719   2.137   0.196   2.912
  230MOL     H8 8720   2.229   0.223   2.860
  230MOL     H9 8721   2.143   0.092   2.944
  230MOL     C6 8722   2.012   0.216   2.826
  230MOL    H10 8723   2.023   0.311   2.772
  230MOL     C7 8724   1.985   0.109   2.720
  230MOL     C8 8725   1.799   0.476   2.726
  230MOL    H11 8726   1.752   0.504   2.819
  230MOL     C9 8727   1.779   0.364   2.646
  230MOL    C10 8728   1.681   0.255   2.679
  230MOL    H12 8729   1.644   0.214   2.585
  230MOL    H13 8730   1.595   0.296   2.732
  230MOL    C11 8731   1.867   0.375   2.534
  230MOL    C12 8732   1.886   0.292   2.423
  230MOL    H14 8733   1.830   0.199   2.413
  230MOL    C13 8734   1.979   0.333   2.326
  230MOL    H15 8735   1.996   0.271   2.239
  230MOL    C14 8736   2.051   0.453   2.341
  230MOL    H16 8737   2.122   0.483   2.265
  230MOL    C15 8738   2.032   0.534   2.455
  230MOL    H17 8739   2.087   0.627   2.468
  230MOL    C16 8740   1.939   0.491   2.550
  231MOL     O1 8741   2.758   0.046   2.992
  231MOL     O2 8742   2.701   0.458   2.659
  231MOL     N1 8743   2.634   0.222   2.924
  231MOL     N2 8744   2.793   0.257   2.698
  231MOL     H1 8745   2.861   0.278   2.625
  231MOL     N3 8746   2.356   0.056   2.665
  231MOL     H2 8747   2.259   0.043   2.694
  231MOL     C1 8748   2.794   0.125   2.765
  231MOL     H3 8749   2.899   0.096   2.780
  231MOL     C2 8750   2.729   0.125   2.904
  231MOL     C3 8751   2.564   0.241   3.051
  231MOL     H4 8752   2.638   0.251   3.130
  231MOL     H5 8753   2.499   0.156   3.071
  231MOL     C4 8754   2.484   0.371   3.033
  231MOL     H6 8755   2.487   0.433   3.123
  231MOL     H7 8756   2.381   0.345   3.009
  231MOL     C5 8757   2.548   0.441   2.912
  231MOL     H8 8758   2.479   0.508   2.860
  231MOL     H9 8759   2.635   0.499   2.944
  231MOL     C6 8760   2.593   0.323   2.826
  231MOL    H10 8761   2.506   0.284   2.772
  231MOL     C7 8762   2.699   0.353   2.721
  231MOL     C8 8763   2.474   0.009   2.726
  231MOL    H11 8764   2.474  -0.046   2.819
  231MOL     C9 8765   2.582   0.048   2.646
  231MOL    C10 8766   2.725   0.017   2.679
  231MOL    H12 8767   2.781   0.006   2.585
  231MOL    H13 8768   2.732  -0.078   2.731
  231MOL    C11 8769   2.527   0.118   2.534
  231MOL    C12 8770   2.591   0.176   2.423
  231MOL    H14 8771   2.699   0.173   2.413
  231MOL    C13 8772   2.509   0.236   2.326
  231MOL    H15 8773   2.554   0.281   2.239
  231MOL    C14 8774   2.368   0.238   2.341
  231MOL    H16 8775   2.307   0.284   2.264
  231MOL    C15 8776   2.308   0.181   2.455
  231MOL    H17 8777   2.200   0.183   2.468
  231MOL    C16 8778   2.392   0.122   2.550
  232MOL     O1 8779   1.422   0.255   2.450
  232MOL     O2 8780   1.748   0.511   2.116
  232MOL     N1 8781   1.509   0.454   2.381
  232MOL     N2 8782   1.619   0.332   2.155
  232MOL     H1 8783   1.672   0.284   2.083
  232MOL     N3 8784   1.226   0.610   2.122
  232MOL     H2 8785   1.167   0.688   2.151
  232MOL     C1 8786   1.505   0.266   2.222
  232MOL     H3 8787   1.533   0.161   2.237
  232MOL     C2 8788   1.474   0.322   2.361
  232MOL     C3 8789   1.491   0.523   2.507
  232MOL     H4 8790   1.536   0.464   2.587
  232MOL     H5 8791   1.384   0.538   2.527
  232MOL     C4 8792   1.563   0.657   2.490
  232MOL     H6 8793   1.619   0.686   2.580
  232MOL     H7 8794   1.490   0.734   2.466
  232MOL     C5 8795   1.656   0.637   2.369
  232MOL     H8 8796   1.678   0.731   2.317
  232MOL     H9 8797   1.750   0.591   2.400
  232MOL     C6 8798   1.576   0.540   2.283
  232MOL    H10 8799   1.499   0.596   2.229
  232MOL     C7 8800   1.656   0.462   2.177
  232MOL     C8 8801   1.245   0.484   2.182
  232MOL    H11 8802   1.197   0.458   2.276
  232MOL     C9 8803   1.332   0.411   2.103
  232MOL    C10 8804   1.378   0.272   2.136
  232MOL    H12 8805   1.394   0.218   2.043
  232MOL    H13 8806   1.298   0.218   2.189
  232MOL    C11 8807   1.366   0.493   1.991
  232MOL    C12 8808   1.447   0.468   1.880
  232MOL    H14 8809   1.499   0.373   1.869
  232MOL    C13 8810   1.459   0.569   1.783
  232MOL    H15 8811   1.520   0.553   1.696
  232MOL    C14 8812   1.390   0.691   1.798
  232MOL    H16 8813   1.399   0.768   1.721
  232MOL    C15 8814   1.310   0.715   1.911
  232MOL    H17 8815   1.258   0.809   1.925
  232MOL    C16 8816   1.302   0.613   2.006
  233MOL     O1 8817   2.097   1.096   2.448
  233MOL     O2 8818   1.710   1.257   2.116
  233MOL     N1 8819   1.881   1.081   2.381
  233MOL     N2 8820   1.931   1.237   2.155
  233MOL     H1 8821   1.948   1.305   2.081
  233MOL     N3 8822   1.886   0.758   2.123
  233MOL     H2 8823   1.850   0.667   2.152
  233MOL     C1 8824   2.046   1.171   2.222
  233MOL     H3 8825   2.123   1.247   2.237
  233MOL     C2 8826   2.013   1.114   2.360
  233MOL     C3 8827   1.830   1.029   2.507
  233MOL     H4 8828   1.858   1.098   2.587
  233MOL     H5 8829   1.872   0.930   2.527
  233MOL     C4 8830   1.678   1.025   2.490
  233MOL     H6 8831   1.626   1.059   2.580
  233MOL     H7 8832   1.648   0.923   2.466
  233MOL     C5 8833   1.649   1.115   2.369
  233MOL     H8 8834   1.557   1.089   2.317
  233MOL     H9 8835   1.643   1.220   2.401
  233MOL     C6 8836   1.774   1.096   2.283
  233MOL    H10 8837   1.764   1.001   2.229
  233MOL     C7 8838   1.801   1.203   2.178
  233MOL     C8 8839   1.987   0.836   2.183
  233MOL    H11 8840   2.034   0.808   2.276
  233MOL     C9 8841   2.007   0.948   2.103
  233MOL    C10 8842   2.105   1.057   2.136
  233MOL    H12 8843   2.143   1.100   2.042
  233MOL    H13 8844   2.191   1.016   2.189
  233MOL    C11 8845   1.919   0.936   1.990
  233MOL    C12 8846   1.900   1.020   1.880
  233MOL    H14 8847   1.957   1.112   1.869
  233MOL    C13 8848   1.807   0.979   1.783
  233MOL    H15 8849   1.791   1.040   1.696
  233MOL    C14 8850   1.735   0.858   1.798
  233MOL    H16 8851   1.664   0.828   1.722
  233MOL    C15 8852   1.754   0.778   1.912
  233MOL    H17 8853   1.699   0.685   1.925
  233MOL    C16 8854   1.847   0.821   2.006
  234MOL     O1 8855   1.025   1.267   2.449
  234MOL     O2 8856   1.083   0.853   2.116
  234MOL     N1 8857   1.152   1.090   2.381
  234MOL     N2 8858   0.993   1.055   2.155
  234MOL     H1 8859   0.924   1.034   2.082
  234MOL     N3 8860   1.430   1.255   2.122
  234MOL     H2 8861   1.527   1.270   2.151
  234MOL     C1 8862   0.992   1.187   2.222
  234MOL     H3 8863   0.887   1.214   2.237
  234MOL     C2 8864   1.056   1.187   2.361
  234MOL     C3 8865   1.222   1.070   2.507
  234MOL     H4 8866   1.148   1.060   2.587
  234MOL     H5 8867   1.288   1.156   2.527
  234MOL     C4 8868   1.302   0.941   2.490
  234MOL     H6 8869   1.299   0.879   2.580
  234MOL     H7 8870   1.405   0.966   2.466
  234MOL     C5 8871   1.238   0.871   2.369
  234MOL     H8 8872   1.307   0.804   2.316
  234MOL     H9 8873   1.151   0.813   2.401
  234MOL     C6 8874   1.193   0.988   2.283
  234MOL    H10 8875   1.280   1.027   2.229
  234MOL     C7 8876   1.087   0.958   2.177
  234MOL     C8 8877   1.312   1.303   2.183
  234MOL    H11 8878   1.313   1.358   2.276
  234MOL     C9 8879   1.205   1.264   2.103
  234MOL    C10 8880   1.061   1.294   2.136
  234MOL    H12 8881   1.007   1.306   2.042
  234MOL    H13 8882   1.054   1.390   2.189
  234MOL    C11 8883   1.259   1.194   1.991
  234MOL    C12 8884   1.196   1.136   1.880
  234MOL    H14 8885   1.088   1.138   1.869
  234MOL    C13 8886   1.278   1.076   1.783
  234MOL    H15 8887   1.233   1.031   1.696
  234MOL    C14 8888   1.418   1.074   1.798
[truncated: 1,932,841 more chars]
