# Supplementary material for: Formation of S- and Z-twist supramolecular micro-ropes by peptide stereoisomers
Source: Nat Commun. 2026 Mar 26;17:4424. doi: 10.1038/s41467-026-71043-5 (PMC13183945; doi:10.1038/s41467-026-71043-5)
Supplement: Supplementary file 3 — Supplementary Data 1 [file 41467_2026_71043_MOESM3_ESM.zip › positionFiles/c-LWDP_final.txt]

c-lWdP
 1MOL O1 1 8.572 0.871 0.659
 1MOL O2 2 8.565 1.290 0.348
 1MOL N1 3 8.518 1.087 0.645
 1MOL H1 4 8.445 1.055 0.707
 1MOL N2 5 8.684 1.107 0.414
 1MOL N3 6 8.954 1.273 0.696
 1MOL H2 7 9.048 1.307 0.683
 1MOL C1 8 8.599 0.982 0.613
 1MOL C2 9 8.515 1.211 0.571
 1MOL H3 10 8.413 1.248 0.555
 1MOL C3 11 8.588 1.209 0.436
 1MOL C4 12 8.717 1.004 0.509
 1MOL H4 13 8.803 1.041 0.566
 1MOL C5 14 8.741 0.877 0.420
 1MOL H5 15 8.644 0.828 0.402
 1MOL H6 16 8.805 0.804 0.470
 1MOL C6 17 8.793 0.930 0.289
 1MOL H7 18 8.903 0.928 0.290
 1MOL H8 19 8.750 0.876 0.203
 1MOL C7 20 8.741 1.077 0.279
 1MOL H9 21 8.816 1.154 0.257
 1MOL H10 22 8.659 1.094 0.208
 1MOL C8 23 8.582 1.313 0.666
 1MOL H11 24 8.572 1.407 0.609
 1MOL H12 25 8.522 1.319 0.757
 1MOL C9 26 8.728 1.278 0.696
 1MOL C10 27 8.839 1.309 0.625
 1MOL H13 28 8.837 1.368 0.534
 1MOL C11 29 8.907 1.205 0.807
 1MOL C12 30 8.770 1.209 0.811
 1MOL C13 31 8.696 1.139 0.913
 1MOL H14 32 8.588 1.133 0.925
 1MOL C14 33 8.776 1.073 1.005
 1MOL H15 34 8.732 1.011 1.082
 1MOL C15 35 8.917 1.080 1.007
 1MOL H16 36 8.977 1.023 1.077
 1MOL C16 37 8.985 1.145 0.906
 1MOL H17 38 0.006 1.140 0.895
 2MOL O1 39 0.176 0.506 0.689
 2MOL O2 40 8.960 0.283 0.314
 2MOL N1 41 0.043 0.335 0.627
 2MOL H1 42 0.083 0.281 0.703
 2MOL N2 43 9.048 0.478 0.397
 2MOL N3 44 8.724 0.611 0.645
 2MOL H2 45 8.637 0.660 0.627
 2MOL C1 46 0.086 0.463 0.614
 2MOL C2 47 9.028 0.279 0.545
 2MOL H3 48 9.050 0.173 0.527
 2MOL C3 49 9.014 0.344 0.408
 2MOL C4 50 0.028 0.549 0.505
 2MOL H4 51 9.039 0.606 0.561
 2MOL C5 52 0.109 0.659 0.423
 2MOL H5 53 0.200 0.608 0.389
 2MOL H6 54 0.147 0.744 0.481
 2MOL C6 55 0.009 0.698 0.311
 2MOL H7 56 9.021 0.766 0.353
 2MOL H8 57 0.062 0.737 0.223
 2MOL C7 58 9.022 0.573 0.287
 2MOL H9 59 8.916 0.595 0.271
 2MOL H10 60 9.053 0.527 0.192
 2MOL C8 61 8.898 0.283 0.625
 2MOL H11 62 8.820 0.223 0.577
 2MOL H12 63 8.913 0.224 0.715
 2MOL C9 64 8.850 0.422 0.659
 2MOL C10 65 8.756 0.490 0.588
 2MOL H13 66 8.701 0.465 0.498
 2MOL C11 67 8.807 0.623 0.754
 2MOL C12 68 8.886 0.514 0.768
 2MOL C13 69 8.975 0.505 0.878
 2MOL H14 70 9.036 0.416 0.894
 2MOL C14 71 8.973 0.606 0.977
 2MOL H15 72 9.026 0.604 1.072
 2MOL C15 73 8.886 0.714 0.959
 2MOL H16 74 8.875 0.793 1.033
 2MOL C16 75 8.811 0.730 0.849
 2MOL H17 76 8.742 0.812 0.833
 3MOL O1 77 0.140 1.277 0.710
 3MOL O2 78 0.488 1.104 0.355
 3MOL N1 79 0.357 1.243 0.665
 3MOL H1 80 0.374 1.291 0.753
 3MOL N2 81 0.275 1.094 0.431
 3MOL N3 82 0.304 0.771 0.684
 3MOL H2 83 0.274 0.678 0.656
 3MOL C1 84 0.219 1.214 0.643
 3MOL C2 85 0.458 1.178 0.586
 3MOL H3 86 0.530 1.255 0.560
 3MOL C3 87 0.409 1.117 0.448
 3MOL C4 88 0.184 1.110 0.537
 3MOL H4 89 0.168 1.013 0.586
 3MOL C5 90 0.045 1.126 0.465
 3MOL H5 91 0.017 1.232 0.461
 3MOL H6 92 9.054 1.082 0.529
 3MOL C6 93 0.060 1.077 0.317
 3MOL H7 94 0.026 0.973 0.302
 3MOL H8 95 0.013 1.145 0.245
 3MOL C7 96 0.207 1.074 0.296
 3MOL H9 97 0.242 0.980 0.253
 3MOL H10 98 0.243 1.142 0.218
 3MOL C8 99 0.526 1.071 0.675
 3MOL H11 100 0.617 1.041 0.622
 3MOL H12 101 0.559 1.116 0.769
 3MOL C9 102 0.428 0.960 0.703
 3MOL C10 103 0.403 0.847 0.618
 3MOL H13 104 0.444 0.818 0.522
 3MOL C11 105 0.255 0.840 0.791
 3MOL C12 106 0.325 0.956 0.808
 3MOL C13 107 0.325 1.030 0.929
 3MOL H14 108 0.395 1.112 0.946
 3MOL C14 109 0.230 0.995 1.028
 3MOL H15 110 0.231 1.053 1.121
 3MOL C15 111 0.157 0.873 1.009
 3MOL H16 112 0.091 0.835 1.087
 3MOL C16 113 0.166 0.795 0.892
 3MOL H17 114 0.115 0.700 0.878
 4MOL O1 115 1.136 0.489 1.210
 4MOL O2 116 1.195 0.069 0.878
 4MOL N1 117 1.224 0.277 1.181
 4MOL H1 118 1.285 0.300 1.258
 4MOL N2 119 1.061 0.236 0.950
 4MOL N3 120 0.788 0.075 1.197
 4MOL H2 121 0.693 0.067 1.162
 4MOL C1 122 1.134 0.379 1.150
 4MOL C2 123 1.228 0.141 1.113
 4MOL H3 124 1.334 0.117 1.094
 4MOL C3 125 1.164 0.142 0.972
 4MOL C4 126 1.023 0.341 1.048
 4MOL H4 127 0.942 0.296 1.107
 4MOL C5 128 0.967 0.458 0.966
 4MOL H5 129 1.044 0.531 0.937
 4MOL H6 130 0.887 0.505 1.026
 4MOL C6 131 0.902 0.387 0.849
 4MOL H7 132 0.800 0.364 0.882
 4MOL H8 133 0.900 0.452 0.761
 4MOL C7 134 0.975 0.251 0.835
 4MOL H9 135 0.904 0.167 0.837
 4MOL H10 136 1.034 0.242 0.743
 4MOL C8 137 1.159 0.029 1.193
 4MOL H11 138 5.710 7.800 1.146
 4MOL H12 139 1.222 0.017 1.282
 4MOL C9 140 1.018 0.062 1.216
 4MOL C10 141 0.907 0.011 1.149
 4MOL H13 142 5.456 7.819 1.061
 4MOL C11 143 0.823 0.138 1.315
 4MOL C12 144 0.960 0.138 1.326
 4MOL C13 145 1.024 0.196 1.437
 4MOL H14 146 1.133 0.202 1.446
 4MOL C14 147 0.944 0.254 1.530
 4MOL H15 148 0.991 0.308 1.612
 4MOL C15 149 0.803 0.250 1.525
 4MOL H16 150 0.746 0.303 1.600
 4MOL C16 151 0.740 0.197 1.411
 4MOL H17 152 0.633 0.207 1.393
 5MOL O1 153 0.455 0.793 1.210
 5MOL O2 154 0.809 1.062 0.912
 5MOL N1 155 0.586 0.970 1.189
 5MOL H1 156 0.556 0.986 1.284
 5MOL N2 157 0.702 0.861 0.956
 5MOL N3 158 0.967 0.716 1.240
 5MOL H2 159 1.020 0.638 1.205
 5MOL C1 160 0.547 0.847 1.154
 5MOL C2 161 0.694 1.051 1.127
 5MOL H3 162 0.660 1.155 1.115
 5MOL C3 163 0.741 0.993 0.990
 5MOL C4 164 0.630 0.771 1.048
 5MOL H4 165 0.706 0.708 1.097
 5MOL C5 166 0.550 0.676 0.958
 5MOL H5 167 0.447 0.709 0.943
 5MOL H6 168 0.543 0.575 1.001
 5MOL C6 169 0.638 0.672 0.828
 5MOL H7 170 0.709 0.594 0.858
 5MOL H8 171 0.585 0.645 0.736
 5MOL C7 172 0.718 0.805 0.828
 5MOL H9 173 0.827 0.801 0.819
 5MOL H10 174 0.663 0.875 0.764
 5MOL C8 175 0.810 1.062 1.227
 5MOL H11 176 0.893 1.118 1.182
 5MOL H12 177 0.773 1.105 1.321
 5MOL C9 178 0.855 0.922 1.247
 5MOL C10 179 0.938 0.838 1.170
 5MOL H13 180 0.982 0.861 1.073
 5MOL C11 181 0.882 0.722 1.349
 5MOL C12 182 0.826 0.848 1.365
 5MOL C13 183 0.742 0.867 1.478
 5MOL H14 184 0.699 0.964 1.503
 5MOL C14 185 0.714 0.761 1.565
 5MOL H15 186 0.652 0.779 1.652
 5MOL C15 187 0.773 0.632 1.550
 5MOL H16 188 0.755 0.552 1.622
 5MOL C16 189 0.861 0.612 1.443
 5MOL H17 190 0.910 0.517 1.424
 6MOL O1 191 0.506 0.072 1.196
 6MOL O2 192 0.130 0.183 0.845
 6MOL N1 193 0.284 0.077 1.159
 6MOL H1 194 0.275 0.016 1.238
 6MOL N2 195 0.339 0.210 0.916
 6MOL N3 196 0.318 0.553 1.196
 6MOL H2 197 0.370 0.638 1.181
 6MOL C1 198 0.414 0.113 1.132
 6MOL C2 199 0.172 0.138 1.086
 6MOL H3 200 0.093 0.062 1.077
 6MOL C3 201 0.207 0.180 0.939
 6MOL C4 202 0.447 0.206 1.020
 6MOL H4 203 0.442 0.303 1.072
 6MOL C5 204 0.580 0.195 0.946
 6MOL H5 205 0.590 0.090 0.916
 6MOL H6 206 0.668 0.239 0.993
 6MOL C6 207 0.536 0.277 0.823
 6MOL H7 208 0.549 0.383 0.848
 6MOL H8 209 0.596 0.258 0.733
 6MOL C7 210 0.394 0.249 0.792
 6MOL H9 211 0.343 0.340 0.757
 6MOL H10 212 0.391 0.161 0.728
 6MOL C8 213 0.109 0.252 1.164
 6MOL H11 214 0.029 0.296 1.103
 6MOL H12 215 0.049 0.209 1.246
 6MOL C9 216 0.199 0.361 1.210
 6MOL C10 217 0.236 0.466 1.119
 6MOL H13 218 0.201 0.483 1.018
 6MOL C11 219 0.347 0.490 1.317
 6MOL C12 220 0.276 0.375 1.332
 6MOL C13 221 0.282 0.291 1.439
 6MOL H14 222 0.243 0.190 1.435
 6MOL C14 223 0.367 0.333 1.546
 6MOL H15 224 0.382 0.270 1.634
 6MOL C15 225 0.433 0.460 1.536
 6MOL H16 226 0.477 0.494 1.629
 6MOL C16 227 0.428 0.544 1.424
 6MOL H17 228 0.481 0.639 1.425
 7MOL O1 229 8.583 0.851 1.728
 7MOL O2 230 8.540 1.261 1.422
 7MOL N1 231 8.509 1.055 1.715
 7MOL H1 232 8.436 1.054 1.785
 7MOL N2 233 8.662 1.083 1.478
 7MOL N3 234 8.940 1.271 1.739
 7MOL H2 235 9.033 1.310 1.726
 7MOL C1 236 8.597 0.955 1.681
 7MOL C2 237 8.505 1.183 1.642
 7MOL H3 238 8.397 1.205 1.640
 7MOL C3 239 8.570 1.181 1.504
 7MOL C4 240 8.708 0.987 1.574
 7MOL H4 241 8.788 1.042 1.624
 7MOL C5 242 8.763 0.869 1.493
 7MOL H5 243 8.683 0.803 1.460
 7MOL H6 244 8.839 0.812 1.548
 7MOL C6 245 8.816 0.937 1.365
 7MOL H7 246 8.921 0.963 1.385
 7MOL H8 247 8.810 0.875 1.275
 7MOL C7 248 8.731 1.064 1.349
 7MOL H9 249 8.790 1.154 1.327
 7MOL H10 250 8.654 1.048 1.272
 7MOL C8 251 8.571 1.299 1.721
 7MOL H11 252 8.548 1.395 1.673
 7MOL H12 253 8.518 1.314 1.816
 7MOL C9 254 8.716 1.275 1.748
 7MOL C10 255 8.824 1.309 1.665
 7MOL H13 256 8.815 1.369 1.575
 7MOL C11 257 8.909 1.208 1.852
 7MOL C12 258 8.773 1.198 1.857
 7MOL C13 259 8.711 1.141 1.969
 7MOL H14 260 8.603 1.143 1.977
 7MOL C14 261 8.792 1.097 2.071
 7MOL H15 262 8.747 1.069 2.166
 7MOL C15 263 8.934 1.100 2.067
 7MOL H16 264 8.989 1.070 2.156
 7MOL C16 265 8.993 1.157 1.951
 7MOL H17 266 0.014 1.165 1.945
 8MOL O1 267 0.164 0.553 1.782
 8MOL O2 268 8.961 0.322 1.391
 8MOL N1 269 0.054 0.373 1.714
 8MOL H1 270 0.080 0.325 1.799
 8MOL N2 271 9.050 0.510 1.481
 8MOL N3 272 8.731 0.619 1.730
 8MOL H2 273 8.663 0.682 1.691
 8MOL C1 274 0.081 0.510 1.705
 8MOL C2 275 9.029 0.311 1.629
 8MOL H3 276 9.060 0.207 1.608
 8MOL C3 277 9.011 0.375 1.489
 8MOL C4 278 0.018 0.589 1.590
 8MOL H4 279 9.022 0.631 1.648
 8MOL C5 280 0.102 0.694 1.522
 8MOL H5 281 0.208 0.669 1.509
 8MOL H6 282 0.091 0.795 1.564
 8MOL C6 283 0.052 0.703 1.380
 8MOL H7 284 9.072 0.790 1.373
 8MOL H8 285 0.133 0.704 1.307
 8MOL C7 286 9.052 0.580 1.355
 8MOL H9 287 8.950 0.599 1.320
 8MOL H10 288 0.008 0.510 1.282
 8MOL C8 289 8.895 0.290 1.697
 8MOL H11 290 8.828 0.242 1.624
 8MOL H12 291 8.911 0.224 1.783
 8MOL C9 292 8.845 0.422 1.744
 8MOL C10 293 8.755 0.494 1.673
 8MOL H13 294 8.709 0.463 1.580
 8MOL C11 295 8.797 0.618 1.852
 8MOL C12 296 8.877 0.506 1.858
 8MOL C13 297 8.963 0.479 1.965
 8MOL H14 298 9.028 0.392 1.957
 8MOL C14 299 8.971 0.574 2.069
 8MOL H15 300 9.048 0.563 2.144
 8MOL C15 301 8.885 0.694 2.062
 8MOL H16 302 8.903 0.771 2.137
 8MOL C16 303 8.803 0.718 1.949
 8MOL H17 304 8.752 0.812 1.932
 9MOL O1 305 0.132 1.281 1.771
 9MOL O2 306 0.516 1.101 1.442
 9MOL N1 307 0.362 1.253 1.732
 9MOL H1 308 0.385 1.297 1.821
 9MOL N2 309 0.300 1.096 1.507
 9MOL N3 310 0.310 0.791 1.777
 9MOL H2 311 0.278 0.697 1.761
 9MOL C1 312 0.225 1.224 1.712
 9MOL C2 313 0.470 1.193 1.662
 9MOL H3 314 0.539 1.276 1.640
 9MOL C3 315 0.434 1.122 1.530
 9MOL C4 316 0.195 1.115 1.604
 9MOL H4 317 0.174 1.016 1.647
 9MOL C5 318 0.071 1.153 1.528
 9MOL H5 319 0.069 1.263 1.524
 9MOL H6 320 9.068 1.118 1.580
 9MOL C6 321 0.093 1.093 1.388
 9MOL H7 322 0.046 0.994 1.386
 9MOL H8 323 0.049 1.146 1.302
 9MOL C7 324 0.245 1.065 1.378
 9MOL H9 325 0.262 0.961 1.349
 9MOL H10 326 0.294 1.136 1.310
 9MOL C8 327 0.536 1.083 1.754
 9MOL H11 328 0.618 1.035 1.698
 9MOL H12 329 0.592 1.128 1.837
 9MOL C9 330 0.438 0.971 1.790
 9MOL C10 331 0.410 0.865 1.711
 9MOL H13 332 0.446 0.829 1.615
 9MOL C11 333 0.280 0.856 1.897
 9MOL C12 334 0.345 0.974 1.905
 9MOL C13 335 0.320 1.062 2.012
 9MOL H14 336 0.346 1.167 2.011
 9MOL C14 337 0.230 1.024 2.112
 9MOL H15 338 0.216 1.086 2.200
 9MOL C15 339 0.173 0.897 2.110
 9MOL H16 340 0.116 0.863 2.196
 9MOL C16 341 0.195 0.810 1.999
 9MOL H17 342 0.136 0.720 1.988
 10MOL O1 343 1.142 0.486 2.313
 10MOL O2 344 1.168 0.060 1.987
 10MOL N1 345 1.229 0.287 2.259
 10MOL H1 346 1.297 0.307 2.332
 10MOL N2 347 1.068 0.268 2.037
 10MOL N3 348 0.798 0.044 2.293
 10MOL H2 349 5.256 7.862 2.274
 10MOL C1 350 1.128 0.379 2.248
 10MOL C2 351 1.228 0.160 2.195
 10MOL H3 352 1.325 0.120 2.161
 10MOL C3 353 1.155 0.161 2.058
 10MOL C4 354 1.018 0.351 2.145
 10MOL H4 355 0.951 0.303 2.218
 10MOL C5 356 0.971 0.475 2.066
 10MOL H5 357 1.050 0.550 2.067
 10MOL H6 358 0.885 0.527 2.111
 10MOL C6 359 0.923 0.424 1.929
 10MOL H7 360 0.815 0.407 1.918
 10MOL H8 361 0.956 0.495 1.852
 10MOL C7 362 0.990 0.286 1.917
 10MOL H9 363 0.914 0.208 1.916
 10MOL H10 364 1.036 0.268 1.819
 10MOL C8 365 1.173 0.049 2.289
 10MOL H11 366 5.726 7.826 2.231
 10MOL H12 367 1.236 0.031 2.377
 10MOL C9 368 1.027 0.067 2.312
 10MOL C10 369 0.924 0.014 2.230
 10MOL H13 370 5.466 7.827 2.137
 10MOL C11 371 0.823 0.115 2.407
 10MOL C12 372 0.963 0.131 2.420
 10MOL C13 373 1.018 0.196 2.526
 10MOL H14 374 1.126 0.199 2.537
 10MOL C14 375 0.926 0.247 2.621
 10MOL H15 376 0.963 0.289 2.714
 10MOL C15 377 0.786 0.228 2.609
 10MOL H16 378 0.727 0.252 2.697
 10MOL C16 379 0.733 0.157 2.498
 10MOL H17 380 0.628 0.133 2.482
 11MOL O1 381 0.418 0.798 2.322
 11MOL O2 382 0.772 1.024 2.000
 11MOL N1 383 0.574 0.961 2.298
 11MOL H1 384 0.534 1.011 2.377
 11MOL N2 385 0.678 0.832 2.072
 11MOL N3 386 0.975 0.712 2.315
 11MOL H2 387 1.044 0.648 2.278
 11MOL C1 388 0.519 0.835 2.270
 11MOL C2 389 0.683 1.032 2.231
 11MOL H3 390 0.654 1.135 2.206
 11MOL C3 391 0.713 0.967 2.092
 11MOL C4 392 0.605 0.747 2.172
 11MOL H4 393 0.677 0.703 2.243
 11MOL C5 394 0.530 0.637 2.093
 11MOL H5 395 0.432 0.678 2.066
 11MOL H6 396 0.521 0.540 2.141
 11MOL C6 397 0.624 0.630 1.966
 11MOL H7 398 0.703 0.561 1.998
 11MOL H8 399 0.580 0.571 1.884
 11MOL C7 400 0.679 0.771 1.944
 11MOL H9 401 0.777 0.780 1.896
 11MOL H10 402 0.601 0.819 1.883
 11MOL C8 403 0.808 1.045 2.325
 11MOL H11 404 0.886 1.113 2.290
 11MOL H12 405 0.765 1.083 2.418
 11MOL C9 406 0.866 0.910 2.355
 11MOL C10 407 0.954 0.842 2.270
 11MOL H13 408 0.989 0.878 2.174
 11MOL C11 409 0.913 0.702 2.438
 11MOL C12 410 0.842 0.818 2.465
 11MOL C13 411 0.762 0.825 2.583
 11MOL H14 412 0.702 0.912 2.605
 11MOL C14 413 0.763 0.708 2.661
 11MOL H15 414 0.704 0.703 2.752
 11MOL C15 415 0.847 0.597 2.642
 11MOL H16 416 0.848 0.517 2.715
 11MOL C16 417 0.924 0.591 2.523
 11MOL H17 418 0.980 0.503 2.493
 12MOL O1 419 0.502 0.011 2.288
 12MOL O2 420 0.127 0.204 1.960
 12MOL N1 421 0.283 0.042 2.247
 12MOL H1 422 4.813 7.857 2.331
 12MOL N2 423 0.347 0.217 2.042
 12MOL N3 424 0.306 0.552 2.296
 12MOL H2 425 0.347 0.636 2.259
 12MOL C1 426 0.417 0.074 2.230
 12MOL C2 427 0.172 0.117 2.184
 12MOL H3 428 0.089 0.048 2.164
 12MOL C3 429 0.211 0.186 2.048
 12MOL C4 430 0.449 0.192 2.141
 12MOL H4 431 0.447 0.286 2.198
 12MOL C5 432 0.584 0.177 2.065
 12MOL H5 433 0.612 0.074 2.041
 12MOL H6 434 0.670 0.224 2.116
 12MOL C6 435 0.560 0.255 1.939
 12MOL H7 436 0.613 0.351 1.945
 12MOL H8 437 0.597 0.203 1.850
 12MOL C7 438 0.408 0.274 1.922
 12MOL H9 439 0.376 0.379 1.915
 12MOL H10 440 0.375 0.216 1.835
 12MOL C8 441 0.121 0.225 2.277
 12MOL H11 442 0.028 0.260 2.229
 12MOL H12 443 0.095 0.172 2.369
 12MOL C9 444 0.213 0.343 2.308
 12MOL C10 445 0.230 0.451 2.228
 12MOL H13 446 0.189 0.477 2.131
 12MOL C11 447 0.353 0.490 2.411
 12MOL C12 448 0.296 0.366 2.427
 12MOL C13 449 0.338 0.277 2.527
 12MOL H14 450 0.297 0.176 2.525
 12MOL C14 451 0.425 0.323 2.624
 12MOL H15 452 0.451 0.254 2.704
 12MOL C15 453 0.483 0.450 2.613
 12MOL H16 454 0.553 0.478 2.692
 12MOL C16 455 0.454 0.534 2.499
 12MOL H17 456 0.498 0.632 2.484
 13MOL O1 457 8.626 0.834 2.798
 13MOL O2 458 8.576 1.261 2.508
 13MOL N1 459 8.538 1.029 2.784
 13MOL H1 460 8.452 0.983 2.813
 13MOL N2 461 8.700 1.088 2.570
 13MOL N3 462 8.938 1.270 2.844
 13MOL H2 463 9.032 1.287 2.814
 13MOL C1 464 8.638 0.944 2.751
 13MOL C2 465 8.514 1.159 2.716
 13MOL H3 466 8.407 1.158 2.694
 13MOL C3 467 8.596 1.176 2.593
 13MOL C4 468 8.754 0.991 2.656
 13MOL H4 469 8.839 1.036 2.710
 13MOL C5 470 8.800 0.878 2.562
 13MOL H5 471 8.721 0.803 2.550
 13MOL H6 472 8.887 0.836 2.614
 13MOL C6 473 8.837 0.940 2.432
 13MOL H7 474 8.943 0.954 2.408
 13MOL H8 475 8.802 0.887 2.342
 13MOL C7 476 8.768 1.078 2.441
 13MOL H9 477 8.841 1.160 2.446
 13MOL H10 478 8.697 1.098 2.359
 13MOL C8 479 8.558 1.263 2.825
 13MOL H11 480 8.533 1.362 2.786
 13MOL H12 481 8.497 1.242 2.914
 13MOL C9 482 8.710 1.261 2.864
 13MOL C10 483 8.808 1.303 2.780
 13MOL H13 484 8.790 1.357 2.688
 13MOL C11 485 8.906 1.197 2.959
 13MOL C12 486 8.768 1.204 2.983
 13MOL C13 487 8.706 1.120 3.077
 13MOL H14 488 8.600 1.101 3.086
 13MOL C14 489 8.792 1.056 3.173
 13MOL H15 490 8.757 0.989 3.251
 13MOL C15 491 8.933 1.063 3.155
 13MOL H16 492 8.994 1.012 3.229
 13MOL C16 493 8.990 1.128 3.044
 13MOL H17 494 0.009 1.122 3.025
 14MOL O1 495 0.229 0.500 2.822
 14MOL O2 496 8.928 0.297 2.509
 14MOL N1 497 0.093 0.335 2.771
 14MOL H1 498 0.151 0.281 2.834
 14MOL N2 499 9.069 0.469 2.554
 14MOL N3 500 8.759 0.605 2.836
 14MOL H2 501 8.695 0.673 2.797
 14MOL C1 502 0.137 0.462 2.751
 14MOL C2 503 9.051 0.280 2.715
 14MOL H3 504 9.081 0.179 2.684
 14MOL C3 505 9.008 0.350 2.583
 14MOL C4 506 0.059 0.551 2.656
 14MOL H4 507 9.066 0.603 2.711
 14MOL C5 508 0.129 0.665 2.574
 14MOL H5 509 0.232 0.636 2.549
 14MOL H6 510 0.141 0.761 2.625
 14MOL C6 511 0.038 0.676 2.453
 14MOL H7 512 9.050 0.754 2.471
 14MOL H8 513 0.094 0.709 2.365
 14MOL C7 514 9.056 0.548 2.434
 14MOL H9 515 8.952 0.575 2.412
 14MOL H10 516 0.001 0.483 2.352
 14MOL C8 517 8.947 0.289 2.832
 14MOL H11 518 8.862 0.226 2.802
 14MOL H12 519 8.990 0.234 2.917
 14MOL C9 520 8.899 0.430 2.859
 14MOL C10 521 8.804 0.485 2.778
 14MOL H13 522 8.761 0.452 2.684
 14MOL C11 523 8.833 0.624 2.949
 14MOL C12 524 8.917 0.517 2.973
 14MOL C13 525 8.987 0.502 3.093
 14MOL H14 526 9.044 0.414 3.119
 14MOL C14 527 8.953 0.599 3.193
 14MOL H15 528 9.011 0.593 3.285
 14MOL C15 529 8.866 0.707 3.172
 14MOL H16 530 8.841 0.776 3.251
 14MOL C16 531 8.801 0.721 3.049
 14MOL H17 532 8.735 0.804 3.028
 15MOL O1 533 0.117 1.316 2.839
 15MOL O2 534 0.517 1.075 2.570
 15MOL N1 535 0.333 1.263 2.843
 15MOL H1 536 0.340 1.314 2.930
 15MOL N2 537 0.299 1.109 2.609
 15MOL N3 538 0.329 0.767 2.835
 15MOL H2 539 0.314 0.675 2.796
 15MOL C1 540 0.206 1.250 2.793
 15MOL C2 541 0.458 1.194 2.784
 15MOL H3 542 0.539 1.268 2.780
 15MOL C3 543 0.432 1.121 2.648
 15MOL C4 544 0.184 1.132 2.694
 15MOL H4 545 0.173 1.046 2.762
 15MOL C5 546 0.061 1.138 2.606
 15MOL H5 547 0.020 1.239 2.596
 15MOL H6 548 9.070 1.082 2.659
 15MOL C6 549 0.100 1.063 2.475
 15MOL H7 550 0.067 0.959 2.478
 15MOL H8 551 0.058 1.120 2.391
 15MOL C7 552 0.260 1.063 2.471
 15MOL H9 553 0.298 0.962 2.454
 15MOL H10 554 0.295 1.133 2.394
 15MOL C8 555 0.514 1.088 2.880
 15MOL H11 556 0.618 1.058 2.861
 15MOL H12 557 0.523 1.126 2.983
 15MOL C9 558 0.418 0.968 2.891
 15MOL C10 559 0.432 0.859 2.802
 15MOL H13 560 0.490 0.842 2.712
 15MOL C11 561 0.266 0.810 2.953
 15MOL C12 562 0.324 0.931 2.989
 15MOL C13 563 0.283 0.995 3.104
 15MOL H14 564 0.327 1.090 3.132
 15MOL C14 565 0.180 0.930 3.181
 15MOL H15 566 0.136 0.981 3.266
 15MOL C15 567 0.122 0.810 3.143
 15MOL H16 568 0.050 0.766 3.211
 15MOL C16 569 0.165 0.749 3.024
 15MOL H17 570 0.116 0.655 2.998
 16MOL O1 571 1.150 0.461 3.401
 16MOL O2 572 1.151 0.055 3.062
 16MOL N1 573 1.212 0.250 3.360
 16MOL H1 574 1.267 0.254 3.445
 16MOL N2 575 1.048 0.240 3.137
 16MOL N3 576 0.773 0.049 3.390
 16MOL H2 577 0.679 0.014 3.380
 16MOL C1 578 1.129 0.356 3.344
 16MOL C2 579 1.203 0.125 3.282
 16MOL H3 580 1.307 0.103 3.257
 16MOL C3 581 1.136 0.141 3.145
 16MOL C4 582 1.008 0.335 3.248
 16MOL H4 583 0.916 0.299 3.295
 16MOL C5 584 0.966 0.463 3.173
 16MOL H5 585 1.047 0.531 3.144
 16MOL H6 586 0.893 0.520 3.234
 16MOL C6 587 0.891 0.401 3.053
 16MOL H7 588 0.786 0.394 3.082
 16MOL H8 589 0.898 0.468 2.966
 16MOL C7 590 0.957 0.266 3.029
 16MOL H9 591 0.876 0.192 3.023
 16MOL H10 592 1.011 0.268 2.933
 16MOL C8 593 1.127 0.014 3.360
 16MOL H11 594 5.676 7.784 3.314
 16MOL H12 595 5.712 7.861 3.459
 16MOL C9 596 0.988 0.058 3.389
 16MOL C10 597 0.880 0.026 3.309
 16MOL H13 598 5.419 7.849 3.211
 16MOL C11 599 0.809 0.110 3.508
 16MOL C12 600 0.943 0.112 3.514
 16MOL C13 601 1.013 0.166 3.620
 16MOL H14 602 1.121 0.161 3.617
 16MOL C14 603 0.936 0.218 3.728
 16MOL H15 604 0.979 0.260 3.818
 16MOL C15 605 0.794 0.236 3.713
 16MOL H16 606 0.735 0.292 3.785
 16MOL C16 607 0.730 0.176 3.602
 16MOL H17 608 0.622 0.186 3.595
 17MOL O1 609 0.414 0.803 3.389
 17MOL O2 610 0.758 1.042 3.086
 17MOL N1 611 0.552 0.972 3.368
 17MOL H1 612 0.518 1.001 3.459
 17MOL N2 613 0.667 0.841 3.145
 17MOL N3 614 0.977 0.692 3.415
 17MOL H2 615 1.054 0.629 3.400
 17MOL C1 616 0.514 0.845 3.338
 17MOL C2 617 0.665 1.030 3.313
 17MOL H3 618 0.633 1.135 3.306
 17MOL C3 619 0.702 0.974 3.171
 17MOL C4 620 0.591 0.759 3.241
 17MOL H4 621 0.665 0.704 3.301
 17MOL C5 622 0.521 0.653 3.154
 17MOL H5 623 0.417 0.686 3.142
 17MOL H6 624 0.518 0.559 3.210
 17MOL C6 625 0.612 0.651 3.032
 17MOL H7 626 0.685 0.570 3.022
 17MOL H8 627 0.549 0.655 2.942
 17MOL C7 628 0.704 0.768 3.032
 17MOL H9 629 0.808 0.734 3.039
 17MOL H10 630 0.676 0.828 2.945
 17MOL C8 631 0.788 1.019 3.404
 17MOL H11 632 0.866 1.084 3.362
 17MOL H12 633 0.759 1.053 3.504
 17MOL C9 634 0.834 0.872 3.418
 17MOL C10 635 0.941 0.813 3.351
 17MOL H13 636 1.005 0.839 3.268
 17MOL C11 637 0.896 0.674 3.525
 17MOL C12 638 0.808 0.779 3.530
 17MOL C13 639 0.724 0.794 3.638
 17MOL H14 640 0.644 0.867 3.635
 17MOL C14 641 0.742 0.701 3.745
 17MOL H15 642 0.677 0.703 3.832
 17MOL C15 643 0.833 0.594 3.735
 17MOL H16 644 0.839 0.521 3.816
 17MOL C16 645 0.912 0.576 3.624
 17MOL H17 646 0.984 0.495 3.616
 18MOL O1 647 0.490 0.043 3.405
 18MOL O2 648 0.120 0.204 3.057
 18MOL N1 649 0.277 0.050 3.349
 18MOL H1 650 4.803 7.863 3.431
 18MOL N2 651 0.333 0.228 3.133
 18MOL N3 652 0.294 0.544 3.385
 18MOL H2 653 0.321 0.638 3.362
 18MOL C1 654 0.403 0.097 3.337
 18MOL C2 655 0.167 0.116 3.280
 18MOL H3 656 0.082 0.049 3.265
 18MOL C3 657 0.203 0.179 3.144
 18MOL C4 658 0.433 0.206 3.238
 18MOL H4 659 0.439 0.298 3.298
 18MOL C5 660 0.559 0.190 3.157
 18MOL H5 661 0.558 0.090 3.113
 18MOL H6 662 0.652 0.201 3.214
 18MOL C6 663 0.547 0.286 3.043
 18MOL H7 664 0.581 0.380 3.089
 18MOL H8 665 0.616 0.253 2.965
 18MOL C7 666 0.398 0.271 3.004
 18MOL H9 667 0.360 0.368 2.970
 18MOL H10 668 0.396 0.194 2.925
 18MOL C8 669 0.110 0.228 3.376
 18MOL H11 670 0.024 0.275 3.326
 18MOL H12 671 0.071 0.183 3.468
 18MOL C9 672 0.200 0.345 3.407
 18MOL C10 673 0.209 0.453 3.319
 18MOL H13 674 0.156 0.476 3.228
 18MOL C11 675 0.335 0.493 3.508
 18MOL C12 676 0.279 0.366 3.519
 18MOL C13 677 0.302 0.286 3.629
 18MOL H14 678 0.261 0.186 3.633
 18MOL C14 679 0.406 0.324 3.720
 18MOL H15 680 0.447 0.256 3.794
 18MOL C15 681 0.470 0.454 3.704
 18MOL H16 682 0.534 0.492 3.783
 18MOL C16 683 0.430 0.540 3.602
 18MOL H17 684 0.481 0.635 3.586
 19MOL O1 685 8.554 0.842 3.910
 19MOL O2 686 8.567 1.269 3.587
 19MOL N1 687 8.482 1.050 3.866
 19MOL H1 688 8.412 1.041 3.939
 19MOL N2 689 8.669 1.078 3.660
 19MOL N3 690 8.944 1.272 3.899
 19MOL H2 691 9.037 1.304 3.875
 19MOL C1 692 8.573 0.946 3.852
 19MOL C2 693 8.507 1.181 3.808
 19MOL H3 694 8.407 1.219 3.785
 19MOL C3 695 8.582 1.183 3.676
 19MOL C4 696 8.693 0.967 3.754
 19MOL H4 697 8.772 1.000 3.822
 19MOL C5 698 8.742 0.850 3.666
 19MOL H5 699 8.648 0.797 3.644
 19MOL H6 700 8.814 0.787 3.720
 19MOL C6 701 8.791 0.914 3.537
 19MOL H7 702 8.899 0.926 3.550
 19MOL H8 703 8.778 0.856 3.446
 19MOL C7 704 8.717 1.054 3.524
 19MOL H9 705 8.777 1.137 3.487
 19MOL H10 706 8.632 1.042 3.455
 19MOL C8 707 8.569 1.274 3.913
 19MOL H11 708 8.537 1.374 3.880
 19MOL H12 709 8.521 1.271 4.011
 19MOL C9 710 8.719 1.252 3.931
 19MOL C10 711 8.812 1.306 3.844
 19MOL H13 712 8.801 1.362 3.752
 19MOL C11 713 8.919 1.189 4.008
 19MOL C12 714 8.788 1.190 4.042
 19MOL C13 715 8.737 1.122 4.155
 19MOL H14 716 8.630 1.124 4.176
 19MOL C14 717 8.832 1.086 4.256
 19MOL H15 718 8.793 1.041 4.347
 19MOL C15 719 8.968 1.105 4.233
 19MOL H16 720 9.040 1.087 4.312
 19MOL C16 721 9.013 1.164 4.110
 19MOL H17 722 0.032 1.185 4.103
 20MOL O1 723 0.209 0.540 3.921
 20MOL O2 724 8.937 0.298 3.607
 20MOL N1 725 0.075 0.371 3.888
 20MOL H1 726 0.123 0.328 3.967
 20MOL N2 727 9.048 0.488 3.667
 20MOL N3 728 8.729 0.617 3.913
 20MOL H2 729 8.650 0.670 3.881
 20MOL C1 730 0.114 0.497 3.857
 20MOL C2 731 9.047 0.300 3.825
 20MOL H3 732 9.086 0.200 3.803
 20MOL C3 733 9.005 0.360 3.690
 20MOL C4 734 0.028 0.578 3.766
 20MOL H4 735 9.031 0.620 3.824
 20MOL C5 736 0.089 0.695 3.684
 20MOL H5 737 0.193 0.677 3.653
 20MOL H6 738 0.084 0.797 3.723
 20MOL C6 739 0.015 0.692 3.550
 20MOL H7 740 9.026 0.771 3.544
 20MOL H8 741 0.083 0.707 3.465
 20MOL C7 742 9.026 0.560 3.543
 20MOL H9 743 8.920 0.584 3.532
 20MOL H10 744 9.064 0.495 3.463
 20MOL C8 745 8.930 0.297 3.924
 20MOL H11 746 8.865 0.219 3.883
 20MOL H12 747 8.946 0.257 4.025
 20MOL C9 748 8.864 0.435 3.941
 20MOL C10 749 8.757 0.484 3.864
 20MOL H13 750 8.700 0.431 3.789
 20MOL C11 751 8.803 0.637 4.027
 20MOL C12 752 8.882 0.531 4.045
 20MOL C13 753 8.951 0.518 4.170
 20MOL H14 754 9.005 0.425 4.187
 20MOL C14 755 8.939 0.620 4.265
 20MOL H15 756 8.983 0.623 4.365
 20MOL C15 757 8.856 0.730 4.241
 20MOL H16 758 8.838 0.806 4.316
 20MOL C16 759 8.788 0.739 4.120
 20MOL H17 760 8.717 0.821 4.113
 21MOL O1 761 0.137 1.326 3.918
 21MOL O2 762 0.512 1.084 3.637
 21MOL N1 763 0.348 1.263 3.910
 21MOL H1 764 0.373 1.334 3.978
 21MOL N2 765 0.294 1.094 3.687
 21MOL N3 766 0.291 0.800 3.969
 21MOL H2 767 0.254 0.713 3.935
 21MOL C1 768 0.217 1.247 3.877
 21MOL C2 769 0.462 1.186 3.853
 21MOL H3 770 0.538 1.262 3.828
 21MOL C3 771 0.428 1.116 3.719
 21MOL C4 772 0.181 1.122 3.780
 21MOL H4 773 0.158 1.039 3.848
 21MOL C5 774 0.054 1.134 3.685
 21MOL H5 775 0.043 1.241 3.664
 21MOL H6 776 9.043 1.106 3.727
 21MOL C6 777 0.102 1.064 3.558
 21MOL H7 778 0.045 0.972 3.540
 21MOL H8 779 0.081 1.121 3.467
 21MOL C7 780 0.252 1.031 3.562
 21MOL H9 781 0.258 0.922 3.570
 21MOL H10 782 0.315 1.068 3.480
 21MOL C8 783 0.515 1.092 3.960
 21MOL H11 784 0.610 1.046 3.932
 21MOL H12 785 0.538 1.152 4.049
 21MOL C9 786 0.411 0.984 3.994
 21MOL C10 787 0.393 0.878 3.913
 21MOL H13 788 0.439 0.846 3.821
 21MOL C11 789 0.239 0.861 4.084
 21MOL C12 790 0.313 0.970 4.101
 21MOL C13 791 0.305 1.043 4.214
 21MOL H14 792 0.356 1.138 4.227
 21MOL C14 793 0.202 1.007 4.306
 21MOL H15 794 0.173 1.074 4.387
 21MOL C15 795 0.120 0.889 4.288
 21MOL H16 796 0.041 0.863 4.358
 21MOL C16 797 0.147 0.813 4.173
 21MOL H17 798 0.090 0.724 4.149
 22MOL O1 799 1.124 0.452 4.487
 22MOL O2 800 1.184 0.054 4.146
 22MOL N1 801 1.196 0.253 4.455
 22MOL H1 802 1.247 0.259 4.542
 22MOL N2 803 1.061 0.231 4.206
 22MOL N3 804 0.769 0.037 4.457
 22MOL H2 805 0.676 0.022 4.419
 22MOL C1 806 1.113 0.357 4.417
 22MOL C2 807 1.203 0.122 4.377
 22MOL H3 808 1.302 0.075 4.372
 22MOL C3 809 1.151 0.131 4.235
 22MOL C4 810 1.010 0.326 4.314
 22MOL H4 811 0.926 0.275 4.362
 22MOL C5 812 0.958 0.448 4.232
 22MOL H5 813 1.046 0.509 4.210
 22MOL H6 814 0.879 0.500 4.287
 22MOL C6 815 0.907 0.381 4.099
 22MOL H7 816 0.798 0.366 4.100
 22MOL H8 817 0.940 0.445 4.016
 22MOL C7 818 0.982 0.245 4.086
 22MOL H9 819 0.917 0.157 4.072
 22MOL H10 820 1.048 0.254 3.999
 22MOL C8 821 1.138 0.004 4.460
 22MOL H11 822 5.688 7.770 4.423
 22MOL H12 823 1.193 0.001 4.555
 22MOL C9 824 0.990 0.025 4.487
 22MOL C10 825 5.431 7.861 4.404
 22MOL H13 826 5.427 7.803 4.313
 22MOL C11 827 0.800 0.118 4.563
 22MOL C12 828 0.936 0.104 4.589
 22MOL C13 829 0.982 0.145 4.712
 22MOL H14 830 1.084 0.124 4.745
 22MOL C14 831 0.898 0.221 4.795
 22MOL H15 832 0.935 0.251 4.892
 22MOL C15 833 0.757 0.227 4.776
 22MOL H16 834 0.685 0.270 4.845
 22MOL C16 835 0.707 0.179 4.651
 22MOL H17 836 0.600 0.165 4.642
 23MOL O1 837 0.418 0.812 4.464
 23MOL O2 838 0.795 1.039 4.168
 23MOL N1 839 0.573 0.970 4.452
 23MOL H1 840 0.536 1.013 4.536
 23MOL N2 841 0.685 0.848 4.228
 23MOL N3 842 0.991 0.687 4.487
 23MOL H2 843 1.052 0.615 4.450
 23MOL C1 844 0.525 0.847 4.420
 23MOL C2 845 0.698 1.030 4.394
 23MOL H3 846 0.676 1.136 4.376
 23MOL C3 847 0.734 0.973 4.256
 23MOL C4 848 0.609 0.760 4.323
 23MOL H4 849 0.675 0.714 4.398
 23MOL C5 850 0.539 0.652 4.231
 23MOL H5 851 0.436 0.680 4.208
 23MOL H6 852 0.530 0.555 4.282
 23MOL C6 853 0.622 0.646 4.103
 23MOL H7 854 0.695 0.565 4.097
 23MOL H8 855 0.566 0.655 4.009
 23MOL C7 856 0.710 0.776 4.101
 23MOL H9 857 0.816 0.748 4.100
 23MOL H10 858 0.686 0.841 4.016
 23MOL C8 859 0.815 1.018 4.497
 23MOL H11 860 0.900 1.080 4.466
 23MOL H12 861 0.783 1.063 4.592
 23MOL C9 862 0.868 0.875 4.522
 23MOL C10 863 0.955 0.808 4.433
 23MOL H13 864 1.001 0.849 4.343
 23MOL C11 865 0.920 0.666 4.602
 23MOL C12 866 0.851 0.780 4.631
 23MOL C13 867 0.772 0.787 4.748
 23MOL H14 868 0.717 0.879 4.763
 23MOL C14 869 0.766 0.672 4.833
 23MOL H15 870 0.721 0.676 4.932
 23MOL C15 871 0.850 0.563 4.803
 23MOL H16 872 0.839 0.479 4.871
 23MOL C16 873 0.922 0.552 4.683
 23MOL H17 874 0.981 0.464 4.659
 24MOL O1 875 0.477 0.010 4.448
 24MOL O2 876 0.098 0.232 4.148
 24MOL N1 877 0.261 0.052 4.422
 24MOL H1 878 4.781 7.866 4.503
 24MOL N2 879 0.324 0.220 4.192
 24MOL N3 880 0.301 0.533 4.460
 24MOL H2 881 0.316 0.633 4.450
 24MOL C1 882 0.391 0.078 4.396
 24MOL C2 883 0.147 0.123 4.348
 24MOL H3 884 0.072 0.048 4.322
 24MOL C3 885 0.190 0.202 4.222
 24MOL C4 886 0.427 0.192 4.296
 24MOL H4 887 0.459 0.281 4.350
 24MOL C5 888 0.550 0.169 4.208
 24MOL H5 889 0.558 0.062 4.187
 24MOL H6 890 0.637 0.191 4.270
 24MOL C6 891 0.529 0.261 4.087
 24MOL H7 892 0.571 0.360 4.111
 24MOL H8 893 0.587 0.237 3.997
 24MOL C7 894 0.379 0.259 4.067
 24MOL H9 895 0.343 0.359 4.039
 24MOL H10 896 0.353 0.183 3.992
 24MOL C8 897 0.093 0.232 4.445
 24MOL H11 898 0.002 0.281 4.408
 24MOL H12 899 0.061 0.191 4.542
 24MOL C9 900 0.197 0.338 4.473
 24MOL C10 901 0.216 0.447 4.389
 24MOL H13 902 0.167 0.472 4.297
 24MOL C11 903 0.344 0.472 4.577
 24MOL C12 904 0.283 0.352 4.586
 24MOL C13 905 0.300 0.267 4.696
 24MOL H14 906 0.246 0.173 4.703
 24MOL C14 907 0.368 0.327 4.808
 24MOL H15 908 0.375 0.267 4.898
 24MOL C15 909 0.437 0.452 4.800
 24MOL H16 910 0.488 0.494 4.886
 24MOL C16 911 0.413 0.527 4.686
 24MOL H17 912 0.453 0.628 4.679
 25MOL O1 913 8.593 0.863 5.033
 25MOL O2 914 8.571 1.309 4.724
 25MOL N1 915 8.502 1.072 5.010
 25MOL H1 916 8.444 1.056 5.091
 25MOL N2 917 8.672 1.106 4.771
 25MOL N3 918 8.944 1.256 5.047
 25MOL H2 919 9.041 1.262 5.019
 25MOL C1 920 8.595 0.975 4.983
 25MOL C2 921 8.505 1.205 4.943
 25MOL H3 922 8.401 1.229 4.915
 25MOL C3 923 8.584 1.211 4.804
 25MOL C4 924 8.702 1.000 4.866
 25MOL H4 925 8.790 1.046 4.911
 25MOL C5 926 8.749 0.881 4.786
 25MOL H5 927 8.657 0.827 4.765
 25MOL H6 928 8.826 0.818 4.835
 25MOL C6 929 8.786 0.939 4.654
 25MOL H7 930 8.893 0.960 4.638
 25MOL H8 931 8.761 0.863 4.579
 25MOL C7 932 8.718 1.077 4.635
 25MOL H9 933 8.785 1.157 4.601
 25MOL H10 934 8.638 1.074 4.560
 25MOL C8 935 8.575 1.307 5.038
 25MOL H11 936 8.569 1.407 4.994
 25MOL H12 937 8.527 1.329 5.135
 25MOL C9 938 8.717 1.269 5.064
 25MOL C10 939 8.826 1.314 4.992
 25MOL H13 940 8.839 1.386 4.912
 25MOL C11 941 8.910 1.193 5.164
 25MOL C12 942 8.773 1.196 5.178
 25MOL C13 943 8.701 1.125 5.278
 25MOL H14 944 8.593 1.110 5.276
 25MOL C14 945 8.785 1.055 5.365
 25MOL H15 946 8.735 0.999 5.444
 25MOL C15 947 8.928 1.061 5.360
 25MOL H16 948 8.987 1.013 5.437
 25MOL C16 949 8.993 1.126 5.256
 25MOL H17 950 0.014 1.132 5.250
 26MOL O1 951 0.187 0.505 5.020
 26MOL O2 952 8.945 0.317 4.663
 26MOL N1 953 0.046 0.346 4.973
 26MOL H1 954 0.082 0.292 5.050
 26MOL N2 955 9.055 0.499 4.745
 26MOL N3 956 8.740 0.618 5.029
 26MOL H2 957 8.678 0.694 5.006
 26MOL C1 958 0.086 0.473 4.966
 26MOL C2 959 9.025 0.295 4.887
 26MOL H3 960 9.059 0.197 4.850
 26MOL C3 961 9.001 0.372 4.755
 26MOL C4 962 0.014 0.568 4.864
 26MOL H4 963 9.014 0.602 4.921
 26MOL C5 964 0.095 0.687 4.807
 26MOL H5 965 0.200 0.656 4.808
 26MOL H6 966 0.088 0.778 4.868
 26MOL C6 967 0.031 0.713 4.659
 26MOL H7 968 9.039 0.789 4.667
 26MOL H8 969 0.098 0.744 4.578
 26MOL C7 970 9.056 0.577 4.625
 26MOL H9 971 8.951 0.585 4.597
 26MOL H10 972 0.043 0.534 4.556
 26MOL C8 973 8.894 0.287 4.967
 26MOL H11 974 8.819 0.234 4.907
 26MOL H12 975 8.920 0.221 5.050
 26MOL C9 976 8.857 0.421 5.025
 26MOL C10 977 8.774 0.503 4.953
 26MOL H13 978 8.719 0.481 4.862
 26MOL C11 979 8.822 0.619 5.136
 26MOL C12 980 8.885 0.497 5.147
 26MOL C13 981 8.972 0.475 5.258
 26MOL H14 982 9.015 0.376 5.271
 26MOL C14 983 8.988 0.571 5.358
 26MOL H15 984 9.054 0.569 5.444
 26MOL C15 985 8.918 0.694 5.347
 26MOL H16 986 8.930 0.771 5.423
 26MOL C16 987 8.835 0.714 5.238
 26MOL H17 988 8.786 0.810 5.224
 27MOL O1 989 0.132 1.276 5.038
 27MOL O2 990 0.496 1.018 4.732
 27MOL N1 991 0.346 1.237 4.995
 27MOL H1 992 0.362 1.301 5.072
 27MOL N2 993 0.278 1.081 4.777
 27MOL N3 994 0.297 0.762 5.061
 27MOL H2 995 0.246 0.688 5.016
 27MOL C1 996 0.214 1.206 4.975
 27MOL C2 997 0.457 1.150 4.934
 27MOL H3 998 0.531 1.225 4.902
 27MOL C3 999 0.414 1.077 4.803
 27MOL C4 1000 0.175 1.088 4.878
 27MOL H4 1001 0.193 0.997 4.937
 27MOL C5 1002 0.040 1.106 4.799
 27MOL H5 1003 0.011 1.212 4.802
 27MOL H6 1004 9.051 1.043 4.847
 27MOL C6 1005 0.070 1.065 4.655
 27MOL H7 1006 0.022 0.973 4.621
 27MOL H8 1007 0.024 1.134 4.582
 27MOL C7 1008 0.217 1.035 4.650
 27MOL H9 1009 0.238 0.932 4.619
 27MOL H10 1010 0.261 1.092 4.568
 27MOL C8 1011 0.518 1.046 5.028
 27MOL H11 1012 0.603 1.008 4.971
 27MOL H12 1013 0.557 1.096 5.118
 27MOL C9 1014 0.420 0.943 5.072
 27MOL C10 1015 0.382 0.841 4.987
 27MOL H13 1016 0.421 0.818 4.888
 27MOL C11 1017 0.265 0.821 5.182
 27MOL C12 1018 0.343 0.931 5.195
 27MOL C13 1019 0.325 1.021 5.303
 27MOL H14 1020 0.399 1.101 5.302
 27MOL C14 1021 0.230 0.986 5.407
 27MOL H15 1022 0.216 1.048 5.495
 27MOL C15 1023 0.155 0.867 5.386
 27MOL H16 1024 0.076 0.860 5.461
 27MOL C16 1025 0.163 0.787 5.272
 27MOL H17 1026 0.107 0.697 5.248
 28MOL O1 1027 1.125 0.468 5.562
 28MOL O2 1028 1.088 0.040 5.228
 28MOL N1 1029 1.202 0.262 5.504
 28MOL H1 1030 1.277 0.274 5.572
 28MOL N2 1031 1.013 0.237 5.299
 28MOL N3 1032 0.755 0.040 5.568
 28MOL H2 1033 0.662 0.024 5.532
 28MOL C1 1034 1.112 0.364 5.503
 28MOL C2 1035 1.192 0.130 5.437
 28MOL H3 1036 1.289 0.098 5.396
 28MOL C3 1037 1.095 0.130 5.314
 28MOL C4 1038 0.994 0.344 5.404
 28MOL H4 1039 0.906 0.305 5.458
 28MOL C5 1040 0.941 0.465 5.326
 28MOL H5 1041 1.020 0.536 5.298
 28MOL H6 1042 0.874 0.528 5.386
 28MOL C6 1043 0.881 0.407 5.198
 28MOL H7 1044 0.774 0.383 5.209
 28MOL H8 1045 0.881 0.479 5.115
 28MOL C7 1046 0.943 0.274 5.174
 28MOL H9 1047 0.870 0.195 5.152
 28MOL H10 1048 1.018 0.280 5.095
 28MOL C8 1049 1.129 0.040 5.547
 28MOL H11 1050 5.694 7.804 5.525
 28MOL H12 1051 1.184 0.052 5.641
 28MOL C9 1052 0.980 0.059 5.584
 28MOL C10 1053 5.419 7.869 5.507
 28MOL H13 1054 5.424 7.814 5.413
 28MOL C11 1055 0.786 0.106 5.690
 28MOL C12 1056 0.923 0.128 5.695
 28MOL C13 1057 0.987 0.194 5.807
 28MOL H14 1058 1.095 0.205 5.811
 28MOL C14 1059 0.901 0.237 5.910
 28MOL H15 1060 0.951 0.304 5.980
 28MOL C15 1061 0.757 0.217 5.909
 28MOL H16 1062 0.703 0.263 5.991
 28MOL C16 1063 0.700 0.147 5.798
 28MOL H17 1064 0.594 0.129 5.784
 29MOL O1 1065 0.462 0.795 5.589
 29MOL O2 1066 0.801 1.026 5.256
 29MOL N1 1067 0.595 0.968 5.555
 29MOL H1 1068 0.560 1.015 5.637
 29MOL N2 1069 0.682 0.846 5.318
 29MOL N3 1070 0.983 0.689 5.578
 29MOL H2 1071 1.054 0.622 5.551
 29MOL C1 1072 0.556 0.837 5.527
 29MOL C2 1073 0.707 1.033 5.483
 29MOL H3 1074 0.684 1.139 5.464
 29MOL C3 1075 0.742 0.970 5.345
 29MOL C4 1076 0.630 0.757 5.415
 29MOL H4 1077 0.713 0.702 5.461
 29MOL C5 1078 0.555 0.653 5.342
 29MOL H5 1079 0.450 0.685 5.341
 29MOL H6 1080 0.564 0.554 5.390
 29MOL C6 1081 0.610 0.656 5.194
 29MOL H7 1082 0.688 0.582 5.172
 29MOL H8 1083 0.530 0.649 5.119
 29MOL C7 1084 0.693 0.786 5.183
 29MOL H9 1085 0.799 0.758 5.171
 29MOL H10 1086 0.668 0.842 5.093
 29MOL C8 1087 0.825 1.022 5.578
 29MOL H11 1088 0.904 1.094 5.553
 29MOL H12 1089 0.791 1.048 5.678
 29MOL C9 1090 0.871 0.884 5.598
 29MOL C10 1091 0.963 0.815 5.520
 29MOL H13 1092 1.022 0.853 5.437
 29MOL C11 1093 0.897 0.678 5.686
 29MOL C12 1094 0.845 0.802 5.717
 29MOL C13 1095 0.758 0.818 5.825
 29MOL H14 1096 0.718 0.918 5.839
 29MOL C14 1097 0.753 0.715 5.919
 29MOL H15 1098 0.694 0.736 6.007
 29MOL C15 1099 0.820 0.593 5.897
 29MOL H16 1100 0.818 0.519 5.977
 29MOL C16 1101 0.896 0.576 5.779
 29MOL H17 1102 0.949 0.483 5.761
 30MOL O1 1103 0.466 0.039 5.566
 30MOL O2 1104 0.105 0.216 5.226
 30MOL N1 1105 0.256 0.077 5.518
 30MOL H1 1106 0.236 0.023 5.601
 30MOL N2 1107 0.315 0.250 5.302
 30MOL N3 1108 0.327 0.554 5.566
 30MOL H2 1109 0.344 0.650 5.539
 30MOL C1 1110 0.388 0.114 5.505
 30MOL C2 1111 0.146 0.156 5.459
 30MOL H3 1112 0.065 0.086 5.438
 30MOL C3 1113 0.179 0.217 5.323
 30MOL C4 1114 0.424 0.222 5.403
 30MOL H4 1115 0.437 0.312 5.463
 30MOL C5 1116 0.557 0.197 5.324
 30MOL H5 1117 0.575 0.089 5.316
 30MOL H6 1118 0.636 0.252 5.377
 30MOL C6 1119 0.527 0.266 5.190
 30MOL H7 1120 0.559 0.371 5.194
 30MOL H8 1121 0.578 0.219 5.104
 30MOL C7 1122 0.376 0.272 5.168
 30MOL H9 1123 0.342 0.364 5.120
 30MOL H10 1124 0.338 0.187 5.110
 30MOL C8 1125 0.102 0.260 5.568
 30MOL H11 1126 0.007 0.304 5.536
 30MOL H12 1127 0.079 0.204 5.660
 30MOL C9 1128 0.216 0.358 5.586
 30MOL C10 1129 0.229 0.470 5.508
 30MOL H13 1130 0.169 0.497 5.422
 30MOL C11 1131 0.377 0.486 5.674
 30MOL C12 1132 0.313 0.362 5.683
 30MOL C13 1133 0.329 0.283 5.793
 30MOL H14 1134 0.260 0.208 5.831
 30MOL C14 1135 0.418 0.330 5.891
 30MOL H15 1136 0.437 0.279 5.986
 30MOL C15 1137 0.493 0.445 5.877
 30MOL H16 1138 0.567 0.465 5.954
 30MOL C16 1139 0.476 0.526 5.766
 30MOL H17 1140 0.543 0.609 5.746
 31MOL O1 1141 8.604 0.849 6.111
 31MOL O2 1142 8.534 1.278 5.798
 31MOL N1 1143 8.512 1.054 6.099
 31MOL H1 1144 8.444 1.026 6.170
 31MOL N2 1145 8.639 1.089 5.851
 31MOL N3 1146 8.932 1.296 6.131
 31MOL H2 1147 9.024 1.312 6.093
 31MOL C1 1148 8.599 0.960 6.059
 31MOL C2 1149 8.505 1.187 6.028
 31MOL H3 1150 8.396 1.195 6.022
 31MOL C3 1151 8.557 1.193 5.883
 31MOL C4 1152 8.698 0.996 5.948
 31MOL H4 1153 8.783 1.044 5.998
 31MOL C5 1154 8.759 0.886 5.860
 31MOL H5 1155 8.690 0.803 5.841
 31MOL H6 1156 8.848 0.849 5.912
 31MOL C6 1157 8.793 0.955 5.723
 31MOL H7 1158 8.901 0.977 5.726
 31MOL H8 1159 8.779 0.894 5.633
 31MOL C7 1160 8.704 1.076 5.715
 31MOL H9 1161 8.765 1.163 5.688
 31MOL H10 1162 8.627 1.051 5.641
 31MOL C8 1163 8.569 1.306 6.110
 31MOL H11 1164 8.549 1.398 6.053
 31MOL H12 1165 8.512 1.322 6.203
 31MOL C9 1166 8.709 1.285 6.154
 31MOL C10 1167 8.812 1.332 6.066
 31MOL H13 1168 8.813 1.386 5.972
 31MOL C11 1169 8.905 1.222 6.245
 31MOL C12 1170 8.772 1.214 6.258
 31MOL C13 1171 8.719 1.137 6.363
 31MOL H14 1172 8.610 1.135 6.370
 31MOL C14 1173 8.811 1.071 6.452
 31MOL H15 1174 8.763 1.012 0.009
 31MOL C15 1175 8.949 1.076 6.430
 31MOL H16 1176 9.015 1.026 6.500
 31MOL C16 1177 8.994 1.141 6.320
 31MOL H17 1178 0.014 1.140 6.298
 32MOL O1 1179 0.216 0.467 6.053
 32MOL O2 1180 8.937 0.281 5.743
 32MOL N1 1181 0.043 0.334 6.047
 32MOL H1 1182 0.083 0.278 6.121
 32MOL N2 1183 9.019 0.477 5.828
 32MOL N3 1184 8.753 0.613 6.059
 32MOL H2 1185 8.709 0.699 6.028
 32MOL C1 1186 0.101 0.454 6.018
 32MOL C2 1187 9.022 0.275 5.969
 32MOL H3 1188 9.043 0.170 5.944
 32MOL C3 1189 8.986 0.343 5.833
 32MOL C4 1190 0.020 0.554 5.927
 32MOL H4 1191 9.051 0.618 5.996
 32MOL C5 1192 0.095 0.657 5.851
 32MOL H5 1193 0.184 0.623 5.797
 32MOL H6 1194 0.125 0.743 5.912
 32MOL C6 1195 9.075 0.688 5.745
 32MOL H7 1196 9.002 0.760 5.783
 32MOL H8 1197 0.041 0.723 5.655
 32MOL C7 1198 9.005 0.555 5.702
 32MOL H9 1199 8.901 0.571 5.672
 32MOL H10 1200 9.063 0.498 5.629
 32MOL C8 1201 8.896 0.276 6.042
 32MOL H11 1202 8.817 0.219 5.990
 32MOL H12 1203 8.907 0.217 6.133
 32MOL C9 1204 8.849 0.414 6.077
 32MOL C10 1205 8.760 0.487 5.998
 32MOL H13 1206 8.708 0.462 5.907
 32MOL C11 1207 8.813 0.615 6.183
 32MOL C12 1208 8.886 0.497 6.186
 32MOL C13 1209 8.960 0.472 6.297
 32MOL H14 1210 9.023 0.383 6.295
 32MOL C14 1211 8.957 0.562 6.408
 32MOL H15 1212 9.017 0.538 6.496
 32MOL C15 1213 8.887 0.682 6.403
 32MOL H16 1214 8.897 0.752 6.485
 32MOL C16 1215 8.814 0.711 6.284
 32MOL H17 1216 8.761 0.805 6.280
 33MOL O1 1217 0.135 1.295 6.135
 33MOL O2 1218 0.507 1.072 5.820
 33MOL N1 1219 0.358 1.248 6.099
 33MOL H1 1220 0.382 1.302 6.181
 33MOL N2 1221 0.290 1.082 5.874
 33MOL N3 1222 0.300 0.742 6.117
 33MOL H2 1223 0.274 0.656 6.071
 33MOL C1 1224 0.220 1.228 6.071
 33MOL C2 1225 0.464 1.167 6.034
 33MOL H3 1226 0.550 1.230 6.005
 33MOL C3 1227 0.426 1.099 5.906
 33MOL C4 1228 0.180 1.121 5.959
 33MOL H4 1229 0.165 1.037 6.028
 33MOL C5 1230 0.058 1.150 5.872
 33MOL H5 1231 0.057 1.259 5.870
 33MOL H6 1232 9.053 1.111 5.919
 33MOL C6 1233 0.090 1.089 5.734
 33MOL H7 1234 0.050 0.987 5.728
 33MOL H8 1235 0.040 1.130 5.645
 33MOL C7 1236 0.237 1.069 5.739
 33MOL H9 1237 0.258 0.966 5.708
 33MOL H10 1238 0.281 1.144 5.673
 33MOL C8 1239 0.507 1.060 6.131
 33MOL H11 1240 0.604 1.019 6.102
 33MOL H12 1241 0.524 1.098 6.232
 33MOL C9 1242 0.403 0.948 6.152
 33MOL C10 1243 0.399 0.834 6.072
 33MOL H13 1244 0.455 0.819 5.981
 33MOL C11 1245 0.250 0.795 6.233
 33MOL C12 1246 0.314 0.921 6.259
 33MOL C13 1247 0.282 0.983 6.386
 33MOL H14 1248 0.337 1.070 6.420
 33MOL C14 1249 0.179 0.928 6.466
 33MOL H15 1250 0.152 0.976 0.039
 33MOL C15 1251 0.118 0.808 6.433
 33MOL H16 1252 0.046 0.765 6.502
 33MOL C16 1253 0.151 0.744 6.315
 33MOL H17 1254 0.114 0.643 6.297
 34MOL O1 1255 1.128 0.462 0.140
 34MOL O2 1256 1.196 0.063 6.319
 34MOL N1 1257 1.227 0.272 0.088
 34MOL H1 1258 1.275 0.281 0.177
 34MOL N2 1259 1.062 0.236 6.385
 34MOL N3 1260 0.798 0.021 0.108
 34MOL H2 1261 5.253 7.860 0.071
 34MOL C1 1262 1.124 0.365 0.073
 34MOL C2 1263 1.230 0.140 0.016
 34MOL H3 1264 1.337 0.121 0.001
 34MOL C3 1265 1.161 0.140 6.404
 34MOL C4 1266 1.022 0.336 6.484
 34MOL H4 1267 0.934 0.294 0.013
 34MOL C5 1268 0.966 0.453 6.401
 34MOL H5 1269 1.055 0.508 6.367
 34MOL H6 1270 0.902 0.523 6.456
 34MOL C6 1271 0.915 0.385 6.278
 34MOL H7 1272 0.806 0.383 6.288
 34MOL H8 1273 0.929 0.445 6.187
 34MOL C7 1274 0.984 0.251 6.269
 34MOL H9 1275 0.907 0.175 6.250
 34MOL H10 1276 1.056 0.250 6.187
 34MOL C8 1277 1.167 0.024 0.102
 34MOL H11 1278 5.731 7.793 0.062
 34MOL H12 1279 1.213 0.035 0.200
 34MOL C9 1280 1.019 0.045 0.124
 34MOL C10 1281 5.463 7.857 0.050
 34MOL H13 1282 5.466 7.781 6.494
 34MOL C11 1283 0.821 0.103 0.214
 34MOL C12 1284 0.956 0.116 0.234
 34MOL C13 1285 1.009 0.191 0.340
 34MOL H14 1286 1.113 0.206 0.367
 34MOL C14 1287 0.916 0.243 0.431
 34MOL H15 1288 0.952 0.296 0.519
 34MOL C15 1289 0.780 0.214 0.417
 34MOL H16 1290 0.716 0.247 0.497
 34MOL C16 1291 0.729 0.143 0.306
 34MOL H17 1292 0.622 0.131 0.293
 35MOL O1 1293 0.437 0.833 0.144
 35MOL O2 1294 0.790 1.044 6.341
 35MOL N1 1295 0.591 0.994 0.117
 35MOL H1 1296 0.553 1.037 0.201
 35MOL N2 1297 0.684 0.854 6.408
 35MOL N3 1298 0.975 0.712 0.108
 35MOL H2 1299 1.034 0.635 0.082
 35MOL C1 1300 0.539 0.869 0.087
 35MOL C2 1301 0.698 1.057 0.041
 35MOL H3 1302 0.660 1.156 0.016
 35MOL C3 1303 0.728 0.984 6.425
 35MOL C4 1304 0.617 0.779 6.511
 35MOL H4 1305 0.687 0.715 0.045
 35MOL C5 1306 0.537 0.669 6.438
 35MOL H5 1307 0.451 0.718 6.390
 35MOL H6 1308 0.522 0.576 6.494
 35MOL C6 1309 0.623 0.642 6.314
 35MOL H7 1310 0.693 0.562 6.341
 35MOL H8 1311 0.550 0.597 6.246
 35MOL C7 1312 0.695 0.772 6.286
 35MOL H9 1313 0.799 0.747 6.263
 35MOL H10 1314 0.647 0.828 6.206
 35MOL C8 1315 0.828 1.057 0.119
 35MOL H11 1316 0.911 1.123 0.091
 35MOL H12 1317 0.798 1.098 0.216
 35MOL C9 1318 0.872 0.915 0.133
 35MOL C10 1319 0.945 0.835 0.046
 35MOL H13 1320 0.990 0.861 6.472
 35MOL C11 1321 0.911 0.720 0.234
 35MOL C12 1322 0.848 0.837 0.252
 35MOL C13 1323 0.769 0.861 0.366
 35MOL H14 1324 0.712 0.952 0.379
 35MOL C14 1325 0.752 0.749 0.457
 35MOL H15 1326 0.695 0.756 0.549
 35MOL C15 1327 0.818 0.626 0.437
 35MOL H16 1328 0.811 0.551 0.515
 35MOL C16 1329 0.899 0.613 0.324
 35MOL H17 1330 0.942 0.516 0.297
 36MOL O1 1331 0.503 0.015 0.105
 36MOL O2 1332 0.113 0.217 6.336
 36MOL N1 1333 0.281 0.063 0.093
 36MOL H1 1334 4.819 7.858 0.161
 36MOL N2 1335 0.337 0.231 6.395
 36MOL N3 1336 0.308 0.556 0.145
 36MOL H2 1337 0.333 0.650 0.117
 36MOL C1 1338 0.415 0.087 0.061
 36MOL C2 1339 0.162 0.130 0.025
 36MOL H3 1340 0.089 0.053 6.519
 36MOL C3 1341 0.203 0.191 6.412
 36MOL C4 1342 0.449 0.206 6.488
 36MOL H4 1343 0.461 0.292 0.034
 36MOL C5 1344 0.569 0.194 6.398
 36MOL H5 1345 0.585 0.087 6.378
 36MOL H6 1346 0.658 0.229 6.451
 36MOL C6 1347 0.532 0.276 6.271
 36MOL H7 1348 0.579 0.375 6.267
 36MOL H8 1349 0.568 0.228 6.179
 36MOL C7 1350 0.383 0.289 6.268
 36MOL H9 1351 0.351 0.394 6.273
 36MOL H10 1352 0.332 0.256 6.177
 36MOL C8 1353 0.116 0.232 0.127
 36MOL H11 1354 0.020 0.275 0.097
 36MOL H12 1355 0.106 0.173 0.219
 36MOL C9 1356 0.219 0.348 0.154
 36MOL C10 1357 0.226 0.464 0.077
 36MOL H13 1358 0.176 0.473 6.502
 36MOL C11 1359 0.367 0.488 0.248
 36MOL C12 1360 0.312 0.361 0.263
 36MOL C13 1361 0.343 0.284 0.373
 36MOL H14 1362 0.295 0.188 0.389
 36MOL C14 1363 0.444 0.332 0.462
 36MOL H15 1364 0.483 0.267 0.539
 36MOL C15 1365 0.504 0.464 0.445
 36MOL H16 1366 0.578 0.505 0.513
 36MOL C16 1367 0.455 0.543 0.338
 36MOL H17 1368 0.481 0.648 0.330
 37MOL O1 1369 7.819 2.108 0.643
 37MOL O2 1370 7.794 2.562 0.367
 37MOL N1 1371 7.745 2.317 0.628
 37MOL H1 1372 7.675 2.291 0.696
 37MOL N2 1373 7.906 2.365 0.414
 37MOL N3 1374 8.177 2.560 0.687
 37MOL H2 1375 8.266 2.581 0.644
 37MOL C1 1376 7.840 2.221 0.607
 37MOL C2 1377 7.751 2.456 0.576
 37MOL H3 1378 7.646 2.476 0.551
 37MOL C3 1379 7.824 2.469 0.441
 37MOL C4 1380 7.955 2.264 0.514
 37MOL H4 1381 8.025 2.318 0.579
 37MOL C5 1382 8.029 2.157 0.440
 37MOL H5 1383 7.961 2.073 0.421
 37MOL H6 1384 8.114 2.118 0.497
 37MOL C6 1385 8.075 2.226 0.303
 37MOL H7 1386 8.181 2.252 0.305
 37MOL H8 1387 8.043 2.162 0.220
 37MOL C7 1388 7.994 2.357 0.293
 37MOL H9 1389 8.065 2.440 0.285
 37MOL H10 1390 7.937 2.357 0.199
 37MOL C8 1391 7.809 2.557 0.691
 37MOL H11 1392 7.799 2.664 0.664
 37MOL H12 1393 7.752 2.552 0.785
 37MOL C9 1394 7.952 2.538 0.714
 37MOL C10 1395 8.049 2.594 0.632
 37MOL H13 1396 8.026 2.658 0.548
 37MOL C11 1397 8.155 2.486 0.803
 37MOL C12 1398 8.020 2.468 0.826
 37MOL C13 1399 7.975 2.386 0.923
 37MOL H14 1400 7.867 2.375 0.925
 37MOL C14 1401 8.071 2.321 1.004
 37MOL H15 1402 8.041 2.254 1.084
 37MOL C15 1403 8.208 2.350 0.983
 37MOL H16 1404 8.278 2.301 1.050
 37MOL C16 1405 8.253 2.430 0.878
 37MOL H17 1406 8.357 2.457 0.867
 38MOL O1 1407 8.485 1.844 0.707
 38MOL O2 1408 8.229 1.570 0.318
 38MOL N1 1409 8.387 1.647 0.635
 38MOL H1 1410 8.433 1.603 0.713
 38MOL N2 1411 8.286 1.780 0.403
 38MOL N3 1412 7.980 1.877 0.638
 38MOL H2 1413 7.913 1.948 0.614
 38MOL C1 1414 8.405 1.785 0.636
 38MOL C2 1415 8.292 1.573 0.552
 38MOL H3 1416 8.327 1.470 0.540
 38MOL C3 1417 8.268 1.639 0.411
 38MOL C4 1418 8.332 1.865 0.516
 38MOL H4 1419 8.238 1.897 0.562
 38MOL C5 1420 8.414 1.979 0.445
 38MOL H5 1421 8.521 1.954 0.434
 38MOL H6 1422 8.423 2.074 0.498
 38MOL C6 1423 8.340 1.986 0.312
 38MOL H7 1424 8.248 2.044 0.326
 38MOL H8 1425 8.405 2.016 0.229
 38MOL C7 1426 8.289 1.846 0.276
 38MOL H9 1427 8.189 1.856 0.232
 38MOL H10 1428 8.363 1.807 0.204
 38MOL C8 1429 8.157 1.561 0.623
 38MOL H11 1430 8.085 1.494 0.574
 38MOL H12 1431 8.197 1.508 0.711
 38MOL C9 1432 8.102 1.694 0.656
 38MOL C10 1433 8.009 1.761 0.573
 38MOL H13 1434 7.960 1.737 0.480
 38MOL C11 1435 8.054 1.885 0.753
 38MOL C12 1436 8.121 1.771 0.774
 38MOL C13 1437 8.202 1.755 0.892
 38MOL H14 1438 8.257 1.663 0.910
 38MOL C14 1439 8.202 1.860 0.986
 38MOL H15 1440 8.256 1.842 1.078
 38MOL C15 1441 8.146 1.983 0.956
 38MOL H16 1442 8.148 2.067 1.025
 38MOL C16 1443 8.058 1.992 0.847
 38MOL H17 1444 7.995 2.078 0.826
 39MOL O1 1445 8.485 2.566 0.677
 39MOL O2 1446 8.862 2.392 0.343
 39MOL N1 1447 8.715 2.538 0.640
 39MOL H1 1448 8.733 2.612 0.707
 39MOL N2 1449 8.651 2.380 0.417
 39MOL N3 1450 8.665 2.058 0.720
 39MOL H2 1451 8.616 1.978 0.680
 39MOL C1 1452 8.578 2.508 0.621
 39MOL C2 1453 8.823 2.461 0.576
 39MOL H3 1454 8.901 2.536 0.565
 39MOL C3 1455 8.781 2.404 0.434
 39MOL C4 1456 8.547 2.394 0.521
 39MOL H4 1457 8.537 2.303 0.582
 39MOL C5 1458 8.408 2.403 0.449
 39MOL H5 1459 8.391 2.511 0.439
 39MOL H6 1460 8.329 2.351 0.505
 39MOL C6 1461 8.438 2.342 0.313
 39MOL H7 1462 8.426 2.233 0.315
 39MOL H8 1463 8.383 2.388 0.230
 39MOL C7 1464 8.587 2.360 0.283
 39MOL H9 1465 8.638 2.275 0.237
 39MOL H10 1466 8.604 2.449 0.220
 39MOL C8 1467 8.880 2.353 0.665
 39MOL H11 1468 8.954 2.302 0.602
 39MOL H12 1469 8.937 2.396 0.748
 39MOL C9 1470 8.774 2.253 0.717
 39MOL C10 1471 8.755 2.136 0.646
 39MOL H13 1472 8.790 2.111 0.547
 39MOL C11 1473 8.627 2.133 0.829
 39MOL C12 1474 8.696 2.253 0.836
 39MOL C13 1475 8.667 2.347 0.935
 39MOL H14 1476 8.712 2.446 0.932
 39MOL C14 1477 8.578 2.314 1.038
 39MOL H15 1478 8.557 2.377 1.123
 39MOL C15 1479 8.520 2.185 1.034
 39MOL H16 1480 8.448 2.158 1.110
 39MOL C16 1481 8.540 2.096 0.926
 39MOL H17 1482 8.503 1.995 0.939
 40MOL O1 1483 0.403 1.806 1.208
 40MOL O2 1484 0.416 1.350 0.921
 40MOL N1 1485 0.481 1.595 1.186
 40MOL H1 1486 0.544 1.606 1.265
 40MOL N2 1487 0.297 1.532 0.981
 40MOL N3 1488 0.059 1.409 1.262
 40MOL H2 1489 9.049 1.386 1.243
 40MOL C1 1490 0.393 1.697 1.154
 40MOL C2 1491 0.476 1.460 1.136
 40MOL H3 1492 0.577 1.429 1.108
 40MOL C3 1493 0.392 1.438 1.004
 40MOL C4 1494 0.277 1.650 1.065
 40MOL H4 1495 0.204 1.626 1.143
 40MOL C5 1496 0.224 1.769 0.975
 40MOL H5 1497 0.310 1.836 0.969
 40MOL H6 1498 0.144 1.830 1.020
 40MOL C6 1499 0.187 1.704 0.839
 40MOL H7 1500 0.078 1.702 0.831
 40MOL H8 1501 0.221 1.759 0.751
 40MOL C7 1502 0.248 1.560 0.846
 40MOL H9 1503 0.166 1.493 0.820
 40MOL H10 1504 0.327 1.547 0.771
 40MOL C8 1505 0.429 1.375 1.258
 40MOL H11 1506 0.444 1.269 1.233
 40MOL H12 1507 0.488 1.392 1.349
 40MOL C9 1508 0.284 1.396 1.298
 40MOL C10 1509 0.176 1.352 1.216
 40MOL H13 1510 0.168 1.284 1.133
 40MOL C11 1511 0.089 1.481 1.372
 40MOL C12 1512 0.218 1.476 1.405
 40MOL C13 1513 0.275 1.526 1.514
 40MOL H14 1514 0.379 1.510 1.539
 40MOL C14 1515 0.191 1.599 1.599
 40MOL H15 1516 0.235 1.642 1.688
 40MOL C15 1517 0.050 1.615 1.566
 40MOL H16 1518 9.064 1.670 1.626
 40MOL C16 1519 9.086 1.547 1.451
 40MOL H17 1520 8.983 1.570 1.425
 41MOL O1 1521 8.802 2.122 1.197
 41MOL O2 1522 0.073 2.373 0.904
 41MOL N1 1523 8.934 2.295 1.175
 41MOL H1 1524 8.880 2.326 1.255
 41MOL N2 1525 9.056 2.178 0.958
 41MOL N3 1526 0.240 2.030 1.237
 41MOL H2 1527 0.318 1.972 1.209
 41MOL C1 1528 8.904 2.167 1.150
 41MOL C2 1529 9.045 2.374 1.122
 41MOL H3 1530 9.018 2.478 1.101
 41MOL C3 1531 0.008 2.310 0.986
 41MOL C4 1532 8.995 2.089 1.063
 41MOL H4 1533 9.070 2.053 1.134
 41MOL C5 1534 8.948 1.966 0.985
 41MOL H5 1535 8.839 1.951 0.977
 41MOL H6 1536 8.981 1.876 1.038
 41MOL C6 1537 9.007 1.976 0.839
 41MOL H7 1538 9.054 1.886 0.797
 41MOL H8 1539 8.924 1.998 0.770
 41MOL C7 1540 0.007 2.104 0.837
 41MOL H9 1541 0.110 2.075 0.863
 41MOL H10 1542 9.081 2.164 0.746
 41MOL C8 1543 0.064 2.366 1.228
 41MOL H11 1544 0.152 2.427 1.206
 41MOL H12 1545 0.013 2.410 1.315
 41MOL C9 1546 0.122 2.226 1.259
 41MOL C10 1547 0.207 2.151 1.177
 41MOL H13 1548 0.247 2.178 1.080
 41MOL C11 1549 0.173 2.027 1.358
 41MOL C12 1550 0.099 2.143 1.376
 41MOL C13 1551 0.019 2.158 1.492
 41MOL H14 1552 9.040 2.242 1.514
 41MOL C14 1553 0.016 2.049 1.574
 41MOL H15 1554 9.030 2.051 1.654
 41MOL C15 1555 0.089 1.932 1.555
 41MOL H16 1556 0.088 1.851 1.627
 41MOL C16 1557 0.175 1.918 1.448
 41MOL H17 1558 0.244 1.835 1.433
 42MOL O1 1559 8.869 1.382 1.211
 42MOL O2 1560 8.497 1.540 0.871
 42MOL N1 1561 8.654 1.386 1.156
 42MOL H1 1562 8.644 1.327 1.238
 42MOL N2 1563 8.709 1.556 0.935
 42MOL N3 1564 8.664 1.872 1.206
 42MOL H2 1565 8.688 1.965 1.177
 42MOL C1 1566 8.780 1.428 1.143
 42MOL C2 1567 8.542 1.445 1.087
 42MOL H3 1568 8.451 1.388 1.062
 42MOL C3 1569 8.576 1.522 0.957
 42MOL C4 1570 8.806 1.541 1.045
 42MOL H4 1571 8.808 1.633 1.104
 42MOL C5 1572 8.939 1.530 0.977
 42MOL H5 1573 8.957 1.423 0.963
 42MOL H6 1574 9.013 1.565 1.050
 42MOL C6 1575 8.914 1.616 0.847
 42MOL H7 1576 8.938 1.719 0.877
 42MOL H8 1577 8.975 1.581 0.764
 42MOL C7 1578 8.764 1.613 0.814
 42MOL H9 1579 8.722 1.710 0.786
 42MOL H10 1580 8.745 1.544 0.731
 42MOL C8 1581 8.478 1.551 1.185
 42MOL H11 1582 8.382 1.564 1.135
 42MOL H12 1583 8.460 1.492 1.276
 42MOL C9 1584 8.559 1.673 1.223
 42MOL C10 1585 8.581 1.779 1.137
 42MOL H13 1586 8.539 1.792 1.038
 42MOL C11 1587 8.698 1.816 1.328
 42MOL C12 1588 8.634 1.694 1.338
 42MOL C13 1589 8.665 1.611 1.446
 42MOL H14 1590 8.628 1.509 1.454
 42MOL C14 1591 8.750 1.665 1.543
 42MOL H15 1592 8.773 1.607 1.632
 42MOL C15 1593 8.816 1.788 1.532
 42MOL H16 1594 8.887 1.823 1.607
 42MOL C16 1595 8.789 1.869 1.420
 42MOL H17 1596 8.833 1.968 1.409
 43MOL O1 1597 7.835 2.142 1.759
 43MOL O2 1598 7.773 2.537 1.399
 43MOL N1 1599 7.746 2.335 1.696
 43MOL H1 1600 7.690 2.326 1.779
 43MOL N2 1601 7.909 2.360 1.471
 43MOL N3 1602 8.167 2.552 1.745
 43MOL H2 1603 8.263 2.558 1.715
 43MOL C1 1604 7.847 2.242 1.690
 43MOL C2 1605 7.744 2.466 1.625
 43MOL H3 1606 7.638 2.488 1.610
 43MOL C3 1607 7.817 2.465 1.493
 43MOL C4 1608 7.956 2.272 1.584
 43MOL H4 1609 8.033 2.334 1.630
 43MOL C5 1610 8.019 2.155 1.525
 43MOL H5 1611 7.949 2.071 1.512
 43MOL H6 1612 8.107 2.118 1.578
 43MOL C6 1613 8.073 2.210 1.390
 43MOL H7 1614 8.171 2.254 1.411
 43MOL H8 1615 8.072 2.134 1.311
 43MOL C7 1616 7.982 2.326 1.356
 43MOL H9 1617 8.037 2.415 1.323
 43MOL H10 1618 7.910 2.313 1.274
 43MOL C8 1619 7.801 2.580 1.708
 43MOL H11 1620 7.805 2.676 1.654
 43MOL H12 1621 7.732 2.599 1.792
 43MOL C9 1622 7.946 2.564 1.755
 43MOL C10 1623 8.052 2.584 1.667
 43MOL H13 1624 8.058 2.617 1.565
 43MOL C11 1625 8.129 2.519 1.870
 43MOL C12 1626 7.996 2.514 1.880
 43MOL C13 1627 7.931 2.467 1.992
 43MOL H14 1628 7.823 2.464 2.000
 43MOL C14 1629 8.007 2.414 2.097
 43MOL H15 1630 7.956 2.376 2.185
 43MOL C15 1631 8.146 2.415 2.088
 43MOL H16 1632 8.201 2.390 2.178
 43MOL C16 1633 8.211 2.469 1.974
 43MOL H17 1634 8.319 2.469 1.966
 44MOL O1 1635 8.536 1.833 1.796
 44MOL O2 1636 8.222 1.586 1.433
 44MOL N1 1637 8.414 1.663 1.734
 44MOL H1 1638 8.457 1.614 1.811
 44MOL N2 1639 8.318 1.786 1.500
 44MOL N3 1640 8.024 1.922 1.770
 44MOL H2 1641 7.952 1.993 1.764
 44MOL C1 1642 8.456 1.793 1.714
 44MOL C2 1643 8.304 1.599 1.664
 44MOL H3 1644 8.331 1.493 1.655
 44MOL C3 1645 8.271 1.657 1.521
 44MOL C4 1646 8.370 1.874 1.609
 44MOL H4 1647 8.283 1.916 1.661
 44MOL C5 1648 8.442 1.989 1.532
 44MOL H5 1649 8.548 1.965 1.517
 44MOL H6 1650 8.436 2.080 1.593
 44MOL C6 1651 8.385 1.994 1.395
 44MOL H7 1652 8.306 2.069 1.386
 44MOL H8 1653 8.465 2.006 1.321
 44MOL C7 1654 8.315 1.858 1.379
 44MOL H9 1655 8.216 1.868 1.332
 44MOL H10 1656 8.371 1.807 1.300
 44MOL C8 1657 8.173 1.597 1.744
 44MOL H11 1658 8.097 1.550 1.681
 44MOL H12 1659 8.179 1.541 1.838
 44MOL C9 1660 8.135 1.732 1.785
 44MOL C10 1661 8.038 1.796 1.717
 44MOL H13 1662 7.982 1.759 1.631
 44MOL C11 1663 8.104 1.927 1.883
 44MOL C12 1664 8.171 1.810 1.903
 44MOL C13 1665 8.259 1.785 2.008
 44MOL H14 1666 8.318 1.694 2.010
 44MOL C14 1667 8.274 1.887 2.104
 44MOL H15 1668 8.349 1.888 2.182
 44MOL C15 1669 8.193 2.006 2.098
 44MOL H16 1670 8.190 2.066 2.188
 44MOL C16 1671 8.112 2.030 1.981
 44MOL H17 1672 8.046 2.116 1.986
 45MOL O1 1673 8.457 2.564 1.753
 45MOL O2 1674 8.837 2.425 1.428
 45MOL N1 1675 8.669 2.570 1.717
 45MOL H1 1676 8.664 2.609 1.810
 45MOL N2 1677 8.634 2.384 1.504
 45MOL N3 1678 8.675 2.089 1.776
 45MOL H2 1679 8.652 1.994 1.748
 45MOL C1 1680 8.547 2.516 1.695
 45MOL C2 1681 8.793 2.511 1.657
 45MOL H3 1682 8.855 2.596 1.625
 45MOL C3 1683 8.758 2.436 1.522
 45MOL C4 1684 8.520 2.405 1.597
 45MOL H4 1685 8.503 2.318 1.662
 45MOL C5 1686 8.399 2.422 1.508
 45MOL H5 1687 8.375 2.528 1.494
 45MOL H6 1688 8.310 2.372 1.550
 45MOL C6 1689 8.441 2.356 1.377
 45MOL H7 1690 8.387 2.261 1.367
 45MOL H8 1691 8.405 2.416 1.293
 45MOL C7 1692 8.592 2.320 1.384
 45MOL H9 1693 8.602 2.210 1.383
 45MOL H10 1694 8.652 2.359 1.301
 45MOL C8 1695 8.865 2.404 1.748
 45MOL H11 1696 8.967 2.379 1.718
 45MOL H12 1697 8.893 2.463 1.836
 45MOL C9 1698 8.784 2.284 1.788
 45MOL C10 1699 8.773 2.167 1.707
 45MOL H13 1700 8.835 2.137 1.623
 45MOL C11 1701 8.629 2.153 1.883
 45MOL C12 1702 8.698 2.267 1.902
 45MOL C13 1703 8.671 2.352 2.009
 45MOL H14 1704 8.727 2.444 2.027
 45MOL C14 1705 8.557 2.320 2.089
 45MOL H15 1706 8.520 2.391 2.162
 45MOL C15 1707 8.495 2.193 2.084
 45MOL H16 1708 8.414 2.170 2.152
 45MOL C16 1709 8.531 2.109 1.976
 45MOL H17 1710 8.489 2.010 1.962
 46MOL O1 1711 0.398 1.769 2.370
 46MOL O2 1712 0.450 1.381 2.001
 46MOL N1 1713 0.496 1.584 2.293
 46MOL H1 1714 0.570 1.616 2.354
 46MOL N2 1715 0.333 1.571 2.071
 46MOL N3 1716 0.052 1.381 2.324
 46MOL H2 1717 9.046 1.349 2.297
 46MOL C1 1718 0.392 1.675 2.289
 46MOL C2 1719 0.500 1.453 2.221
 46MOL H3 1720 0.603 1.420 2.199
 46MOL C3 1721 0.426 1.463 2.088
 46MOL C4 1722 0.284 1.656 2.180
 46MOL H4 1723 0.200 1.612 2.235
 46MOL C5 1724 0.227 1.785 2.117
 46MOL H5 1725 0.309 1.858 2.113
 46MOL H6 1726 0.150 1.844 2.170
 46MOL C6 1727 0.194 1.740 1.974
 46MOL H7 1728 0.087 1.716 1.965
 46MOL H8 1729 0.222 1.808 1.893
 46MOL C7 1730 0.258 1.602 1.955
 46MOL H9 1731 0.189 1.519 1.935
 46MOL H10 1732 0.331 1.594 1.874
 46MOL C8 1733 0.424 1.354 2.316
 46MOL H11 1734 0.434 1.255 2.270
 46MOL H12 1735 0.474 1.347 2.414
 46MOL C9 1736 0.280 1.390 2.349
 46MOL C10 1737 0.174 1.352 2.263
 46MOL H13 1738 0.175 1.306 2.165
 46MOL C11 1739 0.077 1.450 2.435
 46MOL C12 1740 0.215 1.454 2.457
 46MOL C13 1741 0.264 1.530 2.571
 46MOL H14 1742 0.368 1.562 2.573
 46MOL C14 1743 0.173 1.591 2.656
 46MOL H15 1744 0.200 1.647 2.745
 46MOL C15 1745 0.035 1.582 2.631
 46MOL H16 1746 9.056 1.639 2.697
 46MOL C16 1747 9.068 1.509 2.523
 46MOL H17 1748 8.963 1.493 2.503
 47MOL O1 1749 8.764 2.132 2.252
 47MOL O2 1750 0.034 2.379 1.998
 47MOL N1 1751 8.926 2.285 2.278
 47MOL H1 1752 8.867 2.325 2.351
 47MOL N2 1753 9.047 2.168 2.047
 47MOL N3 1754 0.246 2.030 2.327
 47MOL H2 1755 0.302 1.950 2.303
 47MOL C1 1756 8.875 2.165 2.221
 47MOL C2 1757 9.032 2.362 2.212
 47MOL H3 1758 9.010 2.467 2.194
 47MOL C3 1759 9.072 2.304 2.075
 47MOL C4 1760 8.975 2.082 2.144
 47MOL H4 1761 9.038 2.053 2.229
 47MOL C5 1762 8.917 1.953 2.077
 47MOL H5 1763 8.808 1.956 2.069
 47MOL H6 1764 8.955 1.870 2.138
 47MOL C6 1765 8.976 1.970 1.930
 47MOL H7 1766 9.044 1.887 1.908
 47MOL H8 1767 8.906 1.958 1.846
 47MOL C7 1768 9.064 2.104 1.914
 47MOL H9 1769 0.083 2.099 1.885
 47MOL H10 1770 9.028 2.172 1.837
 47MOL C8 1771 0.075 2.365 2.298
 47MOL H11 1772 0.138 2.426 2.232
 47MOL H12 1773 0.064 2.423 2.390
 47MOL C9 1774 0.128 2.223 2.329
 47MOL C10 1775 0.222 2.151 2.255
 47MOL H13 1776 0.268 2.172 2.160
 47MOL C11 1777 0.169 2.034 2.440
 47MOL C12 1778 0.100 2.143 2.449
 47MOL C13 1779 0.022 2.170 2.558
 47MOL H14 1780 9.057 2.266 2.562
 47MOL C14 1781 0.005 2.072 2.657
 47MOL H15 1782 9.023 2.090 2.738
 47MOL C15 1783 0.070 1.949 2.638
 47MOL H16 1784 0.057 1.878 2.718
 47MOL C16 1785 0.163 1.935 2.536
 47MOL H17 1786 0.228 1.848 2.529
 48MOL O1 1787 8.858 1.326 2.290
 48MOL O2 1788 8.500 1.521 1.960
 48MOL N1 1789 8.642 1.357 2.248
 48MOL H1 1790 8.631 1.298 2.330
 48MOL N2 1791 8.714 1.523 2.025
 48MOL N3 1792 8.647 1.858 2.284
 48MOL H2 1793 8.664 1.956 2.266
 48MOL C1 1794 8.776 1.390 2.227
 48MOL C2 1795 8.539 1.430 2.177
 48MOL H3 1796 8.475 1.343 2.156
 48MOL C3 1797 8.581 1.495 2.046
 48MOL C4 1798 8.810 1.509 2.136
 48MOL H4 1799 8.809 1.602 2.193
 48MOL C5 1800 8.947 1.506 2.073
 48MOL H5 1801 8.979 1.403 2.055
 48MOL H6 1802 9.025 1.548 2.138
 48MOL C6 1803 8.933 1.580 1.939
 48MOL H7 1804 8.963 1.684 1.951
 48MOL H8 1805 9.000 1.547 1.859
 48MOL C7 1806 8.776 1.581 1.907
 48MOL H9 1807 8.738 1.683 1.892
 48MOL H10 1808 8.743 1.514 1.827
 48MOL C8 1809 8.467 1.537 2.272
 48MOL H11 1810 8.373 1.570 2.228
 48MOL H12 1811 8.446 1.486 2.367
 48MOL C9 1812 8.554 1.654 2.313
 48MOL C10 1813 8.575 1.758 2.219
 48MOL H13 1814 8.524 1.779 2.125
 48MOL C11 1815 8.699 1.805 2.403
 48MOL C12 1816 8.642 1.684 2.426
 48MOL C13 1817 8.677 1.608 2.540
 48MOL H14 1818 8.635 1.511 2.562
 48MOL C14 1819 8.768 1.660 2.623
 48MOL H15 1820 8.806 1.595 2.701
 48MOL C15 1821 8.818 1.789 2.612
 48MOL H16 1822 8.880 1.819 2.696
 48MOL C16 1823 8.791 1.871 2.492
 48MOL H17 1824 8.831 1.967 2.463
 49MOL O1 1825 7.841 2.149 2.872
 49MOL O2 1826 7.755 2.566 2.559
 49MOL N1 1827 7.732 2.337 2.827
 49MOL H1 1828 7.674 2.323 2.910
 49MOL N2 1829 7.890 2.392 2.605
 49MOL N3 1830 8.183 2.546 2.865
 49MOL H2 1831 8.272 2.582 2.833
 49MOL C1 1832 7.831 2.248 2.802
 49MOL C2 1833 7.739 2.483 2.786
 49MOL H3 1834 7.633 2.510 2.771
 49MOL C3 1835 7.796 2.487 2.642
 49MOL C4 1836 7.930 2.285 2.689
 49MOL H4 1837 8.011 2.331 2.747
 49MOL C5 1838 7.974 2.173 2.593
 49MOL H5 1839 7.887 2.119 2.553
 49MOL H6 1840 8.046 2.109 2.645
 49MOL C6 1841 8.027 2.242 2.463
 49MOL H7 1842 8.133 2.266 2.478
 49MOL H8 1843 8.018 2.173 2.378
 49MOL C7 1844 7.950 2.376 2.468
 49MOL H9 1845 8.021 2.455 2.442
 49MOL H10 1846 7.867 2.382 2.396
 49MOL C8 1847 7.810 2.567 2.886
 49MOL H11 1848 7.811 2.670 2.846
 49MOL H12 1849 7.759 2.564 2.983
 49MOL C9 1850 7.961 2.539 2.904
 49MOL C10 1851 8.058 2.591 2.823
 49MOL H13 1852 8.040 2.645 2.731
 49MOL C11 1853 8.165 2.476 2.980
 49MOL C12 1854 8.029 2.460 3.005
 49MOL C13 1855 7.979 2.377 3.111
 49MOL H14 1856 7.876 2.348 3.124
 49MOL C14 1857 8.080 2.317 3.191
 49MOL H15 1858 8.056 2.249 3.273
 49MOL C15 1859 8.218 2.334 3.164
 49MOL H16 1860 8.292 2.292 3.232
 49MOL C16 1861 8.259 2.404 3.052
 49MOL H17 1862 8.362 2.407 3.017
 50MOL O1 1863 8.553 1.821 2.838
 50MOL O2 1864 8.190 1.578 2.515
 50MOL N1 1865 8.440 1.637 2.775
 50MOL H1 1866 8.497 1.588 2.844
 50MOL N2 1867 8.298 1.778 2.572
 50MOL N3 1868 8.017 1.909 2.846
 50MOL H2 1869 7.961 1.990 2.823
 50MOL C1 1870 8.462 1.771 2.773
 50MOL C2 1871 8.318 1.574 2.720
 50MOL H3 1872 8.343 1.471 2.695
 50MOL C3 1873 8.261 1.641 2.591
 50MOL C4 1874 8.376 1.854 2.677
 50MOL H4 1875 8.300 1.906 2.736
 50MOL C5 1876 8.446 1.967 2.596
 50MOL H5 1877 8.551 1.940 2.585
 50MOL H6 1878 8.440 2.060 2.653
 50MOL C6 1879 8.370 1.979 2.464
 50MOL H7 1880 8.296 2.059 2.475
 50MOL H8 1881 8.431 2.006 2.378
 50MOL C7 1882 8.283 1.852 2.446
 50MOL H9 1883 8.184 1.882 2.410
 50MOL H10 1884 8.319 1.796 2.358
 50MOL C8 1885 8.203 1.575 2.828
 50MOL H11 1886 8.124 1.512 2.786
 50MOL H12 1887 8.240 1.527 2.919
 50MOL C9 1888 8.151 1.717 2.849
 50MOL C10 1889 8.055 1.789 2.779
 50MOL H13 1890 8.007 1.752 2.690
 50MOL C11 1891 8.092 1.908 2.964
 50MOL C12 1892 8.171 1.795 2.971
 50MOL C13 1893 8.260 1.776 3.077
 50MOL H14 1894 8.337 1.700 3.071
 50MOL C14 1895 8.264 1.871 3.180
 50MOL H15 1896 8.337 1.859 3.259
 50MOL C15 1897 8.185 1.987 3.170
 50MOL H16 1898 8.191 2.057 3.254
 50MOL C16 1899 8.090 2.001 3.066
 50MOL H17 1900 8.031 2.092 3.055
 51MOL O1 1901 8.469 2.593 2.841
 51MOL O2 1902 8.834 2.412 2.512
 51MOL N1 1903 8.687 2.546 2.803
 51MOL H1 1904 8.718 2.606 2.878
 51MOL N2 1905 8.614 2.399 2.578
 51MOL N3 1906 8.661 2.068 2.868
 51MOL H2 1907 8.625 1.977 2.844
 51MOL C1 1908 8.552 2.523 2.782
 51MOL C2 1909 8.795 2.483 2.736
 51MOL H3 1910 8.871 2.557 2.710
 51MOL C3 1911 8.747 2.422 2.602
 51MOL C4 1912 8.516 2.416 2.680
 51MOL H4 1913 8.491 2.321 2.728
 51MOL C5 1914 8.383 2.456 2.598
 51MOL H5 1915 8.379 2.565 2.584
 51MOL H6 1916 8.295 2.416 2.649
 51MOL C6 1917 8.408 2.376 2.470
 51MOL H7 1918 8.379 2.273 2.494
 51MOL H8 1919 8.353 2.399 2.378
 51MOL C7 1920 8.559 2.375 2.446
 51MOL H9 1921 8.583 2.280 2.397
 51MOL H10 1922 8.575 2.459 2.376
 51MOL C8 1923 8.854 2.379 2.832
 51MOL H11 1924 8.941 2.323 2.795
 51MOL H12 1925 8.883 2.421 2.929
 51MOL C9 1926 8.748 2.279 2.862
 51MOL C10 1927 8.734 2.158 2.793
 51MOL H13 1928 8.780 2.129 2.700
 51MOL C11 1929 8.628 2.132 2.985
 51MOL C12 1930 8.673 2.261 2.980
 51MOL C13 1931 8.640 2.350 3.082
 51MOL H14 1932 8.663 2.456 3.076
 51MOL C14 1933 8.568 2.307 3.190
 51MOL H15 1934 8.539 2.371 3.272
 51MOL C15 1935 8.534 2.166 3.200
 51MOL H16 1936 8.468 2.135 3.281
 51MOL C16 1937 8.557 2.078 3.091
 51MOL H17 1938 8.517 1.978 3.081
 52MOL O1 1939 0.414 1.796 3.387
 52MOL O2 1940 0.415 1.351 3.092
 52MOL N1 1941 0.482 1.581 3.378
 52MOL H1 1942 0.538 1.596 3.461
 52MOL N2 1943 0.316 1.541 3.148
 52MOL N3 1944 0.051 1.384 3.427
 52MOL H2 1945 9.046 1.373 3.387
 52MOL C1 1946 0.400 1.686 3.337
 52MOL C2 1947 0.485 1.448 3.314
 52MOL H3 1948 0.588 1.417 3.292
 52MOL C3 1949 0.405 1.441 3.179
 52MOL C4 1950 0.281 1.656 3.236
 52MOL H4 1951 0.196 1.616 3.292
 52MOL C5 1952 0.244 1.781 3.150
 52MOL H5 1953 0.331 1.847 3.143
 52MOL H6 1954 0.163 1.840 3.194
 52MOL C6 1955 0.212 1.716 3.018
 52MOL H7 1956 0.106 1.687 3.018
 52MOL H8 1957 0.234 1.781 2.932
 52MOL C7 1958 0.293 1.579 3.013
 52MOL H9 1959 0.237 1.495 2.968
 52MOL H10 1960 0.392 1.603 2.972
 52MOL C8 1961 0.425 1.340 3.411
 52MOL H11 1962 0.437 1.243 3.361
 52MOL H12 1963 0.489 1.330 3.499
 52MOL C9 1964 0.280 1.374 3.445
 52MOL C10 1965 0.165 1.337 3.371
 52MOL H13 1966 0.165 1.293 3.272
 52MOL C11 1967 0.089 1.456 3.535
 52MOL C12 1968 0.224 1.451 3.555
 52MOL C13 1969 0.293 1.527 3.650
 52MOL H14 1970 0.401 1.521 3.662
 52MOL C14 1971 0.208 1.606 3.729
 52MOL H15 1972 0.244 1.667 3.812
 52MOL C15 1973 0.064 1.603 3.723
 52MOL H16 1974 0.007 1.666 3.790
 52MOL C16 1975 0.009 1.525 3.620
 52MOL H17 1976 8.989 1.534 3.603
 53MOL O1 1977 8.798 2.118 3.382
 53MOL O2 1978 0.093 2.333 3.059
 53MOL N1 1979 8.946 2.291 3.346
 53MOL H1 1980 8.887 2.349 3.405
 53MOL N2 1981 9.063 2.158 3.125
 53MOL N3 1982 0.275 2.035 3.395
 53MOL H2 1983 0.342 1.963 3.371
 53MOL C1 1984 8.899 2.165 3.326
 53MOL C2 1985 9.066 2.352 3.269
 53MOL H3 1986 9.034 2.452 3.236
 53MOL C3 1987 0.023 2.284 3.143
 53MOL C4 1988 8.981 2.080 3.217
 53MOL H4 1989 9.055 2.031 3.281
 53MOL C5 1990 8.909 1.970 3.138
 53MOL H5 1991 8.805 1.988 3.110
 53MOL H6 1992 8.919 1.877 3.196
 53MOL C6 1993 8.988 1.969 3.009
 53MOL H7 1994 9.067 1.893 3.013
 53MOL H8 1995 8.917 1.947 2.928
 53MOL C7 1996 9.068 2.093 2.994
 53MOL H9 1997 0.084 2.065 2.967
 53MOL H10 1998 9.032 2.169 2.923
 53MOL C8 1999 0.106 2.363 3.354
 53MOL H11 2000 0.173 2.427 3.296
 53MOL H12 2001 0.086 2.423 3.444
 53MOL C9 2002 0.162 2.234 3.395
 53MOL C10 2003 0.240 2.143 3.320
 53MOL H13 2004 0.298 2.165 3.232
 53MOL C11 2005 0.200 2.040 3.508
 53MOL C12 2006 0.137 2.161 3.515
 53MOL C13 2007 0.048 2.191 3.614
 53MOL H14 2008 9.080 2.284 3.606
 53MOL C14 2009 0.022 2.092 3.705
 53MOL H15 2010 9.044 2.114 3.789
 53MOL C15 2011 0.086 1.965 3.696
 53MOL H16 2012 0.070 1.890 3.773
 53MOL C16 2013 0.182 1.935 3.598
 53MOL H17 2014 0.240 1.843 3.590
 54MOL O1 2015 8.862 1.316 3.382
 54MOL O2 2016 8.516 1.541 3.047
 54MOL N1 2017 8.656 1.378 3.349
 54MOL H1 2018 8.630 1.306 3.415
 54MOL N2 2019 8.734 1.537 3.126
 54MOL N3 2020 8.685 1.873 3.384
 54MOL H2 2021 8.714 1.960 3.341
 54MOL C1 2022 8.786 1.393 3.322
 54MOL C2 2023 8.547 1.456 3.277
 54MOL H3 2024 8.470 1.379 3.263
 54MOL C3 2025 8.595 1.521 3.144
 54MOL C4 2026 8.831 1.505 3.231
 54MOL H4 2027 8.830 1.584 3.306
 54MOL C5 2028 8.979 1.496 3.171
 54MOL H5 2029 9.014 1.394 3.149
 54MOL H6 2030 9.049 1.539 3.244
 54MOL C6 2031 8.956 1.570 3.036
 54MOL H7 2032 8.984 1.675 3.048
 54MOL H8 2033 9.013 1.529 2.951
 54MOL C7 2034 8.808 1.582 3.006
 54MOL H9 2035 8.790 1.689 2.988
 54MOL H10 2036 8.782 1.520 2.919
 54MOL C8 2037 8.484 1.557 3.372
 54MOL H11 2038 8.401 1.600 3.315
 54MOL H12 2039 8.445 1.497 3.455
 54MOL C9 2040 8.582 1.670 3.403
 54MOL C10 2041 8.605 1.775 3.312
 54MOL H13 2042 8.580 1.782 3.207
 54MOL C11 2043 8.721 1.818 3.506
 54MOL C12 2044 8.660 1.696 3.522
 54MOL C13 2045 8.691 1.611 3.633
 54MOL H14 2046 8.651 1.511 3.646
 54MOL C14 2047 8.770 1.668 3.735
 54MOL H15 2048 8.780 1.618 3.831
 54MOL C15 2049 8.831 1.792 3.713
 54MOL H16 2050 8.897 1.831 3.790
 54MOL C16 2051 8.812 1.870 3.600
 54MOL H17 2052 8.866 1.964 3.595
 55MOL O1 2053 7.826 2.118 3.884
 55MOL O2 2054 7.788 2.543 3.593
 55MOL N1 2055 7.750 2.335 3.874
 55MOL H1 2056 7.692 2.326 3.956
 55MOL N2 2057 7.915 2.360 3.646
 55MOL N3 2058 8.164 2.577 3.921
 55MOL H2 2059 8.255 2.613 3.895
 55MOL C1 2060 7.841 2.236 3.846
 55MOL C2 2061 7.758 2.466 3.813
 55MOL H3 2062 7.653 2.484 3.787
 55MOL C3 2063 7.826 2.463 3.678
 55MOL C4 2064 7.951 2.264 3.746
 55MOL H4 2065 8.028 2.311 3.808
 55MOL C5 2066 8.009 2.142 3.674
 55MOL H5 2067 7.920 2.085 3.644
 55MOL H6 2068 8.086 2.088 3.732
 55MOL C6 2069 8.070 2.205 3.549
 55MOL H7 2070 8.176 2.221 3.569
 55MOL H8 2071 8.067 2.143 3.458
 55MOL C7 2072 7.996 2.345 3.526
 55MOL H9 2073 8.079 2.416 3.518
 55MOL H10 2074 7.935 2.344 3.435
 55MOL C8 2075 7.802 2.579 3.900
 55MOL H11 2076 7.777 2.667 3.840
 55MOL H12 2077 7.731 2.594 3.983
 55MOL C9 2078 7.944 2.573 3.934
 55MOL C10 2079 8.049 2.617 3.858
 55MOL H13 2080 8.036 2.670 3.765
 55MOL C11 2081 8.131 2.503 4.033
 55MOL C12 2082 7.997 2.502 4.047
 55MOL C13 2083 7.937 2.435 4.155
 55MOL H14 2084 7.829 2.428 4.168
 55MOL C14 2085 8.025 2.373 4.246
 55MOL H15 2086 7.992 2.315 4.331
 55MOL C15 2087 8.165 2.385 4.236
 55MOL H16 2088 8.233 2.340 4.308
 55MOL C16 2089 8.220 2.446 4.124
 55MOL H17 2090 8.328 2.456 4.110
 56MOL O1 2091 8.566 1.816 3.924
 56MOL O2 2092 8.216 1.590 3.597
 56MOL N1 2093 8.426 1.654 3.881
 56MOL H1 2094 8.462 1.614 3.966
 56MOL N2 2095 8.310 1.781 3.664
 56MOL N3 2096 7.985 1.890 3.907
 56MOL H2 2097 7.909 1.949 3.875
 56MOL C1 2098 8.465 1.777 3.862
 56MOL C2 2099 8.307 1.592 3.824
 56MOL H3 2100 8.339 1.491 3.795
 56MOL C3 2101 8.272 1.653 3.686
 56MOL C4 2102 8.379 1.867 3.767
 56MOL H4 2103 8.296 1.906 3.827
 56MOL C5 2104 8.444 1.982 3.700
 56MOL H5 2105 8.553 1.971 3.698
 56MOL H6 2106 8.425 2.072 3.761
 56MOL C6 2107 8.395 1.982 3.550
 56MOL H7 2108 8.328 2.065 3.524
 56MOL H8 2109 8.480 1.987 3.482
 56MOL C7 2110 8.314 1.854 3.535
 56MOL H9 2111 8.210 1.880 3.511
 56MOL H10 2112 8.357 1.785 3.461
 56MOL C8 2113 8.191 1.586 3.924
 56MOL H11 2114 8.115 1.521 3.879
 56MOL H12 2115 8.223 1.542 4.020
 56MOL C9 2116 8.121 1.713 3.942
 56MOL C10 2117 8.023 1.769 3.858
 56MOL H13 2118 7.986 1.732 3.763
 56MOL C11 2119 8.055 1.913 4.028
 56MOL C12 2120 8.132 1.801 4.055
 56MOL C13 2121 8.217 1.808 4.164
 56MOL H14 2122 8.289 1.730 4.189
 56MOL C14 2123 8.203 1.918 4.249
 56MOL H15 2124 8.275 1.931 4.330
 56MOL C15 2125 8.109 2.014 4.232
 56MOL H16 2126 8.106 2.090 4.310
 56MOL C16 2127 8.037 2.023 4.112
 56MOL H17 2128 7.972 2.107 4.092
 57MOL O1 2129 8.441 2.571 3.926
 57MOL O2 2130 8.842 2.417 3.614
 57MOL N1 2131 8.660 2.541 3.911
 57MOL H1 2132 8.668 2.601 3.992
 57MOL N2 2133 8.625 2.407 3.658
 57MOL N3 2134 8.650 2.082 3.950
 57MOL H2 2135 8.624 1.988 3.926
 57MOL C1 2136 8.535 2.527 3.865
 57MOL C2 2137 8.776 2.493 3.837
 57MOL H3 2138 8.841 2.579 3.819
 57MOL C3 2139 8.752 2.428 3.696
 57MOL C4 2140 8.511 2.424 3.753
 57MOL H4 2141 8.499 2.331 3.810
 57MOL C5 2142 8.380 2.426 3.670
 57MOL H5 2143 8.345 2.526 3.641
 57MOL H6 2144 8.295 2.375 3.715
 57MOL C6 2145 8.429 2.365 3.538
 57MOL H7 2146 8.401 2.260 3.544
 57MOL H8 2147 8.374 2.386 3.445
 57MOL C7 2148 8.579 2.379 3.522
 57MOL H9 2149 8.618 2.287 3.477
 57MOL H10 2150 8.619 2.457 3.455
 57MOL C8 2151 8.846 2.396 3.927
 57MOL H11 2152 8.940 2.366 3.879
 57MOL H12 2153 8.881 2.455 4.013
 57MOL C9 2154 8.758 2.282 3.964
 57MOL C10 2155 8.741 2.171 3.888
 57MOL H13 2156 8.791 2.139 3.797
 57MOL C11 2157 8.614 2.142 4.066
 57MOL C12 2158 8.672 2.264 4.082
 57MOL C13 2159 8.646 2.347 4.191
 57MOL H14 2160 8.703 2.435 4.218
 57MOL C14 2161 8.549 2.298 4.281
 57MOL H15 2162 8.527 2.367 4.362
 57MOL C15 2163 8.478 2.175 4.263
 57MOL H16 2164 8.395 2.149 4.328
 57MOL C16 2165 8.513 2.098 4.154
 57MOL H17 2166 8.458 2.007 4.130
 58MOL O1 2167 0.411 1.812 4.503
 58MOL O2 2168 0.451 1.423 4.139
 58MOL N1 2169 0.501 1.609 4.450
 58MOL H1 2170 0.555 1.610 4.536
 58MOL N2 2171 0.339 1.606 4.222
 58MOL N3 2172 0.056 1.394 4.466
 58MOL H2 2173 9.049 1.367 4.443
 58MOL C1 2174 0.411 1.714 4.433
 58MOL C2 2175 0.492 1.481 4.376
 58MOL H3 2176 0.593 1.447 4.352
 58MOL C3 2177 0.425 1.495 4.236
 58MOL C4 2178 0.300 1.694 4.331
 58MOL H4 2179 0.213 1.648 4.380
 58MOL C5 2180 0.241 1.820 4.268
 58MOL H5 2181 0.309 1.905 4.256
 58MOL H6 2182 0.160 1.866 4.325
 58MOL C6 2183 0.186 1.770 4.129
 58MOL H7 2184 0.080 1.749 4.147
 58MOL H8 2185 0.198 1.843 4.047
 58MOL C7 2186 0.259 1.637 4.105
 58MOL H9 2187 0.174 1.567 4.099
 58MOL H10 2188 0.314 1.644 4.011
 58MOL C8 2189 0.429 1.373 4.462
 58MOL H11 2190 0.437 1.271 4.422
 58MOL H12 2191 0.490 1.364 4.553
 58MOL C9 2192 0.285 1.392 4.495
 58MOL C10 2193 0.184 1.356 4.406
 58MOL H13 2194 0.189 1.312 4.307
 58MOL C11 2195 0.087 1.446 4.590
 58MOL C12 2196 0.223 1.430 4.616
 58MOL C13 2197 0.281 1.473 4.740
 58MOL H14 2198 0.389 1.468 4.753
 58MOL C14 2199 0.196 1.534 4.835
 58MOL H15 2200 0.229 1.563 4.935
 58MOL C15 2201 0.055 1.528 4.814
 58MOL H16 2202 9.072 1.556 4.892
 58MOL C16 2203 9.082 1.486 4.691
 58MOL H17 2204 8.974 1.482 4.683
 59MOL O1 2205 8.787 2.143 4.475
 59MOL O2 2206 0.031 2.380 4.142
 59MOL N1 2207 8.936 2.306 4.446
 59MOL H1 2208 8.879 2.345 4.520
 59MOL N2 2209 9.038 2.179 4.209
 59MOL N3 2210 0.249 2.059 4.499
 59MOL H2 2211 0.324 1.992 4.485
 59MOL C1 2212 8.891 2.178 4.417
 59MOL C2 2213 9.043 2.371 4.370
 59MOL H3 2214 9.008 2.470 4.337
 59MOL C3 2215 9.070 2.309 4.228
 59MOL C4 2216 8.970 2.101 4.317
 59MOL H4 2217 9.047 2.056 4.380
 59MOL C5 2218 8.888 1.993 4.246
 59MOL H5 2219 8.790 2.042 4.243
 59MOL H6 2220 8.878 1.898 4.301
 59MOL C6 2221 8.960 1.982 4.109
 59MOL H7 2222 9.023 1.893 4.118
 59MOL H8 2223 8.893 1.960 4.025
 59MOL C7 2224 9.042 2.105 4.082
 59MOL H9 2225 0.061 2.087 4.062
 59MOL H10 2226 8.999 2.178 4.013
 59MOL C8 2227 0.087 2.387 4.457
 59MOL H11 2228 0.159 2.436 4.390
 59MOL H12 2229 0.073 2.452 4.544
 59MOL C9 2230 0.140 2.253 4.507
 59MOL C10 2231 0.220 2.172 4.421
 59MOL H13 2232 0.263 2.187 4.323
 59MOL C11 2233 0.176 2.056 4.606
 59MOL C12 2234 0.105 2.170 4.620
 59MOL C13 2235 0.010 2.186 4.722
 59MOL H14 2236 9.039 2.279 4.726
 59MOL C14 2237 9.082 2.082 4.816
 59MOL H15 2238 9.008 2.094 4.894
 59MOL C15 2239 0.086 1.976 4.817
 59MOL H16 2240 0.093 1.905 4.898
 59MOL C16 2241 0.184 1.971 4.714
 59MOL H17 2242 0.266 1.900 4.716
 60MOL O1 2243 8.868 1.354 4.488
 60MOL O2 2244 8.514 1.572 4.149
 60MOL N1 2245 8.661 1.396 4.443
 60MOL H1 2246 8.643 1.348 4.530
 60MOL N2 2247 8.733 1.543 4.209
 60MOL N3 2248 8.664 1.885 4.474
 60MOL H2 2249 8.698 1.970 4.431
 60MOL C1 2250 8.788 1.417 4.423
 60MOL C2 2251 8.552 1.464 4.363
 60MOL H3 2252 8.479 1.389 4.329
 60MOL C3 2253 8.595 1.539 4.231
 60MOL C4 2254 8.829 1.517 4.315
 60MOL H4 2255 8.847 1.615 4.361
 60MOL C5 2256 8.964 1.501 4.248
 60MOL H5 2257 9.009 1.401 4.237
 60MOL H6 2258 9.045 1.548 4.304
 60MOL C6 2259 8.948 1.571 4.113
 60MOL H7 2260 8.989 1.673 4.105
 60MOL H8 2261 9.006 1.521 4.035
 60MOL C7 2262 8.803 1.574 4.079
 60MOL H9 2263 8.764 1.672 4.050
 60MOL H10 2264 8.785 1.491 4.010
 60MOL C8 2265 8.478 1.555 4.457
 60MOL H11 2266 8.379 1.589 4.424
 60MOL H12 2267 8.460 1.494 4.546
 60MOL C9 2268 8.566 1.676 4.500
 60MOL C10 2269 8.579 1.789 4.415
 60MOL H13 2270 8.553 1.792 4.310
 60MOL C11 2271 8.705 1.833 4.591
 60MOL C12 2272 8.650 1.707 4.612
 60MOL C13 2273 8.674 1.644 4.742
 60MOL H14 2274 8.615 1.555 4.760
 60MOL C14 2275 8.764 1.702 4.833
 60MOL H15 2276 8.780 1.648 4.926
 60MOL C15 2277 8.840 1.815 4.800
 60MOL H16 2278 8.916 1.851 4.868
 60MOL C16 2279 8.808 1.882 4.680
 60MOL H17 2280 8.855 1.976 4.651
 61MOL O1 2281 7.915 2.168 5.036
 61MOL O2 2282 7.763 2.543 4.683
 61MOL N1 2283 7.778 2.338 4.974
 61MOL H1 2284 7.723 2.321 5.058
 61MOL N2 2285 7.922 2.389 4.746
 61MOL N3 2286 8.185 2.590 5.018
 61MOL H2 2287 8.271 2.637 4.993
 61MOL C1 2288 7.890 2.262 4.957
 61MOL C2 2289 7.757 2.465 4.912
 61MOL H3 2290 7.650 2.489 4.905
 61MOL C3 2291 7.810 2.470 4.769
 61MOL C4 2292 7.985 2.287 4.836
 61MOL H4 2293 8.080 2.329 4.871
 61MOL C5 2294 8.022 2.173 4.738
 61MOL H5 2295 7.937 2.107 4.717
 61MOL H6 2296 8.108 2.114 4.774
 61MOL C6 2297 8.067 2.248 4.615
 61MOL H7 2298 8.176 2.258 4.607
 61MOL H8 2299 8.034 2.204 4.520
 61MOL C7 2300 8.002 2.391 4.625
 61MOL H9 2301 8.086 2.462 4.628
 61MOL H10 2302 7.946 2.416 4.534
 61MOL C8 2303 7.815 2.576 4.995
 61MOL H11 2304 7.791 2.680 4.971
 61MOL H12 2305 7.767 2.578 5.094
 61MOL C9 2306 7.959 2.558 5.023
 61MOL C10 2307 8.060 2.618 4.955
 61MOL H13 2308 8.054 2.678 4.864
 61MOL C11 2309 8.160 2.515 5.125
 61MOL C12 2310 8.027 2.500 5.141
 61MOL C13 2311 7.971 2.440 5.251
 61MOL H14 2312 7.863 2.427 5.258
 61MOL C14 2313 8.063 2.398 5.359
 61MOL H15 2314 8.029 2.349 5.450
 61MOL C15 2315 8.202 2.410 5.332
 61MOL H16 2316 8.274 2.368 5.402
 61MOL C16 2317 8.252 2.466 5.218
 61MOL H17 2318 8.357 2.463 5.194
 62MOL O1 2319 8.549 1.835 5.020
 62MOL O2 2320 8.248 1.568 4.695
 62MOL N1 2321 8.415 1.662 4.997
 62MOL H1 2322 8.465 1.615 5.071
 62MOL N2 2323 8.307 1.777 4.755
 62MOL N3 2324 8.052 1.934 5.028
 62MOL H2 2325 7.990 2.009 5.000
 62MOL C1 2326 8.451 1.791 4.968
 62MOL C2 2327 8.310 1.586 4.926
 62MOL H3 2328 8.342 1.482 4.912
 62MOL C3 2329 8.283 1.643 4.782
 62MOL C4 2330 8.368 1.867 4.860
 62MOL H4 2331 8.279 1.917 4.900
 62MOL C5 2332 8.442 1.973 4.783
 62MOL H5 2333 8.549 1.952 4.770
 62MOL H6 2334 8.434 2.066 4.841
 62MOL C6 2335 8.359 1.980 4.652
 62MOL H7 2336 8.283 2.058 4.667
 62MOL H8 2337 8.421 2.012 4.568
 62MOL C7 2338 8.293 1.846 4.627
 62MOL H9 2339 8.192 1.849 4.584
 62MOL H10 2340 8.358 1.793 4.555
 62MOL C8 2341 8.188 1.593 5.015
 62MOL H11 2342 8.102 1.567 4.952
 62MOL H12 2343 8.195 1.531 5.105
 62MOL C9 2344 8.147 1.737 5.052
 62MOL C10 2345 8.072 1.808 4.966
 62MOL H13 2346 8.035 1.785 4.867
 62MOL C11 2347 8.104 1.928 5.154
 62MOL C12 2348 8.176 1.816 5.169
 62MOL C13 2349 8.250 1.787 5.288
 62MOL H14 2350 8.316 1.703 5.302
 62MOL C14 2351 8.253 1.887 5.384
 62MOL H15 2352 8.340 1.883 5.450
 62MOL C15 2353 8.189 2.014 5.366
 62MOL H16 2354 8.198 2.096 5.436
 62MOL C16 2355 8.106 2.031 5.246
 62MOL H17 2356 8.057 2.126 5.227
 63MOL O1 2357 8.479 2.571 5.044
 63MOL O2 2358 8.842 2.427 4.682
 63MOL N1 2359 8.697 2.560 4.987
 63MOL H1 2360 8.711 2.619 5.068
 63MOL N2 2361 8.628 2.409 4.751
 63MOL N3 2362 8.673 2.086 5.034
 63MOL H2 2363 8.640 1.992 5.013
 63MOL C1 2364 8.565 2.526 4.973
 63MOL C2 2365 8.804 2.504 4.904
 63MOL H3 2366 8.866 2.593 4.884
 63MOL C3 2367 8.761 2.441 4.772
 63MOL C4 2368 8.525 2.423 4.862
 63MOL H4 2369 8.502 2.325 4.906
 63MOL C5 2370 8.394 2.454 4.787
 63MOL H5 2371 8.381 2.561 4.767
 63MOL H6 2372 8.310 2.431 4.854
 63MOL C6 2373 8.408 2.381 4.654
 63MOL H7 2374 8.378 2.277 4.672
 63MOL H8 2375 8.343 2.425 4.578
 63MOL C7 2376 8.558 2.369 4.624
 63MOL H9 2377 8.584 2.271 4.584
 63MOL H10 2378 8.594 2.444 4.552
 63MOL C8 2379 8.879 2.393 4.985
 63MOL H11 2380 8.961 2.353 4.924
 63MOL H12 2381 8.925 2.432 5.077
 63MOL C9 2382 8.786 2.276 5.033
 63MOL C10 2383 8.765 2.163 4.958
 63MOL H13 2384 8.809 2.121 4.868
 63MOL C11 2385 8.624 2.159 5.139
 63MOL C12 2386 8.699 2.271 5.144
 63MOL C13 2387 8.672 2.358 5.250
 63MOL H14 2388 8.740 2.442 5.266
 63MOL C14 2389 8.576 2.329 5.345
 63MOL H15 2390 8.574 2.409 5.418
 63MOL C15 2391 8.511 2.203 5.342
 63MOL H16 2392 8.437 2.190 5.421
 63MOL C16 2393 8.527 2.116 5.232
 63MOL H17 2394 8.479 2.019 5.223
 64MOL O1 2395 0.399 1.819 5.533
 64MOL O2 2396 0.414 1.372 5.259
 64MOL N1 2397 0.457 1.602 5.544
 64MOL H1 2398 0.521 1.629 5.618
 64MOL N2 2399 0.293 1.552 5.319
 64MOL N3 2400 0.047 1.373 5.581
 64MOL H2 2401 9.039 1.359 5.548
 64MOL C1 2402 0.376 1.703 5.501
 64MOL C2 2403 0.463 1.468 5.480
 64MOL H3 2404 0.569 1.455 5.456
 64MOL C3 2405 0.386 1.457 5.341
 64MOL C4 2406 0.259 1.662 5.415
 64MOL H4 2407 0.175 1.626 5.474
 64MOL C5 2408 0.209 1.774 5.321
 64MOL H5 2409 0.290 1.841 5.290
 64MOL H6 2410 0.128 1.838 5.357
 64MOL C6 2411 0.176 1.705 5.191
 64MOL H7 2412 0.068 1.689 5.180
 64MOL H8 2413 0.204 1.763 5.102
 64MOL C7 2414 0.254 1.576 5.187
 64MOL H9 2415 0.195 1.496 5.139
 64MOL H10 2416 0.338 1.583 5.117
 64MOL C8 2417 0.404 1.355 5.573
 64MOL H11 2418 0.417 1.256 5.528
 64MOL H12 2419 0.464 1.341 5.664
 64MOL C9 2420 0.264 1.384 5.603
 64MOL C10 2421 0.163 1.332 5.523
 64MOL H13 2422 0.152 1.273 5.433
 64MOL C11 2423 0.072 1.450 5.693
 64MOL C12 2424 0.204 1.458 5.714
 64MOL C13 2425 0.261 1.525 5.821
 64MOL H14 2426 0.369 1.529 5.830
 64MOL C14 2427 0.175 1.582 5.918
 64MOL H15 2428 0.223 1.650 5.988
 64MOL C15 2429 0.037 1.574 5.895
 64MOL H16 2430 9.056 1.618 5.967
 64MOL C16 2431 9.065 1.507 5.782
 64MOL H17 2432 8.959 1.507 5.761
 65MOL O1 2433 8.788 2.163 5.535
 65MOL O2 2434 0.048 2.403 5.218
 65MOL N1 2435 8.941 2.330 5.513
 65MOL H1 2436 8.884 2.389 5.572
 65MOL N2 2437 9.047 2.206 5.285
 65MOL N3 2438 0.248 2.045 5.518
 65MOL H2 2439 0.308 1.973 5.479
 65MOL C1 2440 8.894 2.203 5.491
 65MOL C2 2441 9.061 2.388 5.448
 65MOL H3 2442 9.037 2.495 5.436
 65MOL C3 2443 9.080 2.339 5.306
 65MOL C4 2444 8.989 2.125 5.393
 65MOL H4 2445 9.068 2.080 5.454
 65MOL C5 2446 8.921 2.008 5.320
 65MOL H5 2447 8.812 2.019 5.310
 65MOL H6 2448 8.948 1.922 5.382
 65MOL C6 2449 8.995 1.991 5.189
 65MOL H7 2450 9.076 1.918 5.203
 65MOL H8 2451 8.923 1.958 5.113
 65MOL C7 2452 9.066 2.127 5.163
 65MOL H9 2453 0.088 2.118 5.155
 65MOL H10 2454 9.022 2.173 5.074
 65MOL C8 2455 0.106 2.379 5.534
 65MOL H11 2456 0.184 2.445 5.493
 65MOL H12 2457 0.084 2.421 5.633
 65MOL C9 2458 0.154 2.239 5.549
 65MOL C10 2459 0.232 2.173 5.456
 65MOL H13 2460 0.279 2.202 5.363
 65MOL C11 2461 0.193 2.038 5.644
 65MOL C12 2462 0.123 2.151 5.660
 65MOL C13 2463 0.053 2.182 5.775
 65MOL H14 2464 9.077 2.270 5.781
 65MOL C14 2465 0.053 2.082 5.881
 65MOL H15 2466 9.082 2.095 5.972
 65MOL C15 2467 0.128 1.962 5.863
 65MOL H16 2468 0.124 1.881 5.935
 65MOL C16 2469 0.202 1.939 5.742
 65MOL H17 2470 0.247 1.842 5.723
 66MOL O1 2471 8.862 1.325 5.547
 66MOL O2 2472 8.502 1.551 5.251
 66MOL N1 2473 8.649 1.383 5.534
 66MOL H1 2474 8.632 1.317 5.609
 66MOL N2 2475 8.716 1.546 5.315
 66MOL N3 2476 8.687 1.883 5.547
 66MOL H2 2477 8.714 1.975 5.516
 66MOL C1 2478 8.782 1.413 5.512
 66MOL C2 2479 8.540 1.456 5.468
 66MOL H3 2480 8.455 1.391 5.445
 66MOL C3 2481 8.584 1.517 5.336
 66MOL C4 2482 8.821 1.533 5.415
 66MOL H4 2483 8.823 1.625 5.474
 66MOL C5 2484 8.952 1.535 5.330
 66MOL H5 2485 8.968 1.430 5.302
 66MOL H6 2486 9.037 1.585 5.378
 66MOL C6 2487 8.908 1.609 5.203
 66MOL H7 2488 8.917 1.717 5.221
 66MOL H8 2489 8.963 1.568 5.118
 66MOL C7 2490 8.760 1.588 5.179
 66MOL H9 2491 8.709 1.682 5.152
 66MOL H10 2492 8.743 1.512 5.102
 66MOL C8 2493 8.483 1.573 5.550
 66MOL H11 2494 8.392 1.616 5.505
 66MOL H12 2495 8.468 1.515 5.641
 66MOL C9 2496 8.582 1.690 5.574
 66MOL C10 2497 8.593 1.794 5.485
 66MOL H13 2498 8.546 1.816 5.391
 66MOL C11 2499 8.731 1.837 5.671
 66MOL C12 2500 8.674 1.710 5.684
 66MOL C13 2501 8.683 1.650 5.812
 66MOL H14 2502 8.626 1.564 5.846
 66MOL C14 2503 8.771 1.705 5.905
 66MOL H15 2504 8.783 1.656 6.001
 66MOL C15 2505 8.835 1.829 5.885
 66MOL H16 2506 8.907 1.872 5.954
 66MOL C16 2507 8.816 1.899 5.764
 66MOL H17 2508 8.859 1.997 5.746
 67MOL O1 2509 7.821 2.152 6.081
 67MOL O2 2510 7.779 2.571 5.780
 67MOL N1 2511 7.768 2.372 6.080
 67MOL H1 2512 7.701 2.354 6.154
 67MOL N2 2513 7.920 2.406 5.848
 67MOL N3 2514 8.185 2.598 6.075
 67MOL H2 2515 8.275 2.615 6.033
 67MOL C1 2516 7.853 2.268 6.049
 67MOL C2 2517 7.757 2.502 6.020
 67MOL H3 2518 7.650 2.527 6.019
 67MOL C3 2519 7.821 2.507 5.873
 67MOL C4 2520 7.961 2.300 5.948
 67MOL H4 2521 8.040 2.328 6.018
 67MOL C5 2522 8.002 2.174 5.860
 67MOL H5 2523 7.918 2.112 5.829
 67MOL H6 2524 8.062 2.093 5.904
 67MOL C6 2525 8.057 2.242 5.737
 67MOL H7 2526 8.166 2.256 5.748
 67MOL H8 2527 8.043 2.188 5.643
 67MOL C7 2528 7.993 2.383 5.728
 67MOL H9 2529 8.067 2.462 5.709
 67MOL H10 2530 7.932 2.393 5.637
 67MOL C8 2531 7.823 2.611 6.102
 67MOL H11 2532 7.790 2.711 6.070
 67MOL H12 2533 7.776 2.606 6.201
 67MOL C9 2534 7.968 2.596 6.120
 67MOL C10 2535 8.060 2.643 6.030
 67MOL H13 2536 8.039 2.686 5.933
 67MOL C11 2537 8.174 2.534 6.200
 67MOL C12 2538 8.036 2.525 6.224
 67MOL C13 2539 7.988 2.461 6.339
 67MOL H14 2540 7.882 2.465 6.363
 67MOL C14 2541 8.085 2.411 6.428
 67MOL H15 2542 8.050 2.362 6.518
 67MOL C15 2543 8.225 2.420 6.404
 67MOL H16 2544 8.288 2.374 6.479
 67MOL C16 2545 8.274 2.484 6.289
 67MOL H17 2546 8.380 2.495 6.268
 68MOL O1 2547 8.537 1.827 6.117
 68MOL O2 2548 8.186 1.582 5.805
 68MOL N1 2549 8.405 1.647 6.086
 68MOL H1 2550 8.451 1.610 6.168
 68MOL N2 2551 8.313 1.772 5.852
 68MOL N3 2552 8.002 1.929 6.108
 68MOL H2 2553 7.947 2.003 6.066
 68MOL C1 2554 8.440 1.780 6.062
 68MOL C2 2555 8.288 1.580 6.025
 68MOL H3 2556 8.326 1.480 6.005
 68MOL C3 2557 8.253 1.645 5.889
 68MOL C4 2558 8.370 1.860 5.950
 68MOL H4 2559 8.289 1.913 6.001
 68MOL C5 2560 8.436 1.971 5.871
 68MOL H5 2561 8.540 1.943 5.848
 68MOL H6 2562 8.431 2.070 5.920
 68MOL C6 2563 8.367 1.975 5.736
 68MOL H7 2564 8.297 2.059 5.742
 68MOL H8 2565 8.440 1.980 5.655
 68MOL C7 2566 8.297 1.839 5.723
 68MOL H9 2567 8.190 1.847 5.699
 68MOL H10 2568 8.338 1.782 5.639
 68MOL C8 2569 8.166 1.591 6.120
 68MOL H11 2570 8.082 1.526 6.092
 68MOL H12 2571 8.203 1.556 6.217
 68MOL C9 2572 8.121 1.735 6.137
 68MOL C10 2573 8.025 1.798 6.064
 68MOL H13 2574 7.969 1.755 5.982
 68MOL C11 2575 8.069 1.948 6.227
 68MOL C12 2576 8.147 1.835 6.245
 68MOL C13 2577 8.229 1.826 6.357
 68MOL H14 2578 8.286 1.736 6.377
 68MOL C14 2579 8.234 1.933 6.454
 68MOL H15 2580 8.278 1.923 0.032
 68MOL C15 2581 8.169 2.053 6.419
 68MOL H16 2582 8.175 2.138 6.486
 68MOL C16 2583 8.092 2.060 6.303
 68MOL H17 2584 8.042 2.150 6.269
 69MOL O1 2585 8.464 2.599 6.075
 69MOL O2 2586 8.843 2.402 5.758
 69MOL N1 2587 8.685 2.545 6.056
 69MOL H1 2588 8.701 2.598 6.141
 69MOL N2 2589 8.633 2.386 5.829
 69MOL N3 2590 8.659 2.072 6.112
 69MOL H2 2591 8.637 1.976 6.092
 69MOL C1 2592 8.550 2.523 6.032
 69MOL C2 2593 8.801 2.479 5.988
 69MOL H3 2594 8.880 2.554 5.972
 69MOL C3 2595 8.768 2.417 5.852
 69MOL C4 2596 8.521 2.414 5.927
 69MOL H4 2597 8.518 2.323 5.988
 69MOL C5 2598 8.390 2.428 5.852
 69MOL H5 2599 8.377 2.533 5.823
 69MOL H6 2600 8.302 2.384 5.902
 69MOL C6 2601 8.423 2.352 5.715
 69MOL H7 2602 8.380 2.252 5.733
 69MOL H8 2603 8.377 2.392 5.624
 69MOL C7 2604 8.576 2.338 5.705
 69MOL H9 2605 8.601 2.232 5.690
 69MOL H10 2606 8.626 2.392 5.623
 69MOL C8 2607 8.863 2.371 6.083
 69MOL H11 2608 8.952 2.336 6.029
 69MOL H12 2609 8.900 2.423 6.172
 69MOL C9 2610 8.764 2.265 6.117
 69MOL C10 2611 8.752 2.149 6.042
 69MOL H13 2612 8.808 2.112 5.957
 69MOL C11 2613 8.602 2.142 6.215
 69MOL C12 2614 8.665 2.265 6.221
 69MOL C13 2615 8.646 2.354 6.329
 69MOL H14 2616 8.709 2.443 6.336
 69MOL C14 2617 8.553 2.317 6.423
 69MOL H15 2618 8.545 2.380 6.512
 69MOL C15 2619 8.490 2.194 6.422
 69MOL H16 2620 8.426 2.170 6.506
 69MOL C16 2621 8.510 2.099 6.315
 69MOL H17 2622 8.469 1.998 6.309
 70MOL O1 2623 0.407 1.793 0.131
 70MOL O2 2624 0.405 1.346 6.357
 70MOL N1 2625 0.484 1.588 0.111
 70MOL H1 2626 0.546 1.611 0.187
 70MOL N2 2627 0.323 1.555 6.405
 70MOL N3 2628 0.066 1.386 0.143
 70MOL H2 2629 9.060 1.372 0.106
 70MOL C1 2630 0.401 1.686 0.078
 70MOL C2 2631 0.486 1.454 0.044
 70MOL H3 2632 0.588 1.425 0.018
 70MOL C3 2633 0.402 1.443 6.431
 70MOL C4 2634 0.287 1.652 6.497
 70MOL H4 2635 0.205 1.603 0.029
 70MOL C5 2636 0.230 1.771 6.415
 70MOL H5 2637 0.314 1.839 6.397
 70MOL H6 2638 0.141 1.826 6.450
 70MOL C6 2639 0.181 1.703 6.282
 70MOL H7 2640 0.072 1.703 6.272
 70MOL H8 2641 0.226 1.750 6.194
 70MOL C7 2642 0.232 1.558 6.290
 70MOL H9 2643 0.152 1.483 6.291
 70MOL H10 2644 0.285 1.530 6.198
 70MOL C8 2645 0.430 1.345 0.146
 70MOL H11 2646 0.440 1.252 0.091
 70MOL H12 2647 0.488 1.329 0.237
 70MOL C9 2648 0.287 1.376 0.183
 70MOL C10 2649 0.188 1.339 0.090
 70MOL H13 2650 0.196 1.277 0.002
 70MOL C11 2651 0.091 1.451 0.261
 70MOL C12 2652 0.224 1.461 0.279
 70MOL C13 2653 0.279 1.522 0.394
 70MOL H14 2654 0.386 1.519 0.409
 70MOL C14 2655 0.186 1.570 0.489
 70MOL H15 2656 0.222 1.622 0.577
 70MOL C15 2657 0.047 1.568 0.464
 70MOL H16 2658 9.064 1.609 0.536
 70MOL C16 2659 9.079 1.512 0.344
 70MOL H17 2660 8.973 1.521 0.319
 71MOL O1 2661 8.791 2.153 0.074
 71MOL O2 2662 0.087 2.386 6.327
 71MOL N1 2663 8.950 2.306 0.081
 71MOL H1 2664 8.912 2.337 0.169
 71MOL N2 2665 9.052 2.193 6.367
 71MOL N3 2666 0.254 2.026 0.102
 71MOL H2 2667 0.310 1.946 0.074
 71MOL C1 2668 8.897 2.187 0.041
 71MOL C2 2669 9.063 2.371 0.012
 71MOL H3 2670 9.045 2.478 0.003
 71MOL C3 2671 0.011 2.320 6.399
 71MOL C4 2672 8.980 2.105 6.461
 71MOL H4 2673 9.068 2.062 6.511
 71MOL C5 2674 8.909 2.006 6.374
 71MOL H5 2675 8.814 2.050 6.342
 71MOL H6 2676 8.897 1.912 6.429
 71MOL C6 2677 8.999 1.994 6.248
 71MOL H7 2678 9.057 1.903 6.266
 71MOL H8 2679 8.936 1.971 6.161
 71MOL C7 2680 9.079 2.126 6.240
 71MOL H9 2681 0.097 2.112 6.212
 71MOL H10 2682 9.042 2.190 6.160
 71MOL C8 2683 0.106 2.358 0.091
 71MOL H11 2684 0.186 2.424 0.056
 71MOL H12 2685 0.080 2.409 0.185
 71MOL C9 2686 0.158 2.226 0.126
 71MOL C10 2687 0.231 2.143 0.038
 71MOL H13 2688 0.267 2.171 6.461
 71MOL C11 2689 0.191 2.025 0.224
 71MOL C12 2690 0.130 2.144 0.235
 71MOL C13 2691 0.056 2.171 0.351
 71MOL H14 2692 0.017 2.271 0.373
 71MOL C14 2693 0.040 2.068 0.450
 71MOL H15 2694 9.057 2.075 0.534
 71MOL C15 2695 0.100 1.939 0.430
 71MOL H16 2696 0.090 1.858 0.501
 71MOL C16 2697 0.181 1.922 0.313
 71MOL H17 2698 0.238 1.833 0.287
 72MOL O1 2699 8.876 1.362 0.128
 72MOL O2 2700 8.522 1.556 6.313
 72MOL N1 2701 8.658 1.399 0.095
 72MOL H1 2702 8.642 1.339 0.174
 72MOL N2 2703 8.728 1.548 6.391
 72MOL N3 2704 8.668 1.896 0.119
 72MOL H2 2705 8.689 1.987 0.081
 72MOL C1 2706 8.790 1.425 0.072
 72MOL C2 2707 8.546 1.460 0.024
 72MOL H3 2708 8.474 1.382 6.517
 72MOL C3 2709 8.592 1.522 6.409
 72MOL C4 2710 8.823 1.536 6.497
 72MOL H4 2711 8.815 1.630 0.033
 72MOL C5 2712 8.956 1.527 6.418
 72MOL H5 2713 8.975 1.423 6.389
 72MOL H6 2714 9.047 1.559 6.470
 72MOL C6 2715 8.932 1.614 6.291
 72MOL H7 2716 8.969 1.714 6.314
 72MOL H8 2717 8.996 1.582 6.207
 72MOL C7 2718 8.781 1.608 6.269
 72MOL H9 2719 8.735 1.707 6.257
 72MOL H10 2720 8.751 1.542 6.188
 72MOL C8 2721 8.484 1.569 0.117
 72MOL H11 2722 8.388 1.596 0.072
 72MOL H12 2723 8.468 1.515 0.211
 72MOL C9 2724 8.572 1.692 0.142
 72MOL C10 2725 8.577 1.805 0.063
 72MOL H13 2726 8.525 1.824 6.491
 72MOL C11 2727 8.713 1.839 0.234
 72MOL C12 2728 8.647 1.722 0.261
 72MOL C13 2729 8.682 1.647 0.368
 72MOL H14 2730 8.633 1.551 0.382
 72MOL C14 2731 8.786 1.691 0.451
 72MOL H15 2732 8.819 1.634 0.536
 72MOL C15 2733 8.851 1.814 0.426
 72MOL H16 2734 8.928 1.858 0.488
 72MOL C16 2735 8.810 1.893 0.315
 72MOL H17 2736 8.846 1.993 0.295
 73MOL O1 2737 7.049 3.493 0.681
 73MOL O2 2738 7.053 3.930 0.375
 73MOL N1 2739 6.989 3.702 0.655
 73MOL H1 2740 6.926 3.696 0.735
 73MOL N2 2741 7.139 3.725 0.428
 73MOL N3 2742 7.421 3.918 0.676
 73MOL H2 2743 7.512 3.949 0.648
 73MOL C1 2744 7.071 3.596 0.623
 73MOL C2 2745 6.993 3.838 0.590
 73MOL H3 2746 6.889 3.868 0.572
 73MOL C3 2747 7.058 3.836 0.452
 73MOL C4 2748 7.184 3.621 0.521
 73MOL H4 2749 7.264 3.666 0.580
 73MOL C5 2750 7.232 3.507 0.439
 73MOL H5 2751 7.151 3.437 0.412
 73MOL H6 2752 7.313 3.458 0.494
 73MOL C6 2753 7.281 3.576 0.306
 73MOL H7 2754 7.391 3.580 0.309
 73MOL H8 2755 7.260 3.515 0.218
 73MOL C7 2756 7.221 3.717 0.306
 73MOL H9 2757 7.301 3.791 0.319
 73MOL H10 2758 7.162 3.727 0.214
 73MOL C8 2759 7.054 3.943 0.686
 73MOL H11 2760 7.046 4.043 0.642
 73MOL H12 2761 6.996 3.938 0.780
 73MOL C9 2762 7.200 3.917 0.713
 73MOL C10 2763 7.299 3.959 0.627
 73MOL H13 2764 7.280 4.011 0.534
 73MOL C11 2765 7.401 3.836 0.788
 73MOL C12 2766 7.267 3.838 0.810
 73MOL C13 2767 7.215 3.765 0.916
 73MOL H14 2768 7.108 3.760 0.934
 73MOL C14 2769 7.304 3.688 0.997
 73MOL H15 2770 7.267 3.649 1.091
 73MOL C15 2771 7.441 3.691 0.974
 73MOL H16 2772 7.508 3.636 1.040
 73MOL C16 2773 7.497 3.763 0.864
 73MOL H17 2774 7.601 3.769 0.835
 74MOL O1 2775 7.797 3.161 0.636
 74MOL O2 2776 7.408 2.955 0.329
 74MOL N1 2777 7.646 2.996 0.614
 74MOL H1 2778 7.692 2.944 0.688
 74MOL N2 2779 7.540 3.128 0.387
 74MOL N3 2780 7.223 3.272 0.666
 74MOL H2 2781 7.152 3.342 0.648
 74MOL C1 2782 7.689 3.125 0.589
 74MOL C2 2783 7.528 2.935 0.549
 74MOL H3 2784 7.542 2.827 0.532
 74MOL C3 2785 7.488 3.004 0.412
 74MOL C4 2786 7.604 3.204 0.490
 74MOL H4 2787 7.527 3.260 0.543
 74MOL C5 2788 7.674 3.316 0.409
 74MOL H5 2789 7.771 3.271 0.384
 74MOL H6 2790 7.698 3.401 0.474
 74MOL C6 2791 7.585 3.343 0.289
 74MOL H7 2792 7.501 3.404 0.323
 74MOL H8 2793 7.631 3.396 0.204
 74MOL C7 2794 7.528 3.201 0.258
 74MOL H9 2795 7.423 3.193 0.226
 74MOL H10 2796 7.591 3.144 0.189
 74MOL C8 2797 7.407 2.946 0.643
 74MOL H11 2798 7.337 2.878 0.593
 74MOL H12 2799 7.437 2.902 0.739
 74MOL C9 2800 7.355 3.085 0.667
 74MOL C10 2801 7.258 3.154 0.593
 74MOL H13 2802 7.214 3.125 0.499
 74MOL C11 2803 7.291 3.266 0.780
 74MOL C12 2804 7.375 3.157 0.788
 74MOL C13 2805 7.454 3.138 0.903
 74MOL H14 2806 7.523 3.054 0.902
 74MOL C14 2807 7.445 3.229 1.011
 74MOL H15 2808 7.513 3.227 1.096
 74MOL C15 2809 7.361 3.341 0.998
 74MOL H16 2810 7.361 3.405 1.085
 74MOL C16 2811 7.274 3.356 0.888
 74MOL H17 2812 7.208 3.443 0.886
 75MOL O1 2813 7.730 3.944 0.669
 75MOL O2 2814 8.072 3.763 0.336
 75MOL N1 2815 7.941 3.916 0.622
 75MOL H1 2816 7.953 3.941 0.720
 75MOL N2 2817 7.857 3.740 0.403
 75MOL N3 2818 7.897 3.408 0.679
 75MOL H2 2819 7.874 3.313 0.654
 75MOL C1 2820 7.811 3.884 0.603
 75MOL C2 2821 8.039 3.827 0.556
 75MOL H3 2822 8.120 3.895 0.526
 75MOL C3 2823 7.992 3.763 0.425
 75MOL C4 2824 7.766 3.777 0.502
 75MOL H4 2825 7.756 3.686 0.563
 75MOL C5 2826 7.636 3.793 0.421
 75MOL H5 2827 7.621 3.897 0.391
 75MOL H6 2828 7.548 3.768 0.482
 75MOL C6 2829 7.650 3.693 0.304
 75MOL H7 2830 7.627 3.592 0.340
 75MOL H8 2831 7.589 3.728 0.220
 75MOL C7 2832 7.801 3.697 0.279
 75MOL H9 2833 7.833 3.595 0.254
 75MOL H10 2834 7.838 3.766 0.202
 75MOL C8 2835 8.099 3.725 0.659
 75MOL H11 2836 8.186 3.677 0.612
 75MOL H12 2837 8.128 3.763 0.757
 75MOL C9 2838 7.995 3.615 0.682
 75MOL C10 2839 7.991 3.492 0.612
 75MOL H13 2840 8.041 3.459 0.522
 75MOL C11 2841 7.858 3.472 0.794
 75MOL C12 2842 7.910 3.595 0.796
 75MOL C13 2843 7.899 3.680 0.913
 75MOL H14 2844 7.954 3.773 0.927
 75MOL C14 2845 7.812 3.632 1.015
 75MOL H15 2846 7.792 3.702 1.095
 75MOL C15 2847 7.745 3.507 1.002
 75MOL H16 2848 7.677 3.461 1.073
 75MOL C16 2849 7.766 3.426 0.887
 75MOL H17 2850 7.726 3.325 0.892
 76MOL O1 2851 8.671 3.074 1.255
 76MOL O2 2852 8.728 2.688 0.895
 76MOL N1 2853 8.757 2.873 1.210
 76MOL H1 2854 8.815 2.896 1.290
 76MOL N2 2855 8.618 2.879 0.968
 76MOL N3 2856 8.326 2.662 1.183
 76MOL H2 2857 8.233 2.632 1.160
 76MOL C1 2858 8.663 2.974 1.187
 76MOL C2 2859 8.767 2.750 1.130
 76MOL H3 2860 8.875 2.731 1.118
 76MOL C3 2861 8.706 2.773 0.985
 76MOL C4 2862 8.567 2.967 1.068
 76MOL H4 2863 8.485 2.921 1.124
 76MOL C5 2864 8.530 3.097 0.993
 76MOL H5 2865 8.619 3.156 0.970
 76MOL H6 2866 8.455 3.160 1.043
 76MOL C6 2867 8.473 3.037 0.858
 76MOL H7 2868 8.371 3.004 0.881
 76MOL H8 2869 8.471 3.116 0.781
 76MOL C7 2870 8.568 2.914 0.832
 76MOL H9 2871 8.513 2.836 0.777
 76MOL H10 2872 8.659 2.943 0.778
 76MOL C8 2873 8.695 2.633 1.198
 76MOL H11 2874 8.713 2.545 1.135
 76MOL H12 2875 8.742 2.601 1.291
 76MOL C9 2876 8.551 2.661 1.220
 76MOL C10 2877 8.448 2.633 1.123
 76MOL H13 2878 8.453 2.576 1.032
 76MOL C11 2879 8.355 2.718 1.308
 76MOL C12 2880 8.491 2.715 1.331
 76MOL C13 2881 8.544 2.761 1.454
 76MOL H14 2882 8.652 2.767 1.465
 76MOL C14 2883 8.453 2.820 1.546
 76MOL H15 2884 8.482 2.871 1.637
 76MOL C15 2885 8.312 2.810 1.526
 76MOL H16 2886 8.248 2.857 1.600
 76MOL C16 2887 8.262 2.757 1.402
 76MOL H17 2888 8.157 2.769 1.378
 77MOL O1 2889 8.016 3.411 1.229
 77MOL O2 2890 8.342 3.680 0.897
 77MOL N1 2891 8.140 3.599 1.199
 77MOL H1 2892 8.107 3.638 1.287
 77MOL N2 2893 8.245 3.482 0.953
 77MOL N3 2894 8.525 3.337 1.244
 77MOL H2 2895 8.585 3.259 1.220
 77MOL C1 2896 8.101 3.470 1.163
 77MOL C2 2897 8.247 3.667 1.119
 77MOL H3 2898 8.209 3.765 1.089
 77MOL C3 2899 8.289 3.607 0.978
 77MOL C4 2900 8.183 3.396 1.053
 77MOL H4 2901 8.260 3.357 1.119
 77MOL C5 2902 8.115 3.282 0.973
 77MOL H5 2903 8.007 3.303 0.963
 77MOL H6 2904 8.125 3.190 1.031
 77MOL C6 2905 8.193 3.275 0.845
 77MOL H7 2906 8.284 3.213 0.852
 77MOL H8 2907 8.132 3.236 0.762
 77MOL C7 2908 8.254 3.411 0.820
 77MOL H9 2909 8.352 3.396 0.773
 77MOL H10 2910 8.186 3.467 0.756
 77MOL C8 2911 8.368 3.677 1.223
 77MOL H11 2912 8.451 3.732 1.176
 77MOL H12 2913 8.344 3.737 1.312
 77MOL C9 2914 8.422 3.538 1.259
 77MOL C10 2915 8.514 3.464 1.180
 77MOL H13 2916 8.562 3.494 1.087
 77MOL C11 2917 8.441 3.337 1.354
 77MOL C12 2918 8.389 3.461 1.375
 77MOL C13 2919 8.299 3.480 1.473
 77MOL H14 2920 8.243 3.573 1.478
 77MOL C14 2921 8.284 3.380 1.570
 77MOL H15 2922 8.209 3.392 1.648
 77MOL C15 2923 8.340 3.256 1.555
 77MOL H16 2924 8.312 3.181 1.628
 77MOL C16 2925 8.419 3.229 1.441
 77MOL H17 2926 8.457 3.130 1.419
 78MOL O1 2927 8.038 2.625 1.167
 78MOL O2 2928 7.689 2.849 0.854
 78MOL N1 2929 7.830 2.696 1.157
 78MOL H1 2930 7.809 2.618 1.218
 78MOL N2 2931 7.900 2.855 0.933
 78MOL N3 2932 7.861 3.170 1.227
 78MOL H2 2933 7.894 3.263 1.206
 78MOL C1 2934 7.961 2.713 1.124
 78MOL C2 2935 7.722 2.761 1.081
 78MOL H3 2936 7.644 2.691 1.047
 78MOL C3 2937 7.767 2.821 0.944
 78MOL C4 2938 7.999 2.839 1.045
 78MOL H4 2939 7.996 2.925 1.113
 78MOL C5 2940 8.139 2.835 0.979
 78MOL H5 2941 8.155 2.730 0.953
 78MOL H6 2942 8.220 2.876 1.042
 78MOL C6 2943 8.123 2.902 0.842
 78MOL H7 2944 8.149 3.007 0.856
 78MOL H8 2945 8.187 2.865 0.762
 78MOL C7 2946 7.972 2.893 0.815
 78MOL H9 2947 7.932 2.991 0.789
 78MOL H10 2948 7.959 2.830 0.726
 78MOL C8 2949 7.653 2.871 1.163
 78MOL H11 2950 7.575 2.925 1.109
 78MOL H12 2951 7.606 2.828 1.253
 78MOL C9 2952 7.745 2.976 1.217
 78MOL C10 2953 7.774 3.089 1.141
 78MOL H13 2954 7.742 3.119 1.043
 78MOL C11 2955 7.882 3.105 1.346
 78MOL C12 2956 7.811 2.988 1.343
 78MOL C13 2957 7.827 2.898 1.449
 78MOL H14 2958 7.777 2.802 1.451
 78MOL C14 2959 7.917 2.932 1.555
 78MOL H15 2960 7.940 2.864 1.636
 78MOL C15 2961 7.981 3.064 1.551
 78MOL H16 2962 8.027 3.106 1.640
 78MOL C16 2963 7.965 3.154 1.446
 78MOL H17 2964 8.013 3.252 1.439
 79MOL O1 2965 7.055 3.488 1.781
 79MOL O2 2966 6.991 3.896 1.442
 79MOL N1 2967 6.971 3.684 1.747
 79MOL H1 2968 6.931 3.668 1.839
 79MOL N2 2969 7.112 3.716 1.506
 79MOL N3 2970 7.400 3.895 1.769
 79MOL H2 2971 7.496 3.909 1.739
 79MOL C1 2972 7.056 3.589 1.718
 79MOL C2 2973 6.958 3.810 1.669
 79MOL H3 2974 6.851 3.833 1.673
 79MOL C3 2975 7.021 3.816 1.526
 79MOL C4 2976 7.154 3.620 1.606
 79MOL H4 2977 7.240 3.663 1.659
 79MOL C5 2978 7.212 3.503 1.531
 79MOL H5 2979 7.132 3.431 1.506
 79MOL H6 2980 7.293 3.449 1.582
 79MOL C6 2981 7.270 3.561 1.405
 79MOL H7 2982 7.372 3.598 1.425
 79MOL H8 2983 7.260 3.496 1.317
 79MOL C7 2984 7.180 3.681 1.383
 79MOL H9 2985 7.241 3.768 1.352
 79MOL H10 2986 7.104 3.667 1.305
 79MOL C8 2987 7.031 3.917 1.748
 79MOL H11 2988 7.029 4.019 1.708
 79MOL H12 2989 6.982 3.930 1.845
 79MOL C9 2990 7.178 3.885 1.776
 79MOL C10 2991 7.285 3.925 1.697
 79MOL H13 2992 7.289 3.980 1.603
 79MOL C11 2993 7.367 3.822 1.871
 79MOL C12 2994 7.236 3.823 1.893
 79MOL C13 2995 7.178 3.758 2.005
 79MOL H14 2996 7.071 3.749 2.013
 79MOL C14 2997 7.263 3.698 2.101
 79MOL H15 2998 7.234 3.638 2.186
 79MOL C15 2999 7.400 3.721 2.092
 79MOL H16 3000 7.471 3.687 2.167
 79MOL C16 3001 7.451 3.779 1.975
 79MOL H17 3002 7.559 3.792 1.972
 80MOL O1 3003 7.714 3.157 1.785
 80MOL O2 3004 7.375 2.922 1.436
 80MOL N1 3005 7.587 2.978 1.732
 80MOL H1 3006 7.621 2.939 1.819
 80MOL N2 3007 7.509 3.094 1.496
 80MOL N3 3008 7.187 3.243 1.772
 80MOL H2 3009 7.123 3.317 1.747
 80MOL C1 3010 7.636 3.103 1.709
 80MOL C2 3011 7.478 2.911 1.655
 80MOL H3 3012 7.508 2.807 1.638
 80MOL C3 3013 7.449 2.973 1.517
 80MOL C4 3014 7.549 3.180 1.606
 80MOL H4 3015 7.453 3.200 1.654
 80MOL C5 3016 7.613 3.301 1.538
 80MOL H5 3017 7.723 3.299 1.538
 80MOL H6 3018 7.572 3.386 1.595
 80MOL C6 3019 7.547 3.306 1.395
 80MOL H7 3020 7.455 3.364 1.396
 80MOL H8 3021 7.607 3.336 1.309
 80MOL C7 3022 7.490 3.164 1.368
 80MOL H9 3023 7.383 3.162 1.347
 80MOL H10 3024 7.544 3.112 1.287
 80MOL C8 3025 7.349 2.910 1.736
 80MOL H11 3026 7.266 2.851 1.694
 80MOL H12 3027 7.371 2.862 1.832
 80MOL C9 3028 7.299 3.047 1.776
 80MOL C10 3029 7.211 3.118 1.703
 80MOL H13 3030 7.167 3.100 1.605
 80MOL C11 3031 7.261 3.246 1.882
 80MOL C12 3032 7.331 3.129 1.892
 80MOL C13 3033 7.428 3.109 1.994
 80MOL H14 3034 7.492 3.021 2.002
 80MOL C14 3035 7.443 3.214 2.085
 80MOL H15 3036 7.513 3.200 2.167
 80MOL C15 3037 7.373 3.340 2.081
 80MOL H16 3038 7.384 3.416 2.158
 80MOL C16 3039 7.278 3.354 1.970
 80MOL H17 3040 7.230 3.450 1.952
 81MOL O1 3041 7.675 3.883 1.776
 81MOL O2 3042 8.051 3.726 1.444
 81MOL N1 3043 7.892 3.884 1.728
 81MOL H1 3044 7.908 3.952 1.801
 81MOL N2 3045 7.841 3.713 1.514
 81MOL N3 3046 7.860 3.392 1.786
 81MOL H2 3047 7.839 3.298 1.757
 81MOL C1 3048 7.760 3.846 1.706
 81MOL C2 3049 8.010 3.811 1.673
 81MOL H3 3050 8.086 3.888 1.655
 81MOL C3 3051 7.976 3.740 1.539
 81MOL C4 3052 7.730 3.738 1.607
 81MOL H4 3053 7.725 3.644 1.664
 81MOL C5 3054 7.603 3.746 1.524
 81MOL H5 3055 7.587 3.852 1.499
 81MOL H6 3056 7.513 3.710 1.576
 81MOL C6 3057 7.644 3.660 1.407
 81MOL H7 3058 7.606 3.557 1.410
 81MOL H8 3059 7.590 3.700 1.320
 81MOL C7 3060 7.796 3.657 1.385
 81MOL H9 3061 7.826 3.552 1.374
 81MOL H10 3062 7.823 3.725 1.303
 81MOL C8 3063 8.069 3.711 1.775
 81MOL H11 3064 8.161 3.664 1.737
 81MOL H12 3065 8.088 3.772 1.864
 81MOL C9 3066 7.972 3.590 1.805
 81MOL C10 3067 7.963 3.472 1.724
 81MOL H13 3068 8.004 3.437 1.631
 81MOL C11 3069 7.806 3.459 1.897
 81MOL C12 3070 7.887 3.572 1.917
 81MOL C13 3071 7.859 3.652 2.033
 81MOL H14 3072 7.907 3.748 2.053
 81MOL C14 3073 7.757 3.614 2.116
 81MOL H15 3074 7.734 3.676 2.202
 81MOL C15 3075 7.681 3.495 2.100
 81MOL H16 3076 7.598 3.467 2.165
 81MOL C16 3077 7.701 3.419 1.980
 81MOL H17 3078 7.640 3.330 1.964
 82MOL O1 3079 8.682 3.097 2.317
 82MOL O2 3080 8.723 2.674 1.985
 82MOL N1 3081 8.786 2.908 2.258
 82MOL H1 3082 8.840 2.918 2.343
 82MOL N2 3083 8.618 2.863 2.043
 82MOL N3 3084 8.351 2.697 2.294
 82MOL H2 3085 8.256 2.674 2.269
 82MOL C1 3086 8.687 3.004 2.240
 82MOL C2 3087 8.792 2.769 2.196
 82MOL H3 3088 8.896 2.738 2.178
 82MOL C3 3089 8.722 2.770 2.060
 82MOL C4 3090 8.575 2.969 2.136
 82MOL H4 3091 8.493 2.929 2.197
 82MOL C5 3092 8.509 3.084 2.046
 82MOL H5 3093 8.583 3.163 2.030
 82MOL H6 3094 8.427 3.123 2.107
 82MOL C6 3095 8.470 3.009 1.912
 82MOL H7 3096 8.362 3.009 1.897
 82MOL H8 3097 8.511 3.064 1.827
 82MOL C7 3098 8.537 2.870 1.918
 82MOL H9 3099 8.453 2.800 1.911
 82MOL H10 3100 8.607 2.851 1.835
 82MOL C8 3101 8.722 2.662 2.283
 82MOL H11 3102 8.725 2.562 2.239
 82MOL H12 3103 8.779 2.643 2.374
 82MOL C9 3104 8.578 2.699 2.312
 82MOL C10 3105 8.474 2.654 2.233
 82MOL H13 3106 8.482 2.600 2.140
 82MOL C11 3107 8.385 2.757 2.409
 82MOL C12 3108 8.522 2.769 2.417
 82MOL C13 3109 8.587 2.837 2.521
 82MOL H14 3110 8.694 2.857 2.533
 82MOL C14 3111 8.499 2.892 2.615
 82MOL H15 3112 8.544 2.947 2.697
 82MOL C15 3113 8.356 2.878 2.609
 82MOL H16 3114 8.292 2.917 2.687
 82MOL C16 3115 8.296 2.813 2.504
 82MOL H17 3116 8.188 2.800 2.497
 83MOL O1 3117 7.970 3.440 2.295
 83MOL O2 3118 8.343 3.649 1.991
 83MOL N1 3119 8.117 3.602 2.268
 83MOL H1 3120 8.064 3.662 2.331
 83MOL N2 3121 8.242 3.458 2.055
 83MOL N3 3122 8.534 3.327 2.316
 83MOL H2 3123 8.610 3.266 2.294
 83MOL C1 3124 8.074 3.474 2.242
 83MOL C2 3125 8.237 3.659 2.205
 83MOL H3 3126 8.225 3.765 2.179
 83MOL C3 3127 8.273 3.587 2.069
 83MOL C4 3128 8.167 3.377 2.158
 83MOL H4 3129 8.244 3.331 2.222
 83MOL C5 3130 8.100 3.271 2.073
 83MOL H5 3131 8.003 3.308 2.038
 83MOL H6 3132 8.096 3.175 2.125
 83MOL C6 3133 8.188 3.257 1.945
 83MOL H7 3134 8.256 3.173 1.968
 83MOL H8 3135 8.132 3.227 1.856
 83MOL C7 3136 8.260 3.390 1.926
 83MOL H9 3137 8.368 3.371 1.916
 83MOL H10 3138 8.210 3.452 1.851
 83MOL C8 3139 8.357 3.649 2.299
 83MOL H11 3140 8.436 3.719 2.269
 83MOL H12 3141 8.328 3.689 2.397
 83MOL C9 3142 8.403 3.507 2.327
 83MOL C10 3143 8.508 3.452 2.256
 83MOL H13 3144 8.552 3.489 2.165
 83MOL C11 3145 8.468 3.320 2.432
 83MOL C12 3146 8.386 3.425 2.448
 83MOL C13 3147 8.306 3.438 2.562
 83MOL H14 3148 8.233 3.516 2.577
 83MOL C14 3149 8.318 3.341 2.659
 83MOL H15 3150 8.249 3.345 2.742
 83MOL C15 3151 8.412 3.240 2.653
 83MOL H16 3152 8.425 3.157 2.721
 83MOL C16 3153 8.491 3.228 2.534
 83MOL H17 3154 8.553 3.142 2.510
 84MOL O1 3155 8.070 2.682 2.321
 84MOL O2 3156 7.667 2.832 1.997
 84MOL N1 3157 7.856 2.686 2.271
 84MOL H1 3158 7.837 2.616 2.342
 84MOL N2 3159 7.886 2.852 2.050
 84MOL N3 3160 7.870 3.191 2.320
 84MOL H2 3161 7.883 3.287 2.293
 84MOL C1 3162 7.981 2.732 2.251
 84MOL C2 3163 7.738 2.758 2.216
 84MOL H3 3164 7.658 2.683 2.207
 84MOL C3 3165 7.757 2.817 2.078
 84MOL C4 3166 7.999 2.843 2.143
 84MOL H4 3167 8.004 2.936 2.201
 84MOL C5 3168 8.124 2.839 2.052
 84MOL H5 3169 8.149 2.734 2.038
 84MOL H6 3170 8.211 2.896 2.087
 84MOL C6 3171 8.079 2.891 1.909
 84MOL H7 3172 8.117 2.994 1.909
 84MOL H8 3173 8.115 2.828 1.826
 84MOL C7 3174 7.926 2.894 1.916
 84MOL H9 3175 7.889 2.995 1.894
 84MOL H10 3176 7.884 2.834 1.835
 84MOL C8 3177 7.686 2.868 2.315
 84MOL H11 3178 7.587 2.894 2.277
 84MOL H12 3179 7.672 2.818 2.411
 84MOL C9 3180 7.781 2.982 2.340
 84MOL C10 3181 7.775 3.103 2.270
 84MOL H13 3182 7.705 3.125 2.190
 84MOL C11 3183 7.929 3.133 2.425
 84MOL C12 3184 7.878 3.007 2.438
 84MOL C13 3185 7.917 2.932 2.550
 84MOL H14 3186 7.872 2.834 2.565
 84MOL C14 3187 8.016 2.980 2.636
 84MOL H15 3188 8.052 2.921 2.720
 84MOL C15 3189 8.068 3.109 2.618
 84MOL H16 3190 8.136 3.148 2.693
 84MOL C16 3191 8.022 3.192 2.514
 84MOL H17 3192 8.047 3.297 2.505
 85MOL O1 3193 7.007 3.466 2.821
 85MOL O2 3194 6.988 3.896 2.508
 85MOL N1 3195 6.949 3.684 2.808
 85MOL H1 3196 6.875 3.660 2.873
 85MOL N2 3197 7.104 3.712 2.572
 85MOL N3 3198 7.391 3.898 2.848
 85MOL H2 3199 7.484 3.939 2.843
 85MOL C1 3200 7.028 3.577 2.774
 85MOL C2 3201 6.941 3.813 2.735
 85MOL H3 3202 6.835 3.834 2.718
 85MOL C3 3203 7.017 3.814 2.595
 85MOL C4 3204 7.138 3.609 2.677
 85MOL H4 3205 7.220 3.653 2.736
 85MOL C5 3206 7.207 3.504 2.593
 85MOL H5 3207 7.133 3.427 2.568
 85MOL H6 3208 7.280 3.445 2.650
 85MOL C6 3209 7.263 3.578 2.467
 85MOL H7 3210 7.371 3.593 2.483
 85MOL H8 3211 7.253 3.511 2.380
 85MOL C7 3212 7.189 3.708 2.453
 85MOL H9 3213 7.256 3.795 2.452
 85MOL H10 3214 7.133 3.716 2.360
 85MOL C8 3215 7.020 3.918 2.824
 85MOL H11 3216 7.013 4.017 2.777
 85MOL H12 3217 6.960 3.925 2.915
 85MOL C9 3218 7.167 3.877 2.851
 85MOL C10 3219 7.275 3.917 2.777
 85MOL H13 3220 7.273 3.963 2.680
 85MOL C11 3221 7.359 3.828 2.961
 85MOL C12 3222 7.225 3.811 2.969
 85MOL C13 3223 7.165 3.747 3.071
 85MOL H14 3224 7.057 3.737 3.066
 85MOL C14 3225 7.252 3.703 3.173
 85MOL H15 3226 7.205 3.655 3.259
 85MOL C15 3227 7.389 3.714 3.161
 85MOL H16 3228 7.445 3.673 3.244
 85MOL C16 3229 7.448 3.772 3.052
 85MOL H17 3230 7.556 3.773 3.048
 86MOL O1 3231 7.782 3.137 2.833
 86MOL O2 3232 7.409 2.935 2.515
 86MOL N1 3233 7.632 2.975 2.807
 86MOL H1 3234 7.667 2.917 2.883
 86MOL N2 3235 7.532 3.119 2.583
 86MOL N3 3236 7.201 3.244 2.810
 86MOL H2 3237 7.118 3.297 2.791
 86MOL C1 3238 7.681 3.098 2.781
 86MOL C2 3239 7.508 2.922 2.734
 86MOL H3 3240 7.531 2.817 2.712
 86MOL C3 3241 7.472 2.994 2.601
 86MOL C4 3242 7.608 3.191 2.682
 86MOL H4 3243 7.534 3.234 2.751
 86MOL C5 3244 7.675 3.307 2.611
 86MOL H5 3245 7.773 3.273 2.575
 86MOL H6 3246 7.678 3.399 2.670
 86MOL C6 3247 7.591 3.335 2.486
 86MOL H7 3248 7.527 3.423 2.488
 86MOL H8 3249 7.661 3.347 2.402
 86MOL C7 3250 7.510 3.205 2.471
 86MOL H9 3251 7.404 3.231 2.456
 86MOL H10 3252 7.538 3.145 2.383
 86MOL C8 3253 7.394 2.923 2.840
 86MOL H11 3254 7.327 2.842 2.812
 86MOL H12 3255 7.428 2.896 2.941
 86MOL C9 3256 7.333 3.064 2.846
 86MOL C10 3257 7.255 3.133 2.746
 86MOL H13 3258 7.219 3.110 2.647
 86MOL C11 3259 7.268 3.262 2.933
 86MOL C12 3260 7.354 3.156 2.955
 86MOL C13 3261 7.431 3.144 3.073
 86MOL H14 3262 7.492 3.056 3.094
 86MOL C14 3263 7.422 3.247 3.165
 86MOL H15 3264 7.486 3.244 3.252
 86MOL C15 3265 7.336 3.356 3.145
 86MOL H16 3266 7.328 3.430 3.224
 86MOL C16 3267 7.258 3.364 3.027
 86MOL H17 3268 7.194 3.450 3.011
 87MOL O1 3269 7.654 3.904 2.851
 87MOL O2 3270 8.044 3.713 2.547
 87MOL N1 3271 7.874 3.882 2.820
 87MOL H1 3272 7.890 3.951 2.893
 87MOL N2 3273 7.823 3.723 2.588
 87MOL N3 3274 7.845 3.402 2.878
 87MOL H2 3275 7.826 3.304 2.863
 87MOL C1 3276 7.745 3.848 2.792
 87MOL C2 3277 7.983 3.813 2.760
 87MOL H3 3278 8.064 3.885 2.744
 87MOL C3 3279 7.956 3.741 2.623
 87MOL C4 3280 7.712 3.744 2.683
 87MOL H4 3281 7.699 3.652 2.742
 87MOL C5 3282 7.589 3.770 2.602
 87MOL H5 3283 7.583 3.880 2.598
 87MOL H6 3284 7.495 3.729 2.641
 87MOL C6 3285 7.620 3.713 2.462
 87MOL H7 3286 7.580 3.612 2.457
 87MOL H8 3287 7.575 3.777 2.385
 87MOL C7 3288 7.771 3.697 2.453
 87MOL H9 3289 7.792 3.593 2.423
 87MOL H10 3290 7.809 3.764 2.375
 87MOL C8 3291 8.046 3.717 2.870
 87MOL H11 3292 8.136 3.668 2.831
 87MOL H12 3293 8.068 3.780 2.957
 87MOL C9 3294 7.954 3.604 2.903
 87MOL C10 3295 7.942 3.490 2.818
 87MOL H13 3296 7.998 3.464 2.729
 87MOL C11 3297 7.796 3.464 2.993
 87MOL C12 3298 7.861 3.589 3.013
 87MOL C13 3299 7.830 3.666 3.118
 87MOL H14 3300 7.854 3.772 3.116
 87MOL C14 3301 7.729 3.623 3.205
 87MOL H15 3302 7.690 3.687 3.283
 87MOL C15 3303 7.670 3.494 3.189
 87MOL H16 3304 7.596 3.462 3.261
 87MOL C16 3305 7.699 3.412 3.079
 87MOL H17 3306 7.663 3.310 3.069
 88MOL O1 3307 8.694 3.105 3.386
 88MOL O2 3308 8.710 2.694 3.045
 88MOL N1 3309 8.770 2.899 3.343
 88MOL H1 3310 8.842 2.916 3.412
 88MOL N2 3311 8.620 2.893 3.115
 88MOL N3 3312 8.345 2.666 3.353
 88MOL H2 3313 8.252 2.638 3.324
 88MOL C1 3314 8.681 3.004 3.324
 88MOL C2 3315 8.776 2.769 3.266
 88MOL H3 3316 8.880 2.740 3.247
 88MOL C3 3317 8.702 2.779 3.130
 88MOL C4 3318 8.573 2.992 3.218
 88MOL H4 3319 8.488 2.945 3.270
 88MOL C5 3320 8.515 3.112 3.142
 88MOL H5 3321 8.598 3.173 3.105
 88MOL H6 3322 8.446 3.167 3.207
 88MOL C6 3323 8.452 3.043 3.026
 88MOL H7 3324 8.362 2.994 3.066
 88MOL H8 3325 8.431 3.110 2.942
 88MOL C7 3326 8.536 2.921 2.992
 88MOL H9 3327 8.478 2.829 2.973
 88MOL H10 3328 8.616 2.930 2.917
 88MOL C8 3329 8.707 2.665 3.357
 88MOL H11 3330 8.708 2.567 3.308
 88MOL H12 3331 8.755 2.647 3.454
 88MOL C9 3332 8.562 2.692 3.381
 88MOL C10 3333 8.468 2.651 3.289
 88MOL H13 3334 8.475 2.603 3.192
 88MOL C11 3335 8.361 2.736 3.473
 88MOL C12 3336 8.498 2.743 3.497
 88MOL C13 3337 8.546 2.796 3.619
 88MOL H14 3338 8.652 2.818 3.629
 88MOL C14 3339 8.451 2.836 3.711
 88MOL H15 3340 8.472 2.888 3.804
 88MOL C15 3341 8.314 2.821 3.691
 88MOL H16 3342 8.241 2.857 3.763
 88MOL C16 3343 8.264 2.772 3.571
 88MOL H17 3344 8.158 2.757 3.555
 89MOL O1 3345 7.981 3.429 3.397
 89MOL O2 3346 8.318 3.669 3.065
 89MOL N1 3347 8.111 3.597 3.351
 89MOL H1 3348 8.077 3.646 3.433
 89MOL N2 3349 8.218 3.469 3.128
 89MOL N3 3350 8.546 3.316 3.406
 89MOL H2 3351 8.617 3.248 3.382
 89MOL C1 3352 8.070 3.472 3.332
 89MOL C2 3353 8.234 3.652 3.298
 89MOL H3 3354 8.213 3.758 3.277
 89MOL C3 3355 8.267 3.599 3.152
 89MOL C4 3356 8.146 3.391 3.221
 89MOL H4 3357 8.215 3.325 3.275
 89MOL C5 3358 8.061 3.290 3.134
 89MOL H5 3359 7.962 3.334 3.120
 89MOL H6 3360 8.053 3.194 3.187
 89MOL C6 3361 8.142 3.285 3.006
 89MOL H7 3362 8.186 3.188 2.979
 89MOL H8 3363 8.065 3.293 2.928
 89MOL C7 3364 8.227 3.412 2.996
 89MOL H9 3365 8.325 3.381 2.957
 89MOL H10 3366 8.190 3.479 2.917
 89MOL C8 3367 8.354 3.635 3.392
 89MOL H11 3368 8.443 3.685 3.351
 89MOL H12 3369 8.325 3.683 3.486
 89MOL C9 3370 8.408 3.495 3.415
 89MOL C10 3371 8.509 3.437 3.344
 89MOL H13 3372 8.559 3.471 3.254
 89MOL C11 3373 8.454 3.298 3.512
 89MOL C12 3374 8.390 3.419 3.530
 89MOL C13 3375 8.291 3.434 3.624
 89MOL H14 3376 8.223 3.518 3.621
 89MOL C14 3377 8.273 3.323 3.712
 89MOL H15 3378 8.210 3.334 3.799
 89MOL C15 3379 8.359 3.210 3.709
 89MOL H16 3380 8.335 3.127 3.774
 89MOL C16 3381 8.451 3.195 3.604
 89MOL H17 3382 8.500 3.100 3.583
 90MOL O1 3383 8.061 2.643 3.370
 90MOL O2 3384 7.690 2.822 3.031
 90MOL N1 3385 7.838 2.673 3.333
 90MOL H1 3386 7.820 2.607 3.408
 90MOL N2 3387 7.900 2.837 3.109
 90MOL N3 3388 7.855 3.162 3.364
 90MOL H2 3389 7.873 3.255 3.329
 90MOL C1 3390 7.971 2.708 3.312
 90MOL C2 3391 7.729 2.741 3.257
 90MOL H3 3392 7.650 2.669 3.234
 90MOL C3 3393 7.773 2.805 3.120
 90MOL C4 3394 8.000 2.821 3.216
 90MOL H4 3395 8.003 2.918 3.268
 90MOL C5 3396 8.132 2.805 3.143
 90MOL H5 3397 8.147 2.701 3.113
 90MOL H6 3398 8.217 2.835 3.206
 90MOL C6 3399 8.111 2.874 3.012
 90MOL H7 3400 8.139 2.979 3.030
 90MOL H8 3401 8.166 2.834 2.925
 90MOL C7 3402 7.968 2.878 2.982
 90MOL H9 3403 7.947 2.984 2.961
 90MOL H10 3404 7.931 2.823 2.895
 90MOL C8 3405 7.664 2.847 3.349
 90MOL H11 3406 7.579 2.888 3.292
 90MOL H12 3407 7.645 2.798 3.445
 90MOL C9 3408 7.758 2.961 3.387
 90MOL C10 3409 7.775 3.068 3.298
 90MOL H13 3410 7.735 3.084 3.198
 90MOL C11 3411 7.891 3.115 3.487
 90MOL C12 3412 7.840 2.991 3.501
 90MOL C13 3413 7.854 2.911 3.617
 90MOL H14 3414 7.809 2.813 3.632
 90MOL C14 3415 7.935 2.965 3.720
 90MOL H15 3416 7.937 2.907 3.812
 90MOL C15 3417 7.985 3.099 3.710
 90MOL H16 3418 8.042 3.138 3.793
 90MOL C16 3419 7.964 3.170 3.594
 90MOL H17 3420 7.998 3.273 3.589
 91MOL O1 3421 7.055 3.501 3.947
 91MOL O2 3422 7.033 3.902 3.601
 91MOL N1 3423 6.973 3.709 3.900
 91MOL H1 3424 6.904 3.697 3.972
 91MOL N2 3425 7.155 3.724 3.689
 91MOL N3 3426 7.417 3.912 3.957
 91MOL H2 3427 7.508 3.953 3.947
 91MOL C1 3428 7.059 3.603 3.886
 91MOL C2 3429 6.994 3.835 3.829
 91MOL H3 3430 6.892 3.859 3.797
 91MOL C3 3431 7.066 3.829 3.691
 91MOL C4 3432 7.173 3.620 3.788
 91MOL H4 3433 7.256 3.648 3.854
 91MOL C5 3434 7.213 3.491 3.715
 91MOL H5 3435 7.120 3.437 3.692
 91MOL H6 3436 7.277 3.419 3.768
 91MOL C6 3437 7.281 3.550 3.590
 91MOL H7 3438 7.382 3.578 3.625
 91MOL H8 3439 7.293 3.483 3.503
 91MOL C7 3440 7.214 3.685 3.561
 91MOL H9 3441 7.291 3.754 3.526
 91MOL H10 3442 7.134 3.662 3.490
 91MOL C8 3443 7.051 3.938 3.923
 91MOL H11 3444 7.045 4.036 3.874
 91MOL H12 3445 6.994 3.954 4.016
 91MOL C9 3446 7.191 3.909 3.960
 91MOL C10 3447 7.297 3.949 3.884
 91MOL H13 3448 7.305 4.004 3.792
 91MOL C11 3449 7.381 3.844 4.067
 91MOL C12 3450 7.246 3.841 4.078
 91MOL C13 3451 7.181 3.770 4.176
 91MOL H14 3452 7.075 3.747 4.169
 91MOL C14 3453 7.258 3.705 4.275
 91MOL H15 3454 7.204 3.662 4.358
 91MOL C15 3455 7.402 3.711 4.269
 91MOL H16 3456 7.457 3.667 4.351
 91MOL C16 3457 7.464 3.782 4.163
 91MOL H17 3458 7.571 3.796 4.152
 92MOL O1 3459 7.735 3.161 3.920
 92MOL O2 3460 7.401 2.920 3.596
 92MOL N1 3461 7.593 2.995 3.903
 92MOL H1 3462 7.621 2.952 3.991
 92MOL N2 3463 7.503 3.117 3.664
 92MOL N3 3464 7.196 3.252 3.948
 92MOL H2 3465 7.130 3.320 3.915
 92MOL C1 3466 7.639 3.121 3.862
 92MOL C2 3467 7.478 2.927 3.829
 92MOL H3 3468 7.502 2.820 3.826
 92MOL C3 3469 7.449 2.986 3.687
 92MOL C4 3470 7.561 3.208 3.762
 92MOL H4 3471 7.477 3.262 3.807
 92MOL C5 3472 7.637 3.322 3.693
 92MOL H5 3473 7.745 3.304 3.694
 92MOL H6 3474 7.613 3.424 3.726
 92MOL C6 3475 7.594 3.308 3.549
 92MOL H7 3476 7.528 3.391 3.522
 92MOL H8 3477 7.667 3.319 3.468
 92MOL C7 3478 7.511 3.172 3.525
 92MOL H9 3479 7.410 3.196 3.489
 92MOL H10 3480 7.569 3.110 3.455
 92MOL C8 3481 7.351 2.922 3.908
 92MOL H11 3482 7.272 2.880 3.845
 92MOL H12 3483 7.368 2.853 3.992
 92MOL C9 3484 7.308 3.056 3.959
 92MOL C10 3485 7.226 3.134 3.884
 92MOL H13 3486 7.185 3.108 3.787
 92MOL C11 3487 7.281 3.259 4.057
 92MOL C12 3488 7.349 3.140 4.068
 92MOL C13 3489 7.427 3.108 4.177
 92MOL H14 3490 7.487 3.018 4.174
 92MOL C14 3491 7.428 3.207 4.279
 92MOL H15 3492 7.499 3.192 4.360
 92MOL C15 3493 7.358 3.331 4.265
 92MOL H16 3494 7.375 3.401 4.346
 92MOL C16 3495 7.275 3.354 4.157
 92MOL H17 3496 7.219 3.446 4.141
 93MOL O1 3497 7.686 3.938 3.929
 93MOL O2 3498 8.063 3.689 3.631
 93MOL N1 3499 7.907 3.889 3.893
 93MOL H1 3500 7.927 3.967 3.954
 93MOL N2 3501 7.841 3.733 3.667
 93MOL N3 3502 7.864 3.413 3.926
 93MOL H2 3503 7.835 3.320 3.900
 93MOL C1 3504 7.773 3.868 3.872
 93MOL C2 3505 8.015 3.816 3.828
 93MOL H3 3506 8.089 3.890 3.795
 93MOL C3 3507 7.977 3.740 3.699
 93MOL C4 3508 7.737 3.761 3.767
 93MOL H4 3509 7.739 3.665 3.822
 93MOL C5 3510 7.600 3.766 3.690
 93MOL H5 3511 7.569 3.870 3.675
 93MOL H6 3512 7.524 3.710 3.745
 93MOL C6 3513 7.638 3.699 3.562
 93MOL H7 3514 7.573 3.618 3.525
 93MOL H8 3515 7.627 3.777 3.487
 93MOL C7 3516 7.787 3.654 3.561
 93MOL H9 3517 7.805 3.547 3.576
 93MOL H10 3518 7.831 3.690 3.468
 93MOL C8 3519 8.075 3.716 3.935
 93MOL H11 3520 8.170 3.680 3.893
 93MOL H12 3521 8.093 3.759 4.034
 93MOL C9 3522 7.980 3.605 3.965
 93MOL C10 3523 7.964 3.498 3.878
 93MOL H13 3524 8.033 3.470 3.800
 93MOL C11 3525 7.816 3.470 4.043
 93MOL C12 3526 7.883 3.587 4.071
 93MOL C13 3527 7.860 3.672 4.182
 93MOL H14 3528 7.914 3.764 4.201
 93MOL C14 3529 7.765 3.618 4.277
 93MOL H15 3530 7.757 3.663 4.375
 93MOL C15 3531 7.695 3.496 4.246
 93MOL H16 3532 7.626 3.460 4.322
 93MOL C16 3533 7.716 3.425 4.126
 93MOL H17 3534 7.656 3.338 4.103
 94MOL O1 3535 8.686 3.111 4.459
 94MOL O2 3536 8.734 2.682 4.143
 94MOL N1 3537 8.773 2.901 4.424
 94MOL H1 3538 8.842 2.916 4.496
 94MOL N2 3539 8.605 2.866 4.204
 94MOL N3 3540 8.328 2.701 4.475
 94MOL H2 3541 8.233 2.688 4.444
 94MOL C1 3542 8.676 3.002 4.409
 94MOL C2 3543 8.767 2.767 4.369
 94MOL H3 3544 8.872 2.743 4.346
 94MOL C3 3545 8.704 2.765 4.228
 94MOL C4 3546 8.562 2.970 4.305
 94MOL H4 3547 8.488 2.921 4.369
 94MOL C5 3548 8.504 3.086 4.224
 94MOL H5 3549 8.583 3.160 4.204
 94MOL H6 3550 8.426 3.143 4.275
 94MOL C6 3551 8.456 3.027 4.083
 94MOL H7 3552 8.356 2.985 4.095
 94MOL H8 3553 8.458 3.104 4.005
 94MOL C7 3554 8.543 2.900 4.073
 94MOL H9 3555 8.481 2.817 4.037
 94MOL H10 3556 8.621 2.906 3.996
 94MOL C8 3557 8.700 2.679 4.476
 94MOL H11 3558 8.711 2.575 4.443
 94MOL H12 3559 8.764 2.685 4.565
 94MOL C9 3560 8.550 2.704 4.503
 94MOL C10 3561 8.450 2.665 4.416
 94MOL H13 3562 8.458 2.621 4.318
 94MOL C11 3563 8.354 2.744 4.600
 94MOL C12 3564 8.490 2.754 4.618
 94MOL C13 3565 8.549 2.798 4.736
 94MOL H14 3566 8.656 2.812 4.737
 94MOL C14 3567 8.463 2.860 4.828
 94MOL H15 3568 8.513 2.896 4.918
 94MOL C15 3569 8.325 2.857 4.809
 94MOL H16 3570 8.262 2.912 4.879
 94MOL C16 3571 8.265 2.810 4.685
 94MOL H17 3572 8.159 2.821 4.666
 95MOL O1 3573 7.975 3.424 4.471
 95MOL O2 3574 8.320 3.668 4.150
 95MOL N1 3575 8.101 3.593 4.423
 95MOL H1 3576 8.049 3.627 4.503
 95MOL N2 3577 8.228 3.464 4.210
 95MOL N3 3578 8.498 3.312 4.480
 95MOL H2 3579 8.580 3.258 4.456
 95MOL C1 3580 8.070 3.463 4.410
 95MOL C2 3581 8.210 3.662 4.368
 95MOL H3 3582 8.184 3.769 4.366
 95MOL C3 3583 8.256 3.601 4.230
 95MOL C4 3584 8.157 3.381 4.310
 95MOL H4 3585 8.232 3.327 4.368
 95MOL C5 3586 8.087 3.271 4.224
 95MOL H5 3587 7.992 3.317 4.192
 95MOL H6 3588 8.065 3.177 4.276
 95MOL C6 3589 8.173 3.255 4.105
 95MOL H7 3590 8.253 3.181 4.114
 95MOL H8 3591 8.119 3.231 4.013
 95MOL C7 3592 8.240 3.387 4.079
 95MOL H9 3593 8.344 3.367 4.049
 95MOL H10 3594 8.181 3.438 4.002
 95MOL C8 3595 8.326 3.640 4.467
 95MOL H11 3596 8.417 3.683 4.423
 95MOL H12 3597 8.299 3.684 4.564
 95MOL C9 3598 8.360 3.493 4.493
 95MOL C10 3599 8.458 3.430 4.420
 95MOL H13 3600 8.509 3.469 4.332
 95MOL C11 3601 8.432 3.303 4.598
 95MOL C12 3602 8.347 3.412 4.615
 95MOL C13 3603 8.275 3.432 4.732
 95MOL H14 3604 8.229 3.529 4.743
 95MOL C14 3605 8.290 3.343 4.836
 95MOL H15 3606 8.259 3.382 4.932
 95MOL C15 3607 8.367 3.224 4.817
 95MOL H16 3608 8.386 3.147 4.891
 95MOL C16 3609 8.438 3.207 4.697
 95MOL H17 3610 8.512 3.128 4.696
 96MOL O1 3611 8.038 2.644 4.469
 96MOL O2 3612 7.648 2.814 4.137
 96MOL N1 3613 7.822 2.682 4.429
 96MOL H1 3614 7.800 2.627 4.511
 96MOL N2 3615 7.874 2.809 4.200
 96MOL N3 3616 7.866 3.171 4.457
 96MOL H2 3617 7.901 3.258 4.419
 96MOL C1 3618 7.952 2.708 4.413
 96MOL C2 3619 7.701 2.745 4.365
 96MOL H3 3620 7.618 2.675 4.355
 96MOL C3 3621 7.736 2.793 4.222
 96MOL C4 3622 7.980 2.809 4.302
 96MOL H4 3623 7.978 2.908 4.349
 96MOL C5 3624 8.111 2.813 4.219
 96MOL H5 3625 8.128 2.706 4.200
 96MOL H6 3626 8.198 2.843 4.279
 96MOL C6 3627 8.077 2.892 4.099
 96MOL H7 3628 8.104 2.997 4.120
 96MOL H8 3629 8.137 2.866 4.012
 96MOL C7 3630 7.925 2.882 4.087
 96MOL H9 3631 7.875 2.978 4.071
 96MOL H10 3632 7.903 2.810 4.007
 96MOL C8 3633 7.649 2.861 4.446
 96MOL H11 3634 7.562 2.900 4.392
 96MOL H12 3635 7.607 2.824 4.541
 96MOL C9 3636 7.745 2.979 4.471
 96MOL C10 3637 7.765 3.091 4.387
 96MOL H13 3638 7.722 3.120 4.293
 96MOL C11 3639 7.908 3.105 4.570
 96MOL C12 3640 7.827 2.993 4.588
 96MOL C13 3641 7.841 2.910 4.706
 96MOL H14 3642 7.776 2.824 4.722
 96MOL C14 3643 7.930 2.962 4.806
 96MOL H15 3644 7.943 2.907 4.898
 96MOL C15 3645 8.009 3.074 4.791
 96MOL H16 3646 8.076 3.109 4.869
 96MOL C16 3647 7.997 3.150 4.671
 96MOL H17 3648 8.048 3.246 4.664
 97MOL O1 3649 7.029 3.491 4.988
 97MOL O2 3650 7.036 3.911 4.687
 97MOL N1 3651 6.988 3.708 4.980
 97MOL H1 3652 6.921 3.689 5.054
 97MOL N2 3653 7.147 3.723 4.753
 97MOL N3 3654 7.418 3.899 5.035
 97MOL H2 3655 7.517 3.908 5.015
 97MOL C1 3656 7.063 3.600 4.945
 97MOL C2 3657 6.992 3.834 4.910
 97MOL H3 3658 6.890 3.867 4.887
 97MOL C3 3659 7.059 3.829 4.773
 97MOL C4 3660 7.182 3.621 4.846
 97MOL H4 3661 7.270 3.662 4.897
 97MOL C5 3662 7.236 3.503 4.763
 97MOL H5 3663 7.158 3.427 4.755
 97MOL H6 3664 7.322 3.457 4.815
 97MOL C6 3665 7.268 3.553 4.622
 97MOL H7 3666 7.376 3.575 4.628
 97MOL H8 3667 7.246 3.478 4.545
 97MOL C7 3668 7.189 3.693 4.620
 97MOL H9 3669 7.246 3.775 4.576
 97MOL H10 3670 7.097 3.683 4.561
 97MOL C8 3671 7.049 3.937 5.005
 97MOL H11 3672 7.043 4.034 4.954
 97MOL H12 3673 6.977 3.939 5.088
 97MOL C9 3674 7.194 3.904 5.041
 97MOL C10 3675 7.304 3.943 4.966
 97MOL H13 3676 7.301 4.007 4.879
 97MOL C11 3677 7.378 3.824 5.138
 97MOL C12 3678 7.243 3.825 5.152
 97MOL C13 3679 7.175 3.767 5.257
 97MOL H14 3680 7.067 3.777 5.254
 97MOL C14 3681 7.254 3.702 5.353
 97MOL H15 3682 7.203 3.646 5.431
 97MOL C15 3683 7.395 3.708 5.348
 97MOL H16 3684 7.454 3.661 5.426
 97MOL C16 3685 7.458 3.769 5.238
 97MOL H17 3686 7.566 3.771 5.231
 98MOL O1 3687 7.762 3.137 4.997
 98MOL O2 3688 7.410 2.937 4.667
 98MOL N1 3689 7.613 2.969 4.959
 98MOL H1 3690 7.658 2.912 5.030
 98MOL N2 3691 7.517 3.125 4.746
 98MOL N3 3692 7.209 3.260 4.994
 98MOL H2 3693 7.147 3.338 4.977
 98MOL C1 3694 7.662 3.097 4.941
 98MOL C2 3695 7.488 2.918 4.890
 98MOL H3 3696 7.508 2.812 4.873
 98MOL C3 3697 7.470 2.997 4.758
 98MOL C4 3698 7.582 3.195 4.850
 98MOL H4 3699 7.505 3.246 4.909
 98MOL C5 3700 7.672 3.292 4.777
 98MOL H5 3701 7.767 3.238 4.767
 98MOL H6 3702 7.676 3.387 4.832
 98MOL C6 3703 7.598 3.320 4.639
 98MOL H7 3704 7.523 3.399 4.652
 98MOL H8 3705 7.671 3.348 4.562
 98MOL C7 3706 7.521 3.191 4.612
 98MOL H9 3707 7.423 3.225 4.578
 98MOL H10 3708 7.570 3.131 4.535
 98MOL C8 3709 7.368 2.924 4.985
 98MOL H11 3710 7.290 2.862 4.940
 98MOL H12 3711 7.401 2.864 5.071
 98MOL C9 3712 7.317 3.059 5.012
 98MOL C10 3713 7.234 3.140 4.931
 98MOL H13 3714 7.193 3.108 4.836
 98MOL C11 3715 7.291 3.266 5.105
 98MOL C12 3716 7.364 3.149 5.117
 98MOL C13 3717 7.454 3.124 5.222
 98MOL H14 3718 7.509 3.031 5.227
 98MOL C14 3719 7.451 3.222 5.329
 98MOL H15 3720 7.507 3.184 5.414
 98MOL C15 3721 7.375 3.339 5.324
 98MOL H16 3722 7.366 3.413 5.403
 98MOL C16 3723 7.295 3.363 5.206
 98MOL H17 3724 7.237 3.455 5.207
 99MOL O1 3725 7.713 3.919 5.034
 99MOL O2 3726 8.055 3.697 4.683
 99MOL N1 3727 7.926 3.875 4.982
 99MOL H1 3728 7.957 3.951 5.040
 99MOL N2 3729 7.852 3.720 4.758
 99MOL N3 3730 7.878 3.397 5.009
 99MOL H2 3731 7.863 3.302 4.980
 99MOL C1 3732 7.790 3.850 4.970
 99MOL C2 3733 8.032 3.802 4.905
 99MOL H3 3734 8.098 3.882 4.869
 99MOL C3 3735 7.985 3.733 4.777
 99MOL C4 3736 7.754 3.746 4.864
 99MOL H4 3737 7.732 3.653 4.918
 99MOL C5 3738 7.625 3.783 4.786
 99MOL H5 3739 7.617 3.887 4.753
 99MOL H6 3740 7.537 3.756 4.846
 99MOL C6 3741 7.639 3.704 4.658
 99MOL H7 3742 7.596 3.604 4.670
 99MOL H8 3743 7.584 3.738 4.569
 99MOL C7 3744 7.787 3.675 4.636
 99MOL H9 3745 7.799 3.568 4.617
 99MOL H10 3746 7.816 3.733 4.547
 99MOL C8 3747 8.095 3.700 5.002
 99MOL H11 3748 8.182 3.654 4.954
 99MOL H12 3749 8.123 3.749 5.096
 99MOL C9 3750 8.000 3.587 5.039
 99MOL C10 3751 7.973 3.483 4.952
 99MOL H13 3752 8.021 3.453 4.860
 99MOL C11 3753 7.832 3.457 5.122
 99MOL C12 3754 7.908 3.570 5.147
 99MOL C13 3755 7.888 3.649 5.260
 99MOL H14 3756 7.940 3.743 5.280
 99MOL C14 3757 7.787 3.607 5.342
 99MOL H15 3758 7.774 3.657 5.438
 99MOL C15 3759 7.701 3.502 5.314
 99MOL H16 3760 7.624 3.472 5.384
 99MOL C16 3761 7.720 3.421 5.202
 99MOL H17 3762 7.666 3.328 5.186
 100MOL O1 3763 8.691 3.110 5.552
 100MOL O2 3764 8.727 2.706 5.229
 100MOL N1 3765 8.768 2.906 5.528
 100MOL H1 3766 8.824 2.921 5.612
 100MOL N2 3767 8.607 2.882 5.301
 100MOL N3 3768 8.342 2.688 5.550
 100MOL H2 3769 8.247 2.688 5.514
 100MOL C1 3770 8.669 3.004 5.503
 100MOL C2 3771 8.784 2.777 5.457
 100MOL H3 3772 8.890 2.756 5.439
 100MOL C3 3773 8.706 2.784 5.319
 100MOL C4 3774 8.557 2.975 5.399
 100MOL H4 3775 8.479 2.926 5.458
 100MOL C5 3776 8.494 3.089 5.324
 100MOL H5 3777 8.561 3.173 5.300
 100MOL H6 3778 8.403 3.133 5.368
 100MOL C6 3779 8.455 3.027 5.192
 100MOL H7 3780 8.348 3.006 5.202
 100MOL H8 3781 8.463 3.097 5.109
 100MOL C7 3782 8.532 2.899 5.179
 100MOL H9 3783 8.466 2.811 5.181
 100MOL H10 3784 8.608 2.905 5.100
 100MOL C8 3785 8.714 2.666 5.542
 100MOL H11 3786 8.733 2.569 5.494
 100MOL H12 3787 8.762 2.652 5.639
 100MOL C9 3788 8.567 2.679 5.569
 100MOL C10 3789 8.460 2.643 5.488
 100MOL H13 3790 8.462 2.602 5.388
 100MOL C11 3791 8.372 2.742 5.670
 100MOL C12 3792 8.505 2.743 5.686
 100MOL C13 3793 8.561 2.796 5.799
 100MOL H14 3794 8.669 2.799 5.813
 100MOL C14 3795 8.484 2.851 5.899
 100MOL H15 3796 8.529 2.899 5.985
 100MOL C15 3797 8.346 2.851 5.878
 100MOL H16 3798 8.279 2.899 5.949
 100MOL C16 3799 8.288 2.798 5.763
 100MOL H17 3800 8.180 2.800 5.756
 101MOL O1 3801 8.000 3.427 5.575
 101MOL O2 3802 8.390 3.631 5.266
 101MOL N1 3803 8.141 3.594 5.540
 101MOL H1 3804 8.103 3.628 5.627
 101MOL N2 3805 8.255 3.458 5.318
 101MOL N3 3806 8.535 3.327 5.580
 101MOL H2 3807 8.608 3.262 5.555
 101MOL C1 3808 8.100 3.467 5.514
 101MOL C2 3809 8.256 3.664 5.472
 101MOL H3 3810 8.221 3.765 5.447
 101MOL C3 3811 8.303 3.586 5.341
 101MOL C4 3812 8.180 3.380 5.410
 101MOL H4 3813 8.243 3.314 5.472
 101MOL C5 3814 8.083 3.289 5.325
 101MOL H5 3815 7.984 3.336 5.315
 101MOL H6 3816 8.065 3.187 5.361
 101MOL C6 3817 8.162 3.284 5.193
 101MOL H7 3818 8.231 3.198 5.192
 101MOL H8 3819 8.090 3.270 5.112
 101MOL C7 3820 8.246 3.410 5.184
 101MOL H9 3821 8.344 3.390 5.139
 101MOL H10 3822 8.197 3.484 5.120
 101MOL C8 3823 8.371 3.667 5.572
 101MOL H11 3824 8.453 3.719 5.521
 101MOL H12 3825 8.348 3.730 5.659
 101MOL C9 3826 8.422 3.531 5.612
 101MOL C10 3827 8.511 3.459 5.529
 101MOL H13 3828 8.560 3.493 5.438
 101MOL C11 3829 8.459 3.317 5.688
 101MOL C12 3830 8.384 3.432 5.709
 101MOL C13 3831 8.290 3.445 5.813
 101MOL H14 3832 8.235 3.537 5.830
 101MOL C14 3833 8.283 3.339 5.909
 101MOL H15 3834 8.219 3.352 5.996
 101MOL C15 3835 8.355 3.219 5.881
 101MOL H16 3836 8.345 3.141 5.956
 101MOL C16 3837 8.440 3.203 5.768
 101MOL H17 3838 8.494 3.110 5.751
 102MOL O1 3839 8.055 2.709 5.570
 102MOL O2 3840 7.666 2.840 5.224
 102MOL N1 3841 7.834 2.714 5.523
 102MOL H1 3842 7.820 2.665 5.610
 102MOL N2 3843 7.886 2.857 5.286
 102MOL N3 3844 7.909 3.165 5.587
 102MOL H2 3845 7.954 3.254 5.570
 102MOL C1 3846 7.965 2.747 5.503
 102MOL C2 3847 7.717 2.781 5.451
 102MOL H3 3848 7.641 2.703 5.438
 102MOL C3 3849 7.751 2.833 5.310
 102MOL C4 3850 7.994 2.847 5.387
 102MOL H4 3851 7.996 2.943 5.442
 102MOL C5 3852 8.126 2.825 5.302
 102MOL H5 3853 8.139 2.717 5.291
 102MOL H6 3854 8.212 2.864 5.357
 102MOL C6 3855 8.102 2.902 5.171
 102MOL H7 3856 8.132 3.007 5.182
 102MOL H8 3857 8.159 2.849 5.095
 102MOL C7 3858 7.945 2.890 5.155
 102MOL H9 3859 7.910 2.989 5.125
 102MOL H10 3860 7.912 2.821 5.076
 102MOL C8 3861 7.653 2.898 5.541
 102MOL H11 3862 7.585 2.955 5.477
 102MOL H12 3863 7.591 2.859 5.622
 102MOL C9 3864 7.755 2.995 5.589
 102MOL C10 3865 7.807 3.107 5.515
 102MOL H13 3866 7.781 3.145 5.417
 102MOL C11 3867 7.915 3.098 5.706
 102MOL C12 3868 7.823 3.001 5.715
 102MOL C13 3869 7.820 2.919 5.824
 102MOL H14 3870 7.744 2.842 5.821
 102MOL C14 3871 7.911 2.943 5.935
 102MOL H15 3872 7.893 2.879 6.021
 102MOL C15 3873 7.998 3.057 5.930
 102MOL H16 3874 8.060 3.082 6.016
 102MOL C16 3875 8.007 3.133 5.809
 102MOL H17 3876 8.074 3.218 5.796
 103MOL O1 3877 7.074 3.513 6.117
 103MOL O2 3878 6.998 3.911 5.788
 103MOL N1 3879 6.969 3.710 6.080
 103MOL H1 3880 6.904 3.688 6.155
 103MOL N2 3881 7.131 3.743 5.849
 103MOL N3 3882 7.401 3.899 6.115
 103MOL H2 3883 7.495 3.922 6.087
 103MOL C1 3884 7.065 3.615 6.055
 103MOL C2 3885 6.964 3.846 6.014
 103MOL H3 3886 6.859 3.872 6.000
 103MOL C3 3887 7.031 3.839 5.875
 103MOL C4 3888 7.172 3.636 5.944
 103MOL H4 3889 7.262 3.672 5.996
 103MOL C5 3890 7.209 3.518 5.856
 103MOL H5 3891 7.117 3.462 5.834
 103MOL H6 3892 7.289 3.455 5.897
 103MOL C6 3893 7.258 3.576 5.721
 103MOL H7 3894 7.366 3.593 5.733
 103MOL H8 3895 7.248 3.510 5.634
 103MOL C7 3896 7.179 3.708 5.711
 103MOL H9 3897 7.241 3.791 5.673
 103MOL H10 3898 7.094 3.685 5.646
 103MOL C8 3899 7.036 3.947 6.106
 103MOL H11 3900 7.030 4.048 6.063
 103MOL H12 3901 6.969 3.961 6.192
 103MOL C9 3902 7.179 3.907 6.139
 103MOL C10 3903 7.285 3.944 6.058
 103MOL H13 3904 7.275 4.002 5.967
 103MOL C11 3905 7.368 3.830 6.229
 103MOL C12 3906 7.236 3.830 6.251
 103MOL C13 3907 7.183 3.762 6.357
 103MOL H14 3908 7.075 3.747 6.359
 103MOL C14 3909 7.262 3.690 6.444
 103MOL H15 3910 7.230 3.622 0.001
 103MOL C15 3911 7.404 3.699 6.420
 103MOL H16 3912 7.471 3.636 6.478
 103MOL C16 3913 7.461 3.778 6.317
 103MOL H17 3914 7.569 3.790 6.312
 104MOL O1 3915 7.724 3.161 6.080
 104MOL O2 3916 7.372 2.960 5.730
 104MOL N1 3917 7.579 2.996 6.030
 104MOL H1 3918 7.630 2.940 6.097
 104MOL N2 3919 7.465 3.148 5.822
 104MOL N3 3920 7.209 3.279 6.127
 104MOL H2 3921 7.157 3.364 6.115
 104MOL C1 3922 7.626 3.120 6.023
 104MOL C2 3923 7.459 2.950 5.955
 104MOL H3 3924 7.487 2.850 5.920
 104MOL C3 3925 7.419 3.020 5.828
 104MOL C4 3926 7.545 3.218 5.931
 104MOL H4 3927 7.476 3.263 6.004
 104MOL C5 3928 7.633 3.317 5.859
 104MOL H5 3929 7.730 3.268 5.841
 104MOL H6 3930 7.659 3.403 5.923
 104MOL C6 3931 7.564 3.346 5.730
 104MOL H7 3932 7.495 3.430 5.743
 104MOL H8 3933 7.631 3.354 5.643
 104MOL C7 3934 7.487 3.215 5.697
 104MOL H9 3935 7.391 3.230 5.647
 104MOL H10 3936 7.551 3.158 5.629
 104MOL C8 3937 7.342 2.941 6.048
 104MOL H11 3938 7.261 2.883 6.002
 104MOL H12 3939 7.367 2.874 6.131
 104MOL C9 3940 7.307 3.075 6.101
 104MOL C10 3941 7.230 3.168 6.032
 104MOL H13 3942 7.186 3.173 5.934
 104MOL C11 3943 7.287 3.255 6.238
 104MOL C12 3944 7.352 3.137 6.224
 104MOL C13 3945 7.443 3.094 6.317
 104MOL H14 3946 7.497 3.001 6.302
 104MOL C14 3947 7.455 3.169 6.433
 104MOL H15 3948 7.510 3.127 6.516
 104MOL C15 3949 7.389 3.290 6.456
 104MOL H16 3950 7.385 3.345 0.029
 104MOL C16 3951 7.308 3.338 6.352
 104MOL H17 3952 7.265 3.438 6.355
 105MOL O1 3953 7.706 3.932 6.093
 105MOL O2 3954 8.066 3.731 5.767
 105MOL N1 3955 7.925 3.891 6.050
 105MOL H1 3956 7.946 3.940 6.136
 105MOL N2 3957 7.842 3.740 5.827
 105MOL N3 3958 7.849 3.401 6.087
 105MOL H2 3959 7.817 3.311 6.053
 105MOL C1 3960 7.788 3.872 6.026
 105MOL C2 3961 8.019 3.805 5.987
 105MOL H3 3962 8.103 3.873 5.968
 105MOL C3 3963 7.977 3.753 5.848
 105MOL C4 3964 7.740 3.755 5.930
 105MOL H4 3965 7.736 3.661 5.986
 105MOL C5 3966 7.605 3.771 5.863
 105MOL H5 3967 7.587 3.878 5.846
 105MOL H6 3968 7.517 3.743 5.922
 105MOL C6 3969 7.623 3.701 5.725
 105MOL H7 3970 7.580 3.600 5.731
 105MOL H8 3971 7.566 3.768 5.659
 105MOL C7 3972 7.776 3.708 5.703
 105MOL H9 3973 7.811 3.614 5.659
 105MOL H10 3974 7.795 3.788 5.630
 105MOL C8 3975 8.069 3.695 6.082
 105MOL H11 3976 8.158 3.654 6.034
 105MOL H12 3977 8.112 3.735 6.175
 105MOL C9 3978 7.969 3.590 6.108
 105MOL C10 3979 7.943 3.485 6.019
 105MOL H13 3980 7.986 3.460 5.923
 105MOL C11 3981 7.819 3.454 6.207
 105MOL C12 3982 7.885 3.568 6.222
 105MOL C13 3983 7.886 3.631 6.343
 105MOL H14 3984 7.956 3.713 6.360
 105MOL C14 3985 7.808 3.577 6.445
 105MOL H15 3986 7.807 3.624 0.021
 105MOL C15 3987 7.745 3.452 6.434
 105MOL H16 3988 7.705 3.400 6.521
 105MOL C16 3989 7.746 3.390 6.309
 105MOL H17 3990 7.710 3.291 6.283
 106MOL O1 3991 8.689 3.083 0.126
 106MOL O2 3992 8.722 2.677 6.293
 106MOL N1 3993 8.772 2.884 0.083
 106MOL H1 3994 8.837 2.898 0.158
 106MOL N2 3995 8.605 2.850 6.377
 106MOL N3 3996 8.356 2.656 0.136
 106MOL H2 3997 8.262 2.632 0.107
 106MOL C1 3998 8.678 2.977 0.064
 106MOL C2 3999 8.774 2.760 0.006
 106MOL H3 4000 8.878 2.737 6.500
 106MOL C3 4001 8.706 2.756 6.389
 106MOL C4 4002 8.570 2.944 6.483
 106MOL H4 4003 8.483 2.900 0.012
 106MOL C5 4004 8.510 3.065 6.404
 106MOL H5 4005 8.585 3.143 6.386
 106MOL H6 4006 8.430 3.115 6.460
 106MOL C6 4007 8.463 2.999 6.269
 106MOL H7 4008 8.356 2.976 6.269
 106MOL H8 4009 8.477 3.072 6.189
 106MOL C7 4010 8.540 2.873 6.251
 106MOL H9 4011 8.471 2.791 6.227
 106MOL H10 4012 8.617 2.898 6.177
 106MOL C8 4013 8.718 2.644 0.089
 106MOL H11 4014 8.718 2.562 0.016
 106MOL H12 4015 8.788 2.623 0.171
 106MOL C9 4016 8.582 2.669 0.137
 106MOL C10 4017 8.470 2.635 0.061
 106MOL H13 4018 8.470 2.591 6.484
 106MOL C11 4019 8.396 2.709 0.252
 106MOL C12 4020 8.529 2.709 0.265
 106MOL C13 4021 8.587 2.768 0.377
 106MOL H14 4022 8.693 2.789 0.384
 106MOL C14 4023 8.513 2.822 0.478
 106MOL H15 4024 8.563 2.853 0.569
 106MOL C15 4025 8.372 2.814 0.470
 106MOL H16 4026 8.311 2.849 0.553
 106MOL C16 4027 8.314 2.748 0.359
 106MOL H17 4028 8.206 2.740 0.365
 107MOL O1 4029 8.012 3.444 0.143
 107MOL O2 4030 8.349 3.667 6.314
 107MOL N1 4031 8.141 3.614 0.098
 107MOL H1 4032 8.100 3.658 0.179
 107MOL N2 4033 8.220 3.490 6.376
 107MOL N3 4034 8.539 3.337 0.105
 107MOL H2 4035 8.598 3.263 0.070
 107MOL C1 4036 8.105 3.486 0.079
 107MOL C2 4037 8.255 3.683 0.023
 107MOL H3 4038 8.227 3.788 0.009
 107MOL C3 4039 8.280 3.614 6.401
 107MOL C4 4040 8.173 3.409 6.487
 107MOL H4 4041 8.255 3.369 0.026
 107MOL C5 4042 8.098 3.291 6.422
 107MOL H5 4043 7.989 3.303 6.424
 107MOL H6 4044 8.117 3.198 6.477
 107MOL C6 4045 8.145 3.290 6.271
 107MOL H7 4046 8.199 3.199 6.243
 107MOL H8 4047 8.053 3.303 6.214
 107MOL C7 4048 8.233 3.414 6.252
 107MOL H9 4049 8.335 3.383 6.227
 107MOL H10 4050 8.213 3.472 6.162
 107MOL C8 4051 8.384 3.672 0.106
 107MOL H11 4052 8.456 3.734 0.051
 107MOL H12 4053 8.364 3.733 0.195
 107MOL C9 4054 8.430 3.533 0.134
 107MOL C10 4055 8.507 3.460 0.042
 107MOL H13 4056 8.531 3.485 6.461
 107MOL C11 4057 8.480 3.330 0.229
 107MOL C12 4058 8.420 3.455 0.255
 107MOL C13 4059 8.337 3.470 0.363
 107MOL H14 4060 8.279 3.560 0.381
 107MOL C14 4061 8.324 3.358 0.451
 107MOL H15 4062 8.270 3.368 0.544
 107MOL C15 4063 8.390 3.235 0.427
 107MOL H16 4064 8.391 3.152 0.498
 107MOL C16 4065 8.472 3.216 0.315
 107MOL H17 4066 8.508 3.121 0.279
 108MOL O1 4067 8.069 2.656 0.162
 108MOL O2 4068 7.674 2.815 6.351
 108MOL N1 4069 7.856 2.675 0.123
 108MOL H1 4070 7.849 2.613 0.204
 108MOL N2 4071 7.896 2.823 6.410
 108MOL N3 4072 7.882 3.160 0.136
 108MOL H2 4073 7.930 3.236 0.091
 108MOL C1 4074 7.981 2.715 0.105
 108MOL C2 4075 7.730 2.737 0.056
 108MOL H3 4076 7.659 2.655 0.038
 108MOL C3 4077 7.763 2.794 6.436
 108MOL C4 4078 8.001 2.818 6.513
 108MOL H4 4079 8.010 2.920 0.031
 108MOL C5 4080 8.128 2.814 6.429
 108MOL H5 4081 8.141 2.713 6.388
 108MOL H6 4082 8.213 2.851 6.487
 108MOL C6 4083 8.096 2.902 6.310
 108MOL H7 4084 8.106 3.004 6.350
 108MOL H8 4085 8.156 2.888 6.220
 108MOL C7 4086 7.947 2.886 6.284
 108MOL H9 4087 7.903 2.983 6.260
 108MOL H10 4088 7.924 2.808 6.211
 108MOL C8 4089 7.676 2.853 0.151
 108MOL H11 4090 7.581 2.883 0.106
 108MOL H12 4091 7.647 2.813 0.249
 108MOL C9 4092 7.772 2.967 0.176
 108MOL C10 4093 7.793 3.069 0.082
 108MOL H13 4094 7.744 3.089 6.510
 108MOL C11 4095 7.920 3.108 0.262
 108MOL C12 4096 7.850 2.999 0.287
 108MOL C13 4097 7.894 2.917 0.386
 108MOL H14 4098 7.848 2.819 0.396
 108MOL C14 4099 8.001 2.953 0.463
 108MOL H15 4100 8.037 2.892 0.545
 108MOL C15 4101 8.068 3.074 0.438
 108MOL H16 4102 8.155 3.099 0.499
 108MOL C16 4103 8.028 3.160 0.334
 108MOL H17 4104 8.076 3.254 0.304
 109MOL O1 4105 6.340 4.770 0.644
 109MOL O2 4106 6.236 5.196 0.359
 109MOL N1 4107 6.267 4.979 0.651
 109MOL H1 4108 6.210 4.943 0.727
 109MOL N2 4109 6.408 5.040 0.411
 109MOL N3 4110 6.669 5.227 0.681
 109MOL H2 4111 6.762 5.243 0.646
 109MOL C1 4112 6.350 4.884 0.600
 109MOL C2 4113 6.243 5.110 0.589
 109MOL H3 4114 6.135 5.122 0.575
 109MOL C3 4115 6.295 5.124 0.443
 109MOL C4 4116 6.454 4.930 0.504
 109MOL H4 4117 6.533 4.974 0.566
 109MOL C5 4118 6.517 4.828 0.410
 109MOL H5 4119 6.451 4.742 0.394
 109MOL H6 4120 6.610 4.795 0.458
 109MOL C6 4121 6.544 4.892 0.275
 109MOL H7 4122 6.653 4.896 0.265
 109MOL H8 4123 6.510 4.822 0.198
 109MOL C7 4124 6.468 5.026 0.278
 109MOL H9 4125 6.543 5.105 0.264
 109MOL H10 4126 6.399 5.049 0.196
 109MOL C8 4127 6.303 5.225 0.679
 109MOL H11 4128 6.288 5.319 0.625
 109MOL H12 4129 6.250 5.232 0.774
 109MOL C9 4130 6.449 5.215 0.706
 109MOL C10 4131 6.547 5.262 0.623
 109MOL H13 4132 6.532 5.306 0.525
 109MOL C11 4133 6.645 5.152 0.793
 109MOL C12 4134 6.512 5.135 0.805
 109MOL C13 4135 6.457 5.058 0.908
 109MOL H14 4136 6.350 5.048 0.924
 109MOL C14 4137 6.544 4.995 0.999
 109MOL H15 4138 6.505 4.928 1.075
 109MOL C15 4139 6.685 5.013 0.986
 109MOL H16 4140 6.745 4.964 1.062
 109MOL C16 4141 6.739 5.095 0.879
 109MOL H17 4142 6.846 5.101 0.864
 110MOL O1 4143 7.028 4.433 0.679
 110MOL O2 4144 6.703 4.199 0.325
 110MOL N1 4145 6.873 4.280 0.642
 110MOL H1 4146 6.916 4.236 0.722
 110MOL N2 4147 6.788 4.396 0.408
 110MOL N3 4148 6.482 4.543 0.642
 110MOL H2 4149 6.425 4.613 0.597
 110MOL C1 4150 6.924 4.402 0.619
 110MOL C2 4151 6.769 4.204 0.564
 110MOL H3 4152 6.798 4.100 0.549
 110MOL C3 4153 6.755 4.263 0.422
 110MOL C4 4154 6.842 4.483 0.513
 110MOL H4 4155 6.750 4.525 0.556
 110MOL C5 4156 6.919 4.593 0.435
 110MOL H5 4157 7.024 4.563 0.424
 110MOL H6 4158 6.921 4.684 0.497
 110MOL C6 4159 6.844 4.597 0.305
 110MOL H7 4160 6.774 4.680 0.292
 110MOL H8 4161 6.936 4.607 0.246
 110MOL C7 4162 6.758 4.471 0.289
 110MOL H9 4163 6.651 4.496 0.295
 110MOL H10 4164 6.786 4.419 0.197
 110MOL C8 4165 6.632 4.200 0.646
 110MOL H11 4166 6.562 4.142 0.584
 110MOL H12 4167 6.648 4.147 0.741
 110MOL C9 4168 6.582 4.345 0.672
 110MOL C10 4169 6.510 4.423 0.583
 110MOL H13 4170 6.483 4.390 0.483
 110MOL C11 4171 6.542 4.543 0.763
 110MOL C12 4172 6.599 4.425 0.793
 110MOL C13 4173 6.677 4.403 0.908
 110MOL H14 4174 6.733 4.311 0.922
 110MOL C14 4175 6.691 4.508 1.002
 110MOL H15 4176 6.751 4.490 1.091
 110MOL C15 4177 6.622 4.634 0.983
 110MOL H16 4178 6.616 4.707 1.063
 110MOL C16 4179 6.542 4.644 0.863
 110MOL H17 4180 6.487 4.735 0.842
 111MOL O1 4181 6.954 5.206 0.673
 111MOL O2 4182 7.339 5.077 0.333
 111MOL N1 4183 7.174 5.181 0.636
 111MOL H1 4184 7.190 5.229 0.724
 111MOL N2 4185 7.115 5.047 0.396
 111MOL N3 4186 7.129 4.709 0.685
 111MOL H2 4187 7.099 4.614 0.668
 111MOL C1 4188 7.044 5.156 0.604
 111MOL C2 4189 7.286 5.118 0.562
 111MOL H3 4190 7.375 5.180 0.546
 111MOL C3 4191 7.252 5.072 0.419
 111MOL C4 4192 7.016 5.044 0.504
 111MOL H4 4193 7.023 4.953 0.565
 111MOL C5 4194 6.879 5.040 0.443
 111MOL H5 4195 6.834 5.139 0.431
 111MOL H6 4196 6.810 4.981 0.505
 111MOL C6 4197 6.906 4.984 0.296
 111MOL H7 4198 6.882 4.878 0.280
 111MOL H8 4199 6.845 5.037 0.221
 111MOL C7 4200 7.065 4.986 0.280
 111MOL H9 4201 7.108 4.886 0.262
 111MOL H10 4202 7.070 5.052 0.192
 111MOL C8 4203 7.343 5.015 0.662
 111MOL H11 4204 7.431 4.974 0.612
 111MOL H12 4205 7.385 5.066 0.749
 111MOL C9 4206 7.242 4.905 0.694
 111MOL C10 4207 7.221 4.790 0.617
 111MOL H13 4208 7.274 4.761 0.528
 111MOL C11 4209 7.099 4.766 0.804
 111MOL C12 4210 7.158 4.891 0.810
 111MOL C13 4211 7.126 4.977 0.923
 111MOL H14 4212 7.165 5.078 0.931
 111MOL C14 4213 7.026 4.927 1.013
 111MOL H15 4214 6.991 5.001 1.085
 111MOL C15 4215 6.961 4.806 0.996
 111MOL H16 4216 6.873 4.780 1.054
 111MOL C16 4217 6.993 4.719 0.887
 111MOL H17 4218 6.940 4.624 0.873
 112MOL O1 4219 7.977 4.445 1.195
 112MOL O2 4220 7.955 4.022 0.883
 112MOL N1 4221 8.013 4.231 1.177
 112MOL H1 4222 8.078 4.242 1.254
 112MOL N2 4223 7.861 4.213 0.946
 112MOL N3 4224 7.573 3.996 1.250
 112MOL H2 4225 7.478 3.970 1.227
 112MOL C1 4226 7.936 4.340 1.154
 112MOL C2 4227 8.009 4.097 1.111
 112MOL H3 4228 8.109 4.054 1.098
 112MOL C3 4229 7.939 4.103 0.974
 112MOL C4 4230 7.821 4.308 1.044
 112MOL H4 4231 7.743 4.247 1.092
 112MOL C5 4232 7.764 4.422 0.966
 112MOL H5 4233 7.848 4.492 0.968
 112MOL H6 4234 7.676 4.464 1.018
 112MOL C6 4235 7.728 4.365 0.826
 112MOL H7 4236 7.621 4.362 0.799
 112MOL H8 4237 7.784 4.424 0.753
 112MOL C7 4238 7.788 4.221 0.820
 112MOL H9 4239 7.716 4.139 0.821
 112MOL H10 4240 7.855 4.202 0.736
 112MOL C8 4241 7.939 3.997 1.207
 112MOL H11 4242 7.934 3.901 1.154
 112MOL H12 4243 8.003 3.977 1.294
 112MOL C9 4244 7.798 4.029 1.243
 112MOL C10 4245 7.688 3.985 1.173
 112MOL H13 4246 7.691 3.925 1.083
 112MOL C11 4247 7.604 4.071 1.358
 112MOL C12 4248 7.738 4.096 1.357
 112MOL C13 4249 7.799 4.165 1.462
 112MOL H14 4250 7.904 4.184 1.443
 112MOL C14 4251 7.718 4.212 1.571
 112MOL H15 4252 7.759 4.276 1.648
 112MOL C15 4253 7.580 4.183 1.567
 112MOL H16 4254 7.515 4.223 1.644
 112MOL C16 4255 7.522 4.113 1.462
 112MOL H17 4256 7.416 4.089 1.457
 113MOL O1 4257 7.285 4.755 1.224
 113MOL O2 4258 7.644 4.997 0.907
 113MOL N1 4259 7.412 4.934 1.182
 113MOL H1 4260 7.383 4.971 1.271
 113MOL N2 4261 7.511 4.811 0.950
 113MOL N3 4262 7.818 4.673 1.210
 113MOL H2 4263 7.878 4.597 1.181
 113MOL C1 4264 7.373 4.804 1.158
 113MOL C2 4265 7.531 5.001 1.116
 113MOL H3 4266 7.501 5.105 1.102
 113MOL C3 4267 7.567 4.935 0.979
 113MOL C4 4268 7.451 4.724 1.051
 113MOL H4 4269 7.533 4.677 1.107
 113MOL C5 4270 7.376 4.614 0.968
 113MOL H5 4271 7.269 4.624 0.948
 113MOL H6 4272 7.387 4.515 1.015
 113MOL C6 4273 7.439 4.614 0.829
 113MOL H7 4274 7.499 4.522 0.830
 113MOL H8 4275 7.366 4.606 0.747
 113MOL C7 4276 7.529 4.737 0.827
 113MOL H9 4277 7.635 4.709 0.828
 113MOL H10 4278 7.502 4.792 0.737
 113MOL C8 4279 7.653 4.997 1.203
 113MOL H11 4280 7.736 5.042 1.148
 113MOL H12 4281 7.637 5.063 1.290
 113MOL C9 4282 7.704 4.862 1.238
 113MOL C10 4283 7.793 4.793 1.154
 113MOL H13 4284 7.835 4.820 1.058
 113MOL C11 4285 7.734 4.657 1.319
 113MOL C12 4286 7.657 4.772 1.336
 113MOL C13 4287 7.579 4.794 1.449
 113MOL H14 4288 7.525 4.887 1.462
 113MOL C14 4289 7.566 4.687 1.539
 113MOL H15 4290 7.519 4.699 1.636
 113MOL C15 4291 7.638 4.569 1.519
 113MOL H16 4292 7.629 4.492 1.594
 113MOL C16 4293 7.727 4.552 1.411
 113MOL H17 4294 7.789 4.462 1.403
 114MOL O1 4295 7.299 3.999 1.274
 114MOL O2 4296 6.965 4.189 0.890
 114MOL N1 4297 7.095 4.022 1.194
 114MOL H1 4298 7.075 3.968 1.277
 114MOL N2 4299 7.175 4.142 0.961
 114MOL N3 4300 7.148 4.507 1.224
 114MOL H2 4301 7.203 4.581 1.184
 114MOL C1 4302 7.226 4.047 1.188
 114MOL C2 4303 6.992 4.094 1.114
 114MOL H3 4304 6.919 4.015 1.091
 114MOL C3 4305 7.039 4.143 0.976
 114MOL C4 4306 7.271 4.137 1.075
 114MOL H4 4307 7.272 4.235 1.124
 114MOL C5 4308 7.409 4.114 1.008
 114MOL H5 4309 7.419 4.009 0.979
 114MOL H6 4310 7.487 4.145 1.078
 114MOL C6 4311 7.395 4.205 0.888
 114MOL H7 4312 7.445 4.302 0.901
 114MOL H8 4313 7.443 4.158 0.802
 114MOL C7 4314 7.245 4.217 0.863
 114MOL H9 4315 7.214 4.322 0.871
 114MOL H10 4316 7.213 4.190 0.762
 114MOL C8 4317 6.932 4.203 1.204
 114MOL H11 4318 6.845 4.250 1.157
 114MOL H12 4319 6.897 4.143 1.289
 114MOL C9 4320 7.030 4.311 1.245
 114MOL C10 4321 7.058 4.425 1.165
 114MOL H13 4322 7.022 4.446 1.066
 114MOL C11 4323 7.180 4.445 1.343
 114MOL C12 4324 7.107 4.328 1.359
 114MOL C13 4325 7.130 4.251 1.477
 114MOL H14 4326 7.066 4.164 1.491
 114MOL C14 4327 7.228 4.291 1.567
 114MOL H15 4328 7.245 4.231 1.656
 114MOL C15 4329 7.296 4.414 1.557
 114MOL H16 4330 7.362 4.456 1.632
 114MOL C16 4331 7.275 4.491 1.436
 114MOL H17 4332 7.328 4.585 1.423
 115MOL O1 4333 6.336 4.787 1.762
 115MOL O2 4334 6.244 5.142 1.392
 115MOL N1 4335 6.249 4.983 1.705
 115MOL H1 4336 6.182 4.966 1.778
 115MOL N2 4337 6.407 4.997 1.468
 115MOL N3 4338 6.675 5.187 1.744
 115MOL H2 4339 6.772 5.214 1.732
 115MOL C1 4340 6.342 4.883 1.686
 115MOL C2 4341 6.241 5.102 1.629
 115MOL H3 4342 6.133 5.118 1.613
 115MOL C3 4343 6.298 5.087 1.486
 115MOL C4 4344 6.445 4.908 1.578
 115MOL H4 4345 6.523 4.964 1.631
 115MOL C5 4346 6.502 4.781 1.504
 115MOL H5 4347 6.430 4.700 1.490
 115MOL H6 4348 6.588 4.736 1.554
 115MOL C6 4349 6.540 4.837 1.365
 115MOL H7 4350 6.645 4.868 1.358
 115MOL H8 4351 6.547 4.759 1.288
 115MOL C7 4352 6.469 4.970 1.334
 115MOL H9 4353 6.531 5.057 1.309
 115MOL H10 4354 6.395 4.973 1.253
 115MOL C8 4355 6.305 5.215 1.716
 115MOL H11 4356 6.290 5.305 1.655
 115MOL H12 4357 6.254 5.220 1.813
 115MOL C9 4358 6.444 5.182 1.754
 115MOL C10 4359 6.557 5.222 1.676
 115MOL H13 4360 6.557 5.276 1.583
 115MOL C11 4361 6.631 5.123 1.861
 115MOL C12 4362 6.492 5.126 1.879
 115MOL C13 4363 6.431 5.078 1.987
 115MOL H14 4364 6.324 5.060 1.989
 115MOL C14 4365 6.515 5.023 2.088
 115MOL H15 4366 6.476 4.987 2.184
 115MOL C15 4367 6.658 5.026 2.080
 115MOL H16 4368 6.708 4.983 2.166
 115MOL C16 4369 6.714 5.071 1.958
 115MOL H17 4370 6.822 5.068 1.945
 116MOL O1 4371 7.032 4.450 1.773
 116MOL O2 4372 6.646 4.232 1.465
 116MOL N1 4373 6.877 4.287 1.753
 116MOL H1 4374 6.924 4.225 1.817
 116MOL N2 4375 6.769 4.418 1.525
 116MOL N3 4376 6.459 4.543 1.802
 116MOL H2 4377 6.397 4.616 1.770
 116MOL C1 4378 6.929 4.410 1.722
 116MOL C2 4379 6.762 4.226 1.684
 116MOL H3 4380 6.792 4.124 1.657
 116MOL C3 4381 6.718 4.291 1.552
 116MOL C4 4382 6.843 4.499 1.623
 116MOL H4 4383 6.766 4.540 1.690
 116MOL C5 4384 6.911 4.615 1.542
 116MOL H5 4385 7.019 4.596 1.536
 116MOL H6 4386 6.890 4.707 1.597
 116MOL C6 4387 6.841 4.606 1.403
 116MOL H7 4388 6.779 4.697 1.408
 116MOL H8 4389 6.907 4.623 1.317
 116MOL C7 4390 6.758 4.479 1.393
 116MOL H9 4391 6.653 4.507 1.374
 116MOL H10 4392 6.796 4.413 1.314
 116MOL C8 4393 6.640 4.218 1.778
 116MOL H11 4394 6.560 4.153 1.739
 116MOL H12 4395 6.674 4.167 1.868
 116MOL C9 4396 6.584 4.359 1.814
 116MOL C10 4397 6.488 4.419 1.734
 116MOL H13 4398 6.440 4.386 1.643
 116MOL C11 4399 6.538 4.550 1.915
 116MOL C12 4400 6.614 4.438 1.927
 116MOL C13 4401 6.712 4.433 2.031
 116MOL H14 4402 6.773 4.343 2.040
 116MOL C14 4403 6.708 4.538 2.128
 116MOL H15 4404 6.783 4.535 2.206
 116MOL C15 4405 6.621 4.650 2.113
 116MOL H16 4406 6.610 4.735 2.180
 116MOL C16 4407 6.532 4.650 2.006
 116MOL H17 4408 6.468 4.737 1.994
 117MOL O1 4409 6.951 5.213 1.767
 117MOL O2 4410 7.325 5.095 1.409
 117MOL N1 4411 7.170 5.189 1.723
 117MOL H1 4412 7.184 5.243 1.807
 117MOL N2 4413 7.119 5.051 1.491
 117MOL N3 4414 7.159 4.725 1.731
 117MOL H2 4415 7.131 4.634 1.697
 117MOL C1 4416 7.040 5.155 1.704
 117MOL C2 4417 7.286 5.146 1.644
 117MOL H3 4418 7.350 5.232 1.623
 117MOL C3 4419 7.244 5.095 1.503
 117MOL C4 4420 7.016 5.052 1.597
 117MOL H4 4421 7.029 4.962 1.657
 117MOL C5 4422 6.884 5.069 1.531
 117MOL H5 4423 6.871 5.176 1.510
 117MOL H6 4424 6.808 5.023 1.595
 117MOL C6 4425 6.907 5.002 1.394
 117MOL H7 4426 6.877 4.897 1.409
 117MOL H8 4427 6.850 5.049 1.313
 117MOL C7 4428 7.052 5.001 1.371
 117MOL H9 4429 7.087 4.901 1.341
 117MOL H10 4430 7.066 5.076 1.293
 117MOL C8 4431 7.361 5.036 1.722
 117MOL H11 4432 7.456 5.010 1.674
 117MOL H12 4433 7.393 5.084 1.815
 117MOL C9 4434 7.278 4.919 1.760
 117MOL C10 4435 7.256 4.813 1.675
 117MOL H13 4436 7.301 4.805 1.577
 117MOL C11 4437 7.125 4.782 1.850
 117MOL C12 4438 7.199 4.899 1.877
 117MOL C13 4439 7.183 4.970 2.000
 117MOL H14 4440 7.249 5.055 2.014
 117MOL C14 4441 7.081 4.926 2.088
 117MOL H15 4442 7.054 4.989 2.173
 117MOL C15 4443 7.011 4.806 2.069
 117MOL H16 4444 6.937 4.771 2.140
 117MOL C16 4445 7.044 4.727 1.950
 117MOL H17 4446 6.998 4.631 1.931
 118MOL O1 4447 7.978 4.406 2.302
 118MOL O2 4448 7.965 3.998 1.972
 118MOL N1 4449 8.044 4.203 2.263
 118MOL H1 4450 8.100 4.217 2.347
 118MOL N2 4451 7.863 4.180 2.046
 118MOL N3 4452 7.598 4.022 2.301
 118MOL H2 4453 7.499 4.009 2.284
 118MOL C1 4454 7.958 4.305 2.236
 118MOL C2 4455 8.029 4.069 2.192
 118MOL H3 4456 8.130 4.038 2.162
 118MOL C3 4457 7.955 4.078 2.060
 118MOL C4 4458 7.836 4.284 2.144
 118MOL H4 4459 7.749 4.254 2.204
 118MOL C5 4460 7.786 4.403 2.063
 118MOL H5 4461 7.873 4.449 2.014
 118MOL H6 4462 7.728 4.485 2.107
 118MOL C6 4463 7.713 4.337 1.948
 118MOL H7 4464 7.614 4.301 1.978
 118MOL H8 4465 7.700 4.402 1.861
 118MOL C7 4466 7.806 4.211 1.919
 118MOL H9 4467 7.768 4.121 1.869
 118MOL H10 4468 7.887 4.254 1.859
 118MOL C8 4469 7.957 3.964 2.277
 118MOL H11 4470 7.964 3.873 2.216
 118MOL H12 4471 8.033 3.961 2.356
 118MOL C9 4472 7.817 4.003 2.317
 118MOL C10 4473 7.709 3.970 2.239
 118MOL H13 4474 7.697 3.916 2.146
 118MOL C11 4475 7.636 4.077 2.420
 118MOL C12 4476 7.767 4.068 2.436
 118MOL C13 4477 7.828 4.129 2.544
 118MOL H14 4478 7.937 4.126 2.542
 118MOL C14 4479 7.748 4.196 2.639
 118MOL H15 4480 7.793 4.249 2.722
 118MOL C15 4481 7.609 4.188 2.627
 118MOL H16 4482 7.541 4.238 2.695
 118MOL C16 4483 7.552 4.137 2.510
 118MOL H17 4484 7.445 4.134 2.493
 119MOL O1 4485 7.265 4.717 2.298
 119MOL O2 4486 7.623 4.970 1.986
 119MOL N1 4487 7.411 4.887 2.279
 119MOL H1 4488 7.372 4.929 2.362
 119MOL N2 4489 7.509 4.784 2.041
 119MOL N3 4490 7.811 4.617 2.345
 119MOL H2 4491 7.881 4.547 2.326
 119MOL C1 4492 7.365 4.764 2.246
 119MOL C2 4493 7.532 4.962 2.220
 119MOL H3 4494 7.509 5.069 2.205
 119MOL C3 4495 7.564 4.909 2.075
 119MOL C4 4496 7.443 4.689 2.130
 119MOL H4 4497 7.526 4.635 2.178
 119MOL C5 4498 7.367 4.590 2.041
 119MOL H5 4499 7.263 4.621 2.029
 119MOL H6 4500 7.366 4.491 2.087
 119MOL C6 4501 7.440 4.598 1.907
 119MOL H7 4502 7.510 4.515 1.892
 119MOL H8 4503 7.378 4.601 1.817
 119MOL C7 4504 7.531 4.726 1.912
 119MOL H9 4505 7.639 4.709 1.899
 119MOL H10 4506 7.513 4.796 1.829
 119MOL C8 4507 7.654 4.957 2.313
 119MOL H11 4508 7.740 5.004 2.264
 119MOL H12 4509 7.633 5.008 2.408
 119MOL C9 4510 7.695 4.812 2.340
 119MOL C10 4511 7.792 4.742 2.276
 119MOL H13 4512 7.844 4.771 2.186
 119MOL C11 4513 7.723 4.617 2.447
 119MOL C12 4514 7.656 4.734 2.447
 119MOL C13 4515 7.560 4.756 2.545
 119MOL H14 4516 7.505 4.849 2.546
 119MOL C14 4517 7.543 4.656 2.645
 119MOL H15 4518 7.467 4.669 2.721
 119MOL C15 4519 7.617 4.539 2.645
 119MOL H16 4520 7.604 4.470 2.727
 119MOL C16 4521 7.714 4.515 2.544
 119MOL H17 4522 7.773 4.424 2.539
 120MOL O1 4523 7.323 3.975 2.308
 120MOL O2 4524 6.934 4.178 1.998
 120MOL N1 4525 7.101 3.993 2.254
 120MOL H1 4526 7.077 3.920 2.320
 120MOL N2 4527 7.159 4.147 2.036
 120MOL N3 4528 7.149 4.468 2.302
 120MOL H2 4529 7.182 4.560 2.279
 120MOL C1 4530 7.236 4.025 2.240
 120MOL C2 4531 6.987 4.067 2.201
 120MOL H3 4532 6.905 4.000 2.172
 120MOL C3 4533 7.027 4.137 2.065
 120MOL C4 4534 7.265 4.136 2.133
 120MOL H4 4535 7.271 4.228 2.193
 120MOL C5 4536 7.394 4.132 2.048
 120MOL H5 4537 7.420 4.028 2.023
 120MOL H6 4538 7.483 4.181 2.088
 120MOL C6 4539 7.359 4.217 1.918
 120MOL H7 4540 7.391 4.322 1.925
 120MOL H8 4541 7.390 4.177 1.821
 120MOL C7 4542 7.205 4.209 1.914
 120MOL H9 4543 7.152 4.306 1.912
 120MOL H10 4544 7.176 4.150 1.826
 120MOL C8 4545 6.933 4.167 2.311
 120MOL H11 4546 6.851 4.219 2.260
 120MOL H12 4547 6.896 4.116 2.401
 120MOL C9 4548 7.032 4.271 2.334
 120MOL C10 4549 7.051 4.389 2.254
 120MOL H13 4550 7.001 4.419 2.163
 120MOL C11 4551 7.187 4.403 2.419
 120MOL C12 4552 7.125 4.282 2.439
 120MOL C13 4553 7.162 4.199 2.545
 120MOL H14 4554 7.113 4.105 2.568
 120MOL C14 4555 7.251 4.253 2.639
 120MOL H15 4556 7.261 4.200 2.733
 120MOL C15 4557 7.315 4.380 2.624
 120MOL H16 4558 7.382 4.422 2.698
 120MOL C16 4559 7.283 4.454 2.510
 120MOL H17 4560 7.321 4.555 2.499
 121MOL O1 4561 6.287 4.734 2.855
 121MOL O2 4562 6.273 5.150 2.535
 121MOL N1 4563 6.221 4.938 2.821
 121MOL H1 4564 6.168 4.931 2.907
 121MOL N2 4565 6.390 4.963 2.593
 121MOL N3 4566 6.647 5.166 2.819
 121MOL H2 4567 6.738 5.177 2.776
 121MOL C1 4568 6.310 4.836 2.793
 121MOL C2 4569 6.230 5.068 2.754
 121MOL H3 4570 6.126 5.093 2.729
 121MOL C3 4571 6.301 5.067 2.620
 121MOL C4 4572 6.431 4.866 2.695
 121MOL H4 4573 6.516 4.909 2.750
 121MOL C5 4574 6.493 4.749 2.613
 121MOL H5 4575 6.414 4.674 2.600
 121MOL H6 4576 6.579 4.700 2.659
 121MOL C6 4577 6.551 4.819 2.484
 121MOL H7 4578 6.652 4.854 2.508
 121MOL H8 4579 6.544 4.742 2.407
 121MOL C7 4580 6.467 4.946 2.463
 121MOL H9 4581 6.527 5.037 2.455
 121MOL H10 4582 6.398 4.930 2.379
 121MOL C8 4583 6.280 5.180 2.848
 121MOL H11 4584 6.262 5.275 2.796
 121MOL H12 4585 6.222 5.191 2.940
 121MOL C9 4586 6.429 5.165 2.870
 121MOL C10 4587 6.517 5.199 2.771
 121MOL H13 4588 6.500 5.250 2.677
 121MOL C11 4589 6.633 5.112 2.946
 121MOL C12 4590 6.501 5.097 2.975
 121MOL C13 4591 6.457 5.036 3.091
 121MOL H14 4592 6.353 5.024 3.120
 121MOL C14 4593 6.558 4.999 3.183
 121MOL H15 4594 6.535 4.950 3.277
 121MOL C15 4595 6.695 5.018 3.154
 121MOL H16 4596 6.759 4.977 3.231
 121MOL C16 4597 6.736 5.077 3.035
 121MOL H17 4598 6.841 5.073 3.005
 122MOL O1 4599 7.017 4.450 2.890
 122MOL O2 4600 6.680 4.209 2.547
 122MOL N1 4601 6.896 4.278 2.834
 122MOL H1 4602 6.943 4.231 2.910
 122MOL N2 4603 6.794 4.394 2.607
 122MOL N3 4604 6.468 4.520 2.838
 122MOL H2 4605 6.381 4.570 2.823
 122MOL C1 4606 6.936 4.405 2.811
 122MOL C2 4607 6.788 4.207 2.762
 122MOL H3 4608 6.819 4.105 2.735
 122MOL C3 4609 6.745 4.269 2.627
 122MOL C4 4610 6.856 4.485 2.707
 122MOL H4 4611 6.771 4.528 2.762
 122MOL C5 4612 6.932 4.597 2.624
 122MOL H5 4613 7.037 4.571 2.610
 122MOL H6 4614 6.929 4.698 2.668
 122MOL C6 4615 6.861 4.590 2.486
 122MOL H7 4616 6.786 4.670 2.497
 122MOL H8 4617 6.929 4.597 2.400
 122MOL C7 4618 6.785 4.460 2.479
 122MOL H9 4619 6.684 4.481 2.440
 122MOL H10 4620 6.840 4.396 2.410
 122MOL C8 4621 6.662 4.202 2.854
 122MOL H11 4622 6.587 4.132 2.815
 122MOL H12 4623 6.700 4.168 2.951
 122MOL C9 4624 6.598 4.343 2.878
 122MOL C10 4625 6.504 4.388 2.791
 122MOL H13 4626 6.460 4.334 2.709
 122MOL C11 4627 6.544 4.546 2.951
 122MOL C12 4628 6.622 4.435 2.984
 122MOL C13 4629 6.714 4.441 3.094
 122MOL H14 4630 6.768 4.352 3.124
 122MOL C14 4631 6.711 4.558 3.176
 122MOL H15 4632 6.765 4.556 3.270
 122MOL C15 4633 6.621 4.662 3.152
 122MOL H16 4634 6.611 4.745 3.221
 122MOL C16 4635 6.533 4.661 3.036
 122MOL H17 4636 6.463 4.737 3.004
 123MOL O1 4637 6.942 5.216 2.820
 123MOL O2 4638 7.354 5.027 2.523
 123MOL N1 4639 7.157 5.182 2.795
 123MOL H1 4640 7.163 5.256 2.865
 123MOL N2 4641 7.124 5.016 2.575
 123MOL N3 4642 7.135 4.701 2.852
 123MOL H2 4643 7.105 4.607 2.831
 123MOL C1 4644 7.030 5.154 2.765
 123MOL C2 4645 7.277 5.115 2.738
 123MOL H3 4646 7.352 5.195 2.726
 123MOL C3 4647 7.260 5.047 2.603
 123MOL C4 4648 7.006 5.043 2.663
 123MOL H4 4649 6.998 4.961 2.734
 123MOL C5 4650 6.874 5.036 2.576
 123MOL H5 4651 6.866 5.139 2.538
 123MOL H6 4652 6.786 4.992 2.624
 123MOL C6 4653 6.922 4.937 2.468
 123MOL H7 4654 6.904 4.837 2.510
 123MOL H8 4655 6.867 4.956 2.375
 123MOL C7 4656 7.070 4.960 2.445
 123MOL H9 4657 7.130 4.874 2.411
 123MOL H10 4658 7.079 5.045 2.376
 123MOL C8 4659 7.333 5.006 2.830
 123MOL H11 4660 7.420 4.965 2.777
 123MOL H12 4661 7.369 5.063 2.918
 123MOL C9 4662 7.239 4.900 2.861
 123MOL C10 4663 7.227 4.784 2.786
 123MOL H13 4664 7.280 4.760 2.695
 123MOL C11 4665 7.090 4.764 2.964
 123MOL C12 4666 7.151 4.883 2.975
 123MOL C13 4667 7.123 4.971 3.083
 123MOL H14 4668 7.174 5.067 3.087
 123MOL C14 4669 7.029 4.931 3.185
 123MOL H15 4670 7.000 4.994 3.268
 123MOL C15 4671 6.965 4.809 3.168
 123MOL H16 4672 6.898 4.771 3.245
 123MOL C16 4673 6.992 4.722 3.059
 123MOL H17 4674 6.948 4.623 3.044
 124MOL O1 4675 7.971 4.410 3.412
 124MOL O2 4676 7.984 3.987 3.090
 124MOL N1 4677 8.036 4.202 3.370
 124MOL H1 4678 8.112 4.228 3.432
 124MOL N2 4679 7.864 4.181 3.149
 124MOL N3 4680 7.597 4.025 3.401
 124MOL H2 4681 7.502 4.000 3.378
 124MOL C1 4682 7.949 4.304 3.347
 124MOL C2 4683 8.040 4.070 3.301
 124MOL H3 4684 8.139 4.025 3.283
 124MOL C3 4685 7.958 4.075 3.175
 124MOL C4 4686 7.833 4.285 3.247
 124MOL H4 4687 7.751 4.246 3.308
 124MOL C5 4688 7.791 4.409 3.168
 124MOL H5 4689 7.878 4.475 3.168
 124MOL H6 4690 7.702 4.456 3.211
 124MOL C6 4691 7.748 4.344 3.038
 124MOL H7 4692 7.639 4.336 3.030
 124MOL H8 4693 7.780 4.407 2.954
 124MOL C7 4694 7.803 4.203 3.022
 124MOL H9 4695 7.713 4.140 3.017
 124MOL H10 4696 7.873 4.190 2.939
 124MOL C8 4697 7.972 3.966 3.392
 124MOL H11 4698 7.989 3.873 3.338
 124MOL H12 4699 8.027 3.949 3.485
 124MOL C9 4700 7.825 4.002 3.420
 124MOL C10 4701 7.716 3.985 3.332
 124MOL H13 4702 7.713 3.944 3.232
 124MOL C11 4703 7.637 4.078 3.522
 124MOL C12 4704 7.775 4.071 3.533
 124MOL C13 4705 7.834 4.130 3.640
 124MOL H14 4706 7.942 4.126 3.650
 124MOL C14 4707 7.756 4.216 3.730
 124MOL H15 4708 7.802 4.279 3.805
 124MOL C15 4709 7.616 4.214 3.721
 124MOL H16 4710 7.563 4.262 3.803
 124MOL C16 4711 7.552 4.140 3.615
 124MOL H17 4712 7.444 4.133 3.607
 125MOL O1 4713 7.285 4.761 3.412
 125MOL O2 4714 7.634 4.989 3.069
 125MOL N1 4715 7.398 4.939 3.342
 125MOL H1 4716 7.348 4.980 3.419
 125MOL N2 4717 7.511 4.802 3.125
 125MOL N3 4718 7.815 4.644 3.406
 125MOL H2 4719 7.878 4.571 3.378
 125MOL C1 4720 7.365 4.804 3.330
 125MOL C2 4721 7.527 4.984 3.285
 125MOL H3 4722 7.517 5.091 3.262
 125MOL C3 4723 7.568 4.923 3.145
 125MOL C4 4724 7.444 4.725 3.227
 125MOL H4 4725 7.532 4.687 3.280
 125MOL C5 4726 7.379 4.604 3.157
 125MOL H5 4727 7.272 4.615 3.138
 125MOL H6 4728 7.397 4.513 3.217
 125MOL C6 4729 7.450 4.594 3.016
 125MOL H7 4730 7.529 4.518 3.015
 125MOL H8 4731 7.397 4.564 2.925
 125MOL C7 4732 7.529 4.724 3.001
 125MOL H9 4733 7.637 4.704 2.998
 125MOL H10 4734 7.489 4.769 2.910
 125MOL C8 4735 7.651 4.973 3.384
 125MOL H11 4736 7.738 5.022 3.338
 125MOL H12 4737 7.632 5.029 3.476
 125MOL C9 4738 7.694 4.831 3.416
 125MOL C10 4739 7.796 4.771 3.347
 125MOL H13 4740 7.856 4.799 3.261
 125MOL C11 4741 7.734 4.636 3.518
 125MOL C12 4742 7.659 4.748 3.529
 125MOL C13 4743 7.584 4.783 3.644
 125MOL H14 4744 7.535 4.879 3.654
 125MOL C14 4745 7.578 4.691 3.748
 125MOL H15 4746 7.536 4.718 3.844
 125MOL C15 4747 7.657 4.571 3.739
 125MOL H16 4748 7.657 4.501 3.822
 125MOL C16 4749 7.733 4.545 3.626
 125MOL H17 4750 7.795 4.457 3.610
 126MOL O1 4751 7.322 3.952 3.398
 126MOL O2 4752 6.967 4.154 3.060
 126MOL N1 4753 7.114 3.986 3.344
 126MOL H1 4754 7.097 3.923 3.422
 126MOL N2 4755 7.185 4.128 3.122
 126MOL N3 4756 7.167 4.497 3.361
 126MOL H2 4757 7.191 4.589 3.326
 126MOL C1 4758 7.245 4.020 3.332
 126MOL C2 4759 7.007 4.061 3.276
 126MOL H3 4760 6.927 3.987 3.272
 126MOL C3 4761 7.048 4.117 3.145
 126MOL C4 4762 7.279 4.132 3.227
 126MOL H4 4763 7.263 4.231 3.272
 126MOL C5 4764 7.421 4.128 3.155
 126MOL H5 4765 7.449 4.025 3.127
 126MOL H6 4766 7.492 4.180 3.219
 126MOL C6 4767 7.396 4.200 3.024
 126MOL H7 4768 7.419 4.305 3.047
 126MOL H8 4769 7.448 4.162 2.935
 126MOL C7 4770 7.242 4.185 2.998
 126MOL H9 4771 7.204 4.287 2.981
 126MOL H10 4772 7.221 4.129 2.907
 126MOL C8 4773 6.954 4.182 3.362
 126MOL H11 4774 6.857 4.218 3.324
 126MOL H12 4775 6.933 4.138 3.460
 126MOL C9 4776 7.050 4.302 3.378
 126MOL C10 4777 7.070 4.414 3.302
 126MOL H13 4778 7.015 4.447 3.215
 126MOL C11 4779 7.199 4.437 3.483
 126MOL C12 4780 7.131 4.321 3.497
 126MOL C13 4781 7.159 4.238 3.602
 126MOL H14 4782 7.104 4.145 3.610
 126MOL C14 4783 7.241 4.287 3.705
 126MOL H15 4784 7.250 4.224 3.793
 126MOL C15 4785 7.314 4.405 3.693
 126MOL H16 4786 7.371 4.442 3.778
 126MOL C16 4787 7.286 4.489 3.581
 126MOL H17 4788 7.320 4.591 3.566
 127MOL O1 4789 6.294 4.751 3.891
 127MOL O2 4790 6.296 5.179 3.582
 127MOL N1 4791 6.220 4.968 3.869
 127MOL H1 4792 6.148 4.957 3.939
 127MOL N2 4793 6.403 4.996 3.657
 127MOL N3 4794 6.667 5.184 3.931
 127MOL H2 4795 6.762 5.214 3.912
 127MOL C1 4796 6.308 4.867 3.847
 127MOL C2 4797 6.236 5.106 3.809
 127MOL H3 4798 6.133 5.133 3.782
 127MOL C3 4799 6.316 5.102 3.673
 127MOL C4 4800 6.429 4.901 3.761
 127MOL H4 4801 6.501 4.947 3.831
 127MOL C5 4802 6.501 4.783 3.700
 127MOL H5 4803 6.428 4.707 3.669
 127MOL H6 4804 6.571 4.730 3.766
 127MOL C6 4805 6.570 4.839 3.574
 127MOL H7 4806 6.674 4.870 3.589
 127MOL H8 4807 6.583 4.767 3.492
 127MOL C7 4808 6.488 4.966 3.536
 127MOL H9 4809 6.558 5.048 3.515
 127MOL H10 4810 6.422 4.941 3.452
 127MOL C8 4811 6.294 5.204 3.911
 127MOL H11 4812 6.283 5.304 3.869
 127MOL H12 4813 6.232 5.196 4.002
 127MOL C9 4814 6.441 5.171 3.951
 127MOL C10 4815 6.546 5.218 3.873
 127MOL H13 4816 6.543 5.287 3.790
 127MOL C11 4817 6.641 5.127 4.054
 127MOL C12 4818 6.503 5.114 4.062
 127MOL C13 4819 6.449 5.051 4.181
 127MOL H14 4820 6.343 5.036 4.193
 127MOL C14 4821 6.541 5.003 4.279
 127MOL H15 4822 6.506 4.968 4.376
 127MOL C15 4823 6.678 5.030 4.275
 127MOL H16 4824 6.742 5.005 4.358
 127MOL C16 4825 6.727 5.079 4.153
 127MOL H17 4826 6.834 5.085 4.134
 128MOL O1 4827 7.036 4.454 3.915
 128MOL O2 4828 6.712 4.195 3.614
 128MOL N1 4829 6.894 4.289 3.916
 128MOL H1 4830 6.940 4.247 3.996
 128MOL N2 4831 6.787 4.398 3.672
 128MOL N3 4832 6.470 4.532 3.939
 128MOL H2 4833 6.410 4.602 3.898
 128MOL C1 4834 6.937 4.408 3.861
 128MOL C2 4835 6.783 4.215 3.847
 128MOL H3 4836 6.815 4.112 3.827
 128MOL C3 4837 6.759 4.269 3.700
 128MOL C4 4838 6.857 4.485 3.764
 128MOL H4 4839 6.773 4.529 3.820
 128MOL C5 4840 6.935 4.584 3.682
 128MOL H5 4841 7.040 4.560 3.662
 128MOL H6 4842 6.914 4.684 3.722
 128MOL C6 4843 6.866 4.590 3.542
 128MOL H7 4844 6.800 4.678 3.546
 128MOL H8 4845 6.942 4.606 3.465
 128MOL C7 4846 6.787 4.457 3.538
 128MOL H9 4847 6.685 4.486 3.509
 128MOL H10 4848 6.833 4.392 3.463
 128MOL C8 4849 6.652 4.216 3.932
 128MOL H11 4850 6.577 4.149 3.887
 128MOL H12 4851 6.676 4.165 4.026
 128MOL C9 4852 6.594 4.350 3.961
 128MOL C10 4853 6.507 4.414 3.877
 128MOL H13 4854 6.476 4.393 3.776
 128MOL C11 4855 6.542 4.544 4.054
 128MOL C12 4856 6.618 4.434 4.075
 128MOL C13 4857 6.701 4.427 4.185
 128MOL H14 4858 6.758 4.338 4.212
 128MOL C14 4859 6.709 4.534 4.275
 128MOL H15 4860 6.774 4.537 4.361
 128MOL C15 4861 6.637 4.656 4.245
 128MOL H16 4862 6.638 4.744 4.309
 128MOL C16 4863 6.546 4.657 4.139
 128MOL H17 4864 6.490 4.747 4.117
 129MOL O1 4865 6.940 5.202 3.932
 129MOL O2 4866 7.335 5.059 3.599
 129MOL N1 4867 7.160 5.169 3.899
 129MOL H1 4868 7.178 5.224 3.982
 129MOL N2 4869 7.117 5.033 3.658
 129MOL N3 4870 7.145 4.705 3.908
 129MOL H2 4871 7.104 4.623 3.865
 129MOL C1 4872 7.027 5.145 3.869
 129MOL C2 4873 7.280 5.127 3.824
 129MOL H3 4874 7.344 5.216 3.823
 129MOL C3 4875 7.244 5.070 3.680
 129MOL C4 4876 7.010 5.040 3.766
 129MOL H4 4877 7.005 4.939 3.809
 129MOL C5 4878 6.880 5.064 3.690
 129MOL H5 4879 6.859 5.172 3.685
 129MOL H6 4880 6.792 5.013 3.729
 129MOL C6 4881 6.910 5.003 3.550
 129MOL H7 4882 6.896 4.895 3.568
 129MOL H8 4883 6.835 5.039 3.479
 129MOL C7 4884 7.061 5.018 3.522
 129MOL H9 4885 7.098 4.932 3.465
 129MOL H10 4886 7.084 5.109 3.465
 129MOL C8 4887 7.345 5.023 3.917
 129MOL H11 4888 7.440 4.981 3.883
 129MOL H12 4889 7.371 5.067 4.015
 129MOL C9 4890 7.245 4.904 3.945
 129MOL C10 4891 7.241 4.790 3.862
 129MOL H13 4892 7.296 4.776 3.770
 129MOL C11 4893 7.081 4.763 4.016
 129MOL C12 4894 7.142 4.885 4.047
 129MOL C13 4895 7.100 4.963 4.153
 129MOL H14 4896 7.138 5.065 4.153
 129MOL C14 4897 7.000 4.921 4.240
 129MOL H15 4898 6.970 4.982 4.325
 129MOL C15 4899 6.944 4.796 4.227
 129MOL H16 4900 6.873 4.752 4.298
 129MOL C16 4901 6.984 4.719 4.113
 129MOL H17 4902 6.952 4.616 4.112
 130MOL O1 4903 7.970 4.419 4.488
 130MOL O2 4904 7.982 4.013 4.144
 130MOL N1 4905 8.042 4.214 4.448
 130MOL H1 4906 8.105 4.217 4.527
 130MOL N2 4907 7.868 4.191 4.218
 130MOL N3 4908 7.618 3.993 4.468
 130MOL H2 4909 7.524 3.968 4.441
 130MOL C1 4910 7.955 4.317 4.427
 130MOL C2 4911 8.032 4.085 4.364
 130MOL H3 4912 8.132 4.053 4.330
 130MOL C3 4913 7.960 4.092 4.232
 130MOL C4 4914 7.840 4.294 4.325
 130MOL H4 4915 7.753 4.264 4.385
 130MOL C5 4916 7.791 4.421 4.247
 130MOL H5 4917 7.875 4.491 4.244
 130MOL H6 4918 7.710 4.474 4.297
 130MOL C6 4919 7.755 4.372 4.104
 130MOL H7 4920 7.648 4.379 4.081
 130MOL H8 4921 7.808 4.425 4.024
 130MOL C7 4922 7.788 4.224 4.095
 130MOL H9 4923 7.696 4.164 4.095
 130MOL H10 4924 7.850 4.192 4.010
 130MOL C8 4925 7.982 3.974 4.462
 130MOL H11 4926 7.989 3.873 4.420
 130MOL H12 4927 8.038 3.960 4.556
 130MOL C9 4928 7.837 4.002 4.490
 130MOL C10 4929 7.731 3.958 4.405
 130MOL H13 4930 7.734 3.896 4.316
 130MOL C11 4931 7.640 4.074 4.581
 130MOL C12 4932 7.777 4.071 4.595
 130MOL C13 4933 7.837 4.137 4.704
 130MOL H14 4934 7.942 4.128 4.731
 130MOL C14 4935 7.751 4.217 4.782
 130MOL H15 4936 7.808 4.276 4.854
 130MOL C15 4937 7.610 4.221 4.767
 130MOL H16 4938 7.541 4.277 4.828
 130MOL C16 4939 7.552 4.148 4.658
 130MOL H17 4940 7.447 4.154 4.633
 131MOL O1 4941 7.282 4.771 4.471
 131MOL O2 4942 7.612 5.018 4.145
 131MOL N1 4943 7.423 4.939 4.444
 131MOL H1 4944 7.361 4.988 4.507
 131MOL N2 4945 7.533 4.818 4.220
 131MOL N3 4946 7.815 4.659 4.484
 131MOL H2 4947 7.879 4.588 4.450
 131MOL C1 4948 7.386 4.809 4.422
 131MOL C2 4949 7.532 5.009 4.375
 131MOL H3 4950 7.499 5.114 4.367
 131MOL C3 4951 7.561 4.950 4.237
 131MOL C4 4952 7.466 4.727 4.316
 131MOL H4 4953 7.543 4.668 4.366
 131MOL C5 4954 7.375 4.639 4.229
 131MOL H5 4955 7.284 4.689 4.195
 131MOL H6 4956 7.346 4.543 4.273
 131MOL C6 4957 7.458 4.621 4.101
 131MOL H7 4958 7.530 4.539 4.114
 131MOL H8 4959 7.399 4.597 4.012
 131MOL C7 4960 7.535 4.754 4.087
 131MOL H9 4961 7.638 4.737 4.051
 131MOL H10 4962 7.486 4.821 4.015
 131MOL C8 4963 7.651 4.998 4.465
 131MOL H11 4964 7.738 5.042 4.414
 131MOL H12 4965 7.647 5.056 4.558
 131MOL C9 4966 7.699 4.861 4.496
 131MOL C10 4967 7.792 4.785 4.422
 131MOL H13 4968 7.838 4.819 4.330
 131MOL C11 4969 7.749 4.663 4.602
 131MOL C12 4970 7.670 4.777 4.614
 131MOL C13 4971 7.581 4.795 4.718
 131MOL H14 4972 7.511 4.878 4.725
 131MOL C14 4973 7.575 4.690 4.818
 131MOL H15 4974 7.524 4.707 4.913
 131MOL C15 4975 7.651 4.571 4.804
 131MOL H16 4976 7.670 4.504 4.887
 131MOL C16 4977 7.736 4.558 4.694
 131MOL H17 4978 7.807 4.475 4.688
 132MOL O1 4979 7.349 3.974 4.471
 132MOL O2 4980 6.992 4.167 4.155
 132MOL N1 4981 7.129 4.033 4.454
 132MOL H1 4982 7.110 3.958 4.519
 132MOL N2 4983 7.203 4.175 4.219
 132MOL N3 4984 7.123 4.521 4.449
 132MOL H2 4985 7.146 4.612 4.409
 132MOL C1 4986 7.266 4.049 4.426
 132MOL C2 4987 7.017 4.090 4.378
 132MOL H3 4988 6.950 4.005 4.361
 132MOL C3 4989 7.071 4.140 4.240
 132MOL C4 4990 7.303 4.158 4.326
 132MOL H4 4991 7.302 4.255 4.379
 132MOL C5 4992 7.432 4.148 4.240
 132MOL H5 4993 7.443 4.046 4.200
 132MOL H6 4994 7.524 4.179 4.290
 132MOL C6 4995 7.410 4.240 4.120
 132MOL H7 4996 7.457 4.336 4.142
 132MOL H8 4997 7.452 4.192 4.031
 132MOL C7 4998 7.258 4.251 4.104
 132MOL H9 4999 7.218 4.353 4.104
 132MOL H10 5000 7.227 4.204 4.010
 132MOL C8 5001 6.939 4.198 4.459
 132MOL H11 5002 6.846 4.234 4.414
 132MOL H12 5003 6.901 4.157 4.554
 132MOL C9 5004 7.022 4.322 4.483
 132MOL C10 5005 7.030 4.430 4.400
 132MOL H13 5006 6.975 4.458 4.311
 132MOL C11 5007 7.178 4.471 4.564
 132MOL C12 5008 7.118 4.351 4.587
 132MOL C13 5009 7.153 4.274 4.695
 132MOL H14 5010 7.101 4.183 4.722
 132MOL C14 5011 7.248 4.322 4.785
 132MOL H15 5012 7.266 4.261 4.873
 132MOL C15 5013 7.307 4.452 4.766
 132MOL H16 5014 7.370 4.488 4.846
 132MOL C16 5015 7.270 4.527 4.654
 132MOL H17 5016 7.306 4.629 4.655
 133MOL O1 5017 6.315 4.780 5.017
 133MOL O2 5018 6.248 5.144 4.669
 133MOL N1 5019 6.243 4.981 4.991
 133MOL H1 5020 6.189 4.970 5.076
 133MOL N2 5021 6.389 4.992 4.750
 133MOL N3 5022 6.664 5.210 4.990
 133MOL H2 5023 6.757 5.210 4.951
 133MOL C1 5024 6.333 4.883 4.960
 133MOL C2 5025 6.221 5.098 4.903
 133MOL H3 5026 6.115 5.120 4.888
 133MOL C3 5027 6.289 5.083 4.766
 133MOL C4 5028 6.440 4.911 4.857
 133MOL H4 5029 6.518 4.964 4.913
 133MOL C5 5030 6.505 4.780 4.786
 133MOL H5 5031 6.429 4.702 4.774
 133MOL H6 5032 6.592 4.735 4.833
 133MOL C6 5033 6.544 4.834 4.642
 133MOL H7 5034 6.652 4.852 4.634
 133MOL H8 5035 6.521 4.762 4.563
 133MOL C7 5036 6.460 4.960 4.623
 133MOL H9 5037 6.528 5.043 4.600
 133MOL H10 5038 6.388 4.944 4.542
 133MOL C8 5039 6.284 5.221 4.969
 133MOL H11 5040 6.272 5.304 4.898
 133MOL H12 5041 6.229 5.249 5.060
 133MOL C9 5042 6.431 5.217 5.009
 133MOL C10 5043 6.542 5.235 4.923
 133MOL H13 5044 6.542 5.271 4.821
 133MOL C11 5045 6.627 5.152 5.109
 133MOL C12 5046 6.490 5.160 5.123
 133MOL C13 5047 6.425 5.107 5.235
 133MOL H14 5048 6.318 5.121 5.250
 133MOL C14 5049 6.509 5.062 5.341
 133MOL H15 5050 6.456 5.044 5.434
 133MOL C15 5051 6.648 5.066 5.331
 133MOL H16 5052 6.710 5.041 5.416
 133MOL C16 5053 6.712 5.105 5.209
 133MOL H17 5054 6.818 5.092 5.188
 134MOL O1 5055 7.025 4.436 5.003
 134MOL O2 5056 6.675 4.175 4.702
 134MOL N1 5057 6.877 4.266 4.990
 134MOL H1 5058 6.921 4.214 5.065
 134MOL N2 5059 6.771 4.382 4.754
 134MOL N3 5060 6.474 4.555 5.023
 134MOL H2 5061 6.398 4.620 5.012
 134MOL C1 5062 6.919 4.392 4.955
 134MOL C2 5063 6.760 4.206 4.929
 134MOL H3 5064 6.781 4.099 4.916
 134MOL C3 5065 6.733 4.248 4.782
 134MOL C4 5066 6.835 4.474 4.854
 134MOL H4 5067 6.755 4.517 4.915
 134MOL C5 5068 6.904 4.585 4.773
 134MOL H5 5069 7.009 4.561 4.757
 134MOL H6 5070 6.887 4.683 4.818
 134MOL C6 5071 6.836 4.580 4.641
 134MOL H7 5072 6.766 4.663 4.632
 134MOL H8 5073 6.913 4.590 4.564
 134MOL C7 5074 6.761 4.448 4.632
 134MOL H9 5075 6.654 4.469 4.617
 134MOL H10 5076 6.799 4.385 4.550
 134MOL C8 5077 6.638 4.226 5.018
 134MOL H11 5078 6.551 4.177 4.972
 134MOL H12 5079 6.669 4.169 5.106
 134MOL C9 5080 6.594 4.366 5.044
 134MOL C10 5081 6.506 4.434 4.962
 134MOL H13 5082 6.453 4.401 4.874
 134MOL C11 5083 6.549 4.566 5.134
 134MOL C12 5084 6.624 4.454 5.152
 134MOL C13 5085 6.705 4.438 5.263
 134MOL H14 5086 6.762 4.346 5.270
 134MOL C14 5087 6.710 4.539 5.363
 134MOL H15 5088 6.770 4.532 5.453
 134MOL C15 5089 6.626 4.649 5.348
 134MOL H16 5090 6.631 4.729 5.421
 134MOL C16 5091 6.546 4.665 5.229
 134MOL H17 5092 6.489 4.755 5.210
 135MOL O1 5093 6.938 5.225 4.972
 135MOL O2 5094 7.313 5.060 4.663
 135MOL N1 5095 7.159 5.185 4.954
 135MOL H1 5096 7.175 5.255 5.026
 135MOL N2 5097 7.107 5.009 4.738
 135MOL N3 5098 7.141 4.682 4.999
 135MOL H2 5099 7.115 4.589 4.970
 135MOL C1 5100 7.029 5.156 4.928
 135MOL C2 5101 7.272 5.113 4.892
 135MOL H3 5102 7.359 5.177 4.873
 135MOL C3 5103 7.237 5.060 4.756
 135MOL C4 5104 7.003 5.033 4.835
 135MOL H4 5105 7.003 4.951 4.907
 135MOL C5 5106 6.875 5.028 4.755
 135MOL H5 5107 6.828 5.125 4.734
 135MOL H6 5108 6.790 4.981 4.806
 135MOL C6 5109 6.904 4.952 4.626
 135MOL H7 5110 6.877 4.849 4.652
 135MOL H8 5111 6.852 4.988 4.536
 135MOL C7 5112 7.056 4.958 4.611
 135MOL H9 5113 7.103 4.859 4.596
 135MOL H10 5114 7.087 5.021 4.527
 135MOL C8 5115 7.326 4.996 4.988
 135MOL H11 5116 7.426 4.963 4.955
 135MOL H12 5117 7.352 5.034 5.088
 135MOL C9 5118 7.229 4.888 5.008
 135MOL C10 5119 7.222 4.771 4.928
 135MOL H13 5120 7.267 4.754 4.831
 135MOL C11 5121 7.103 4.734 5.123
 135MOL C12 5122 7.147 4.865 5.128
 135MOL C13 5123 7.118 4.944 5.241
 135MOL H14 5124 7.155 5.045 5.256
 135MOL C14 5125 7.043 4.879 5.343
 135MOL H15 5126 7.024 4.936 5.433
 135MOL C15 5127 6.986 4.752 5.334
 135MOL H16 5128 6.920 4.714 5.411
 135MOL C16 5129 7.024 4.677 5.226
 135MOL H17 5130 6.983 4.578 5.213
 136MOL O1 5131 7.946 4.432 5.558
 136MOL O2 5132 8.001 4.026 5.214
 136MOL N1 5133 8.051 4.246 5.500
 136MOL H1 5134 8.095 4.260 5.590
 136MOL N2 5135 7.881 4.206 5.270
 136MOL N3 5136 7.621 4.011 5.550
 136MOL H2 5137 7.526 3.994 5.520
 136MOL C1 5138 7.950 4.338 5.479
 136MOL C2 5139 8.049 4.113 5.431
 136MOL H3 5140 8.154 4.091 5.410
 136MOL C3 5141 7.973 4.113 5.296
 136MOL C4 5142 7.846 4.308 5.369
 136MOL H4 5143 7.760 4.264 5.423
 136MOL C5 5144 7.798 4.426 5.288
 136MOL H5 5145 7.876 4.501 5.271
 136MOL H6 5146 7.710 4.470 5.336
 136MOL C6 5147 7.741 4.366 5.152
 136MOL H7 5148 7.633 4.346 5.142
 136MOL H8 5149 7.778 4.429 5.070
 136MOL C7 5150 7.812 4.231 5.139
 136MOL H9 5151 7.726 4.163 5.135
 136MOL H10 5152 7.876 4.227 5.051
 136MOL C8 5153 7.992 3.998 5.521
 136MOL H11 5154 8.002 3.901 5.471
 136MOL H12 5155 8.040 3.979 5.617
 136MOL C9 5156 7.847 4.020 5.557
 136MOL C10 5157 7.737 3.972 5.486
 136MOL H13 5158 7.736 3.914 5.394
 136MOL C11 5159 7.656 4.084 5.660
 136MOL C12 5160 7.792 4.090 5.667
 136MOL C13 5161 7.853 4.152 5.776
 136MOL H14 5162 7.961 4.158 5.780
 136MOL C14 5163 7.775 4.221 5.872
 136MOL H15 5164 7.818 4.259 5.964
 136MOL C15 5165 7.633 4.211 5.866
 136MOL H16 5166 7.571 4.254 5.944
 136MOL C16 5167 7.575 4.134 5.759
 136MOL H17 5168 7.469 4.138 5.739
 137MOL O1 5169 7.317 4.763 5.616
 137MOL O2 5170 7.581 4.991 5.218
 137MOL N1 5171 7.421 4.940 5.540
 137MOL H1 5172 7.386 4.977 5.628
 137MOL N2 5173 7.503 4.803 5.309
 137MOL N3 5174 7.813 4.682 5.555
 137MOL H2 5175 7.868 4.607 5.514
 137MOL C1 5176 7.391 4.811 5.534
 137MOL C2 5177 7.521 5.009 5.455
 137MOL H3 5178 7.490 5.114 5.446
 137MOL C3 5179 7.542 4.934 5.320
 137MOL C4 5180 7.454 4.726 5.424
 137MOL H4 5181 7.548 4.680 5.457
 137MOL C5 5182 7.363 4.619 5.360
 137MOL H5 5183 7.259 4.654 5.358
 137MOL H6 5184 7.385 4.524 5.411
 137MOL C6 5185 7.429 4.597 5.222
 137MOL H7 5186 7.496 4.511 5.233
 137MOL H8 5187 7.359 4.578 5.139
 137MOL C7 5188 7.511 4.724 5.191
 137MOL H9 5189 7.613 4.700 5.161
 137MOL H10 5190 7.466 4.776 5.105
 137MOL C8 5191 7.651 5.012 5.535
 137MOL H11 5192 7.732 5.070 5.489
 137MOL H12 5193 7.633 5.072 5.625
 137MOL C9 5194 7.706 4.877 5.570
 137MOL C10 5195 7.785 4.800 5.488
 137MOL H13 5196 7.825 4.812 5.388
 137MOL C11 5197 7.737 4.679 5.670
 137MOL C12 5198 7.688 4.803 5.690
 137MOL C13 5199 7.611 4.832 5.801
 137MOL H14 5200 7.560 4.926 5.818
 137MOL C14 5201 7.590 4.725 5.891
 137MOL H15 5202 7.524 4.746 5.975
 137MOL C15 5203 7.647 4.600 5.875
 137MOL H16 5204 7.639 4.529 5.957
 137MOL C16 5205 7.732 4.579 5.770
 137MOL H17 5206 7.777 4.482 5.753
 138MOL O1 5207 7.356 3.980 5.552
 138MOL O2 5208 6.936 4.159 5.271
 138MOL N1 5209 7.136 3.996 5.532
 138MOL H1 5210 7.125 3.930 5.608
 138MOL N2 5211 7.160 4.154 5.301
 138MOL N3 5212 7.130 4.483 5.593
 138MOL H2 5213 7.147 4.581 5.575
 138MOL C1 5214 7.261 4.034 5.497
 138MOL C2 5215 7.008 4.062 5.467
 138MOL H3 5216 6.926 3.991 5.451
 138MOL C3 5217 7.030 4.130 5.338
 138MOL C4 5218 7.272 4.139 5.389
 138MOL H4 5219 7.281 4.235 5.440
 138MOL C5 5220 7.401 4.142 5.300
 138MOL H5 5221 7.440 4.045 5.269
 138MOL H6 5222 7.480 4.195 5.354
 138MOL C6 5223 7.356 4.227 5.185
 138MOL H7 5224 7.386 4.332 5.184
 138MOL H8 5225 7.402 4.168 5.104
 138MOL C7 5226 7.203 4.217 5.176
 138MOL H9 5227 7.162 4.319 5.175
 138MOL H10 5228 7.178 4.153 5.091
 138MOL C8 5229 6.949 4.167 5.565
 138MOL H11 5230 6.851 4.198 5.528
 138MOL H12 5231 6.934 4.113 5.659
 138MOL C9 5232 7.045 4.277 5.597
 138MOL C10 5233 7.051 4.396 5.524
 138MOL H13 5234 6.988 4.430 5.442
 138MOL C11 5235 7.175 4.423 5.705
 138MOL C12 5236 7.143 4.294 5.709
 138MOL C13 5237 7.180 4.216 5.815
 138MOL H14 5238 7.141 4.115 5.826
 138MOL C14 5239 7.250 4.273 5.920
 138MOL H15 5240 7.274 4.213 6.008
 138MOL C15 5241 7.290 4.410 5.916
 138MOL H16 5242 7.344 4.463 5.993
 138MOL C16 5243 7.257 4.485 5.796
 138MOL H17 5244 7.294 4.587 5.793
 139MOL O1 5245 6.326 4.783 6.120
 139MOL O2 5246 6.299 5.187 5.768
 139MOL N1 5247 6.227 4.976 6.059
 139MOL H1 5248 6.174 4.969 6.145
 139MOL N2 5249 6.391 4.992 5.834
 139MOL N3 5250 6.654 5.191 6.073
 139MOL H2 5251 6.748 5.207 6.040
 139MOL C1 5252 6.325 4.880 6.046
 139MOL C2 5253 6.232 5.105 5.985
 139MOL H3 5254 6.128 5.120 5.954
 139MOL C3 5255 6.314 5.106 5.851
 139MOL C4 5256 6.434 4.906 5.945
 139MOL H4 5257 6.515 4.961 5.994
 139MOL C5 5258 6.488 4.788 5.867
 139MOL H5 5259 6.407 4.714 5.857
 139MOL H6 5260 6.570 4.746 5.926
 139MOL C6 5261 6.535 4.828 5.734
 139MOL H7 5262 6.643 4.845 5.736
 139MOL H8 5263 6.512 4.745 5.667
 139MOL C7 5264 6.469 4.964 5.714
 139MOL H9 5265 6.553 5.034 5.714
 139MOL H10 5266 6.400 4.958 5.628
 139MOL C8 5267 6.286 5.206 6.087
 139MOL H11 5268 6.266 5.302 6.039
 139MOL H12 5269 6.240 5.203 6.186
 139MOL C9 5270 6.436 5.187 6.108
 139MOL C10 5271 6.531 5.228 6.018
 139MOL H13 5272 6.519 5.281 5.924
 139MOL C11 5273 6.629 5.130 6.193
 139MOL C12 5274 6.496 5.123 6.223
 139MOL C13 5275 6.444 5.062 6.341
 139MOL H14 5276 6.339 5.041 6.358
 139MOL C14 5277 6.539 5.021 6.430
 139MOL H15 5278 6.506 4.969 6.519
 139MOL C15 5279 6.679 5.018 6.403
 139MOL H16 5280 6.752 4.962 6.461
 139MOL C16 5281 6.719 5.079 6.286
 139MOL H17 5282 6.825 5.080 6.259
 140MOL O1 5283 7.020 4.455 6.118
 140MOL O2 5284 6.666 4.222 5.795
 140MOL N1 5285 6.891 4.278 6.073
 140MOL H1 5286 6.927 4.240 6.160
 140MOL N2 5287 6.778 4.398 5.859
 140MOL N3 5288 6.459 4.546 6.164
 140MOL H2 5289 6.394 4.623 6.156
 140MOL C1 5290 6.923 4.412 6.059
 140MOL C2 5291 6.762 4.215 6.022
 140MOL H3 5292 6.762 4.107 6.004
 140MOL C3 5293 6.724 4.278 5.887
 140MOL C4 5294 6.845 4.487 5.953
 140MOL H4 5295 6.756 4.528 6.003
 140MOL C5 5296 6.919 4.594 5.869
 140MOL H5 5297 7.027 4.572 5.867
 140MOL H6 5298 6.909 4.683 5.933
 140MOL C6 5299 6.843 4.598 5.740
 140MOL H7 5300 6.784 4.690 5.730
 140MOL H8 5301 6.901 4.609 5.647
 140MOL C7 5302 6.763 4.469 5.730
 140MOL H9 5303 6.657 4.496 5.716
 140MOL H10 5304 6.784 4.402 5.646
 140MOL C8 5305 6.639 4.228 6.114
 140MOL H11 5306 6.557 4.182 6.056
 140MOL H12 5307 6.655 4.169 6.205
 140MOL C9 5308 6.595 4.368 6.158
 140MOL C10 5309 6.498 4.434 6.087
 140MOL H13 5310 6.448 4.408 5.994
 140MOL C11 5311 6.545 4.550 6.271
 140MOL C12 5312 6.631 4.447 6.267
 140MOL C13 5313 6.733 4.428 6.365
 140MOL H14 5314 6.792 4.338 6.367
 140MOL C14 5315 6.742 4.537 6.458
 140MOL H15 5316 6.818 4.530 0.014
 140MOL C15 5317 6.653 4.650 6.456
 140MOL H16 5318 6.663 4.729 0.009
 140MOL C16 5319 6.554 4.659 6.363
 140MOL H17 5320 6.498 4.750 6.344
 141MOL O1 5321 6.936 5.208 6.103
 141MOL O2 5322 7.331 5.071 5.772
 141MOL N1 5323 7.156 5.185 6.061
 141MOL H1 5324 7.179 5.242 6.142
 141MOL N2 5325 7.101 5.044 5.827
 141MOL N3 5326 7.145 4.698 6.083
 141MOL H2 5327 7.107 4.612 6.045
 141MOL C1 5328 7.027 5.150 6.042
 141MOL C2 5329 7.273 5.127 5.996
 141MOL H3 5330 7.352 5.200 5.977
 141MOL C3 5331 7.240 5.068 5.851
 141MOL C4 5332 6.998 5.054 5.928
 141MOL H4 5333 6.999 4.962 5.987
 141MOL C5 5334 6.868 5.067 5.860
 141MOL H5 5335 6.837 5.171 5.839
 141MOL H6 5336 6.791 5.021 5.923
 141MOL C6 5337 6.894 4.990 5.723
 141MOL H7 5338 6.865 4.884 5.728
 141MOL H8 5339 6.836 5.016 5.633
 141MOL C7 5340 7.048 4.997 5.700
 141MOL H9 5341 7.090 4.902 5.666
 141MOL H10 5342 7.079 5.072 5.626
 141MOL C8 5343 7.332 5.011 6.080
 141MOL H11 5344 7.420 4.976 6.025
 141MOL H12 5345 7.358 5.038 6.183
 141MOL C9 5346 7.230 4.905 6.099
 141MOL C10 5347 7.215 4.796 6.015
 141MOL H13 5348 7.252 4.782 5.914
 141MOL C11 5349 7.115 4.747 6.210
 141MOL C12 5350 7.170 4.870 6.228
 141MOL C13 5351 7.149 4.947 6.337
 141MOL H14 5352 7.187 5.049 6.342
 141MOL C14 5353 7.059 4.900 6.436
 141MOL H15 5354 7.028 4.968 6.514
 141MOL C15 5355 7.010 4.770 6.428
 141MOL H16 5356 6.950 4.739 6.514
 141MOL C16 5357 7.024 4.697 6.305
 141MOL H17 5358 6.989 4.594 6.302
 142MOL O1 5359 8.002 4.426 0.125
 142MOL O2 5360 8.001 4.026 6.288
 142MOL N1 5361 8.070 4.214 0.088
 142MOL H1 5362 8.134 4.224 0.165
 142MOL N2 5363 7.900 4.206 6.382
 142MOL N3 5364 7.619 4.022 0.125
 142MOL H2 5365 7.523 3.991 0.114
 142MOL C1 5366 7.986 4.319 0.066
 142MOL C2 5367 8.062 4.085 6.520
 142MOL H3 5368 8.165 4.052 6.502
 142MOL C3 5369 7.990 4.098 6.389
 142MOL C4 5370 7.870 4.300 6.487
 142MOL H4 5371 7.792 4.249 0.024
 142MOL C5 5372 7.827 4.428 6.412
 142MOL H5 5373 7.915 4.485 6.381
 142MOL H6 5374 7.750 4.488 6.463
 142MOL C6 5375 7.773 4.371 6.275
 142MOL H7 5376 7.663 4.367 6.276
 142MOL H8 5377 7.799 4.434 6.188
 142MOL C7 5378 7.821 4.227 6.263
 142MOL H9 5379 7.739 4.154 6.264
 142MOL H10 5380 7.882 4.213 6.173
 142MOL C8 5381 7.996 3.975 0.087
 142MOL H11 5382 8.000 3.876 0.039
 142MOL H12 5383 8.070 3.955 0.165
 142MOL C9 5384 7.850 4.003 0.139
 142MOL C10 5385 7.739 3.967 0.066
 142MOL H13 5386 7.738 3.915 6.492
 142MOL C11 5387 7.658 4.099 0.230
 142MOL C12 5388 7.794 4.087 0.245
 142MOL C13 5389 7.860 4.145 0.356
 142MOL H14 5390 7.968 4.151 0.362
 142MOL C14 5391 7.770 4.211 0.444
 142MOL H15 5392 7.813 4.254 0.533
 142MOL C15 5393 7.634 4.217 0.430
 142MOL H16 5394 7.571 4.268 0.503
 142MOL C16 5395 7.575 4.157 0.321
 142MOL H17 5396 7.468 4.161 0.304
 143MOL O1 5397 7.308 4.763 0.138
 143MOL O2 5398 7.642 4.980 6.290
 143MOL N1 5399 7.451 4.930 0.084
 143MOL H1 5400 7.403 4.987 0.152
 143MOL N2 5401 7.530 4.793 6.375
 143MOL N3 5402 7.862 4.663 0.108
 143MOL H2 5403 7.944 4.604 0.101
 143MOL C1 5404 7.398 4.805 0.067
 143MOL C2 5405 7.560 4.992 6.519
 143MOL H3 5406 7.519 5.091 6.496
 143MOL C3 5407 7.585 4.919 6.376
 143MOL C4 5408 7.464 4.720 6.490
 143MOL H4 5409 7.541 4.662 0.020
 143MOL C5 5410 7.367 4.620 6.422
 143MOL H5 5411 7.265 4.652 6.399
 143MOL H6 5412 7.348 4.528 6.478
 143MOL C6 5413 7.430 4.593 6.292
 143MOL H7 5414 7.502 4.511 6.293
 143MOL H8 5415 7.351 4.579 6.217
 143MOL C7 5416 7.524 4.709 6.254
 143MOL H9 5417 7.625 4.681 6.222
 143MOL H10 5418 7.475 4.773 6.179
 143MOL C8 5419 7.689 4.997 0.081
 143MOL H11 5420 7.770 5.047 0.027
 143MOL H12 5421 7.665 5.054 0.171
 143MOL C9 5422 7.738 4.856 0.118
 143MOL C10 5423 7.827 4.780 0.037
 143MOL H13 5424 7.872 4.813 6.466
 143MOL C11 5425 7.784 4.659 0.219
 143MOL C12 5426 7.711 4.771 0.230
 143MOL C13 5427 7.615 4.790 0.331
 143MOL H14 5428 7.557 4.881 0.341
 143MOL C14 5429 7.606 4.693 0.428
 143MOL H15 5430 7.532 4.701 0.507
 143MOL C15 5431 7.680 4.571 0.416
 143MOL H16 5432 7.670 4.494 0.492
 143MOL C16 5433 7.772 4.554 0.315
 143MOL H17 5434 7.838 4.468 0.322
 144MOL O1 5435 7.350 3.975 0.147
 144MOL O2 5436 6.980 4.194 6.338
 144MOL N1 5437 7.134 4.013 0.099
 144MOL H1 5438 7.108 3.935 0.158
 144MOL N2 5439 7.200 4.178 6.406
 144MOL N3 5440 7.169 4.508 0.148
 144MOL H2 5441 7.178 4.607 0.128
 144MOL C1 5442 7.268 4.040 0.083
 144MOL C2 5443 7.026 4.084 0.031
 144MOL H3 5444 6.939 4.022 0.006
 144MOL C3 5445 7.058 4.158 6.422
 144MOL C4 5446 7.307 4.150 6.503
 144MOL H4 5447 7.310 4.238 0.048
 144MOL C5 5448 7.435 4.143 6.424
 144MOL H5 5449 7.458 4.043 6.384
 144MOL H6 5450 7.524 4.179 6.477
 144MOL C6 5451 7.406 4.225 6.300
 144MOL H7 5452 7.442 4.321 6.336
 144MOL H8 5453 7.468 4.196 6.214
 144MOL C7 5454 7.255 4.232 6.278
 144MOL H9 5455 7.215 4.333 6.261
 144MOL H10 5456 7.221 4.169 6.195
 144MOL C8 5457 6.970 4.191 0.131
 144MOL H11 5458 6.870 4.229 0.104
 144MOL H12 5459 6.970 4.131 0.223
 144MOL C9 5460 7.063 4.308 0.158
 144MOL C10 5461 7.080 4.420 0.084
 144MOL H13 5462 7.050 4.449 6.505
 144MOL C11 5463 7.204 4.450 0.266
 144MOL C12 5464 7.135 4.333 0.279
 144MOL C13 5465 7.167 4.256 0.394
 144MOL H14 5466 7.129 4.154 0.397
 144MOL C14 5467 7.260 4.306 0.488
 144MOL H15 5468 7.283 4.246 0.575
 144MOL C15 5469 7.326 4.429 0.470
 144MOL H16 5470 7.399 4.464 0.543
 144MOL C16 5471 7.299 4.503 0.355
 144MOL H17 5472 7.352 4.597 0.343
 145MOL O1 5473 5.532 6.086 0.662
 145MOL O2 5474 5.508 6.508 0.339
 145MOL N1 5475 5.463 6.291 0.626
 145MOL H1 5476 5.386 6.270 0.689
 145MOL N2 5477 5.630 6.332 0.413
 145MOL N3 5478 5.901 6.522 0.669
 145MOL H2 5479 5.993 6.526 0.628
 145MOL C1 5480 5.548 6.191 0.605
 145MOL C2 5481 5.457 6.423 0.565
 145MOL H3 5482 5.351 6.446 0.549
 145MOL C3 5483 5.540 6.431 0.430
 145MOL C4 5484 5.668 6.230 0.514
 145MOL H4 5485 5.746 6.271 0.579
 145MOL C5 5486 5.731 6.118 0.427
 145MOL H5 5487 5.647 6.056 0.395
 145MOL H6 5488 5.804 6.062 0.487
 145MOL C6 5489 5.798 6.190 0.311
 145MOL H7 5490 5.897 6.226 0.341
 145MOL H8 5491 5.807 6.133 0.218
 145MOL C7 5492 5.696 6.307 0.279
 145MOL H9 5493 5.748 6.395 0.240
 145MOL H10 5494 5.621 6.278 0.204
 145MOL C8 5495 5.528 6.529 0.647
 145MOL H11 5496 5.511 6.627 0.600
 145MOL H12 5497 5.473 6.526 0.742
 145MOL C9 5498 5.676 6.504 0.674
 145MOL C10 5499 5.784 6.547 0.601
 145MOL H13 5500 5.771 6.599 0.507
 145MOL C11 5501 5.866 6.452 0.781
 145MOL C12 5502 5.731 6.443 0.794
 145MOL C13 5503 5.675 6.361 0.893
 145MOL H14 5504 5.567 6.353 0.886
 145MOL C14 5505 5.764 6.308 0.991
 145MOL H15 5506 5.722 6.250 1.072
 145MOL C15 5507 5.903 6.326 0.984
 145MOL H16 5508 5.963 6.285 1.066
 145MOL C16 5509 5.955 6.390 0.869
 145MOL H17 5510 6.063 6.400 0.860
 146MOL O1 5511 6.256 5.752 0.673
 146MOL O2 5512 5.904 5.525 0.338
 146MOL N1 5513 6.127 5.576 0.624
 146MOL H1 5514 6.168 5.528 0.703
 146MOL N2 5515 6.023 5.711 0.403
 146MOL N3 5516 5.719 5.848 0.630
 146MOL H2 5517 5.644 5.904 0.593
 146MOL C1 5518 6.159 5.711 0.614
 146MOL C2 5519 6.020 5.513 0.550
 146MOL H3 5520 6.059 5.414 0.523
 146MOL C3 5521 5.978 5.581 0.423
 146MOL C4 5522 6.073 5.793 0.514
 146MOL H4 5523 5.994 5.840 0.575
 146MOL C5 5524 6.143 5.907 0.439
 146MOL H5 5525 6.250 5.885 0.424
 146MOL H6 5526 6.138 5.998 0.500
 146MOL C6 5527 6.067 5.931 0.306
 146MOL H7 5528 5.997 6.015 0.315
 146MOL H8 5529 6.134 5.950 0.221
 146MOL C7 5530 5.990 5.801 0.289
 146MOL H9 5531 5.887 5.835 0.297
 146MOL H10 5532 6.023 5.749 0.198
 146MOL C8 5533 5.895 5.521 0.637
 146MOL H11 5534 5.824 5.452 0.589
 146MOL H12 5535 5.912 5.476 0.735
 146MOL C9 5536 5.826 5.658 0.671
 146MOL C10 5537 5.758 5.725 0.573
 146MOL H13 5538 5.732 5.697 0.472
 146MOL C11 5539 5.774 5.856 0.755
 146MOL C12 5540 5.839 5.743 0.788
 146MOL C13 5541 5.915 5.728 0.906
 146MOL H14 5542 5.970 5.638 0.932
 146MOL C14 5543 5.923 5.839 0.991
 146MOL H15 5544 5.992 5.836 1.075
 146MOL C15 5545 5.856 5.956 0.956
 146MOL H16 5546 5.861 6.043 1.021
 146MOL C16 5547 5.779 5.965 0.845
 146MOL H17 5548 5.734 6.058 0.813
 147MOL O1 5549 6.181 6.537 0.645
 147MOL O2 5550 6.599 6.360 0.376
 147MOL N1 5551 6.404 6.510 0.634
 147MOL H1 5552 6.410 6.567 0.717
 147MOL N2 5553 6.376 6.338 0.419
 147MOL N3 5554 6.343 6.011 0.672
 147MOL H2 5555 6.314 5.919 0.642
 147MOL C1 5556 6.279 6.474 0.599
 147MOL C2 5557 6.518 6.430 0.595
 147MOL H3 5558 6.597 6.506 0.601
 147MOL C3 5559 6.505 6.373 0.451
 147MOL C4 5560 6.259 6.355 0.503
 147MOL H4 5561 6.248 6.265 0.565
 147MOL C5 5562 6.141 6.373 0.411
 147MOL H5 5563 6.151 6.473 0.369
 147MOL H6 5564 6.044 6.356 0.460
 147MOL C6 5565 6.188 6.285 0.295
 147MOL H7 5566 6.146 6.183 0.298
 147MOL H8 5567 6.172 6.333 0.198
 147MOL C7 5568 6.340 6.270 0.302
 147MOL H9 5569 6.357 6.162 0.317
 147MOL H10 5570 6.390 6.305 0.211
 147MOL C8 5571 6.565 6.312 0.693
 147MOL H11 5572 6.664 6.277 0.664
 147MOL H12 5573 6.588 6.357 0.791
 147MOL C9 5574 6.460 6.201 0.710
 147MOL C10 5575 6.451 6.092 0.621
 147MOL H13 5576 6.495 6.091 0.523
 147MOL C11 5577 6.298 6.065 0.789
 147MOL C12 5578 6.364 6.183 0.811
 147MOL C13 5579 6.338 6.263 0.921
 147MOL H14 5580 6.391 6.355 0.945
 147MOL C14 5581 6.234 6.215 1.003
 147MOL H15 5582 6.208 6.268 1.094
 147MOL C15 5583 6.168 6.091 0.975
 147MOL H16 5584 6.088 6.058 1.040
 147MOL C16 5585 6.196 6.017 0.865
 147MOL H17 5586 6.139 5.927 0.846
 148MOL O1 5587 7.169 5.742 1.233
 148MOL O2 5588 7.215 5.306 0.910
 148MOL N1 5589 7.269 5.539 1.191
 148MOL H1 5590 7.343 5.554 1.258
 148MOL N2 5591 7.115 5.510 0.957
 148MOL N3 5592 6.826 5.329 1.226
 148MOL H2 5593 6.734 5.307 1.188
 148MOL C1 5594 7.177 5.638 1.168
 148MOL C2 5595 7.264 5.407 1.121
 148MOL H3 5596 7.370 5.383 1.108
 148MOL C3 5597 7.194 5.398 0.985
 148MOL C4 5598 7.077 5.611 1.055
 148MOL H4 5599 6.991 5.559 1.100
 148MOL C5 5600 7.030 5.730 0.970
 148MOL H5 5601 7.116 5.795 0.950
 148MOL H6 5602 6.949 5.784 1.022
 148MOL C6 5603 6.976 5.669 0.846
 148MOL H7 5604 6.868 5.648 0.849
 148MOL H8 5605 6.993 5.728 0.755
 148MOL C7 5606 7.045 5.526 0.827
 148MOL H9 5607 6.970 5.447 0.818
 148MOL H10 5608 7.108 5.522 0.737
 148MOL C8 5609 7.197 5.308 1.224
 148MOL H11 5610 7.203 5.206 1.184
 148MOL H12 5611 7.255 5.302 1.317
 148MOL C9 5612 7.051 5.329 1.250
 148MOL C10 5613 6.952 5.310 1.158
 148MOL H13 5614 6.952 5.270 1.058
 148MOL C11 5615 6.855 5.386 1.347
 148MOL C12 5616 6.991 5.388 1.364
 148MOL C13 5617 7.042 5.450 1.479
 148MOL H14 5618 7.148 5.464 1.494
 148MOL C14 5619 6.948 5.499 1.569
 148MOL H15 5620 6.992 5.546 1.657
 148MOL C15 5621 6.809 5.498 1.557
 148MOL H16 5622 6.737 5.531 1.631
 148MOL C16 5623 6.762 5.435 1.442
 148MOL H17 5624 6.655 5.429 1.431
 149MOL O1 5625 6.479 6.062 1.203
 149MOL O2 5626 6.846 6.283 0.884
 149MOL N1 5627 6.631 6.232 1.183
 149MOL H1 5628 6.587 6.282 1.259
 149MOL N2 5629 6.729 6.100 0.955
 149MOL N3 5630 7.008 5.956 1.195
 149MOL H2 5631 7.065 5.879 1.161
 149MOL C1 5632 6.582 6.107 1.157
 149MOL C2 5633 6.742 6.294 1.111
 149MOL H3 5634 6.711 6.397 1.089
 149MOL C3 5635 6.772 6.231 0.972
 149MOL C4 5636 6.659 6.020 1.063
 149MOL H4 5637 6.729 5.966 1.127
 149MOL C5 5638 6.581 5.914 0.978
 149MOL H5 5639 6.485 5.966 0.964
 149MOL H6 5640 6.553 5.821 1.028
 149MOL C6 5641 6.659 5.892 0.848
 149MOL H7 5642 6.732 5.815 0.877
 149MOL H8 5643 6.603 5.864 0.758
 149MOL C7 5644 6.738 6.026 0.829
 149MOL H9 5645 6.843 6.011 0.803
 149MOL H10 5646 6.684 6.073 0.746
 149MOL C8 5647 6.869 6.298 1.201
 149MOL H11 5648 6.949 6.353 1.151
 149MOL H12 5649 6.859 6.363 1.289
 149MOL C9 5650 6.917 6.161 1.231
 149MOL C10 5651 6.996 6.087 1.138
 149MOL H13 5652 7.044 6.126 1.049
 149MOL C11 5653 6.940 5.951 1.319
 149MOL C12 5654 6.886 6.074 1.344
 149MOL C13 5655 6.820 6.099 1.462
 149MOL H14 5656 6.776 6.195 1.487
 149MOL C14 5657 6.807 5.995 1.556
 149MOL H15 5658 6.753 6.013 1.648
 149MOL C15 5659 6.870 5.873 1.527
 149MOL H16 5660 6.866 5.797 1.605
 149MOL C16 5661 6.934 5.844 1.405
 149MOL H17 5662 7.001 5.760 1.394
 150MOL O1 5663 6.518 5.284 1.245
 150MOL O2 5664 6.172 5.470 0.880
 150MOL N1 5665 6.308 5.318 1.177
 150MOL H1 5666 6.279 5.241 1.237
 150MOL N2 5667 6.395 5.462 0.954
 150MOL N3 5668 6.349 5.810 1.218
 150MOL H2 5669 6.377 5.904 1.196
 150MOL C1 5670 6.445 5.347 1.172
 150MOL C2 5671 6.209 5.390 1.095
 150MOL H3 5672 6.138 5.310 1.070
 150MOL C3 5673 6.259 5.450 0.966
 150MOL C4 5674 6.486 5.457 1.065
 150MOL H4 5675 6.471 5.548 1.124
 150MOL C5 5676 6.622 5.439 0.998
 150MOL H5 5677 6.646 5.334 0.979
 150MOL H6 5678 6.701 5.491 1.053
 150MOL C6 5679 6.602 5.516 0.862
 150MOL H7 5680 6.646 5.617 0.863
 150MOL H8 5681 6.654 5.460 0.783
 150MOL C7 5682 6.452 5.543 0.847
 150MOL H9 5683 6.423 5.646 0.870
 150MOL H10 5684 6.415 5.513 0.749
 150MOL C8 5685 6.142 5.498 1.179
 150MOL H11 5686 6.051 5.536 1.131
 150MOL H12 5687 6.103 5.443 1.265
 150MOL C9 5688 6.227 5.616 1.232
 150MOL C10 5689 6.254 5.726 1.150
 150MOL H13 5690 6.204 5.752 1.058
 150MOL C11 5691 6.398 5.739 1.324
 150MOL C12 5692 6.321 5.625 1.348
 150MOL C13 5693 6.338 5.549 1.464
 150MOL H14 5694 6.272 5.463 1.469
 150MOL C14 5695 6.441 5.581 1.547
 150MOL H15 5696 6.472 5.510 1.624
 150MOL C15 5697 6.518 5.698 1.526
 150MOL H16 5698 6.597 5.730 1.594
 150MOL C16 5699 6.490 5.786 1.417
 150MOL H17 5700 6.538 5.883 1.412
 151MOL O1 5701 5.506 6.080 1.712
 151MOL O2 5702 5.507 6.510 1.396
 151MOL N1 5703 5.455 6.295 1.690
 151MOL H1 5704 5.398 6.291 1.774
 151MOL N2 5705 5.602 6.314 1.454
 151MOL N3 5706 5.877 6.499 1.726
 151MOL H2 5707 5.972 6.513 1.695
 151MOL C1 5708 5.528 6.187 1.657
 151MOL C2 5709 5.457 6.425 1.619
 151MOL H3 5710 5.353 6.458 1.604
 151MOL C3 5711 5.522 6.420 1.477
 151MOL C4 5712 5.636 6.214 1.560
 151MOL H4 5713 5.715 6.255 1.624
 151MOL C5 5714 5.696 6.095 1.490
 151MOL H5 5715 5.621 6.015 1.482
 151MOL H6 5716 5.774 6.047 1.550
 151MOL C6 5717 5.756 6.157 1.361
 151MOL H7 5718 5.854 6.197 1.388
 151MOL H8 5719 5.770 6.087 1.277
 151MOL C7 5720 5.681 6.286 1.330
 151MOL H9 5721 5.757 6.362 1.310
 151MOL H10 5722 5.612 6.276 1.245
 151MOL C8 5723 5.518 6.542 1.704
 151MOL H11 5724 5.503 6.635 1.646
 151MOL H12 5725 5.457 6.562 1.793
 151MOL C9 5726 5.658 6.512 1.740
 151MOL C10 5727 5.761 6.540 1.654
 151MOL H13 5728 5.769 6.595 1.561
 151MOL C11 5729 5.839 6.435 1.840
 151MOL C12 5730 5.706 6.437 1.855
 151MOL C13 5731 5.641 6.392 1.969
 151MOL H14 5732 5.534 6.404 1.983
 151MOL C14 5733 5.720 6.322 2.057
 151MOL H15 5734 5.681 6.286 2.152
 151MOL C15 5735 5.859 6.305 2.045
 151MOL H16 5736 5.916 6.238 2.109
 151MOL C16 5737 5.922 6.372 1.933
 151MOL H17 5738 6.029 6.361 1.914
 152MOL O1 5739 6.247 5.762 1.735
 152MOL O2 5740 5.887 5.500 1.433
 152MOL N1 5741 6.109 5.590 1.710
 152MOL H1 5742 6.158 5.547 1.786
 152MOL N2 5743 6.010 5.699 1.476
 152MOL N3 5744 5.693 5.847 1.738
 152MOL H2 5745 5.639 5.923 1.699
 152MOL C1 5746 6.151 5.719 1.684
 152MOL C2 5747 5.993 5.527 1.653
 152MOL H3 5748 6.029 5.425 1.638
 152MOL C3 5749 5.957 5.571 1.505
 152MOL C4 5750 6.063 5.795 1.578
 152MOL H4 5751 5.980 5.830 1.640
 152MOL C5 5752 6.128 5.908 1.498
 152MOL H5 5753 6.231 5.886 1.470
 152MOL H6 5754 6.127 6.001 1.557
 152MOL C6 5755 6.039 5.914 1.371
 152MOL H7 5756 5.968 5.997 1.374
 152MOL H8 5757 6.103 5.937 1.284
 152MOL C7 5758 5.966 5.778 1.359
 152MOL H9 5759 5.858 5.797 1.359
 152MOL H10 5760 6.006 5.729 1.269
 152MOL C8 5761 5.870 5.526 1.742
 152MOL H11 5762 5.802 5.445 1.712
 152MOL H12 5763 5.911 5.494 1.839
 152MOL C9 5764 5.811 5.661 1.772
 152MOL C10 5765 5.719 5.717 1.687
 152MOL H13 5766 5.679 5.683 1.593
 152MOL C11 5767 5.756 5.860 1.861
 152MOL C12 5768 5.837 5.752 1.876
 152MOL C13 5769 5.918 5.743 1.985
 152MOL H14 5770 5.986 5.663 2.011
 152MOL C14 5771 5.908 5.840 2.084
 152MOL H15 5772 5.978 5.836 2.167
 152MOL C15 5773 5.821 5.953 2.068
 152MOL H16 5774 5.808 6.030 2.143
 152MOL C16 5775 5.744 5.962 1.955
 152MOL H17 5776 5.682 6.051 1.942
 153MOL O1 5777 6.175 6.543 1.727
 153MOL O2 5778 6.571 6.318 1.432
 153MOL N1 5779 6.394 6.497 1.705
 153MOL H1 5780 6.405 6.538 1.797
 153MOL N2 5781 6.345 6.328 1.487
 153MOL N3 5782 6.365 6.008 1.748
 153MOL H2 5783 6.348 5.913 1.720
 153MOL C1 5784 6.261 6.463 1.678
 153MOL C2 5785 6.507 6.425 1.645
 153MOL H3 5786 6.588 6.497 1.627
 153MOL C3 5787 6.482 6.352 1.508
 153MOL C4 5788 6.239 6.344 1.586
 153MOL H4 5789 6.229 6.247 1.637
 153MOL C5 5790 6.110 6.363 1.502
 153MOL H5 5791 6.107 6.472 1.486
 153MOL H6 5792 6.020 6.325 1.552
 153MOL C6 5793 6.135 6.284 1.375
 153MOL H7 5794 6.080 6.190 1.368
 153MOL H8 5795 6.097 6.339 1.289
 153MOL C7 5796 6.293 6.262 1.373
 153MOL H9 5797 6.318 6.155 1.370
 153MOL H10 5798 6.328 6.299 1.276
 153MOL C8 5799 6.563 6.320 1.747
 153MOL H11 5800 6.658 6.276 1.716
 153MOL H12 5801 6.591 6.373 1.839
 153MOL C9 5802 6.468 6.209 1.770
 153MOL C10 5803 6.453 6.096 1.689
 153MOL H13 5804 6.508 6.072 1.598
 153MOL C11 5805 6.316 6.073 1.860
 153MOL C12 5806 6.364 6.197 1.871
 153MOL C13 5807 6.335 6.270 1.988
 153MOL H14 5808 6.403 6.354 2.002
 153MOL C14 5809 6.258 6.217 2.088
 153MOL H15 5810 6.253 6.270 2.183
 153MOL C15 5811 6.190 6.091 2.067
 153MOL H16 5812 6.119 6.047 2.137
 153MOL C16 5813 6.225 6.019 1.948
 153MOL H17 5814 6.179 5.921 1.933
 154MOL O1 5815 7.153 5.686 2.348
 154MOL O2 5816 7.197 5.298 1.977
 154MOL N1 5817 7.254 5.505 2.275
 154MOL H1 5818 7.311 5.517 2.357
 154MOL N2 5819 7.103 5.495 2.048
 154MOL N3 5820 6.819 5.260 2.312
 154MOL H2 5821 6.731 5.230 2.272
 154MOL C1 5822 7.148 5.593 2.270
 154MOL C2 5823 7.247 5.374 2.203
 154MOL H3 5824 7.348 5.338 2.179
 154MOL C3 5825 7.178 5.379 2.067
 154MOL C4 5826 7.049 5.573 2.157
 154MOL H4 5827 6.965 5.516 2.200
 154MOL C5 5828 6.998 5.706 2.096
 154MOL H5 5829 7.080 5.778 2.094
 154MOL H6 5830 6.910 5.745 2.150
 154MOL C6 5831 6.970 5.671 1.947
 154MOL H7 5832 6.866 5.659 1.913
 154MOL H8 5833 7.013 5.755 1.890
 154MOL C7 5834 7.045 5.539 1.925
 154MOL H9 5835 6.985 5.458 1.883
 154MOL H10 5836 7.122 5.555 1.848
 154MOL C8 5837 7.186 5.281 2.308
 154MOL H11 5838 7.199 5.175 2.284
 154MOL H12 5839 7.229 5.292 2.408
 154MOL C9 5840 7.038 5.300 2.331
 154MOL C10 5841 6.945 5.248 2.247
 154MOL H13 5842 6.963 5.203 2.150
 154MOL C11 5843 6.830 5.347 2.413
 154MOL C12 5844 6.966 5.364 2.437
 154MOL C13 5845 7.016 5.443 2.539
 154MOL H14 5846 7.123 5.457 2.550
 154MOL C14 5847 6.920 5.487 2.627
 154MOL H15 5848 6.948 5.551 2.710
 154MOL C15 5849 6.783 5.464 2.613
 154MOL H16 5850 6.716 5.511 2.683
 154MOL C16 5851 6.734 5.383 2.508
 154MOL H17 5852 6.629 5.360 2.487
 155MOL O1 5853 6.454 6.066 2.289
 155MOL O2 5854 6.838 6.279 1.986
 155MOL N1 5855 6.614 6.219 2.278
 155MOL H1 5856 6.563 6.268 2.350
 155MOL N2 5857 6.724 6.083 2.049
 155MOL N3 5858 6.980 5.920 2.315
 155MOL H2 5859 7.038 5.838 2.299
 155MOL C1 5860 6.562 6.094 2.245
 155MOL C2 5861 6.732 6.280 2.202
 155MOL H3 5862 6.704 6.384 2.184
 155MOL C3 5863 6.768 6.215 2.063
 155MOL C4 5864 6.644 6.007 2.146
 155MOL H4 5865 6.718 5.949 2.203
 155MOL C5 5866 6.566 5.899 2.067
 155MOL H5 5867 6.462 5.930 2.049
 155MOL H6 5868 6.565 5.807 2.127
 155MOL C6 5869 6.646 5.887 1.931
 155MOL H7 5870 6.704 5.794 1.934
 155MOL H8 5871 6.580 5.880 1.843
 155MOL C7 5872 6.738 6.010 1.920
 155MOL H9 5873 6.845 5.987 1.909
 155MOL H10 5874 6.702 6.080 1.844
 155MOL C8 5875 6.858 6.269 2.294
 155MOL H11 5876 6.945 6.323 2.256
 155MOL H12 5877 6.829 6.321 2.387
 155MOL C9 5878 6.888 6.124 2.325
 155MOL C10 5879 6.972 6.041 2.247
 155MOL H13 5880 7.014 6.057 2.149
 155MOL C11 5881 6.898 5.930 2.429
 155MOL C12 5882 6.847 6.051 2.444
 155MOL C13 5883 6.766 6.083 2.553
 155MOL H14 5884 6.725 6.183 2.548
 155MOL C14 5885 6.763 5.990 2.654
 155MOL H15 5886 6.700 6.009 2.740
 155MOL C15 5887 6.831 5.868 2.648
 155MOL H16 5888 6.813 5.802 2.732
 155MOL C16 5889 6.909 5.838 2.537
 155MOL H17 5890 6.980 5.756 2.544
 156MOL O1 5891 6.516 5.242 2.303
 156MOL O2 5892 6.175 5.471 1.964
 156MOL N1 5893 6.306 5.310 2.278
 156MOL H1 5894 6.283 5.240 2.348
 156MOL N2 5895 6.389 5.460 2.048
 156MOL N3 5896 6.351 5.800 2.314
 156MOL H2 5897 6.393 5.888 2.286
 156MOL C1 5898 6.436 5.323 2.253
 156MOL C2 5899 6.209 5.383 2.204
 156MOL H3 5900 6.123 5.319 2.183
 156MOL C3 5901 6.249 5.446 2.061
 156MOL C4 5902 6.480 5.436 2.154
 156MOL H4 5903 6.483 5.531 2.209
 156MOL C5 5904 6.614 5.408 2.079
 156MOL H5 5905 6.629 5.303 2.049
 156MOL H6 5906 6.701 5.444 2.134
 156MOL C6 5907 6.601 5.491 1.946
 156MOL H7 5908 6.654 5.588 1.948
 156MOL H8 5909 6.643 5.448 1.854
 156MOL C7 5910 6.449 5.512 1.926
 156MOL H9 5911 6.424 5.617 1.906
 156MOL H10 5912 6.420 5.457 1.836
 156MOL C8 5913 6.146 5.492 2.289
 156MOL H11 5914 6.061 5.536 2.237
 156MOL H12 5915 6.100 5.446 2.378
 156MOL C9 5916 6.242 5.603 2.321
 156MOL C10 5917 6.266 5.720 2.245
 156MOL H13 5918 6.220 5.745 2.150
 156MOL C11 5919 6.394 5.732 2.423
 156MOL C12 5920 6.321 5.619 2.442
 156MOL C13 5921 6.350 5.530 2.548
 156MOL H14 5922 6.301 5.433 2.550
 156MOL C14 5923 6.450 5.565 2.641
 156MOL H15 5924 6.473 5.503 2.727
 156MOL C15 5925 6.509 5.696 2.627
 156MOL H16 5926 6.558 5.735 2.715
 156MOL C16 5927 6.495 5.781 2.509
 156MOL H17 5928 6.547 5.875 2.498
 157MOL O1 5929 5.538 6.102 2.804
 157MOL O2 5930 5.482 6.513 2.489
 157MOL N1 5931 5.466 6.310 2.781
 157MOL H1 5932 5.403 6.290 2.857
 157MOL N2 5933 5.601 6.336 2.543
 157MOL N3 5934 5.888 6.532 2.840
 157MOL H2 5935 5.981 6.559 2.813
 157MOL C1 5936 5.550 6.212 2.751
 157MOL C2 5937 5.451 6.440 2.712
 157MOL H3 5938 5.345 6.462 2.696
 157MOL C3 5939 5.509 6.434 2.573
 157MOL C4 5940 5.653 6.242 2.643
 157MOL H4 5941 5.735 6.286 2.699
 157MOL C5 5942 5.714 6.128 2.563
 157MOL H5 5943 5.642 6.048 2.540
 157MOL H6 5944 5.791 6.082 2.626
 157MOL C6 5945 5.768 6.199 2.436
 157MOL H7 5946 5.875 6.223 2.436
 157MOL H8 5947 5.757 6.148 2.340
 157MOL C7 5948 5.675 6.325 2.418
 157MOL H9 5949 5.740 6.413 2.424
 157MOL H10 5950 5.602 6.313 2.337
 157MOL C8 5951 5.514 6.554 2.796
 157MOL H11 5952 5.517 6.652 2.747
 157MOL H12 5953 5.444 6.577 2.878
 157MOL C9 5954 5.652 6.521 2.848
 157MOL C10 5955 5.763 6.557 2.772
 157MOL H13 5956 5.761 6.603 2.674
 157MOL C11 5957 5.847 6.476 2.956
 157MOL C12 5958 5.708 6.465 2.969
 157MOL C13 5959 5.649 6.422 3.083
 157MOL H14 5960 5.544 6.440 3.103
 157MOL C14 5961 5.733 6.360 3.176
 157MOL H15 5962 5.689 6.311 3.262
 157MOL C15 5963 5.871 6.358 3.162
 157MOL H16 5964 5.936 6.327 3.244
 157MOL C16 5965 5.925 6.418 3.051
 157MOL H17 5966 6.031 6.411 3.030
 158MOL O1 5967 6.214 5.771 2.854
 158MOL O2 5968 5.897 5.565 2.499
 158MOL N1 5969 6.078 5.613 2.809
 158MOL H1 5970 6.126 5.569 2.886
 158MOL N2 5971 5.996 5.749 2.578
 158MOL N3 5972 5.704 5.877 2.835
 158MOL H2 5973 5.649 5.957 2.809
 158MOL C1 5974 6.120 5.739 2.791
 158MOL C2 5975 5.976 5.547 2.733
 158MOL H3 5976 6.004 5.443 2.713
 158MOL C3 5977 5.958 5.617 2.593
 158MOL C4 5978 6.056 5.821 2.683
 158MOL H4 5979 5.984 5.877 2.744
 158MOL C5 5980 6.147 5.929 2.616
 158MOL H5 5981 6.251 5.899 2.597
 158MOL H6 5982 6.149 6.022 2.673
 158MOL C6 5983 6.067 5.951 2.485
 158MOL H7 5984 6.004 6.036 2.514
 158MOL H8 5985 6.126 5.988 2.400
 158MOL C7 5986 5.984 5.830 2.453
 158MOL H9 5987 5.877 5.846 2.440
 158MOL H10 5988 6.036 5.771 2.376
 158MOL C8 5989 5.843 5.533 2.809
 158MOL H11 5990 5.764 5.497 2.742
 158MOL H12 5991 5.857 5.468 2.897
 158MOL C9 5992 5.803 5.674 2.847
 158MOL C10 5993 5.733 5.761 2.764
 158MOL H13 5994 5.697 5.745 2.663
 158MOL C11 5995 5.761 5.873 2.960
 158MOL C12 5996 5.819 5.748 2.972
 158MOL C13 5997 5.899 5.721 3.086
 158MOL H14 5998 5.953 5.627 3.095
 158MOL C14 5999 5.925 5.821 3.178
 158MOL H15 6000 5.985 5.799 3.265
 158MOL C15 6001 5.867 5.951 3.167
 158MOL H16 6002 5.885 6.028 3.242
 158MOL C16 6003 5.784 5.979 3.053
 158MOL H17 6004 5.731 6.072 3.030
 159MOL O1 6005 6.173 6.537 2.853
 159MOL O2 6006 6.541 6.338 2.520
 159MOL N1 6007 6.389 6.502 2.807
 159MOL H1 6008 6.419 6.569 2.877
 159MOL N2 6009 6.325 6.339 2.586
 159MOL N3 6010 6.358 6.021 2.855
 159MOL H2 6011 6.334 5.925 2.834
 159MOL C1 6012 6.254 6.478 2.785
 159MOL C2 6013 6.498 6.443 2.730
 159MOL H3 6014 6.571 6.518 2.699
 159MOL C3 6015 6.462 6.367 2.606
 159MOL C4 6016 6.220 6.362 2.685
 159MOL H4 6017 6.200 6.269 2.740
 159MOL C5 6018 6.094 6.391 2.598
 159MOL H5 6019 6.063 6.497 2.592
 159MOL H6 6020 6.001 6.353 2.641
 159MOL C6 6021 6.128 6.331 2.452
 159MOL H7 6022 6.068 6.244 2.423
 159MOL H8 6023 6.110 6.404 2.372
 159MOL C7 6024 6.272 6.286 2.458
 159MOL H9 6025 6.278 6.177 2.457
 159MOL H10 6026 6.327 6.327 2.372
 159MOL C8 6027 6.556 6.331 2.823
 159MOL H11 6028 6.643 6.285 2.774
 159MOL H12 6029 6.595 6.379 2.914
 159MOL C9 6030 6.459 6.221 2.864
 159MOL C10 6031 6.449 6.107 2.792
 159MOL H13 6032 6.493 6.071 2.700
 159MOL C11 6033 6.313 6.086 2.964
 159MOL C12 6034 6.371 6.209 2.972
 159MOL C13 6035 6.332 6.304 3.064
 159MOL H14 6036 6.366 6.407 3.061
 159MOL C14 6037 6.235 6.272 3.164
 159MOL H15 6038 6.199 6.343 3.238
 159MOL C15 6039 6.171 6.146 3.156
 159MOL H16 6040 6.091 6.113 3.222
 159MOL C16 6041 6.211 6.051 3.050
 159MOL H17 6042 6.179 5.947 3.044
 160MOL O1 6043 7.205 5.765 3.365
 160MOL O2 6044 7.186 5.332 3.049
 160MOL N1 6045 7.261 5.551 3.326
 160MOL H1 6046 7.340 5.563 3.388
 160MOL N2 6047 7.097 5.534 3.112
 160MOL N3 6048 6.827 5.326 3.382
 160MOL H2 6049 6.730 5.304 3.364
 160MOL C1 6050 7.179 5.661 3.308
 160MOL C2 6051 7.257 5.417 3.261
 160MOL H3 6052 7.358 5.392 3.226
 160MOL C3 6053 7.177 5.420 3.135
 160MOL C4 6054 7.061 5.633 3.208
 160MOL H4 6055 6.992 5.578 3.273
 160MOL C5 6056 6.997 5.750 3.139
 160MOL H5 6057 7.072 5.826 3.115
 160MOL H6 6058 6.915 5.789 3.201
 160MOL C6 6059 6.960 5.694 2.999
 160MOL H7 6060 6.850 5.685 3.000
 160MOL H8 6061 6.987 5.766 2.921
 160MOL C7 6062 7.024 5.551 2.989
 160MOL H9 6063 6.937 5.486 2.974
 160MOL H10 6064 7.094 5.543 2.905
 160MOL C8 6065 7.199 5.309 3.355
 160MOL H11 6066 7.216 5.208 3.315
 160MOL H12 6067 7.258 5.317 3.448
 160MOL C9 6068 7.054 5.329 3.390
 160MOL C10 6069 6.944 5.298 3.306
 160MOL H13 6070 6.941 5.257 3.207
 160MOL C11 6071 6.863 5.374 3.505
 160MOL C12 6072 6.996 5.375 3.512
 160MOL C13 6073 7.053 5.425 3.628
 160MOL H14 6074 7.160 5.425 3.646
 160MOL C14 6075 6.973 5.483 3.727
 160MOL H15 6076 7.024 5.529 3.811
 160MOL C15 6077 6.832 5.487 3.719
 160MOL H16 6078 6.774 5.549 3.786
 160MOL C16 6079 6.783 5.436 3.601
 160MOL H17 6080 6.677 5.448 3.578
 161MOL O1 6081 6.430 6.084 3.396
 161MOL O2 6082 6.807 6.273 3.069
 161MOL N1 6083 6.590 6.236 3.341
 161MOL H1 6084 6.547 6.293 3.413
 161MOL N2 6085 6.693 6.084 3.137
 161MOL N3 6086 7.025 5.964 3.379
 161MOL H2 6087 7.107 5.907 3.365
 161MOL C1 6088 6.529 6.113 3.327
 161MOL C2 6089 6.712 6.289 3.282
 161MOL H3 6090 6.696 6.396 3.263
 161MOL C3 6091 6.748 6.211 3.154
 161MOL C4 6092 6.610 6.013 3.238
 161MOL H4 6093 6.677 5.965 3.311
 161MOL C5 6094 6.549 5.902 3.153
 161MOL H5 6095 6.452 5.928 3.110
 161MOL H6 6096 6.527 5.813 3.214
 161MOL C6 6097 6.650 5.865 3.046
 161MOL H7 6098 6.715 5.792 3.094
 161MOL H8 6099 6.598 5.823 2.959
 161MOL C7 6100 6.708 5.999 3.012
 161MOL H9 6101 6.814 5.997 2.983
 161MOL H10 6102 6.657 6.052 2.930
 161MOL C8 6103 6.839 6.288 3.375
 161MOL H11 6104 6.914 6.346 3.320
 161MOL H12 6105 6.808 6.340 3.467
 161MOL C9 6106 6.900 6.153 3.405
 161MOL C10 6107 6.997 6.089 3.324
 161MOL H13 6108 7.039 6.125 3.231
 161MOL C11 6109 6.950 5.951 3.492
 161MOL C12 6110 6.873 6.061 3.510
 161MOL C13 6111 6.791 6.076 3.625
 161MOL H14 6112 6.739 6.170 3.641
 161MOL C14 6113 6.788 5.966 3.717
 161MOL H15 6114 6.728 5.982 3.807
 161MOL C15 6115 6.859 5.848 3.695
 161MOL H16 6116 6.847 5.764 3.762
 161MOL C16 6117 6.935 5.841 3.576
 161MOL H17 6118 6.980 5.743 3.566
 162MOL O1 6119 6.540 5.327 3.387
 162MOL O2 6120 6.155 5.501 3.065
 162MOL N1 6121 6.327 5.332 3.345
 162MOL H1 6122 6.324 5.271 3.425
 162MOL N2 6123 6.381 5.490 3.109
 162MOL N3 6124 6.345 5.833 3.409
 162MOL H2 6125 6.359 5.931 3.391
 162MOL C1 6126 6.454 5.368 3.318
 162MOL C2 6127 6.213 5.404 3.283
 162MOL H3 6128 6.142 5.324 3.258
 162MOL C3 6129 6.247 5.476 3.144
 162MOL C4 6130 6.482 5.472 3.211
 162MOL H4 6131 6.505 5.568 3.261
 162MOL C5 6132 6.602 5.430 3.123
 162MOL H5 6133 6.616 5.321 3.120
 162MOL H6 6134 6.694 5.458 3.177
 162MOL C6 6135 6.586 5.504 2.994
 162MOL H7 6136 6.632 5.603 3.001
 162MOL H8 6137 6.640 5.445 2.919
 162MOL C7 6138 6.439 5.514 2.978
 162MOL H9 6139 6.407 5.613 2.943
 162MOL H10 6140 6.398 5.437 2.912
 162MOL C8 6141 6.147 5.509 3.382
 162MOL H11 6142 6.062 5.559 3.334
 162MOL H12 6143 6.104 5.460 3.470
 162MOL C9 6144 6.242 5.621 3.418
 162MOL C10 6145 6.251 5.744 3.347
 162MOL H13 6146 6.201 5.772 3.255
 162MOL C11 6147 6.397 5.771 3.518
 162MOL C12 6148 6.337 5.643 3.527
 162MOL C13 6149 6.384 5.552 3.619
 162MOL H14 6150 6.337 5.454 3.625
 162MOL C14 6151 6.490 5.592 3.707
 162MOL H15 6152 6.522 5.529 3.790
 162MOL C15 6153 6.548 5.723 3.690
 162MOL H16 6154 6.623 5.753 3.762
 162MOL C16 6155 6.493 5.821 3.604
 162MOL H17 6156 6.540 5.919 3.601
 163MOL O1 6157 5.547 6.111 3.925
 163MOL O2 6158 5.503 6.568 3.653
 163MOL N1 6159 5.462 6.313 3.912
 163MOL H1 6160 5.399 6.289 3.988
 163MOL N2 6161 5.605 6.370 3.679
 163MOL N3 6162 5.907 6.534 3.986
 163MOL H2 6163 6.000 6.569 3.966
 163MOL C1 6164 5.552 6.224 3.871
 163MOL C2 6165 5.462 6.453 3.859
 163MOL H3 6166 5.360 6.489 3.841
 163MOL C3 6167 5.530 6.472 3.725
 163MOL C4 6168 5.652 6.254 3.760
 163MOL H4 6169 5.747 6.279 3.809
 163MOL C5 6170 5.684 6.147 3.659
 163MOL H5 6171 5.599 6.081 3.640
 163MOL H6 6172 5.767 6.086 3.697
 163MOL C6 6173 5.712 6.222 3.529
 163MOL H7 6174 5.822 6.228 3.528
 163MOL H8 6175 5.689 6.165 3.438
 163MOL C7 6176 5.652 6.359 3.541
 163MOL H9 6177 5.720 6.444 3.524
 163MOL H10 6178 5.566 6.371 3.473
 163MOL C8 6179 5.524 6.543 3.966
 163MOL H11 6180 5.520 6.649 3.939
 163MOL H12 6181 5.463 6.532 4.056
 163MOL C9 6182 5.675 6.512 3.992
 163MOL C10 6183 5.784 6.564 3.920
 163MOL H13 6184 5.781 6.633 3.838
 163MOL C11 6185 5.877 6.448 4.087
 163MOL C12 6186 5.737 6.440 4.105
 163MOL C13 6187 5.688 6.360 4.208
 163MOL H14 6188 5.582 6.345 4.223
 163MOL C14 6189 5.779 6.299 4.295
 163MOL H15 6190 5.734 6.234 4.370
 163MOL C15 6191 5.925 6.313 4.283
 163MOL H16 6192 5.999 6.279 4.355
 163MOL C16 6193 5.970 6.398 4.185
 163MOL H17 6194 6.077 6.419 4.186
 164MOL O1 6195 6.219 5.772 3.929
 164MOL O2 6196 5.902 5.553 3.576
 164MOL N1 6197 6.078 5.600 3.885
 164MOL H1 6198 6.127 5.545 3.955
 164MOL N2 6199 5.972 5.740 3.672
 164MOL N3 6200 5.692 5.880 3.953
 164MOL H2 6201 5.619 5.949 3.946
 164MOL C1 6202 6.119 5.732 3.868
 164MOL C2 6203 5.955 5.543 3.812
 164MOL H3 6204 5.971 5.435 3.799
 164MOL C3 6205 5.933 5.610 3.677
 164MOL C4 6206 6.033 5.821 3.776
 164MOL H4 6207 5.949 5.872 3.826
 164MOL C5 6208 6.106 5.935 3.708
 164MOL H5 6209 6.209 5.910 3.680
 164MOL H6 6210 6.100 6.022 3.775
 164MOL C6 6211 6.034 5.954 3.577
 164MOL H7 6212 5.956 6.030 3.589
 164MOL H8 6213 6.091 5.984 3.488
 164MOL C7 6214 5.983 5.809 3.549
 164MOL H9 6215 5.883 5.815 3.504
 164MOL H10 6216 6.047 5.759 3.476
 164MOL C8 6217 5.834 5.554 3.902
 164MOL H11 6218 5.747 5.504 3.859
 164MOL H12 6219 5.860 5.489 3.987
 164MOL C9 6220 5.798 5.687 3.949
 164MOL C10 6221 5.704 5.758 3.883
 164MOL H13 6222 5.642 5.734 3.797
 164MOL C11 6223 5.777 5.885 4.063
 164MOL C12 6224 5.841 5.764 4.065
 164MOL C13 6225 5.921 5.728 4.171
 164MOL H14 6226 5.961 5.628 4.179
 164MOL C14 6227 5.942 5.823 4.272
 164MOL H15 6228 6.006 5.801 4.357
 164MOL C15 6229 5.899 5.951 4.253
 164MOL H16 6230 5.926 6.022 4.331
 164MOL C16 6231 5.799 5.983 4.156
 164MOL H17 6232 5.759 6.084 4.146
 165MOL O1 6233 6.178 6.549 3.949
 165MOL O2 6234 6.530 6.361 3.581
 165MOL N1 6235 6.394 6.513 3.895
 165MOL H1 6236 6.414 6.579 3.969
 165MOL N2 6237 6.310 6.380 3.657
 165MOL N3 6238 6.325 6.027 3.925
 165MOL H2 6239 6.285 5.938 3.897
 165MOL C1 6240 6.257 6.490 3.880
 165MOL C2 6241 6.498 6.441 3.807
 165MOL H3 6242 6.576 6.517 3.796
 165MOL C3 6243 6.451 6.392 3.669
 165MOL C4 6244 6.213 6.385 3.769
 165MOL H4 6245 6.219 6.294 3.830
 165MOL C5 6246 6.071 6.395 3.710
 165MOL H5 6247 6.034 6.498 3.707
 165MOL H6 6248 5.994 6.342 3.769
 165MOL C6 6249 6.084 6.323 3.576
 165MOL H7 6250 6.037 6.227 3.600
 165MOL H8 6251 6.022 6.375 3.502
 165MOL C7 6252 6.236 6.313 3.544
 165MOL H9 6253 6.260 6.206 3.540
 165MOL H10 6254 6.257 6.356 3.446
 165MOL C8 6255 6.559 6.312 3.878
 165MOL H11 6256 6.627 6.272 3.803
 165MOL H12 6257 6.617 6.337 3.968
 165MOL C9 6258 6.454 6.212 3.925
 165MOL C10 6259 6.413 6.107 3.851
 165MOL H13 6260 6.453 6.068 3.758
 165MOL C11 6261 6.314 6.086 4.047
 165MOL C12 6262 6.388 6.197 4.050
 165MOL C13 6263 6.381 6.290 4.159
 165MOL H14 6264 6.430 6.387 4.160
 165MOL C14 6265 6.305 6.251 4.270
 165MOL H15 6266 6.302 6.312 4.359
 165MOL C15 6267 6.233 6.131 4.271
 165MOL H16 6268 6.170 6.115 4.359
 165MOL C16 6269 6.234 6.048 4.153
 165MOL H17 6270 6.170 5.960 4.150
 166MOL O1 6271 7.160 5.726 4.448
 166MOL O2 6272 7.203 5.300 4.134
 166MOL N1 6273 7.253 5.526 4.412
 166MOL H1 6274 7.319 5.548 4.486
 166MOL N2 6275 7.079 5.471 4.207
 166MOL N3 6276 6.816 5.304 4.496
 166MOL H2 6277 6.721 5.290 4.466
 166MOL C1 6278 7.157 5.624 4.389
 166MOL C2 6279 7.243 5.386 4.366
 166MOL H3 6280 7.348 5.362 4.342
 166MOL C3 6281 7.175 5.382 4.223
 166MOL C4 6282 7.040 5.578 4.306
 166MOL H4 6283 6.975 5.535 4.383
 166MOL C5 6284 6.962 5.684 4.230
 166MOL H5 6285 7.009 5.782 4.242
 166MOL H6 6286 6.864 5.687 4.279
 166MOL C6 6287 6.949 5.637 4.082
 166MOL H7 6288 6.847 5.630 4.044
 166MOL H8 6289 7.004 5.716 4.029
 166MOL C7 6290 7.025 5.501 4.075
 166MOL H9 6291 6.951 5.423 4.054
 166MOL H10 6292 7.083 5.487 3.983
 166MOL C8 6293 7.182 5.287 4.473
 166MOL H11 6294 7.184 5.182 4.441
 166MOL H12 6295 7.238 5.304 4.566
 166MOL C9 6296 7.038 5.320 4.505
 166MOL C10 6297 6.930 5.266 4.431
 166MOL H13 6298 6.924 5.213 4.337
 166MOL C11 6299 6.850 5.379 4.603
 166MOL C12 6300 6.982 5.390 4.619
 166MOL C13 6301 7.039 5.486 4.715
 166MOL H14 6302 7.142 5.519 4.708
 166MOL C14 6303 6.948 5.544 4.802
 166MOL H15 6304 6.983 5.605 4.885
 166MOL C15 6305 6.808 5.512 4.795
 166MOL H16 6306 6.741 5.553 4.870
 166MOL C16 6307 6.760 5.442 4.689
 166MOL H17 6308 6.655 5.435 4.662
 167MOL O1 6309 6.489 6.053 4.494
 167MOL O2 6310 6.806 6.299 4.151
 167MOL N1 6311 6.604 6.235 4.438
 167MOL H1 6312 6.552 6.284 4.510
 167MOL N2 6313 6.707 6.112 4.208
 167MOL N3 6314 6.999 5.957 4.455
 167MOL H2 6315 7.065 5.887 4.427
 167MOL C1 6316 6.575 6.102 4.425
 167MOL C2 6317 6.722 6.298 4.370
 167MOL H3 6318 6.693 6.403 4.360
 167MOL C3 6319 6.747 6.241 4.234
 167MOL C4 6320 6.657 6.020 4.313
 167MOL H4 6321 6.739 5.967 4.364
 167MOL C5 6322 6.579 5.915 4.238
 167MOL H5 6323 6.475 5.942 4.215
 167MOL H6 6324 6.587 5.814 4.278
 167MOL C6 6325 6.645 5.908 4.106
 167MOL H7 6326 6.720 5.828 4.106
 167MOL H8 6327 6.569 5.885 4.031
 167MOL C7 6328 6.715 6.044 4.084
 167MOL H9 6329 6.818 6.030 4.049
 167MOL H10 6330 6.653 6.104 4.017
 167MOL C8 6331 6.854 6.296 4.459
 167MOL H11 6332 6.928 6.361 4.411
 167MOL H12 6333 6.829 6.341 4.556
 167MOL C9 6334 6.895 6.153 4.483
 167MOL C10 6335 6.987 6.085 4.406
 167MOL H13 6336 7.042 6.112 4.317
 167MOL C11 6337 6.925 5.951 4.573
 167MOL C12 6338 6.857 6.069 4.589
 167MOL C13 6339 6.777 6.093 4.698
 167MOL H14 6340 6.720 6.186 4.705
 167MOL C14 6341 6.776 5.996 4.804
 167MOL H15 6342 6.719 6.012 4.895
 167MOL C15 6343 6.851 5.875 4.786
 167MOL H16 6344 6.861 5.806 4.869
 167MOL C16 6345 6.930 5.851 4.669
 167MOL H17 6346 7.002 5.771 4.660
 168MOL O1 6347 6.539 5.297 4.493
 168MOL O2 6348 6.171 5.435 4.132
 168MOL N1 6349 6.326 5.315 4.433
 168MOL H1 6350 6.296 5.242 4.496
 168MOL N2 6351 6.386 5.465 4.207
 168MOL N3 6352 6.374 5.801 4.473
 168MOL H2 6353 6.417 5.890 4.453
 168MOL C1 6354 6.461 5.345 4.417
 168MOL C2 6355 6.215 5.382 4.368
 168MOL H3 6356 6.131 5.313 4.349
 168MOL C3 6357 6.251 5.435 4.223
 168MOL C4 6358 6.493 5.457 4.310
 168MOL H4 6359 6.500 5.554 4.361
 168MOL C5 6360 6.622 5.435 4.228
 168MOL H5 6361 6.642 5.328 4.215
 168MOL H6 6362 6.710 5.471 4.283
 168MOL C6 6363 6.600 5.510 4.102
 168MOL H7 6364 6.622 5.614 4.132
 168MOL H8 6365 6.667 5.478 4.021
 168MOL C7 6366 6.448 5.492 4.076
 168MOL H9 6367 6.412 5.584 4.028
 168MOL H10 6368 6.431 5.398 4.022
 168MOL C8 6369 6.146 5.501 4.452
 168MOL H11 6370 6.051 5.533 4.407
 168MOL H12 6371 6.112 5.464 4.550
 168MOL C9 6372 6.245 5.610 4.478
 168MOL C10 6373 6.272 5.730 4.413
 168MOL H13 6374 6.225 5.766 4.322
 168MOL C11 6375 6.402 5.737 4.590
 168MOL C12 6376 6.325 5.623 4.599
 168MOL C13 6377 6.345 5.534 4.703
 168MOL H14 6378 6.294 5.439 4.691
 168MOL C14 6379 6.443 5.565 4.803
 168MOL H15 6380 6.450 5.502 4.891
 168MOL C15 6381 6.507 5.690 4.807
 168MOL H16 6382 6.575 5.725 4.884
 168MOL C16 6383 6.495 5.773 4.695
 168MOL H17 6384 6.568 5.854 4.699
 169MOL O1 6385 5.529 6.112 4.995
 169MOL O2 6386 5.501 6.520 4.675
 169MOL N1 6387 5.457 6.318 4.970
 169MOL H1 6388 5.413 6.313 5.061
 169MOL N2 6389 5.623 6.341 4.747
 169MOL N3 6390 5.909 6.552 5.000
 169MOL H2 6391 6.003 6.566 4.966
 169MOL C1 6392 5.551 6.219 4.950
 169MOL C2 6393 5.464 6.451 4.902
 169MOL H3 6394 5.362 6.489 4.885
 169MOL C3 6395 5.528 6.439 4.760
 169MOL C4 6396 5.668 6.255 4.859
 169MOL H4 6397 5.743 6.313 4.914
 169MOL C5 6398 5.738 6.137 4.796
 169MOL H5 6399 5.685 6.041 4.807
 169MOL H6 6400 5.834 6.126 4.848
 169MOL C6 6401 5.764 6.172 4.648
 169MOL H7 6402 5.870 6.193 4.630
 169MOL H8 6403 5.724 6.095 4.581
 169MOL C7 6404 5.689 6.308 4.622
 169MOL H9 6405 5.771 6.380 4.608
 169MOL H10 6406 5.614 6.304 4.542
 169MOL C8 6407 5.535 6.561 4.989
 169MOL H11 6408 5.524 6.663 4.949
 169MOL H12 6409 5.490 6.564 5.088
 169MOL C9 6410 5.688 6.535 5.017
 169MOL C10 6411 5.788 6.576 4.935
 169MOL H13 6412 5.795 6.629 4.841
 169MOL C11 6413 5.883 6.479 5.109
 169MOL C12 6414 5.745 6.466 5.132
 169MOL C13 6415 5.694 6.388 5.234
 169MOL H14 6416 5.589 6.384 5.261
 169MOL C14 6417 5.781 6.337 5.329
 169MOL H15 6418 5.740 6.275 5.408
 169MOL C15 6419 5.922 6.349 5.306
 169MOL H16 6420 5.990 6.302 5.377
 169MOL C16 6421 5.978 6.410 5.188
 169MOL H17 6422 6.085 6.399 5.176
 170MOL O1 6423 6.250 5.784 5.028
 170MOL O2 6424 5.917 5.556 4.693
 170MOL N1 6425 6.112 5.620 4.990
 170MOL H1 6426 6.165 5.567 5.057
 170MOL N2 6427 5.999 5.747 4.768
 170MOL N3 6428 5.711 5.875 5.009
 170MOL H2 6429 5.638 5.940 4.984
 170MOL C1 6430 6.151 5.749 4.969
 170MOL C2 6431 5.997 5.558 4.926
 170MOL H3 6432 6.026 5.458 4.892
 170MOL C3 6433 5.962 5.617 4.786
 170MOL C4 6434 6.066 5.833 4.864
 170MOL H4 6435 5.988 5.890 4.915
 170MOL C5 6436 6.149 5.935 4.775
 170MOL H5 6437 6.249 5.892 4.760
 170MOL H6 6438 6.155 6.034 4.823
 170MOL C6 6439 6.070 5.940 4.648
 170MOL H7 6440 6.005 6.028 4.653
 170MOL H8 6441 6.131 5.958 4.558
 170MOL C7 6442 5.982 5.815 4.638
 170MOL H9 6443 5.878 5.846 4.627
 170MOL H10 6444 5.999 5.751 4.550
 170MOL C8 6445 5.874 5.552 5.023
 170MOL H11 6446 5.797 5.499 4.965
 170MOL H12 6447 5.904 5.500 5.115
 170MOL C9 6448 5.827 5.688 5.045
 170MOL C10 6449 5.748 5.749 4.955
 170MOL H13 6450 5.723 5.712 4.857
 170MOL C11 6451 5.780 5.889 5.133
 170MOL C12 6452 5.846 5.771 5.158
 170MOL C13 6453 5.900 5.748 5.280
 170MOL H14 6454 5.937 5.649 5.308
 170MOL C14 6455 5.910 5.849 5.374
 170MOL H15 6456 5.971 5.824 5.460
 170MOL C15 6457 5.837 5.965 5.354
 170MOL H16 6458 5.845 6.039 5.433
 170MOL C16 6459 5.769 5.991 5.231
 170MOL H17 6460 5.717 6.086 5.220
 171MOL O1 6461 6.181 6.574 4.989
 171MOL O2 6462 6.534 6.372 4.670
 171MOL N1 6463 6.394 6.522 4.959
 171MOL H1 6464 6.415 6.600 5.021
 171MOL N2 6465 6.324 6.354 4.748
 171MOL N3 6466 6.365 6.031 5.016
 171MOL H2 6467 6.342 5.937 4.986
 171MOL C1 6468 6.265 6.501 4.942
 171MOL C2 6469 6.501 6.439 4.901
 171MOL H3 6470 6.581 6.510 4.876
 171MOL C3 6471 6.460 6.379 4.765
 171MOL C4 6472 6.225 6.388 4.847
 171MOL H4 6473 6.215 6.300 4.911
 171MOL C5 6474 6.092 6.419 4.768
 171MOL H5 6475 6.091 6.527 4.748
 171MOL H6 6476 6.003 6.388 4.823
 171MOL C6 6477 6.115 6.335 4.639
 171MOL H7 6478 6.084 6.232 4.663
 171MOL H8 6479 6.053 6.366 4.554
 171MOL C7 6480 6.265 6.327 4.618
 171MOL H9 6481 6.299 6.229 4.582
 171MOL H10 6482 6.302 6.406 4.551
 171MOL C8 6483 6.570 6.340 4.998
 171MOL H11 6484 6.654 6.294 4.945
 171MOL H12 6485 6.609 6.390 5.087
 171MOL C9 6486 6.476 6.233 5.025
 171MOL C10 6487 6.454 6.117 4.949
 171MOL H13 6488 6.500 6.099 4.853
 171MOL C11 6489 6.328 6.093 5.131
 171MOL C12 6490 6.393 6.216 5.144
 171MOL C13 6491 6.374 6.299 5.252
 171MOL H14 6492 6.413 6.400 5.258
 171MOL C14 6493 6.268 6.260 5.343
 171MOL H15 6494 6.247 6.325 5.428
 171MOL C15 6495 6.207 6.134 5.330
 171MOL H16 6496 6.137 6.096 5.404
 171MOL C16 6497 6.242 6.043 5.227
 171MOL H17 6498 6.197 5.945 5.217
 172MOL O1 6499 7.170 5.730 5.518
 172MOL O2 6500 7.230 5.304 5.196
 172MOL N1 6501 7.252 5.532 5.498
 172MOL H1 6502 7.316 5.568 5.568
 172MOL N2 6503 7.106 5.490 5.253
 172MOL N3 6504 6.839 5.289 5.509
 172MOL H2 6505 6.743 5.275 5.480
 172MOL C1 6506 7.155 5.622 5.463
 172MOL C2 6507 7.270 5.403 5.422
 172MOL H3 6508 7.375 5.376 5.402
 172MOL C3 6509 7.201 5.391 5.282
 172MOL C4 6510 7.054 5.576 5.360
 172MOL H4 6511 6.966 5.534 5.409
 172MOL C5 6512 6.995 5.696 5.278
 172MOL H5 6513 7.063 5.782 5.280
 172MOL H6 6514 6.902 5.743 5.311
 172MOL C6 6515 6.971 5.644 5.134
 172MOL H7 6516 6.866 5.620 5.113
 172MOL H8 6517 7.006 5.717 5.060
 172MOL C7 6518 7.041 5.509 5.125
 172MOL H9 6519 6.978 5.421 5.115
 172MOL H10 6520 7.111 5.501 5.041
 172MOL C8 6521 7.214 5.275 5.496
 172MOL H11 6522 7.241 5.197 5.424
 172MOL H12 6523 7.272 5.261 5.588
 172MOL C9 6524 7.070 5.298 5.523
 172MOL C10 6525 6.963 5.241 5.454
 172MOL H13 6526 6.970 5.187 5.361
 172MOL C11 6527 6.873 5.348 5.627
 172MOL C12 6528 7.009 5.364 5.641
 172MOL C13 6529 7.066 5.401 5.763
 172MOL H14 6530 7.170 5.433 5.761
 172MOL C14 6531 6.980 5.449 5.863
 172MOL H15 6532 7.031 5.498 5.946
 172MOL C15 6533 6.844 5.435 5.855
 172MOL H16 6534 6.792 5.464 5.946
 172MOL C16 6535 6.785 5.386 5.731
 172MOL H17 6536 6.678 5.373 5.723
 173MOL O1 6537 6.496 6.031 5.565
 173MOL O2 6538 6.811 6.292 5.215
 173MOL N1 6539 6.614 6.215 5.513
 173MOL H1 6540 6.583 6.244 5.605
 173MOL N2 6541 6.718 6.090 5.284
 173MOL N3 6542 7.009 5.949 5.543
 173MOL H2 6543 7.075 5.877 5.520
 173MOL C1 6544 6.571 6.084 5.491
 173MOL C2 6545 6.730 6.286 5.445
 173MOL H3 6546 6.699 6.388 5.421
 173MOL C3 6547 6.759 6.225 5.300
 173MOL C4 6548 6.653 6.012 5.387
 173MOL H4 6549 6.739 5.973 5.443
 173MOL C5 6550 6.585 5.896 5.317
 173MOL H5 6551 6.486 5.927 5.283
 173MOL H6 6552 6.579 5.810 5.384
 173MOL C6 6553 6.666 5.882 5.186
 173MOL H7 6554 6.745 5.809 5.205
 173MOL H8 6555 6.606 5.838 5.105
 173MOL C7 6556 6.719 6.020 5.150
 173MOL H9 6557 6.817 6.015 5.102
 173MOL H10 6558 6.648 6.077 5.088
 173MOL C8 6559 6.852 6.289 5.544
 173MOL H11 6560 6.935 6.341 5.496
 173MOL H12 6561 6.829 6.346 5.635
 173MOL C9 6562 6.894 6.147 5.578
 173MOL C10 6563 6.981 6.079 5.491
 173MOL H13 6564 7.014 6.111 5.393
 173MOL C11 6565 6.940 5.944 5.666
 173MOL C12 6566 6.869 6.058 5.687
 173MOL C13 6567 6.805 6.074 5.808
 173MOL H14 6568 6.759 6.171 5.823
 173MOL C14 6569 6.816 5.965 5.903
 173MOL H15 6570 6.778 5.978 6.004
 173MOL C15 6571 6.887 5.851 5.872
 173MOL H16 6572 6.901 5.766 5.938
 173MOL C16 6573 6.952 5.840 5.754
 173MOL H17 6574 7.015 5.755 5.727
 174MOL O1 6575 6.519 5.272 5.545
 174MOL O2 6576 6.133 5.480 5.259
 174MOL N1 6577 6.303 5.314 5.533
 174MOL H1 6578 6.281 5.243 5.601
 174MOL N2 6579 6.356 5.476 5.308
 174MOL N3 6580 6.369 5.790 5.560
 174MOL H2 6581 6.404 5.880 5.529
 174MOL C1 6582 6.432 5.342 5.501
 174MOL C2 6583 6.192 5.393 5.473
 174MOL H3 6584 6.117 5.318 5.447
 174MOL C3 6585 6.222 5.455 5.336
 174MOL C4 6586 6.463 5.450 5.403
 174MOL H4 6587 6.472 5.544 5.460
 174MOL C5 6588 6.591 5.443 5.318
 174MOL H5 6589 6.606 5.337 5.295
 174MOL H6 6590 6.683 5.474 5.368
 174MOL C6 6591 6.558 5.522 5.190
 174MOL H7 6592 6.595 5.621 5.219
 174MOL H8 6593 6.609 5.480 5.102
 174MOL C7 6594 6.408 5.516 5.172
 174MOL H9 6595 6.370 5.615 5.145
 174MOL H10 6596 6.390 5.446 5.090
 174MOL C8 6597 6.138 5.500 5.570
 174MOL H11 6598 6.046 5.548 5.535
 174MOL H12 6599 6.113 5.447 5.663
 174MOL C9 6600 6.232 5.611 5.598
 174MOL C10 6601 6.259 5.716 5.510
 174MOL H13 6602 6.202 5.735 5.420
 174MOL C11 6603 6.414 5.726 5.673
 174MOL C12 6604 6.334 5.617 5.702
 174MOL C13 6605 6.370 5.526 5.806
 174MOL H14 6606 6.310 5.437 5.824
 174MOL C14 6607 6.473 5.567 5.887
 174MOL H15 6608 6.498 5.504 5.972
 174MOL C15 6609 6.546 5.684 5.865
 174MOL H16 6610 6.614 5.718 5.942
 174MOL C16 6611 6.527 5.762 5.746
 174MOL H17 6612 6.576 5.855 5.719
 175MOL O1 6613 5.525 6.108 6.097
 175MOL O2 6614 5.515 6.533 5.781
 175MOL N1 6615 5.458 6.316 6.070
 175MOL H1 6616 5.399 6.298 6.150
 175MOL N2 6617 5.627 6.338 5.841
 175MOL N3 6618 5.902 6.503 6.121
 175MOL H2 6619 5.996 6.516 6.085
 175MOL C1 6620 5.542 6.212 6.040
 175MOL C2 6621 5.459 6.453 6.004
 175MOL H3 6622 5.359 6.491 5.983
 175MOL C3 6623 5.535 6.442 5.863
 175MOL C4 6624 5.663 6.236 5.940
 175MOL H4 6625 5.734 6.286 6.007
 175MOL C5 6626 5.724 6.120 5.860
 175MOL H5 6627 5.646 6.042 5.850
 175MOL H6 6628 5.809 6.071 5.908
 175MOL C6 6629 5.770 6.177 5.730
 175MOL H7 6630 5.880 6.179 5.724
 175MOL H8 6631 5.734 6.122 5.642
 175MOL C7 6632 5.710 6.324 5.724
 175MOL H9 6633 5.784 6.404 5.716
 175MOL H10 6634 5.645 6.333 5.636
 175MOL C8 6635 5.532 6.554 6.090
 175MOL H11 6636 5.511 6.652 6.045
 175MOL H12 6637 5.475 6.561 6.183
 175MOL C9 6638 5.673 6.513 6.122
 175MOL C10 6639 5.787 6.546 6.052
 175MOL H13 6640 5.798 6.580 5.950
 175MOL C11 6641 5.857 6.458 6.241
 175MOL C12 6642 5.717 6.461 6.247
 175MOL C13 6643 5.652 6.400 6.351
 175MOL H14 6644 5.543 6.394 6.353
 175MOL C14 6645 5.725 6.342 6.456
 175MOL H15 6646 5.670 6.310 0.023
 175MOL C15 6647 5.864 6.338 6.454
 175MOL H16 6648 5.918 6.287 0.012
 175MOL C16 6649 5.933 6.385 6.335
 175MOL H17 6650 6.039 6.370 6.317
 176MOL O1 6651 6.222 5.769 6.120
 176MOL O2 6652 5.874 5.548 5.763
 176MOL N1 6653 6.099 5.594 6.057
 176MOL H1 6654 6.147 5.544 6.131
 176MOL N2 6655 5.991 5.733 5.837
 176MOL N3 6656 5.691 5.877 6.079
 176MOL H2 6657 5.619 5.945 6.061
 176MOL C1 6658 6.132 5.724 6.046
 176MOL C2 6659 5.980 5.538 5.984
 176MOL H3 6660 5.996 5.433 5.957
 176MOL C3 6661 5.946 5.601 5.848
 176MOL C4 6662 6.057 5.802 5.944
 176MOL H4 6663 5.988 5.870 5.997
 176MOL C5 6664 6.146 5.901 5.867
 176MOL H5 6665 6.246 5.865 5.842
 176MOL H6 6666 6.163 5.992 5.926
 176MOL C6 6667 6.057 5.935 5.746
 176MOL H7 6668 5.988 6.011 5.786
 176MOL H8 6669 6.098 5.972 5.651
 176MOL C7 6670 5.973 5.812 5.717
 176MOL H9 6671 5.864 5.823 5.714
 176MOL H10 6672 6.020 5.749 5.641
 176MOL C8 6673 5.858 5.539 6.081
 176MOL H11 6674 5.777 5.484 6.032
 176MOL H12 6675 5.887 5.486 6.172
 176MOL C9 6676 5.805 5.682 6.111
 176MOL C10 6677 5.733 5.757 6.019
 176MOL H13 6678 5.698 5.716 5.926
 176MOL C11 6679 5.752 5.885 6.204
 176MOL C12 6680 5.824 5.766 6.228
 176MOL C13 6681 5.908 5.762 6.341
 176MOL H14 6682 5.975 5.676 6.351
 176MOL C14 6683 5.906 5.870 6.434
 176MOL H15 6684 5.964 5.864 0.005
 176MOL C15 6685 5.830 5.986 6.412
 176MOL H16 6686 5.841 6.073 6.477
 176MOL C16 6687 5.750 5.993 6.298
 176MOL H17 6688 5.704 6.090 6.278
 177MOL O1 6689 6.184 6.488 6.124
 177MOL O2 6690 6.551 6.298 5.783
 177MOL N1 6691 6.399 6.457 6.074
 177MOL H1 6692 6.416 6.519 6.153
 177MOL N2 6693 6.336 6.314 5.850
 177MOL N3 6694 6.383 5.999 6.124
 177MOL H2 6695 6.358 5.904 6.100
 177MOL C1 6696 6.268 6.433 6.057
 177MOL C2 6697 6.514 6.404 6.002
 177MOL H3 6698 6.582 6.486 5.976
 177MOL C3 6699 6.472 6.332 5.870
 177MOL C4 6700 6.230 6.327 5.947
 177MOL H4 6701 6.199 6.230 5.989
 177MOL C5 6702 6.108 6.374 5.865
 177MOL H5 6703 6.098 6.482 5.847
 177MOL H6 6704 6.013 6.350 5.914
 177MOL C6 6705 6.130 6.295 5.729
 177MOL H7 6706 6.100 6.192 5.752
 177MOL H8 6707 6.067 6.316 5.642
 177MOL C7 6708 6.283 6.296 5.712
 177MOL H9 6709 6.301 6.192 5.682
 177MOL H10 6710 6.316 6.375 5.643
 177MOL C8 6711 6.587 6.307 6.096
 177MOL H11 6712 6.674 6.266 6.043
 177MOL H12 6713 6.627 6.363 6.182
 177MOL C9 6714 6.496 6.197 6.141
 177MOL C10 6715 6.480 6.086 6.065
 177MOL H13 6716 6.530 6.068 5.971
 177MOL C11 6717 6.339 6.063 6.236
 177MOL C12 6718 6.397 6.187 6.247
 177MOL C13 6719 6.377 6.266 6.354
 177MOL H14 6720 6.433 6.358 6.361
 177MOL C14 6721 6.277 6.234 6.444
 177MOL H15 6722 6.249 6.305 6.520
 177MOL C15 6723 6.202 6.112 6.424
 177MOL H16 6724 6.130 6.084 6.500
 177MOL C16 6725 6.225 6.029 6.318
 177MOL H17 6726 6.166 5.941 6.295
 178MOL O1 6727 7.165 5.709 0.129
 178MOL O2 6728 7.185 5.295 6.311
 178MOL N1 6729 7.250 5.513 0.068
 178MOL H1 6730 7.305 5.533 0.150
 178MOL N2 6731 7.076 5.484 6.373
 178MOL N3 6732 6.824 5.287 0.132
 178MOL H2 6733 6.728 5.267 0.107
 178MOL C1 6734 7.155 5.611 0.057
 178MOL C2 6735 7.246 5.382 0.001
 178MOL H3 6736 7.347 5.363 6.485
 178MOL C3 6737 7.162 5.379 6.395
 178MOL C4 6738 7.051 5.586 6.475
 178MOL H4 6739 6.962 5.558 0.011
 178MOL C5 6740 7.005 5.710 6.395
 178MOL H5 6741 7.092 5.769 6.363
 178MOL H6 6742 6.937 5.780 6.445
 178MOL C6 6743 6.946 5.645 6.266
 178MOL H7 6744 6.842 5.617 6.285
 178MOL H8 6745 6.960 5.711 6.179
 178MOL C7 6746 7.017 5.515 6.242
 178MOL H9 6747 6.943 5.439 6.212
 178MOL H10 6748 7.093 5.517 6.164
 178MOL C8 6749 7.189 5.268 0.090
 178MOL H11 6750 7.188 5.170 0.041
 178MOL H12 6751 7.247 5.248 0.181
 178MOL C9 6752 7.046 5.298 0.135
 178MOL C10 6753 6.937 5.263 0.059
 178MOL H13 6754 6.926 5.215 6.484
 178MOL C11 6755 6.865 5.353 0.244
 178MOL C12 6756 7.001 5.366 0.249
 178MOL C13 6757 7.057 5.429 0.356
 178MOL H14 6758 7.165 5.432 0.366
 178MOL C14 6759 6.976 5.484 0.462
 178MOL H15 6760 7.013 5.554 0.536
 178MOL C15 6761 6.835 5.473 0.452
 178MOL H16 6762 6.768 5.512 0.528
 178MOL C16 6763 6.781 5.410 0.341
 178MOL H17 6764 6.676 5.397 0.314
 179MOL O1 6765 6.512 6.072 0.164
 179MOL O2 6766 6.855 6.275 6.326
 179MOL N1 6767 6.666 6.233 0.119
 179MOL H1 6768 6.629 6.267 0.208
 179MOL N2 6769 6.749 6.094 6.406
 179MOL N3 6770 7.037 5.952 0.135
 179MOL H2 6771 7.095 5.876 0.103
 179MOL C1 6772 6.610 6.103 0.099
 179MOL C2 6773 6.775 6.290 0.035
 179MOL H3 6774 6.742 6.390 0.003
 179MOL C3 6775 6.791 6.219 6.420
 179MOL C4 6776 6.681 6.020 6.516
 179MOL H4 6777 6.754 5.953 0.041
 179MOL C5 6778 6.591 5.922 6.441
 179MOL H5 6779 6.499 5.976 6.416
 179MOL H6 6780 6.572 5.838 6.509
 179MOL C6 6781 6.675 5.886 6.322
 179MOL H7 6782 6.744 5.804 6.345
 179MOL H8 6783 6.615 5.858 6.235
 179MOL C7 6784 6.750 6.022 6.281
 179MOL H9 6785 6.853 6.007 6.246
 179MOL H10 6786 6.697 6.081 6.205
 179MOL C8 6787 6.904 6.294 0.108
 179MOL H11 6788 6.979 6.344 0.045
 179MOL H12 6789 6.891 6.360 0.195
 179MOL C9 6790 6.952 6.166 0.152
 179MOL C10 6791 7.011 6.072 0.068
 179MOL H13 6792 7.028 6.086 6.484
 179MOL C11 6793 6.977 5.963 0.258
 179MOL C12 6794 6.926 6.088 0.268
 179MOL C13 6795 6.851 6.128 0.382
 179MOL H14 6796 6.812 6.229 0.391
 179MOL C14 6797 6.815 6.030 0.470
 179MOL H15 6798 6.741 6.056 0.545
 179MOL C15 6799 6.862 5.898 0.463
 179MOL H16 6800 6.831 5.820 0.531
 179MOL C16 6801 6.950 5.865 0.358
 179MOL H17 6802 6.995 5.767 0.345
 180MOL O1 6803 6.550 5.318 0.120
 180MOL O2 6804 6.160 5.483 6.313
 180MOL N1 6805 6.330 5.355 0.089
 180MOL H1 6806 6.314 5.284 0.159
 180MOL N2 6807 6.384 5.493 6.370
 180MOL N3 6808 6.369 5.839 0.145
 180MOL H2 6809 6.388 5.936 0.126
 180MOL C1 6810 6.465 5.386 0.065
 180MOL C2 6811 6.217 5.423 0.022
 180MOL H3 6812 6.139 5.348 0.001
 180MOL C3 6813 6.249 5.476 6.399
 180MOL C4 6814 6.500 5.489 6.467
 180MOL H4 6815 6.498 5.585 6.518
 180MOL C5 6816 6.624 5.459 6.384
 180MOL H5 6817 6.633 5.350 6.386
 180MOL H6 6818 6.721 5.496 6.419
 180MOL C6 6819 6.589 5.514 6.240
 180MOL H7 6820 6.621 5.617 6.220
 180MOL H8 6821 6.637 5.459 6.158
 180MOL C7 6822 6.437 5.518 6.232
 180MOL H9 6823 6.406 5.618 6.198
 180MOL H10 6824 6.407 5.449 6.153
 180MOL C8 6825 6.160 5.535 0.108
 180MOL H11 6826 6.071 5.574 0.056
 180MOL H12 6827 6.128 5.497 0.206
 180MOL C9 6828 6.265 5.640 0.133
 180MOL C10 6829 6.281 5.756 0.062
 180MOL H13 6830 6.236 5.801 6.496
 180MOL C11 6831 6.421 5.762 0.249
 180MOL C12 6832 6.353 5.643 0.250
 180MOL C13 6833 6.372 5.545 0.350
 180MOL H14 6834 6.317 5.452 0.363
 180MOL C14 6835 6.459 5.578 0.456
 180MOL H15 6836 6.473 5.515 0.543
 180MOL C15 6837 6.525 5.703 0.454
 180MOL H16 6838 6.594 5.723 0.536
 180MOL C16 6839 6.512 5.792 0.348
 180MOL H17 6840 6.563 5.887 0.353
 181MOL O1 6841 4.835 7.367 0.625
 181MOL O2 6842 4.772 7.804 0.328
 181MOL N1 6843 4.740 7.571 0.613
 181MOL H1 6844 4.682 7.546 0.691
 181MOL N2 6845 4.898 7.627 0.383
 181MOL N3 6846 5.168 7.832 0.652
 181MOL H2 6847 0.713 0.001 0.624
 181MOL C1 6848 4.837 7.477 0.578
 181MOL C2 6849 4.735 7.708 0.555
 181MOL H3 6850 4.632 7.744 0.543
 181MOL C3 6851 4.800 7.717 0.415
 181MOL C4 6852 4.943 7.523 0.477
 181MOL H4 6853 5.028 7.565 0.533
 181MOL C5 6854 4.991 7.403 0.394
 181MOL H5 6855 4.905 7.338 0.374
 181MOL H6 6856 5.068 7.343 0.443
 181MOL C6 6857 5.038 7.470 0.269
 181MOL H7 6858 5.144 7.494 0.285
 181MOL H8 6859 5.033 7.410 0.178
 181MOL C7 6860 4.951 7.599 0.250
 181MOL H9 6861 5.020 7.674 0.209
 181MOL H10 6862 4.866 7.586 0.182
 181MOL C8 6863 4.799 7.803 0.655
 181MOL H11 6864 0.222 0.035 0.628
 181MOL H12 6865 4.748 7.780 0.750
 181MOL C9 6866 4.951 7.787 0.674
 181MOL C10 6867 5.042 7.849 0.589
 181MOL H13 6868 0.481 0.031 0.495
 181MOL C11 6869 5.159 7.739 0.757
 181MOL C12 6870 5.028 7.716 0.774
 181MOL C13 6871 4.984 7.652 0.886
 181MOL H14 6872 4.877 7.653 0.903
 181MOL C14 6873 5.075 7.605 0.988
 181MOL H15 6874 5.040 7.551 1.076
 181MOL C15 6875 5.213 7.618 0.959
 181MOL H16 6876 5.292 7.582 1.024
 181MOL C16 6877 5.257 7.695 0.847
 181MOL H17 6878 5.362 7.712 0.826
 182MOL O1 6879 5.502 7.087 0.684
 182MOL O2 6880 5.203 6.827 0.334
 182MOL N1 6881 5.388 6.904 0.634
 182MOL H1 6882 5.424 6.873 0.723
 182MOL N2 6883 5.271 7.031 0.406
 182MOL N3 6884 4.975 7.132 0.639
 182MOL H2 6885 4.907 7.195 0.599
 182MOL C1 6886 5.417 7.038 0.611
 182MOL C2 6887 5.284 6.829 0.566
 182MOL H3 6888 5.322 6.729 0.542
 182MOL C3 6889 5.251 6.894 0.426
 182MOL C4 6890 5.329 7.119 0.510
 182MOL H4 6891 5.247 7.170 0.561
 182MOL C5 6892 5.399 7.219 0.417
 182MOL H5 6893 5.497 7.173 0.398
 182MOL H6 6894 5.404 7.320 0.459
 182MOL C6 6895 5.331 7.227 0.284
 182MOL H7 6896 5.247 7.296 0.297
 182MOL H8 6897 5.400 7.251 0.201
 182MOL C7 6898 5.262 7.094 0.272
 182MOL H9 6899 5.161 7.115 0.234
 182MOL H10 6900 5.321 7.034 0.201
 182MOL C8 6901 5.156 6.815 0.646
 182MOL H11 6902 5.088 6.745 0.596
 182MOL H12 6903 5.168 6.758 0.739
 182MOL C9 6904 5.087 6.945 0.676
 182MOL C10 6905 5.010 7.010 0.581
 182MOL H13 6906 4.986 6.981 0.480
 182MOL C11 6907 5.041 7.148 0.760
 182MOL C12 6908 5.102 7.028 0.792
 182MOL C13 6909 5.183 7.017 0.904
 182MOL H14 6910 5.249 6.932 0.920
 182MOL C14 6911 5.198 7.140 0.975
 182MOL H15 6912 5.271 7.136 1.056
 182MOL C15 6913 5.126 7.259 0.954
 182MOL H16 6914 5.149 7.348 1.012
 182MOL C16 6915 5.050 7.265 0.837
 182MOL H17 6916 5.015 7.363 0.806
 183MOL O1 6917 5.458 7.853 0.656
 183MOL O2 6918 5.837 7.669 0.340
 183MOL N1 6919 5.676 7.798 0.643
 183MOL H1 6920 5.688 7.851 0.729
 183MOL N2 6921 5.616 7.667 0.396
 183MOL N3 6922 5.647 7.328 0.673
 183MOL H2 6923 5.614 7.238 0.642
 183MOL C1 6924 5.545 7.782 0.605
 183MOL C2 6925 5.786 7.743 0.569
 183MOL H3 6926 5.859 7.823 0.553
 183MOL C3 6927 5.751 7.686 0.426
 183MOL C4 6928 5.520 7.668 0.500
 183MOL H4 6929 5.529 7.576 0.558
 183MOL C5 6930 5.380 7.666 0.432
 183MOL H5 6931 5.354 7.771 0.416
 183MOL H6 6932 5.302 7.621 0.494
 183MOL C6 6933 5.411 7.600 0.297
 183MOL H7 6934 5.394 7.492 0.311
 183MOL H8 6935 5.358 7.635 0.209
 183MOL C7 6936 5.564 7.600 0.284
 183MOL H9 6937 5.615 7.503 0.271
 183MOL H10 6938 5.586 7.664 0.198
 183MOL C8 6939 5.849 7.639 0.660
 183MOL H11 6940 5.938 7.597 0.611
 183MOL H12 6941 5.868 7.682 0.759
 183MOL C9 6942 5.756 7.527 0.692
 183MOL C10 6943 5.735 7.417 0.608
 183MOL H13 6944 5.769 7.393 0.508
 183MOL C11 6945 5.616 7.379 0.798
 183MOL C12 6946 5.672 7.504 0.812
 183MOL C13 6947 5.638 7.587 0.920
 183MOL H14 6948 5.670 7.690 0.930
 183MOL C14 6949 5.551 7.535 1.014
 183MOL H15 6950 5.517 7.595 1.098
 183MOL C15 6951 5.500 7.403 1.001
 183MOL H16 6952 5.430 7.367 1.075
 183MOL C16 6953 5.519 7.329 0.887
 183MOL H17 6954 5.471 7.233 0.874
 184MOL O1 6955 6.475 7.022 1.225
 184MOL O2 6956 6.451 6.591 0.897
 184MOL N1 6957 6.548 6.809 1.178
 184MOL H1 6958 6.606 6.815 1.261
 184MOL N2 6959 6.392 6.804 0.947
 184MOL N3 6960 6.088 6.608 1.220
 184MOL H2 6961 5.998 6.566 1.201
 184MOL C1 6962 6.463 6.918 1.159
 184MOL C2 6963 6.524 6.677 1.113
 184MOL H3 6964 6.621 6.629 1.097
 184MOL C3 6965 6.452 6.684 0.978
 184MOL C4 6966 6.353 6.900 1.052
 184MOL H4 6967 6.271 6.854 1.108
 184MOL C5 6968 6.294 7.024 0.980
 184MOL H5 6969 6.370 7.102 0.963
 184MOL H6 6970 6.222 7.077 1.043
 184MOL C6 6971 6.239 6.964 0.852
 184MOL H7 6972 6.133 6.945 0.877
 184MOL H8 6973 6.249 7.034 0.768
 184MOL C7 6974 6.302 6.826 0.830
 184MOL H9 6975 6.233 6.744 0.807
 184MOL H10 6976 6.366 6.849 0.744
 184MOL C8 6977 6.453 6.578 1.209
 184MOL H11 6978 6.468 6.480 1.162
 184MOL H12 6979 6.510 6.583 1.303
 184MOL C9 6980 6.313 6.605 1.246
 184MOL C10 6981 6.207 6.560 1.166
 184MOL H13 6982 6.208 6.510 1.070
 184MOL C11 6983 6.119 6.686 1.330
 184MOL C12 6984 6.255 6.679 1.357
 184MOL C13 6985 6.316 6.759 1.454
 184MOL H14 6986 6.424 6.760 1.461
 184MOL C14 6987 6.228 6.818 1.546
 184MOL H15 6988 6.263 6.868 1.635
 184MOL C15 6989 6.086 6.806 1.536
 184MOL H16 6990 6.019 6.861 1.602
 184MOL C16 6991 6.030 6.742 1.423
 184MOL H17 6992 5.922 6.739 1.406
 185MOL O1 6993 5.788 7.380 1.249
 185MOL O2 6994 6.136 7.622 0.914
 185MOL N1 6995 5.927 7.541 1.202
 185MOL H1 6996 5.881 7.593 1.276
 185MOL N2 6997 6.029 7.424 0.977
 185MOL N3 6998 6.315 7.239 1.247
 185MOL H2 6999 6.379 7.163 1.229
 185MOL C1 7000 5.883 7.413 1.182
 185MOL C2 7001 6.049 7.603 1.141
 185MOL H3 7002 6.035 7.711 1.127
 185MOL C3 7003 6.077 7.552 0.994
 185MOL C4 7004 5.950 7.338 1.071
 185MOL H4 7005 6.023 7.272 1.121
 185MOL C5 7006 5.879 7.240 0.989
 185MOL H5 7007 5.779 7.284 0.984
 185MOL H6 7008 5.870 7.143 1.040
 185MOL C6 7009 5.948 7.232 0.858
 185MOL H7 7010 6.013 7.144 0.854
 185MOL H8 7011 5.878 7.208 0.777
 185MOL C7 7012 6.039 7.361 0.844
 185MOL H9 7013 6.144 7.334 0.827
 185MOL H10 7014 6.005 7.433 0.768
 185MOL C8 7015 6.178 7.590 1.229
 185MOL H11 7016 6.260 7.643 1.180
 185MOL H12 7017 6.147 7.629 1.326
 185MOL C9 7018 6.214 7.443 1.249
 185MOL C10 7019 6.306 7.363 1.179
 185MOL H13 7020 6.367 7.383 1.093
 185MOL C11 7021 6.227 7.242 1.349
 185MOL C12 7022 6.175 7.363 1.366
 185MOL C13 7023 6.085 7.387 1.471
 185MOL H14 7024 6.038 7.484 1.477
 185MOL C14 7025 6.062 7.278 1.561
 185MOL H15 7026 5.992 7.286 1.643
 185MOL C15 7027 6.133 7.160 1.548
 185MOL H16 7028 6.122 7.082 1.622
 185MOL C16 7029 6.211 7.135 1.437
 185MOL H17 7030 6.256 7.037 1.421
 186MOL O1 7031 5.808 6.577 1.211
 186MOL O2 7032 5.464 6.816 0.881
 186MOL N1 7033 5.599 6.633 1.166
 186MOL H1 7034 5.576 6.569 1.242
 186MOL N2 7035 5.678 6.784 0.947
 186MOL N3 7036 5.661 7.124 1.228
 186MOL H2 7037 5.697 7.217 1.211
 186MOL C1 7038 5.732 6.650 1.149
 186MOL C2 7039 5.493 6.715 1.100
 186MOL H3 7040 5.412 6.645 1.073
 186MOL C3 7041 5.540 6.773 0.965
 186MOL C4 7042 5.776 6.762 1.052
 186MOL H4 7043 5.789 6.856 1.108
 186MOL C5 7044 5.912 6.756 0.969
 186MOL H5 7045 5.926 6.654 0.931
 186MOL H6 7046 6.001 6.790 1.024
 186MOL C6 7047 5.882 6.857 0.854
 186MOL H7 7048 5.887 6.956 0.902
 186MOL H8 7049 5.947 6.841 0.768
 186MOL C7 7050 5.735 6.838 0.824
 186MOL H9 7051 5.690 6.935 0.796
 186MOL H10 7052 5.741 6.763 0.744
 186MOL C8 7053 5.452 6.831 1.196
 186MOL H11 7054 5.369 6.881 1.145
 186MOL H12 7055 5.411 6.785 1.287
 186MOL C9 7056 5.560 6.926 1.230
 186MOL C10 7057 5.582 7.039 1.150
 186MOL H13 7058 5.550 7.067 1.050
 186MOL C11 7059 5.699 7.058 1.342
 186MOL C12 7060 5.637 6.937 1.344
 186MOL C13 7061 5.662 6.843 1.444
 186MOL H14 7062 5.592 6.760 1.441
 186MOL C14 7063 5.744 6.879 1.550
 186MOL H15 7064 5.753 6.802 1.627
 186MOL C15 7065 5.793 7.009 1.558
 186MOL H16 7066 5.848 7.036 1.648
 186MOL C16 7067 5.770 7.099 1.451
 186MOL H17 7068 5.815 7.198 1.446
 187MOL O1 7069 4.787 7.383 1.719
 187MOL O2 7070 4.757 7.804 1.403
 187MOL N1 7071 4.726 7.594 1.703
 187MOL H1 7072 4.665 7.573 1.781
 187MOL N2 7073 4.898 7.641 1.488
 187MOL N3 7074 5.170 7.826 1.750
 187MOL H2 7075 5.262 7.864 1.737
 187MOL C1 7076 4.813 7.496 1.673
 187MOL C2 7077 4.721 7.729 1.638
 187MOL H3 7078 4.613 7.745 1.625
 187MOL C3 7079 4.792 7.731 1.497
 187MOL C4 7080 4.928 7.534 1.581
 187MOL H4 7081 5.009 7.573 1.644
 187MOL C5 7082 4.984 7.418 1.508
 187MOL H5 7083 4.914 7.346 1.464
 187MOL H6 7084 5.057 7.363 1.570
 187MOL C6 7085 5.058 7.483 1.388
 187MOL H7 7086 5.157 7.511 1.426
 187MOL H8 7087 5.066 7.413 1.304
 187MOL C7 7088 4.978 7.609 1.360
 187MOL H9 7089 5.041 7.688 1.317
 187MOL H10 7090 4.901 7.584 1.286
 187MOL C8 7091 4.794 7.836 1.724
 187MOL H11 7092 0.241 0.061 1.669
 187MOL H12 7093 4.734 7.850 1.815
 187MOL C9 7094 4.935 7.811 1.759
 187MOL C10 7095 5.044 7.861 1.684
 187MOL H13 7096 0.499 0.062 1.602
 187MOL C11 7097 5.138 7.753 1.866
 187MOL C12 7098 5.003 7.743 1.867
 187MOL C13 7099 4.944 7.686 1.982
 187MOL H14 7100 4.838 7.696 2.004
 187MOL C14 7101 5.023 7.637 2.085
 187MOL H15 7102 4.971 7.591 2.169
 187MOL C15 7103 5.166 7.641 2.075
 187MOL H16 7104 5.229 7.597 2.152
 187MOL C16 7105 5.227 7.705 1.965
 187MOL H17 7106 5.334 7.710 1.949
 188MOL O1 7107 5.519 7.069 1.736
 188MOL O2 7108 5.155 6.851 1.420
 188MOL N1 7109 5.367 6.910 1.715
 188MOL H1 7110 5.398 6.857 1.795
 188MOL N2 7111 5.278 7.025 1.481
 188MOL N3 7112 4.978 7.179 1.733
 188MOL H2 7113 4.906 7.244 1.703
 188MOL C1 7114 5.415 7.034 1.686
 188MOL C2 7115 5.255 6.842 1.636
 188MOL H3 7116 5.277 6.737 1.616
 188MOL C3 7117 5.225 6.906 1.505
 188MOL C4 7118 5.340 7.111 1.585
 188MOL H4 7119 5.259 7.159 1.642
 188MOL C5 7120 5.412 7.213 1.501
 188MOL H5 7121 5.508 7.164 1.483
 188MOL H6 7122 5.438 7.303 1.558
 188MOL C6 7123 5.333 7.241 1.374
 188MOL H7 7124 5.265 7.327 1.381
 188MOL H8 7125 5.401 7.269 1.292
 188MOL C7 7126 5.270 7.104 1.350
 188MOL H9 7127 5.163 7.113 1.327
 188MOL H10 7128 5.325 7.057 1.268
 188MOL C8 7129 5.130 6.843 1.730
 188MOL H11 7130 5.047 6.797 1.675
 188MOL H12 7131 5.151 6.790 1.824
 188MOL C9 7132 5.088 6.986 1.761
 188MOL C10 7133 4.995 7.048 1.683
 188MOL H13 7134 4.949 7.010 1.593
 188MOL C11 7135 5.038 7.187 1.854
 188MOL C12 7136 5.119 7.078 1.874
 188MOL C13 7137 5.190 7.057 1.993
 188MOL H14 7138 5.251 6.968 2.000
 188MOL C14 7139 5.182 7.161 2.087
 188MOL H15 7140 5.247 7.146 2.172
 188MOL C15 7141 5.100 7.272 2.066
 188MOL H16 7142 5.090 7.345 2.145
 188MOL C16 7143 5.021 7.287 1.950
 188MOL H17 7144 4.958 7.371 1.923
 189MOL O1 7145 0.886 0.006 1.739
 189MOL O2 7146 5.822 7.672 1.442
 189MOL N1 7147 5.653 7.834 1.730
 189MOL H1 7148 1.127 0.038 1.797
 189MOL N2 7149 5.601 7.677 1.513
 189MOL N3 7150 5.639 7.334 1.740
 189MOL H2 7151 5.610 7.249 1.694
 189MOL C1 7152 5.523 7.807 1.696
 189MOL C2 7153 5.769 7.763 1.669
 189MOL H3 7154 5.840 7.846 1.655
 189MOL C3 7155 5.737 7.698 1.531
 189MOL C4 7156 5.493 7.691 1.605
 189MOL H4 7157 5.490 7.599 1.665
 189MOL C5 7158 5.369 7.700 1.507
 189MOL H5 7159 5.366 7.800 1.463
 189MOL H6 7160 5.280 7.665 1.562
 189MOL C6 7161 5.405 7.598 1.397
 189MOL H7 7162 5.387 7.499 1.441
 189MOL H8 7163 5.345 7.611 1.305
 189MOL C7 7164 5.557 7.614 1.393
 189MOL H9 7165 5.610 7.518 1.395
 189MOL H10 7166 5.586 7.674 1.305
 189MOL C8 7167 5.823 7.653 1.768
 189MOL H11 7168 5.926 7.634 1.735
 189MOL H12 7169 5.837 7.705 1.864
 189MOL C9 7170 5.739 7.535 1.791
 189MOL C10 7171 5.740 7.424 1.705
 189MOL H13 7172 5.792 7.411 1.611
 189MOL C11 7173 5.582 7.380 1.856
 189MOL C12 7174 5.647 7.497 1.892
 189MOL C13 7175 5.626 7.560 2.016
 189MOL H14 7176 5.682 7.647 2.051
 189MOL C14 7177 5.525 7.500 2.097
 189MOL H15 7178 5.503 7.546 2.193
 189MOL C15 7179 5.467 7.376 2.065
 189MOL H16 7180 5.407 7.331 2.144
 189MOL C16 7181 5.491 7.318 1.941
 189MOL H17 7182 5.439 7.227 1.911
 190MOL O1 7183 6.487 7.032 2.262
 190MOL O2 7184 6.443 6.604 1.950
 190MOL N1 7185 6.522 6.814 2.238
 190MOL H1 7186 6.598 6.821 2.305
 190MOL N2 7187 6.351 6.802 2.023
 190MOL N3 7188 6.076 6.642 2.297
 190MOL H2 7189 5.984 6.635 2.257
 190MOL C1 7190 6.449 6.927 2.217
 190MOL C2 7191 6.507 6.688 2.175
 190MOL H3 7192 6.607 6.646 2.158
 190MOL C3 7193 6.431 6.688 2.038
 190MOL C4 7194 6.325 6.907 2.127
 190MOL H4 7195 6.233 6.889 2.183
 190MOL C5 7196 6.284 7.030 2.051
 190MOL H5 7197 6.364 7.098 2.018
 190MOL H6 7198 6.215 7.092 2.109
 190MOL C6 7199 6.217 6.969 1.917
 190MOL H7 7200 6.109 6.953 1.929
 190MOL H8 7201 6.227 7.031 1.827
 190MOL C7 7202 6.289 6.834 1.893
 190MOL H9 7203 6.213 6.760 1.865
 190MOL H10 7204 6.372 6.846 1.822
 190MOL C8 7205 6.450 6.587 2.276
 190MOL H11 7206 6.451 6.485 2.236
 190MOL H12 7207 6.516 6.579 2.363
 190MOL C9 7208 6.308 6.631 2.323
 190MOL C10 7209 6.198 6.601 2.241
 190MOL H13 7210 6.191 6.547 2.147
 190MOL C11 7211 6.110 6.703 2.414
 190MOL C12 7212 6.247 6.701 2.436
 190MOL C13 7213 6.299 6.769 2.545
 190MOL H14 7214 6.406 6.769 2.558
 190MOL C14 7215 6.206 6.820 2.640
 190MOL H15 7216 6.247 6.849 2.736
 190MOL C15 7217 6.071 6.801 2.630
 190MOL H16 7218 6.004 6.828 2.711
 190MOL C16 7219 6.016 6.754 2.512
 190MOL H17 7220 5.912 6.727 2.507
 191MOL O1 7221 5.772 7.348 2.313
 191MOL O2 7222 6.110 7.625 1.994
 191MOL N1 7223 5.895 7.530 2.278
 191MOL H1 7224 5.836 7.575 2.348
 191MOL N2 7225 6.000 7.433 2.035
 191MOL N3 7226 6.316 7.263 2.309
 191MOL H2 7227 6.394 7.209 2.275
 191MOL C1 7228 5.860 7.406 2.247
 191MOL C2 7229 6.017 7.591 2.227
 191MOL H3 7230 5.984 7.696 2.229
 191MOL C3 7231 6.048 7.556 2.077
 191MOL C4 7232 5.932 7.342 2.129
 191MOL H4 7233 6.006 7.274 2.173
 191MOL C5 7234 5.849 7.254 2.044
 191MOL H5 7235 5.752 7.305 2.046
 191MOL H6 7236 5.822 7.154 2.078
 191MOL C6 7237 5.934 7.234 1.914
 191MOL H7 7238 6.001 7.147 1.919
 191MOL H8 7239 5.869 7.221 1.826
 191MOL C7 7240 6.024 7.361 1.909
 191MOL H9 7241 6.130 7.334 1.922
 191MOL H10 7242 6.013 7.428 1.823
 191MOL C8 7243 6.142 7.576 2.306
 191MOL H11 7244 6.225 7.637 2.268
 191MOL H12 7245 6.123 7.607 2.410
 191MOL C9 7246 6.179 7.438 2.322
 191MOL C10 7247 6.267 7.373 2.238
 191MOL H13 7248 6.315 7.408 2.147
 191MOL C11 7249 6.236 7.248 2.423
 191MOL C12 7250 6.149 7.352 2.432
 191MOL C13 7251 6.064 7.364 2.543
 191MOL H14 7252 6.009 7.456 2.560
 191MOL C14 7253 6.070 7.264 2.641
 191MOL H15 7254 6.004 7.264 2.727
 191MOL C15 7255 6.161 7.150 2.626
 191MOL H16 7256 6.158 7.076 2.706
 191MOL C16 7257 6.236 7.137 2.512
 191MOL H17 7258 6.308 7.056 2.503
 192MOL O1 7259 5.820 6.599 2.250
 192MOL O2 7260 5.423 6.811 1.967
 192MOL N1 7261 5.601 6.627 2.213
 192MOL H1 7262 5.587 6.561 2.288
 192MOL N2 7263 5.651 6.794 2.006
 192MOL N3 7264 5.648 7.104 2.288
 192MOL H2 7265 5.667 7.202 2.272
 192MOL C1 7266 5.734 6.663 2.195
 192MOL C2 7267 5.484 6.704 2.166
 192MOL H3 7268 5.409 6.632 2.131
 192MOL C3 7269 5.512 6.777 2.037
 192MOL C4 7270 5.763 6.772 2.092
 192MOL H4 7271 5.774 6.868 2.143
 192MOL C5 7272 5.883 6.749 2.002
 192MOL H5 7273 5.882 6.645 1.967
 192MOL H6 7274 5.982 6.757 2.048
 192MOL C6 7275 5.849 6.847 1.889
 192MOL H7 7276 5.897 6.943 1.912
 192MOL H8 7277 5.888 6.812 1.793
 192MOL C7 7278 5.696 6.866 1.888
 192MOL H9 7279 5.678 6.974 1.889
 192MOL H10 7280 5.645 6.827 1.799
 192MOL C8 7281 5.430 6.806 2.270
 192MOL H11 7282 5.333 6.844 2.234
 192MOL H12 7283 5.418 6.746 2.361
 192MOL C9 7284 5.523 6.914 2.309
 192MOL C10 7285 5.558 7.016 2.222
 192MOL H13 7286 5.518 7.049 2.128
 192MOL C11 7287 5.684 7.042 2.403
 192MOL C12 7288 5.613 6.930 2.421
 192MOL C13 7289 5.629 6.846 2.533
 192MOL H14 7290 5.568 6.758 2.550
 192MOL C14 7291 5.736 6.882 2.626
 192MOL H15 7292 5.750 6.826 2.719
 192MOL C15 7293 5.807 7.003 2.608
 192MOL H16 7294 5.880 7.034 2.682
 192MOL C16 7295 5.778 7.083 2.496
 192MOL H17 7296 5.825 7.180 2.482
 193MOL O1 7297 4.833 7.395 2.841
 193MOL O2 7298 4.797 7.786 2.495
 193MOL N1 7299 4.769 7.595 2.800
 193MOL H1 7300 4.706 7.574 2.876
 193MOL N2 7301 4.928 7.621 2.576
 193MOL N3 7302 5.190 7.785 2.813
 193MOL H2 7303 5.282 7.808 2.781
 193MOL C1 7304 4.857 7.493 2.774
 193MOL C2 7305 4.759 7.723 2.727
 193MOL H3 7306 4.654 7.756 2.723
 193MOL C3 7307 4.828 7.718 2.592
 193MOL C4 7308 4.967 7.520 2.676
 193MOL H4 7309 5.050 7.560 2.735
 193MOL C5 7310 5.010 7.393 2.592
 193MOL H5 7311 4.927 7.325 2.571
 193MOL H6 7312 5.085 7.328 2.639
 193MOL C6 7313 5.076 7.457 2.465
 193MOL H7 7314 5.185 7.469 2.471
 193MOL H8 7315 5.063 7.395 2.376
 193MOL C7 7316 5.002 7.593 2.451
 193MOL H9 7317 5.073 7.676 2.445
 193MOL H10 7318 4.931 7.599 2.368
 193MOL C8 7319 4.822 7.832 2.820
 193MOL H11 7320 0.266 0.063 2.777
 193MOL H12 7321 4.761 7.836 2.911
 193MOL C9 7322 4.963 7.804 2.852
 193MOL C10 7323 5.065 7.834 2.762
 193MOL H13 7324 0.516 0.017 2.668
 193MOL C11 7325 5.160 7.726 2.937
 193MOL C12 7326 5.024 7.734 2.958
 193MOL C13 7327 4.967 7.684 3.074
 193MOL H14 7328 4.860 7.693 3.088
 193MOL C14 7329 5.049 7.628 3.181
 193MOL H15 7330 5.003 7.583 3.268
 193MOL C15 7331 5.189 7.625 3.153
 193MOL H16 7332 5.261 7.586 3.223
 193MOL C16 7333 5.244 7.681 3.035
 193MOL H17 7334 5.349 7.662 3.019
 194MOL O1 7335 5.514 7.077 2.800
 194MOL O2 7336 5.158 6.809 2.496
 194MOL N1 7337 5.391 6.896 2.769
 194MOL H1 7338 5.450 6.851 2.838
 194MOL N2 7339 5.242 7.012 2.557
 194MOL N3 7340 4.970 7.145 2.814
 194MOL H2 7341 4.899 7.210 2.783
 194MOL C1 7342 5.416 7.032 2.747
 194MOL C2 7343 5.265 6.828 2.719
 194MOL H3 7344 5.279 6.722 2.693
 194MOL C3 7345 5.217 6.879 2.579
 194MOL C4 7346 5.316 7.102 2.644
 194MOL H4 7347 5.243 7.149 2.712
 194MOL C5 7348 5.380 7.208 2.555
 194MOL H5 7349 5.487 7.187 2.544
 194MOL H6 7350 5.362 7.309 2.593
 194MOL C6 7351 5.312 7.191 2.423
 194MOL H7 7352 5.260 7.283 2.395
 194MOL H8 7353 5.389 7.186 2.345
 194MOL C7 7354 5.223 7.065 2.431
 194MOL H9 7355 5.119 7.089 2.408
 194MOL H10 7356 5.258 6.993 2.356
 194MOL C8 7357 5.162 6.823 2.833
 194MOL H11 7358 5.088 6.746 2.811
 194MOL H12 7359 5.207 6.797 2.930
 194MOL C9 7360 5.104 6.957 2.842
 194MOL C10 7361 5.002 7.015 2.762
 194MOL H13 7362 4.956 6.984 2.670
 194MOL C11 7363 5.048 7.161 2.929
 194MOL C12 7364 5.132 7.058 2.945
 194MOL C13 7365 5.207 7.038 3.062
 194MOL H14 7366 5.256 6.943 3.081
 194MOL C14 7367 5.205 7.140 3.165
 194MOL H15 7368 5.263 7.128 3.256
 194MOL C15 7369 5.126 7.254 3.143
 194MOL H16 7370 5.116 7.331 3.219
 194MOL C16 7371 5.043 7.262 3.028
 194MOL H17 7372 4.965 7.337 3.022
 195MOL O1 7373 5.459 7.835 2.822
 195MOL O2 7374 5.837 7.695 2.496
 195MOL N1 7375 5.678 7.804 2.794
 195MOL H1 7376 5.681 7.861 2.878
 195MOL N2 7377 5.621 7.652 2.566
 195MOL N3 7378 5.662 7.314 2.820
 195MOL H2 7379 5.617 7.232 2.783
 195MOL C1 7380 5.549 7.779 2.761
 195MOL C2 7381 5.795 7.742 2.733
 195MOL H3 7382 5.869 7.821 2.721
 195MOL C3 7383 5.753 7.691 2.588
 195MOL C4 7384 5.517 7.667 2.660
 195MOL H4 7385 5.527 7.573 2.714
 195MOL C5 7386 5.395 7.676 2.576
 195MOL H5 7387 5.366 7.781 2.564
 195MOL H6 7388 5.314 7.624 2.629
 195MOL C6 7389 5.431 7.605 2.445
 195MOL H7 7390 5.411 7.498 2.459
 195MOL H8 7391 5.381 7.645 2.356
 195MOL C7 7392 5.578 7.617 2.434
 195MOL H9 7393 5.609 7.515 2.407
 195MOL H10 7394 5.617 7.697 2.370
 195MOL C8 7395 5.853 7.631 2.813
 195MOL H11 7396 5.938 7.584 2.763
 195MOL H12 7397 5.896 7.673 2.905
 195MOL C9 7398 5.758 7.522 2.846
 195MOL C10 7399 5.745 7.412 2.762
 195MOL H13 7400 5.793 7.401 2.666
 195MOL C11 7401 5.614 7.372 2.935
 195MOL C12 7402 5.669 7.496 2.955
 195MOL C13 7403 5.639 7.571 3.067
 195MOL H14 7404 5.684 7.665 3.099
 195MOL C14 7405 5.549 7.517 3.164
 195MOL H15 7406 5.524 7.572 3.254
 195MOL C15 7407 5.486 7.396 3.133
 195MOL H16 7408 5.420 7.351 3.207
 195MOL C16 7409 5.523 7.317 3.026
 195MOL H17 7410 5.470 7.225 3.006
 196MOL O1 7411 6.478 7.038 3.401
 196MOL O2 7412 6.481 6.611 3.086
 196MOL N1 7413 6.528 6.825 3.381
 196MOL H1 7414 6.590 6.841 3.460
 196MOL N2 7415 6.392 6.813 3.131
 196MOL N3 7416 6.081 6.632 3.409
 196MOL H2 7417 5.989 6.601 3.382
 196MOL C1 7418 6.458 6.933 3.344
 196MOL C2 7419 6.524 6.697 3.312
 196MOL H3 7420 6.629 6.670 3.297
 196MOL C3 7421 6.464 6.698 3.172
 196MOL C4 7422 6.351 6.913 3.230
 196MOL H4 7423 6.270 6.860 3.282
 196MOL C5 7424 6.297 7.035 3.152
 196MOL H5 7425 6.373 7.112 3.137
 196MOL H6 7426 6.214 7.084 3.204
 196MOL C6 7427 6.251 6.963 3.024
 196MOL H7 7428 6.143 6.945 3.037
 196MOL H8 7429 6.260 7.023 2.933
 196MOL C7 7430 6.315 6.822 3.005
 196MOL H9 7431 6.242 6.747 2.973
 196MOL H10 7432 6.383 6.827 2.919
 196MOL C8 7433 6.456 6.596 3.400
 196MOL H11 7434 6.474 6.497 3.357
 196MOL H12 7435 6.503 6.596 3.499
 196MOL C9 7436 6.311 6.625 3.431
 196MOL C10 7437 6.205 6.594 3.351
 196MOL H13 7438 6.209 6.545 3.254
 196MOL C11 7439 6.113 6.712 3.515
 196MOL C12 7440 6.247 6.712 3.529
 196MOL C13 7441 6.302 6.782 3.638
 196MOL H14 7442 6.409 6.785 3.660
 196MOL C14 7443 6.224 6.845 3.731
 196MOL H15 7444 6.269 6.893 3.817
 196MOL C15 7445 6.083 6.847 3.709
 196MOL H16 7446 6.018 6.897 3.781
 196MOL C16 7447 6.026 6.780 3.601
 196MOL H17 7448 5.919 6.770 3.586
 197MOL O1 7449 5.771 7.390 3.375
 197MOL O2 7450 6.115 7.604 3.052
 197MOL N1 7451 5.916 7.569 3.341
 197MOL H1 7452 5.856 7.623 3.403
 197MOL N2 7453 6.020 7.416 3.125
 197MOL N3 7454 6.328 7.285 3.397
 197MOL H2 7455 6.386 7.204 3.382
 197MOL C1 7456 5.869 7.436 3.326
 197MOL C2 7457 6.042 7.615 3.279
 197MOL H3 7458 6.025 7.719 3.248
 197MOL C3 7459 6.063 7.544 3.145
 197MOL C4 7460 5.955 7.344 3.234
 197MOL H4 7461 6.031 7.293 3.294
 197MOL C5 7462 5.868 7.238 3.165
 197MOL H5 7463 5.772 7.290 3.153
 197MOL H6 7464 5.861 7.142 3.217
 197MOL C6 7465 5.942 7.212 3.037
 197MOL H7 7466 6.011 7.127 3.045
 197MOL H8 7467 5.877 7.183 2.953
 197MOL C7 7468 6.019 7.341 2.999
 197MOL H9 7469 6.124 7.324 2.974
 197MOL H10 7470 5.963 7.397 2.922
 197MOL C8 7471 6.164 7.608 3.372
 197MOL H11 7472 6.247 7.661 3.323
 197MOL H12 7473 6.143 7.664 3.464
 197MOL C9 7474 6.202 7.469 3.406
 197MOL C10 7475 6.285 7.395 3.320
 197MOL H13 7476 6.337 7.423 3.229
 197MOL C11 7477 6.245 7.277 3.511
 197MOL C12 7478 6.171 7.391 3.526
 197MOL C13 7479 6.088 7.411 3.634
 197MOL H14 7480 6.037 7.505 3.650
 197MOL C14 7481 6.091 7.306 3.741
 197MOL H15 7482 6.024 7.304 3.826
 197MOL C15 7483 6.168 7.189 3.720
 197MOL H16 7484 6.156 7.112 3.795
 197MOL C16 7485 6.245 7.175 3.604
 197MOL H17 7486 6.311 7.089 3.603
 198MOL O1 7487 5.808 6.618 3.411
 198MOL O2 7488 5.463 6.807 3.049
 198MOL N1 7489 5.602 6.664 3.365
 198MOL H1 7490 5.581 6.624 3.456
 198MOL N2 7491 5.672 6.807 3.135
 198MOL N3 7492 5.654 7.146 3.377
 198MOL H2 7493 5.690 7.236 3.346
 198MOL C1 7494 5.731 6.682 3.344
 198MOL C2 7495 5.498 6.733 3.287
 198MOL H3 7496 5.423 6.657 3.260
 198MOL C3 7497 5.535 6.779 3.147
 198MOL C4 7498 5.771 6.786 3.243
 198MOL H4 7499 5.765 6.879 3.300
 198MOL C5 7500 5.908 6.768 3.167
 198MOL H5 7501 5.931 6.660 3.170
 198MOL H6 7502 5.990 6.821 3.216
 198MOL C6 7503 5.887 6.829 3.028
 198MOL H7 7504 5.942 6.924 3.026
 198MOL H8 7505 5.919 6.776 2.937
 198MOL C7 7506 5.733 6.862 3.014
 198MOL H9 7507 5.716 6.970 3.023
 198MOL H10 7508 5.696 6.824 2.918
 198MOL C8 7509 5.432 6.847 3.373
 198MOL H11 7510 5.342 6.879 3.319
 198MOL H12 7511 5.405 6.810 3.473
 198MOL C9 7512 5.533 6.957 3.401
 198MOL C10 7513 5.557 7.060 3.320
 198MOL H13 7514 5.505 7.097 3.232
 198MOL C11 7515 5.701 7.090 3.491
 198MOL C12 7516 5.630 6.969 3.506
 198MOL C13 7517 5.647 6.888 3.619
 198MOL H14 7518 5.585 6.799 3.623
 198MOL C14 7519 5.733 6.928 3.720
 198MOL H15 7520 5.738 6.866 3.809
 198MOL C15 7521 5.812 7.042 3.704
 198MOL H16 7522 5.886 7.070 3.778
 198MOL C16 7523 5.795 7.125 3.587
 198MOL H17 7524 5.847 7.220 3.578
 199MOL O1 7525 4.808 7.392 3.944
 199MOL O2 7526 4.761 7.784 3.584
 199MOL N1 7527 4.716 7.576 3.877
 199MOL H1 7528 4.661 7.567 3.962
 199MOL N2 7529 4.880 7.599 3.650
 199MOL N3 7530 5.132 7.802 3.911
 199MOL H2 7531 5.222 7.821 3.870
 199MOL C1 7532 4.818 7.488 3.862
 199MOL C2 7533 4.710 7.703 3.806
 199MOL H3 7534 4.604 7.728 3.792
 199MOL C3 7535 4.781 7.697 3.667
 199MOL C4 7536 4.923 7.515 3.762
 199MOL H4 7537 5.006 7.571 3.806
 199MOL C5 7538 4.986 7.403 3.685
 199MOL H5 7539 4.911 7.324 3.668
 199MOL H6 7540 5.066 7.355 3.742
 199MOL C6 7541 5.038 7.468 3.549
 199MOL H7 7542 5.137 7.506 3.574
 199MOL H8 7543 5.040 7.399 3.463
 199MOL C7 7544 4.948 7.589 3.519
 199MOL H9 7545 5.018 7.672 3.504
 199MOL H10 7546 4.882 7.575 3.433
 199MOL C8 7547 4.766 7.806 3.904
 199MOL H11 7548 0.201 0.034 3.858
 199MOL H12 7549 4.710 7.799 3.999
 199MOL C9 7550 4.911 7.790 3.937
 199MOL C10 7551 5.007 7.842 3.854
 199MOL H13 7552 0.460 0.027 3.761
 199MOL C11 7553 5.107 7.742 4.030
 199MOL C12 7554 4.972 7.727 4.046
 199MOL C13 7555 4.917 7.660 4.153
 199MOL H14 7556 4.810 7.640 4.152
 199MOL C14 7557 5.004 7.615 4.255
 199MOL H15 7558 4.957 7.560 4.337
 199MOL C15 7559 5.138 7.648 4.245
 199MOL H16 7560 5.201 7.621 4.329
 199MOL C16 7561 5.199 7.698 4.127
 199MOL H17 7562 5.307 7.707 4.124
 200MOL O1 7563 5.515 7.062 3.915
 200MOL O2 7564 5.149 6.814 3.633
 200MOL N1 7565 5.360 6.905 3.925
 200MOL H1 7566 5.414 6.858 3.997
 200MOL N2 7567 5.253 7.003 3.687
 200MOL N3 7568 4.950 7.152 3.947
 200MOL H2 7569 4.892 7.226 3.910
 200MOL C1 7570 5.404 7.024 3.883
 200MOL C2 7571 5.252 6.829 3.859
 200MOL H3 7572 5.289 6.726 3.856
 200MOL C3 7573 5.203 6.880 3.720
 200MOL C4 7574 5.315 7.095 3.782
 200MOL H4 7575 5.240 7.152 3.838
 200MOL C5 7576 5.383 7.196 3.696
 200MOL H5 7577 5.482 7.156 3.672
 200MOL H6 7578 5.397 7.299 3.731
 200MOL C6 7579 5.309 7.190 3.566
 200MOL H7 7580 5.257 7.286 3.553
 200MOL H8 7581 5.384 7.179 3.487
 200MOL C7 7582 5.214 7.076 3.572
 200MOL H9 7583 5.113 7.113 3.591
 200MOL H10 7584 5.215 7.017 3.480
 200MOL C8 7585 5.132 6.824 3.954
 200MOL H11 7586 5.049 6.764 3.913
 200MOL H12 7587 5.167 6.783 4.048
 200MOL C9 7588 5.080 6.962 3.972
 200MOL C10 7589 4.974 7.020 3.898
 200MOL H13 7590 4.928 6.984 3.807
 200MOL C11 7591 5.030 7.174 4.052
 200MOL C12 7592 5.108 7.065 4.072
 200MOL C13 7593 5.205 7.065 4.170
 200MOL H14 7594 5.267 6.976 4.178
 200MOL C14 7595 5.225 7.176 4.256
 200MOL H15 7596 5.306 7.177 4.328
 200MOL C15 7597 5.135 7.284 4.239
 200MOL H16 7598 5.146 7.375 4.297
 200MOL C16 7599 5.034 7.288 4.140
 200MOL H17 7600 4.966 7.373 4.139
 201MOL O1 7601 5.424 7.831 3.912
 201MOL O2 7602 5.826 7.677 3.604
 201MOL N1 7603 5.644 7.806 3.893
 201MOL H1 7604 1.114 0.005 3.967
 201MOL N2 7605 5.603 7.651 3.659
 201MOL N3 7606 5.649 7.323 3.906
 201MOL H2 7607 5.629 7.228 3.878
 201MOL C1 7608 5.516 7.770 3.868
 201MOL C2 7609 5.762 7.744 3.830
 201MOL H3 7610 5.830 7.829 3.815
 201MOL C3 7611 5.732 7.683 3.687
 201MOL C4 7612 5.493 7.653 3.766
 201MOL H4 7613 5.495 7.557 3.819
 201MOL C5 7614 5.362 7.667 3.681
 201MOL H5 7615 5.329 7.771 3.666
 201MOL H6 7616 5.276 7.616 3.725
 201MOL C6 7617 5.396 7.610 3.543
 201MOL H7 7618 5.347 7.513 3.528
 201MOL H8 7619 5.345 7.672 3.469
 201MOL C7 7620 5.546 7.599 3.529
 201MOL H9 7621 5.585 7.498 3.511
 201MOL H10 7622 5.575 7.668 3.449
 201MOL C8 7623 5.834 7.636 3.914
 201MOL H11 7624 5.925 7.607 3.861
 201MOL H12 7625 5.854 7.688 4.009
 201MOL C9 7626 5.738 7.526 3.935
 201MOL C10 7627 5.739 7.415 3.852
 201MOL H13 7628 5.787 7.395 3.757
 201MOL C11 7629 5.589 7.378 4.019
 201MOL C12 7630 5.648 7.500 4.044
 201MOL C13 7631 5.611 7.585 4.152
 201MOL H14 7632 5.652 7.685 4.163
 201MOL C14 7633 5.519 7.535 4.245
 201MOL H15 7634 5.497 7.603 4.327
 201MOL C15 7635 5.462 7.408 4.229
 201MOL H16 7636 5.395 7.374 4.307
 201MOL C16 7637 5.492 7.327 4.113
 201MOL H17 7638 5.443 7.231 4.103
 202MOL O1 7639 6.460 7.070 4.456
 202MOL O2 7640 6.478 6.631 4.141
 202MOL N1 7641 6.548 6.877 4.410
 202MOL H1 7642 6.617 6.900 4.480
 202MOL N2 7643 6.365 6.823 4.202
 202MOL N3 7644 6.113 6.648 4.476
 202MOL H2 7645 6.022 6.644 4.432
 202MOL C1 7646 6.453 6.972 4.390
 202MOL C2 7647 6.541 6.739 4.355
 202MOL H3 7648 6.644 6.709 4.332
 202MOL C3 7649 6.458 6.719 4.224
 202MOL C4 7650 6.336 6.928 4.299
 202MOL H4 7651 6.267 6.885 4.373
 202MOL C5 7652 6.273 7.043 4.218
 202MOL H5 7653 6.339 7.130 4.206
 202MOL H6 7654 6.196 7.089 4.282
 202MOL C6 7655 6.222 6.985 4.092
 202MOL H7 7656 6.115 6.961 4.092
 202MOL H8 7657 6.227 7.057 4.009
 202MOL C7 7658 6.293 6.859 4.072
 202MOL H9 7659 6.229 6.778 4.033
 202MOL H10 7660 6.375 6.867 4.000
 202MOL C8 7661 6.491 6.640 4.461
 202MOL H11 7662 6.500 6.536 4.427
 202MOL H12 7663 6.553 6.652 4.551
 202MOL C9 7664 6.345 6.660 4.495
 202MOL C10 7665 6.241 6.614 4.418
 202MOL H13 7666 6.241 6.557 4.326
 202MOL C11 7667 6.140 6.711 4.597
 202MOL C12 7668 6.278 6.729 4.607
 202MOL C13 7669 6.334 6.802 4.719
 202MOL H14 7670 6.440 6.818 4.737
 202MOL C14 7671 6.244 6.862 4.804
 202MOL H15 7672 6.278 6.917 4.892
 202MOL C15 7673 6.101 6.835 4.794
 202MOL H16 7674 6.041 6.881 4.873
 202MOL C16 7675 6.046 6.766 4.685
 202MOL H17 7676 5.939 6.765 4.665
 203MOL O1 7677 5.755 7.388 4.438
 203MOL O2 7678 6.082 7.635 4.132
 203MOL N1 7679 5.899 7.559 4.431
 203MOL H1 7680 5.846 7.606 4.504
 203MOL N2 7681 6.026 7.428 4.212
 203MOL N3 7682 6.311 7.304 4.446
 203MOL H2 7683 6.374 7.232 4.414
 203MOL C1 7684 5.863 7.431 4.401
 203MOL C2 7685 6.014 7.622 4.365
 203MOL H3 7686 5.993 7.727 4.340
 203MOL C3 7687 6.051 7.563 4.225
 203MOL C4 7688 5.960 7.346 4.312
 203MOL H4 7689 6.035 7.302 4.379
 203MOL C5 7690 5.887 7.239 4.236
 203MOL H5 7691 5.780 7.261 4.228
 203MOL H6 7692 5.901 7.146 4.294
 203MOL C6 7693 5.959 7.227 4.097
 203MOL H7 7694 6.040 7.154 4.107
 203MOL H8 7695 5.896 7.185 4.017
 203MOL C7 7696 6.022 7.373 4.078
 203MOL H9 7697 6.125 7.370 4.039
 203MOL H10 7698 5.956 7.437 4.019
 203MOL C8 7699 6.138 7.629 4.458
 203MOL H11 7700 6.218 7.693 4.419
 203MOL H12 7701 6.105 7.668 4.556
 203MOL C9 7702 6.201 7.501 4.484
 203MOL C10 7703 6.273 7.426 4.389
 203MOL H13 7704 6.297 7.454 4.287
 203MOL C11 7705 6.247 7.295 4.569
 203MOL C12 7706 6.179 7.414 4.595
 203MOL C13 7707 6.116 7.437 4.718
 203MOL H14 7708 6.071 7.531 4.749
 203MOL C14 7709 6.119 7.334 4.814
 203MOL H15 7710 6.079 7.355 4.913
 203MOL C15 7711 6.191 7.210 4.789
 203MOL H16 7712 6.208 7.129 4.860
 203MOL C16 7713 6.243 7.186 4.661
 203MOL H17 7714 6.305 7.100 4.636
 204MOL O1 7715 5.823 6.645 4.479
 204MOL O2 7716 5.435 6.788 4.152
 204MOL N1 7717 5.605 6.664 4.448
 204MOL H1 7718 5.594 6.605 4.530
 204MOL N2 7719 5.652 6.795 4.207
 204MOL N3 7720 5.612 7.161 4.449
 204MOL H2 7721 5.634 7.252 4.412
 204MOL C1 7722 5.730 6.693 4.418
 204MOL C2 7723 5.492 6.721 4.374
 204MOL H3 7724 5.413 6.645 4.374
 204MOL C3 7725 5.520 6.771 4.231
 204MOL C4 7726 5.761 6.797 4.312
 204MOL H4 7727 5.766 6.896 4.359
 204MOL C5 7728 5.884 6.790 4.230
 204MOL H5 7729 5.916 6.688 4.205
 204MOL H6 7730 5.970 6.835 4.282
 204MOL C6 7731 5.849 6.868 4.101
 204MOL H7 7732 5.886 6.971 4.102
 204MOL H8 7733 5.893 6.817 4.015
 204MOL C7 7734 5.696 6.869 4.094
 204MOL H9 7735 5.651 6.968 4.106
 204MOL H10 7736 5.657 6.825 4.002
 204MOL C8 7737 5.433 6.837 4.451
 204MOL H11 7738 5.349 6.866 4.386
 204MOL H12 7739 5.395 6.798 4.546
 204MOL C9 7740 5.520 6.955 4.473
 204MOL C10 7741 5.533 7.066 4.386
 204MOL H13 7742 5.499 7.087 4.285
 204MOL C11 7743 5.654 7.104 4.563
 204MOL C12 7744 5.605 6.976 4.581
 204MOL C13 7745 5.644 6.891 4.683
 204MOL H14 7746 5.613 6.788 4.696
 204MOL C14 7747 5.744 6.936 4.768
 204MOL H15 7748 5.771 6.871 4.852
 204MOL C15 7749 5.798 7.063 4.756
 204MOL H16 7750 5.874 7.098 4.825
 204MOL C16 7751 5.748 7.151 4.651
 204MOL H17 7752 5.790 7.250 4.633
 205MOL O1 7753 4.827 7.409 5.020
 205MOL O2 7754 4.743 7.772 4.652
 205MOL N1 7755 4.735 7.595 4.962
 205MOL H1 7756 4.695 7.586 5.055
 205MOL N2 7757 4.887 7.611 4.737
 205MOL N3 7758 5.152 7.829 5.004
 205MOL H2 7759 5.245 7.848 4.969
 205MOL C1 7760 4.831 7.500 4.948
 205MOL C2 7761 4.725 7.719 4.884
 205MOL H3 7762 4.619 7.732 4.859
 205MOL C3 7763 4.784 7.703 4.743
 205MOL C4 7764 4.942 7.527 4.847
 205MOL H4 7765 5.022 7.571 4.908
 205MOL C5 7766 5.012 7.403 4.771
 205MOL H5 7767 4.954 7.311 4.765
 205MOL H6 7768 5.104 7.382 4.827
 205MOL C6 7769 5.047 7.456 4.632
 205MOL H7 7770 5.143 7.508 4.629
 205MOL H8 7771 5.047 7.376 4.557
 205MOL C7 7772 4.951 7.578 4.609
 205MOL H9 7773 5.002 7.666 4.569
 205MOL H10 7774 4.872 7.557 4.536
 205MOL C8 7775 4.786 7.838 4.971
 205MOL H11 7776 0.226 0.061 4.915
 205MOL H12 7777 4.726 7.851 5.062
 205MOL C9 7778 4.931 7.817 5.006
 205MOL C10 7779 0.496 0.009 4.933
 205MOL H13 7780 0.507 0.061 4.839
 205MOL C11 7781 5.124 7.763 5.124
 205MOL C12 7782 4.983 7.761 5.127
 205MOL C13 7783 4.916 7.705 5.234
 205MOL H14 7784 4.807 7.700 5.233
 205MOL C14 7785 5.001 7.659 5.336
 205MOL H15 7786 4.951 7.611 5.420
 205MOL C15 7787 5.141 7.658 5.335
 205MOL H16 7788 5.201 7.616 5.416
 205MOL C16 7789 5.206 7.708 5.219
 205MOL H17 7790 5.313 7.693 5.204
 206MOL O1 7791 5.484 7.060 5.004
 206MOL O2 7792 5.149 6.791 4.680
 206MOL N1 7793 5.333 6.888 4.985
 206MOL H1 7794 5.366 6.844 5.070
 206MOL N2 7795 5.242 6.990 4.744
 206MOL N3 7796 4.945 7.171 5.002
 206MOL H2 7797 4.891 7.254 4.984
 206MOL C1 7798 5.382 7.011 4.954
 206MOL C2 7799 5.220 6.818 4.917
 206MOL H3 7800 5.238 6.710 4.932
 206MOL C3 7801 5.196 6.863 4.769
 206MOL C4 7802 5.300 7.079 4.849
 206MOL H4 7803 5.222 7.141 4.895
 206MOL C5 7804 5.375 7.185 4.763
 206MOL H5 7805 5.482 7.168 4.744
 206MOL H6 7806 5.374 7.282 4.814
 206MOL C6 7807 5.300 7.193 4.634
 206MOL H7 7808 5.225 7.272 4.650
 206MOL H8 7809 5.365 7.207 4.546
 206MOL C7 7810 5.219 7.063 4.615
 206MOL H9 7811 5.113 7.093 4.612
 206MOL H10 7812 5.246 7.015 4.520
 206MOL C8 7813 5.092 6.837 4.984
 206MOL H11 7814 5.011 6.787 4.930
 206MOL H12 7815 5.100 6.781 5.078
 206MOL C9 7816 5.049 6.978 5.020
 206MOL C10 7817 4.962 7.047 4.943
 206MOL H13 7818 4.922 7.013 4.848
 206MOL C11 7819 5.024 7.183 5.113
 206MOL C12 7820 5.084 7.066 5.132
 206MOL C13 7821 5.155 7.034 5.249
 206MOL H14 7822 5.198 6.934 5.256
 206MOL C14 7823 5.169 7.137 5.344
 206MOL H15 7824 5.233 7.116 5.429
 206MOL C15 7825 5.099 7.260 5.327
 206MOL H16 7826 5.108 7.342 5.398
 206MOL C16 7827 5.028 7.288 5.207
 206MOL H17 7828 4.981 7.385 5.196
 207MOL O1 7829 5.421 7.831 4.997
 207MOL O2 7830 5.832 7.616 4.718
 207MOL N1 7831 5.637 7.796 4.979
 207MOL H1 7832 5.650 7.864 5.053
 207MOL N2 7833 5.607 7.634 4.753
 207MOL N3 7834 5.610 7.321 5.035
 207MOL H2 7835 5.591 7.226 5.006
 207MOL C1 7836 5.508 7.767 4.945
 207MOL C2 7837 5.762 7.727 4.926
 207MOL H3 7838 5.836 7.806 4.908
 207MOL C3 7839 5.740 7.655 4.791
 207MOL C4 7840 5.495 7.654 4.847
 207MOL H4 7841 5.491 7.562 4.907
 207MOL C5 7842 5.375 7.648 4.747
 207MOL H5 7843 5.368 7.752 4.713
 207MOL H6 7844 5.281 7.610 4.790
 207MOL C6 7845 5.416 7.556 4.639
 207MOL H7 7846 5.374 7.455 4.642
 207MOL H8 7847 5.387 7.595 4.541
 207MOL C7 7848 5.565 7.553 4.635
 207MOL H9 7849 5.584 7.446 4.648
 207MOL H10 7850 5.613 7.594 4.545
 207MOL C8 7851 5.803 7.630 5.038
 207MOL H11 7852 5.892 7.577 5.003
 207MOL H12 7853 5.836 7.680 5.130
 207MOL C9 7854 5.708 7.519 5.064
 207MOL C10 7855 5.716 7.400 4.995
 207MOL H13 7856 5.789 7.365 4.924
 207MOL C11 7857 5.551 7.373 5.151
 207MOL C12 7858 5.605 7.502 5.164
 207MOL C13 7859 5.569 7.573 5.277
 207MOL H14 7860 5.627 7.664 5.289
 207MOL C14 7861 5.486 7.514 5.371
 207MOL H15 7862 5.471 7.566 5.465
 207MOL C15 7863 5.429 7.386 5.354
 207MOL H16 7864 5.378 7.334 5.434
 207MOL C16 7865 5.470 7.308 5.244
 207MOL H17 7866 5.453 7.201 5.237
 208MOL O1 7867 6.480 7.059 5.550
 208MOL O2 7868 6.507 6.620 5.243
 208MOL N1 7869 6.544 6.846 5.528
 208MOL H1 7870 6.601 6.863 5.610
 208MOL N2 7871 6.395 6.813 5.292
 208MOL N3 7872 6.106 6.637 5.556
 208MOL H2 7873 6.018 6.601 5.520
 208MOL C1 7874 6.462 6.949 5.494
 208MOL C2 7875 6.536 6.707 5.467
 208MOL H3 7876 6.641 6.680 5.454
 208MOL C3 7877 6.481 6.711 5.321
 208MOL C4 7878 6.354 6.914 5.391
 208MOL H4 7879 6.275 6.864 5.449
 208MOL C5 7880 6.280 7.022 5.307
 208MOL H5 7881 6.344 7.104 5.272
 208MOL H6 7882 6.201 7.062 5.371
 208MOL C6 7883 6.229 6.944 5.188
 208MOL H7 7884 6.131 6.904 5.218
 208MOL H8 7885 6.223 7.002 5.095
 208MOL C7 7886 6.324 6.823 5.171
 208MOL H9 7887 6.266 6.731 5.162
 208MOL H10 7888 6.393 6.843 5.088
 208MOL C8 7889 6.469 6.606 5.562
 208MOL H11 7890 6.487 6.504 5.527
 208MOL H12 7891 6.520 6.613 5.659
 208MOL C9 7892 6.320 6.630 5.586
 208MOL C10 7893 6.224 6.600 5.498
 208MOL H13 7894 6.227 6.558 5.399
 208MOL C11 7895 6.123 6.691 5.680
 208MOL C12 7896 6.258 6.699 5.700
 208MOL C13 7897 6.304 6.759 5.818
 208MOL H14 7898 6.412 6.764 5.831
 208MOL C14 7899 6.212 6.799 5.918
 208MOL H15 7900 6.246 6.839 6.013
 208MOL C15 7901 6.074 6.785 5.902
 208MOL H16 7902 6.001 6.831 5.967
 208MOL C16 7903 6.030 6.734 5.777
 208MOL H17 7904 5.924 6.714 5.759
 209MOL O1 7905 5.732 7.371 5.526
 209MOL O2 7906 6.098 7.607 5.232
 209MOL N1 7907 5.893 7.532 5.520
 209MOL H1 7908 5.846 7.584 5.593
 209MOL N2 7909 6.017 7.406 5.300
 209MOL N3 7910 6.297 7.279 5.568
 209MOL H2 7911 6.366 7.209 5.545
 209MOL C1 7912 5.840 7.410 5.483
 209MOL C2 7913 6.008 7.596 5.457
 209MOL H3 7914 5.981 7.701 5.440
 209MOL C3 7915 6.043 7.541 5.323
 209MOL C4 7916 5.935 7.324 5.394
 209MOL H4 7917 5.998 7.280 5.473
 209MOL C5 7918 5.874 7.210 5.310
 209MOL H5 7919 5.768 7.235 5.296
 209MOL H6 7920 5.880 7.112 5.360
 209MOL C6 7921 5.954 7.214 5.182
 209MOL H7 7922 6.018 7.125 5.196
 209MOL H8 7923 5.913 7.194 5.082
 209MOL C7 7924 6.033 7.337 5.169
 209MOL H9 7925 6.140 7.321 5.150
 209MOL H10 7926 5.984 7.393 5.088
 209MOL C8 7927 6.129 7.606 5.549
 209MOL H11 7928 6.201 7.656 5.483
 209MOL H12 7929 6.106 7.663 5.639
 209MOL C9 7930 6.175 7.466 5.578
 209MOL C10 7931 6.271 7.400 5.499
 209MOL H13 7932 6.310 7.422 5.400
 209MOL C11 7933 6.229 7.272 5.688
 209MOL C12 7934 6.149 7.381 5.689
 209MOL C13 7935 6.062 7.399 5.798
 209MOL H14 7936 5.993 7.482 5.793
 209MOL C14 7937 6.068 7.313 5.907
 209MOL H15 7938 5.993 7.313 5.986
 209MOL C15 7939 6.149 7.196 5.899
 209MOL H16 7940 6.155 7.127 5.982
 209MOL C16 7941 6.234 7.176 5.788
 209MOL H17 7942 6.295 7.088 5.768
 210MOL O1 7943 5.833 6.572 5.526
 210MOL O2 7944 5.452 6.809 5.230
 210MOL N1 7945 5.610 6.619 5.507
 210MOL H1 7946 5.582 6.574 5.593
 210MOL N2 7947 5.668 6.806 5.294
 210MOL N3 7948 5.628 7.115 5.550
 210MOL H2 7949 5.651 7.210 5.523
 210MOL C1 7950 5.743 6.638 5.477
 210MOL C2 7951 5.495 6.698 5.440
 210MOL H3 7952 5.423 6.622 5.408
 210MOL C3 7953 5.534 6.773 5.311
 210MOL C4 7954 5.778 6.762 5.391
 210MOL H4 7955 5.779 6.844 5.464
 210MOL C5 7956 5.907 6.763 5.308
 210MOL H5 7957 5.936 6.658 5.290
 210MOL H6 7958 5.996 6.796 5.363
 210MOL C6 7959 5.873 6.840 5.173
 210MOL H7 7960 5.910 6.943 5.185
 210MOL H8 7961 5.925 6.795 5.088
 210MOL C7 7962 5.724 6.845 5.163
 210MOL H9 7963 5.678 6.939 5.133
 210MOL H10 7964 5.692 6.781 5.080
 210MOL C8 7965 5.438 6.790 5.542
 210MOL H11 7966 5.332 6.813 5.522
 210MOL H12 7967 5.434 6.733 5.636
 210MOL C9 7968 5.533 6.915 5.570
 210MOL C10 7969 5.529 7.031 5.493
 210MOL H13 7970 5.464 7.059 5.412
 210MOL C11 7971 5.677 7.060 5.671
 210MOL C12 7972 5.621 6.934 5.683
 210MOL C13 7973 5.659 6.853 5.792
 210MOL H14 7974 5.629 6.749 5.797
 210MOL C14 7975 5.757 6.900 5.889
 210MOL H15 7976 5.792 6.842 5.974
 210MOL C15 7977 5.811 7.027 5.871
 210MOL H16 7978 5.890 7.064 5.935
 210MOL C16 7979 5.779 7.112 5.758
 210MOL H17 7980 5.831 7.206 5.739
 211MOL O1 7981 4.854 7.388 6.081
 211MOL O2 7982 4.783 7.824 5.795
 211MOL N1 7983 4.772 7.604 6.081
 211MOL H1 7984 4.717 7.581 6.163
 211MOL N2 7985 4.911 7.643 5.839
 211MOL N3 7986 5.190 7.799 6.114
 211MOL H2 7987 5.284 7.809 6.079
 211MOL C1 7988 4.851 7.498 6.030
 211MOL C2 7989 4.771 7.741 6.020
 211MOL H3 7990 4.663 7.761 6.009
 211MOL C3 7991 4.826 7.744 5.875
 211MOL C4 7992 4.956 7.539 5.926
 211MOL H4 7993 5.045 7.572 5.980
 211MOL C5 7994 5.001 7.419 5.838
 211MOL H5 7995 4.914 7.353 5.828
 211MOL H6 7996 5.080 7.366 5.893
 211MOL C6 7997 5.049 7.497 5.710
 211MOL H7 7998 5.149 7.526 5.743
 211MOL H8 7999 5.054 7.439 5.617
 211MOL C7 8000 4.964 7.628 5.707
 211MOL H9 8001 5.046 7.699 5.685
 211MOL H10 8002 4.882 7.642 5.635
 211MOL C8 8003 4.825 7.844 6.118
 211MOL H11 8004 0.259 0.073 6.077
 211MOL H12 8005 4.770 7.833 6.212
 211MOL C9 8006 4.966 7.815 6.139
 211MOL C10 8007 5.072 7.847 6.054
 211MOL H13 8008 0.528 0.027 5.958
 211MOL C11 8009 5.154 7.746 6.233
 211MOL C12 8010 5.017 7.744 6.248
 211MOL C13 8011 4.948 7.672 6.347
 211MOL H14 8012 4.840 7.661 6.349
 211MOL C14 8013 5.031 7.600 6.442
 211MOL H15 8014 4.979 7.565 0.010
 211MOL C15 8015 5.170 7.600 6.431
 211MOL H16 8016 5.228 7.544 6.504
 211MOL C16 8017 5.234 7.675 6.328
 211MOL H17 8018 5.341 7.692 6.320
 212MOL O1 8019 5.518 7.062 6.069
 212MOL O2 8020 5.173 6.813 5.763
 212MOL N1 8021 5.376 6.894 6.051
 212MOL H1 8022 5.423 6.835 6.120
 212MOL N2 8023 5.272 7.015 5.828
 212MOL N3 8024 4.988 7.159 6.106
 212MOL H2 8025 4.936 7.233 6.063
 212MOL C1 8026 5.422 7.015 6.014
 212MOL C2 8027 5.261 6.825 5.986
 212MOL H3 8028 5.290 6.722 5.964
 212MOL C3 8029 5.226 6.887 5.845
 212MOL C4 8030 5.333 7.098 5.928
 212MOL H4 8031 5.261 7.145 5.995
 212MOL C5 8032 5.406 7.220 5.855
 212MOL H5 8033 5.509 7.190 5.832
 212MOL H6 8034 5.403 7.314 5.911
 212MOL C6 8035 5.329 7.227 5.723
 212MOL H7 8036 5.253 7.305 5.718
 212MOL H8 8037 5.401 7.254 5.644
 212MOL C7 8038 5.260 7.096 5.709
 212MOL H9 8039 5.155 7.108 5.680
 212MOL H10 8040 5.319 7.045 5.631
 212MOL C8 8041 5.146 6.825 6.093
 212MOL H11 8042 5.059 6.767 6.059
 212MOL H12 8043 5.181 6.768 6.180
 212MOL C9 8044 5.100 6.966 6.132
 212MOL C10 8045 5.019 7.039 6.045
 212MOL H13 8046 4.984 7.013 5.946
 212MOL C11 8047 5.040 7.161 6.234
 212MOL C12 8048 5.112 7.049 6.249
 212MOL C13 8049 5.189 7.030 6.362
 212MOL H14 8050 5.259 6.947 6.370
 212MOL C14 8051 5.192 7.128 6.460
 212MOL H15 8052 5.254 7.123 0.028
 212MOL C15 8053 5.099 7.239 6.449
 212MOL H16 8054 5.086 7.309 0.010
 212MOL C16 8055 5.021 7.255 6.336
 212MOL H17 8056 4.956 7.341 6.319
 213MOL O1 8057 5.476 7.821 6.122
 213MOL O2 8058 5.833 7.700 5.766
 213MOL N1 8059 5.694 7.813 6.070
 213MOL H1 8060 1.163 0.003 6.151
 213MOL N2 8061 5.634 7.646 5.856
 213MOL N3 8062 5.682 7.328 6.073
 213MOL H2 8063 5.659 7.236 6.038
 213MOL C1 8064 5.564 7.772 6.055
 213MOL C2 8065 5.806 7.752 5.995
 213MOL H3 8066 5.875 7.836 5.981
 213MOL C3 8067 5.760 7.694 5.865
 213MOL C4 8068 5.531 7.652 5.960
 213MOL H4 8069 5.539 7.556 6.014
 213MOL C5 8070 5.402 7.675 5.870
 213MOL H5 8071 5.390 7.778 5.834
 213MOL H6 8072 5.311 7.647 5.924
 213MOL C6 8073 5.423 7.604 5.739
 213MOL H7 8074 5.389 7.502 5.760
 213MOL H8 8075 5.367 7.644 5.654
 213MOL C7 8076 5.578 7.602 5.727
 213MOL H9 8077 5.613 7.499 5.716
 213MOL H10 8078 5.602 7.661 5.638
 213MOL C8 8079 5.882 7.646 6.083
 213MOL H11 8080 5.977 7.623 6.035
 213MOL H12 8081 5.905 7.693 6.180
 213MOL C9 8082 5.798 7.520 6.113
 213MOL C10 8083 5.776 7.419 6.020
 213MOL H13 8084 5.821 7.407 5.922
 213MOL C11 8085 5.627 7.373 6.185
 213MOL C12 8086 5.704 7.486 6.221
 213MOL C13 8087 5.672 7.565 6.338
 213MOL H14 8088 5.725 7.657 6.359
 213MOL C14 8089 5.567 7.515 6.414
 213MOL H15 8090 5.533 7.569 6.502
 213MOL C15 8091 5.498 7.397 6.386
 213MOL H16 8092 5.434 7.360 6.465
 213MOL C16 8093 5.526 7.325 6.266
 213MOL H17 8094 5.460 7.246 6.231
 214MOL O1 8095 6.470 7.031 0.119
 214MOL O2 8096 6.456 6.605 6.313
 214MOL N1 8097 6.542 6.826 0.074
 214MOL H1 8098 6.611 6.835 0.147
 214MOL N2 8099 6.360 6.793 6.383
 214MOL N3 8100 6.095 6.642 0.117
 214MOL H2 8101 5.999 6.621 0.092
 214MOL C1 8102 6.454 6.929 0.055
 214MOL C2 8103 6.522 6.694 0.015
 214MOL H3 8104 6.624 6.657 6.520
 214MOL C3 8105 6.447 6.688 6.405
 214MOL C4 8106 6.335 6.904 6.480
 214MOL H4 8107 6.253 6.869 0.022
 214MOL C5 8108 6.271 7.025 6.402
 214MOL H5 8109 6.350 7.097 6.382
 214MOL H6 8110 6.202 7.078 6.469
 214MOL C6 8111 6.217 6.958 6.278
 214MOL H7 8112 6.111 6.936 6.296
 214MOL H8 8113 6.226 7.024 6.191
 214MOL C7 8114 6.297 6.830 6.255
 214MOL H9 8115 6.228 6.747 6.234
 214MOL H10 8116 6.378 6.845 6.182
 214MOL C8 8117 6.457 6.591 0.117
 214MOL H11 8118 6.459 6.491 0.074
 214MOL H12 8119 6.509 6.595 0.214
 214MOL C9 8120 6.315 6.620 0.148
 214MOL C10 8121 6.209 6.589 0.057
 214MOL H13 8122 6.217 6.542 6.481
 214MOL C11 8123 6.123 6.707 0.238
 214MOL C12 8124 6.254 6.688 0.261
 214MOL C13 8125 6.309 6.749 0.372
 214MOL H14 8126 6.414 6.729 0.392
 214MOL C14 8127 6.221 6.806 0.463
 214MOL H15 8128 6.261 6.850 0.554
 214MOL C15 8129 6.085 6.832 0.435
 214MOL H16 8130 6.026 6.881 0.512
 214MOL C16 8131 6.033 6.774 0.324
 214MOL H17 8132 5.925 6.773 0.312
 215MOL O1 8133 5.767 7.365 0.118
 215MOL O2 8134 6.175 7.570 6.347
 215MOL N1 8135 5.930 7.523 0.107
 215MOL H1 8136 5.880 7.587 0.167
 215MOL N2 8137 6.040 7.394 6.395
 215MOL N3 8138 6.324 7.250 0.172
 215MOL H2 8139 6.394 7.178 0.155
 215MOL C1 8140 5.872 7.403 0.072
 215MOL C2 8141 6.047 7.578 0.034
 215MOL H3 8142 6.033 7.686 0.016
 215MOL C3 8143 6.093 7.520 6.422
 215MOL C4 8144 5.954 7.316 6.495
 215MOL H4 8145 6.025 7.258 0.034
 215MOL C5 8146 5.868 7.224 6.403
 215MOL H5 8147 5.775 7.279 6.382
 215MOL H6 8148 5.842 7.130 6.454
 215MOL C6 8149 5.945 7.207 6.278
 215MOL H7 8150 6.005 7.116 6.286
 215MOL H8 8151 5.876 7.199 6.193
 215MOL C7 8152 6.040 7.319 6.267
 215MOL H9 8153 6.141 7.278 6.250
 215MOL H10 8154 6.024 7.392 6.188
 215MOL C8 8155 6.163 7.579 0.129
 215MOL H11 8156 6.244 7.636 0.081
 215MOL H12 8157 6.134 7.633 0.220
 215MOL C9 8158 6.212 7.443 0.180
 215MOL C10 8159 6.292 7.363 0.095
 215MOL H13 8160 6.328 7.386 6.516
 215MOL C11 8161 6.239 7.243 0.276
 215MOL C12 8162 6.170 7.362 0.290
 215MOL C13 8163 6.081 7.387 0.394
 215MOL H14 8164 6.042 7.488 0.403
 215MOL C14 8165 6.076 7.285 0.492
 215MOL H15 8166 6.024 7.304 0.585
 215MOL C15 8167 6.146 7.162 0.473
 215MOL H16 8168 6.139 7.090 0.554
 215MOL C16 8169 6.231 7.139 0.364
 215MOL H17 8170 6.295 7.052 0.347
 216MOL O1 8171 5.820 6.586 0.103
 216MOL O2 8172 5.425 6.788 6.330
 216MOL N1 8173 5.609 6.614 0.071
 216MOL H1 8174 5.593 6.555 0.151
 216MOL N2 8175 5.650 6.790 6.378
 216MOL N3 8176 5.625 7.111 0.123
 216MOL H2 8177 5.661 7.199 0.089
 216MOL C1 8178 5.741 6.659 0.055
 216MOL C2 8179 5.493 6.685 0.020
 216MOL H3 8180 5.412 6.612 0.005
 216MOL C3 8181 5.516 6.758 6.405
 216MOL C4 8182 5.758 6.775 6.479
 216MOL H4 8183 5.761 6.868 0.016
 216MOL C5 8184 5.887 6.772 6.398
 216MOL H5 8185 5.940 6.679 6.377
 216MOL H6 8186 5.966 6.831 6.445
 216MOL C6 8187 5.849 6.842 6.266
 216MOL H7 8188 5.915 6.929 6.257
 216MOL H8 8189 5.886 6.776 6.186
 216MOL C7 8190 5.697 6.869 6.270
 216MOL H9 8191 5.678 6.976 6.288
 216MOL H10 8192 5.651 6.850 6.172
 216MOL C8 8193 5.438 6.787 0.121
 216MOL H11 8194 5.341 6.828 0.088
 216MOL H12 8195 5.415 6.741 0.218
 216MOL C9 8196 5.530 6.908 0.149
 216MOL C10 8197 5.541 7.018 0.066
 216MOL H13 8198 5.482 7.037 6.498
 216MOL C11 8199 5.684 7.054 0.232
 216MOL C12 8200 5.631 6.934 0.257
 216MOL C13 8201 5.653 6.861 0.377
 216MOL H14 8202 5.590 6.777 0.405
 216MOL C14 8203 5.729 6.924 0.479
 216MOL H15 8204 5.750 6.879 0.575
 216MOL C15 8205 5.787 7.049 0.444
 216MOL H16 8206 5.850 7.096 0.519
 216MOL C16 8207 5.762 7.118 0.320
 216MOL H17 8208 5.786 7.223 0.309
 217MOL O1 8209 1.037 0.806 0.682
 217MOL O2 8210 0.977 1.234 0.372
 217MOL N1 8211 0.972 1.015 0.666
 217MOL H1 8212 0.938 1.005 0.761
 217MOL N2 8213 1.091 1.045 0.418
 217MOL N3 8214 1.394 1.226 0.698
 217MOL H2 8215 1.491 1.246 0.680
 217MOL C1 8216 1.048 0.913 0.626
 217MOL C2 8217 0.954 1.148 0.595
 217MOL H3 8218 0.848 1.177 0.593
 217MOL C3 8219 1.007 1.148 0.456
 217MOL C4 8220 1.145 0.948 0.513
 217MOL H4 8221 1.230 0.993 0.565
 217MOL C5 8222 1.203 0.837 0.423
 217MOL H5 8223 1.115 0.781 0.390
 217MOL H6 8224 1.277 0.778 0.478
 217MOL C6 8225 1.259 0.917 0.307
 217MOL H7 8226 1.360 0.944 0.341
 217MOL H8 8227 1.269 0.866 0.210
 217MOL C7 8228 1.179 1.044 0.305
 217MOL H9 8229 1.242 1.134 0.313
 217MOL H10 8230 1.117 1.064 0.217
 217MOL C8 8231 1.025 1.261 0.676
 217MOL H11 8232 1.005 1.358 0.628
 217MOL H12 8233 0.968 1.269 0.770
 217MOL C9 8234 1.171 1.239 0.714
 217MOL C10 8235 1.282 1.281 0.637
 217MOL H13 8236 1.287 1.339 0.545
 217MOL C11 8237 1.354 1.150 0.806
 217MOL C12 8238 1.218 1.158 0.820
 217MOL C13 8239 1.148 1.106 0.926
 217MOL H14 8240 1.040 1.114 0.931
 217MOL C14 8241 1.226 1.039 1.024
 217MOL H15 8242 1.185 0.995 1.114
 217MOL C15 8243 1.367 1.031 1.007
 217MOL H16 8244 1.426 0.987 1.088
 217MOL C16 8245 1.438 1.088 0.900
 217MOL H17 8246 1.547 1.085 0.890
 218MOL O1 8247 1.713 0.477 0.664
 218MOL O2 8248 1.342 0.270 0.341
 218MOL N1 8249 1.574 0.314 0.631
 218MOL H1 8250 1.611 0.267 0.712
 218MOL N2 8251 1.470 0.447 0.407
 218MOL N3 8252 1.177 0.580 0.687
 218MOL H2 8253 1.117 0.659 0.667
 218MOL C1 8254 1.613 0.440 0.610
 218MOL C2 8255 1.455 0.250 0.556
 218MOL H3 8256 1.476 0.146 0.525
 218MOL C3 8257 1.418 0.325 0.425
 218MOL C4 8258 1.534 0.527 0.508
 218MOL H4 8259 1.453 0.578 0.561
 218MOL C5 8260 1.613 0.630 0.435
 218MOL H5 8261 1.719 0.605 0.422
 218MOL H6 8262 1.615 0.709 0.511
 218MOL C6 8263 1.528 0.659 0.310
 218MOL H7 8264 1.458 0.740 0.334
 218MOL H8 8265 1.590 0.689 0.224
 218MOL C7 8266 1.453 0.526 0.282
 218MOL H9 8267 1.349 0.546 0.254
 218MOL H10 8268 1.503 0.462 0.208
 218MOL C8 8269 1.335 0.245 0.655
 218MOL H11 8270 1.249 0.191 0.615
 218MOL H12 8271 1.369 0.187 0.742
 218MOL C9 8272 1.285 0.381 0.700
 218MOL C10 8273 1.200 0.455 0.627
 218MOL H13 8274 1.138 0.420 0.546
 218MOL C11 8275 1.259 0.586 0.796
 218MOL C12 8276 1.324 0.467 0.813
 218MOL C13 8277 1.409 0.454 0.927
 218MOL H14 8278 1.465 0.361 0.935
 218MOL C14 8279 1.428 0.563 1.012
 218MOL H15 8280 1.504 0.552 1.089
 218MOL C15 8281 1.362 0.683 0.992
 218MOL H16 8282 1.396 0.766 1.054
 218MOL C16 8283 1.278 0.699 0.876
 218MOL H17 8284 1.227 0.793 0.857
 219MOL O1 8285 1.654 1.247 0.676
 219MOL O2 8286 2.035 1.047 0.347
 219MOL N1 8287 1.871 1.207 0.638
 219MOL H1 8288 1.900 1.277 0.705
 219MOL N2 8289 1.812 1.054 0.406
 219MOL N3 8290 1.848 0.737 0.655
 219MOL H2 8291 1.815 0.650 0.616
 219MOL C1 8292 1.740 1.181 0.618
 219MOL C2 8293 1.982 1.151 0.556
 219MOL H3 8294 2.050 1.228 0.518
 219MOL C3 8295 1.951 1.081 0.427
 219MOL C4 8296 1.710 1.074 0.513
 219MOL H4 8297 1.701 0.980 0.568
 219MOL C5 8298 1.585 1.097 0.429
 219MOL H5 8299 1.575 1.204 0.410
 219MOL H6 8300 1.497 1.062 0.484
 219MOL C6 8301 1.609 1.012 0.301
 219MOL H7 8302 1.574 0.909 0.313
 219MOL H8 8303 1.558 1.046 0.210
 219MOL C7 8304 1.758 1.011 0.277
 219MOL H9 8305 1.774 0.908 0.244
 219MOL H10 8306 1.792 1.077 0.196
 219MOL C8 8307 2.064 1.047 0.648
 219MOL H11 8308 2.153 1.019 0.590
 219MOL H12 8309 2.103 1.088 0.742
 219MOL C9 8310 1.974 0.924 0.686
 219MOL C10 8311 1.949 0.817 0.598
 219MOL H13 8312 2.001 0.781 0.511
 219MOL C11 8313 1.797 0.802 0.764
 219MOL C12 8314 1.872 0.913 0.787
 219MOL C13 8315 1.858 0.985 0.909
 219MOL H14 8316 1.932 1.059 0.939
 219MOL C14 8317 1.752 0.945 0.994
 219MOL H15 8318 1.740 0.991 1.092
 219MOL C15 8319 1.672 0.827 0.969
 219MOL H16 8320 1.603 0.789 1.044
 219MOL C16 8321 1.695 0.759 0.849
 219MOL H17 8322 1.650 0.665 0.817
 220MOL O1 8323 2.661 0.441 1.234
 220MOL O2 8324 2.696 0.021 0.896
 220MOL N1 8325 2.750 0.232 1.192
 220MOL H1 8326 2.811 0.254 1.270
 220MOL N2 8327 2.579 0.210 0.968
 220MOL N3 8328 2.301 0.005 1.207
 220MOL H2 8329 6.753 7.850 1.171
 220MOL C1 8330 2.653 0.336 1.175
 220MOL C2 8331 2.737 0.100 1.128
 220MOL H3 8332 2.840 0.067 1.108
 220MOL C3 8333 2.669 0.103 0.986
 220MOL C4 8334 2.548 0.307 1.069
 220MOL H4 8335 2.456 0.278 1.123
 220MOL C5 8336 2.501 0.433 0.989
 220MOL H5 8337 2.585 0.501 0.971
 220MOL H6 8338 2.433 0.486 1.058
 220MOL C6 8339 2.443 0.369 0.860
 220MOL H7 8340 2.338 0.341 0.876
 220MOL H8 8341 2.429 0.423 0.766
 220MOL C7 8342 2.524 0.241 0.835
 220MOL H9 8343 2.457 0.161 0.803
 220MOL H10 8344 2.606 0.247 0.762
 220MOL C8 8345 7.212 7.867 1.212
 220MOL H11 8346 7.235 7.766 1.177
 220MOL H12 8347 7.260 7.858 1.311
 220MOL C9 8348 2.519 0.015 1.237
 220MOL C10 8349 6.965 7.825 1.160
 220MOL H13 8350 6.979 7.760 1.075
 220MOL C11 8351 2.322 0.084 1.313
 220MOL C12 8352 2.455 0.096 1.339
 220MOL C13 8353 2.506 0.164 1.451
 220MOL H14 8354 2.614 0.171 1.464
 220MOL C14 8355 2.419 0.230 1.538
 220MOL H15 8356 2.460 0.281 1.624
 220MOL C15 8357 2.274 0.220 1.513
 220MOL H16 8358 2.203 0.261 1.583
 220MOL C16 8359 2.231 0.138 1.401
 220MOL H17 8360 2.127 0.110 1.398
 221MOL O1 8361 1.956 0.786 1.219
 221MOL O2 8362 2.324 1.016 0.907
 221MOL N1 8363 2.110 0.943 1.207
 221MOL H1 8364 2.072 0.989 1.289
 221MOL N2 8365 2.208 0.825 0.967
 221MOL N3 8366 2.514 0.683 1.236
 221MOL H2 8367 2.569 0.603 1.208
 221MOL C1 8368 2.060 0.819 1.171
 221MOL C2 8369 2.219 1.017 1.129
 221MOL H3 8370 2.196 1.122 1.107
 221MOL C3 8371 2.255 0.956 0.992
 221MOL C4 8372 2.144 0.742 1.069
 221MOL H4 8373 2.231 0.700 1.121
 221MOL C5 8374 2.081 0.623 0.997
 221MOL H5 8375 1.973 0.638 0.986
 221MOL H6 8376 2.095 0.535 1.060
 221MOL C6 8377 2.150 0.622 0.857
 221MOL H7 8378 2.230 0.547 0.847
 221MOL H8 8379 2.085 0.604 0.771
 221MOL C7 8380 2.223 0.759 0.837
 221MOL H9 8381 2.329 0.740 0.817
 221MOL H10 8382 2.181 0.823 0.759
 221MOL C8 8383 2.354 1.011 1.205
 221MOL H11 8384 2.425 1.064 1.141
 221MOL H12 8385 2.343 1.063 1.301
 221MOL C9 8386 2.407 0.883 1.249
 221MOL C10 8387 2.501 0.809 1.171
 221MOL H13 8388 2.545 0.833 1.076
 221MOL C11 8389 2.437 0.688 1.350
 221MOL C12 8390 2.376 0.806 1.365
 221MOL C13 8391 2.306 0.839 1.481
 221MOL H14 8392 2.261 0.936 1.500
 221MOL C14 8393 2.290 0.735 1.573
 221MOL H15 8394 2.233 0.754 1.664
 221MOL C15 8395 2.350 0.608 1.561
 221MOL H16 8396 2.342 0.528 1.634
 221MOL C16 8397 2.428 0.584 1.443
 221MOL H17 8398 2.474 0.487 1.427
 222MOL O1 8399 2.004 0.010 1.229
 222MOL O2 8400 1.654 0.192 0.880
 222MOL N1 8401 1.794 0.038 1.181
 222MOL H1 8402 6.318 7.858 1.268
 222MOL N2 8403 1.869 0.185 0.947
 222MOL N3 8404 1.822 0.535 1.197
 222MOL H2 8405 1.838 0.629 1.164
 222MOL C1 8406 1.923 0.073 1.165
 222MOL C2 8407 1.691 0.103 1.104
 222MOL H3 8408 1.619 0.023 1.086
 222MOL C3 8409 1.735 0.165 0.963
 222MOL C4 8410 1.961 0.179 1.059
 222MOL H4 8411 1.964 0.278 1.106
 222MOL C5 8412 2.102 0.172 0.988
 222MOL H5 8413 2.122 0.069 0.956
 222MOL H6 8414 2.181 0.214 1.050
 222MOL C6 8415 2.077 0.263 0.865
 222MOL H7 8416 2.091 0.367 0.897
 222MOL H8 8417 2.134 0.249 0.772
 222MOL C7 8418 1.931 0.260 0.834
 222MOL H9 8419 1.894 0.363 0.843
 222MOL H10 8420 1.905 0.212 0.738
 222MOL C8 8421 1.627 0.217 1.177
 222MOL H11 8422 1.532 0.247 1.130
 222MOL H12 8423 1.593 0.176 1.273
 222MOL C9 8424 1.721 0.331 1.209
 222MOL C10 8425 1.747 0.438 1.127
 222MOL H13 8426 1.715 0.465 1.028
 222MOL C11 8427 1.862 0.480 1.317
 222MOL C12 8428 1.801 0.354 1.327
 222MOL C13 8429 1.811 0.274 1.440
 222MOL H14 8430 1.777 0.172 1.451
 222MOL C14 8431 1.886 0.335 1.547
 222MOL H15 8432 1.894 0.287 1.643
 222MOL C15 8433 1.949 0.462 1.530
 222MOL H16 8434 2.003 0.509 1.612
 222MOL C16 8435 1.949 0.539 1.414
 222MOL H17 8436 2.009 0.626 1.392
 223MOL O1 8437 0.991 0.802 1.764
 223MOL O2 8438 0.980 1.254 1.460
 223MOL N1 8439 0.911 1.020 1.746
 223MOL H1 8440 0.851 0.998 1.825
 223MOL N2 8441 1.074 1.059 1.514
 223MOL N3 8442 1.360 1.216 1.785
 223MOL H2 8443 1.452 1.230 1.748
 223MOL C1 8444 0.999 0.920 1.717
 223MOL C2 8445 0.917 1.156 1.683
 223MOL H3 8446 0.816 1.196 1.662
 223MOL C3 8447 0.995 1.163 1.543
 223MOL C4 8448 1.109 0.958 1.616
 223MOL H4 8449 1.189 0.995 1.681
 223MOL C5 8450 1.170 0.848 1.539
 223MOL H5 8451 1.092 0.785 1.495
 223MOL H6 8452 1.242 0.791 1.599
 223MOL C6 8453 1.250 0.915 1.427
 223MOL H7 8454 1.348 0.939 1.470
 223MOL H8 8455 1.259 0.859 1.333
 223MOL C7 8456 1.174 1.050 1.404
 223MOL H9 8457 1.239 1.138 1.414
 223MOL H10 8458 1.121 1.037 1.309
 223MOL C8 8459 0.991 1.240 1.791
 223MOL H11 8460 0.994 1.347 1.767
 223MOL H12 8461 0.936 1.223 1.884
 223MOL C9 8462 1.137 1.207 1.814
 223MOL C10 8463 1.232 1.258 1.733
 223MOL H13 8464 1.221 1.310 1.639
 223MOL C11 8465 1.336 1.153 1.907
 223MOL C12 8466 1.201 1.148 1.921
 223MOL C13 8467 1.142 1.087 2.031
 223MOL H14 8468 1.034 1.085 2.036
 223MOL C14 8469 1.227 1.043 2.129
 223MOL H15 8470 1.188 0.999 2.221
 223MOL C15 8471 1.364 1.043 2.114
 223MOL H16 8472 1.429 1.019 2.198
 223MOL C16 8473 1.425 1.095 1.999
 223MOL H17 8474 1.534 1.096 1.995
 224MOL O1 8475 1.703 0.504 1.736
 224MOL O2 8476 1.379 0.242 1.428
 224MOL N1 8477 1.577 0.330 1.721
 224MOL H1 8478 1.630 0.281 1.792
 224MOL N2 8479 1.479 0.438 1.483
 224MOL N3 8480 1.170 0.604 1.768
 224MOL H2 8481 1.112 0.680 1.732
 224MOL C1 8482 1.612 0.455 1.682
 224MOL C2 8483 1.461 0.267 1.656
 224MOL H3 8484 1.475 0.159 1.638
 224MOL C3 8485 1.428 0.314 1.513
 224MOL C4 8486 1.531 0.527 1.579
 224MOL H4 8487 1.442 0.565 1.630
 224MOL C5 8488 1.596 0.640 1.500
 224MOL H5 8489 1.698 0.616 1.467
 224MOL H6 8490 1.609 0.736 1.551
 224MOL C6 8491 1.517 0.648 1.372
 224MOL H7 8492 1.444 0.727 1.392
 224MOL H8 8493 1.580 0.672 1.285
 224MOL C7 8494 1.457 0.508 1.360
 224MOL H9 8495 1.352 0.517 1.330
 224MOL H10 8496 1.497 0.446 1.279
 224MOL C8 8497 1.333 0.274 1.749
 224MOL H11 8498 1.246 0.227 1.701
 224MOL H12 8499 1.348 0.210 1.837
 224MOL C9 8500 1.291 0.412 1.785
 224MOL C10 8501 1.196 0.480 1.706
 224MOL H13 8502 1.148 0.446 1.615
 224MOL C11 8503 1.238 0.613 1.887
 224MOL C12 8504 1.310 0.493 1.902
 224MOL C13 8505 1.383 0.467 2.018
 224MOL H14 8506 1.437 0.373 2.027
 224MOL C14 8507 1.395 0.574 2.105
 224MOL H15 8508 1.459 0.571 2.193
 224MOL C15 8509 1.323 0.696 2.093
 224MOL H16 8510 1.345 0.780 2.158
 224MOL C16 8511 1.247 0.715 1.979
 224MOL H17 8512 1.198 0.812 1.967
 225MOL O1 8513 1.626 1.264 1.759
 225MOL O2 8514 2.007 1.085 1.431
 225MOL N1 8515 1.841 1.224 1.730
 225MOL H1 8516 1.846 1.296 1.801
 225MOL N2 8517 1.794 1.075 1.499
 225MOL N3 8518 1.818 0.757 1.779
 225MOL H2 8519 1.780 0.667 1.752
 225MOL C1 8520 1.711 1.196 1.706
 225MOL C2 8521 1.950 1.158 1.665
 225MOL H3 8522 2.005 1.249 1.636
 225MOL C3 8523 1.929 1.102 1.525
 225MOL C4 8524 1.688 1.091 1.603
 225MOL H4 8525 1.670 0.991 1.646
 225MOL C5 8526 1.565 1.103 1.514
 225MOL H5 8527 1.537 1.206 1.487
 225MOL H6 8528 1.475 1.063 1.563
 225MOL C6 8529 1.593 1.025 1.386
 225MOL H7 8530 1.559 0.922 1.406
 225MOL H8 8531 1.555 1.055 1.288
 225MOL C7 8532 1.744 1.023 1.377
 225MOL H9 8533 1.797 0.930 1.353
 225MOL H10 8534 1.775 1.098 1.304
 225MOL C8 8535 2.029 1.055 1.755
 225MOL H11 8536 2.115 1.019 1.697
 225MOL H12 8537 2.065 1.100 1.849
 225MOL C9 8538 1.940 0.942 1.797
 225MOL C10 8539 1.906 0.836 1.711
 225MOL H13 8540 1.939 0.823 1.609
 225MOL C11 8541 1.794 0.813 1.898
 225MOL C12 8542 1.859 0.929 1.913
 225MOL C13 8543 1.850 1.010 2.027
 225MOL H14 8544 1.899 1.106 2.035
 225MOL C14 8545 1.752 0.974 2.120
 225MOL H15 8546 1.742 1.038 2.207
 225MOL C15 8547 1.676 0.852 2.107
 225MOL H16 8548 1.599 0.826 2.180
 225MOL C16 8549 1.698 0.771 1.990
 225MOL H17 8550 1.640 0.680 1.979
 226MOL O1 8551 2.651 0.480 2.275
 226MOL O2 8552 2.719 0.050 1.964
 226MOL N1 8553 2.743 0.272 2.259
 226MOL H1 8554 2.797 0.290 2.343
 226MOL N2 8555 2.608 0.237 2.013
 226MOL N3 8556 2.330 0.044 2.274
 226MOL H2 8557 2.237 0.030 2.239
 226MOL C1 8558 2.651 0.371 2.221
 226MOL C2 8559 2.762 0.140 2.185
 226MOL H3 8560 2.870 0.126 2.172
 226MOL C3 8561 2.699 0.138 2.042
 226MOL C4 8562 2.552 0.330 2.111
 226MOL H4 8563 2.466 0.283 2.160
 226MOL C5 8564 2.489 0.443 2.033
 226MOL H5 8565 2.567 0.513 2.000
 226MOL H6 8566 2.412 0.495 2.091
 226MOL C6 8567 2.432 0.369 1.915
 226MOL H7 8568 2.330 0.339 1.939
 226MOL H8 8569 2.433 0.431 1.824
 226MOL C7 8570 2.526 0.251 1.892
 226MOL H9 8571 2.459 0.166 1.881
 226MOL H10 8572 2.594 0.270 1.808
 226MOL C8 8573 2.701 0.029 2.263
 226MOL H11 8574 7.251 7.809 2.199
 226MOL H12 8575 2.752 0.018 2.360
 226MOL C9 8576 2.555 0.050 2.301
 226MOL C10 8577 2.452 0.015 2.214
 226MOL H13 8578 7.013 7.827 2.124
 226MOL C11 8579 2.365 0.100 2.399
 226MOL C12 8580 2.496 0.106 2.418
 226MOL C13 8581 2.547 0.160 2.532
 226MOL H14 8582 2.653 0.163 2.558
 226MOL C14 8583 2.456 0.219 2.623
 226MOL H15 8584 2.490 0.251 2.721
 226MOL C15 8585 2.317 0.216 2.595
 226MOL H16 8586 2.245 0.260 2.664
 226MOL C16 8587 2.271 0.161 2.481
 226MOL H17 8588 2.164 0.158 2.462
 227MOL O1 8589 1.971 0.829 2.306
 227MOL O2 8590 2.304 1.077 1.989
 227MOL N1 8591 2.099 1.000 2.270
 227MOL H1 8592 2.060 1.038 2.356
 227MOL N2 8593 2.215 0.878 2.039
 227MOL N3 8594 2.500 0.721 2.303
 227MOL H2 8595 2.561 0.646 2.273
 227MOL C1 8596 2.064 0.871 2.249
 227MOL C2 8597 2.216 1.059 2.207
 227MOL H3 8598 2.190 1.165 2.191
 227MOL C3 8599 2.247 1.004 2.065
 227MOL C4 8600 2.151 0.791 2.143
 227MOL H4 8601 2.230 0.743 2.201
 227MOL C5 8602 2.080 0.679 2.066
 227MOL H5 8603 1.979 0.712 2.037
 227MOL H6 8604 2.066 0.582 2.115
 227MOL C6 8605 2.164 0.667 1.942
 227MOL H7 8606 2.227 0.578 1.951
 227MOL H8 8607 2.092 0.650 1.861
 227MOL C7 8608 2.234 0.806 1.920
 227MOL H9 8609 2.341 0.785 1.905
 227MOL H10 8610 2.195 0.862 1.834
 227MOL C8 8611 2.342 1.059 2.291
 227MOL H11 8612 2.417 1.116 2.237
 227MOL H12 8613 2.322 1.111 2.386
 227MOL C9 8614 2.392 0.920 2.332
 227MOL C10 8615 2.471 0.846 2.242
 227MOL H13 8616 2.504 0.874 2.143
 227MOL C11 8617 2.435 0.715 2.422
 227MOL C12 8618 2.371 0.831 2.444
 227MOL C13 8619 2.308 0.861 2.570
 227MOL H14 8620 2.265 0.957 2.595
 227MOL C14 8621 2.304 0.755 2.663
 227MOL H15 8622 2.267 0.776 2.763
 227MOL C15 8623 2.360 0.628 2.635
 227MOL H16 8624 2.354 0.555 2.715
 227MOL C16 8625 2.433 0.608 2.515
 227MOL H17 8626 2.487 0.516 2.496
 228MOL O1 8627 2.041 0.052 2.280
 228MOL O2 8628 1.639 0.188 1.996
 228MOL N1 8629 1.832 0.100 2.292
 228MOL H1 8630 1.814 0.036 2.368
 228MOL N2 8631 1.858 0.242 2.049
 228MOL N3 8632 1.838 0.584 2.315
 228MOL H2 8633 1.861 0.678 2.285
 228MOL C1 8634 1.952 0.121 2.240
 228MOL C2 8635 1.712 0.146 2.223
 228MOL H3 8636 1.635 0.068 2.213
 228MOL C3 8637 1.727 0.201 2.081
 228MOL C4 8638 1.975 0.230 2.134
 228MOL H4 8639 1.978 0.326 2.188
 228MOL C5 8640 2.100 0.223 2.044
 228MOL H5 8641 2.129 0.120 2.020
 228MOL H6 8642 2.179 0.288 2.082
 228MOL C6 8643 2.053 0.299 1.923
 228MOL H7 8644 2.081 0.404 1.935
 228MOL H8 8645 2.105 0.251 1.839
 228MOL C7 8646 1.902 0.276 1.915
 228MOL H9 8647 1.851 0.367 1.879
 228MOL H10 8648 1.887 0.191 1.847
 228MOL C8 8649 1.658 0.260 2.310
 228MOL H11 8650 1.566 0.295 2.263
 228MOL H12 8651 1.623 0.218 2.405
 228MOL C9 8652 1.750 0.378 2.338
 228MOL C10 8653 1.747 0.493 2.260
 228MOL H13 8654 1.685 0.519 2.175
 228MOL C11 8655 1.911 0.520 2.418
 228MOL C12 8656 1.859 0.393 2.434
 228MOL C13 8657 1.879 0.320 2.547
 228MOL H14 8658 1.843 0.219 2.563
 228MOL C14 8659 1.973 0.362 2.640
 228MOL H15 8660 2.001 0.303 2.726
 228MOL C15 8661 2.038 0.485 2.621
 228MOL H16 8662 2.112 0.518 2.693
 228MOL C16 8663 2.006 0.571 2.510
 228MOL H17 8664 2.047 0.670 2.497
 229MOL O1 8665 0.987 0.810 2.885
 229MOL O2 8666 0.991 1.232 2.580
 229MOL N1 8667 0.948 1.019 2.873
 229MOL H1 8668 0.875 0.991 2.938
 229MOL N2 8669 1.090 1.043 2.637
 229MOL N3 8670 1.363 1.254 2.893
 229MOL H2 8671 1.457 1.270 2.860
 229MOL C1 8672 1.018 0.914 2.834
 229MOL C2 8673 0.938 1.139 2.793
 229MOL H3 8674 0.832 1.158 2.769
 229MOL C3 8675 1.006 1.145 2.664
 229MOL C4 8676 1.135 0.944 2.734
 229MOL H4 8677 1.216 0.984 2.796
 229MOL C5 8678 1.193 0.823 2.651
 229MOL H5 8679 1.124 0.740 2.635
 229MOL H6 8680 1.276 0.774 2.702
 229MOL C6 8681 1.229 0.890 2.515
 229MOL H7 8682 1.333 0.924 2.512
 229MOL H8 8683 1.198 0.825 2.433
 229MOL C7 8684 1.160 1.028 2.504
 229MOL H9 8685 1.241 1.099 2.484
 229MOL H10 8686 1.096 1.033 2.415
 229MOL C8 8687 0.993 1.254 2.884
 229MOL H11 8688 0.991 1.353 2.837
 229MOL H12 8689 0.932 1.268 2.974
 229MOL C9 8690 1.137 1.236 2.916
 229MOL C10 8691 1.237 1.291 2.842
 229MOL H13 8692 1.236 1.357 2.756
 229MOL C11 8693 1.334 1.180 3.004
 229MOL C12 8694 1.207 1.172 3.026
 229MOL C13 8695 1.152 1.098 3.130
 229MOL H14 8696 1.044 1.094 3.145
 229MOL C14 8697 1.245 1.032 3.216
 229MOL H15 8698 1.213 0.969 3.298
 229MOL C15 8699 1.383 1.047 3.196
 229MOL H16 8700 1.444 0.996 3.270
 229MOL C16 8701 1.431 1.121 3.090
 229MOL H17 8702 1.538 1.131 3.081
 230MOL O1 8703 1.686 0.467 2.860
 230MOL O2 8704 1.365 0.236 2.512
 230MOL N1 8705 1.540 0.298 2.832
 230MOL H1 8706 1.589 0.236 2.895
 230MOL N2 8707 1.442 0.432 2.595
 230MOL N3 8708 1.166 0.581 2.851
 230MOL H2 8709 1.109 0.661 2.830
 230MOL C1 8710 1.589 0.426 2.803
 230MOL C2 8711 1.431 0.231 2.754
 230MOL H3 8712 1.449 0.126 2.728
 230MOL C3 8713 1.411 0.295 2.609
 230MOL C4 8714 1.521 0.507 2.698
 230MOL H4 8715 1.444 0.573 2.740
 230MOL C5 8716 1.606 0.599 2.610
 230MOL H5 8717 1.701 0.551 2.582
 230MOL H6 8718 1.637 0.689 2.665
 230MOL C6 8719 1.526 0.634 2.490
 230MOL H7 8720 1.450 0.705 2.524
 230MOL H8 8721 1.590 0.667 2.407
 230MOL C7 8722 1.447 0.501 2.467
 230MOL H9 8723 1.347 0.535 2.438
 230MOL H10 8724 1.491 0.438 2.389
 230MOL C8 8725 1.298 0.241 2.837
 230MOL H11 8726 1.215 0.200 2.777
 230MOL H12 8727 1.312 0.179 2.927
 230MOL C9 8728 1.259 0.377 2.866
 230MOL C10 8729 1.179 0.458 2.787
 230MOL H13 8730 1.136 0.431 2.691
 230MOL C11 8731 1.248 0.582 2.961
 230MOL C12 8732 1.301 0.461 2.976
 230MOL C13 8733 1.390 0.435 3.083
 230MOL H14 8734 1.429 0.335 3.102
 230MOL C14 8735 1.412 0.538 3.177
 230MOL H15 8736 1.492 0.524 3.249
 230MOL C15 8737 1.338 0.664 3.171
 230MOL H16 8738 1.341 0.739 3.248
 230MOL C16 8739 1.252 0.683 3.056
 230MOL H17 8740 1.185 0.768 3.046
 231MOL O1 8741 1.665 1.257 2.855
 231MOL O2 8742 2.030 1.082 2.533
 231MOL N1 8743 1.872 1.216 2.820
 231MOL H1 8744 1.892 1.277 2.898
 231MOL N2 8745 1.821 1.058 2.606
 231MOL N3 8746 1.821 0.721 2.861
 231MOL H2 8747 1.782 0.639 2.817
 231MOL C1 8748 1.740 1.188 2.798
 231MOL C2 8749 1.989 1.134 2.763
 231MOL H3 8750 2.078 1.198 2.756
 231MOL C3 8751 1.952 1.085 2.627
 231MOL C4 8752 1.708 1.075 2.700
 231MOL H4 8753 1.686 0.982 2.754
 231MOL C5 8754 1.596 1.101 2.601
 231MOL H5 8755 1.617 1.204 2.571
 231MOL H6 8756 1.498 1.096 2.649
 231MOL C6 8757 1.620 1.007 2.485
 231MOL H7 8758 1.575 0.908 2.501
 231MOL H8 8759 1.578 1.054 2.395
 231MOL C7 8760 1.774 0.988 2.485
 231MOL H9 8761 1.802 0.882 2.494
 231MOL H10 8762 1.829 1.026 2.399
 231MOL C8 8763 2.038 1.011 2.850
 231MOL H11 8764 2.129 0.971 2.804
 231MOL H12 8765 2.073 1.053 2.946
 231MOL C9 8766 1.936 0.905 2.884
 231MOL C10 8767 1.920 0.795 2.806
 231MOL H13 8768 1.945 0.780 2.702
 231MOL C11 8769 1.779 0.778 2.976
 231MOL C12 8770 1.844 0.897 2.994
 231MOL C13 8771 1.819 0.976 3.108
 231MOL H14 8772 1.871 1.071 3.115
 231MOL C14 8773 1.716 0.932 3.201
 231MOL H15 8774 1.700 0.999 3.285
 231MOL C15 8775 1.659 0.804 3.187
 231MOL H16 8776 1.580 0.771 3.254
 231MOL C16 8777 1.688 0.727 3.070
 231MOL H17 8778 1.649 0.627 3.054
 232MOL O1 8779 2.656 0.470 3.387
 232MOL O2 8780 2.711 0.068 3.054
 232MOL N1 8781 2.736 0.272 3.366
 232MOL H1 8782 2.781 0.289 3.455
 232MOL N2 8783 2.587 0.239 3.131
 232MOL N3 8784 2.310 0.084 3.399
 232MOL H2 8785 2.214 0.088 3.368
 232MOL C1 8786 2.644 0.366 3.329
 232MOL C2 8787 2.746 0.141 3.296
 232MOL H3 8788 2.854 0.142 3.272
 232MOL C3 8789 2.683 0.145 3.151
 232MOL C4 8790 2.534 0.346 3.220
 232MOL H4 8791 2.449 0.296 3.268
 232MOL C5 8792 2.492 0.461 3.129
 232MOL H5 8793 2.573 0.530 3.102
 232MOL H6 8794 2.416 0.529 3.170
 232MOL C6 8795 2.446 0.389 2.999
 232MOL H7 8796 2.340 0.363 3.009
 232MOL H8 8797 2.465 0.448 2.908
 232MOL C7 8798 2.525 0.259 2.998
 232MOL H9 8799 2.461 0.177 2.963
 232MOL H10 8800 2.603 0.270 2.921
 232MOL C8 8801 2.683 0.026 3.372
 232MOL H11 8802 7.250 7.802 3.320
 232MOL H12 8803 2.739 0.010 3.465
 232MOL C9 8804 2.535 0.054 3.409
 232MOL C10 8805 2.421 0.031 3.333
 232MOL H13 8806 6.958 7.864 3.231
 232MOL C11 8807 2.354 0.140 3.517
 232MOL C12 8808 2.488 0.120 3.528
 232MOL C13 8809 2.555 0.161 3.642
 232MOL H14 8810 2.664 0.158 3.649
 232MOL C14 8811 2.478 0.223 3.743
 232MOL H15 8812 2.536 0.253 3.830
 232MOL C15 8813 2.336 0.236 3.730
 232MOL H16 8814 2.278 0.285 3.808
 232MOL C16 8815 2.273 0.199 3.615
 232MOL H17 8816 2.167 0.220 3.602
 233MOL O1 8817 1.969 0.782 3.412
 233MOL O2 8818 2.325 1.034 3.111
 233MOL N1 8819 2.106 0.958 3.387
 233MOL H1 8820 2.056 1.000 3.465
 233MOL N2 8821 2.217 0.845 3.164
 233MOL N3 8822 2.502 0.701 3.417
 233MOL H2 8823 2.577 0.640 3.390
 233MOL C1 8824 2.063 0.833 3.361
 233MOL C2 8825 2.216 1.035 3.333
 233MOL H3 8826 2.202 1.142 3.315
 233MOL C3 8827 2.259 0.972 3.191
 233MOL C4 8828 2.148 0.755 3.263
 233MOL H4 8829 2.232 0.708 3.315
 233MOL C5 8830 2.071 0.657 3.175
 233MOL H5 8831 1.974 0.699 3.148
 233MOL H6 8832 2.075 0.552 3.208
 233MOL C6 8833 2.154 0.661 3.035
 233MOL H7 8834 2.214 0.569 3.030
 233MOL H8 8835 2.084 0.656 2.951
 233MOL C7 8836 2.243 0.783 3.036
 233MOL H9 8837 2.344 0.744 3.018
 233MOL H10 8838 2.216 0.849 2.954
 233MOL C8 8839 2.335 1.030 3.426
 233MOL H11 8840 2.411 1.103 3.396
 233MOL H12 8841 2.309 1.069 3.525
 233MOL C9 8842 2.389 0.888 3.449
 233MOL C10 8843 2.473 0.824 3.362
 233MOL H13 8844 2.514 0.847 3.264
 233MOL C11 8845 2.435 0.690 3.541
 233MOL C12 8846 2.362 0.800 3.561
 233MOL C13 8847 2.275 0.820 3.670
 233MOL H14 8848 2.214 0.909 3.686
 233MOL C14 8849 2.266 0.708 3.754
 233MOL H15 8850 2.187 0.717 3.829
 233MOL C15 8851 2.352 0.596 3.741
 233MOL H16 8852 2.339 0.517 3.815
 233MOL C16 8853 2.443 0.587 3.633
 233MOL H17 8854 2.500 0.498 3.609
 234MOL O1 8855 2.048 0.031 3.397
 234MOL O2 8856 1.650 0.193 3.079
 234MOL N1 8857 1.823 0.053 3.371
 234MOL H1 8858 1.806 0.006 3.459
 234MOL N2 8859 1.873 0.194 3.132
 234MOL N3 8860 1.812 0.537 3.398
 234MOL H2 8861 1.836 0.631 3.369
 234MOL C1 8862 1.955 0.092 3.345
 234MOL C2 8863 1.707 0.119 3.301
 234MOL H3 8864 1.631 0.040 3.294
 234MOL C3 8865 1.735 0.176 3.163
 234MOL C4 8866 1.973 0.206 3.239
 234MOL H4 8867 1.961 0.299 3.295
 234MOL C5 8868 2.108 0.207 3.155
 234MOL H5 8869 2.139 0.103 3.146
 234MOL H6 8870 2.192 0.263 3.198
 234MOL C6 8871 2.075 0.269 3.016
 234MOL H7 8872 2.106 0.374 3.002
 234MOL H8 8873 2.128 0.201 2.947
 234MOL C7 8874 1.921 0.261 3.005
 234MOL H9 8875 1.897 0.368 3.009
 234MOL H10 8876 1.882 0.203 2.920
 234MOL C8 8877 1.646 0.221 3.401
 234MOL H11 8878 1.545 0.249 3.369
 234MOL H12 8879 1.638 0.174 3.500
 234MOL C9 8880 1.732 0.340 3.418
 234MOL C10 8881 1.730 0.447 3.334
 234MOL H13 8882 1.698 0.456 3.231
 234MOL C11 8883 1.875 0.478 3.508
 234MOL C12 8884 1.823 0.357 3.526
 234MOL C13 8885 1.843 0.285 3.645
 234MOL H14 8886 1.774 0.204 3.669
 234MOL C14 8887 1.946 0.335 3.725
 234MOL H15 8888 1.962 0.276 3.816
 234MOL C15 8889 2.012 0.461 3.701
 234MOL H16 8890 2.084 0.493 3.777
 234MOL C16 8891 1.961 0.536 3.598
 234MOL H17 8892 2.007 0.633 3.583
 235MOL O1 8893 0.994 0.834 3.924
 235MOL O2 8894 0.969 1.252 3.605
 235MOL N1 8895 0.929 1.049 3.912
 235MOL H1 8896 0.874 1.024 3.993
 235MOL N2 8897 1.084 1.070 3.668
 235MOL N3 8898 1.344 1.221 3.935
 235MOL H2 8899 1.439 1.242 3.912
 235MOL C1 8900 1.007 0.945 3.870
 235MOL C2 8901 0.923 1.177 3.833
 235MOL H3 8902 0.817 1.197 3.814
 235MOL C3 8903 0.990 1.169 3.691
 235MOL C4 8904 1.117 0.972 3.767
 235MOL H4 8905 1.206 1.015 3.815
 235MOL C5 8906 1.172 0.849 3.697
 235MOL H5 8907 1.102 0.766 3.687
 235MOL H6 8908 1.255 0.810 3.757
 235MOL C6 8909 1.214 0.907 3.558
 235MOL H7 8910 1.319 0.939 3.555
 235MOL H8 8911 1.196 0.842 3.472
 235MOL C7 8912 1.138 1.034 3.537
 235MOL H9 8913 1.207 1.107 3.493
 235MOL H10 8914 1.059 1.004 3.468
 235MOL C8 8915 0.980 1.292 3.917
 235MOL H11 8916 0.984 1.384 3.857
 235MOL H12 8917 0.917 1.306 4.006
 235MOL C9 8918 1.122 1.258 3.957
 235MOL C10 8919 1.230 1.276 3.872
 235MOL H13 8920 1.230 1.330 3.778
 235MOL C11 8921 1.300 1.173 4.060
 235MOL C12 8922 1.173 1.202 4.078
 235MOL C13 8923 1.099 1.154 4.193
 235MOL H14 8924 0.997 1.184 4.213
 235MOL C14 8925 1.170 1.074 4.285
 235MOL H15 8926 1.119 1.038 4.374
 235MOL C15 8927 1.312 1.062 4.267
 235MOL H16 8928 1.362 0.998 4.339
 235MOL C16 8929 1.385 1.108 4.153
 235MOL H17 8930 1.491 1.088 4.136
 236MOL O1 8931 1.686 0.503 3.922
 236MOL O2 8932 1.362 0.246 3.601
 236MOL N1 8933 1.553 0.327 3.907
 236MOL H1 8934 1.603 0.289 3.987
 236MOL N2 8935 1.458 0.444 3.663
 236MOL N3 8936 1.141 0.598 3.925
 236MOL H2 8937 1.074 0.668 3.897
 236MOL C1 8938 1.587 0.455 3.878
 236MOL C2 8939 1.439 0.270 3.835
 236MOL H3 8940 1.461 0.164 3.819
 236MOL C3 8941 1.416 0.318 3.688
 236MOL C4 8942 1.510 0.530 3.770
 236MOL H4 8943 1.424 0.572 3.823
 236MOL C5 8944 1.579 0.646 3.697
 236MOL H5 8945 1.681 0.614 3.674
 236MOL H6 8946 1.570 0.741 3.752
 236MOL C6 8947 1.498 0.658 3.564
 236MOL H7 8948 1.411 0.724 3.574
 236MOL H8 8949 1.552 0.702 3.480
 236MOL C7 8950 1.455 0.514 3.533
 236MOL H9 8951 1.355 0.527 3.489
 236MOL H10 8952 1.520 0.458 3.465
 236MOL C8 8953 1.319 0.272 3.924
 236MOL H11 8954 1.246 0.202 3.882
 236MOL H12 8955 1.335 0.239 4.028
 236MOL C9 8956 1.262 0.412 3.946
 236MOL C10 8957 1.171 0.479 3.866
 236MOL H13 8958 1.128 0.462 3.769
 236MOL C11 8959 1.211 0.614 4.036
 236MOL C12 8960 1.289 0.506 4.054
 236MOL C13 8961 1.353 0.489 4.178
 236MOL H14 8962 1.397 0.394 4.205
 236MOL C14 8963 1.339 0.596 4.269
 236MOL H15 8964 1.391 0.575 4.362
 236MOL C15 8965 1.276 0.713 4.246
 236MOL H16 8966 1.264 0.789 4.323
 236MOL C16 8967 1.207 0.722 4.122
 236MOL H17 8968 1.131 0.797 4.103
 237MOL O1 8969 1.638 1.277 3.954
 237MOL O2 8970 2.024 1.074 3.638
 237MOL N1 8971 1.857 1.237 3.929
 237MOL H1 8972 1.876 1.296 4.009
 237MOL N2 8973 1.808 1.065 3.708
 237MOL N3 8974 1.802 0.756 3.952
 237MOL H2 8975 1.776 0.669 3.909
 237MOL C1 8976 1.724 1.209 3.900
 237MOL C2 8977 1.968 1.158 3.871
 237MOL H3 8978 2.053 1.224 3.850
 237MOL C3 8979 1.942 1.090 3.730
 237MOL C4 8980 1.696 1.101 3.795
 237MOL H4 8981 1.684 1.009 3.853
 237MOL C5 8982 1.572 1.119 3.706
 237MOL H5 8983 1.552 1.226 3.695
 237MOL H6 8984 1.482 1.077 3.753
 237MOL C6 8985 1.610 1.035 3.586
 237MOL H7 8986 1.565 0.936 3.599
 237MOL H8 8987 1.566 1.078 3.495
 237MOL C7 8988 1.762 1.040 3.578
 237MOL H9 8989 1.795 0.946 3.531
 237MOL H10 8990 1.797 1.123 3.517
 237MOL C8 8991 2.010 1.055 3.972
 237MOL H11 8992 2.108 1.017 3.942
 237MOL H12 8993 2.026 1.112 4.064
 237MOL C9 8994 1.918 0.944 3.997
 237MOL C10 8995 1.906 0.836 3.907
 237MOL H13 8996 1.963 0.809 3.819
 237MOL C11 8997 1.750 0.803 4.067
 237MOL C12 8998 1.824 0.916 4.106
 237MOL C13 8999 1.796 0.984 4.225
 237MOL H14 9000 1.846 1.074 4.258
 237MOL C14 9001 1.698 0.925 4.309
 237MOL H15 9002 1.685 0.968 4.408
 237MOL C15 9003 1.633 0.808 4.274
 237MOL H16 9004 1.558 0.767 4.341
 237MOL C16 9005 1.661 0.742 4.154
 237MOL H17 9006 1.624 0.647 4.117
 238MOL O1 9007 2.633 0.484 4.486
 238MOL O2 9008 2.728 0.064 4.171
 238MOL N1 9009 2.747 0.300 4.445
 238MOL H1 9010 2.779 0.319 4.539
 238MOL N2 9011 2.601 0.244 4.216
 238MOL N3 9012 2.347 0.050 4.503
 238MOL H2 9013 2.252 0.022 4.483
 238MOL C1 9014 2.643 0.385 4.418
 238MOL C2 9015 2.759 0.163 4.387
 238MOL H3 9016 2.866 0.145 4.368
 238MOL C3 9017 2.691 0.148 4.248
 238MOL C4 9018 2.540 0.338 4.309
 238MOL H4 9019 2.454 0.297 4.365
 238MOL C5 9020 2.486 0.447 4.216
 238MOL H5 9021 2.566 0.519 4.194
 238MOL H6 9022 2.404 0.502 4.263
 238MOL C6 9023 2.449 0.370 4.079
 238MOL H7 9024 2.343 0.345 4.071
 238MOL H8 9025 2.469 0.438 3.996
 238MOL C7 9026 2.538 0.239 4.089
 238MOL H9 9027 2.480 0.148 4.071
 238MOL H10 9028 2.627 0.246 4.024
 238MOL C8 9029 2.720 0.045 4.474
 238MOL H11 9030 7.287 7.819 4.424
 238MOL H12 9031 2.787 0.037 4.561
 238MOL C9 9032 2.574 0.057 4.522
 238MOL C10 9033 2.471 0.015 4.443
 238MOL H13 9034 7.024 7.839 4.345
 238MOL C11 9035 2.379 0.130 4.608
 238MOL C12 9036 2.514 0.129 4.628
 238MOL C13 9037 2.563 0.190 4.744
 238MOL H14 9038 2.671 0.198 4.751
 238MOL C14 9039 2.474 0.258 4.833
 238MOL H15 9040 2.508 0.311 4.922
 238MOL C15 9041 2.341 0.267 4.803
 238MOL H16 9042 2.280 0.309 4.883
 238MOL C16 9043 2.288 0.197 4.689
 238MOL H17 9044 2.182 0.174 4.691
 239MOL O1 9045 1.923 0.814 4.455
 239MOL O2 9046 2.265 1.046 4.139
 239MOL N1 9047 2.079 0.981 4.434
 239MOL H1 9048 2.039 1.039 4.506
 239MOL N2 9049 2.190 0.851 4.209
 239MOL N3 9050 2.484 0.712 4.477
 239MOL H2 9051 2.542 0.637 4.443
 239MOL C1 9052 2.030 0.853 4.402
 239MOL C2 9053 2.197 1.042 4.368
 239MOL H3 9054 2.179 1.147 4.343
 239MOL C3 9055 2.227 0.980 4.232
 239MOL C4 9056 2.123 0.766 4.314
 239MOL H4 9057 2.197 0.713 4.375
 239MOL C5 9058 2.059 0.651 4.234
 239MOL H5 9059 1.956 0.669 4.202
 239MOL H6 9060 2.054 0.556 4.289
 239MOL C6 9061 2.148 0.645 4.107
 239MOL H7 9062 2.231 0.576 4.123
 239MOL H8 9063 2.080 0.622 4.024
 239MOL C7 9064 2.206 0.782 4.083
 239MOL H9 9065 2.311 0.776 4.053
 239MOL H10 9066 2.157 0.842 4.005
 239MOL C8 9067 2.319 1.050 4.462
 239MOL H11 9068 2.396 1.114 4.417
 239MOL H12 9069 2.293 1.102 4.555
 239MOL C9 9070 2.379 0.910 4.498
 239MOL C10 9071 2.454 0.832 4.411
 239MOL H13 9072 2.482 0.850 4.308
 239MOL C11 9073 2.435 0.720 4.609
 239MOL C12 9074 2.359 0.840 4.621
 239MOL C13 9075 2.293 0.878 4.743
 239MOL H14 9076 2.229 0.965 4.760
 239MOL C14 9077 2.309 0.791 4.851
 239MOL H15 9078 2.252 0.808 4.942
 239MOL C15 9079 2.386 0.674 4.843
 239MOL H16 9080 2.388 0.600 4.922
 239MOL C16 9081 2.450 0.629 4.718
 239MOL H17 9082 2.503 0.534 4.708
 240MOL O1 9083 2.072 0.049 4.473
 240MOL O2 9084 1.689 0.213 4.151
 240MOL N1 9085 1.856 0.078 4.448
 240MOL H1 9086 1.846 0.013 4.525
 240MOL N2 9087 1.893 0.242 4.224
 240MOL N3 9088 1.810 0.563 4.472
 240MOL H2 9089 1.839 0.657 4.450
 240MOL C1 9090 1.984 0.102 4.410
 240MOL C2 9091 1.738 0.127 4.375
 240MOL H3 9092 1.677 0.042 4.344
 240MOL C3 9093 1.770 0.197 4.242
 240MOL C4 9094 2.008 0.220 4.316
 240MOL H4 9095 2.010 0.302 4.389
 240MOL C5 9096 2.137 0.225 4.231
 240MOL H5 9097 2.168 0.121 4.218
 240MOL H6 9098 2.221 0.281 4.275
 240MOL C6 9099 2.098 0.283 4.097
 240MOL H7 9100 2.134 0.384 4.074
 240MOL H8 9101 2.138 0.224 4.014
 240MOL C7 9102 1.942 0.292 4.098
 240MOL H9 9103 1.908 0.395 4.079
 240MOL H10 9104 1.906 0.232 4.014
 240MOL C8 9105 1.658 0.224 4.473
 240MOL H11 9106 1.560 0.227 4.425
 240MOL H12 9107 1.641 0.172 4.568
 240MOL C9 9108 1.729 0.357 4.493
 240MOL C10 9109 1.730 0.467 4.408
 240MOL H13 9110 1.686 0.493 4.313
 240MOL C11 9111 1.858 0.515 4.593
 240MOL C12 9112 1.809 0.389 4.612
 240MOL C13 9113 1.847 0.321 4.729
 240MOL H14 9114 1.800 0.223 4.738
 240MOL C14 9115 1.939 0.384 4.819
 240MOL H15 9116 1.976 0.331 4.907
 240MOL C15 9117 1.998 0.504 4.781
 240MOL H16 9118 2.082 0.549 4.832
 240MOL C16 9119 1.954 0.574 4.670
 240MOL H17 9120 1.991 0.674 4.647
 241MOL O1 9121 1.030 0.827 5.043
 241MOL O2 9122 0.960 1.231 4.708
 241MOL N1 9123 0.953 1.037 5.013
 241MOL H1 9124 0.901 1.027 5.099
 241MOL N2 9125 1.085 1.056 4.776
 241MOL N3 9126 1.370 1.218 5.045
 241MOL H2 9127 1.466 1.244 5.027
 241MOL C1 9128 1.037 0.933 4.982
 241MOL C2 9129 0.935 1.157 4.938
 241MOL H3 9130 0.829 1.181 4.947
 241MOL C3 9131 0.986 1.151 4.796
 241MOL C4 9132 1.144 0.960 4.878
 241MOL H4 9133 1.229 1.004 4.931
 241MOL C5 9134 1.190 0.843 4.793
 241MOL H5 9135 1.098 0.785 4.778
 241MOL H6 9136 1.270 0.781 4.837
 241MOL C6 9137 1.231 0.897 4.658
 241MOL H7 9138 1.335 0.932 4.653
 241MOL H8 9139 1.202 0.821 4.584
 241MOL C7 9140 1.145 1.030 4.646
 241MOL H9 9141 1.215 1.111 4.624
 241MOL H10 9142 1.061 1.011 4.578
 241MOL C8 9143 1.007 1.270 5.009
 241MOL H11 9144 1.007 1.362 4.948
 241MOL H12 9145 0.954 1.298 5.101
 241MOL C9 9146 1.144 1.228 5.038
 241MOL C10 9147 1.259 1.256 4.958
 241MOL H13 9148 1.278 1.306 4.863
 241MOL C11 9149 1.322 1.152 5.158
 241MOL C12 9150 1.187 1.166 5.166
 241MOL C13 9151 1.107 1.128 5.281
 241MOL H14 9152 1.004 1.162 5.284
 241MOL C14 9153 1.178 1.064 5.383
 241MOL H15 9154 1.129 1.033 5.475
 241MOL C15 9155 1.317 1.035 5.367
 241MOL H16 9156 1.374 0.993 5.449
 241MOL C16 9157 1.392 1.091 5.260
 241MOL H17 9158 1.500 1.103 5.268
 242MOL O1 9159 1.698 0.493 5.009
 242MOL O2 9160 1.342 0.244 4.696
 242MOL N1 9161 1.561 0.321 4.980
 242MOL H1 9162 1.618 0.272 5.049
 242MOL N2 9163 1.441 0.444 4.756
 242MOL N3 9164 1.160 0.580 5.040
 242MOL H2 9165 1.095 0.656 5.021
 242MOL C1 9166 1.592 0.452 4.958
 242MOL C2 9167 1.443 0.255 4.922
 242MOL H3 9168 1.469 0.151 4.900
 242MOL C3 9169 1.397 0.315 4.782
 242MOL C4 9170 1.509 0.528 4.857
 242MOL H4 9171 1.423 0.570 4.910
 242MOL C5 9172 1.574 0.638 4.770
 242MOL H5 9173 1.673 0.602 4.741
 242MOL H6 9174 1.596 0.729 4.826
 242MOL C6 9175 1.485 0.650 4.647
 242MOL H7 9176 1.398 0.711 4.674
 242MOL H8 9177 1.541 0.689 4.562
 242MOL C7 9178 1.439 0.510 4.622
 242MOL H9 9179 1.337 0.511 4.581
 242MOL H10 9180 1.499 0.453 4.551
 242MOL C8 9181 1.322 0.253 5.014
 242MOL H11 9182 1.238 0.191 4.979
 242MOL H12 9183 1.348 0.203 5.108
 242MOL C9 9184 1.267 0.389 5.056
 242MOL C10 9185 1.169 0.453 4.982
 242MOL H13 9186 1.116 0.428 4.891
 242MOL C11 9187 1.239 0.592 5.152
 242MOL C12 9188 1.307 0.472 5.169
 242MOL C13 9189 1.382 0.440 5.279
 242MOL H14 9190 1.424 0.341 5.294
 242MOL C14 9191 1.383 0.540 5.369
 242MOL H15 9192 1.438 0.524 5.462
 242MOL C15 9193 1.329 0.673 5.354
 242MOL H16 9194 1.328 0.747 5.433
 242MOL C16 9195 1.247 0.699 5.243
 242MOL H17 9196 1.196 0.795 5.233
 243MOL O1 9197 1.663 1.240 5.057
 243MOL O2 9198 2.037 1.096 4.712
 243MOL N1 9199 1.875 1.238 5.003
 243MOL H1 9200 1.891 1.278 5.095
 243MOL N2 9201 1.821 1.087 4.781
 243MOL N3 9202 1.863 0.755 5.017
 243MOL H2 9203 1.820 0.674 4.974
 243MOL C1 9204 1.745 1.188 4.984
 243MOL C2 9205 1.992 1.177 4.941
 243MOL H3 9206 2.063 1.258 4.922
 243MOL C3 9207 1.959 1.106 4.803
 243MOL C4 9208 1.717 1.088 4.879
 243MOL H4 9209 1.705 0.988 4.922
 243MOL C5 9210 1.587 1.115 4.805
 243MOL H5 9211 1.578 1.221 4.776
 243MOL H6 9212 1.490 1.081 4.843
 243MOL C6 9213 1.609 1.035 4.676
 243MOL H7 9214 1.571 0.934 4.698
 243MOL H8 9215 1.558 1.070 4.585
 243MOL C7 9216 1.762 1.031 4.660
 243MOL H9 9217 1.791 0.925 4.656
 243MOL H10 9218 1.801 1.083 4.572
 243MOL C8 9219 2.058 1.066 5.028
 243MOL H11 9220 2.145 1.023 4.975
 243MOL H12 9221 2.101 1.100 5.123
 243MOL C9 9222 1.967 0.948 5.050
 243MOL C10 9223 1.971 0.836 4.969
 243MOL H13 9224 2.028 0.802 4.883
 243MOL C11 9225 1.810 0.808 5.130
 243MOL C12 9226 1.873 0.923 5.154
 243MOL C13 9227 1.837 1.009 5.262
 243MOL H14 9228 1.890 1.101 5.284
 243MOL C14 9229 1.744 0.958 5.355
 243MOL H15 9230 1.726 1.010 5.449
 243MOL C15 9231 1.685 0.832 5.333
 243MOL H16 9232 1.640 0.773 5.413
 243MOL C16 9233 1.714 0.756 5.218
 243MOL H17 9234 1.666 0.659 5.210
 244MOL O1 9235 2.684 0.480 5.584
 244MOL O2 9236 2.715 0.067 5.251
 244MOL N1 9237 2.762 0.265 5.556
 244MOL H1 9238 2.808 0.268 5.646
 244MOL N2 9239 2.608 0.249 5.324
 244MOL N3 9240 2.317 0.053 5.531
 244MOL H2 9241 2.227 0.028 5.492
 244MOL C1 9242 2.684 0.372 5.530
 244MOL C2 9243 2.753 0.134 5.480
 244MOL H3 9244 2.855 0.097 5.470
 244MOL C3 9245 2.695 0.145 5.341
 244MOL C4 9246 2.570 0.345 5.423
 244MOL H4 9247 2.494 0.301 5.489
 244MOL C5 9248 2.505 0.461 5.344
 244MOL H5 9249 2.591 0.525 5.324
 244MOL H6 9250 2.424 0.512 5.398
 244MOL C6 9251 2.449 0.389 5.211
 244MOL H7 9252 2.343 0.361 5.222
 244MOL H8 9253 2.459 0.459 5.127
 244MOL C7 9254 2.533 0.262 5.196
 244MOL H9 9255 2.469 0.173 5.194
 244MOL H10 9256 2.600 0.255 5.110
 244MOL C8 9257 2.678 0.028 5.559
 244MOL H11 9258 7.234 7.798 5.515
 244MOL H12 9259 2.722 0.025 5.660
 244MOL C9 9260 2.533 0.052 5.572
 244MOL C10 9261 2.436 0.004 5.487
 244MOL H13 9262 6.993 7.821 5.394
 244MOL C11 9263 2.334 0.118 5.651
 244MOL C12 9264 2.469 0.119 5.683
 244MOL C13 9265 2.523 0.179 5.801
 244MOL H14 9266 2.630 0.177 5.822
 244MOL C14 9267 2.426 0.232 5.889
 244MOL H15 9268 2.453 0.263 5.989
 244MOL C15 9269 2.288 0.220 5.869
 244MOL H16 9270 2.213 0.243 5.944
 244MOL C16 9271 2.240 0.168 5.744
 244MOL H17 9272 2.136 0.162 5.713
 245MOL O1 9273 1.974 0.788 5.599
 245MOL O2 9274 2.287 1.037 5.263
 245MOL N1 9275 2.108 0.970 5.555
 245MOL H1 9276 2.056 1.023 5.624
 245MOL N2 9277 2.226 0.832 5.342
 245MOL N3 9278 2.508 0.691 5.594
 245MOL H2 9279 2.586 0.634 5.569
 245MOL C1 9280 2.070 0.839 5.540
 245MOL C2 9281 2.232 1.024 5.496
 245MOL H3 9282 2.194 1.123 5.470
 245MOL C3 9283 2.254 0.966 5.358
 245MOL C4 9284 2.151 0.752 5.441
 245MOL H4 9285 2.220 0.696 5.506
 245MOL C5 9286 2.075 0.651 5.355
 245MOL H5 9287 1.986 0.704 5.320
 245MOL H6 9288 2.057 0.560 5.414
 245MOL C6 9289 2.168 0.627 5.236
 245MOL H7 9290 2.245 0.562 5.279
 245MOL H8 9291 2.110 0.586 5.152
 245MOL C7 9292 2.223 0.764 5.211
 245MOL H9 9293 2.319 0.762 5.159
 245MOL H10 9294 2.148 0.815 5.148
 245MOL C8 9295 2.355 1.023 5.584
 245MOL H11 9296 2.436 1.080 5.536
 245MOL H12 9297 2.333 1.070 5.680
 245MOL C9 9298 2.398 0.892 5.614
 245MOL C10 9299 2.485 0.821 5.540
 245MOL H13 9300 2.536 0.862 5.453
 245MOL C11 9301 2.444 0.694 5.712
 245MOL C12 9302 2.369 0.809 5.727
 245MOL C13 9303 2.269 0.816 5.826
 245MOL H14 9304 2.195 0.895 5.821
 245MOL C14 9305 2.263 0.709 5.924
 245MOL H15 9306 2.194 0.719 6.007
 245MOL C15 9307 2.351 0.598 5.915
 245MOL H16 9308 2.339 0.518 5.987
 245MOL C16 9309 2.442 0.591 5.814
 245MOL H17 9310 2.506 0.504 5.805
 246MOL O1 9311 2.047 0.032 5.534
 246MOL O2 9312 1.641 0.206 5.253
 246MOL N1 9313 1.826 0.050 5.518
 246MOL H1 9314 6.362 7.847 5.588
 246MOL N2 9315 1.872 0.228 5.299
 246MOL N3 9316 1.861 0.540 5.595
 246MOL H2 9317 1.885 0.637 5.576
 246MOL C1 9318 1.951 0.091 5.488
 246MOL C2 9319 1.704 0.123 5.464
 246MOL H3 9320 1.623 0.049 5.460
 246MOL C3 9321 1.737 0.192 5.327
 246MOL C4 9322 1.973 0.219 5.397
 246MOL H4 9323 1.971 0.302 5.469
 246MOL C5 9324 2.110 0.211 5.321
 246MOL H5 9325 2.147 0.108 5.325
 246MOL H6 9326 2.187 0.270 5.373
 246MOL C6 9327 2.081 0.272 5.185
 246MOL H7 9328 2.136 0.367 5.178
 246MOL H8 9329 2.128 0.200 5.118
 246MOL C7 9330 1.926 0.279 5.177
 246MOL H9 9331 1.896 0.382 5.155
 246MOL H10 9332 1.889 0.223 5.091
 246MOL C8 9333 1.646 0.231 5.571
 246MOL H11 9334 1.556 0.280 5.533
 246MOL H12 9335 1.614 0.175 5.660
 246MOL C9 9336 1.750 0.337 5.609
 246MOL C10 9337 1.764 0.451 5.535
 246MOL H13 9338 1.707 0.482 5.448
 246MOL C11 9339 1.912 0.466 5.698
 246MOL C12 9340 1.847 0.345 5.718
 246MOL C13 9341 1.874 0.268 5.829
 246MOL H14 9342 1.822 0.174 5.844
 246MOL C14 9343 1.977 0.305 5.916
 246MOL H15 9344 1.996 0.247 6.006
 246MOL C15 9345 2.043 0.428 5.903
 246MOL H16 9346 2.106 0.464 5.983
 246MOL C16 9347 2.011 0.511 5.789
 246MOL H17 9348 2.050 0.612 5.785
 247MOL O1 9349 0.989 0.807 6.119
 247MOL O2 9350 0.982 1.219 5.791
 247MOL N1 9351 0.930 1.022 6.092
 247MOL H1 9352 0.880 1.012 6.180
 247MOL N2 9353 1.100 1.042 5.869
 247MOL N3 9354 1.369 1.250 6.102
 247MOL H2 9355 1.461 1.284 6.077
 247MOL C1 9356 1.011 0.913 6.062
 247MOL C2 9357 0.932 1.149 6.024
 247MOL H3 9358 0.830 1.176 5.995
 247MOL C3 9359 1.008 1.141 5.885
 247MOL C4 9360 1.131 0.939 5.972
 247MOL H4 9361 1.211 0.986 6.031
 247MOL C5 9362 1.181 0.819 5.888
 247MOL H5 9363 1.103 0.746 5.865
 247MOL H6 9364 1.257 0.760 5.940
 247MOL C6 9365 1.244 0.881 5.759
 247MOL H7 9366 1.347 0.917 5.777
 247MOL H8 9367 1.247 0.816 5.670
 247MOL C7 9368 1.165 1.013 5.745
 247MOL H9 9369 1.226 1.098 5.713
 247MOL H10 9370 1.094 0.993 5.664
 247MOL C8 9371 0.994 1.255 6.118
 247MOL H11 9372 0.979 1.357 6.081
 247MOL H12 9373 0.945 1.249 6.216
 247MOL C9 9374 1.143 1.239 6.139
 247MOL C10 9375 1.242 1.287 6.052
 247MOL H13 9376 1.226 1.345 5.962
 247MOL C11 9377 1.345 1.179 6.221
 247MOL C12 9378 1.208 1.170 6.242
 247MOL C13 9379 1.155 1.094 6.344
 247MOL H14 9380 1.048 1.080 6.356
 247MOL C14 9381 1.247 1.032 6.433
 247MOL H15 9382 1.204 0.982 6.519
 247MOL C15 9383 1.384 1.044 6.414
 247MOL H16 9384 1.460 1.001 6.479
 247MOL C16 9385 1.435 1.109 6.303
 247MOL H17 9386 1.539 1.095 6.278
 248MOL O1 9387 1.737 0.478 6.105
 248MOL O2 9388 1.380 0.261 5.787
 248MOL N1 9389 1.592 0.321 6.079
 248MOL H1 9390 1.645 0.265 6.145
 248MOL N2 9391 1.476 0.449 5.860
 248MOL N3 9392 1.165 0.574 6.100
 248MOL H2 9393 1.091 0.637 6.075
 248MOL C1 9394 1.630 0.448 6.057
 248MOL C2 9395 1.477 0.258 6.011
 248MOL H3 9396 1.513 0.158 5.985
 248MOL C3 9397 1.438 0.318 5.873
 248MOL C4 9398 1.551 0.534 5.961
 248MOL H4 9399 1.475 0.586 6.021
 248MOL C5 9400 1.629 0.636 5.872
 248MOL H5 9401 1.724 0.600 5.832
 248MOL H6 9402 1.637 0.732 5.925
 248MOL C6 9403 1.534 0.655 5.743
 248MOL H7 9404 1.451 0.722 5.771
 248MOL H8 9405 1.585 0.702 5.658
 248MOL C7 9406 1.467 0.520 5.727
 248MOL H9 9407 1.361 0.524 5.701
 248MOL H10 9408 1.519 0.462 5.650
 248MOL C8 9409 1.353 0.252 6.106
 248MOL H11 9410 1.266 0.190 6.082
 248MOL H12 9411 1.382 0.215 6.205
 248MOL C9 9412 1.296 0.387 6.128
 248MOL C10 9413 1.196 0.443 6.051
 248MOL H13 9414 1.165 0.409 5.953
 248MOL C11 9415 1.237 0.589 6.212
 248MOL C12 9416 1.318 0.481 6.234
 248MOL C13 9417 1.399 0.474 6.346
 248MOL H14 9418 1.463 0.388 6.359
 248MOL C14 9419 1.397 0.577 6.443
 248MOL H15 9420 1.457 0.569 0.011
 248MOL C15 9421 1.316 0.695 6.416
 248MOL H16 9422 1.316 0.782 6.482
 248MOL C16 9423 1.236 0.697 6.302
 248MOL H17 9424 1.178 0.784 6.272
 249MOL O1 9425 1.636 1.277 6.109
 249MOL O2 9426 2.034 1.079 5.805
 249MOL N1 9427 1.853 1.249 6.072
 249MOL H1 9428 1.867 1.280 6.168
 249MOL N2 9429 1.808 1.081 5.854
 249MOL N3 9430 1.826 0.769 6.119
 249MOL H2 9431 1.802 0.674 6.095
 249MOL C1 9432 1.724 1.217 6.046
 249MOL C2 9433 1.966 1.175 6.017
 249MOL H3 9434 2.051 1.241 5.996
 249MOL C3 9435 1.942 1.106 5.882
 249MOL C4 9436 1.699 1.103 5.951
 249MOL H4 9437 1.689 1.014 6.015
 249MOL C5 9438 1.570 1.098 5.864
 249MOL H5 9439 1.557 1.204 5.839
 249MOL H6 9440 1.491 1.051 5.925
 249MOL C6 9441 1.609 1.001 5.749
 249MOL H7 9442 1.590 0.898 5.781
 249MOL H8 9443 1.549 1.023 5.660
 249MOL C7 9444 1.764 1.016 5.727
 249MOL H9 9445 1.821 0.923 5.716
 249MOL H10 9446 1.780 1.080 5.639
 249MOL C8 9447 2.017 1.078 6.126
 249MOL H11 9448 2.106 1.035 6.077
 249MOL H12 9449 2.036 1.145 6.210
 249MOL C9 9450 1.930 0.959 6.152
 249MOL C10 9451 1.923 0.849 6.067
 249MOL H13 9452 1.982 0.820 5.981
 249MOL C11 9453 1.773 0.820 6.233
 249MOL C12 9454 1.841 0.932 6.259
 249MOL C13 9455 1.818 1.001 6.377
 249MOL H14 9456 1.880 1.091 6.384
 249MOL C14 9457 1.718 0.962 6.464
 249MOL H15 9458 1.691 1.021 0.030
 249MOL C15 9459 1.650 0.841 6.435
 249MOL H16 9460 1.575 0.810 6.507
 249MOL C16 9461 1.679 0.762 6.323
 249MOL H17 9462 1.633 0.665 6.305
 250MOL O1 9463 2.653 0.478 0.112
 250MOL O2 9464 2.671 0.048 6.333
 250MOL N1 9465 2.732 0.267 0.090
 250MOL H1 9466 2.796 0.284 0.167
 250MOL N2 9467 2.567 0.238 6.396
 250MOL N3 9468 2.311 0.041 0.121
 250MOL H2 9469 2.215 0.016 0.104
 250MOL C1 9470 2.644 0.364 0.057
 250MOL C2 9471 2.740 0.136 0.019
 250MOL H3 9472 2.845 0.111 0.001
 250MOL C3 9473 2.656 0.137 6.415
 250MOL C4 9474 2.531 0.335 6.490
 250MOL H4 9475 2.453 0.286 0.029
 250MOL C5 9476 2.459 0.444 6.408
 250MOL H5 9477 2.533 0.522 6.385
 250MOL H6 9478 2.382 0.484 6.476
 250MOL C6 9479 2.405 0.381 6.283
 250MOL H7 9480 2.298 0.355 6.290
 250MOL H8 9481 2.415 0.442 6.192
 250MOL C7 9482 2.480 0.242 6.279
 250MOL H9 9483 2.408 0.159 6.278
 250MOL H10 9484 2.545 0.243 6.191
 250MOL C8 9485 2.687 0.025 0.110
 250MOL H11 9486 7.252 7.800 0.060
 250MOL H12 9487 2.750 0.027 0.200
 250MOL C9 9488 2.537 0.039 0.142
 250MOL C10 9489 6.978 7.866 0.058
 250MOL H13 9490 6.980 7.822 6.480
 250MOL C11 9491 2.350 0.111 0.230
 250MOL C12 9492 2.484 0.111 0.256
 250MOL C13 9493 2.543 0.179 0.363
 250MOL H14 9494 2.650 0.178 0.385
 250MOL C14 9495 2.458 0.245 0.453
 250MOL H15 9496 2.502 0.300 0.535
 250MOL C15 9497 2.323 0.250 0.424
 250MOL H16 9498 2.268 0.305 0.499
 250MOL C16 9499 2.265 0.171 0.318
 250MOL H17 9500 2.158 0.171 0.299
 251MOL O1 9501 1.952 0.770 0.120
 251MOL O2 9502 2.300 1.039 6.341
 251MOL N1 9503 2.078 0.950 0.095
 251MOL H1 9504 2.033 0.997 0.172
 251MOL N2 9505 2.194 0.843 6.392
 251MOL N3 9506 2.508 0.716 0.125
 251MOL H2 9507 2.571 0.649 0.083
 251MOL C1 9508 2.051 0.816 0.072
 251MOL C2 9509 2.192 1.020 0.036
 251MOL H3 9510 2.162 1.124 0.017
 251MOL C3 9511 2.239 0.971 6.420
 251MOL C4 9512 2.143 0.752 6.496
 251MOL H4 9513 2.222 0.714 0.040
 251MOL C5 9514 2.097 0.633 6.411
 251MOL H5 9515 1.988 0.628 6.412
 251MOL H6 9516 2.115 0.532 6.450
 251MOL C6 9517 2.145 0.648 6.266
 251MOL H7 9518 2.206 0.562 6.236
 251MOL H8 9519 2.059 0.659 6.199
 251MOL C7 9520 2.219 0.776 6.268
 251MOL H9 9521 2.328 0.763 6.265
 251MOL H10 9522 2.182 0.842 6.189
 251MOL C8 9523 2.310 1.030 0.132
 251MOL H11 9524 2.367 1.110 0.083
 251MOL H12 9525 2.272 1.068 0.227
 251MOL C9 9526 2.379 0.903 0.163
 251MOL C10 9527 2.467 0.845 0.076
 251MOL H13 9528 2.508 0.882 6.505
 251MOL C11 9529 2.444 0.695 0.244
 251MOL C12 9530 2.361 0.807 0.272
 251MOL C13 9531 2.294 0.815 0.395
 251MOL H14 9532 2.241 0.908 0.413
 251MOL C14 9533 2.294 0.705 0.483
 251MOL H15 9534 2.238 0.708 0.577
 251MOL C15 9535 2.365 0.585 0.448
 251MOL H16 9536 2.373 0.501 0.517
 251MOL C16 9537 2.452 0.585 0.331
 251MOL H17 9538 2.514 0.501 0.303
 252MOL O1 9539 2.024 0.036 0.153
 252MOL O2 9540 1.636 0.203 6.345
 252MOL N1 9541 1.806 0.066 0.115
 252MOL H1 9542 1.787 0.004 0.193
 252MOL N2 9543 1.858 0.198 6.399
 252MOL N3 9544 1.834 0.525 0.126
 252MOL H2 9545 1.863 0.620 0.106
 252MOL C1 9546 1.938 0.094 0.088
 252MOL C2 9547 1.689 0.114 0.043
 252MOL H3 9548 1.619 0.033 0.017
 252MOL C3 9549 1.722 0.177 6.426
 252MOL C4 9550 1.961 0.198 6.499
 252MOL H4 9551 1.943 0.291 0.033
 252MOL C5 9552 2.093 0.200 6.421
 252MOL H5 9553 2.122 0.095 6.411
 252MOL H6 9554 2.160 0.260 6.484
 252MOL C6 9555 2.065 0.266 6.289
 252MOL H7 9556 2.093 0.372 6.297
 252MOL H8 9557 2.114 0.220 6.202
 252MOL C7 9558 1.911 0.270 6.280
 252MOL H9 9559 1.883 0.376 6.281
 252MOL H10 9560 1.877 0.210 6.195
 252MOL C8 9561 1.614 0.227 0.123
 252MOL H11 9562 1.532 0.273 0.066
 252MOL H12 9563 1.560 0.185 0.208
 252MOL C9 9564 1.711 0.340 0.158
 252MOL C10 9565 1.728 0.451 0.077
 252MOL H13 9566 1.673 0.469 6.507
 252MOL C11 9567 1.878 0.468 0.236
 252MOL C12 9568 1.805 0.353 0.265
 252MOL C13 9569 1.844 0.277 0.374
 252MOL H14 9570 1.782 0.191 0.398
 252MOL C14 9571 1.944 0.323 0.461
 252MOL H15 9572 1.964 0.266 0.551
 252MOL C15 9573 2.011 0.439 0.434
 252MOL H16 9574 2.087 0.477 0.501
 252MOL C16 9575 1.984 0.511 0.322
 252MOL H17 9576 2.029 0.608 0.306
 253MOL O1 9577 0.282 2.134 0.681
 253MOL O2 9578 0.287 2.540 0.329
 253MOL N1 9579 0.220 2.342 0.635
 253MOL H1 9580 0.163 2.335 0.719
 253MOL N2 9581 0.379 2.348 0.404
 253MOL N3 9582 0.647 2.553 0.665
 253MOL H2 9583 0.742 2.583 0.648
 253MOL C1 9584 0.303 2.231 0.613
 253MOL C2 9585 0.218 2.462 0.554
 253MOL H3 9586 0.114 2.477 0.523
 253MOL C3 9587 0.297 2.460 0.419
 253MOL C4 9588 0.419 2.258 0.513
 253MOL H4 9589 0.499 2.319 0.556
 253MOL C5 9590 0.475 2.125 0.453
 253MOL H5 9591 0.385 2.065 0.437
 253MOL H6 9592 0.555 2.087 0.518
 253MOL C6 9593 0.518 2.178 0.320
 253MOL H7 9594 0.625 2.202 0.316
 253MOL H8 9595 0.501 2.095 0.250
 253MOL C7 9596 0.435 2.302 0.276
 253MOL H9 9597 0.487 2.388 0.232
 253MOL H10 9598 0.362 2.275 0.198
 253MOL C8 9599 0.275 2.584 0.635
 253MOL H11 9600 0.271 2.676 0.576
 253MOL H12 9601 0.204 2.592 0.718
 253MOL C9 9602 0.418 2.558 0.679
 253MOL C10 9603 0.525 2.589 0.596
 253MOL H13 9604 0.537 2.646 0.505
 253MOL C11 9605 0.608 2.506 0.788
 253MOL C12 9606 0.472 2.508 0.804
 253MOL C13 9607 0.406 2.460 0.917
 253MOL H14 9608 0.298 2.451 0.925
 253MOL C14 9609 0.488 2.418 1.020
 253MOL H15 9610 0.443 2.380 1.111
 253MOL C15 9611 0.625 2.414 1.007
 253MOL H16 9612 0.691 2.367 1.080
 253MOL C16 9613 0.689 2.475 0.896
 253MOL H17 9614 0.798 2.484 0.890
 254MOL O1 9615 0.981 1.815 0.731
 254MOL O2 9616 0.682 1.571 0.370
 254MOL N1 9617 0.835 1.643 0.685
 254MOL H1 9618 0.851 1.615 0.781
 254MOL N2 9619 0.758 1.769 0.448
 254MOL N3 9620 0.438 1.899 0.673
 254MOL H2 9621 0.375 1.965 0.630
 254MOL C1 9622 0.882 1.772 0.666
 254MOL C2 9623 0.734 1.577 0.609
 254MOL H3 9624 0.773 1.475 0.605
 254MOL C3 9625 0.723 1.634 0.465
 254MOL C4 9626 0.811 1.857 0.558
 254MOL H4 9627 0.726 1.912 0.600
 254MOL C5 9628 0.902 1.949 0.482
 254MOL H5 9629 1.001 1.903 0.471
 254MOL H6 9630 0.906 2.048 0.529
 254MOL C6 9631 0.835 1.959 0.339
 254MOL H7 9632 0.760 2.039 0.345
 254MOL H8 9633 0.908 1.982 0.260
 254MOL C7 9634 0.753 1.834 0.315
 254MOL H9 9635 0.653 1.869 0.286
 254MOL H10 9636 0.797 1.767 0.240
 254MOL C8 9637 0.597 1.572 0.685
 254MOL H11 9638 0.525 1.519 0.623
 254MOL H12 9639 0.610 1.515 0.778
 254MOL C9 9640 0.531 1.706 0.715
 254MOL C10 9641 0.457 1.773 0.624
 254MOL H13 9642 0.436 1.743 0.522
 254MOL C11 9643 0.502 1.915 0.789
 254MOL C12 9644 0.564 1.794 0.821
 254MOL C13 9645 0.644 1.777 0.931
 254MOL H14 9646 0.698 1.684 0.947
 254MOL C14 9647 0.644 1.890 1.015
 254MOL H15 9648 0.695 1.878 1.111
 254MOL C15 9649 0.578 2.012 0.990
 254MOL H16 9650 0.580 2.092 1.062
 254MOL C16 9651 0.506 2.027 0.870
 254MOL H17 9652 0.459 2.120 0.838
 255MOL O1 9653 0.935 2.543 0.688
 255MOL O2 9654 1.309 2.371 0.354
 255MOL N1 9655 1.152 2.530 0.632
 255MOL H1 9656 1.169 2.596 0.706
 255MOL N2 9657 1.093 2.362 0.426
 255MOL N3 9658 1.114 2.055 0.707
 255MOL H2 9659 1.089 1.958 0.697
 255MOL C1 9660 1.021 2.484 0.619
 255MOL C2 9661 1.263 2.461 0.572
 255MOL H3 9662 1.340 2.535 0.544
 255MOL C3 9663 1.225 2.395 0.442
 255MOL C4 9664 0.986 2.376 0.525
 255MOL H4 9665 0.976 2.282 0.582
 255MOL C5 9666 0.859 2.397 0.446
 255MOL H5 9667 0.846 2.501 0.414
 255MOL H6 9668 0.763 2.370 0.493
 255MOL C6 9669 0.882 2.318 0.322
 255MOL H7 9670 0.864 2.209 0.327
 255MOL H8 9671 0.832 2.372 0.241
 255MOL C7 9672 1.035 2.337 0.299
 255MOL H9 9673 1.084 2.254 0.247
 255MOL H10 9674 1.059 2.426 0.239
 255MOL C8 9675 1.325 2.353 0.671
 255MOL H11 9676 1.403 2.304 0.612
 255MOL H12 9677 1.362 2.406 0.759
 255MOL C9 9678 1.230 2.247 0.717
 255MOL C10 9679 1.217 2.130 0.647
 255MOL H13 9680 1.273 2.093 0.562
 255MOL C11 9681 1.066 2.125 0.821
 255MOL C12 9682 1.135 2.241 0.821
 255MOL C13 9683 1.118 2.342 0.919
 255MOL H14 9684 1.165 2.439 0.920
 255MOL C14 9685 1.026 2.314 1.018
 255MOL H15 9686 1.003 2.376 1.104
 255MOL C15 9687 0.949 2.190 1.013
 255MOL H16 9688 0.878 2.167 1.093
 255MOL C16 9689 0.962 2.098 0.907
 255MOL H17 9690 0.909 2.003 0.903
 256MOL O1 9691 1.909 1.773 1.163
 256MOL O2 9692 1.957 1.326 0.882
 256MOL N1 9693 1.983 1.561 1.168
 256MOL H1 9694 2.051 1.602 1.231
 256MOL N2 9695 1.841 1.516 0.921
 256MOL N3 9696 1.569 1.327 1.204
 256MOL H2 9697 1.476 1.308 1.168
 256MOL C1 9698 1.893 1.656 1.126
 256MOL C2 9699 1.996 1.427 1.100
 256MOL H3 9700 2.101 1.397 1.087
 256MOL C3 9701 1.934 1.420 0.956
 256MOL C4 9702 1.785 1.612 1.021
 256MOL H4 9703 1.709 1.559 1.080
 256MOL C5 9704 1.698 1.712 0.952
 256MOL H5 9705 1.752 1.808 0.952
 256MOL H6 9706 1.606 1.728 1.010
 256MOL C6 9707 1.675 1.638 0.821
 256MOL H7 9708 1.568 1.634 0.799
 256MOL H8 9709 1.710 1.707 0.743
 256MOL C7 9710 1.745 1.506 0.819
 256MOL H9 9711 1.680 1.423 0.850
 256MOL H10 9712 1.796 1.475 0.727
 256MOL C8 9713 1.937 1.314 1.190
 256MOL H11 9714 1.950 1.214 1.147
 256MOL H12 9715 1.993 1.318 1.284
 256MOL C9 9716 1.788 1.333 1.221
 256MOL C10 9717 1.691 1.291 1.141
 256MOL H13 9718 1.696 1.243 1.045
 256MOL C11 9719 1.595 1.396 1.324
 256MOL C12 9720 1.732 1.395 1.336
 256MOL C13 9721 1.792 1.436 1.453
 256MOL H14 9722 1.899 1.426 1.469
 256MOL C14 9723 1.711 1.481 1.557
 256MOL H15 9724 1.752 1.517 1.650
 256MOL C15 9725 1.569 1.486 1.543
 256MOL H16 9726 1.506 1.530 1.620
 256MOL C16 9727 1.506 1.440 1.428
 256MOL H17 9728 1.398 1.431 1.416
 257MOL O1 9729 1.180 2.085 1.254
 257MOL O2 9730 1.529 2.303 0.910
 257MOL N1 9731 1.332 2.248 1.211
 257MOL H1 9732 1.289 2.296 1.289
 257MOL N2 9733 1.421 2.118 0.976
 257MOL N3 9734 1.727 1.971 1.196
 257MOL H2 9735 1.788 1.902 1.154
 257MOL C1 9736 1.279 2.125 1.188
 257MOL C2 9737 1.444 2.307 1.135
 257MOL H3 9738 1.413 2.411 1.121
 257MOL C3 9739 1.471 2.247 0.998
 257MOL C4 9740 1.353 2.039 1.079
 257MOL H4 9741 1.437 2.002 1.140
 257MOL C5 9742 1.285 1.929 1.009
 257MOL H5 9743 1.192 1.962 0.962
 257MOL H6 9744 1.263 1.840 1.069
 257MOL C6 9745 1.380 1.909 0.885
 257MOL H7 9746 1.450 1.827 0.905
 257MOL H8 9747 1.326 1.891 0.792
 257MOL C7 9748 1.465 2.032 0.869
 257MOL H9 9749 1.574 2.020 0.872
 257MOL H10 9750 1.446 2.089 0.777
 257MOL C8 9751 1.575 2.306 1.217
 257MOL H11 9752 1.656 2.364 1.171
 257MOL H12 9753 1.561 2.355 1.313
 257MOL C9 9754 1.621 2.164 1.238
 257MOL C10 9755 1.702 2.095 1.146
 257MOL H13 9756 1.737 2.117 1.046
 257MOL C11 9757 1.688 1.969 1.329
 257MOL C12 9758 1.610 2.080 1.350
 257MOL C13 9759 1.548 2.093 1.474
 257MOL H14 9760 1.493 2.184 1.493
 257MOL C14 9761 1.552 1.978 1.563
 257MOL H15 9762 1.488 1.983 1.650
 257MOL C15 9763 1.618 1.865 1.537
 257MOL H16 9764 1.604 1.775 1.597
 257MOL C16 9765 1.686 1.852 1.409
 257MOL H17 9766 1.726 1.757 1.375
 258MOL O1 9767 1.279 1.292 1.217
 258MOL O2 9768 0.888 1.564 0.952
 258MOL N1 9769 1.069 1.346 1.211
 258MOL H1 9770 1.049 1.278 1.283
 258MOL N2 9771 1.112 1.527 0.997
 258MOL N3 9772 1.083 1.835 1.277
 258MOL H2 9773 1.088 1.936 1.270
 258MOL C1 9774 1.198 1.365 1.175
 258MOL C2 9775 0.952 1.425 1.154
 258MOL H3 9776 0.874 1.353 1.126
 258MOL C3 9777 0.976 1.512 1.023
 258MOL C4 9778 1.228 1.487 1.084
 258MOL H4 9779 1.235 1.570 1.155
 258MOL C5 9780 1.356 1.468 0.994
 258MOL H5 9781 1.369 1.365 0.957
 258MOL H6 9782 1.441 1.518 1.042
 258MOL C6 9783 1.317 1.543 0.862
 258MOL H7 9784 1.371 1.639 0.866
 258MOL H8 9785 1.347 1.507 0.762
 258MOL C7 9786 1.162 1.573 0.867
 258MOL H9 9787 1.156 1.681 0.852
 258MOL H10 9788 1.107 1.516 0.790
 258MOL C8 9789 0.892 1.518 1.253
 258MOL H11 9790 0.799 1.560 1.214
 258MOL H12 9791 0.862 1.466 1.344
 258MOL C9 9792 0.984 1.631 1.290
 258MOL C10 9793 0.987 1.751 1.217
 258MOL H13 9794 0.919 1.779 1.137
 258MOL C11 9795 1.140 1.770 1.381
 258MOL C12 9796 1.084 1.643 1.393
 258MOL C13 9797 1.122 1.555 1.498
 258MOL H14 9798 1.074 1.459 1.515
 258MOL C14 9799 1.223 1.600 1.583
 258MOL H15 9800 1.250 1.533 1.665
 258MOL C15 9801 1.291 1.725 1.561
 258MOL H16 9802 1.373 1.758 1.625
 258MOL C16 9803 1.244 1.814 1.465
 258MOL H17 9804 1.300 1.903 1.439
 259MOL O1 9805 0.281 2.182 1.773
 259MOL O2 9806 0.272 2.589 1.452
 259MOL N1 9807 0.197 2.376 1.738
 259MOL H1 9808 0.146 2.365 1.825
 259MOL N2 9809 0.357 2.395 1.517
 259MOL N3 9810 0.637 2.594 1.776
 259MOL H2 9811 0.727 2.611 1.734
 259MOL C1 9812 0.296 2.287 1.720
 259MOL C2 9813 0.196 2.502 1.673
 259MOL H3 9814 0.093 2.533 1.651
 259MOL C3 9815 0.267 2.500 1.537
 259MOL C4 9816 0.403 2.304 1.617
 259MOL H4 9817 0.485 2.357 1.667
 259MOL C5 9818 0.455 2.178 1.544
 259MOL H5 9819 0.374 2.105 1.536
 259MOL H6 9820 0.537 2.123 1.592
 259MOL C6 9821 0.492 2.231 1.406
 259MOL H7 9822 0.601 2.231 1.396
 259MOL H8 9823 0.467 2.165 1.322
 259MOL C7 9824 0.419 2.360 1.384
 259MOL H9 9825 0.493 2.432 1.348
 259MOL H10 9826 0.337 2.342 1.314
 259MOL C8 9827 0.258 2.602 1.772
 259MOL H11 9828 0.249 2.705 1.736
 259MOL H12 9829 0.200 2.594 1.865
 259MOL C9 9830 0.407 2.584 1.806
 259MOL C10 9831 0.511 2.633 1.725
 259MOL H13 9832 0.503 2.681 1.629
 259MOL C11 9833 0.605 2.526 1.894
 259MOL C12 9834 0.464 2.518 1.907
 259MOL C13 9835 0.408 2.443 2.010
 259MOL H14 9836 0.300 2.436 2.024
 259MOL C14 9837 0.496 2.390 2.103
 259MOL H15 9838 0.460 2.333 2.189
 259MOL C15 9839 0.638 2.393 2.093
 259MOL H16 9840 0.701 2.342 2.166
 259MOL C16 9841 0.690 2.461 1.980
 259MOL H17 9842 0.796 2.467 1.960
 260MOL O1 9843 0.979 1.797 1.771
 260MOL O2 9844 0.597 1.620 1.447
 260MOL N1 9845 0.820 1.643 1.739
 260MOL H1 9846 0.871 1.584 1.804
 260MOL N2 9847 0.716 1.794 1.525
 260MOL N3 9848 0.416 1.938 1.781
 260MOL H2 9849 0.347 2.008 1.758
 260MOL C1 9850 0.876 1.766 1.718
 260MOL C2 9851 0.696 1.590 1.670
 260MOL H3 9852 0.718 1.485 1.646
 260MOL C3 9853 0.669 1.665 1.534
 260MOL C4 9854 0.802 1.858 1.625
 260MOL H4 9855 0.727 1.904 1.690
 260MOL C5 9856 0.886 1.963 1.548
 260MOL H5 9857 0.985 1.925 1.520
 260MOL H6 9858 0.896 2.050 1.614
 260MOL C6 9859 0.794 2.003 1.424
 260MOL H7 9860 0.711 2.068 1.454
 260MOL H8 9861 0.843 2.047 1.336
 260MOL C7 9862 0.717 1.868 1.399
 260MOL H9 9863 0.615 1.884 1.362
 260MOL H10 9864 0.778 1.819 1.322
 260MOL C8 9865 0.565 1.608 1.752
 260MOL H11 9866 0.482 1.544 1.719
 260MOL H12 9867 0.593 1.563 1.848
 260MOL C9 9868 0.533 1.750 1.774
 260MOL C10 9869 0.437 1.823 1.709
 260MOL H13 9870 0.387 1.800 1.616
 260MOL C11 9871 0.496 1.939 1.891
 260MOL C12 9872 0.569 1.820 1.898
 260MOL C13 9873 0.657 1.787 2.002
 260MOL H14 9874 0.713 1.694 2.001
 260MOL C14 9875 0.654 1.868 2.113
 260MOL H15 9876 0.718 1.843 2.197
 260MOL C15 9877 0.573 1.981 2.115
 260MOL H16 9878 0.577 2.034 2.210
 260MOL C16 9879 0.493 2.020 2.006
 260MOL H17 9880 0.424 2.102 2.019
 261MOL O1 9881 0.936 2.568 1.788
 261MOL O2 9882 1.305 2.367 1.473
 261MOL N1 9883 1.141 2.544 1.736
 261MOL H1 9884 1.154 2.610 1.811
 261MOL N2 9885 1.079 2.394 1.510
 261MOL N3 9886 1.116 2.054 1.768
 261MOL H2 9887 1.087 1.966 1.727
 261MOL C1 9888 1.018 2.508 1.718
 261MOL C2 9889 1.253 2.470 1.679
 261MOL H3 9890 1.333 2.543 1.663
 261MOL C3 9891 1.214 2.402 1.544
 261MOL C4 9892 0.973 2.410 1.605
 261MOL H4 9893 0.967 2.313 1.657
 261MOL C5 9894 0.845 2.447 1.522
 261MOL H5 9895 0.838 2.556 1.518
 261MOL H6 9896 0.763 2.411 1.585
 261MOL C6 9897 0.871 2.363 1.398
 261MOL H7 9898 0.830 2.263 1.416
 261MOL H8 9899 0.825 2.407 1.309
 261MOL C7 9900 1.022 2.354 1.382
 261MOL H9 9901 1.057 2.254 1.354
 261MOL H10 9902 1.055 2.425 1.306
 261MOL C8 9903 1.318 2.363 1.767
 261MOL H11 9904 1.416 2.333 1.727
 261MOL H12 9905 1.339 2.408 1.865
 261MOL C9 9906 1.223 2.252 1.801
 261MOL C10 9907 1.216 2.143 1.714
 261MOL H13 9908 1.276 2.125 1.626
 261MOL C11 9909 1.064 2.110 1.879
 261MOL C12 9910 1.125 2.233 1.899
 261MOL C13 9911 1.099 2.308 2.020
 261MOL H14 9912 1.151 2.401 2.045
 261MOL C14 9913 1.001 2.262 2.105
 261MOL H15 9914 0.985 2.313 2.200
 261MOL C15 9915 0.936 2.143 2.081
 261MOL H16 9916 0.856 2.115 2.149
 261MOL C16 9917 0.962 2.063 1.963
 261MOL H17 9918 0.913 1.969 1.942
 262MOL O1 9919 1.937 1.781 2.282
 262MOL O2 9920 1.916 1.333 1.994
 262MOL N1 9921 1.987 1.564 2.277
 262MOL H1 9922 2.041 1.585 2.361
 262MOL N2 9923 1.823 1.533 2.050
 262MOL N3 9924 1.550 1.370 2.320
 262MOL H2 9925 1.459 1.347 2.283
 262MOL C1 9926 1.903 1.667 2.240
 262MOL C2 9927 1.976 1.428 2.216
 262MOL H3 9928 2.079 1.393 2.199
 262MOL C3 9929 1.905 1.428 2.075
 262MOL C4 9930 1.781 1.632 2.153
 262MOL H4 9931 1.700 1.589 2.214
 262MOL C5 9932 1.716 1.740 2.071
 262MOL H5 9933 1.786 1.821 2.047
 262MOL H6 9934 1.630 1.786 2.121
 262MOL C6 9935 1.677 1.677 1.937
 262MOL H7 9936 1.574 1.640 1.942
 262MOL H8 9937 1.682 1.746 1.852
 262MOL C7 9938 1.773 1.559 1.920
 262MOL H9 9939 1.725 1.473 1.872
 262MOL H10 9940 1.851 1.583 1.848
 262MOL C8 9941 1.911 1.337 2.321
 262MOL H11 9942 1.923 1.230 2.299
 262MOL H12 9943 1.977 1.349 2.408
 262MOL C9 9944 1.770 1.366 2.350
 262MOL C10 9945 1.670 1.321 2.268
 262MOL H13 9946 1.667 1.248 2.188
 262MOL C11 9947 1.576 1.431 2.441
 262MOL C12 9948 1.713 1.439 2.460
 262MOL C13 9949 1.768 1.485 2.577
 262MOL H14 9950 1.876 1.487 2.583
 262MOL C14 9951 1.674 1.534 2.676
 262MOL H15 9952 1.712 1.572 2.770
 262MOL C15 9953 1.534 1.533 2.657
 262MOL H16 9954 1.480 1.562 2.746
 262MOL C16 9955 1.481 1.477 2.541
 262MOL H17 9956 1.375 1.469 2.515
 263MOL O1 9957 1.208 2.102 2.280
 263MOL O2 9958 1.554 2.328 1.959
 263MOL N1 9959 1.363 2.270 2.262
 263MOL H1 9960 1.329 2.320 2.343
 263MOL N2 9961 1.475 2.130 2.039
 263MOL N3 9962 1.765 2.021 2.313
 263MOL H2 9963 1.823 1.940 2.293
 263MOL C1 9964 1.313 2.147 2.230
 263MOL C2 9965 1.472 2.332 2.187
 263MOL H3 9966 1.436 2.434 2.170
 263MOL C3 9967 1.503 2.265 2.050
 263MOL C4 9968 1.405 2.054 2.148
 263MOL H4 9969 1.473 2.019 2.227
 263MOL C5 9970 1.334 1.932 2.084
 263MOL H5 9971 1.229 1.953 2.059
 263MOL H6 9972 1.344 1.842 2.146
 263MOL C6 9973 1.401 1.921 1.949
 263MOL H7 9974 1.458 1.828 1.947
 263MOL H8 9975 1.328 1.921 1.866
 263MOL C7 9976 1.490 2.047 1.921
 263MOL H9 9977 1.594 2.014 1.906
 263MOL H10 9978 1.458 2.094 1.827
 263MOL C8 9979 1.599 2.348 2.278
 263MOL H11 9980 1.672 2.399 2.215
 263MOL H12 9981 1.585 2.420 2.360
 263MOL C9 9982 1.652 2.211 2.321
 263MOL C10 9983 1.729 2.137 2.241
 263MOL H13 9984 1.758 2.166 2.141
 263MOL C11 9985 1.695 2.018 2.426
 263MOL C12 9986 1.628 2.129 2.437
 263MOL C13 9987 1.544 2.149 2.548
 263MOL H14 9988 1.485 2.238 2.566
 263MOL C14 9989 1.530 2.046 2.646
 263MOL H15 9990 1.469 2.062 2.734
 263MOL C15 9991 1.610 1.933 2.636
 263MOL H16 9992 1.605 1.861 2.717
 263MOL C16 9993 1.694 1.912 2.522
 263MOL H17 9994 1.752 1.821 2.509
 264MOL O1 9995 1.261 1.312 2.349
 264MOL O2 9996 0.907 1.499 1.989
 264MOL N1 9997 1.046 1.362 2.309
 264MOL H1 9998 1.016 1.317 2.395
 264MOL N2 9999 1.114 1.492 2.066
 264MOL N310000 1.105 1.836 2.295 -0.8473
 264MOL H210001 1.127 1.924 2.251 -0.3450
 264MOL C110002 1.183 1.373 2.282 -0.1556
 264MOL C210003 0.941 1.422 2.222 0.1976
 264MOL H310004 0.863 1.345 2.216 -0.2308
 264MOL C310005 0.977 1.469 2.085 -0.1472
 264MOL C410006 1.213 1.475 2.168 0.4769
 264MOL H410007 1.227 1.576 2.209 -0.8666
 264MOL C510008 1.342 1.467 2.084 -0.4931
 264MOL H510009 1.353 1.361 2.056 0.8630
 264MOL H610010 1.431 1.499 2.140 1.6615
 264MOL C610011 1.319 1.557 1.965 0.1754
 264MOL H710012 1.351 1.656 1.998 2.7512
 264MOL H810013 1.374 1.533 1.873 -0.4191
 264MOL C710014 1.168 1.557 1.942 -0.3443
 264MOL H910015 1.128 1.658 1.923 2.5289
 264MOL H1010016 1.139 1.483 1.867 0.7810
 264MOL C810017 0.888 1.545 2.299 -0.5210
 264MOL H1110018 0.807 1.587 2.239 -0.2199
 264MOL H1210019 0.851 1.499 2.392 -1.4982
 264MOL C910020 0.990 1.650 2.331 -1.4116
 264MOL C1010021 1.003 1.758 2.245 0.6196
 264MOL H1310022 0.962 1.778 2.147 0.2936
 264MOL C1110023 1.155 1.781 2.411 -0.4470
 264MOL C1210024 1.082 1.669 2.442 0.1058
 264MOL C1310025 1.096 1.595 2.553 0.1190
 264MOL H1410026 1.025 1.521 2.589 -0.8718
 264MOL C1410027 1.190 1.641 2.642 -0.1669
 264MOL H1510028 1.203 1.590 2.737 -0.7062
 264MOL C1510029 1.272 1.758 2.614 -0.5228
 264MOL H1610030 1.353 1.777 2.684 -0.7385
 264MOL C1610031 1.251 1.832 2.498 -0.8920
 264MOL H1710032 1.305 1.926 2.492 -1.1124
 265MOL O110033 0.301 2.150 2.853 0.5395
 265MOL O210034 0.265 2.570 2.537 0.6295
 265MOL N110035 0.212 2.343 2.817 0.1887
 265MOL H110036 0.158 2.317 2.899 2.0643
 265MOL N210037 0.365 2.376 2.583 -0.4525
 265MOL N310038 0.643 2.584 2.853 0.5220
 265MOL H210039 0.739 2.606 2.827 0.8063
 265MOL C110040 0.312 2.254 2.788 0.0407
 265MOL C210041 0.208 2.476 2.757 -0.0666
 265MOL H310042 0.102 2.493 2.735 -0.3096
 265MOL C310043 0.283 2.481 2.618 0.0583
 265MOL C410044 0.415 2.282 2.682 -0.0573
 265MOL H410045 0.490 2.336 2.741 0.3518
 265MOL C510046 0.464 2.164 2.604 -0.1505
 265MOL H510047 0.379 2.096 2.589 -0.1599
 265MOL H610048 0.535 2.107 2.666 -1.5373
 265MOL C610049 0.511 2.213 2.466 0.2812
 265MOL H710050 0.618 2.237 2.454 0.1681
 265MOL H810051 0.470 2.154 2.383 -3.4249
 265MOL C710052 0.441 2.355 2.456 0.1332
 265MOL H910053 0.517 2.433 2.444 1.4818
 265MOL H1010054 0.375 2.351 2.368 0.3467
 265MOL C810055 0.268 2.584 2.850 0.0076
 265MOL H1110056 0.249 2.684 2.808 -0.2846
 265MOL H1210057 0.220 2.581 2.949 -1.2928
 265MOL C910058 0.419 2.575 2.878 0.3241
 265MOL C1010059 0.519 2.616 2.793 -0.4534
 265MOL H1310060 0.514 2.657 2.693 2.8488
 265MOL C1110061 0.618 2.515 2.973 0.2885
 265MOL C1210062 0.483 2.508 2.991 0.6602
 265MOL C1310063 0.425 2.445 3.098 -0.3203
 265MOL H1410064 0.318 2.443 3.116 -0.4276
 265MOL C1410065 0.517 2.383 3.185 0.1965
 265MOL H1510066 0.468 2.333 3.268 -0.9272
 265MOL C1510067 0.657 2.392 3.172 -0.1231
 265MOL H1610068 0.720 2.350 3.249 -1.9725
 265MOL C1610069 0.712 2.456 3.060 -0.0211
 265MOL H1710070 0.819 2.458 3.042 -0.0822
 266MOL O110071 1.004 1.816 2.855 0.5768
 266MOL O210072 0.687 1.575 2.533 0.2771
 266MOL N110073 0.863 1.661 2.831 -0.5550
 266MOL H110074 0.910 1.620 2.910 -0.7311
 266MOL N210075 0.763 1.777 2.604 -0.3604
 266MOL N310076 0.447 1.907 2.861 -0.2859
 266MOL H210077 0.367 1.968 2.847 -1.0880
 266MOL C110078 0.902 1.788 2.802 0.2491
 266MOL C210079 0.755 1.592 2.766 0.1950
 266MOL H310080 0.785 1.487 2.755 -0.6194
 266MOL C310081 0.730 1.644 2.620 0.5937
 266MOL C410082 0.819 1.867 2.698 0.1823
 266MOL H410083 0.737 1.893 2.767 2.4634
 266MOL C510084 0.882 1.984 2.625 -0.7609
 266MOL H510085 0.989 1.962 2.623 -1.4344
 266MOL H610086 0.871 2.077 2.683 1.1876
 266MOL C610087 0.827 1.973 2.485 0.0968
 266MOL H710088 0.759 2.057 2.465 0.8752
 266MOL H810089 0.907 1.969 2.411 -0.4582
 266MOL C710090 0.753 1.839 2.472 0.2142
 266MOL H910091 0.645 1.853 2.459 0.5531
 266MOL H1010092 0.775 1.780 2.382 -1.7712
 266MOL C810093 0.632 1.588 2.858 -0.0741
 266MOL H1110094 0.558 1.517 2.820 -1.9957
 266MOL H1210095 0.671 1.543 2.951 0.9345
 266MOL C910096 0.574 1.722 2.881 0.3051
 266MOL C1010097 0.477 1.782 2.797 0.2268
 266MOL H1310098 0.431 1.755 2.703 -1.4991
 266MOL C1110099 0.523 1.917 2.975 0.0350
 266MOL C1210100 0.605 1.810 2.992 -0.3076
 266MOL C1310101 0.696 1.793 3.103 -0.2047
 266MOL H1410102 0.740 1.695 3.120 2.6127
 266MOL C1410103 0.697 1.899 3.198 0.3801
 266MOL H1510104 0.748 1.886 3.293 -1.1229
 266MOL C1510105 0.616 2.010 3.183 0.2968
 266MOL H1610106 0.606 2.084 3.262 -0.1021
 266MOL C1610107 0.529 2.016 3.073 -0.1069
 266MOL H1710108 0.463 2.102 3.057 -0.6206
 267MOL O110109 0.938 2.567 2.853 -0.3571
 267MOL O210110 1.310 2.416 2.515 -0.4757
 267MOL N110111 1.157 2.532 2.819 0.1080
 267MOL H110112 1.169 2.601 2.892 -0.0497
 267MOL N210113 1.092 2.397 2.584 -0.4421
 267MOL N310114 1.110 2.068 2.833 0.2752
 267MOL H210115 1.082 1.972 2.815 1.5172
 267MOL C110116 1.025 2.508 2.795 -0.2947
 267MOL C210117 1.270 2.476 2.741 0.4339
 267MOL H310118 1.337 2.562 2.725 -0.1121
 267MOL C310119 1.230 2.428 2.602 1.4685
 267MOL C410120 0.989 2.400 2.688 0.2087
 267MOL H410121 0.982 2.302 2.737 0.9626
 267MOL C510122 0.854 2.418 2.617 -0.2804
 267MOL H510123 0.825 2.522 2.599 0.9977
 267MOL H610124 0.785 2.354 2.674 1.2000
 267MOL C610125 0.889 2.354 2.481 -0.0743
 267MOL H710126 0.851 2.251 2.485 -1.3762
 267MOL H810127 0.834 2.406 2.402 0.2329
 267MOL C710128 1.038 2.348 2.460 0.1522
 267MOL H910129 1.081 2.250 2.435 1.4701
 267MOL H1010130 1.080 2.417 2.386 -1.0132
 267MOL C810131 1.337 2.360 2.821 0.5488
 267MOL H1110132 1.419 2.316 2.764 1.0389
 267MOL H1210133 1.376 2.396 2.917 -0.6068
 267MOL C910134 1.237 2.252 2.851 -0.6962
 267MOL C1010135 1.209 2.143 2.771 -0.0846
 267MOL H1310136 1.252 2.119 2.675 1.0574
 267MOL C1110137 1.076 2.127 2.953 -0.0464
 267MOL C1210138 1.160 2.234 2.969 0.3078
 267MOL C1310139 1.139 2.321 3.073 -0.0221
 267MOL H1410140 1.197 2.412 3.075 -0.4650
 267MOL C1410141 1.053 2.283 3.171 0.2563
 267MOL H1510142 1.053 2.344 3.261 0.5363
 267MOL C1510143 0.976 2.167 3.168 -0.0482
 267MOL H1610144 0.914 2.141 3.254 -0.5067
 267MOL C1610145 0.990 2.081 3.051 0.8769
 267MOL H1710146 0.932 1.992 3.030 -0.2055
 268MOL O110147 1.925 1.763 3.420 -0.3491
 268MOL O210148 1.979 1.357 3.086 0.2422
 268MOL N110149 2.006 1.558 3.384 0.0897
 268MOL H110150 2.068 1.568 3.463 -2.1713
 268MOL N210151 1.858 1.532 3.148 0.3083
 268MOL N310152 1.575 1.347 3.417 0.0109
 268MOL H210153 1.480 1.329 3.386 -0.3100
 268MOL C110154 1.916 1.659 3.358 -0.0934
 268MOL C210155 2.006 1.426 3.313 0.2792
 268MOL H310156 2.111 1.407 3.289 0.6971
 268MOL C310157 1.943 1.429 3.175 0.4923
 268MOL C410158 1.808 1.629 3.249 -0.0398
 268MOL H410159 1.732 1.571 3.303 0.4335
 268MOL C510160 1.744 1.744 3.163 -0.3269
 268MOL H510161 1.810 1.832 3.159 0.2299
 268MOL H610162 1.654 1.787 3.208 -0.4982
 268MOL C610163 1.724 1.687 3.023 -0.1842
 268MOL H710164 1.617 1.674 3.008 -0.5683
 268MOL H810165 1.768 1.750 2.945 -0.6490
 268MOL C710166 1.791 1.546 3.024 -0.2347
 268MOL H910167 1.706 1.477 3.024 -0.4729
 268MOL H1010168 1.849 1.516 2.936 -1.4396
 268MOL C810169 1.936 1.317 3.408 0.0557
 268MOL H1110170 1.940 1.215 3.368 -1.3745
 268MOL H1210171 1.994 1.316 3.502 1.6346
 268MOL C910172 1.796 1.360 3.436 0.1551
 268MOL C1010173 1.692 1.309 3.355 -0.4310
 268MOL H1310174 1.699 1.234 3.278 0.6213
 268MOL C1110175 1.602 1.420 3.534 -0.2525
 268MOL C1210176 1.734 1.436 3.542 -0.7130
 268MOL C1310177 1.792 1.507 3.646 0.5993
 268MOL H1410178 1.900 1.514 3.650 0.6185
 268MOL C1410179 1.705 1.571 3.733 0.3107
 268MOL H1510180 1.738 1.639 3.812 0.6449
 268MOL C1510181 1.567 1.549 3.725 0.3676
 268MOL H1610182 1.503 1.567 3.811 0.0454
 268MOL C1610183 1.512 1.474 3.623 -0.2796
 268MOL H1710184 1.405 1.458 3.612 -0.2317
 269MOL O110185 1.255 2.094 3.411 -0.3361
 269MOL O210186 1.596 2.335 3.075 -0.0558
 269MOL N110187 1.399 2.261 3.393 -0.1472
 269MOL H110188 1.353 2.312 3.467 -0.8471
 269MOL N210189 1.482 2.149 3.140 -0.0538
 269MOL N310190 1.783 1.999 3.415 0.3169
 269MOL H210191 1.838 1.919 3.387 -1.2751
 269MOL C110192 1.349 2.140 3.355 -0.0155
 269MOL C210193 1.506 2.326 3.307 -0.1564
 269MOL H310194 1.458 2.424 3.291 -1.2774
 269MOL C310195 1.540 2.272 3.161 0.7092
 269MOL C410196 1.414 2.063 3.237 0.1247
 269MOL H410197 1.480 1.987 3.280 0.4757
 269MOL C510198 1.326 1.969 3.149 1.0461
 269MOL H510199 1.230 2.017 3.126 -0.0009
 269MOL H610200 1.304 1.881 3.210 4.4236
 269MOL C610201 1.416 1.944 3.027 -0.5554
 269MOL H710202 1.489 1.865 3.049 -0.9330
 269MOL H810203 1.356 1.925 2.938 -0.1956
 269MOL C710204 1.505 2.074 3.018 0.2943
 269MOL H910205 1.611 2.051 3.002 0.2732
 269MOL H1010206 1.463 2.130 2.933 0.9500
 269MOL C810207 1.634 2.337 3.382 0.0647
 269MOL H1110208 1.705 2.393 3.320 0.7084
 269MOL H1210209 1.610 2.404 3.465 -1.4256
 269MOL C910210 1.689 2.200 3.428 0.4361
 269MOL C1010211 1.780 2.126 3.355 -0.0482
 269MOL H1310212 1.837 2.146 3.265 1.8664
 269MOL C1110213 1.707 2.000 3.530 0.3125
 269MOL C1210214 1.647 2.118 3.540 0.0542
 269MOL C1310215 1.560 2.144 3.650 0.2413
 269MOL H1410216 1.516 2.242 3.668 1.4617
 269MOL C1410217 1.544 2.043 3.748 0.2396
 269MOL H1510218 1.479 2.065 3.831 1.4586
 269MOL C1510219 1.603 1.915 3.723 -0.8031
 269MOL H1610220 1.595 1.841 3.802 1.6541
 269MOL C1610221 1.687 1.896 3.615 0.1959
 269MOL H1710222 1.736 1.800 3.605 3.8113
 270MOL O110223 1.288 1.335 3.422 -0.2268
 270MOL O210224 0.940 1.521 3.061 -0.1260
 270MOL N110225 1.071 1.356 3.357 0.8312
 270MOL H110226 1.043 1.296 3.433 -0.1398
 270MOL N210227 1.148 1.523 3.155 -0.5388
 270MOL N310228 1.091 1.848 3.389 -0.3643
 270MOL H210229 1.126 1.933 3.347 -1.0594
 270MOL C110230 1.202 1.392 3.359 0.3290
 270MOL C210231 0.963 1.429 3.282 0.9613
 270MOL H310232 0.883 1.362 3.248 -1.5900
 270MOL C310233 1.015 1.493 3.153 0.0707
 270MOL C410234 1.244 1.508 3.265 0.4338
 270MOL H410235 1.242 1.593 3.334 2.6215
 270MOL C510236 1.374 1.491 3.201 0.0949
 270MOL H510237 1.392 1.383 3.192 -0.1196
 270MOL H610238 1.464 1.517 3.258 2.0908
 270MOL C610239 1.369 1.569 3.070 -0.1668
 270MOL H710240 1.397 1.674 3.083 3.1986
 270MOL H810241 1.431 1.519 2.995 0.5765
 270MOL C710242 1.223 1.569 3.036 -0.1931
 270MOL H910243 1.183 1.667 3.011 0.2120
 270MOL H1010244 1.198 1.504 2.951 1.2548
 270MOL C810245 0.888 1.535 3.378 0.1874
 270MOL H1110246 0.792 1.566 3.334 -0.4072
 270MOL H1210247 0.854 1.475 3.464 -0.7362
 270MOL C910248 0.976 1.652 3.414 0.5438
 270MOL C1010249 0.993 1.765 3.334 -0.4678
 270MOL H1310250 0.933 1.778 3.245 -1.4182
 270MOL C1110251 1.132 1.793 3.512 0.3183
 270MOL C1210252 1.066 1.673 3.525 -0.2805
 270MOL C1310253 1.077 1.599 3.636 0.5244
 270MOL H1410254 1.024 1.505 3.644 -1.5299
 270MOL C1410255 1.161 1.643 3.738 -0.4581
 270MOL H1510256 1.167 1.589 3.832 0.1001
 270MOL C1510257 1.237 1.758 3.718 0.1328
 270MOL H1610258 1.310 1.786 3.794 -0.0670
 270MOL C1610259 1.220 1.837 3.604 0.0876
 270MOL H1710260 1.276 1.929 3.591 -1.6304
 271MOL O110261 0.329 2.151 3.919 0.2269
 271MOL O210262 0.301 2.557 3.585 0.2443
 271MOL N110263 0.231 2.341 3.870 0.0390
 271MOL H110264 0.157 2.310 3.932 -0.5870
 271MOL N210265 0.410 2.384 3.666 -0.4014
 271MOL N310266 0.654 2.580 3.931 -0.2879
 271MOL H210267 0.743 2.610 3.893 -0.0649
 271MOL C110268 0.332 2.258 3.861 -0.0813
 271MOL C210269 0.235 2.475 3.812 0.1320
 271MOL H310270 0.131 2.500 3.786 0.5534
 271MOL C310271 0.318 2.482 3.681 0.0239
 271MOL C410272 0.456 2.294 3.770 -0.0177
 271MOL H410273 0.538 2.344 3.823 1.0845
 271MOL C510274 0.516 2.176 3.681 -0.3870
 271MOL H510275 0.436 2.110 3.648 -0.0461
 271MOL H610276 0.601 2.123 3.727 -0.0612
 271MOL C610277 0.554 2.241 3.550 0.2672
 271MOL H710278 0.658 2.276 3.548 -0.3722
 271MOL H810279 0.546 2.179 3.460 -0.6152
 271MOL C710280 0.467 2.357 3.540 -0.2562
 271MOL H910281 0.535 2.435 3.505 0.5047
 271MOL H1010282 0.383 2.333 3.473 0.4161
 271MOL C810283 0.285 2.582 3.916 0.2616
 271MOL H1110284 0.262 2.681 3.874 -2.4487
 271MOL H1210285 0.221 2.575 4.004 -0.0822
 271MOL C910286 0.428 2.571 3.946 0.0459
 271MOL C1010287 0.533 2.617 3.866 1.2322
 271MOL H1310288 0.529 2.662 3.768 1.0345
 271MOL C1110289 0.623 2.514 4.055 -0.5786
 271MOL C1210290 0.485 2.505 4.064 -0.2267
 271MOL C1310291 0.436 2.442 4.183 -0.3302
 271MOL H1410292 0.330 2.420 4.193 -0.7387
 271MOL C1410293 0.526 2.391 4.282 0.3188
 271MOL H1510294 0.493 2.348 4.376 -0.9557
 271MOL C1510295 0.661 2.412 4.262 0.3575
 271MOL H1610296 0.735 2.389 4.337 1.7467
 271MOL C1610297 0.720 2.477 4.150 0.4015
 271MOL H1710298 0.828 2.485 4.141 0.3715
 272MOL O110299 0.977 1.816 3.979 -0.2866
 272MOL O210300 0.628 1.618 3.621 -0.6043
 272MOL N110301 0.847 1.641 3.915 0.0462
 272MOL H110302 0.882 1.593 3.997 -0.2508
 272MOL N210303 0.743 1.792 3.703 0.2252
 272MOL N310304 0.471 1.931 3.957 -0.2567
 272MOL H210305 0.427 2.013 3.918 1.8677
 272MOL C110306 0.880 1.774 3.916 0.0487
 272MOL C210307 0.726 1.594 3.844 0.3383
 272MOL H310308 0.757 1.491 3.824 0.4808
 272MOL C310309 0.694 1.665 3.709 0.1420
 272MOL C410310 0.805 1.864 3.817 0.0585
 272MOL H410311 0.725 1.923 3.864 -1.5973
 272MOL C510312 0.894 1.970 3.751 -0.0724
 272MOL H510313 0.998 1.936 3.746 0.5085
 272MOL H610314 0.902 2.064 3.807 -0.1029
 272MOL C610315 0.824 1.995 3.617 -0.1548
 272MOL H710316 0.764 2.087 3.618 -1.8535
 272MOL H810317 0.900 2.006 3.538 -0.8335
 272MOL C710318 0.733 1.882 3.590 -0.3102
 272MOL H910319 0.625 1.894 3.572 0.0933
 272MOL H1010320 0.766 1.823 3.504 -1.2474
 272MOL C810321 0.616 1.593 3.947 0.1290
 272MOL H1110322 0.534 1.536 3.902 3.1117
 272MOL H1210323 0.650 1.549 4.042 0.3769
 272MOL C910324 0.574 1.733 3.970 -0.3943
 272MOL C1010325 0.481 1.803 3.892 -0.3713
 272MOL H1310326 0.424 1.773 3.805 -1.2292
 272MOL C1110327 0.541 1.927 4.080 0.7806
 272MOL C1210328 0.594 1.806 4.090 -0.1263
 272MOL C1310329 0.666 1.767 4.209 -0.2036
 272MOL H1410330 0.714 1.669 4.216 0.9619
 272MOL C1410331 0.682 1.872 4.306 0.3323
 272MOL H1510332 0.751 1.856 4.388 -0.5826
 272MOL C1510333 0.623 2.003 4.287 -0.8948
 272MOL H1610334 0.642 2.077 4.365 0.5961
 272MOL C1610335 0.553 2.028 4.168 0.5004
 272MOL H1710336 0.506 2.123 4.143 -1.9984
 273MOL O110337 0.947 2.604 3.935 -0.0094
 273MOL O210338 1.324 2.401 3.619 0.1916
 273MOL N110339 1.163 2.553 3.916 -0.1738
 273MOL H110340 1.178 2.617 3.992 -0.4027
 273MOL N210341 1.104 2.419 3.677 -0.1771
 273MOL N310342 1.111 2.076 3.974 0.5287
 273MOL H210343 1.084 1.983 3.947 0.9248
 273MOL C110344 1.035 2.534 3.884 0.2294
 273MOL C210345 1.275 2.482 3.847 -0.0803
 273MOL H310346 1.352 2.559 3.837 -1.4508
 273MOL C310347 1.240 2.433 3.704 -0.2407
 273MOL C410348 1.004 2.428 3.780 -0.2603
 273MOL H410349 1.006 2.331 3.831 1.8877
 273MOL C510350 0.874 2.442 3.694 -0.6407
 273MOL H510351 0.843 2.543 3.664 -2.4428
 273MOL H610352 0.781 2.400 3.736 -1.3741
 273MOL C610353 0.903 2.354 3.569 0.3819
 273MOL H710354 0.877 2.249 3.585 1.8823
 273MOL H810355 0.857 2.395 3.478 1.2853
 273MOL C710356 1.058 2.370 3.553 -0.6140
 273MOL H910357 1.119 2.280 3.533 1.1281
 273MOL H1010358 1.078 2.437 3.468 0.6328
 273MOL C810359 1.327 2.368 3.933 -0.4865
 273MOL H1110360 1.410 2.323 3.878 -0.4566
 273MOL H1210361 1.376 2.408 4.023 -0.8046
 273MOL C910362 1.223 2.270 3.974 -0.2095
 273MOL C1010363 1.198 2.156 3.901 -0.4609
 273MOL H1310364 1.248 2.119 3.813 -0.6258
 273MOL C1110365 1.074 2.150 4.089 0.2148
 273MOL C1210366 1.140 2.271 4.086 -0.0337
 273MOL C1310367 1.115 2.364 4.190 -0.7373
 273MOL H1410368 1.163 2.461 4.192 0.1941
 273MOL C1410369 1.018 2.339 4.291 0.0677
 273MOL H1510370 0.983 2.420 4.354 0.5660
 273MOL C1510371 0.953 2.211 4.291 -0.2233
 273MOL H1610372 0.878 2.186 4.365 -0.4203
 273MOL C1610373 0.979 2.116 4.192 0.5259
 273MOL H1710374 0.933 2.018 4.189 -0.5420
 274MOL O110375 1.925 1.762 4.491 0.7270
 274MOL O210376 1.909 1.320 4.186 -0.1151
 274MOL N110377 1.994 1.555 4.451 -0.1377
 274MOL H110378 2.057 1.570 4.530 -1.3930
 274MOL N210379 1.825 1.526 4.235 -0.4646
 274MOL N310380 1.561 1.361 4.507 0.1350
 274MOL H210381 1.467 1.346 4.473 -0.9274
 274MOL C110382 1.904 1.658 4.433 -0.8930
 274MOL C210383 1.987 1.419 4.391 -0.3217
 274MOL H310384 2.087 1.383 4.364 -0.8493
 274MOL C310385 1.903 1.417 4.258 0.2435
 274MOL C410386 1.792 1.629 4.331 -0.2506
 274MOL H410387 1.714 1.591 4.399 -0.1668
 274MOL C510388 1.738 1.751 4.260 0.2590
 274MOL H510389 1.819 1.823 4.240 0.4011
 274MOL H610390 1.663 1.799 4.324 2.1751
 274MOL C610391 1.685 1.688 4.133 -0.1486
 274MOL H710392 1.582 1.658 4.155 -0.5670
 274MOL H810393 1.699 1.751 4.044 2.1092
 274MOL C710394 1.750 1.551 4.110 0.3191
 274MOL H910395 1.684 1.466 4.089 -0.5318
 274MOL H1010396 1.826 1.565 4.032 0.5083
 274MOL C810397 1.932 1.312 4.493 0.3672
 274MOL H1110398 1.933 1.210 4.454 2.0017
 274MOL H1210399 1.996 1.319 4.582 -1.0378
 274MOL C910400 1.793 1.353 4.525 0.0663
 274MOL C1010401 1.684 1.315 4.449 0.0735
 274MOL H1310402 1.679 1.256 4.359 2.3941
 274MOL C1110403 1.599 1.423 4.620 0.7686
 274MOL C1210404 1.735 1.420 4.638 -0.6641
 274MOL C1310405 1.796 1.472 4.756 -0.1363
 274MOL H1410406 1.903 1.487 4.758 0.0267
 274MOL C1410407 1.704 1.519 4.854 0.5642
 274MOL H1510408 1.749 1.556 4.946 2.7110
 274MOL C1510409 1.564 1.517 4.835 0.0782
 274MOL H1610410 1.501 1.539 4.921 -0.5229
 274MOL C1610411 1.507 1.472 4.717 0.2271
 274MOL H1710412 1.402 1.485 4.695 -0.0242
 275MOL O110413 1.204 2.096 4.471 -0.1314
 275MOL O210414 1.575 2.321 4.171 -0.7193
 275MOL N110415 1.356 2.261 4.449 0.4307
 275MOL H110416 1.305 2.308 4.523 0.2800
 275MOL N210417 1.465 2.139 4.234 0.0017
 275MOL N310418 1.779 2.012 4.497 -0.6443
 275MOL H210419 1.847 1.942 4.472 -0.9917
 275MOL C110420 1.311 2.135 4.422 0.5242
 275MOL C210421 1.473 2.325 4.386 -0.8787
 275MOL H310422 1.437 2.427 4.369 -3.4174
 275MOL C310423 1.517 2.264 4.255 -0.0443
 275MOL C410424 1.403 2.050 4.331 0.1461
 275MOL H410425 1.481 1.997 4.386 0.0178
 275MOL C510426 1.325 1.945 4.250 0.0258
 275MOL H510427 1.230 1.993 4.223 -0.6807
 275MOL H610428 1.295 1.848 4.292 -0.0232
 275MOL C610429 1.407 1.940 4.122 0.2328
 275MOL H710430 1.475 1.855 4.110 -1.7164
 275MOL H810431 1.335 1.916 4.042 0.9403
 275MOL C710432 1.477 2.073 4.098 -0.2977
 275MOL H910433 1.584 2.059 4.079 0.3207
 275MOL H1010434 1.433 2.133 4.018 -3.0751
 275MOL C810435 1.601 2.335 4.473 -0.6117
 275MOL H1110436 1.678 2.389 4.417 -0.9592
 275MOL H1210437 1.588 2.393 4.565 1.7593
 275MOL C910438 1.656 2.204 4.510 -0.6331
 275MOL C1010439 1.747 2.135 4.436 0.1005
 275MOL H1310440 1.791 2.171 4.344 -1.7128
 275MOL C1110441 1.703 2.002 4.601 -0.0445
 275MOL C1210442 1.627 2.117 4.627 0.0273
 275MOL C1310443 1.540 2.134 4.736 0.2928
 275MOL H1410444 1.479 2.223 4.750 -1.3014
 275MOL C1410445 1.527 2.021 4.822 -0.8830
 275MOL H1510446 1.459 2.034 4.905 -1.3391
 275MOL C1510447 1.604 1.904 4.797 0.2965
 275MOL H1610448 1.604 1.827 4.873 0.7409
 275MOL C1610449 1.688 1.886 4.683 -0.8033
 275MOL H1710450 1.747 1.796 4.669 0.8158
 276MOL O110451 1.288 1.355 4.498 -0.1565
 276MOL O210452 0.923 1.526 4.149 -0.6560
 276MOL N110453 1.075 1.372 4.449 0.4981
 276MOL H110454 1.047 1.324 4.534 0.4203
 276MOL N210455 1.140 1.528 4.217 -0.2913
 276MOL N310456 1.096 1.820 4.454 -0.1083
 276MOL H210457 1.116 1.914 4.421 1.4989
 276MOL C110458 1.206 1.407 4.430 0.2756
 276MOL C210459 0.964 1.425 4.368 -0.1987
 276MOL H310460 0.898 1.344 4.333 0.9406
 276MOL C310461 1.005 1.501 4.232 -0.3286
 276MOL C410462 1.243 1.513 4.316 0.5830
 276MOL H410463 1.255 1.613 4.361 -5.1176
 276MOL C510464 1.366 1.486 4.228 0.6227
 276MOL H510465 1.382 1.378 4.219 0.7315
 276MOL H610466 1.457 1.528 4.274 0.9959
 276MOL C610467 1.342 1.551 4.091 0.1623
 276MOL H710468 1.382 1.652 4.105 -1.7564
 276MOL H810469 1.389 1.505 4.004 -2.5269
 276MOL C710470 1.187 1.558 4.079 -0.0408
 276MOL H910471 1.169 1.660 4.042 0.7684
 276MOL H1010472 1.152 1.488 4.002 -2.0575
 276MOL C810473 0.889 1.515 4.466 -0.3695
 276MOL H1110474 0.793 1.545 4.423 -0.7962
 276MOL H1210475 0.858 1.458 4.554 1.7595
 276MOL C910476 0.972 1.638 4.495 -0.3667
 276MOL C1010477 0.989 1.744 4.404 -0.0547
 276MOL H1310478 0.947 1.760 4.305 0.2374
 276MOL C1110479 1.126 1.773 4.579 -0.2048
 276MOL C1210480 1.057 1.663 4.605 0.0013
 276MOL C1310481 1.074 1.586 4.718 0.0763
 276MOL H1410482 1.011 1.499 4.737 -1.1659
 276MOL C1410483 1.169 1.639 4.807 0.1342
 276MOL H1510484 1.170 1.599 4.908 1.2900
 276MOL C1510485 1.243 1.757 4.790 0.5980
 276MOL H1610486 1.310 1.802 4.863 -0.2793
 276MOL C1610487 1.229 1.822 4.668 0.2171
 276MOL H1710488 1.275 1.917 4.641 1.5559
 277MOL O110489 0.312 2.163 5.053 -0.6891
 277MOL O210490 0.309 2.535 4.653 0.2600
 277MOL N110491 0.229 2.350 4.960 -0.1042
 277MOL H110492 0.171 2.346 5.043 -0.0385
 277MOL N210493 0.418 2.360 4.751 0.0768
 277MOL N310494 0.654 2.578 5.008 -0.2623
 277MOL H210495 0.751 2.593 4.984 -1.1170
 277MOL C110496 0.324 2.250 4.968 -0.1686
 277MOL C210497 0.246 2.472 4.882 0.7975
 277MOL H310498 0.148 2.506 4.847 0.8126
 277MOL C310499 0.328 2.465 4.752 -0.2465
 277MOL C410500 0.443 2.265 4.858 0.0970
 277MOL H410501 0.528 2.310 4.912 -0.6816
 277MOL C510502 0.489 2.136 4.805 -0.6018
 277MOL H510503 0.402 2.076 4.777 -1.1702
 277MOL H610504 0.566 2.085 4.864 -0.8163
 277MOL C610505 0.550 2.172 4.663 1.0031
 277MOL H710506 0.656 2.195 4.678 1.2519
 277MOL H810507 0.532 2.082 4.604 -0.3810
 277MOL C710508 0.468 2.298 4.628 -0.3211
 277MOL H910509 0.539 2.368 4.582 0.7694
 277MOL H1010510 0.380 2.261 4.573 -1.9201
 277MOL C810511 0.285 2.586 4.973 -0.9712
 277MOL H1110512 0.259 2.681 4.925 1.2099
 277MOL H1210513 0.224 2.584 5.065 -1.2198
 277MOL C910514 0.429 2.583 5.017 -0.1276
 277MOL C1010515 0.536 2.618 4.939 0.2423
 277MOL H1310516 0.532 2.669 4.843 0.7631
 277MOL C1110517 0.615 2.521 5.128 0.5268
 277MOL C1210518 0.477 2.531 5.142 -0.0252
 277MOL C1310519 0.415 2.484 5.260 0.3996
 277MOL H1410520 0.307 2.492 5.270 0.3750
 277MOL C1410521 0.504 2.432 5.359 0.1706
 277MOL H1510522 0.457 2.393 5.449 1.8774
 277MOL C1510523 0.646 2.432 5.347 -0.3092
 277MOL H1610524 0.712 2.405 5.429 0.6028
 277MOL C1610525 0.703 2.485 5.228 0.3006
 277MOL H1710526 0.810 2.496 5.219 0.0743
 278MOL O110527 0.979 1.796 5.049 -0.5911
 278MOL O210528 0.611 1.568 4.715 -0.0925
 278MOL N110529 0.838 1.631 5.013 0.0946
 278MOL H110530 0.885 1.582 5.089 0.6005
 278MOL N210531 0.734 1.749 4.779 -0.0797
 278MOL N310532 0.453 1.903 5.039 0.7357
 278MOL H210533 0.386 1.974 5.014 -0.6901
 278MOL C110534 0.880 1.757 4.993 0.7761
 278MOL C210535 0.719 1.569 4.944 -0.0319
 278MOL H310536 0.749 1.466 4.926 -1.4332
 278MOL C310537 0.681 1.623 4.800 -0.0194
 278MOL C410538 0.817 1.830 4.876 0.1205
 278MOL H410539 0.744 1.891 4.930 1.1186
 278MOL C510540 0.898 1.923 4.791 0.5212
 278MOL H510541 0.998 1.884 4.772 0.3691
 278MOL H610542 0.902 2.023 4.835 -0.9103
 278MOL C610543 0.832 1.935 4.650 0.3949
 278MOL H710544 0.796 2.038 4.633 0.4121
 278MOL H810545 0.906 1.922 4.570 -0.9029
 278MOL C710546 0.723 1.824 4.654 0.2469
 278MOL H910547 0.620 1.861 4.642 0.5330
 278MOL H1010548 0.744 1.761 4.566 -0.0173
 278MOL C810549 0.597 1.572 5.029 -0.0455
 278MOL H1110550 0.516 1.505 4.997 -0.5785
 278MOL H1210551 0.629 1.529 5.125 4.6127
 278MOL C910552 0.550 1.706 5.061 0.1895
 278MOL C1010553 0.461 1.776 4.981 -0.1972
 278MOL H1310554 0.408 1.749 4.890 0.3999
 278MOL C1110555 0.533 1.912 5.154 0.1092
 278MOL C1210556 0.585 1.790 5.175 -0.2448
 278MOL C1310557 0.658 1.768 5.295 0.2701
 278MOL H1410558 0.687 1.667 5.320 -0.4286
 278MOL C1410559 0.694 1.878 5.370 -0.2030
 278MOL H1510560 0.772 1.861 5.443 0.6290
 278MOL C1510561 0.637 2.005 5.353 -0.0726
 278MOL H1610562 0.658 2.085 5.423 -0.0529
 278MOL C1610563 0.545 2.020 5.244 -0.0074
 278MOL H1710564 0.498 2.116 5.232 -1.7145
 279MOL O110565 0.939 2.591 5.021 0.8635
 279MOL O210566 1.299 2.414 4.687 0.4305
 279MOL N110567 1.153 2.551 4.981 1.3245
 279MOL H110568 1.178 2.621 5.051 -1.9564
 279MOL N210569 1.083 2.392 4.757 -0.7889
 279MOL N310570 1.084 2.063 5.036 0.2436
 279MOL H210571 1.054 1.968 5.014 -1.9134
 279MOL C110572 1.019 2.532 4.951 0.5335
 279MOL C210573 1.259 2.474 4.915 -0.7852
 279MOL H310574 1.345 2.540 4.899 -1.4288
 279MOL C310575 1.214 2.426 4.774 0.0772
 279MOL C410576 0.973 2.417 4.855 -0.2322
 279MOL H410577 0.970 2.328 4.919 1.8862
 279MOL C510578 0.840 2.424 4.768 0.1230
 279MOL H510579 0.796 2.524 4.771 0.4196
 279MOL H610580 0.759 2.363 4.810 1.1981
 279MOL C610581 0.877 2.369 4.626 0.2614
 279MOL H710582 0.840 2.267 4.609 0.9276
 279MOL H810583 0.834 2.429 4.545 4.0797
 279MOL C710584 1.030 2.369 4.623 -0.8731
 279MOL H910585 1.076 2.284 4.573 0.9419
 279MOL H1010586 1.053 2.461 4.566 1.3371
 279MOL C810587 1.307 2.350 4.991 -0.0161
 279MOL H1110588 1.387 2.291 4.943 -0.5820
 279MOL H1210589 1.351 2.382 5.086 -1.2443
 279MOL C910590 1.197 2.257 5.029 -0.1698
 279MOL C1010591 1.177 2.131 4.964 0.7995
 279MOL H1310592 1.229 2.083 4.883 2.1189
 279MOL C1110593 1.049 2.140 5.151 -0.3307
 279MOL C1210594 1.111 2.261 5.144 0.5348
 279MOL C1310595 1.101 2.355 5.246 0.4975
 279MOL H1410596 1.168 2.441 5.240 -0.7264
 279MOL C1410597 1.015 2.326 5.356 -0.4755
 279MOL H1510598 1.011 2.399 5.437 -1.3774
 279MOL C1510599 0.936 2.208 5.352 -0.9786
 279MOL H1610600 0.865 2.191 5.433 0.3541
 279MOL C1610601 0.956 2.113 5.251 0.1862
 279MOL H1710602 0.903 2.019 5.236 -0.2428
 280MOL O110603 1.905 1.768 5.583 0.1873
 280MOL O210604 1.958 1.337 5.279 -0.2115
 280MOL N110605 2.000 1.564 5.560 0.6497
 280MOL H110606 2.058 1.578 5.641 -1.5288
 280MOL N210607 1.840 1.528 5.330 0.2772
 280MOL N310608 1.569 1.343 5.600 0.0943
 280MOL H210609 1.476 1.316 5.573 0.0134
 280MOL C110610 1.897 1.658 5.534 0.2163
 280MOL C210611 2.002 1.435 5.494 0.6369
 280MOL H310612 2.107 1.407 5.504 0.6930
 280MOL C310613 1.932 1.432 5.360 -0.0463
 280MOL C410614 1.793 1.622 5.430 0.3590
 280MOL H410615 1.715 1.563 5.480 1.0804
 280MOL C510616 1.729 1.730 5.335 -0.0339
 280MOL H510617 1.802 1.810 5.323 0.0461
 280MOL H610618 1.638 1.770 5.382 0.3406
 280MOL C610619 1.706 1.666 5.198 -0.4238
 280MOL H710620 1.600 1.653 5.174 -0.0457
 280MOL H810621 1.761 1.724 5.122 0.7177
 280MOL C710622 1.758 1.523 5.209 -0.1396
 280MOL H910623 1.679 1.447 5.222 1.4613
 280MOL H1010624 1.825 1.496 5.127 -0.2343
 280MOL C810625 1.939 1.328 5.584 -0.1392
 280MOL H1110626 1.946 1.230 5.533 0.0824
 280MOL H1210627 2.000 1.315 5.674 0.5078
 280MOL C910628 1.798 1.353 5.621 0.8361
 280MOL C1010629 1.694 1.316 5.543 0.3430
 280MOL H1310630 1.691 1.265 5.447 -1.0486
 280MOL C1110631 1.596 1.427 5.704 -0.9290
 280MOL C1210632 1.730 1.443 5.719 0.0207
 280MOL C1310633 1.788 1.509 5.831 0.6128
 280MOL H1410634 1.896 1.515 5.834 0.8865
 280MOL C1410635 1.705 1.563 5.923 -0.3571
 280MOL H1510636 1.748 1.614 6.009 1.5714
 280MOL C1510637 1.564 1.546 5.908 -0.3743
 280MOL H1610638 1.498 1.580 5.987 -1.5033
 280MOL C1610639 1.507 1.475 5.796 -0.3483
 280MOL H1710640 1.399 1.464 5.796 -0.4295
 281MOL O110641 1.218 2.079 5.576 0.0192
 281MOL O210642 1.556 2.311 5.243 0.3127
 281MOL N110643 1.357 2.248 5.539 0.2759
 281MOL H110644 1.316 2.286 5.624 -0.2690
 281MOL N210645 1.461 2.120 5.315 0.0705
 281MOL N310646 1.766 2.012 5.562 0.7920
 281MOL H210647 1.837 1.951 5.524 0.6945
 281MOL C110648 1.319 2.118 5.517 1.3268
 281MOL C210649 1.461 2.319 5.466 0.4899
 281MOL H310650 1.416 2.415 5.437 -1.6596
 281MOL C310651 1.503 2.246 5.333 0.0022
 281MOL C410652 1.392 2.037 5.412 -0.1078
 281MOL H410653 1.463 1.974 5.467 0.5494
 281MOL C510654 1.305 1.938 5.318 -0.2659
 281MOL H510655 1.211 1.991 5.300 0.4113
 281MOL H610656 1.281 1.844 5.369 -0.7967
 281MOL C610657 1.384 1.925 5.187 -0.3592
 281MOL H710658 1.453 1.839 5.193 -1.3077
 281MOL H810659 1.323 1.913 5.097 0.7746
 281MOL C710660 1.470 2.056 5.186 -0.1588
 281MOL H910661 1.577 2.035 5.173 -0.1573
 281MOL H1010662 1.437 2.125 5.108 0.1247
 281MOL C810663 1.586 2.339 5.549 1.1508
 281MOL H1110664 1.652 2.414 5.503 0.2368
 281MOL H1210665 1.562 2.388 5.644 -0.0411
 281MOL C910666 1.649 2.205 5.584 0.1910
 281MOL C1010667 1.738 2.138 5.504 -0.7001
 281MOL H1310668 1.774 2.166 5.406 0.2165
 281MOL C1110669 1.696 1.998 5.677 0.2585
 281MOL C1210670 1.619 2.114 5.695 0.3312
 281MOL C1310671 1.533 2.130 5.802 0.3711
 281MOL H1410672 1.478 2.222 5.817 0.1322
 281MOL C1410673 1.538 2.032 5.904 0.3008
 281MOL H1510674 1.479 2.034 5.996 0.3867
 281MOL C1510675 1.620 1.917 5.888 0.7406
 281MOL H1610676 1.618 1.834 5.959 1.6915
 281MOL C1610677 1.691 1.899 5.769 0.1773
 281MOL H1710678 1.756 1.812 5.759 -0.1836
 282MOL O110679 1.294 1.332 5.593 -0.0280
 282MOL O210680 0.921 1.494 5.257 0.0316
 282MOL N110681 1.071 1.346 5.557 -0.1335
 282MOL H110682 1.055 1.288 5.639 1.2504
 282MOL N210683 1.134 1.480 5.324 -0.2210
 282MOL N310684 1.107 1.833 5.597 -0.0159
 282MOL H210685 1.138 1.920 5.556 1.7779
 282MOL C110686 1.202 1.381 5.530 -0.3102
 282MOL C210687 0.958 1.419 5.491 -0.4232
 282MOL H310688 0.876 1.348 5.477 0.1385
 282MOL C310689 0.996 1.473 5.349 -0.6434
 282MOL C410690 1.241 1.486 5.423 0.9254
 282MOL H410691 1.241 1.590 5.457 -1.2049
 282MOL C510692 1.372 1.452 5.347 0.2254
 282MOL H510693 1.385 1.348 5.317 0.0739
 282MOL H610694 1.467 1.481 5.394 0.1931
 282MOL C610695 1.339 1.527 5.214 -0.6564
 282MOL H710696 1.379 1.629 5.225 1.0611
 282MOL H810697 1.393 1.483 5.129 -1.8190
 282MOL C710698 1.188 1.529 5.198 -0.1114
 282MOL H910699 1.144 1.625 5.167 -1.0281
 282MOL H1010700 1.163 1.451 5.125 0.4613
 282MOL C810701 0.910 1.527 5.597 -0.0245
 282MOL H1110702 0.820 1.566 5.547 1.1545
 282MOL H1210703 0.877 1.469 5.684 -1.5189
 282MOL C910704 1.012 1.636 5.624 0.0433
 282MOL C1010705 1.016 1.746 5.539 0.0224
 282MOL H1310706 0.958 1.758 5.449 0.9311
 282MOL C1110707 1.154 1.791 5.719 -0.6205
 282MOL C1210708 1.102 1.669 5.737 0.1396
 282MOL C1310709 1.124 1.599 5.855 -1.0414
 282MOL H1410710 1.078 1.503 5.880 1.4140
 282MOL C1410711 1.223 1.655 5.940 -0.4237
 282MOL H1510712 1.246 1.602 6.032 3.0506
 282MOL C1510713 1.295 1.774 5.903 0.6176
 282MOL H1610714 1.377 1.812 5.963 -1.3016
 282MOL C1610715 1.241 1.856 5.808 -0.0998
 282MOL H1710716 1.282 1.955 5.790 -0.8063
 283MOL O110717 0.327 2.182 6.116 0.2986
 283MOL O210718 0.285 2.571 5.755 -0.6329
 283MOL N110719 0.236 2.372 6.047 0.3997
 283MOL H110720 0.183 2.354 6.131 -0.5194
 283MOL N210721 0.403 2.397 5.829 0.2369
 283MOL N310722 0.643 2.579 6.106 -0.0153
 283MOL H210723 0.740 2.583 6.078 -0.0484
 283MOL C110724 0.328 2.270 6.029 0.2234
 283MOL C210725 0.225 2.506 5.975 -0.0380
 283MOL H310726 0.120 2.525 5.953 0.4236
 283MOL C310727 0.304 2.492 5.844 -0.3702
 283MOL C410728 0.432 2.290 5.927 0.6838
 283MOL H410729 0.521 2.322 5.983 0.8032
 283MOL C510730 0.480 2.175 5.841 -0.6855
 283MOL H510731 0.407 2.098 5.812 -2.6544
 283MOL H610732 0.553 2.122 5.904 -0.1958
 283MOL C610733 0.545 2.239 5.715 0.0995
 283MOL H710734 0.651 2.254 5.738 -0.1156
 283MOL H810735 0.533 2.173 5.628 -1.0080
 283MOL C710736 0.469 2.371 5.700 0.1705
 283MOL H910737 0.540 2.450 5.671 -0.9934
 283MOL H1010738 0.395 2.357 5.620 -0.7785
 283MOL C810739 0.277 2.616 6.070 0.2529
 283MOL H1110740 0.264 2.711 6.019 -0.2788
 283MOL H1210741 0.209 2.617 6.156 0.9248
 283MOL C910742 0.419 2.592 6.117 0.2037
 283MOL C1010743 0.530 2.616 6.034 -0.6118
 283MOL H1310744 0.532 2.660 5.935 0.7956
 283MOL C1110745 0.604 2.523 6.227 -0.1039
 283MOL C1210746 0.469 2.543 6.241 -0.4356
 283MOL C1310747 0.411 2.498 6.356 -0.5586
 283MOL H1410748 0.304 2.508 6.370 -0.2824
 283MOL C1410749 0.483 2.419 6.448 0.0488
 283MOL H1510750 0.433 2.377 0.013 -2.5124
 283MOL C1510751 0.624 2.409 6.436 0.6786
 283MOL H1610752 0.680 2.345 6.503 2.4530
 283MOL C1610753 0.686 2.477 6.331 0.1392
 283MOL H1710754 0.795 2.473 6.328 0.1192
 284MOL O110755 0.944 1.794 6.141 0.6381
 284MOL O210756 0.612 1.573 5.786 0.5589
 284MOL N110757 0.811 1.616 6.094 0.4691
 284MOL H110758 0.833 1.577 6.184 0.0894
 284MOL N210759 0.720 1.755 5.857 1.0324
 284MOL N310760 0.431 1.924 6.130 0.0045
 284MOL H210761 0.393 2.010 6.094 1.5580
 284MOL C110762 0.853 1.747 6.073 -0.2224
 284MOL C210763 0.698 1.565 6.015 1.2292
 284MOL H310764 0.711 1.458 5.996 3.0886
 284MOL C310765 0.665 1.630 5.875 -0.4418
 284MOL C410766 0.778 1.831 5.965 0.5020
 284MOL H410767 0.696 1.888 6.011 0.4460
 284MOL C510768 0.862 1.931 5.883 -0.4193
 284MOL H510769 0.967 1.900 5.876 0.4701
 284MOL H610770 0.861 2.030 5.930 0.3460
 284MOL C610771 0.796 1.947 5.748 0.4873
 284MOL H710772 0.727 2.032 5.741 2.5564
 284MOL H810773 0.881 1.962 5.681 0.7843
 284MOL C710774 0.723 1.821 5.720 0.0118
 284MOL H910775 0.624 1.850 5.683 0.0818
 284MOL H1010776 0.770 1.750 5.652 0.8716
 284MOL C810777 0.567 1.578 6.107 -0.1396
 284MOL H1110778 0.488 1.526 6.052 -0.6156
 284MOL H1210779 0.580 1.523 6.201 0.1150
 284MOL C910780 0.519 1.718 6.145 -0.1780
 284MOL C1010781 0.438 1.799 6.070 0.7480
 284MOL H1310782 0.389 1.786 5.975 1.3244
 284MOL C1110783 0.507 1.917 6.247 0.4431
 284MOL C1210784 0.558 1.792 6.263 0.0090
 284MOL C1310785 0.645 1.756 6.367 -0.1136
 284MOL H1410786 0.685 1.655 6.379 -0.4401
 284MOL C1410787 0.675 1.860 6.455 -0.5617
 284MOL H1510788 0.742 1.834 0.015 1.6700
 284MOL C1510789 0.622 1.991 6.447 0.3664
 284MOL H1610790 0.664 2.057 0.002 -1.2631
 284MOL C1610791 0.528 2.019 6.346 -0.8891
 284MOL H1710792 0.490 2.120 6.335 -2.0752
 285MOL O110793 0.923 2.550 6.099 0.7795
 285MOL O210794 1.318 2.408 5.786 0.0008
 285MOL N110795 1.140 2.522 6.081 -0.4566
 285MOL H110796 1.145 2.597 6.149 -0.5973
 285MOL N210797 1.102 2.370 5.840 0.3460
 285MOL N310798 1.101 2.053 6.115 0.0720
 285MOL H210799 1.075 1.962 6.080 3.6932
 285MOL C110800 1.016 2.497 6.042 0.3794
 285MOL C210801 1.260 2.462 6.016 0.2517
 285MOL H310802 1.324 2.548 5.996 -0.2580
 285MOL C310803 1.231 2.404 5.876 1.0810
 285MOL C410804 0.989 2.387 5.935 0.3678
 285MOL H410805 0.978 2.292 5.989 3.0335
 285MOL C510806 0.872 2.415 5.837 0.1168
 285MOL H510807 0.873 2.523 5.818 1.1207
 285MOL H610808 0.775 2.385 5.878 -0.3657
 285MOL C610809 0.902 2.342 5.701 0.4327
 285MOL H710810 0.887 2.233 5.694 1.4640
 285MOL H810811 0.858 2.385 5.610 -1.7499
 285MOL C710812 1.052 2.354 5.700 -0.4902
 285MOL H910813 1.089 2.263 5.650 -2.2145
 285MOL H1010814 1.085 2.443 5.645 2.0799
 285MOL C810815 1.327 2.355 6.101 0.5728
 285MOL H1110816 1.426 2.327 6.062 0.1309
 285MOL H1210817 1.353 2.410 6.193 -0.0573
 285MOL C910818 1.233 2.240 6.137 0.7994
 285MOL C1010819 1.204 2.134 6.051 0.7116
 285MOL H1310820 1.251 2.110 5.956 -0.0624
 285MOL C1110821 1.072 2.114 6.234 -0.4100
 285MOL C1210822 1.138 2.234 6.247 0.1432
 285MOL C1310823 1.116 2.311 6.362 -0.5118
 285MOL H1410824 1.170 2.403 6.379 -2.2042
 285MOL C1410825 1.016 2.269 6.449 0.1522
 285MOL H1510826 1.005 2.328 0.018 -2.4080
 285MOL C1510827 0.946 2.145 6.433 0.2768
 285MOL H1610828 0.874 2.122 6.510 -0.2043
 285MOL C1610829 0.974 2.066 6.322 0.2170
 285MOL H1710830 0.921 1.972 6.314 0.0318
 286MOL O110831 1.972 1.769 0.121 0.5979
 286MOL O210832 1.929 1.317 6.363 -0.0162
 286MOL N110833 2.008 1.553 0.107 -0.0486
 286MOL H110834 2.074 1.582 0.178 -1.6603
 286MOL N210835 1.826 1.517 6.420 -0.5525
 286MOL N310836 1.572 1.340 0.128 0.5706
 286MOL H210837 1.481 1.332 0.084 0.3744
 286MOL C110838 1.935 1.662 0.075 -0.3693
 286MOL C210839 2.001 1.414 0.048 -1.2129
 286MOL H310840 2.104 1.380 0.031 -0.1145
 286MOL C310841 1.915 1.411 6.442 -0.3122
 286MOL C410842 1.812 1.634 6.506 -0.1167
 286MOL H410843 1.728 1.604 0.048 -0.2693
 286MOL C510844 1.770 1.749 6.418 -0.1330
 286MOL H510845 1.849 1.800 6.361 -0.8016
 286MOL H610846 1.720 1.832 6.469 -0.1997
 286MOL C610847 1.685 1.679 6.309 0.2548
 286MOL H710848 1.589 1.655 6.356 0.9090
 286MOL H810849 1.681 1.742 6.219 -1.1457
 286MOL C710850 1.766 1.542 6.292 0.4913
 286MOL H910851 1.702 1.458 6.264 -1.0913
 286MOL H1010852 1.844 1.544 6.215 -0.6323
 286MOL C810853 1.937 1.319 0.146 0.4761
 286MOL H1110854 1.958 1.216 0.117 -0.2419
 286MOL H1210855 1.982 1.325 0.245 0.2272
 286MOL C910856 1.790 1.334 0.171 -0.7085
 286MOL C1010857 1.698 1.297 0.076 -0.1700
 286MOL H1310858 1.707 1.246 6.502 0.2998
 286MOL C1110859 1.595 1.414 0.238 -0.4696
 286MOL C1210860 1.727 1.404 0.276 0.5373
 286MOL C1310861 1.787 1.470 0.386 0.0686
 286MOL H1410862 1.893 1.485 0.402 -0.1394
 286MOL C1410863 1.690 1.546 0.458 0.3982
 286MOL H1510864 1.724 1.598 0.547 -0.8941
 286MOL C1510865 1.552 1.540 0.426 0.2356
 286MOL H1610866 1.477 1.592 0.485 1.2021
 286MOL C1610867 1.503 1.483 0.310 0.9421
 286MOL H1710868 1.396 1.481 0.292 0.9980
 287MOL O110869 1.286 2.081 0.163 0.5622
 287MOL O210870 1.583 2.302 6.303 -0.1663
 287MOL N110871 1.393 2.248 0.087 -0.2940
 287MOL H110872 1.344 2.295 0.163 -0.9574
 287MOL N210873 1.493 2.103 6.385 -0.2722
 287MOL N310874 1.822 2.008 0.130 0.1741
 287MOL H210875 1.901 1.950 0.108 2.7397
 287MOL C110876 1.363 2.113 0.083 -0.1575
 287MOL C210877 1.501 2.312 0.009 0.0090
 287MOL H310878 1.466 2.413 6.505 -1.9363
 287MOL C310879 1.536 2.238 6.394 0.0220
 287MOL C410880 1.436 2.022 6.497 -0.5349
 287MOL H410881 1.520 1.979 0.030 -0.0038
 287MOL C510882 1.347 1.919 6.425 -0.5812
 287MOL H510883 1.246 1.959 6.419 -1.0947
 287MOL H610884 1.352 1.816 6.464 1.2443
 287MOL C610885 1.391 1.917 6.277 0.1438
 287MOL H710886 1.455 1.830 6.254 -0.2104
 287MOL H810887 1.300 1.896 6.219 1.6724
 287MOL C710888 1.469 2.039 6.258 0.7322
 287MOL H910889 1.567 2.011 6.216 0.6244
 287MOL H1010890 1.420 2.110 6.190 -0.1652
 287MOL C810891 1.630 2.323 0.096 0.0747
 287MOL H1110892 1.702 2.395 0.054 0.3069
 287MOL H1210893 1.595 2.369 0.189 2.0932
 287MOL C910894 1.692 2.188 0.132 -0.8048
 287MOL C1010895 1.796 2.130 0.062 0.6267
 287MOL H1310896 1.849 2.168 6.497 -0.6938
 287MOL C1110897 1.736 1.996 0.233 -0.5505
 287MOL C1210898 1.658 2.106 0.240 0.0714
 287MOL C1310899 1.568 2.123 0.344 0.1033
 287MOL H1410900 1.508 2.214 0.352 -2.4909
 287MOL C1410901 1.556 2.028 0.441 -0.4599
 287MOL H1510902 1.498 2.046 0.531 -0.5503
 287MOL C1510903 1.637 1.912 0.431 0.7463
 287MOL H1610904 1.634 1.848 0.519 1.4411
 287MOL C1610905 1.731 1.899 0.323 -0.1832
 287MOL H1710906 1.791 1.808 0.316 -2.2035
 288MOL O110907 1.285 1.319 0.140 0.1802
 288MOL O210908 0.902 1.527 6.347 0.6465
 288MOL N110909 1.068 1.361 0.113 -0.4981
 288MOL H110910 1.060 1.303 0.196 0.2162
 288MOL N210911 1.123 1.528 6.408 0.0776
 288MOL N310912 1.138 1.838 0.155 0.4933
 288MOL H210913 1.170 1.924 0.114 1.4209
 288MOL C110914 1.200 1.383 0.083 0.1004
 288MOL C210915 0.956 1.439 0.047 0.2668
 288MOL H310916 0.878 1.363 0.030 1.6521
 288MOL C310917 0.987 1.507 6.429 -0.0371
 288MOL C410918 1.233 1.490 6.500 -0.1523
 288MOL H410919 1.245 1.580 0.040 2.4735
 288MOL C510920 1.358 1.459 6.418 -0.6231
 288MOL H510921 1.370 1.353 6.392 -0.0680
 288MOL H610922 1.455 1.485 6.461 -0.0850
 288MOL C610923 1.338 1.543 6.295 0.0970
 288MOL H710924 1.380 1.642 6.312 2.3753
 288MOL H810925 1.392 1.497 6.211 1.1734
 288MOL C710926 1.183 1.557 6.277 -0.0145
 288MOL H910927 1.160 1.657 6.238 -1.6266
 288MOL H1010928 1.147 1.483 6.204 -1.2716
 288MOL C810929 0.906 1.535 0.156 0.4195
 288MOL H1110930 0.817 1.583 0.112 -0.8551
 288MOL H1210931 0.877 1.478 0.245 -1.9134
 288MOL C910932 1.009 1.642 0.184 0.2924
 288MOL C1010933 1.033 1.751 0.101 0.1460
 288MOL H1310934 0.988 1.774 0.005 -0.7348
 288MOL C1110935 1.160 1.785 0.279 -0.2428
 288MOL C1210936 1.085 1.672 0.297 0.1450
 288MOL C1310937 1.101 1.596 0.416 0.6597
 288MOL H1410938 1.055 1.499 0.428 1.0858
 288MOL C1410939 1.196 1.638 0.510 -0.4196
 288MOL H1510940 1.207 1.582 0.602 -2.4744
 288MOL C1510941 1.270 1.751 0.490 -0.4572
 288MOL H1610942 1.339 1.791 0.564 0.8741
 288MOL C1610943 1.251 1.826 0.377 0.1579
 288MOL H1710944 1.305 1.920 0.366 -1.6192
 289MOL O110945 8.590 3.457 0.685 0.1857
 289MOL O210946 8.555 3.835 0.327 -0.3092
 289MOL N110947 8.499 3.658 0.636 0.2903
 289MOL H110948 8.453 3.661 0.726 0.2086
 289MOL N210949 8.668 3.660 0.404 0.4290
 289MOL N310950 8.922 3.847 0.637 0.3037
 289MOL H210951 9.018 3.870 0.616 0.0691
 289MOL C110952 8.602 3.560 0.620 0.2533
 289MOL C210953 8.506 3.780 0.553 -0.4396
 289MOL H310954 8.403 3.808 0.528 -1.5595
 289MOL C310955 8.575 3.763 0.420 0.2203
 289MOL C410956 8.708 3.570 0.507 -0.1176
 289MOL H410957 8.797 3.601 0.563 0.6710
 289MOL C510958 8.751 3.447 0.432 0.1851
 289MOL H510959 8.664 3.381 0.422 -0.0699
 289MOL H610960 8.834 3.396 0.483 0.2630
 289MOL C610961 8.796 3.497 0.294 -0.2270
 289MOL H710962 8.900 3.530 0.294 -0.3062
 289MOL H810963 8.799 3.425 0.212 0.8043
 289MOL C710964 8.735 3.637 0.274 0.5919
 289MOL H910965 8.806 3.714 0.241 0.6975
 289MOL H1010966 8.658 3.628 0.197 -1.2057
 289MOL C810967 8.557 3.900 0.631 0.0525
 289MOL H1110968 8.545 3.988 0.568 -1.8170
 289MOL H1210969 8.502 3.915 0.725 1.0873
 289MOL C910970 8.697 3.868 0.665 -0.2805
 289MOL C1010971 8.804 3.897 0.578 -0.2177
 289MOL H1310972 8.793 3.948 0.483 -0.4440
 289MOL C1110973 8.883 3.781 0.752 -0.1139
 289MOL C1210974 8.748 3.792 0.773 0.2778
 289MOL C1310975 8.681 3.752 0.891 -0.1904
 289MOL H1410976 8.575 3.770 0.908 -0.5598
 289MOL C1410977 8.769 3.690 0.986 0.9075
 289MOL H1510978 8.721 3.647 1.073 0.3339
 289MOL C1510979 8.905 3.674 0.962 0.3892
 289MOL H1610980 8.968 3.630 1.039 1.2050
 289MOL C1610981 8.965 3.719 0.849 0.3489
 289MOL H1710982 9.074 3.714 0.849 0.3488
 290MOL O110983 0.213 3.093 0.647 -0.0920
 290MOL O210984 8.939 2.846 0.350 0.0072
 290MOL N110985 0.066 2.929 0.626 -0.3005
 290MOL H110986 0.113 2.887 0.705 -0.0013
 290MOL N210987 9.032 3.047 0.407 0.1135
 290MOL N310988 8.747 3.212 0.665 0.0290
 290MOL H210989 8.681 3.283 0.635 2.0258
 290MOL C110990 0.109 3.056 0.598 -1.0985
 290MOL C210991 9.033 2.853 0.559 0.2172
 290MOL H310992 9.054 2.747 0.541 1.4668
 290MOL C310993 8.997 2.912 0.427 -0.0824
 290MOL C410994 0.008 3.134 0.506 -0.3350
 290MOL H410995 9.019 3.171 0.576 -2.3151
 290MOL C510996 0.068 3.244 0.416 -0.9513
 290MOL H510997 0.171 3.226 0.385 -0.2962
 290MOL H610998 0.064 3.340 0.468 -2.5076
 290MOL C610999 9.067 3.249 0.289 0.9588
 290MOL H711000 8.994 3.331 0.293 0.6391
 290MOL H811001 0.038 3.279 0.200 -2.4952
 290MOL C711002 8.994 3.115 0.281 -0.3448
 290MOL H911003 8.886 3.134 0.284 -0.4747
 290MOL H1011004 9.025 3.055 0.195 -0.3434
 290MOL C811005 8.907 2.868 0.646 0.2563
 290MOL H1111006 8.829 2.804 0.604 0.5870
 290MOL H1211007 8.919 2.818 0.743 2.8024
 290MOL C911008 8.861 3.013 0.678 -0.3422
 290MOL C1011009 8.768 3.087 0.599 0.8906
 290MOL H1311010 8.721 3.061 0.504 0.0022
 290MOL C1111011 8.822 3.218 0.779 -0.2467
 290MOL C1211012 8.888 3.091 0.795 -0.0848
 290MOL C1311013 8.961 3.067 0.914 0.2191
 290MOL H1411014 9.021 2.978 0.926 1.2379
 290MOL C1411015 8.971 3.171 1.013 -0.4147
 290MOL H1511016 9.039 3.173 1.098 0.7466
 290MOL C1511017 8.901 3.295 0.992 0.2649
 290MOL H1611018 8.896 3.360 1.080 1.4471
 290MOL C1611019 8.825 3.320 0.872 -0.3659
 290MOL H1711020 8.775 3.415 0.855 -0.4718
 291MOL O111021 0.118 3.874 0.669 -0.4785
 291MOL O211022 0.487 3.683 0.340 -0.2218
 291MOL N111023 0.328 3.830 0.623 0.1758
 291MOL H111024 0.349 3.903 0.689 3.7432
 291MOL N211025 0.269 3.667 0.409 -0.2153
 291MOL N311026 0.309 3.353 0.653 0.6755
 291MOL H211027 0.261 3.276 0.608 -2.4472
 291MOL C111028 0.196 3.809 0.605 0.1497
 291MOL C211029 0.443 3.764 0.556 -0.1887
 291MOL H311030 0.515 3.840 0.522 -0.0585
 291MOL C311031 0.403 3.700 0.424 -0.2434
 291MOL C411032 0.156 3.696 0.505 0.1089
 291MOL H411033 0.145 3.612 0.574 0.8944
 291MOL C511034 0.028 3.717 0.414 0.0446
 291MOL H511035 0.017 3.824 0.392 0.9527
 291MOL H611036 9.023 3.671 0.451 1.7882
 291MOL C611037 0.058 3.632 0.292 0.9373
 291MOL H711038 0.024 3.530 0.310 -1.6723
 291MOL H811039 0.004 3.667 0.203 -1.1592
 291MOL C711040 0.210 3.641 0.276 -0.4358
 291MOL H911041 0.249 3.545 0.239 0.2095
 291MOL H1011042 0.237 3.730 0.218 1.8703
 291MOL C811043 0.516 3.668 0.644 -0.2738
 291MOL H1111044 0.609 3.636 0.597 0.4053
 291MOL H1211045 0.549 3.723 0.733 2.5286
 291MOL C911046 0.428 3.549 0.680 -0.5227
 291MOL C1011047 0.410 3.435 0.596 0.8446
 291MOL H1311048 0.455 3.411 0.501 -1.0075
 291MOL C1111049 0.265 3.409 0.767 -0.8419
 291MOL C1211050 0.329 3.531 0.783 -0.2847
 291MOL C1311051 0.296 3.610 0.888 0.2267
 291MOL H1411052 0.359 3.699 0.897 -0.9568
 291MOL C1411053 0.214 3.560 0.993 0.0362
 291MOL H1511054 0.201 3.615 1.086 3.7340
 291MOL C1511055 0.158 3.429 0.982 -0.3682
 291MOL H1611056 0.117 3.383 1.071 1.7508
 291MOL C1611057 0.180 3.353 0.861 0.3638
 291MOL H1711058 0.156 3.248 0.847 -0.8525
 292MOL O111059 1.138 3.101 1.197 -0.1192
 292MOL O211060 1.186 2.687 0.860 -0.0591
 292MOL N111061 1.230 2.899 1.163 0.6838
 292MOL H111062 1.293 2.899 1.243 -0.8272
 292MOL N211063 1.061 2.864 0.935 -0.3138
 292MOL N311064 0.817 2.695 1.218 0.2318
 292MOL H211065 0.721 2.676 1.191 0.4870
 292MOL C111066 1.131 2.996 1.142 -0.2876
 292MOL C211067 1.233 2.772 1.091 -0.5811
 292MOL H311068 1.335 2.756 1.055 -0.3798
 292MOL C311069 1.158 2.765 0.954 0.4819
 292MOL C411070 1.022 2.962 1.040 0.1340
 292MOL H411071 0.946 2.911 1.100 0.1900
 292MOL C511072 0.963 3.078 0.956 0.8860
 292MOL H511073 1.018 3.170 0.931 1.9506
 292MOL H611074 0.880 3.124 1.011 -0.8903
 292MOL C611075 0.909 3.016 0.830 0.7136
 292MOL H711076 0.805 2.987 0.851 1.0111
 292MOL H811077 0.908 3.086 0.745 -2.6190
 292MOL C711078 0.981 2.881 0.809 -0.1005
 292MOL H911079 0.912 2.802 0.778 -0.1819
 292MOL H1011080 1.056 2.898 0.732 1.2079
 292MOL C811081 1.185 2.670 1.188 0.2876
 292MOL H1111082 1.194 2.566 1.153 -0.3959
 292MOL H1211083 1.241 2.678 1.282 0.3692
 292MOL C911084 1.037 2.694 1.229 0.0056
 292MOL C1011085 0.931 2.645 1.157 0.1995
 292MOL H1311086 0.924 2.592 1.063 -1.7894
 292MOL C1111087 0.848 2.757 1.331 -0.3091
 292MOL C1211088 0.980 2.758 1.346 0.7069
 292MOL C1311089 1.037 2.811 1.466 0.1608
 292MOL H1411090 1.145 2.824 1.466 0.0934
 292MOL C1411091 0.957 2.864 1.564 -0.6700
 292MOL H1511092 1.005 2.908 1.651 -1.0402
 292MOL C1511093 0.818 2.853 1.557 0.8210
 292MOL H1611094 0.747 2.885 1.633 -0.2446
 292MOL C1611095 0.763 2.805 1.434 0.2709
 292MOL H1711096 0.655 2.794 1.427 0.6220
 293MOL O111097 0.437 3.406 1.198 0.1680
 293MOL O211098 0.768 3.672 0.878 -0.4243
 293MOL N111099 0.566 3.581 1.171 0.2373
 293MOL H111100 0.518 3.628 1.247 -0.6782
 293MOL N211101 0.679 3.463 0.944 -0.5490
 293MOL N311102 0.983 3.331 1.228 -0.4288
 293MOL H211103 1.056 3.268 1.198 -0.2672
 293MOL C111104 0.533 3.457 1.142 -0.3175
 293MOL C211105 0.677 3.653 1.105 -0.3063
 293MOL H311106 0.652 3.758 1.085 -0.2227
 293MOL C311107 0.712 3.597 0.963 0.0426
 293MOL C411108 0.615 3.376 1.042 -0.5736
 293MOL H411109 0.693 3.326 1.101 -0.8531
 293MOL C511110 0.549 3.266 0.961 0.4402
 293MOL H511111 0.446 3.300 0.943 0.1971
 293MOL H611112 0.540 3.174 1.019 -0.7376
 293MOL C611113 0.629 3.259 0.827 0.1583
 293MOL H711114 0.701 3.184 0.864 1.8327
 293MOL H811115 0.581 3.227 0.734 -0.5005
 293MOL C711116 0.695 3.397 0.816 0.0004
 293MOL H911117 0.803 3.383 0.803 -0.1454
 293MOL H1011118 0.669 3.461 0.731 -0.3881
 293MOL C811119 0.791 3.650 1.205 -0.1620
 293MOL H1111120 0.867 3.714 1.159 0.9815
 293MOL H1211121 0.766 3.706 1.296 2.3401
 293MOL C911122 0.860 3.519 1.239 -0.4371
 293MOL C1011123 0.944 3.443 1.156 -0.4323
 293MOL H1311124 0.978 3.457 1.054 -2.5486
 293MOL C1111125 0.920 3.321 1.348 0.2787
 293MOL C1211126 0.838 3.433 1.357 -0.2058
 293MOL C1311127 0.756 3.449 1.466 0.6158
 293MOL H1411128 0.699 3.540 1.476 -0.1249
 293MOL C1411129 0.749 3.349 1.560 0.6596
 293MOL H1511130 0.670 3.354 1.634 0.4082
 293MOL C1511131 0.830 3.237 1.559 -0.0630
 293MOL H1611132 0.818 3.167 1.640 -0.7638
 293MOL C1611133 0.923 3.224 1.449 -0.3481
 293MOL H1711134 0.989 3.139 1.433 0.7931
 294MOL O111135 0.545 2.673 1.227 0.7764
 294MOL O211136 0.129 2.790 0.911 -0.3116
 294MOL N111137 0.319 2.675 1.186 -0.0593
 294MOL H111138 0.299 2.619 1.268 0.3253
 294MOL N211139 0.348 2.824 0.958 -0.6412
 294MOL N311140 0.319 3.153 1.224 -0.1349
 294MOL H211141 0.350 3.244 1.193 0.1235
 294MOL C111142 0.448 2.716 1.160 -0.2359
 294MOL C211143 0.195 2.737 1.130 0.7757
 294MOL H311144 0.129 2.650 1.123 1.2101
 294MOL C311145 0.220 2.788 0.993 -0.3553
 294MOL C411146 0.462 2.823 1.049 0.1766
 294MOL H411147 0.457 2.920 1.100 3.5202
 294MOL C511148 0.596 2.823 0.977 0.3538
 294MOL H511149 0.619 2.717 0.964 0.7785
 294MOL H611150 0.671 2.889 1.022 -1.0642
 294MOL C611151 0.551 2.881 0.840 0.2158
 294MOL H711152 0.567 2.989 0.848 -1.5314
 294MOL H811153 0.603 2.833 0.757 0.7725
 294MOL C711154 0.400 2.862 0.830 0.5165
 294MOL H911155 0.351 2.953 0.794 0.7699
 294MOL H1011156 0.375 2.787 0.754 -2.8477
 294MOL C811157 0.136 2.830 1.232 -0.1034
 294MOL H1111158 0.031 2.858 1.217 0.6257
 294MOL H1211159 0.134 2.764 1.320 -0.3295
 294MOL C911160 0.221 2.949 1.258 -0.2482
 294MOL C1011161 0.228 3.059 1.174 -0.5058
 294MOL H1311162 0.187 3.054 1.074 2.7532
 294MOL C1111163 0.358 3.104 1.345 -0.3819
 294MOL C1211164 0.312 2.974 1.368 0.0222
 294MOL C1311165 0.342 2.903 1.483 0.7326
 294MOL H1411166 0.302 2.803 1.496 -0.0231
 294MOL C1411167 0.440 2.962 1.568 0.5390
 294MOL H1511168 0.481 2.909 1.654 -1.8167
 294MOL C1511169 0.494 3.092 1.542 1.2297
 294MOL H1611170 0.584 3.132 1.588 1.7263
 294MOL C1611171 0.451 3.165 1.426 -0.4649
 294MOL H1711172 0.490 3.263 1.399 -0.1583
 295MOL O111173 8.546 3.444 1.760 -0.0655
 295MOL O211174 8.565 3.853 1.423 -0.2827
 295MOL N111175 8.475 3.643 1.712 0.5892
 295MOL H111176 8.414 3.624 1.791 3.0013
 295MOL N211177 8.663 3.658 1.495 0.0857
 295MOL N311178 8.920 3.868 1.757 -0.3069
 295MOL H211179 9.017 3.882 1.732 0.0950
 295MOL C111180 8.557 3.536 1.690 0.3012
 295MOL C211181 8.485 3.777 1.647 0.3225
 295MOL H311182 8.384 3.806 1.615 0.7314
 295MOL C311183 8.576 3.769 1.513 -0.2345
 295MOL C411184 8.683 3.561 1.596 -0.4494
 295MOL H411185 8.757 3.602 1.665 -0.0083
 295MOL C511186 8.743 3.433 1.534 0.4567
 295MOL H511187 8.681 3.346 1.507 0.7493
 295MOL H611188 8.815 3.384 1.602 -2.0625
 295MOL C611189 8.813 3.482 1.409 0.0549
 295MOL H711190 8.917 3.505 1.436 0.5230
 295MOL H811191 8.802 3.403 1.333 0.8356
 295MOL C711192 8.746 3.616 1.380 0.2191
 295MOL H911193 8.821 3.692 1.354 0.3841
 295MOL H1011194 8.681 3.602 1.292 0.3862
 295MOL C811195 8.546 3.885 1.740 -0.3135
 295MOL H1111196 8.524 3.983 1.695 -0.0110
 295MOL H1211197 8.493 3.873 1.835 -1.0735
 295MOL C911198 8.691 3.865 1.769 -0.3728
 295MOL C1011199 8.801 3.904 1.691 0.1499
 295MOL H1311200 8.807 3.963 1.601 -4.9170
 295MOL C1111201 8.886 3.805 1.870 0.2694
 295MOL C1211202 8.749 3.793 1.880 -0.0265
 295MOL C1311203 8.690 3.721 1.988 -0.1719
 295MOL H1411204 8.584 3.697 1.991 -0.3157
 295MOL C1411205 8.778 3.657 2.082 -0.1169
 295MOL H1511206 8.732 3.597 2.160 -0.3346
 295MOL C1511207 8.914 3.684 2.067 0.6030
 295MOL H1611208 8.979 3.636 2.139 -1.9353
 295MOL C1611209 8.967 3.757 1.962 -0.5209
 295MOL H1711210 9.075 3.772 1.960 -0.5702
 296MOL O111211 0.181 3.103 1.755 -0.8666
 296MOL O211212 8.900 2.878 1.439 -0.2158
 296MOL N111213 0.047 2.940 1.717 0.0815
 296MOL H111214 0.090 2.903 1.800 0.0142
 296MOL N211215 9.031 3.052 1.485 0.0786
 296MOL N311216 8.722 3.193 1.766 -0.3417
 296MOL H211217 8.659 3.260 1.725 -1.0599
 296MOL C111218 0.090 3.068 1.689 -0.5991
 296MOL C211219 9.027 2.868 1.648 0.2572
 296MOL H311220 9.064 2.769 1.616 -1.3082
 296MOL C311221 8.979 2.930 1.516 -0.6362
 296MOL C411222 0.008 3.139 1.581 0.7964
 296MOL H411223 9.006 3.180 1.630 -1.3322
 296MOL C511224 0.081 3.248 1.502 -0.0105
 296MOL H511225 0.189 3.232 1.493 0.3869
 296MOL H611226 0.075 3.337 1.567 -2.6601
 296MOL C611227 0.013 3.249 1.362 0.2890
 296MOL H711228 9.034 3.337 1.356 2.3138
 296MOL H811229 0.093 3.249 1.287 0.6057
 296MOL C711230 9.013 3.127 1.359 -0.2896
 296MOL H911231 8.908 3.156 1.354 -0.0147
 296MOL H1011232 9.042 3.066 1.272 1.0114
 296MOL C811233 8.913 2.869 1.757 0.3301
 296MOL H1111234 8.833 2.800 1.728 -0.2537
 296MOL H1211235 8.960 2.817 1.841 -0.3483
 296MOL C911236 8.855 3.007 1.786 -0.2831
 296MOL C1011237 8.754 3.065 1.714 0.0575
 296MOL H1311238 8.705 3.033 1.623 0.9277
 296MOL C1111239 8.804 3.214 1.875 -0.0122
 296MOL C1211240 8.887 3.103 1.891 -0.8366
 296MOL C1311241 8.980 3.096 1.990 0.1133
 296MOL H1411242 9.052 3.015 1.995 0.8434
 296MOL C1411243 8.978 3.200 2.089 -0.0045
 296MOL H1511244 9.036 3.201 2.181 -0.5270
 296MOL C1511245 8.883 3.308 2.074 0.2020
 296MOL H1611246 8.878 3.381 2.154 0.7779
 296MOL C1611247 8.796 3.315 1.966 0.3202
 296MOL H1711248 8.733 3.402 1.947 1.5484
 297MOL O111249 0.123 3.872 1.749 -0.8938
 297MOL O211250 0.488 3.667 1.432 -0.0001
 297MOL N111251 0.329 3.825 1.728 -0.4651
 297MOL H111252 0.336 3.883 1.811 0.2483
 297MOL N211253 0.280 3.656 1.506 0.1973
 297MOL N311254 0.315 3.345 1.779 -0.0330
 297MOL H211255 0.288 3.253 1.748 -0.4344
 297MOL C111256 0.206 3.794 1.698 -0.3251
 297MOL C211257 0.448 3.763 1.659 -0.2309
 297MOL H311258 0.518 3.840 1.625 2.1711
 297MOL C311259 0.415 3.685 1.524 -0.3356
 297MOL C411260 0.179 3.685 1.601 -0.3168
 297MOL H411261 0.159 3.598 1.664 0.1817
 297MOL C511262 0.049 3.699 1.521 -0.4537
 297MOL H511263 0.028 3.806 1.510 2.1738
 297MOL H611264 9.051 3.645 1.565 -0.9601
 297MOL C611265 0.079 3.640 1.384 0.2971
 297MOL H711266 0.041 3.539 1.368 1.7704
 297MOL H811267 0.034 3.705 1.308 0.7672
 297MOL C711268 0.235 3.632 1.374 1.2132
 297MOL H911269 0.261 3.528 1.346 -0.4858
 297MOL H1011270 0.277 3.701 1.299 -0.0952
 297MOL C811271 0.503 3.670 1.768 0.0911
 297MOL H1111272 0.589 3.623 1.719 -0.1623
 297MOL H1211273 0.522 3.727 1.860 -1.3422
 297MOL C911274 0.403 3.553 1.793 -0.4628
 297MOL C1011275 0.408 3.436 1.721 0.3655
 297MOL H1311276 0.463 3.414 1.630 0.4723
 297MOL C1111277 0.263 3.402 1.892 0.6553
 297MOL C1211278 0.323 3.527 1.910 0.0616
 297MOL C1311279 0.287 3.611 2.017 0.0806
 297MOL H1411280 0.334 3.708 2.032 -2.6874
 297MOL C1411281 0.193 3.560 2.111 0.2643
 297MOL H1511282 0.161 3.610 2.202 -2.6408
 297MOL C1511283 0.123 3.437 2.092 0.4668
 297MOL H1611284 0.049 3.401 2.162 -0.7452
 297MOL C1611285 0.161 3.359 1.977 -0.4053
 297MOL H1711286 0.112 3.263 1.966 -1.7647
 298MOL O111287 1.158 3.112 2.324 -0.4994
 298MOL O211288 1.211 2.712 1.976 0.2819
 298MOL N111289 1.256 2.906 2.278 0.3569
 298MOL H111290 1.327 2.932 2.346 1.4500
 298MOL N211291 1.077 2.874 2.059 0.0527
 298MOL N311292 0.827 2.669 2.295 -0.4280
 298MOL H211293 0.735 2.655 2.255 -1.0277
 298MOL C111294 1.161 3.007 2.260 1.0664
 298MOL C211295 1.259 2.776 2.211 -0.1157
 298MOL H311296 1.363 2.751 2.187 0.8746
 298MOL C311297 1.177 2.779 2.075 0.6827
 298MOL C411298 1.042 2.976 2.162 -0.0701
 298MOL H411299 0.959 2.953 2.229 0.4680
 298MOL C511300 0.984 3.097 2.086 0.1725
 298MOL H511301 1.058 3.176 2.072 1.2648
 298MOL H611302 0.904 3.146 2.144 2.9348
 298MOL C611303 0.929 3.041 1.950 0.0939
 298MOL H711304 0.826 3.007 1.963 0.6912
 298MOL H811305 0.939 3.115 1.870 -0.5137
 298MOL C711306 1.013 2.910 1.934 0.4143
 298MOL H911307 0.942 2.827 1.921 -0.4665
 298MOL H1011308 1.081 2.901 1.849 -1.1918
 298MOL C811309 1.197 2.666 2.298 0.3797
 298MOL H1111310 1.209 2.572 2.244 1.8931
 298MOL H1211311 1.245 2.660 2.397 -0.8403
 298MOL C911312 1.049 2.684 2.326 -0.2508
 298MOL C1011313 0.948 2.629 2.245 -0.0970
 298MOL H1311314 0.955 2.566 2.158 -1.0150
 298MOL C1111315 0.845 2.730 2.415 -0.1753
 298MOL C1211316 0.982 2.757 2.434 0.8627
 298MOL C1311317 1.029 2.827 2.539 0.8832
 298MOL H1411318 1.135 2.850 2.553 0.4415
 298MOL C1411319 0.935 2.877 2.633 0.3086
 298MOL H1511320 0.969 2.931 2.721 -1.5094
 298MOL C1511321 0.799 2.849 2.618 0.0492
 298MOL H1611322 0.733 2.890 2.694 0.3733
 298MOL C1611323 0.752 2.771 2.506 -0.2189
 298MOL H1711324 0.647 2.744 2.499 -0.0763
 299MOL O111325 0.439 3.419 2.298 0.4548
 299MOL O211326 0.782 3.648 1.964 0.3236
 299MOL N111327 0.579 3.582 2.266 -0.0885
 299MOL H111328 0.529 3.634 2.337 0.1582
 299MOL N211329 0.678 3.460 2.037 -0.3426
 299MOL N311330 0.990 3.339 2.306 -0.0337
 299MOL H211331 1.058 3.268 2.282 1.4036
 299MOL C111332 0.540 3.453 2.245 -0.8997
 299MOL C211333 0.682 3.655 2.196 -0.7060
 299MOL H311334 0.633 3.750 2.170 0.6883
 299MOL C311335 0.723 3.592 2.059 -0.3885
 299MOL C411336 0.620 3.374 2.140 0.3785
 299MOL H411337 0.710 3.337 2.189 1.3723
 299MOL C511338 0.551 3.254 2.076 -0.2571
 299MOL H511339 0.443 3.252 2.060 -0.1302
 299MOL H611340 0.575 3.162 2.132 -1.3701
 299MOL C611341 0.619 3.251 1.936 0.0126
 299MOL H711342 0.693 3.172 1.917 -0.3506
 299MOL H811343 0.536 3.237 1.866 -0.4992
 299MOL C711344 0.688 3.382 1.909 0.5961
 299MOL H911345 0.789 3.365 1.869 0.6512
 299MOL H1011346 0.635 3.443 1.835 0.9382
 299MOL C811347 0.817 3.663 2.268 -0.3505
 299MOL H1111348 0.894 3.708 2.204 -0.2889
 299MOL H1211349 0.812 3.725 2.358 0.8328
 299MOL C911350 0.872 3.530 2.318 -0.5442
 299MOL C1011351 0.965 3.458 2.238 -0.5004
 299MOL H1311352 1.013 3.481 2.144 1.2677
 299MOL C1111353 0.917 3.336 2.431 -0.2922
 299MOL C1211354 0.845 3.453 2.438 -0.1776
 299MOL C1311355 0.753 3.472 2.544 -0.0153
 299MOL H1411356 0.695 3.564 2.548 -0.4685
 299MOL C1411357 0.747 3.367 2.641 -0.4170
 299MOL H1511358 0.686 3.390 2.728 0.9809
 299MOL C1511359 0.827 3.248 2.628 -0.0313
 299MOL H1611360 0.812 3.177 2.709 -0.6106
 299MOL C1611361 0.918 3.231 2.526 -0.0241
 299MOL H1711362 0.982 3.143 2.521 -0.5858
 300MOL O111363 0.519 2.660 2.306 -0.1687
 300MOL O211364 0.138 2.820 1.983 -0.5315
 300MOL N111365 0.303 2.687 2.276 0.2452
 300MOL H111366 0.286 2.619 2.349 -0.4859
 300MOL N211367 0.352 2.858 2.051 -0.2306
 300MOL N311368 0.288 3.177 2.309 0.0939
 300MOL H211369 0.315 3.270 2.283 -0.6850
 300MOL C111370 0.432 2.726 2.250 -0.0816
 300MOL C211371 0.188 2.745 2.206 -0.2863
 300MOL H311372 0.119 2.663 2.179 -2.7308
 300MOL C311373 0.220 2.815 2.074 -0.7193
 300MOL C411374 0.460 2.833 2.149 -0.3806
 300MOL H411375 0.456 2.927 2.205 -0.9276
 300MOL C511376 0.593 2.817 2.074 -0.7288
 300MOL H511377 0.613 2.709 2.064 -1.3828
 300MOL H611378 0.678 2.862 2.126 0.4447
 300MOL C611379 0.571 2.885 1.937 -0.7212
 300MOL H711380 0.617 2.984 1.937 0.2614
 300MOL H811381 0.600 2.825 1.850 2.0698
 300MOL C711382 0.413 2.907 1.928 -0.4456
 300MOL H911383 0.399 3.016 1.921 -0.1457
 300MOL H1011384 0.376 2.858 1.838 1.7086
 300MOL C811385 0.112 2.846 2.303 -0.3519
 300MOL H1111386 0.016 2.885 2.267 0.2440
 300MOL H1211387 0.108 2.797 2.401 0.6310
 300MOL C911388 0.199 2.966 2.332 0.3591
 300MOL C1011389 0.222 3.073 2.242 0.3858
 300MOL H1311390 0.178 3.087 2.145 -0.8691
 300MOL C1111391 0.334 3.122 2.426 0.2033
 300MOL C1211392 0.287 2.993 2.437 -0.7842
 300MOL C1311393 0.336 2.910 2.547 0.5999
 300MOL H1411394 0.302 2.807 2.550 0.1636
 300MOL C1411395 0.445 2.963 2.625 0.5282
 300MOL H1511396 0.493 2.900 2.700 1.4826
 300MOL C1511397 0.490 3.093 2.606 -0.4588
 300MOL H1611398 0.569 3.132 2.669 0.1987
 300MOL C1611399 0.444 3.172 2.500 0.5420
 300MOL H1711400 0.494 3.267 2.482 1.6107
 301MOL O111401 8.570 3.445 2.833 -0.2618
 301MOL O211402 8.532 3.862 2.519 0.0810
 301MOL N111403 8.506 3.657 2.818 0.7509
 301MOL H111404 8.434 3.639 2.887 0.7385
 301MOL N211405 8.657 3.691 2.581 0.2622
 301MOL N311406 8.947 3.890 2.829 -0.3807
 301MOL H211407 9.040 3.903 2.791 0.0019
 301MOL C111408 8.593 3.555 2.789 -0.2630
 301MOL C211409 8.504 3.798 2.756 0.0651
 301MOL H311410 8.397 3.822 2.745 0.3383
 301MOL C311411 8.564 3.791 2.611 -0.1606
 301MOL C411412 8.706 3.587 2.685 0.3150
 301MOL H411413 8.776 3.637 2.753 -0.7593
 301MOL C511414 8.768 3.479 2.601 0.1449
 301MOL H511415 8.695 3.401 2.579 1.1939
 301MOL H611416 8.856 3.438 2.651 -0.5565
 301MOL C611417 8.813 3.543 2.473 0.3797
 301MOL H711418 8.919 3.573 2.472 0.4117
 301MOL H811419 8.796 3.479 2.386 2.0498
 301MOL C711420 8.739 3.674 2.460 0.6283
 301MOL H911421 8.814 3.754 2.463 0.7338
 301MOL H1011422 8.676 3.661 2.371 2.7365
 301MOL C811423 8.579 3.898 2.846 -0.0733
 301MOL H1111424 8.566 4.003 2.817 -1.2202
 301MOL H1211425 8.535 3.890 2.945 -1.4605
 301MOL C911426 8.726 3.869 2.866 0.5596
 301MOL C1011427 8.824 3.916 2.779 0.1519
 301MOL H1311428 8.806 3.970 2.687 -0.7183
 301MOL C1111429 8.929 3.817 2.945 -0.8153
 301MOL C1211430 8.794 3.809 2.974 0.3527
 301MOL C1311431 8.751 3.722 3.075 0.2994
 301MOL H1411432 8.644 3.719 3.095 0.3904
 301MOL C1411433 8.845 3.672 3.167 -0.2242
 301MOL H1511434 8.808 3.615 3.252 -1.7133
 301MOL C1511435 8.982 3.686 3.138 0.5262
 301MOL H1611436 9.052 3.635 3.204 -0.2141
 301MOL C1611437 9.026 3.770 3.031 0.2087
 301MOL H1711438 0.046 3.788 3.025 0.3534
 302MOL O111439 0.184 3.152 2.857 -0.4002
 302MOL O211440 8.961 2.901 2.494 -0.1328
 302MOL N111441 0.063 2.966 2.806 0.1907
 302MOL H111442 0.118 2.910 2.872 -2.0226
 302MOL N211443 9.052 3.090 2.571 -0.0739
 302MOL N311444 8.734 3.203 2.829 -1.4768
 302MOL H211445 8.653 3.259 2.807 -0.8148
 302MOL C111446 0.099 3.097 2.791 0.2895
 302MOL C211447 9.044 2.898 2.726 -0.2776
 302MOL H311448 9.084 2.798 2.707 0.9150
 302MOL C311449 9.025 2.959 2.581 1.2445
 302MOL C411450 0.015 3.179 2.682 -0.2082
 302MOL H411451 9.021 3.228 2.737 2.4467
 302MOL C511452 0.084 3.296 2.610 0.2615
 302MOL H511453 0.190 3.270 2.595 0.3579
 302MOL H611454 0.089 3.388 2.669 -1.6751
 302MOL C611455 0.009 3.307 2.479 0.4067
 302MOL H711456 9.008 3.370 2.496 0.3165
 302MOL H811457 0.074 3.338 2.396 0.7434
 302MOL C711458 9.044 3.164 2.446 0.1458
 302MOL H911459 8.944 3.161 2.402 -0.0960
 302MOL H1011460 0.023 3.120 2.369 -0.6610
 302MOL C811461 8.923 2.886 2.814 -0.6401
 302MOL H1111462 8.850 2.826 2.759 1.3315
[truncated: 1,706,238 more chars]
