# Supplementary material for: Formation of S- and Z-twist supramolecular micro-ropes by peptide stereoisomers
Source: Nat Commun. 2026 Mar 26;17:4424. doi: 10.1038/s41467-026-71043-5 (PMC13183945; doi:10.1038/s41467-026-71043-5)
Supplement: Supplementary file 3 — Supplementary Data 1 [file 41467_2026_71043_MOESM3_ESM.zip › positionFiles/c-LWDP_initial.txt]

c-lWdP
    1MOL     O1    1   8.655   0.854   0.600
    1MOL     O2    2   8.598   1.267   0.267
    1MOL     N1    3   8.566   1.056   0.562
    1MOL     H1    4   8.504   1.039   0.642
    1MOL     N2    5   8.725   1.090   0.334
    1MOL     N3    6   9.003   1.257   0.594
    1MOL     H2    7   0.014   1.277   0.570
    1MOL     C1    8   8.659   0.958   0.539
    1MOL     C2    9   8.564   1.187   0.494
    1MOL     H3   10   8.459   1.215   0.479
    1MOL     C3   11   8.628   1.187   0.354
    1MOL     C4   12   8.765   0.988   0.432
    1MOL     H4   13   8.852   1.026   0.486
    1MOL     C5   14   8.811   0.871   0.346
    1MOL     H5   15   8.724   0.812   0.315
    1MOL     H6   16   8.880   0.804   0.399
    1MOL     C6   17   8.875   0.941   0.225
    1MOL     H7   18   8.978   0.966   0.250
    1MOL     H8   19   8.872   0.879   0.135
    1MOL     C7   20   8.795   1.070   0.208
    1MOL     H9   21   8.861   1.156   0.188
    1MOL    H10   22   8.721   1.061   0.128
    1MOL     C8   23   8.634   1.295   0.579
    1MOL    H11   24   8.627   1.391   0.526
    1MOL    H12   25   8.581   1.307   0.673
    1MOL     C9   26   8.778   1.264   0.611
    1MOL    C10   27   8.885   1.303   0.532
    1MOL    H13   28   8.887   1.358   0.439
    1MOL    C11   29   8.967   1.190   0.709
    1MOL    C12   30   8.831   1.193   0.724
    1MOL    C13   31   8.768   1.137   0.835
    1MOL    H14   32   8.660   1.139   0.845
    1MOL    C14   33   8.850   1.076   0.932
    1MOL    H15   34   8.804   1.031   1.020
    1MOL    C15   35   8.990   1.074   0.917
    1MOL    H16   36   9.051   1.028   0.994
    1MOL    C16   37   9.051   1.131   0.804
    1MOL    H17   38   0.072   1.130   0.791
    2MOL     O1   39   0.233   0.511   0.600
    2MOL     O2   40   8.994   0.255   0.266
    2MOL     N1   41   0.103   0.332   0.562
    2MOL     H1   42   0.149   0.289   0.642
    2MOL     N2   43   9.081   0.454   0.334
    2MOL     N3   44   8.797   0.610   0.595
    2MOL     H2   45   8.733   0.686   0.569
    2MOL     C1   46   0.141   0.462   0.539
    2MOL     C2   47   9.077   0.265   0.494
    2MOL     H3   48   0.018   0.161   0.478
    2MOL     C3   49   9.046   0.322   0.354
    2MOL     C4   50   0.062   0.539   0.432
    2MOL     H4   51   9.072   0.596   0.486
    2MOL     C5   52   0.141   0.637   0.346
    2MOL     H5   53   0.235   0.591   0.314
    2MOL     H6   54   0.164   0.731   0.398
    2MOL     C6   55   0.049   0.658   0.225
    2MOL     H7   56   9.062   0.735   0.249
    2MOL     H8   57   0.104   0.686   0.135
    2MOL     C7   58   9.063   0.524   0.208
    2MOL     H9   59   8.956   0.538   0.188
    2MOL    H10   60   0.021   0.464   0.128
    2MOL     C8   61   8.949   0.272   0.579
    2MOL    H11   62   8.870   0.218   0.526
    2MOL    H12   63   8.965   0.219   0.673
    2MOL     C9   64   8.904   0.412   0.612
    2MOL    C10   65   8.816   0.485   0.533
    2MOL    H13   66   8.768   0.459   0.439
    2MOL    C11   67   8.874   0.613   0.709
    2MOL    C12   68   8.939   0.494   0.724
    2MOL    C13   69   9.019   0.467   0.835
    2MOL    H14   70   9.070   0.372   0.846
    2MOL    C14   71   9.031   0.568   0.933
    2MOL    H15   72   0.005   0.552   1.020
    2MOL    C15   73   8.963   0.691   0.918
    2MOL    H16   74   8.972   0.767   0.994
    2MOL    C16   75   8.883   0.715   0.804
    2MOL    H17   76   8.830   0.809   0.791
    3MOL     O1   77   0.197   1.257   0.600
    3MOL     O2   78   0.583   1.095   0.268
    3MOL     N1   79   0.418   1.235   0.562
    3MOL     H1   80   0.435   1.295   0.643
    3MOL     N2   81   0.367   1.081   0.334
    3MOL     N3   82   0.372   0.756   0.594
    3MOL     H2   83   0.341   0.661   0.570
    3MOL     C1   84   0.287   1.203   0.538
    3MOL     C2   85   0.532   1.171   0.494
    3MOL     H3   86   0.609   1.247   0.479
    3MOL     C3   87   0.499   1.114   0.355
    3MOL     C4   88   0.260   1.096   0.432
    3MOL     H4   89   0.250   1.002   0.486
    3MOL     C5   90   0.135   1.115   0.346
    3MOL     H5   91   0.128   1.220   0.314
    3MOL     H6   92   0.042   1.089   0.398
    3MOL     C6   93   0.164   1.025   0.225
    3MOL     H7   94   0.134   0.923   0.249
    3MOL     H8   95   0.111   1.058   0.135
    3MOL     C7   96   0.316   1.029   0.208
    3MOL     H9   97   0.357   0.930   0.188
    3MOL    H10   98   0.345   1.098   0.128
    3MOL     C8   99   0.590   1.056   0.580
    3MOL    H11  100   0.677   1.015   0.526
    3MOL    H12  101   0.629   1.099   0.673
    3MOL     C9  102   0.492   0.947   0.612
    3MOL    C10  103   0.471   0.835   0.532
    3MOL    H13  104   0.519   0.807   0.439
    3MOL    C11  105   0.333   0.820   0.709
    3MOL    C12  106   0.404   0.936   0.724
    3MOL    C13  107   0.387   1.019   0.835
    3MOL    H14  108   0.444   1.111   0.845
    3MOL    C14  109   0.293   0.978   0.933
    3MOL    H15  110   0.278   1.040   1.020
    3MOL    C15  111   0.221   0.858   0.918
    3MOL    H16  112   0.151   0.828   0.995
    3MOL    C16  113   0.240   0.777   0.804
    3MOL    H17  114   0.185   0.684   0.791
    4MOL     O1  115   1.187   0.457   1.144
    4MOL     O2  116   1.242   0.045   0.810
    4MOL     N1  117   1.278   0.255   1.106
    4MOL     H1  118   1.338   0.272   1.186
    4MOL     N2  119   1.119   0.223   0.877
    4MOL     N3  120   0.840   0.055   1.138
    4MOL     H2  121   0.743   0.037   1.113
    4MOL     C1  122   1.185   0.353   1.082
    4MOL     C2  123   1.279   0.124   1.038
    4MOL     H3  124   1.384   0.096   1.022
    4MOL     C3  125   1.214   0.125   0.898
    4MOL     C4  126   1.078   0.323   0.976
    4MOL     H4  127   0.992   0.284   1.030
    4MOL     C5  128   1.033   0.441   0.889
    4MOL     H5  129   1.120   0.499   0.858
    4MOL     H6  130   0.964   0.508   0.942
    4MOL     C6  131   0.969   0.371   0.768
    4MOL     H7  132   0.866   0.346   0.792
    4MOL     H8  133   0.972   0.433   0.678
    4MOL     C7  134   1.049   0.242   0.751
    4MOL     H9  135   0.984   0.156   0.731
    4MOL    H10  136   1.123   0.251   0.671
    4MOL     C8  137   1.210   0.016   1.123
    4MOL    H11  138   5.761   7.790   1.070
    4MOL    H12  139   1.265   0.004   1.217
    4MOL     C9  140   1.066   0.047   1.155
    4MOL    C10  141   0.958   0.009   1.076
    4MOL    H13  142   5.501   7.824   0.982
    4MOL    C11  143   0.877   0.121   1.253
    4MOL    C12  144   1.012   0.118   1.268
    4MOL    C13  145   1.076   0.175   1.379
    4MOL    H14  146   1.184   0.172   1.389
    4MOL    C14  147   0.994   0.235   1.476
    4MOL    H15  148   1.040   0.280   1.563
    4MOL    C15  149   0.854   0.238   1.461
    4MOL    H16  150   0.793   0.284   1.538
    4MOL    C16  151   0.793   0.180   1.348
    4MOL    H17  152   0.685   0.182   1.334
    5MOL     O1  153   0.525   0.799   1.144
    5MOL     O2  154   0.857   1.054   0.812
    5MOL     N1  155   0.654   0.979   1.106
    5MOL     H1  156   0.610   1.024   1.186
    5MOL     N2  157   0.762   0.859   0.877
    5MOL     N3  158   1.047   0.700   1.138
    5MOL     H2  159   1.112   0.626   1.113
    5MOL     C1  160   0.616   0.850   1.082
    5MOL     C2  161   0.766   1.046   1.038
    5MOL     H3  162   0.738   1.151   1.023
    5MOL     C3  163   0.799   0.990   0.898
    5MOL     C4  164   0.695   0.773   0.975
    5MOL     H4  165   0.772   0.717   1.029
    5MOL     C5  166   0.616   0.674   0.889
    5MOL     H5  167   0.522   0.720   0.857
    5MOL     H6  168   0.593   0.581   0.942
    5MOL     C6  169   0.708   0.654   0.768
    5MOL     H7  170   0.782   0.577   0.793
    5MOL     H8  171   0.654   0.625   0.678
    5MOL     C7  172   0.781   0.788   0.751
    5MOL     H9  173   0.888   0.774   0.732
    5MOL    H10  174   0.736   0.847   0.671
    5MOL     C8  175   0.894   1.039   1.123
    5MOL    H11  176   0.974   1.094   1.070
    5MOL    H12  177   0.876   1.092   1.217
    5MOL     C9  178   0.940   0.900   1.155
    5MOL    C10  179   1.027   0.826   1.076
    5MOL    H13  180   1.075   0.852   0.982
    5MOL    C11  181   0.971   0.698   1.253
    5MOL    C12  182   0.906   0.818   1.268
    5MOL    C13  183   0.825   0.844   1.379
    5MOL    H14  184   0.774   0.940   1.389
    5MOL    C14  185   0.814   0.743   1.476
    5MOL    H15  186   0.752   0.760   1.564
    5MOL    C15  187   0.881   0.620   1.461
    5MOL    H16  188   0.872   0.544   1.538
    5MOL    C16  189   0.961   0.596   1.347
    5MOL    H17  190   1.015   0.503   1.335
    6MOL     O1  191   0.559   0.054   1.144
    6MOL     O2  192   0.173   0.210   0.810
    6MOL     N1  193   0.340   0.077   1.106
    6MOL     H1  194   0.325   0.016   1.186
    6MOL     N2  195   0.390   0.232   0.878
    6MOL     N3  196   0.384   0.556   1.138
    6MOL     H2  197   0.417   0.650   1.113
    6MOL     C1  198   0.471   0.109   1.082
    6MOL     C2  199   0.225   0.141   1.037
    6MOL     H3  200   0.149   0.064   1.022
    6MOL     C3  201   0.258   0.197   0.898
    6MOL     C4  202   0.498   0.216   0.976
    6MOL     H4  203   0.509   0.311   1.030
    6MOL     C5  204   0.623   0.197   0.889
    6MOL     H5  205   0.630   0.092   0.858
    6MOL     H6  206   0.715   0.224   0.942
    6MOL     C6  207   0.594   0.287   0.768
    6MOL     H7  208   0.624   0.389   0.792
    6MOL     H8  209   0.646   0.253   0.678
    6MOL     C7  210   0.441   0.282   0.751
    6MOL     H9  211   0.400   0.382   0.732
    6MOL    H10  212   0.413   0.214   0.671
    6MOL     C8  213   0.167   0.255   1.123
    6MOL    H11  214   0.080   0.297   1.070
    6MOL    H12  215   0.131   0.214   1.217
    6MOL     C9  216   0.265   0.364   1.155
    6MOL    C10  217   0.286   0.477   1.076
    6MOL    H13  218   0.239   0.505   0.982
    6MOL    C11  219   0.424   0.492   1.253
    6MOL    C12  220   0.353   0.376   1.268
    6MOL    C13  221   0.371   0.292   1.379
    6MOL    H14  222   0.314   0.200   1.389
    6MOL    C14  223   0.464   0.333   1.476
    6MOL    H15  224   0.480   0.271   1.563
    6MOL    C15  225   0.536   0.453   1.461
    6MOL    H16  226   0.607   0.483   1.538
    6MOL    C16  227   0.517   0.534   1.348
    6MOL    H17  228   0.571   0.627   1.335
    7MOL     O1  229   8.655   0.854   1.687
    7MOL     O2  230   8.598   1.267   1.354
    7MOL     N1  231   8.566   1.056   1.649
    7MOL     H1  232   8.504   1.039   1.728
    7MOL     N2  233   8.725   1.090   1.421
    7MOL     N3  234   9.003   1.257   1.681
    7MOL     H2  235   0.014   1.277   1.656
    7MOL     C1  236   8.659   0.958   1.625
    7MOL     C2  237   8.564   1.187   1.581
    7MOL     H3  238   8.459   1.215   1.566
    7MOL     C3  239   8.628   1.187   1.441
    7MOL     C4  240   8.765   0.988   1.519
    7MOL     H4  241   8.852   1.026   1.573
    7MOL     C5  242   8.811   0.871   1.433
    7MOL     H5  243   8.724   0.812   1.402
    7MOL     H6  244   8.880   0.804   1.486
    7MOL     C6  245   8.875   0.941   1.312
    7MOL     H7  246   8.978   0.966   1.336
    7MOL     H8  247   8.872   0.879   1.222
    7MOL     C7  248   8.795   1.071   1.295
    7MOL     H9  249   8.861   1.156   1.275
    7MOL    H10  250   8.721   1.061   1.215
    7MOL     C8  251   8.634   1.295   1.666
    7MOL    H11  252   8.627   1.391   1.613
    7MOL    H12  253   8.581   1.307   1.760
    7MOL     C9  254   8.778   1.264   1.698
    7MOL    C10  255   8.885   1.303   1.619
    7MOL    H13  256   8.887   1.358   1.526
    7MOL    C11  257   8.967   1.190   1.796
    7MOL    C12  258   8.831   1.194   1.811
    7MOL    C13  259   8.768   1.137   1.922
    7MOL    H14  260   8.660   1.139   1.932
    7MOL    C14  261   8.849   1.076   2.019
    7MOL    H15  262   8.804   1.031   2.106
    7MOL    C15  263   8.990   1.074   2.004
    7MOL    H16  264   9.051   1.028   2.081
    7MOL    C16  265   9.051   1.131   1.891
    7MOL    H17  266   0.072   1.130   1.878
    8MOL     O1  267   0.233   0.511   1.687
    8MOL     O2  268   8.994   0.255   1.353
    8MOL     N1  269   0.103   0.332   1.649
    8MOL     H1  270   0.149   0.289   1.729
    8MOL     N2  271   9.081   0.454   1.421
    8MOL     N3  272   8.797   0.610   1.682
    8MOL     H2  273   8.733   0.686   1.656
    8MOL     C1  274   0.141   0.462   1.626
    8MOL     C2  275   9.077   0.265   1.581
    8MOL     H3  276   0.018   0.161   1.565
    8MOL     C3  277   9.046   0.322   1.441
    8MOL     C4  278   0.062   0.539   1.519
    8MOL     H4  279   9.072   0.596   1.573
    8MOL     C5  280   0.141   0.637   1.433
    8MOL     H5  281   0.235   0.591   1.401
    8MOL     H6  282   0.164   0.731   1.485
    8MOL     C6  283   0.049   0.658   1.312
    8MOL     H7  284   9.062   0.735   1.336
    8MOL     H8  285   0.104   0.686   1.222
    8MOL     C7  286   9.063   0.524   1.295
    8MOL     H9  287   8.956   0.538   1.275
    8MOL    H10  288   0.021   0.464   1.215
    8MOL     C8  289   8.949   0.272   1.666
    8MOL    H11  290   8.870   0.218   1.613
    8MOL    H12  291   8.965   0.219   1.760
    8MOL     C9  292   8.904   0.412   1.699
    8MOL    C10  293   8.816   0.485   1.619
    8MOL    H13  294   8.768   0.459   1.526
    8MOL    C11  295   8.873   0.613   1.796
    8MOL    C12  296   8.938   0.494   1.811
    8MOL    C13  297   9.019   0.467   1.922
    8MOL    H14  298   9.070   0.372   1.932
    8MOL    C14  299   9.031   0.568   2.020
    8MOL    H15  300   0.005   0.552   2.107
    8MOL    C15  301   8.962   0.691   2.005
    8MOL    H16  302   8.972   0.767   2.081
    8MOL    C16  303   8.882   0.715   1.891
    8MOL    H17  304   8.829   0.809   1.878
    9MOL     O1  305   0.197   1.257   1.686
    9MOL     O2  306   0.583   1.096   1.355
    9MOL     N1  307   0.418   1.235   1.649
    9MOL     H1  308   0.435   1.295   1.730
    9MOL     N2  309   0.367   1.081   1.421
    9MOL     N3  310   0.373   0.755   1.681
    9MOL     H2  311   0.341   0.661   1.656
    9MOL     C1  312   0.286   1.203   1.625
    9MOL     C2  313   0.532   1.171   1.581
    9MOL     H3  314   0.609   1.247   1.566
    9MOL     C3  315   0.499   1.114   1.442
    9MOL     C4  316   0.260   1.096   1.519
    9MOL     H4  317   0.250   1.001   1.573
    9MOL     C5  318   0.135   1.115   1.433
    9MOL     H5  319   0.128   1.220   1.401
    9MOL     H6  320   0.042   1.089   1.485
    9MOL     C6  321   0.163   1.025   1.312
    9MOL     H7  322   0.134   0.923   1.336
    9MOL     H8  323   0.111   1.058   1.222
    9MOL     C7  324   0.316   1.029   1.295
    9MOL     H9  325   0.357   0.930   1.275
    9MOL    H10  326   0.345   1.098   1.215
    9MOL     C8  327   0.590   1.056   1.666
    9MOL    H11  328   0.677   1.015   1.613
    9MOL    H12  329   0.629   1.099   1.760
    9MOL     C9  330   0.492   0.947   1.698
    9MOL    C10  331   0.471   0.835   1.619
    9MOL    H13  332   0.519   0.807   1.526
    9MOL    C11  333   0.333   0.820   1.796
    9MOL    C12  334   0.404   0.936   1.811
    9MOL    C13  335   0.387   1.019   1.922
    9MOL    H14  336   0.444   1.111   1.932
    9MOL    C14  337   0.293   0.979   2.019
    9MOL    H15  338   0.277   1.040   2.107
    9MOL    C15  339   0.221   0.858   2.004
    9MOL    H16  340   0.151   0.828   2.081
    9MOL    C16  341   0.240   0.777   1.891
    9MOL    H17  342   0.185   0.684   1.878
   10MOL     O1  343   1.187   0.457   2.231
   10MOL     O2  344   1.242   0.045   1.897
   10MOL     N1  345   1.278   0.255   2.193
   10MOL     H1  346   1.338   0.272   2.273
   10MOL     N2  347   1.119   0.223   1.964
   10MOL     N3  348   0.840   0.055   2.225
   10MOL     H2  349   0.743   0.037   2.200
   10MOL     C1  350   1.185   0.353   2.169
   10MOL     C2  351   1.279   0.124   2.124
   10MOL     H3  352   1.384   0.096   2.109
   10MOL     C3  353   1.214   0.125   1.985
   10MOL     C4  354   1.078   0.323   2.062
   10MOL     H4  355   0.991   0.284   2.116
   10MOL     C5  356   1.033   0.441   1.976
   10MOL     H5  357   1.120   0.499   1.945
   10MOL     H6  358   0.964   0.508   2.029
   10MOL     C6  359   0.969   0.371   1.855
   10MOL     H7  360   0.866   0.346   1.879
   10MOL     H8  361   0.972   0.433   1.765
   10MOL     C7  362   1.049   0.242   1.838
   10MOL     H9  363   0.984   0.156   1.818
   10MOL    H10  364   1.123   0.251   1.758
   10MOL     C8  365   1.210   0.017   2.210
   10MOL    H11  366   5.761   7.790   2.157
   10MOL    H12  367   1.266   0.004   2.303
   10MOL     C9  368   1.066   0.047   2.242
   10MOL    C10  369   0.958   0.009   2.163
   10MOL    H13  370   5.501   7.824   2.069
   10MOL    C11  371   0.877   0.121   2.340
   10MOL    C12  372   1.013   0.118   2.355
   10MOL    C13  373   1.076   0.175   2.466
   10MOL    H14  374   1.184   0.172   2.476
   10MOL    C14  375   0.994   0.235   2.563
   10MOL    H15  376   1.040   0.280   2.650
   10MOL    C15  377   0.854   0.238   2.548
   10MOL    H16  378   0.793   0.284   2.625
   10MOL    C16  379   0.793   0.180   2.435
   10MOL    H17  380   0.685   0.182   2.421
   11MOL     O1  381   0.525   0.799   2.231
   11MOL     O2  382   0.857   1.054   1.898
   11MOL     N1  383   0.654   0.979   2.193
   11MOL     H1  384   0.610   1.024   2.273
   11MOL     N2  385   0.762   0.859   1.964
   11MOL     N3  386   1.046   0.700   2.225
   11MOL     H2  387   1.112   0.626   2.200
   11MOL     C1  388   0.616   0.850   2.169
   11MOL     C2  389   0.766   1.046   2.124
   11MOL     H3  390   0.738   1.151   2.109
   11MOL     C3  391   0.799   0.990   1.985
   11MOL     C4  392   0.695   0.773   2.062
   11MOL     H4  393   0.772   0.717   2.116
   11MOL     C5  394   0.616   0.674   1.976
   11MOL     H5  395   0.522   0.720   1.944
   11MOL     H6  396   0.593   0.581   2.029
   11MOL     C6  397   0.708   0.654   1.855
   11MOL     H7  398   0.782   0.577   1.880
   11MOL     H8  399   0.654   0.625   1.765
   11MOL     C7  400   0.781   0.788   1.838
   11MOL     H9  401   0.888   0.774   1.818
   11MOL    H10  402   0.736   0.847   1.758
   11MOL     C8  403   0.894   1.039   2.210
   11MOL    H11  404   0.974   1.094   2.157
   11MOL    H12  405   0.876   1.093   2.303
   11MOL     C9  406   0.940   0.900   2.242
   11MOL    C10  407   1.027   0.826   2.163
   11MOL    H13  408   1.076   0.853   2.069
   11MOL    C11  409   0.971   0.698   2.339
   11MOL    C12  410   0.906   0.818   2.355
   11MOL    C13  411   0.825   0.844   2.466
   11MOL    H14  412   0.774   0.940   2.476
   11MOL    C14  413   0.814   0.743   2.563
   11MOL    H15  414   0.753   0.760   2.650
   11MOL    C15  415   0.881   0.620   2.548
   11MOL    H16  416   0.872   0.544   2.625
   11MOL    C16  417   0.961   0.596   2.434
   11MOL    H17  418   1.015   0.503   2.422
   12MOL     O1  419   0.559   0.054   2.231
   12MOL     O2  420   0.174   0.210   1.897
   12MOL     N1  421   0.340   0.077   2.193
   12MOL     H1  422   0.325   0.016   2.273
   12MOL     N2  423   0.390   0.232   1.964
   12MOL     N3  424   0.384   0.556   2.225
   12MOL     H2  425   0.417   0.650   2.200
   12MOL     C1  426   0.471   0.109   2.169
   12MOL     C2  427   0.225   0.141   2.124
   12MOL     H3  428   0.149   0.064   2.109
   12MOL     C3  429   0.258   0.197   1.985
   12MOL     C4  430   0.498   0.216   2.062
   12MOL     H4  431   0.509   0.311   2.116
   12MOL     C5  432   0.623   0.197   1.976
   12MOL     H5  433   0.630   0.092   1.945
   12MOL     H6  434   0.715   0.224   2.029
   12MOL     C6  435   0.594   0.287   1.855
   12MOL     H7  436   0.624   0.389   1.879
   12MOL     H8  437   0.646   0.253   1.765
   12MOL     C7  438   0.441   0.283   1.838
   12MOL     H9  439   0.400   0.382   1.818
   12MOL    H10  440   0.413   0.214   1.758
   12MOL     C8  441   0.167   0.255   2.209
   12MOL    H11  442   0.080   0.297   2.156
   12MOL    H12  443   0.130   0.215   2.303
   12MOL     C9  444   0.265   0.364   2.242
   12MOL    C10  445   0.285   0.477   2.163
   12MOL    H13  446   0.239   0.505   2.069
   12MOL    C11  447   0.424   0.491   2.340
   12MOL    C12  448   0.353   0.376   2.355
   12MOL    C13  449   0.371   0.292   2.466
   12MOL    H14  450   0.314   0.200   2.476
   12MOL    C14  451   0.464   0.333   2.563
   12MOL    H15  452   0.480   0.271   2.650
   12MOL    C15  453   0.536   0.453   2.548
   12MOL    H16  454   0.607   0.483   2.625
   12MOL    C16  455   0.517   0.534   2.435
   12MOL    H17  456   0.571   0.627   2.422
   13MOL     O1  457   8.655   0.854   2.774
   13MOL     O2  458   8.598   1.267   2.440
   13MOL     N1  459   8.566   1.056   2.736
   13MOL     H1  460   8.504   1.039   2.815
   13MOL     N2  461   8.725   1.090   2.508
   13MOL     N3  462   9.003   1.257   2.768
   13MOL     H2  463   0.014   1.277   2.743
   13MOL     C1  464   8.659   0.958   2.712
   13MOL     C2  465   8.564   1.187   2.668
   13MOL     H3  466   8.459   1.215   2.653
   13MOL     C3  467   8.628   1.187   2.528
   13MOL     C4  468   8.765   0.988   2.606
   13MOL     H4  469   8.852   1.027   2.660
   13MOL     C5  470   8.811   0.871   2.520
   13MOL     H5  471   8.724   0.812   2.489
   13MOL     H6  472   8.881   0.805   2.573
   13MOL     C6  473   8.875   0.941   2.399
   13MOL     H7  474   8.978   0.966   2.423
   13MOL     H8  475   8.872   0.879   2.309
   13MOL     C7  476   8.795   1.070   2.382
   13MOL     H9  477   8.861   1.156   2.362
   13MOL    H10  478   8.721   1.060   2.302
   13MOL     C8  479   8.634   1.295   2.753
   13MOL    H11  480   8.627   1.391   2.700
   13MOL    H12  481   8.581   1.306   2.847
   13MOL     C9  482   8.778   1.264   2.785
   13MOL    C10  483   8.885   1.303   2.706
   13MOL    H13  484   8.887   1.358   2.613
   13MOL    C11  485   8.967   1.190   2.883
   13MOL    C12  486   8.831   1.194   2.898
   13MOL    C13  487   8.768   1.137   3.009
   13MOL    H14  488   8.660   1.139   3.019
   13MOL    C14  489   8.849   1.076   3.106
   13MOL    H15  490   8.804   1.031   3.193
   13MOL    C15  491   8.990   1.074   3.091
   13MOL    H16  492   9.051   1.028   3.168
   13MOL    C16  493   9.051   1.131   2.978
   13MOL    H17  494   0.072   1.130   2.965
   14MOL     O1  495   0.233   0.511   2.774
   14MOL     O2  496   8.994   0.255   2.440
   14MOL     N1  497   0.103   0.332   2.736
   14MOL     H1  498   0.149   0.289   2.816
   14MOL     N2  499   9.081   0.454   2.508
   14MOL     N3  500   8.797   0.610   2.769
   14MOL     H2  501   8.733   0.686   2.743
   14MOL     C1  502   0.141   0.462   2.713
   14MOL     C2  503   9.077   0.266   2.668
   14MOL     H3  504   0.018   0.161   2.652
   14MOL     C3  505   9.045   0.322   2.528
   14MOL     C4  506   0.062   0.539   2.606
   14MOL     H4  507   9.072   0.596   2.660
   14MOL     C5  508   0.141   0.637   2.520
   14MOL     H5  509   0.235   0.591   2.488
   14MOL     H6  510   0.164   0.731   2.572
   14MOL     C6  511   0.049   0.658   2.399
   14MOL     H7  512   9.062   0.735   2.423
   14MOL     H8  513   0.104   0.686   2.309
   14MOL     C7  514   9.063   0.524   2.382
   14MOL     H9  515   8.956   0.538   2.362
   14MOL    H10  516   0.021   0.464   2.302
   14MOL     C8  517   8.949   0.272   2.753
   14MOL    H11  518   8.870   0.218   2.700
   14MOL    H12  519   8.965   0.219   2.847
   14MOL     C9  520   8.904   0.412   2.786
   14MOL    C10  521   8.816   0.485   2.706
   14MOL    H13  522   8.768   0.459   2.613
   14MOL    C11  523   8.873   0.613   2.883
   14MOL    C12  524   8.938   0.494   2.898
   14MOL    C13  525   9.019   0.467   3.009
   14MOL    H14  526   9.070   0.372   3.019
   14MOL    C14  527   9.031   0.568   3.107
   14MOL    H15  528   0.005   0.552   3.194
   14MOL    C15  529   8.962   0.691   3.092
   14MOL    H16  530   8.972   0.767   3.168
   14MOL    C16  531   8.882   0.715   2.978
   14MOL    H17  532   8.829   0.809   2.965
   15MOL     O1  533   0.197   1.257   2.773
   15MOL     O2  534   0.583   1.095   2.442
   15MOL     N1  535   0.418   1.235   2.736
   15MOL     H1  536   0.435   1.295   2.816
   15MOL     N2  537   0.367   1.081   2.508
   15MOL     N3  538   0.373   0.755   2.768
   15MOL     H2  539   0.341   0.661   2.743
   15MOL     C1  540   0.286   1.203   2.712
   15MOL     C2  541   0.532   1.171   2.668
   15MOL     H3  542   0.609   1.247   2.653
   15MOL     C3  543   0.499   1.114   2.529
   15MOL     C4  544   0.260   1.096   2.606
   15MOL     H4  545   0.250   1.001   2.660
   15MOL     C5  546   0.135   1.115   2.520
   15MOL     H5  547   0.128   1.220   2.488
   15MOL     H6  548   0.042   1.089   2.572
   15MOL     C6  549   0.163   1.025   2.399
   15MOL     H7  550   0.134   0.923   2.423
   15MOL     H8  551   0.111   1.058   2.309
   15MOL     C7  552   0.316   1.029   2.382
   15MOL     H9  553   0.357   0.930   2.362
   15MOL    H10  554   0.344   1.098   2.302
   15MOL     C8  555   0.590   1.057   2.753
   15MOL    H11  556   0.677   1.015   2.700
   15MOL    H12  557   0.628   1.099   2.847
   15MOL     C9  558   0.492   0.947   2.785
   15MOL    C10  559   0.471   0.835   2.706
   15MOL    H13  560   0.519   0.807   2.613
   15MOL    C11  561   0.333   0.820   2.883
   15MOL    C12  562   0.404   0.936   2.898
   15MOL    C13  563   0.387   1.019   3.009
   15MOL    H14  564   0.444   1.111   3.019
   15MOL    C14  565   0.293   0.979   3.106
   15MOL    H15  566   0.277   1.040   3.193
   15MOL    C15  567   0.221   0.858   3.091
   15MOL    H16  568   0.151   0.828   3.168
   15MOL    C16  569   0.240   0.777   2.978
   15MOL    H17  570   0.185   0.684   2.965
   16MOL     O1  571   1.187   0.457   3.318
   16MOL     O2  572   1.242   0.045   2.984
   16MOL     N1  573   1.278   0.255   3.280
   16MOL     H1  574   1.338   0.272   3.360
   16MOL     N2  575   1.119   0.223   3.051
   16MOL     N3  576   0.841   0.054   3.312
   16MOL     H2  577   0.743   0.037   3.287
   16MOL     C1  578   1.185   0.353   3.256
   16MOL     C2  579   1.279   0.124   3.211
   16MOL     H3  580   1.384   0.096   3.196
   16MOL     C3  581   1.214   0.125   3.072
   16MOL     C4  582   1.078   0.323   3.149
   16MOL     H4  583   0.991   0.284   3.203
   16MOL     C5  584   1.033   0.441   3.063
   16MOL     H5  585   1.120   0.499   3.032
   16MOL     H6  586   0.964   0.508   3.116
   16MOL     C6  587   0.969   0.371   2.942
   16MOL     H7  588   0.866   0.346   2.966
   16MOL     H8  589   0.972   0.433   2.852
   16MOL     C7  590   1.049   0.241   2.925
   16MOL     H9  591   0.984   0.156   2.906
   16MOL    H10  592   1.123   0.251   2.845
   16MOL     C8  593   1.210   0.016   3.297
   16MOL    H11  594   5.761   7.790   3.243
   16MOL    H12  595   1.266   0.004   3.390
   16MOL     C9  596   1.066   0.047   3.329
   16MOL    C10  597   0.958   0.009   3.250
   16MOL    H13  598   5.501   7.824   3.156
   16MOL    C11  599   0.877   0.121   3.427
   16MOL    C12  600   1.013   0.118   3.442
   16MOL    C13  601   1.076   0.175   3.553
   16MOL    H14  602   1.184   0.172   3.563
   16MOL    C14  603   0.994   0.235   3.650
   16MOL    H15  604   1.039   0.280   3.737
   16MOL    C15  605   0.854   0.238   3.635
   16MOL    H16  606   0.792   0.284   3.711
   16MOL    C16  607   0.793   0.180   3.521
   16MOL    H17  608   0.685   0.182   3.508
   17MOL     O1  609   0.525   0.799   3.318
   17MOL     O2  610   0.857   1.054   2.985
   17MOL     N1  611   0.654   0.979   3.280
   17MOL     H1  612   0.610   1.024   3.360
   17MOL     N2  613   0.762   0.859   3.051
   17MOL     N3  614   1.046   0.701   3.312
   17MOL     H2  615   1.112   0.626   3.287
   17MOL     C1  616   0.616   0.850   3.256
   17MOL     C2  617   0.766   1.046   3.211
   17MOL     H3  618   0.738   1.151   3.196
   17MOL     C3  619   0.799   0.990   3.071
   17MOL     C4  620   0.695   0.773   3.149
   17MOL     H4  621   0.772   0.717   3.203
   17MOL     C5  622   0.616   0.674   3.063
   17MOL     H5  623   0.522   0.720   3.031
   17MOL     H6  624   0.593   0.581   3.116
   17MOL     C6  625   0.708   0.654   2.942
   17MOL     H7  626   0.782   0.577   2.966
   17MOL     H8  627   0.654   0.625   2.852
   17MOL     C7  628   0.781   0.788   2.925
   17MOL     H9  629   0.888   0.774   2.905
   17MOL    H10  630   0.736   0.847   2.845
   17MOL     C8  631   0.894   1.040   3.296
   17MOL    H11  632   0.974   1.093   3.243
   17MOL    H12  633   0.877   1.093   3.390
   17MOL     C9  634   0.940   0.900   3.329
   17MOL    C10  635   1.027   0.826   3.250
   17MOL    H13  636   1.076   0.853   3.156
   17MOL    C11  637   0.971   0.698   3.426
   17MOL    C12  638   0.906   0.818   3.442
   17MOL    C13  639   0.825   0.844   3.553
   17MOL    H14  640   0.774   0.940   3.563
   17MOL    C14  641   0.814   0.743   3.650
   17MOL    H15  642   0.752   0.760   3.737
   17MOL    C15  643   0.881   0.620   3.635
   17MOL    H16  644   0.872   0.544   3.712
   17MOL    C16  645   0.961   0.596   3.521
   17MOL    H17  646   1.015   0.503   3.508
   18MOL     O1  647   0.559   0.054   3.318
   18MOL     O2  648   0.173   0.210   2.984
   18MOL     N1  649   0.340   0.077   3.280
   18MOL     H1  650   0.326   0.016   3.359
   18MOL     N2  651   0.390   0.232   3.051
   18MOL     N3  652   0.384   0.556   3.312
   18MOL     H2  653   0.417   0.650   3.287
   18MOL     C1  654   0.471   0.109   3.256
   18MOL     C2  655   0.225   0.141   3.211
   18MOL     H3  656   0.149   0.064   3.196
   18MOL     C3  657   0.258   0.197   3.072
   18MOL     C4  658   0.498   0.216   3.149
   18MOL     H4  659   0.509   0.311   3.203
   18MOL     C5  660   0.623   0.197   3.063
   18MOL     H5  661   0.630   0.092   3.032
   18MOL     H6  662   0.715   0.224   3.116
   18MOL     C6  663   0.594   0.287   2.942
   18MOL     H7  664   0.624   0.389   2.966
   18MOL     H8  665   0.646   0.253   2.852
   18MOL     C7  666   0.441   0.283   2.925
   18MOL     H9  667   0.400   0.382   2.906
   18MOL    H10  668   0.413   0.214   2.845
   18MOL     C8  669   0.167   0.255   3.296
   18MOL    H11  670   0.080   0.297   3.243
   18MOL    H12  671   0.130   0.214   3.390
   18MOL     C9  672   0.265   0.364   3.329
   18MOL    C10  673   0.286   0.477   3.250
   18MOL    H13  674   0.239   0.505   3.156
   18MOL    C11  675   0.424   0.491   3.426
   18MOL    C12  676   0.353   0.375   3.442
   18MOL    C13  677   0.371   0.292   3.553
   18MOL    H14  678   0.314   0.200   3.563
   18MOL    C14  679   0.464   0.333   3.650
   18MOL    H15  680   0.480   0.271   3.737
   18MOL    C15  681   0.536   0.453   3.635
   18MOL    H16  682   0.607   0.483   3.712
   18MOL    C16  683   0.517   0.534   3.522
   18MOL    H17  684   0.572   0.627   3.508
   19MOL     O1  685   8.655   0.854   3.861
   19MOL     O2  686   8.598   1.268   3.527
   19MOL     N1  687   8.566   1.056   3.823
   19MOL     H1  688   8.504   1.039   3.902
   19MOL     N2  689   8.725   1.090   3.594
   19MOL     N3  690   9.003   1.257   3.855
   19MOL     H2  691   0.014   1.277   3.830
   19MOL     C1  692   8.659   0.958   3.799
   19MOL     C2  693   8.564   1.187   3.755
   19MOL     H3  694   8.459   1.215   3.740
   19MOL     C3  695   8.628   1.187   3.615
   19MOL     C4  696   8.765   0.988   3.692
   19MOL     H4  697   8.852   1.026   3.747
   19MOL     C5  698   8.811   0.870   3.606
   19MOL     H5  699   8.724   0.812   3.575
   19MOL     H6  700   8.880   0.804   3.659
   19MOL     C6  701   8.875   0.941   3.486
   19MOL     H7  702   8.978   0.966   3.510
   19MOL     H8  703   8.872   0.879   3.395
   19MOL     C7  704   8.795   1.070   3.468
   19MOL     H9  705   8.861   1.156   3.448
   19MOL    H10  706   8.721   1.060   3.388
   19MOL     C8  707   8.634   1.295   3.840
   19MOL    H11  708   8.627   1.391   3.787
   19MOL    H12  709   8.581   1.306   3.934
   19MOL     C9  710   8.778   1.264   3.872
   19MOL    C10  711   8.885   1.302   3.793
   19MOL    H13  712   8.887   1.357   3.699
   19MOL    C11  713   8.967   1.190   3.970
   19MOL    C12  714   8.831   1.193   3.985
   19MOL    C13  715   8.768   1.137   4.096
   19MOL    H14  716   8.660   1.139   4.106
   19MOL    C14  717   8.850   1.076   4.193
   19MOL    H15  718   8.804   1.031   4.280
   19MOL    C15  719   8.990   1.074   4.178
   19MOL    H16  720   9.051   1.028   4.255
   19MOL    C16  721   9.051   1.131   4.065
   19MOL    H17  722   0.072   1.131   4.052
   20MOL     O1  723   0.233   0.511   3.861
   20MOL     O2  724   8.994   0.255   3.527
   20MOL     N1  725   0.103   0.333   3.823
   20MOL     H1  726   0.149   0.289   3.903
   20MOL     N2  727   9.081   0.453   3.595
   20MOL     N3  728   8.796   0.610   3.856
   20MOL     H2  729   8.733   0.686   3.830
   20MOL     C1  730   0.141   0.462   3.799
   20MOL     C2  731   9.077   0.266   3.755
   20MOL     H3  732   0.018   0.161   3.739
   20MOL     C3  733   9.046   0.322   3.615
   20MOL     C4  734   0.062   0.539   3.693
   20MOL     H4  735   9.072   0.596   3.747
   20MOL     C5  736   0.141   0.637   3.606
   20MOL     H5  737   0.235   0.591   3.575
   20MOL     H6  738   0.164   0.730   3.659
   20MOL     C6  739   0.049   0.657   3.486
   20MOL     H7  740   9.062   0.735   3.510
   20MOL     H8  741   0.104   0.686   3.395
   20MOL     C7  742   9.063   0.524   3.468
   20MOL     H9  743   8.956   0.538   3.449
   20MOL    H10  744   0.021   0.464   3.388
   20MOL     C8  745   8.949   0.272   3.840
   20MOL    H11  746   8.870   0.218   3.787
   20MOL    H12  747   8.965   0.219   3.934
   20MOL     C9  748   8.904   0.412   3.872
   20MOL    C10  749   8.816   0.486   3.793
   20MOL    H13  750   8.769   0.459   3.699
   20MOL    C11  751   8.873   0.613   3.970
   20MOL    C12  752   8.938   0.494   3.985
   20MOL    C13  753   9.019   0.467   4.096
   20MOL    H14  754   9.070   0.372   4.106
   20MOL    C14  755   9.031   0.568   4.193
   20MOL    H15  756   0.005   0.552   4.280
   20MOL    C15  757   8.962   0.691   4.178
   20MOL    H16  758   8.972   0.767   4.255
   20MOL    C16  759   8.882   0.715   4.065
   20MOL    H17  760   8.829   0.809   4.052
   21MOL     O1  761   0.197   1.257   3.860
   21MOL     O2  762   0.583   1.096   3.529
   21MOL     N1  763   0.418   1.235   3.823
   21MOL     H1  764   0.435   1.295   3.903
   21MOL     N2  765   0.367   1.081   3.594
   21MOL     N3  766   0.373   0.755   3.855
   21MOL     H2  767   0.341   0.661   3.830
   21MOL     C1  768   0.286   1.203   3.799
   21MOL     C2  769   0.532   1.171   3.755
   21MOL     H3  770   0.609   1.247   3.740
   21MOL     C3  771   0.499   1.114   3.615
   21MOL     C4  772   0.260   1.096   3.693
   21MOL     H4  773   0.250   1.002   3.747
   21MOL     C5  774   0.135   1.115   3.606
   21MOL     H5  775   0.128   1.220   3.574
   21MOL     H6  776   0.042   1.089   3.658
   21MOL     C6  777   0.163   1.025   3.486
   21MOL     H7  778   0.134   0.922   3.510
   21MOL     H8  779   0.111   1.058   3.395
   21MOL     C7  780   0.316   1.029   3.468
   21MOL     H9  781   0.357   0.930   3.449
   21MOL    H10  782   0.344   1.098   3.388
   21MOL     C8  783   0.590   1.056   3.840
   21MOL    H11  784   0.677   1.015   3.787
   21MOL    H12  785   0.628   1.099   3.934
   21MOL     C9  786   0.492   0.947   3.872
   21MOL    C10  787   0.471   0.835   3.793
   21MOL    H13  788   0.519   0.807   3.699
   21MOL    C11  789   0.333   0.820   3.970
   21MOL    C12  790   0.404   0.936   3.985
   21MOL    C13  791   0.387   1.019   4.096
   21MOL    H14  792   0.444   1.111   4.106
   21MOL    C14  793   0.293   0.978   4.193
   21MOL    H15  794   0.277   1.040   4.280
   21MOL    C15  795   0.221   0.858   4.178
   21MOL    H16  796   0.151   0.828   4.255
   21MOL    C16  797   0.240   0.777   4.065
   21MOL    H17  798   0.185   0.684   4.052
   22MOL     O1  799   1.187   0.457   4.404
   22MOL     O2  800   1.242   0.045   4.071
   22MOL     N1  801   1.278   0.255   4.366
   22MOL     H1  802   1.338   0.272   4.446
   22MOL     N2  803   1.119   0.223   4.138
   22MOL     N3  804   0.841   0.054   4.399
   22MOL     H2  805   0.743   0.037   4.374
   22MOL     C1  806   1.185   0.353   4.343
   22MOL     C2  807   1.279   0.124   4.298
   22MOL     H3  808   1.384   0.096   4.283
   22MOL     C3  809   1.214   0.125   4.159
   22MOL     C4  810   1.078   0.323   4.236
   22MOL     H4  811   0.991   0.284   4.290
   22MOL     C5  812   1.033   0.441   4.150
   22MOL     H5  813   1.120   0.499   4.119
   22MOL     H6  814   0.964   0.508   4.202
   22MOL     C6  815   0.969   0.371   4.029
   22MOL     H7  816   0.866   0.346   4.053
   22MOL     H8  817   0.972   0.433   3.939
   22MOL     C7  818   1.049   0.241   4.012
   22MOL     H9  819   0.984   0.156   3.992
   22MOL    H10  820   1.123   0.251   3.932
   22MOL     C8  821   1.210   0.017   4.384
   22MOL    H11  822   5.761   7.790   4.330
   22MOL    H12  823   1.266   0.004   4.477
   22MOL     C9  824   1.066   0.047   4.416
   22MOL    C10  825   0.959   0.009   4.337
   22MOL    H13  826   5.501   7.824   4.243
   22MOL    C11  827   0.877   0.121   4.513
   22MOL    C12  828   1.013   0.118   4.529
   22MOL    C13  829   1.076   0.175   4.640
   22MOL    H14  830   1.184   0.172   4.650
   22MOL    C14  831   0.994   0.235   4.737
   22MOL    H15  832   1.039   0.280   4.824
   22MOL    C15  833   0.854   0.238   4.722
   22MOL    H16  834   0.792   0.284   4.798
   22MOL    C16  835   0.793   0.181   4.608
   22MOL    H17  836   0.685   0.182   4.594
   23MOL     O1  837   0.524   0.799   4.404
   23MOL     O2  838   0.857   1.054   4.072
   23MOL     N1  839   0.654   0.979   4.366
   23MOL     H1  840   0.610   1.024   4.446
   23MOL     N2  841   0.762   0.858   4.138
   23MOL     N3  842   1.047   0.701   4.398
   23MOL     H2  843   1.113   0.626   4.374
   23MOL     C1  844   0.616   0.850   4.342
   23MOL     C2  845   0.766   1.046   4.298
   23MOL     H3  846   0.738   1.151   4.283
   23MOL     C3  847   0.800   0.990   4.158
   23MOL     C4  848   0.695   0.773   4.236
   23MOL     H4  849   0.772   0.717   4.290
   23MOL     C5  850   0.616   0.674   4.150
   23MOL     H5  851   0.522   0.720   4.118
   23MOL     H6  852   0.593   0.581   4.203
   23MOL     C6  853   0.709   0.654   4.029
   23MOL     H7  854   0.782   0.577   4.053
   23MOL     H8  855   0.654   0.625   3.939
   23MOL     C7  856   0.781   0.788   4.012
   23MOL     H9  857   0.888   0.774   3.992
   23MOL    H10  858   0.736   0.847   3.932
   23MOL     C8  859   0.895   1.040   4.383
   23MOL    H11  860   0.974   1.094   4.330
   23MOL    H12  861   0.876   1.093   4.477
   23MOL     C9  862   0.940   0.900   4.415
   23MOL    C10  863   1.027   0.826   4.336
   23MOL    H13  864   1.076   0.853   4.243
   23MOL    C11  865   0.971   0.698   4.513
   23MOL    C12  866   0.906   0.818   4.528
   23MOL    C13  867   0.825   0.844   4.639
   23MOL    H14  868   0.774   0.940   4.650
   23MOL    C14  869   0.814   0.743   4.737
   23MOL    H15  870   0.753   0.760   4.824
   23MOL    C15  871   0.882   0.620   4.721
   23MOL    H16  872   0.873   0.544   4.798
   23MOL    C16  873   0.961   0.596   4.608
   23MOL    H17  874   1.015   0.503   4.595
   24MOL     O1  875   0.559   0.054   4.405
   24MOL     O2  876   0.173   0.210   4.071
   24MOL     N1  877   0.340   0.077   4.366
   24MOL     H1  878   0.326   0.015   4.446
   24MOL     N2  879   0.390   0.232   4.138
   24MOL     N3  880   0.384   0.556   4.399
   24MOL     H2  881   0.416   0.650   4.373
   24MOL     C1  882   0.471   0.109   4.343
   24MOL     C2  883   0.225   0.141   4.298
   24MOL     H3  884   0.149   0.064   4.282
   24MOL     C3  885   0.258   0.197   4.158
   24MOL     C4  886   0.498   0.216   4.236
   24MOL     H4  887   0.509   0.311   4.290
   24MOL     C5  888   0.623   0.197   4.150
   24MOL     H5  889   0.630   0.092   4.119
   24MOL     H6  890   0.715   0.224   4.203
   24MOL     C6  891   0.594   0.287   4.029
   24MOL     H7  892   0.624   0.389   4.053
   24MOL     H8  893   0.646   0.253   3.939
   24MOL     C7  894   0.442   0.283   4.012
   24MOL     H9  895   0.400   0.382   3.992
   24MOL    H10  896   0.413   0.214   3.932
   24MOL     C8  897   0.167   0.255   4.383
   24MOL    H11  898   0.080   0.297   4.330
   24MOL    H12  899   0.130   0.214   4.477
   24MOL     C9  900   0.265   0.364   4.415
   24MOL    C10  901   0.285   0.477   4.336
   24MOL    H13  902   0.239   0.505   4.243
   24MOL    C11  903   0.424   0.491   4.513
   24MOL    C12  904   0.353   0.375   4.528
   24MOL    C13  905   0.371   0.292   4.640
   24MOL    H14  906   0.314   0.200   4.650
   24MOL    C14  907   0.464   0.333   4.737
   24MOL    H15  908   0.480   0.271   4.824
   24MOL    C15  909   0.536   0.453   4.722
   24MOL    H16  910   0.607   0.483   4.798
   24MOL    C16  911   0.517   0.534   4.608
   24MOL    H17  912   0.572   0.627   4.595
   25MOL     O1  913   8.655   0.854   4.948
   25MOL     O2  914   8.598   1.268   4.614
   25MOL     N1  915   8.566   1.056   4.910
   25MOL     H1  916   8.504   1.039   4.989
   25MOL     N2  917   8.725   1.090   4.681
   25MOL     N3  918   9.003   1.257   4.942
   25MOL     H2  919   0.014   1.277   4.917
   25MOL     C1  920   8.659   0.958   4.886
   25MOL     C2  921   8.564   1.187   4.842
   25MOL     H3  922   8.459   1.215   4.827
   25MOL     C3  923   8.628   1.187   4.702
   25MOL     C4  924   8.765   0.988   4.779
   25MOL     H4  925   8.852   1.026   4.834
   25MOL     C5  926   8.811   0.870   4.693
   25MOL     H5  927   8.724   0.812   4.662
   25MOL     H6  928   8.880   0.804   4.746
   25MOL     C6  929   8.875   0.941   4.573
   25MOL     H7  930   8.978   0.966   4.597
   25MOL     H8  931   8.872   0.879   4.482
   25MOL     C7  932   8.795   1.070   4.555
   25MOL     H9  933   8.861   1.156   4.535
   25MOL    H10  934   8.721   1.060   4.475
   25MOL     C8  935   8.634   1.295   4.927
   25MOL    H11  936   8.627   1.391   4.874
   25MOL    H12  937   8.581   1.306   5.021
   25MOL     C9  938   8.778   1.264   4.959
   25MOL    C10  939   8.885   1.302   4.880
   25MOL    H13  940   8.887   1.357   4.786
   25MOL    C11  941   8.967   1.190   5.057
   25MOL    C12  942   8.831   1.193   5.072
   25MOL    C13  943   8.768   1.137   5.183
   25MOL    H14  944   8.660   1.139   5.193
   25MOL    C14  945   8.850   1.076   5.280
   25MOL    H15  946   8.804   1.031   5.367
   25MOL    C15  947   8.990   1.074   5.265
   25MOL    H16  948   9.051   1.028   5.342
   25MOL    C16  949   9.051   1.131   5.152
   25MOL    H17  950   0.072   1.131   5.139
   26MOL     O1  951   0.233   0.511   4.948
   26MOL     O2  952   8.994   0.255   4.614
   26MOL     N1  953   0.103   0.333   4.910
   26MOL     H1  954   0.149   0.289   4.990
   26MOL     N2  955   9.081   0.453   4.682
   26MOL     N3  956   8.797   0.610   4.943
   26MOL     H2  957   8.733   0.686   4.917
   26MOL     C1  958   0.141   0.462   4.886
   26MOL     C2  959   9.077   0.266   4.842
   26MOL     H3  960   0.018   0.161   4.826
   26MOL     C3  961   9.046   0.322   4.702
   26MOL     C4  962   0.062   0.539   4.780
   26MOL     H4  963   9.072   0.596   4.834
   26MOL     C5  964   0.141   0.637   4.693
   26MOL     H5  965   0.235   0.591   4.662
   26MOL     H6  966   0.164   0.730   4.746
   26MOL     C6  967   0.049   0.657   4.573
   26MOL     H7  968   9.062   0.735   4.597
   26MOL     H8  969   0.104   0.686   4.482
   26MOL     C7  970   9.063   0.524   4.555
   26MOL     H9  971   8.956   0.538   4.536
   26MOL    H10  972   0.021   0.464   4.475
   26MOL     C8  973   8.949   0.272   4.927
   26MOL    H11  974   8.870   0.218   4.874
   26MOL    H12  975   8.965   0.219   5.021
   26MOL     C9  976   8.904   0.412   4.959
   26MOL    C10  977   8.817   0.486   4.880
   26MOL    H13  978   8.769   0.459   4.786
   26MOL    C11  979   8.873   0.613   5.057
   26MOL    C12  980   8.938   0.494   5.072
   26MOL    C13  981   9.019   0.467   5.183
   26MOL    H14  982   9.070   0.372   5.193
   26MOL    C14  983   9.031   0.568   5.280
   26MOL    H15  984   0.005   0.552   5.367
   26MOL    C15  985   8.962   0.691   5.265
   26MOL    H16  986   8.972   0.767   5.342
   26MOL    C16  987   8.882   0.715   5.152
   26MOL    H17  988   8.829   0.809   5.139
   27MOL     O1  989   0.197   1.257   4.947
   27MOL     O2  990   0.583   1.096   4.616
   27MOL     N1  991   0.418   1.235   4.910
   27MOL     H1  992   0.435   1.295   4.990
   27MOL     N2  993   0.367   1.081   4.681
   27MOL     N3  994   0.373   0.756   4.942
   27MOL     H2  995   0.341   0.661   4.917
   27MOL     C1  996   0.286   1.203   4.886
   27MOL     C2  997   0.532   1.171   4.842
   27MOL     H3  998   0.609   1.247   4.827
   27MOL     C3  999   0.499   1.114   4.702
   27MOL     C4 1000   0.260   1.096   4.780
   27MOL     H4 1001   0.250   1.002   4.834
   27MOL     C5 1002   0.135   1.115   4.693
   27MOL     H5 1003   0.128   1.220   4.661
   27MOL     H6 1004   0.042   1.089   4.745
   27MOL     C6 1005   0.163   1.025   4.573
   27MOL     H7 1006   0.134   0.922   4.597
   27MOL     H8 1007   0.111   1.058   4.482
   27MOL     C7 1008   0.316   1.029   4.555
   27MOL     H9 1009   0.357   0.930   4.536
   27MOL    H10 1010   0.344   1.098   4.475
   27MOL     C8 1011   0.590   1.057   4.927
   27MOL    H11 1012   0.677   1.015   4.874
   27MOL    H12 1013   0.628   1.099   5.021
   27MOL     C9 1014   0.492   0.947   4.959
   27MOL    C10 1015   0.471   0.835   4.880
   27MOL    H13 1016   0.519   0.807   4.786
   27MOL    C11 1017   0.333   0.820   5.057
   27MOL    C12 1018   0.404   0.936   5.072
   27MOL    C13 1019   0.387   1.019   5.183
   27MOL    H14 1020   0.444   1.111   5.193
   27MOL    C14 1021   0.293   0.978   5.280
   27MOL    H15 1022   0.277   1.040   5.367
   27MOL    C15 1023   0.221   0.858   5.265
   27MOL    H16 1024   0.151   0.828   5.342
   27MOL    C16 1025   0.240   0.777   5.152
   27MOL    H17 1026   0.185   0.684   5.139
   28MOL     O1 1027   1.187   0.457   5.491
   28MOL     O2 1028   1.242   0.045   5.158
   28MOL     N1 1029   1.278   0.255   5.453
   28MOL     H1 1030   1.338   0.272   5.533
   28MOL     N2 1031   1.119   0.223   5.225
   28MOL     N3 1032   0.841   0.054   5.486
   28MOL     H2 1033   0.743   0.037   5.461
   28MOL     C1 1034   1.185   0.353   5.430
   28MOL     C2 1035   1.279   0.124   5.385
   28MOL     H3 1036   1.384   0.096   5.370
   28MOL     C3 1037   1.214   0.125   5.246
   28MOL     C4 1038   1.078   0.323   5.323
   28MOL     H4 1039   0.991   0.284   5.377
   28MOL     C5 1040   1.033   0.441   5.237
   28MOL     H5 1041   1.120   0.499   5.206
   28MOL     H6 1042   0.964   0.508   5.289
   28MOL     C6 1043   0.969   0.371   5.116
   28MOL     H7 1044   0.866   0.346   5.140
   28MOL     H8 1045   0.972   0.433   5.026
   28MOL     C7 1046   1.049   0.241   5.099
   28MOL     H9 1047   0.984   0.156   5.079
   28MOL    H10 1048   1.123   0.251   5.019
   28MOL     C8 1049   1.210   0.017   5.471
   28MOL    H11 1050   5.761   7.790   5.417
   28MOL    H12 1051   1.266   0.004   5.564
   28MOL     C9 1052   1.066   0.047   5.503
   28MOL    C10 1053   0.959   0.009   5.423
   28MOL    H13 1054   5.501   7.824   5.330
   28MOL    C11 1055   0.877   0.121   5.600
   28MOL    C12 1056   1.013   0.118   5.616
   28MOL    C13 1057   1.076   0.175   5.727
   28MOL    H14 1058   1.184   0.172   5.737
   28MOL    C14 1059   0.994   0.235   5.824
   28MOL    H15 1060   1.039   0.280   5.911
   28MOL    C15 1061   0.854   0.238   5.809
   28MOL    H16 1062   0.792   0.284   5.885
   28MOL    C16 1063   0.793   0.181   5.695
   28MOL    H17 1064   0.685   0.182   5.681
   29MOL     O1 1065   0.524   0.799   5.491
   29MOL     O2 1066   0.857   1.054   5.159
   29MOL     N1 1067   0.654   0.979   5.453
   29MOL     H1 1068   0.610   1.024   5.533
   29MOL     N2 1069   0.762   0.858   5.225
   29MOL     N3 1070   1.047   0.701   5.485
   29MOL     H2 1071   1.113   0.626   5.461
   29MOL     C1 1072   0.616   0.850   5.429
   29MOL     C2 1073   0.766   1.046   5.385
   29MOL     H3 1074   0.738   1.151   5.370
   29MOL     C3 1075   0.800   0.990   5.245
   29MOL     C4 1076   0.695   0.773   5.323
   29MOL     H4 1077   0.772   0.717   5.377
   29MOL     C5 1078   0.616   0.674   5.237
   29MOL     H5 1079   0.522   0.720   5.205
   29MOL     H6 1080   0.593   0.581   5.290
   29MOL     C6 1081   0.709   0.654   5.116
   29MOL     H7 1082   0.782   0.577   5.140
   29MOL     H8 1083   0.654   0.625   5.026
   29MOL     C7 1084   0.781   0.788   5.099
   29MOL     H9 1085   0.888   0.774   5.079
   29MOL    H10 1086   0.736   0.847   5.019
   29MOL     C8 1087   0.894   1.040   5.470
   29MOL    H11 1088   0.974   1.094   5.417
   29MOL    H12 1089   0.876   1.093   5.564
   29MOL     C9 1090   0.940   0.900   5.502
   29MOL    C10 1091   1.027   0.826   5.423
   29MOL    H13 1092   1.076   0.853   5.330
   29MOL    C11 1093   0.971   0.698   5.600
   29MOL    C12 1094   0.906   0.818   5.615
   29MOL    C13 1095   0.825   0.845   5.726
   29MOL    H14 1096   0.774   0.940   5.737
   29MOL    C14 1097   0.813   0.743   5.823
   29MOL    H15 1098   0.752   0.760   5.911
   29MOL    C15 1099   0.881   0.620   5.808
   29MOL    H16 1100   0.872   0.544   5.885
   29MOL    C16 1101   0.961   0.596   5.695
   29MOL    H17 1102   1.015   0.503   5.682
   30MOL     O1 1103   0.559   0.054   5.492
   30MOL     O2 1104   0.173   0.210   5.158
   30MOL     N1 1105   0.340   0.077   5.453
   30MOL     H1 1106   0.325   0.016   5.533
   30MOL     N2 1107   0.390   0.232   5.225
   30MOL     N3 1108   0.384   0.556   5.486
   30MOL     H2 1109   0.416   0.650   5.460
   30MOL     C1 1110   0.471   0.109   5.430
   30MOL     C2 1111   0.225   0.141   5.385
   30MOL     H3 1112   0.149   0.064   5.369
   30MOL     C3 1113   0.258   0.197   5.245
   30MOL     C4 1114   0.498   0.216   5.323
   30MOL     H4 1115   0.509   0.311   5.377
   30MOL     C5 1116   0.623   0.197   5.237
   30MOL     H5 1117   0.630   0.092   5.206
   30MOL     H6 1118   0.715   0.224   5.290
   30MOL     C6 1119   0.594   0.287   5.116
   30MOL     H7 1120   0.624   0.389   5.140
   30MOL     H8 1121   0.646   0.253   5.026
   30MOL     C7 1122   0.442   0.283   5.099
   30MOL     H9 1123   0.400   0.382   5.079
   30MOL    H10 1124   0.413   0.214   5.019
   30MOL     C8 1125   0.167   0.255   5.470
   30MOL    H11 1126   0.080   0.297   5.417
   30MOL    H12 1127   0.130   0.214   5.564
   30MOL     C9 1128   0.265   0.364   5.502
   30MOL    C10 1129   0.285   0.477   5.423
   30MOL    H13 1130   0.239   0.505   5.330
   30MOL    C11 1131   0.424   0.491   5.600
   30MOL    C12 1132   0.353   0.375   5.615
   30MOL    C13 1133   0.371   0.292   5.727
   30MOL    H14 1134   0.314   0.200   5.737
   30MOL    C14 1135   0.464   0.333   5.824
   30MOL    H15 1136   0.480   0.271   5.911
   30MOL    C15 1137   0.536   0.453   5.809
   30MOL    H16 1138   0.607   0.483   5.885
   30MOL    C16 1139   0.517   0.534   5.695
   30MOL    H17 1140   0.572   0.627   5.682
   31MOL     O1 1141   8.656   0.854   6.035
   31MOL     O2 1142   8.598   1.267   5.701
   31MOL     N1 1143   8.566   1.056   5.997
   31MOL     H1 1144   8.504   1.039   6.076
   31MOL     N2 1145   8.725   1.090   5.768
   31MOL     N3 1146   9.003   1.257   6.029
   31MOL     H2 1147   0.014   1.277   6.004
   31MOL     C1 1148   8.659   0.959   5.973
   31MOL     C2 1149   8.564   1.187   5.928
   31MOL     H3 1150   8.459   1.215   5.914
   31MOL     C3 1151   8.628   1.187   5.788
   31MOL     C4 1152   8.765   0.988   5.866
   31MOL     H4 1153   8.852   1.026   5.921
   31MOL     C5 1154   8.811   0.871   5.780
   31MOL     H5 1155   8.724   0.812   5.749
   31MOL     H6 1156   8.880   0.804   5.833
   31MOL     C6 1157   8.875   0.941   5.659
   31MOL     H7 1158   8.978   0.966   5.684
   31MOL     H8 1159   8.872   0.879   5.569
   31MOL     C7 1160   8.795   1.070   5.642
   31MOL     H9 1161   8.861   1.156   5.622
   31MOL    H10 1162   8.721   1.061   5.562
   31MOL     C8 1163   8.634   1.295   6.014
   31MOL    H11 1164   8.627   1.391   5.961
   31MOL    H12 1165   8.581   1.306   6.108
   31MOL     C9 1166   8.778   1.264   6.046
   31MOL    C10 1167   8.886   1.303   5.967
   31MOL    H13 1168   8.887   1.358   5.873
   31MOL    C11 1169   8.967   1.190   6.144
   31MOL    C12 1170   8.831   1.193   6.159
   31MOL    C13 1171   8.768   1.137   6.270
   31MOL    H14 1172   8.660   1.139   6.280
   31MOL    C14 1173   8.850   1.076   6.367
   31MOL    H15 1174   8.804   1.031   6.454
   31MOL    C15 1175   8.990   1.074   6.352
   31MOL    H16 1176   9.051   1.028   6.429
   31MOL    C16 1177   9.051   1.131   6.239
   31MOL    H17 1178   0.072   1.131   6.226
   32MOL     O1 1179   0.234   0.511   6.035
   32MOL     O2 1180   8.994   0.255   5.700
   32MOL     N1 1181   0.103   0.333   5.997
   32MOL     H1 1182   0.149   0.289   6.077
   32MOL     N2 1183   9.081   0.454   5.769
   32MOL     N3 1184   8.797   0.610   6.030
   32MOL     H2 1185   8.733   0.686   6.003
   32MOL     C1 1186   0.141   0.462   5.973
   32MOL     C2 1187   9.077   0.266   5.929
   32MOL     H3 1188   0.018   0.161   5.913
   32MOL     C3 1189   9.046   0.322   5.789
   32MOL     C4 1190   0.062   0.539   5.867
   32MOL     H4 1191   9.072   0.596   5.921
   32MOL     C5 1192   0.141   0.637   5.780
   32MOL     H5 1193   0.235   0.591   5.749
   32MOL     H6 1194   0.164   0.731   5.833
   32MOL     C6 1195   0.049   0.658   5.659
   32MOL     H7 1196   9.062   0.735   5.683
   32MOL     H8 1197   0.104   0.686   5.569
   32MOL     C7 1198   9.063   0.524   5.642
   32MOL     H9 1199   8.956   0.538   5.622
   32MOL    H10 1200   0.021   0.464   5.562
   32MOL     C8 1201   8.949   0.272   6.014
   32MOL    H11 1202   8.870   0.218   5.961
   32MOL    H12 1203   8.965   0.219   6.108
   32MOL     C9 1204   8.904   0.412   6.046
   32MOL    C10 1205   8.817   0.485   5.967
   32MOL    H13 1206   8.769   0.459   5.873
   32MOL    C11 1207   8.873   0.613   6.144
   32MOL    C12 1208   8.938   0.494   6.159
   32MOL    C13 1209   9.019   0.467   6.270
   32MOL    H14 1210   9.070   0.372   6.280
   32MOL    C14 1211   9.031   0.568   6.367
   32MOL    H15 1212   0.005   0.552   6.454
   32MOL    C15 1213   8.962   0.691   6.352
   32MOL    H16 1214   8.972   0.767   6.429
   32MOL    C16 1215   8.882   0.715   6.239
   32MOL    H17 1216   8.829   0.809   6.226
   33MOL     O1 1217   0.197   1.257   6.034
   33MOL     O2 1218   0.583   1.096   5.702
   33MOL     N1 1219   0.418   1.235   5.997
   33MOL     H1 1220   0.435   1.295   6.077
   33MOL     N2 1221   0.367   1.081   5.768
   33MOL     N3 1222   0.373   0.755   6.029
   33MOL     H2 1223   0.341   0.661   6.004
   33MOL     C1 1224   0.287   1.203   5.973
   33MOL     C2 1225   0.532   1.171   5.929
   33MOL     H3 1226   0.609   1.247   5.914
   33MOL     C3 1227   0.499   1.114   5.789
   33MOL     C4 1228   0.260   1.096   5.867
   33MOL     H4 1229   0.250   1.001   5.921
   33MOL     C5 1230   0.135   1.115   5.780
   33MOL     H5 1231   0.129   1.220   5.748
   33MOL     H6 1232   0.042   1.089   5.832
   33MOL     C6 1233   0.164   1.025   5.659
   33MOL     H7 1234   0.134   0.923   5.683
   33MOL     H8 1235   0.111   1.058   5.569
   33MOL     C7 1236   0.316   1.029   5.642
   33MOL     H9 1237   0.357   0.930   5.623
   33MOL    H10 1238   0.345   1.098   5.562
   33MOL     C8 1239   0.590   1.056   6.014
   33MOL    H11 1240   0.677   1.015   5.961
   33MOL    H12 1241   0.628   1.099   6.108
   33MOL     C9 1242   0.492   0.947   6.046
   33MOL    C10 1243   0.471   0.835   5.967
   33MOL    H13 1244   0.519   0.807   5.873
   33MOL    C11 1245   0.333   0.820   6.144
   33MOL    C12 1246   0.404   0.936   6.159
   33MOL    C13 1247   0.387   1.019   6.270
   33MOL    H14 1248   0.444   1.111   6.280
   33MOL    C14 1249   0.293   0.978   6.367
   33MOL    H15 1250   0.277   1.040   6.454
   33MOL    C15 1251   0.221   0.858   6.352
   33MOL    H16 1252   0.151   0.828   6.429
   33MOL    C16 1253   0.240   0.777   6.238
   33MOL    H17 1254   0.185   0.684   6.226
   34MOL     O1 1255   1.187   0.457   0.057
   34MOL     O2 1256   1.243   0.046   6.245
   34MOL     N1 1257   1.278   0.255   0.019
   34MOL     H1 1258   1.338   0.272   0.099
   34MOL     N2 1259   1.119   0.223   6.312
   34MOL     N3 1260   0.841   0.054   0.051
   34MOL     H2 1261   0.743   0.037   0.026
   34MOL     C1 1262   1.185   0.353   6.516
   34MOL     C2 1263   1.279   0.124   6.472
   34MOL     H3 1264   1.384   0.096   6.457
   34MOL     C3 1265   1.214   0.125   6.333
   34MOL     C4 1266   1.078   0.323   6.410
   34MOL     H4 1267   0.991   0.284   6.464
   34MOL     C5 1268   1.033   0.441   6.324
   34MOL     H5 1269   1.120   0.499   6.292
   34MOL     H6 1270   0.964   0.508   6.376
   34MOL     C6 1271   0.969   0.371   6.203
   34MOL     H7 1272   0.866   0.346   6.227
   34MOL     H8 1273   0.972   0.433   6.113
   34MOL     C7 1274   1.049   0.241   6.186
   34MOL     H9 1275   0.984   0.156   6.166
   34MOL    H10 1276   1.123   0.251   6.106
   34MOL     C8 1277   1.210   0.016   0.036
   34MOL    H11 1278   5.761   7.790   6.504
   34MOL    H12 1279   1.266   0.004   0.129
   34MOL     C9 1280   1.066   0.047   0.068
   34MOL    C10 1281   0.959   0.009   6.510
   34MOL    H13 1282   5.501   7.823   6.417
   34MOL    C11 1283   0.877   0.121   0.166
   34MOL    C12 1284   1.013   0.118   0.181
   34MOL    C13 1285   1.076   0.175   0.292
   34MOL    H14 1286   1.184   0.171   0.302
   34MOL    C14 1287   0.994   0.236   0.389
   34MOL    H15 1288   1.040   0.280   0.476
   34MOL    C15 1289   0.854   0.238   0.374
   34MOL    H16 1290   0.793   0.284   0.451
   34MOL    C16 1291   0.793   0.181   0.261
   34MOL    H17 1292   0.685   0.182   0.247
   35MOL     O1 1293   0.524   0.799   0.057
   35MOL     O2 1294   0.858   1.054   6.246
   35MOL     N1 1295   0.654   0.979   0.019
   35MOL     H1 1296   0.610   1.024   0.099
   35MOL     N2 1297   0.762   0.858   6.312
   35MOL     N3 1298   1.046   0.700   0.051
   35MOL     H2 1299   1.112   0.626   0.026
   35MOL     C1 1300   0.616   0.850   6.516
   35MOL     C2 1301   0.766   1.046   6.472
   35MOL     H3 1302   0.738   1.151   6.457
   35MOL     C3 1303   0.800   0.990   6.332
   35MOL     C4 1304   0.695   0.773   6.410
   35MOL     H4 1305   0.772   0.717   6.464
   35MOL     C5 1306   0.616   0.674   6.324
   35MOL     H5 1307   0.522   0.720   6.292
   35MOL     H6 1308   0.593   0.581   6.377
   35MOL     C6 1309   0.708   0.654   6.203
   35MOL     H7 1310   0.782   0.577   6.227
   35MOL     H8 1311   0.653   0.625   6.113
   35MOL     C7 1312   0.781   0.788   6.186
   35MOL     H9 1313   0.888   0.774   6.166
   35MOL    H10 1314   0.736   0.847   6.106
   35MOL     C8 1315   0.895   1.040   0.036
   35MOL    H11 1316   0.974   1.094   6.504
   35MOL    H12 1317   0.877   1.093   0.130
   35MOL     C9 1318   0.940   0.900   0.068
   35MOL    C10 1319   1.027   0.826   6.510
   35MOL    H13 1320   1.076   0.853   6.417
   35MOL    C11 1321   0.971   0.698   0.166
   35MOL    C12 1322   0.906   0.818   0.181
   35MOL    C13 1323   0.825   0.844   0.292
   35MOL    H14 1324   0.774   0.940   0.302
   35MOL    C14 1325   0.814   0.743   0.389
   35MOL    H15 1326   0.752   0.760   0.476
   35MOL    C15 1327   0.882   0.621   0.374
   35MOL    H16 1328   0.872   0.545   0.451
   35MOL    C16 1329   0.961   0.596   0.260
   35MOL    H17 1330   1.015   0.503   0.248
   36MOL     O1 1331   0.559   0.054   0.057
   36MOL     O2 1332   0.173   0.210   6.245
   36MOL     N1 1333   0.340   0.077   0.019
   36MOL     H1 1334   0.326   0.015   0.098
   36MOL     N2 1335   0.390   0.231   6.312
   36MOL     N3 1336   0.384   0.556   0.051
   36MOL     H2 1337   0.417   0.650   0.026
   36MOL     C1 1338   0.471   0.109   6.517
   36MOL     C2 1339   0.225   0.141   6.472
   36MOL     H3 1340   0.149   0.064   6.456
   36MOL     C3 1341   0.258   0.197   6.332
   36MOL     C4 1342   0.498   0.216   6.410
   36MOL     H4 1343   0.508   0.311   6.464
   36MOL     C5 1344   0.623   0.197   6.324
   36MOL     H5 1345   0.630   0.092   6.293
   36MOL     H6 1346   0.715   0.224   6.377
   36MOL     C6 1347   0.594   0.287   6.203
   36MOL     H7 1348   0.624   0.389   6.227
   36MOL     H8 1349   0.646   0.253   6.113
   36MOL     C7 1350   0.442   0.283   6.186
   36MOL     H9 1351   0.400   0.382   6.166
   36MOL    H10 1352   0.413   0.214   6.106
   36MOL     C8 1353   0.167   0.255   0.036
   36MOL    H11 1354   0.080   0.297   6.504
   36MOL    H12 1355   0.130   0.215   0.130
   36MOL     C9 1356   0.265   0.364   0.068
   36MOL    C10 1357   0.285   0.477   6.510
   36MOL    H13 1358   0.239   0.505   6.417
   36MOL    C11 1359   0.424   0.491   0.166
   36MOL    C12 1360   0.353   0.375   0.181
   36MOL    C13 1361   0.371   0.292   0.292
   36MOL    H14 1362   0.314   0.200   0.302
   36MOL    C14 1363   0.464   0.333   0.389
   36MOL    H15 1364   0.480   0.271   0.476
   36MOL    C15 1365   0.536   0.453   0.374
   36MOL    H16 1366   0.607   0.483   0.451
   36MOL    C16 1367   0.517   0.534   0.261
   36MOL    H17 1368   0.571   0.627   0.248
   37MOL     O1 1369   7.898   2.166   0.600
   37MOL     O2 1370   7.841   2.579   0.267
   37MOL     N1 1371   7.809   2.368   0.562
   37MOL     H1 1372   7.747   2.351   0.642
   37MOL     N2 1373   7.967   2.402   0.334
   37MOL     N3 1374   8.246   2.568   0.595
   37MOL     H2 1375   8.344   2.588   0.570
   37MOL     C1 1376   7.902   2.270   0.538
   37MOL     C2 1377   7.807   2.499   0.494
   37MOL     H3 1378   7.702   2.527   0.479
   37MOL     C3 1379   7.871   2.499   0.354
   37MOL     C4 1380   8.008   2.300   0.432
   37MOL     H4 1381   8.095   2.338   0.486
   37MOL     C5 1382   8.054   2.182   0.346
   37MOL     H5 1383   7.967   2.124   0.315
   37MOL     H6 1384   8.123   2.116   0.399
   37MOL     C6 1385   8.117   2.252   0.225
   37MOL     H7 1386   8.221   2.278   0.249
   37MOL     H8 1387   8.115   2.190   0.135
   37MOL     C7 1388   8.037   2.382   0.208
   37MOL     H9 1389   8.103   2.467   0.188
   37MOL    H10 1390   7.963   2.372   0.128
   37MOL     C8 1391   7.877   2.607   0.579
   37MOL    H11 1392   7.870   2.702   0.526
   37MOL    H12 1393   7.824   2.618   0.673
   37MOL     C9 1394   8.021   2.576   0.611
   37MOL    C10 1395   8.128   2.614   0.532
   37MOL    H13 1396   8.129   2.669   0.439
   37MOL    C11 1397   8.210   2.502   0.709
   37MOL    C12 1398   8.074   2.505   0.724
   37MOL    C13 1399   8.011   2.448   0.835
   37MOL    H14 1400   7.903   2.450   0.845
   37MOL    C14 1401   8.092   2.388   0.933
   37MOL    H15 1402   8.047   2.343   1.020
   37MOL    C15 1403   8.233   2.385   0.918
   37MOL    H16 1404   8.294   2.339   0.994
   37MOL    C16 1405   8.294   2.442   0.804
   37MOL    H17 1406   8.402   2.442   0.791
   38MOL     O1 1407   8.563   1.822   0.600
   38MOL     O2 1408   8.236   1.566   0.266
   38MOL     N1 1409   8.433   1.644   0.562
   38MOL     H1 1410   8.479   1.600   0.642
   38MOL     N2 1411   8.324   1.765   0.334
   38MOL     N3 1412   8.040   1.922   0.595
   38MOL     H2 1413   7.976   1.998   0.569
   38MOL     C1 1414   8.471   1.774   0.539
   38MOL     C2 1415   8.320   1.577   0.494
   38MOL     H3 1416   8.348   1.472   0.478
   38MOL     C3 1417   8.288   1.633   0.354
   38MOL     C4 1418   8.391   1.851   0.432
   38MOL     H4 1419   8.314   1.907   0.486
   38MOL     C5 1420   8.471   1.949   0.346
   38MOL     H5 1421   8.565   1.903   0.315
   38MOL     H6 1422   8.493   2.042   0.398
   38MOL     C6 1423   8.378   1.969   0.225
   38MOL     H7 1424   8.305   2.046   0.249
   38MOL     H8 1425   8.433   1.998   0.135
   38MOL     C7 1426   8.306   1.835   0.208
   38MOL     H9 1427   8.199   1.850   0.188
   38MOL    H10 1428   8.351   1.776   0.128
   38MOL     C8 1429   8.192   1.583   0.579
   38MOL    H11 1430   8.113   1.529   0.526
   38MOL    H12 1431   8.208   1.530   0.673
   38MOL     C9 1432   8.147   1.723   0.612
   38MOL    C10 1433   8.059   1.797   0.532
   38MOL    H13 1434   8.011   1.770   0.439
   38MOL    C11 1435   8.116   1.925   0.709
   38MOL    C12 1436   8.181   1.805   0.724
   38MOL    C13 1437   8.262   1.778   0.835
   38MOL    H14 1438   8.313   1.684   0.846
   38MOL    C14 1439   8.273   1.880   0.933
   38MOL    H15 1440   8.334   1.863   1.020
   38MOL    C15 1441   8.205   2.002   0.918
   38MOL    H16 1442   8.215   2.079   0.994
   38MOL    C16 1443   8.125   2.026   0.804
   38MOL    H17 1444   8.072   2.120   0.791
   39MOL     O1 1445   8.526   2.568   0.600
   39MOL     O2 1446   8.912   2.407   0.268
   39MOL     N1 1447   8.747   2.546   0.562
   39MOL     H1 1448   8.764   2.607   0.643
   39MOL     N2 1449   8.696   2.392   0.334
   39MOL     N3 1450   8.702   2.067   0.594
   39MOL     H2 1451   8.670   1.973   0.569
   39MOL     C1 1452   8.616   2.515   0.539
   39MOL     C2 1453   8.861   2.482   0.494
   39MOL     H3 1454   8.938   2.559   0.479
   39MOL     C3 1455   8.829   2.425   0.355
   39MOL     C4 1456   8.589   2.408   0.432
   39MOL     H4 1457   8.579   2.313   0.486
   39MOL     C5 1458   8.464   2.427   0.346
   39MOL     H5 1459   8.457   2.531   0.314
   39MOL     H6 1460   8.372   2.400   0.398
   39MOL     C6 1461   8.493   2.337   0.225
   39MOL     H7 1462   8.463   2.234   0.249
   39MOL     H8 1463   8.441   2.371   0.135
   39MOL     C7 1464   8.645   2.341   0.208
   39MOL     H9 1465   8.686   2.241   0.188
   39MOL    H10 1466   8.674   2.410   0.128
   39MOL     C8 1467   8.920   2.368   0.580
   39MOL    H11 1468   9.006   2.327   0.527
   39MOL    H12 1469   8.958   2.411   0.673
   39MOL     C9 1470   8.821   2.259   0.612
   39MOL    C10 1471   8.801   2.147   0.532
   39MOL    H13 1472   8.848   2.119   0.439
   39MOL    C11 1473   8.663   2.131   0.709
   39MOL    C12 1474   8.734   2.247   0.724
   39MOL    C13 1475   8.716   2.331   0.835
   39MOL    H14 1476   8.773   2.423   0.845
   39MOL    C14 1477   8.623   2.290   0.932
   39MOL    H15 1478   8.607   2.352   1.020
   39MOL    C15 1479   8.550   2.170   0.917
   39MOL    H16 1480   8.480   2.140   0.994
   39MOL    C16 1481   8.569   2.089   0.804
   39MOL    H17 1482   8.515   1.996   0.791
   40MOL     O1 1483   0.430   1.769   1.144
   40MOL     O2 1484   0.485   1.357   0.811
   40MOL     N1 1485   0.520   1.567   1.106
   40MOL     H1 1486   0.581   1.584   1.186
   40MOL     N2 1487   0.362   1.534   0.878
   40MOL     N3 1488   0.083   1.366   1.138
   40MOL     H2 1489   9.073   1.349   1.113
   40MOL     C1 1490   0.427   1.664   1.082
   40MOL     C2 1491   0.522   1.436   1.038
   40MOL     H3 1492   0.627   1.407   1.022
   40MOL     C3 1493   0.457   1.436   0.898
   40MOL     C4 1494   0.321   1.635   0.976
   40MOL     H4 1495   0.234   1.596   1.030
   40MOL     C5 1496   0.276   1.753   0.889
   40MOL     H5 1497   0.363   1.811   0.858
   40MOL     H6 1498   0.207   1.819   0.942
   40MOL     C6 1499   0.212   1.683   0.769
   40MOL     H7 1500   0.108   1.657   0.793
   40MOL     H8 1501   0.215   1.744   0.678
   40MOL     C7 1502   0.292   1.553   0.751
   40MOL     H9 1503   0.226   1.467   0.732
   40MOL    H10 1504   0.366   1.562   0.671
   40MOL     C8 1505   0.453   1.328   1.123
   40MOL    H11 1506   0.460   1.232   1.070
   40MOL    H12 1507   0.509   1.316   1.217
   40MOL     C9 1508   0.309   1.359   1.155
   40MOL    C10 1509   0.201   1.320   1.076
   40MOL    H13 1510   0.200   1.266   0.982
   40MOL    C11 1511   0.120   1.433   1.253
   40MOL    C12 1512   0.255   1.430   1.268
   40MOL    C13 1513   0.319   1.487   1.379
   40MOL    H14 1514   0.427   1.483   1.389
   40MOL    C14 1515   0.237   1.547   1.476
   40MOL    H15 1516   0.283   1.592   1.563
   40MOL    C15 1517   0.097   1.549   1.461
   40MOL    H16 1518   0.036   1.595   1.538
   40MOL    C16 1519   0.036   1.492   1.348
   40MOL    H17 1520   9.015   1.493   1.334
   41MOL     O1 1521   8.854   2.110   1.144
   41MOL     O2 1522   0.099   2.366   0.811
   41MOL     N1 1523   8.984   2.291   1.106
   41MOL     H1 1524   8.940   2.336   1.186
   41MOL     N2 1525   0.005   2.170   0.877
   41MOL     N3 1526   0.289   2.012   1.138
   41MOL     H2 1527   0.355   1.938   1.113
   41MOL     C1 1528   8.945   2.161   1.082
   41MOL     C2 1529   0.009   2.358   1.038
   41MOL     H3 1530   9.068   2.463   1.023
   41MOL     C3 1531   0.042   2.301   0.898
   41MOL     C4 1532   9.025   2.084   0.975
   41MOL     H4 1533   0.015   2.029   1.030
   41MOL     C5 1534   8.946   1.986   0.889
   41MOL     H5 1535   8.852   2.032   0.858
   41MOL     H6 1536   8.922   1.892   0.942
   41MOL     C6 1537   9.038   1.966   0.768
   41MOL     H7 1538   0.025   1.889   0.792
   41MOL     H8 1539   8.983   1.937   0.678
   41MOL     C7 1540   0.024   2.100   0.751
   41MOL     H9 1541   0.131   2.085   0.732
   41MOL    H10 1542   9.066   2.159   0.671
   41MOL     C8 1543   0.137   2.351   1.123
   41MOL    H11 1544   0.217   2.405   1.070
   41MOL    H12 1545   0.119   2.404   1.217
   41MOL     C9 1546   0.183   2.211   1.155
   41MOL    C10 1547   0.270   2.137   1.076
   41MOL    H13 1548   0.317   2.164   0.982
   41MOL    C11 1549   0.214   2.010   1.253
   41MOL    C12 1550   0.149   2.129   1.268
   41MOL    C13 1551   0.068   2.156   1.379
   41MOL    H14 1552   0.016   2.250   1.389
   41MOL    C14 1553   0.056   2.054   1.476
   41MOL    H15 1554   9.082   2.071   1.563
   41MOL    C15 1555   0.124   1.932   1.461
   41MOL    H16 1556   0.115   1.856   1.538
   41MOL    C16 1557   0.204   1.908   1.347
   41MOL    H17 1558   0.258   1.814   1.335
   42MOL     O1 1559   8.889   1.365   1.145
   42MOL     O2 1560   8.503   1.521   0.810
   42MOL     N1 1561   8.669   1.389   1.106
   42MOL     H1 1562   8.654   1.327   1.186
   42MOL     N2 1563   8.719   1.543   0.877
   42MOL     N3 1564   8.713   1.868   1.138
   42MOL     H2 1565   8.746   1.962   1.113
   42MOL     C1 1566   8.800   1.421   1.083
   42MOL     C2 1567   8.555   1.452   1.038
   42MOL     H3 1568   8.478   1.376   1.022
   42MOL     C3 1569   8.587   1.508   0.898
   42MOL     C4 1570   8.827   1.528   0.976
   42MOL     H4 1571   8.838   1.622   1.030
   42MOL     C5 1572   8.952   1.508   0.889
   42MOL     H5 1573   8.959   1.403   0.858
   42MOL     H6 1574   9.044   1.535   0.942
   42MOL     C6 1575   8.923   1.598   0.768
   42MOL     H7 1576   8.953   1.700   0.792
   42MOL     H8 1577   8.976   1.565   0.678
   42MOL     C7 1578   8.771   1.594   0.751
   42MOL     H9 1579   8.730   1.693   0.732
   42MOL    H10 1580   8.743   1.525   0.671
   42MOL     C8 1581   8.496   1.567   1.123
   42MOL    H11 1582   8.410   1.608   1.070
   42MOL    H12 1583   8.460   1.526   1.217
   42MOL     C9 1584   8.595   1.676   1.155
   42MOL    C10 1585   8.615   1.789   1.076
   42MOL    H13 1586   8.568   1.817   0.982
   42MOL    C11 1587   8.754   1.803   1.252
   42MOL    C12 1588   8.683   1.687   1.268
   42MOL    C13 1589   8.700   1.604   1.379
   42MOL    H14 1590   8.644   1.512   1.389
   42MOL    C14 1591   8.793   1.644   1.476
   42MOL    H15 1592   8.810   1.583   1.563
   42MOL    C15 1593   8.866   1.765   1.461
   42MOL    H16 1594   8.936   1.795   1.538
   42MOL    C16 1595   8.847   1.846   1.348
   42MOL    H17 1596   8.901   1.939   1.335
   43MOL     O1 1597   7.898   2.166   1.687
   43MOL     O2 1598   7.841   2.579   1.354
   43MOL     N1 1599   7.809   2.368   1.649
   43MOL     H1 1600   7.747   2.351   1.728
   43MOL     N2 1601   7.968   2.402   1.421
   43MOL     N3 1602   8.246   2.568   1.681
   43MOL     H2 1603   8.344   2.588   1.656
   43MOL     C1 1604   7.902   2.270   1.625
   43MOL     C2 1605   7.807   2.499   1.581
   43MOL     H3 1606   7.702   2.527   1.566
   43MOL     C3 1607   7.871   2.499   1.441
   43MOL     C4 1608   8.008   2.300   1.519
   43MOL     H4 1609   8.095   2.338   1.573
   43MOL     C5 1610   8.054   2.182   1.433
   43MOL     H5 1611   7.967   2.124   1.402
   43MOL     H6 1612   8.124   2.116   1.486
   43MOL     C6 1613   8.117   2.252   1.312
   43MOL     H7 1614   8.221   2.278   1.336
   43MOL     H8 1615   8.115   2.190   1.222
   43MOL     C7 1616   8.037   2.382   1.295
   43MOL     H9 1617   8.103   2.467   1.275
   43MOL    H10 1618   7.963   2.372   1.215
   43MOL     C8 1619   7.877   2.607   1.666
   43MOL    H11 1620   7.870   2.702   1.613
   43MOL    H12 1621   7.824   2.618   1.760
   43MOL     C9 1622   8.021   2.576   1.698
   43MOL    C10 1623   8.128   2.614   1.619
   43MOL    H13 1624   8.129   2.669   1.526
   43MOL    C11 1625   8.210   2.501   1.796
   43MOL    C12 1626   8.074   2.505   1.811
   43MOL    C13 1627   8.011   2.448   1.922
   43MOL    H14 1628   7.903   2.451   1.932
   43MOL    C14 1629   8.092   2.388   2.019
   43MOL    H15 1630   8.047   2.343   2.106
   43MOL    C15 1631   8.233   2.385   2.004
   43MOL    H16 1632   8.294   2.340   2.081
   43MOL    C16 1633   8.294   2.442   1.891
   43MOL    H17 1634   8.402   2.442   1.878
   44MOL     O1 1635   8.563   1.822   1.687
   44MOL     O2 1636   8.236   1.566   1.353
   44MOL     N1 1637   8.433   1.644   1.649
   44MOL     H1 1638   8.479   1.600   1.729
   44MOL     N2 1639   8.324   1.765   1.421
   44MOL     N3 1640   8.040   1.922   1.682
   44MOL     H2 1641   7.976   1.998   1.656
   44MOL     C1 1642   8.471   1.774   1.626
   44MOL     C2 1643   8.320   1.577   1.581
   44MOL     H3 1644   8.348   1.472   1.565
   44MOL     C3 1645   8.288   1.633   1.441
   44MOL     C4 1646   8.391   1.851   1.519
   44MOL     H4 1647   8.314   1.907   1.573
   44MOL     C5 1648   8.471   1.949   1.433
   44MOL     H5 1649   8.565   1.903   1.402
   44MOL     H6 1650   8.493   2.042   1.486
   44MOL     C6 1651   8.378   1.969   1.312
   44MOL     H7 1652   8.305   2.046   1.336
   44MOL     H8 1653   8.433   1.998   1.222
   44MOL     C7 1654   8.306   1.835   1.295
   44MOL     H9 1655   8.199   1.850   1.275
   44MOL    H10 1656   8.351   1.776   1.215
   44MOL     C8 1657   8.192   1.583   1.666
   44MOL    H11 1658   8.113   1.529   1.613
   44MOL    H12 1659   8.208   1.530   1.760
   44MOL     C9 1660   8.147   1.723   1.698
   44MOL    C10 1661   8.059   1.797   1.619
   44MOL    H13 1662   8.011   1.770   1.526
   44MOL    C11 1663   8.116   1.925   1.796
   44MOL    C12 1664   8.181   1.805   1.811
   44MOL    C13 1665   8.262   1.779   1.922
   44MOL    H14 1666   8.313   1.684   1.932
   44MOL    C14 1667   8.273   1.880   2.019
   44MOL    H15 1668   8.335   1.863   2.107
   44MOL    C15 1669   8.205   2.002   2.005
   44MOL    H16 1670   8.215   2.079   2.081
   44MOL    C16 1671   8.125   2.026   1.891
   44MOL    H17 1672   8.072   2.120   1.878
   45MOL     O1 1673   8.526   2.568   1.687
   45MOL     O2 1674   8.912   2.407   1.355
   45MOL     N1 1675   8.747   2.546   1.649
   45MOL     H1 1676   8.764   2.607   1.730
   45MOL     N2 1677   8.696   2.393   1.421
   45MOL     N3 1678   8.702   2.067   1.681
   45MOL     H2 1679   8.670   1.973   1.656
   45MOL     C1 1680   8.616   2.515   1.625
   45MOL     C2 1681   8.861   2.482   1.581
   45MOL     H3 1682   8.938   2.559   1.566
   45MOL     C3 1683   8.829   2.425   1.442
   45MOL     C4 1684   8.589   2.408   1.519
   45MOL     H4 1685   8.580   2.313   1.573
   45MOL     C5 1686   8.464   2.427   1.433
   45MOL     H5 1687   8.457   2.531   1.401
   45MOL     H6 1688   8.372   2.400   1.485
   45MOL     C6 1689   8.493   2.337   1.312
   45MOL     H7 1690   8.463   2.234   1.336
   45MOL     H8 1691   8.440   2.370   1.222
   45MOL     C7 1692   8.645   2.341   1.295
   45MOL     H9 1693   8.686   2.241   1.275
   45MOL    H10 1694   8.674   2.410   1.215
   45MOL     C8 1695   8.920   2.368   1.667
   45MOL    H11 1696   9.006   2.327   1.614
   45MOL    H12 1697   8.958   2.411   1.760
   45MOL     C9 1698   8.821   2.259   1.698
   45MOL    C10 1699   8.801   2.147   1.619
   45MOL    H13 1700   8.849   2.119   1.526
   45MOL    C11 1701   8.663   2.131   1.796
   45MOL    C12 1702   8.734   2.247   1.811
   45MOL    C13 1703   8.716   2.331   1.922
   45MOL    H14 1704   8.773   2.423   1.932
   45MOL    C14 1705   8.623   2.290   2.019
   45MOL    H15 1706   8.607   2.352   2.106
   45MOL    C15 1707   8.550   2.170   2.004
   45MOL    H16 1708   8.480   2.140   2.081
   45MOL    C16 1709   8.570   2.089   1.891
   45MOL    H17 1710   8.515   1.996   1.878
   46MOL     O1 1711   0.430   1.769   2.231
   46MOL     O2 1712   0.485   1.357   1.897
   46MOL     N1 1713   0.520   1.567   2.193
   46MOL     H1 1714   0.581   1.584   2.273
   46MOL     N2 1715   0.362   1.534   1.964
   46MOL     N3 1716   0.083   1.366   2.225
   46MOL     H2 1717   9.073   1.349   2.200
   46MOL     C1 1718   0.427   1.665   2.169
   46MOL     C2 1719   0.522   1.436   2.124
   46MOL     H3 1720   0.627   1.407   2.109
   46MOL     C3 1721   0.457   1.436   1.985
   46MOL     C4 1722   0.321   1.635   2.062
   46MOL     H4 1723   0.234   1.596   2.116
   46MOL     C5 1724   0.276   1.753   1.976
   46MOL     H5 1725   0.363   1.811   1.944
   46MOL     H6 1726   0.206   1.819   2.028
   46MOL     C6 1727   0.212   1.683   1.855
   46MOL     H7 1728   0.108   1.657   1.879
   46MOL     H8 1729   0.215   1.744   1.765
   46MOL     C7 1730   0.292   1.553   1.838
   46MOL     H9 1731   0.226   1.467   1.818
   46MOL    H10 1732   0.365   1.562   1.758
   46MOL     C8 1733   0.453   1.328   2.210
   46MOL    H11 1734   0.460   1.232   2.157
   46MOL    H12 1735   0.509   1.316   2.303
   46MOL     C9 1736   0.309   1.359   2.242
   46MOL    C10 1737   0.201   1.320   2.163
   46MOL    H13 1738   0.200   1.265   2.069
   46MOL    C11 1739   0.120   1.433   2.340
   46MOL    C12 1740   0.256   1.430   2.355
   46MOL    C13 1741   0.319   1.487   2.466
   46MOL    H14 1742   0.427   1.483   2.476
   46MOL    C14 1743   0.237   1.547   2.563
   46MOL    H15 1744   0.283   1.592   2.650
   46MOL    C15 1745   0.097   1.549   2.548
   46MOL    H16 1746   0.036   1.595   2.625
   46MOL    C16 1747   0.036   1.492   2.435
   46MOL    H17 1748   9.015   1.493   2.421
   47MOL     O1 1749   8.854   2.110   2.230
   47MOL     O2 1750   0.100   2.366   1.898
   47MOL     N1 1751   8.984   2.291   2.193
   47MOL     H1 1752   8.940   2.336   2.273
   47MOL     N2 1753   0.005   2.170   1.964
   47MOL     N3 1754   0.289   2.012   2.225
   47MOL     H2 1755   0.355   1.938   2.200
   47MOL     C1 1756   8.945   2.161   2.169
   47MOL     C2 1757   0.009   2.358   2.124
   47MOL     H3 1758   9.068   2.463   2.109
   47MOL     C3 1759   0.042   2.301   1.985
   47MOL     C4 1760   9.025   2.085   2.062
   47MOL     H4 1761   0.015   2.029   2.116
   47MOL     C5 1762   8.946   1.986   1.976
   47MOL     H5 1763   8.852   2.032   1.944
   47MOL     H6 1764   8.922   1.892   2.029
   47MOL     C6 1765   9.038   1.966   1.855
   47MOL     H7 1766   0.025   1.889   1.879
   47MOL     H8 1767   8.983   1.937   1.765
   47MOL     C7 1768   0.024   2.100   1.838
   47MOL     H9 1769   0.131   2.085   1.818
   47MOL    H10 1770   9.066   2.159   1.758
   47MOL     C8 1771   0.137   2.351   2.210
   47MOL    H11 1772   0.217   2.405   2.157
   47MOL    H12 1773   0.119   2.404   2.303
   47MOL     C9 1774   0.183   2.211   2.242
   47MOL    C10 1775   0.270   2.137   2.163
   47MOL    H13 1776   0.318   2.164   2.069
   47MOL    C11 1777   0.214   2.010   2.339
   47MOL    C12 1778   0.149   2.129   2.355
   47MOL    C13 1779   0.068   2.156   2.466
   47MOL    H14 1780   0.016   2.250   2.476
   47MOL    C14 1781   0.056   2.054   2.563
   47MOL    H15 1782   9.082   2.071   2.650
   47MOL    C15 1783   0.124   1.932   2.548
   47MOL    H16 1784   0.115   1.856   2.625
   47MOL    C16 1785   0.204   1.908   2.434
   47MOL    H17 1786   0.258   1.814   2.422
   48MOL     O1 1787   8.889   1.365   2.231
   48MOL     O2 1788   8.503   1.521   1.897
   48MOL     N1 1789   8.669   1.389   2.193
   48MOL     H1 1790   8.655   1.327   2.273
   48MOL     N2 1791   8.719   1.543   1.964
   48MOL     N3 1792   8.713   1.868   2.225
   48MOL     H2 1793   8.746   1.962   2.200
   48MOL     C1 1794   8.800   1.421   2.169
   48MOL     C2 1795   8.555   1.452   2.124
   48MOL     H3 1796   8.478   1.376   2.109
   48MOL     C3 1797   8.587   1.508   1.985
   48MOL     C4 1798   8.827   1.527   2.062
   48MOL     H4 1799   8.838   1.622   2.116
   48MOL     C5 1800   8.952   1.508   1.976
   48MOL     H5 1801   8.959   1.403   1.945
   48MOL     H6 1802   9.044   1.535   2.029
   48MOL     C6 1803   8.923   1.598   1.855
   48MOL     H7 1804   8.953   1.700   1.879
   48MOL     H8 1805   8.976   1.565   1.765
   48MOL     C7 1806   8.771   1.594   1.838
   48MOL     H9 1807   8.730   1.693   1.818
   48MOL    H10 1808   8.742   1.525   1.758
   48MOL     C8 1809   8.496   1.567   2.209
   48MOL    H11 1810   8.410   1.609   2.157
   48MOL    H12 1811   8.460   1.526   2.303
   48MOL     C9 1812   8.595   1.676   2.242
   48MOL    C10 1813   8.615   1.789   2.163
   48MOL    H13 1814   8.568   1.817   2.069
   48MOL    C11 1815   8.754   1.803   2.339
   48MOL    C12 1816   8.683   1.687   2.355
   48MOL    C13 1817   8.700   1.604   2.466
   48MOL    H14 1818   8.644   1.512   2.476
   48MOL    C14 1819   8.793   1.644   2.563
   48MOL    H15 1820   8.810   1.583   2.650
   48MOL    C15 1821   8.866   1.765   2.548
   48MOL    H16 1822   8.936   1.795   2.625
   48MOL    C16 1823   8.847   1.846   2.435
   48MOL    H17 1824   8.901   1.939   2.422
   49MOL     O1 1825   7.898   2.166   2.774
   49MOL     O2 1826   7.841   2.579   2.440
   49MOL     N1 1827   7.809   2.368   2.736
   49MOL     H1 1828   7.747   2.351   2.815
   49MOL     N2 1829   7.968   2.402   2.508
   49MOL     N3 1830   8.246   2.568   2.768
   49MOL     H2 1831   8.344   2.588   2.743
   49MOL     C1 1832   7.902   2.270   2.712
   49MOL     C2 1833   7.807   2.499   2.668
   49MOL     H3 1834   7.702   2.527   2.653
   49MOL     C3 1835   7.871   2.499   2.528
   49MOL     C4 1836   8.008   2.300   2.606
   49MOL     H4 1837   8.095   2.338   2.660
   49MOL     C5 1838   8.054   2.182   2.520
   49MOL     H5 1839   7.967   2.124   2.489
   49MOL     H6 1840   8.123   2.116   2.573
   49MOL     C6 1841   8.117   2.252   2.399
   49MOL     H7 1842   8.221   2.278   2.423
   49MOL     H8 1843   8.115   2.190   2.309
   49MOL     C7 1844   8.037   2.382   2.381
   49MOL     H9 1845   8.103   2.467   2.361
   49MOL    H10 1846   7.963   2.372   2.302
   49MOL     C8 1847   7.877   2.607   2.753
   49MOL    H11 1848   7.870   2.702   2.700
   49MOL    H12 1849   7.824   2.618   2.847
   49MOL     C9 1850   8.021   2.576   2.785
   49MOL    C10 1851   8.128   2.614   2.706
   49MOL    H13 1852   8.129   2.669   2.613
   49MOL    C11 1853   8.210   2.501   2.883
   49MOL    C12 1854   8.074   2.505   2.898
   49MOL    C13 1855   8.011   2.448   3.009
   49MOL    H14 1856   7.903   2.451   3.019
   49MOL    C14 1857   8.092   2.388   3.106
   49MOL    H15 1858   8.047   2.343   3.193
   49MOL    C15 1859   8.233   2.385   3.091
   49MOL    H16 1860   8.294   2.340   3.168
   49MOL    C16 1861   8.294   2.442   2.978
   49MOL    H17 1862   8.402   2.442   2.965
   50MOL     O1 1863   8.563   1.822   2.774
   50MOL     O2 1864   8.236   1.566   2.440
   50MOL     N1 1865   8.433   1.644   2.736
   50MOL     H1 1866   8.479   1.600   2.816
   50MOL     N2 1867   8.324   1.765   2.508
   50MOL     N3 1868   8.040   1.922   2.769
   50MOL     H2 1869   7.976   1.998   2.743
   50MOL     C1 1870   8.471   1.774   2.712
   50MOL     C2 1871   8.320   1.577   2.668
   50MOL     H3 1872   8.348   1.472   2.652
   50MOL     C3 1873   8.288   1.633   2.528
   50MOL     C4 1874   8.391   1.851   2.606
   50MOL     H4 1875   8.314   1.907   2.660
   50MOL     C5 1876   8.471   1.949   2.520
   50MOL     H5 1877   8.565   1.903   2.489
   50MOL     H6 1878   8.493   2.042   2.572
   50MOL     C6 1879   8.378   1.969   2.399
   50MOL     H7 1880   8.305   2.046   2.423
   50MOL     H8 1881   8.433   1.998   2.309
   50MOL     C7 1882   8.306   1.835   2.381
   50MOL     H9 1883   8.199   1.849   2.362
   50MOL    H10 1884   8.351   1.776   2.302
   50MOL     C8 1885   8.192   1.583   2.753
   50MOL    H11 1886   8.113   1.529   2.700
   50MOL    H12 1887   8.208   1.530   2.847
   50MOL     C9 1888   8.147   1.723   2.785
   50MOL    C10 1889   8.059   1.797   2.706
   50MOL    H13 1890   8.011   1.770   2.613
   50MOL    C11 1891   8.116   1.925   2.883
   50MOL    C12 1892   8.181   1.805   2.898
   50MOL    C13 1893   8.262   1.779   3.009
   50MOL    H14 1894   8.313   1.683   3.019
   50MOL    C14 1895   8.273   1.880   3.106
   50MOL    H15 1896   8.335   1.863   3.194
   50MOL    C15 1897   8.205   2.002   3.092
   50MOL    H16 1898   8.215   2.079   3.168
   50MOL    C16 1899   8.125   2.026   2.978
   50MOL    H17 1900   8.072   2.120   2.965
   51MOL     O1 1901   8.526   2.568   2.774
   51MOL     O2 1902   8.912   2.406   2.442
   51MOL     N1 1903   8.747   2.546   2.736
   51MOL     H1 1904   8.764   2.607   2.816
   51MOL     N2 1905   8.696   2.392   2.508
   51MOL     N3 1906   8.702   2.067   2.768
   51MOL     H2 1907   8.670   1.973   2.743
   51MOL     C1 1908   8.616   2.515   2.712
   51MOL     C2 1909   8.861   2.482   2.668
   51MOL     H3 1910   8.938   2.559   2.653
   51MOL     C3 1911   8.829   2.425   2.529
   51MOL     C4 1912   8.589   2.408   2.606
   51MOL     H4 1913   8.580   2.313   2.660
   51MOL     C5 1914   8.464   2.427   2.520
   51MOL     H5 1915   8.457   2.531   2.488
   51MOL     H6 1916   8.372   2.400   2.572
   51MOL     C6 1917   8.493   2.337   2.399
   51MOL     H7 1918   8.463   2.234   2.423
   51MOL     H8 1919   8.440   2.370   2.309
   51MOL     C7 1920   8.645   2.341   2.382
   51MOL     H9 1921   8.686   2.241   2.362
   51MOL    H10 1922   8.674   2.410   2.302
   51MOL     C8 1923   8.920   2.368   2.754
   51MOL    H11 1924   9.006   2.327   2.701
   51MOL    H12 1925   8.958   2.411   2.847
   51MOL     C9 1926   8.821   2.259   2.785
   51MOL    C10 1927   8.801   2.147   2.706
   51MOL    H13 1928   8.848   2.119   2.613
   51MOL    C11 1929   8.663   2.131   2.883
   51MOL    C12 1930   8.734   2.247   2.898
   51MOL    C13 1931   8.716   2.331   3.009
   51MOL    H14 1932   8.773   2.423   3.019
   51MOL    C14 1933   8.623   2.290   3.106
   51MOL    H15 1934   8.607   2.352   3.193
   51MOL    C15 1935   8.550   2.170   3.091
   51MOL    H16 1936   8.480   2.140   3.168
   51MOL    C16 1937   8.570   2.089   2.978
   51MOL    H17 1938   8.515   1.996   2.965
   52MOL     O1 1939   0.430   1.769   3.318
   52MOL     O2 1940   0.485   1.357   2.984
   52MOL     N1 1941   0.520   1.567   3.280
   52MOL     H1 1942   0.581   1.584   3.360
   52MOL     N2 1943   0.362   1.534   3.051
   52MOL     N3 1944   0.084   1.366   3.312
   52MOL     H2 1945   9.073   1.349   3.287
   52MOL     C1 1946   0.427   1.665   3.256
   52MOL     C2 1947   0.522   1.436   3.211
   52MOL     H3 1948   0.627   1.408   3.196
   52MOL     C3 1949   0.457   1.436   3.072
   52MOL     C4 1950   0.321   1.635   3.149
   52MOL     H4 1951   0.234   1.596   3.203
   52MOL     C5 1952   0.276   1.753   3.063
   52MOL     H5 1953   0.363   1.811   3.031
   52MOL     H6 1954   0.206   1.819   3.115
   52MOL     C6 1955   0.212   1.683   2.942
   52MOL     H7 1956   0.108   1.657   2.966
   52MOL     H8 1957   0.215   1.744   2.852
   52MOL     C7 1958   0.292   1.553   2.925
   52MOL     H9 1959   0.226   1.467   2.906
   52MOL    H10 1960   0.366   1.562   2.845
   52MOL     C8 1961   0.453   1.328   3.297
   52MOL    H11 1962   0.460   1.233   3.243
   52MOL    H12 1963   0.509   1.316   3.390
   52MOL     C9 1964   0.309   1.359   3.329
   52MOL    C10 1965   0.201   1.320   3.250
   52MOL    H13 1966   0.200   1.265   3.156
   52MOL    C11 1967   0.120   1.433   3.426
   52MOL    C12 1968   0.256   1.430   3.442
   52MOL    C13 1969   0.319   1.487   3.553
   52MOL    H14 1970   0.427   1.483   3.563
   52MOL    C14 1971   0.237   1.547   3.650
   52MOL    H15 1972   0.282   1.592   3.737
   52MOL    C15 1973   0.097   1.549   3.635
   52MOL    H16 1974   0.035   1.596   3.712
   52MOL    C16 1975   0.036   1.492   3.522
   52MOL    H17 1976   9.015   1.493   3.508
   53MOL     O1 1977   8.854   2.110   3.317
   53MOL     O2 1978   0.100   2.366   2.985
   53MOL     N1 1979   8.984   2.291   3.280
   53MOL     H1 1980   8.940   2.336   3.360
   53MOL     N2 1981   0.005   2.170   3.051
   53MOL     N3 1982   0.289   2.012   3.311
   53MOL     H2 1983   0.355   1.938   3.286
   53MOL     C1 1984   8.945   2.161   3.256
   53MOL     C2 1985   0.009   2.358   3.211
   53MOL     H3 1986   9.068   2.463   3.196
   53MOL     C3 1987   0.042   2.301   3.072
   53MOL     C4 1988   9.025   2.085   3.149
   53MOL     H4 1989   0.015   2.029   3.203
   53MOL     C5 1990   8.946   1.986   3.063
   53MOL     H5 1991   8.852   2.032   3.031
   53MOL     H6 1992   8.922   1.892   3.116
   53MOL     C6 1993   9.038   1.966   2.942
   53MOL     H7 1994   0.025   1.889   2.966
   53MOL     H8 1995   8.983   1.937   2.852
   53MOL     C7 1996   0.024   2.100   2.925
   53MOL     H9 1997   0.131   2.085   2.906
   53MOL    H10 1998   9.066   2.159   2.845
   53MOL     C8 1999   0.137   2.351   3.296
   53MOL    H11 2000   0.217   2.405   3.243
   53MOL    H12 2001   0.119   2.404   3.390
   53MOL     C9 2002   0.183   2.211   3.329
   53MOL    C10 2003   0.270   2.137   3.249
   53MOL    H13 2004   0.318   2.164   3.156
   53MOL    C11 2005   0.214   2.010   3.426
   53MOL    C12 2006   0.149   2.129   3.442
   53MOL    C13 2007   0.068   2.156   3.552
   53MOL    H14 2008   0.016   2.251   3.563
   53MOL    C14 2009   0.056   2.054   3.650
   53MOL    H15 2010   9.082   2.071   3.737
   53MOL    C15 2011   0.124   1.932   3.634
   53MOL    H16 2012   0.115   1.856   3.711
   53MOL    C16 2013   0.204   1.908   3.521
   53MOL    H17 2014   0.258   1.814   3.508
   54MOL     O1 2015   8.889   1.365   3.318
   54MOL     O2 2016   8.503   1.521   2.984
   54MOL     N1 2017   8.669   1.389   3.280
   54MOL     H1 2018   8.655   1.327   3.359
   54MOL     N2 2019   8.719   1.543   3.051
   54MOL     N3 2020   8.713   1.868   3.312
   54MOL     H2 2021   8.746   1.962   3.287
   54MOL     C1 2022   8.800   1.421   3.256
   54MOL     C2 2023   8.555   1.452   3.211
   54MOL     H3 2024   8.478   1.376   3.196
   54MOL     C3 2025   8.587   1.508   3.071
   54MOL     C4 2026   8.827   1.528   3.149
   54MOL     H4 2027   8.838   1.622   3.203
   54MOL     C5 2028   8.952   1.508   3.063
   54MOL     H5 2029   8.959   1.403   3.032
   54MOL     H6 2030   9.044   1.535   3.116
   54MOL     C6 2031   8.923   1.598   2.942
   54MOL     H7 2032   8.953   1.700   2.966
   54MOL     H8 2033   8.976   1.564   2.852
   54MOL     C7 2034   8.771   1.594   2.925
   54MOL     H9 2035   8.730   1.693   2.905
   54MOL    H10 2036   8.742   1.525   2.845
   54MOL     C8 2037   8.496   1.567   3.296
   54MOL    H11 2038   8.410   1.609   3.243
   54MOL    H12 2039   8.460   1.527   3.390
   54MOL     C9 2040   8.595   1.676   3.329
   54MOL    C10 2041   8.615   1.789   3.250
   54MOL    H13 2042   8.568   1.817   3.156
   54MOL    C11 2043   8.754   1.803   3.426
   54MOL    C12 2044   8.683   1.687   3.442
   54MOL    C13 2045   8.700   1.604   3.553
   54MOL    H14 2046   8.644   1.512   3.563
   54MOL    C14 2047   8.793   1.645   3.650
   54MOL    H15 2048   8.810   1.583   3.737
   54MOL    C15 2049   8.866   1.765   3.635
   54MOL    H16 2050   8.936   1.795   3.712
   54MOL    C16 2051   8.846   1.846   3.522
   54MOL    H17 2052   8.901   1.939   3.508
   55MOL     O1 2053   7.898   2.166   3.860
   55MOL     O2 2054   7.841   2.579   3.527
   55MOL     N1 2055   7.809   2.368   3.823
   55MOL     H1 2056   7.747   2.351   3.902
   55MOL     N2 2057   7.967   2.402   3.594
   55MOL     N3 2058   8.246   2.568   3.855
   55MOL     H2 2059   8.344   2.588   3.830
   55MOL     C1 2060   7.902   2.270   3.799
   55MOL     C2 2061   7.807   2.499   3.754
   55MOL     H3 2062   7.702   2.527   3.739
   55MOL     C3 2063   7.871   2.499   3.615
   55MOL     C4 2064   8.008   2.300   3.692
   55MOL     H4 2065   8.095   2.338   3.747
   55MOL     C5 2066   8.054   2.182   3.606
   55MOL     H5 2067   7.967   2.124   3.575
   55MOL     H6 2068   8.123   2.116   3.659
   55MOL     C6 2069   8.117   2.252   3.485
   55MOL     H7 2070   8.221   2.278   3.510
   55MOL     H8 2071   8.115   2.190   3.395
   55MOL     C7 2072   8.037   2.382   3.468
   55MOL     H9 2073   8.103   2.467   3.448
   55MOL    H10 2074   7.963   2.372   3.388
   55MOL     C8 2075   7.877   2.607   3.840
   55MOL    H11 2076   7.870   2.702   3.787
   55MOL    H12 2077   7.824   2.618   3.934
   55MOL     C9 2078   8.021   2.576   3.872
   55MOL    C10 2079   8.128   2.614   3.793
   55MOL    H13 2080   8.129   2.669   3.699
   55MOL    C11 2081   8.210   2.502   3.970
   55MOL    C12 2082   8.074   2.505   3.985
   55MOL    C13 2083   8.011   2.448   4.096
   55MOL    H14 2084   7.903   2.451   4.106
   55MOL    C14 2085   8.092   2.388   4.193
   55MOL    H15 2086   8.047   2.343   4.280
   55MOL    C15 2087   8.233   2.385   4.178
   55MOL    H16 2088   8.294   2.339   4.255
   55MOL    C16 2089   8.294   2.442   4.065
   55MOL    H17 2090   8.402   2.442   4.052
   56MOL     O1 2091   8.563   1.822   3.861
   56MOL     O2 2092   8.236   1.566   3.527
   56MOL     N1 2093   8.433   1.644   3.823
   56MOL     H1 2094   8.479   1.600   3.903
   56MOL     N2 2095   8.324   1.765   3.595
   56MOL     N3 2096   8.040   1.922   3.856
   56MOL     H2 2097   7.976   1.998   3.830
   56MOL     C1 2098   8.471   1.774   3.799
   56MOL     C2 2099   8.320   1.577   3.755
   56MOL     H3 2100   8.348   1.472   3.739
   56MOL     C3 2101   8.288   1.633   3.615
   56MOL     C4 2102   8.391   1.851   3.693
   56MOL     H4 2103   8.315   1.907   3.747
   56MOL     C5 2104   8.471   1.949   3.606
   56MOL     H5 2105   8.565   1.902   3.575
   56MOL     H6 2106   8.494   2.042   3.659
   56MOL     C6 2107   8.378   1.969   3.486
   56MOL     H7 2108   8.304   2.046   3.510
   56MOL     H8 2109   8.433   1.998   3.395
   56MOL     C7 2110   8.306   1.835   3.468
   56MOL     H9 2111   8.199   1.849   3.448
   56MOL    H10 2112   8.351   1.776   3.388
   56MOL     C8 2113   8.192   1.583   3.840
   56MOL    H11 2114   8.113   1.529   3.787
   56MOL    H12 2115   8.208   1.530   3.934
   56MOL     C9 2116   8.147   1.723   3.872
   56MOL    C10 2117   8.060   1.797   3.793
   56MOL    H13 2118   8.012   1.771   3.699
   56MOL    C11 2119   8.116   1.925   3.970
   56MOL    C12 2120   8.181   1.805   3.985
   56MOL    C13 2121   8.262   1.779   4.096
   56MOL    H14 2122   8.313   1.684   4.106
   56MOL    C14 2123   8.273   1.880   4.193
   56MOL    H15 2124   8.335   1.863   4.281
   56MOL    C15 2125   8.205   2.002   4.178
   56MOL    H16 2126   8.215   2.079   4.255
   56MOL    C16 2127   8.125   2.026   4.065
   56MOL    H17 2128   8.072   2.120   4.052
   57MOL     O1 2129   8.526   2.568   3.861
   57MOL     O2 2130   8.912   2.407   3.529
   57MOL     N1 2131   8.747   2.546   3.823
   57MOL     H1 2132   8.764   2.607   3.903
   57MOL     N2 2133   8.696   2.393   3.594
   57MOL     N3 2134   8.702   2.067   3.855
   57MOL     H2 2135   8.670   1.973   3.830
   57MOL     C1 2136   8.616   2.515   3.799
   57MOL     C2 2137   8.861   2.482   3.755
   57MOL     H3 2138   8.938   2.559   3.740
   57MOL     C3 2139   8.829   2.425   3.615
   57MOL     C4 2140   8.589   2.408   3.693
   57MOL     H4 2141   8.580   2.313   3.747
   57MOL     C5 2142   8.464   2.427   3.607
   57MOL     H5 2143   8.457   2.531   3.575
   57MOL     H6 2144   8.372   2.400   3.659
   57MOL     C6 2145   8.493   2.337   3.486
   57MOL     H7 2146   8.463   2.234   3.509
   57MOL     H8 2147   8.440   2.370   3.396
   57MOL     C7 2148   8.645   2.341   3.468
   57MOL     H9 2149   8.686   2.241   3.449
   57MOL    H10 2150   8.674   2.409   3.388
   57MOL     C8 2151   8.920   2.368   3.840
   57MOL    H11 2152   9.006   2.327   3.788
   57MOL    H12 2153   8.958   2.411   3.934
   57MOL     C9 2154   8.822   2.259   3.872
   57MOL    C10 2155   8.801   2.147   3.793
   57MOL    H13 2156   8.848   2.119   3.699
   57MOL    C11 2157   8.663   2.131   3.970
   57MOL    C12 2158   8.734   2.247   3.985
   57MOL    C13 2159   8.716   2.331   4.096
   57MOL    H14 2160   8.773   2.423   4.106
   57MOL    C14 2161   8.623   2.290   4.193
   57MOL    H15 2162   8.607   2.352   4.280
   57MOL    C15 2163   8.550   2.170   4.178
   57MOL    H16 2164   8.480   2.140   4.255
   57MOL    C16 2165   8.569   2.089   4.065
   57MOL    H17 2166   8.515   1.995   4.052
   58MOL     O1 2167   0.430   1.769   4.404
   58MOL     O2 2168   0.485   1.356   4.071
   58MOL     N1 2169   0.521   1.567   4.366
   58MOL     H1 2170   0.581   1.584   4.446
   58MOL     N2 2171   0.362   1.534   4.138
   58MOL     N3 2172   0.084   1.366   4.399
   58MOL     H2 2173   9.073   1.349   4.373
   58MOL     C1 2174   0.428   1.665   4.342
   58MOL     C2 2175   0.522   1.436   4.298
   58MOL     H3 2176   0.627   1.407   4.282
   58MOL     C3 2177   0.457   1.436   4.159
   58MOL     C4 2178   0.321   1.635   4.236
   58MOL     H4 2179   0.234   1.596   4.290
   58MOL     C5 2180   0.276   1.753   4.150
   58MOL     H5 2181   0.363   1.811   4.118
   58MOL     H6 2182   0.206   1.819   4.202
   58MOL     C6 2183   0.212   1.683   4.029
   58MOL     H7 2184   0.108   1.657   4.053
   58MOL     H8 2185   0.215   1.744   3.939
   58MOL     C7 2186   0.292   1.553   4.012
   58MOL     H9 2187   0.226   1.467   3.992
   58MOL    H10 2188   0.366   1.562   3.932
   58MOL     C8 2189   0.453   1.328   4.384
   58MOL    H11 2190   0.460   1.233   4.330
   58MOL    H12 2191   0.509   1.316   4.477
   58MOL     C9 2192   0.309   1.359   4.416
   58MOL    C10 2193   0.202   1.320   4.337
   58MOL    H13 2194   0.201   1.265   4.243
   58MOL    C11 2195   0.120   1.433   4.513
   58MOL    C12 2196   0.256   1.430   4.528
   58MOL    C13 2197   0.319   1.487   4.639
   58MOL    H14 2198   0.427   1.483   4.650
   58MOL    C14 2199   0.237   1.547   4.737
   58MOL    H15 2200   0.282   1.592   4.824
   58MOL    C15 2201   0.097   1.549   4.722
   58MOL    H16 2202   0.035   1.596   4.798
   58MOL    C16 2203   0.036   1.492   4.608
   58MOL    H17 2204   9.015   1.493   4.594
   59MOL     O1 2205   8.854   2.110   4.404
   59MOL     O2 2206   0.100   2.366   4.072
   59MOL     N1 2207   8.984   2.291   4.366
   59MOL     H1 2208   8.940   2.336   4.446
   59MOL     N2 2209   0.005   2.170   4.138
   59MOL     N3 2210   0.289   2.012   4.398
   59MOL     H2 2211   0.355   1.938   4.373
   59MOL     C1 2212   8.945   2.161   4.342
   59MOL     C2 2213   0.009   2.358   4.298
   59MOL     H3 2214   9.068   2.463   4.283
   59MOL     C3 2215   0.042   2.301   4.158
   59MOL     C4 2216   9.025   2.085   4.236
   59MOL     H4 2217   0.015   2.029   4.290
   59MOL     C5 2218   8.946   1.986   4.150
   59MOL     H5 2219   8.852   2.032   4.118
   59MOL     H6 2220   8.922   1.892   4.203
   59MOL     C6 2221   9.038   1.966   4.029
   59MOL     H7 2222   0.025   1.889   4.053
   59MOL     H8 2223   8.983   1.937   3.939
   59MOL     C7 2224   0.024   2.100   4.012
   59MOL     H9 2225   0.131   2.085   3.992
   59MOL    H10 2226   9.066   2.159   3.932
   59MOL     C8 2227   0.137   2.351   4.383
   59MOL    H11 2228   0.217   2.405   4.330
   59MOL    H12 2229   0.119   2.404   4.477
   59MOL     C9 2230   0.183   2.211   4.416
   59MOL    C10 2231   0.270   2.137   4.336
   59MOL    H13 2232   0.318   2.164   4.243
   59MOL    C11 2233   0.214   2.010   4.513
   59MOL    C12 2234   0.149   2.129   4.528
   59MOL    C13 2235   0.068   2.156   4.639
   59MOL    H14 2236   0.016   2.251   4.650
   59MOL    C14 2237   0.056   2.054   4.737
   59MOL    H15 2238   9.082   2.071   4.824
   59MOL    C15 2239   0.124   1.932   4.721
   59MOL    H16 2240   0.115   1.855   4.798
   59MOL    C16 2241   0.204   1.908   4.608
   59MOL    H17 2242   0.258   1.814   4.595
   60MOL     O1 2243   8.889   1.365   4.405
   60MOL     O2 2244   8.503   1.521   4.071
   60MOL     N1 2245   8.669   1.389   4.366
   60MOL     H1 2246   8.655   1.327   4.446
   60MOL     N2 2247   8.719   1.543   4.138
   60MOL     N3 2248   8.713   1.868   4.399
   60MOL     H2 2249   8.746   1.962   4.373
   60MOL     C1 2250   8.800   1.421   4.343
   60MOL     C2 2251   8.555   1.452   4.298
   60MOL     H3 2252   8.478   1.376   4.282
   60MOL     C3 2253   8.587   1.508   4.158
   60MOL     C4 2254   8.827   1.528   4.236
   60MOL     H4 2255   8.838   1.622   4.290
   60MOL     C5 2256   8.952   1.508   4.150
   60MOL     H5 2257   8.959   1.403   4.119
   60MOL     H6 2258   9.044   1.535   4.203
   60MOL     C6 2259   8.923   1.598   4.029
   60MOL     H7 2260   8.953   1.700   4.053
   60MOL     H8 2261   8.976   1.565   3.939
   60MOL     C7 2262   8.771   1.594   4.012
   60MOL     H9 2263   8.730   1.694   3.992
   60MOL    H10 2264   8.742   1.525   3.932
   60MOL     C8 2265   8.496   1.567   4.383
   60MOL    H11 2266   8.410   1.609   4.330
   60MOL    H12 2267   8.460   1.526   4.477
   60MOL     C9 2268   8.595   1.676   4.415
   60MOL    C10 2269   8.615   1.789   4.337
   60MOL    H13 2270   8.568   1.817   4.243
   60MOL    C11 2271   8.754   1.803   4.513
   60MOL    C12 2272   8.683   1.687   4.528
   60MOL    C13 2273   8.700   1.604   4.640
   60MOL    H14 2274   8.644   1.512   4.650
   60MOL    C14 2275   8.794   1.645   4.737
   60MOL    H15 2276   8.810   1.583   4.824
   60MOL    C15 2277   8.866   1.765   4.722
   60MOL    H16 2278   8.936   1.795   4.799
   60MOL    C16 2279   8.847   1.846   4.608
   60MOL    H17 2280   8.901   1.939   4.595
   61MOL     O1 2281   7.898   2.166   4.948
   61MOL     O2 2282   7.841   2.579   4.614
   61MOL     N1 2283   7.809   2.368   4.910
   61MOL     H1 2284   7.747   2.351   4.989
   61MOL     N2 2285   7.967   2.402   4.681
   61MOL     N3 2286   8.246   2.568   4.942
   61MOL     H2 2287   8.344   2.588   4.917
   61MOL     C1 2288   7.902   2.270   4.886
   61MOL     C2 2289   7.807   2.499   4.841
   61MOL     H3 2290   7.702   2.527   4.826
   61MOL     C3 2291   7.871   2.499   4.702
   61MOL     C4 2292   8.008   2.300   4.779
   61MOL     H4 2293   8.095   2.338   4.834
   61MOL     C5 2294   8.054   2.182   4.693
   61MOL     H5 2295   7.967   2.124   4.662
   61MOL     H6 2296   8.123   2.116   4.746
   61MOL     C6 2297   8.117   2.252   4.572
   61MOL     H7 2298   8.221   2.278   4.597
   61MOL     H8 2299   8.115   2.190   4.482
   61MOL     C7 2300   8.037   2.382   4.555
   61MOL     H9 2301   8.103   2.467   4.535
   61MOL    H10 2302   7.963   2.372   4.475
   61MOL     C8 2303   7.877   2.606   4.927
   61MOL    H11 2304   7.870   2.702   4.874
   61MOL    H12 2305   7.824   2.618   5.021
   61MOL     C9 2306   8.021   2.576   4.959
   61MOL    C10 2307   8.128   2.614   4.879
   61MOL    H13 2308   8.129   2.668   4.786
   61MOL    C11 2309   8.210   2.502   5.057
   61MOL    C12 2310   8.074   2.505   5.072
   61MOL    C13 2311   8.011   2.448   5.183
   61MOL    H14 2312   7.903   2.451   5.193
   61MOL    C14 2313   8.092   2.388   5.280
   61MOL    H15 2314   8.047   2.343   5.367
   61MOL    C15 2315   8.233   2.385   5.265
   61MOL    H16 2316   8.294   2.339   5.342
   61MOL    C16 2317   8.294   2.442   5.152
   61MOL    H17 2318   8.402   2.442   5.139
   62MOL     O1 2319   8.563   1.822   4.948
   62MOL     O2 2320   8.236   1.566   4.614
   62MOL     N1 2321   8.433   1.644   4.910
   62MOL     H1 2322   8.479   1.600   4.990
   62MOL     N2 2323   8.324   1.765   4.682
   62MOL     N3 2324   8.040   1.922   4.943
   62MOL     H2 2325   7.976   1.998   4.917
   62MOL     C1 2326   8.471   1.774   4.886
   62MOL     C2 2327   8.320   1.577   4.842
   62MOL     H3 2328   8.348   1.472   4.826
   62MOL     C3 2329   8.288   1.633   4.702
   62MOL     C4 2330   8.391   1.851   4.780
   62MOL     H4 2331   8.315   1.907   4.834
   62MOL     C5 2332   8.471   1.949   4.693
   62MOL     H5 2333   8.565   1.902   4.662
   62MOL     H6 2334   8.494   2.042   4.746
   62MOL     C6 2335   8.378   1.969   4.573
   62MOL     H7 2336   8.304   2.046   4.597
   62MOL     H8 2337   8.433   1.998   4.482
   62MOL     C7 2338   8.306   1.835   4.555
   62MOL     H9 2339   8.199   1.849   4.535
   62MOL    H10 2340   8.351   1.776   4.475
   62MOL     C8 2341   8.192   1.583   4.927
   62MOL    H11 2342   8.112   1.529   4.874
   62MOL    H12 2343   8.208   1.530   5.021
   62MOL     C9 2344   8.146   1.723   4.959
   62MOL    C10 2345   8.059   1.797   4.880
   62MOL    H13 2346   8.011   1.771   4.787
   62MOL    C11 2347   8.116   1.925   5.057
   62MOL    C12 2348   8.181   1.805   5.072
   62MOL    C13 2349   8.262   1.779   5.183
   62MOL    H14 2350   8.313   1.684   5.193
   62MOL    C14 2351   8.273   1.880   5.280
   62MOL    H15 2352   8.335   1.863   5.367
   62MOL    C15 2353   8.205   2.002   5.265
   62MOL    H16 2354   8.215   2.079   5.342
   62MOL    C16 2355   8.125   2.026   5.152
   62MOL    H17 2356   8.072   2.120   5.138
   63MOL     O1 2357   8.526   2.568   4.948
   63MOL     O2 2358   8.912   2.407   4.616
   63MOL     N1 2359   8.747   2.546   4.910
   63MOL     H1 2360   8.764   2.607   4.990
   63MOL     N2 2361   8.696   2.393   4.681
   63MOL     N3 2362   8.702   2.067   4.942
   63MOL     H2 2363   8.670   1.973   4.917
   63MOL     C1 2364   8.616   2.515   4.886
   63MOL     C2 2365   8.861   2.482   4.842
   63MOL     H3 2366   8.938   2.559   4.827
   63MOL     C3 2367   8.829   2.425   4.702
   63MOL     C4 2368   8.589   2.408   4.780
   63MOL     H4 2369   8.580   2.313   4.834
   63MOL     C5 2370   8.464   2.427   4.694
   63MOL     H5 2371   8.457   2.531   4.662
   63MOL     H6 2372   8.372   2.400   4.746
   63MOL     C6 2373   8.493   2.337   4.573
   63MOL     H7 2374   8.463   2.234   4.596
   63MOL     H8 2375   8.440   2.370   4.483
   63MOL     C7 2376   8.645   2.341   4.555
   63MOL     H9 2377   8.686   2.241   4.536
   63MOL    H10 2378   8.674   2.409   4.475
   63MOL     C8 2379   8.920   2.368   4.927
   63MOL    H11 2380   9.007   2.327   4.874
   63MOL    H12 2381   8.958   2.411   5.021
   63MOL     C9 2382   8.822   2.259   4.959
   63MOL    C10 2383   8.801   2.147   4.880
   63MOL    H13 2384   8.848   2.119   4.786
   63MOL    C11 2385   8.663   2.131   5.057
   63MOL    C12 2386   8.734   2.247   5.072
   63MOL    C13 2387   8.716   2.331   5.183
   63MOL    H14 2388   8.773   2.423   5.193
   63MOL    C14 2389   8.623   2.290   5.280
   63MOL    H15 2390   8.607   2.352   5.367
   63MOL    C15 2391   8.550   2.170   5.265
   63MOL    H16 2392   8.480   2.140   5.342
   63MOL    C16 2393   8.570   2.088   5.152
   63MOL    H17 2394   8.515   1.995   5.139
   64MOL     O1 2395   0.430   1.769   5.491
   64MOL     O2 2396   0.485   1.356   5.158
   64MOL     N1 2397   0.521   1.567   5.453
   64MOL     H1 2398   0.581   1.584   5.533
   64MOL     N2 2399   0.362   1.534   5.225
   64MOL     N3 2400   0.084   1.366   5.486
   64MOL     H2 2401   9.073   1.349   5.460
   64MOL     C1 2402   0.428   1.665   5.429
   64MOL     C2 2403   0.522   1.436   5.385
   64MOL     H3 2404   0.627   1.407   5.369
   64MOL     C3 2405   0.457   1.436   5.246
   64MOL     C4 2406   0.321   1.635   5.323
   64MOL     H4 2407   0.234   1.596   5.377
   64MOL     C5 2408   0.276   1.753   5.237
   64MOL     H5 2409   0.363   1.811   5.205
   64MOL     H6 2410   0.206   1.819   5.289
   64MOL     C6 2411   0.212   1.683   5.116
   64MOL     H7 2412   0.108   1.657   5.140
   64MOL     H8 2413   0.215   1.744   5.026
   64MOL     C7 2414   0.292   1.553   5.099
   64MOL     H9 2415   0.226   1.467   5.079
   64MOL    H10 2416   0.366   1.562   5.019
   64MOL     C8 2417   0.453   1.328   5.471
   64MOL    H11 2418   0.460   1.233   5.417
   64MOL    H12 2419   0.509   1.316   5.564
   64MOL     C9 2420   0.309   1.359   5.503
   64MOL    C10 2421   0.202   1.320   5.424
   64MOL    H13 2422   0.201   1.265   5.330
   64MOL    C11 2423   0.120   1.433   5.600
   64MOL    C12 2424   0.256   1.430   5.615
   64MOL    C13 2425   0.319   1.487   5.726
   64MOL    H14 2426   0.427   1.483   5.737
   64MOL    C14 2427   0.237   1.547   5.824
   64MOL    H15 2428   0.282   1.592   5.911
   64MOL    C15 2429   0.097   1.549   5.809
   64MOL    H16 2430   0.035   1.596   5.885
   64MOL    C16 2431   0.036   1.492   5.695
   64MOL    H17 2432   9.015   1.493   5.681
   65MOL     O1 2433   8.854   2.110   5.491
   65MOL     O2 2434   0.100   2.366   5.159
   65MOL     N1 2435   8.984   2.291   5.453
   65MOL     H1 2436   8.939   2.336   5.533
   65MOL     N2 2437   0.005   2.170   5.225
   65MOL     N3 2438   0.289   2.012   5.485
   65MOL     H2 2439   0.355   1.938   5.460
   65MOL     C1 2440   8.945   2.161   5.429
   65MOL     C2 2441   0.009   2.358   5.385
   65MOL     H3 2442   9.068   2.463   5.370
   65MOL     C3 2443   0.042   2.301   5.245
   65MOL     C4 2444   9.025   2.085   5.323
   65MOL     H4 2445   0.015   2.029   5.377
   65MOL     C5 2446   8.946   1.986   5.237
   65MOL     H5 2447   8.852   2.032   5.205
   65MOL     H6 2448   8.922   1.892   5.290
   65MOL     C6 2449   9.038   1.966   5.116
   65MOL     H7 2450   0.025   1.889   5.140
   65MOL     H8 2451   8.983   1.937   5.026
   65MOL     C7 2452   0.024   2.100   5.099
   65MOL     H9 2453   0.131   2.085   5.079
   65MOL    H10 2454   9.066   2.159   5.019
   65MOL     C8 2455   0.137   2.351   5.470
   65MOL    H11 2456   0.217   2.405   5.417
   65MOL    H12 2457   0.119   2.404   5.564
   65MOL     C9 2458   0.183   2.211   5.503
   65MOL    C10 2459   0.270   2.137   5.423
   65MOL    H13 2460   0.318   2.164   5.330
   65MOL    C11 2461   0.214   2.010   5.600
   65MOL    C12 2462   0.149   2.129   5.615
   65MOL    C13 2463   0.068   2.156   5.726
   65MOL    H14 2464   0.016   2.251   5.737
   65MOL    C14 2465   0.056   2.054   5.823
   65MOL    H15 2466   9.081   2.071   5.911
   65MOL    C15 2467   0.124   1.932   5.808
   65MOL    H16 2468   0.115   1.855   5.885
   65MOL    C16 2469   0.204   1.908   5.695
   65MOL    H17 2470   0.258   1.814   5.682
   66MOL     O1 2471   8.889   1.365   5.492
   66MOL     O2 2472   8.503   1.521   5.158
   66MOL     N1 2473   8.669   1.389   5.453
   66MOL     H1 2474   8.654   1.327   5.533
   66MOL     N2 2475   8.719   1.543   5.225
   66MOL     N3 2476   8.713   1.868   5.486
   66MOL     H2 2477   8.746   1.962   5.460
   66MOL     C1 2478   8.800   1.421   5.430
   66MOL     C2 2479   8.555   1.452   5.385
   66MOL     H3 2480   8.478   1.376   5.369
   66MOL     C3 2481   8.587   1.508   5.245
   66MOL     C4 2482   8.827   1.528   5.323
   66MOL     H4 2483   8.838   1.622   5.377
   66MOL     C5 2484   8.952   1.508   5.237
   66MOL     H5 2485   8.959   1.403   5.206
   66MOL     H6 2486   9.044   1.535   5.290
   66MOL     C6 2487   8.923   1.598   5.116
   66MOL     H7 2488   8.953   1.700   5.140
   66MOL     H8 2489   8.976   1.565   5.026
   66MOL     C7 2490   8.771   1.594   5.099
   66MOL     H9 2491   8.730   1.694   5.079
   66MOL    H10 2492   8.742   1.525   5.019
   66MOL     C8 2493   8.496   1.567   5.470
   66MOL    H11 2494   8.410   1.609   5.417
   66MOL    H12 2495   8.460   1.526   5.564
   66MOL     C9 2496   8.595   1.676   5.502
   66MOL    C10 2497   8.615   1.789   5.423
   66MOL    H13 2498   8.568   1.817   5.330
   66MOL    C11 2499   8.754   1.803   5.600
   66MOL    C12 2500   8.683   1.687   5.615
   66MOL    C13 2501   8.700   1.604   5.727
   66MOL    H14 2502   8.643   1.512   5.737
   66MOL    C14 2503   8.793   1.645   5.824
   66MOL    H15 2504   8.809   1.583   5.911
   66MOL    C15 2505   8.866   1.765   5.809
   66MOL    H16 2506   8.936   1.795   5.885
   66MOL    C16 2507   8.847   1.846   5.695
   66MOL    H17 2508   8.901   1.939   5.682
   67MOL     O1 2509   7.898   2.166   6.034
   67MOL     O2 2510   7.841   2.579   5.701
   67MOL     N1 2511   7.809   2.368   5.997
   67MOL     H1 2512   7.747   2.351   6.076
   67MOL     N2 2513   7.967   2.402   5.768
   67MOL     N3 2514   8.246   2.568   6.029
   67MOL     H2 2515   8.344   2.588   6.004
   67MOL     C1 2516   7.902   2.270   5.973
   67MOL     C2 2517   7.807   2.499   5.928
   67MOL     H3 2518   7.702   2.527   5.913
   67MOL     C3 2519   7.871   2.499   5.788
   67MOL     C4 2520   8.008   2.300   5.866
   67MOL     H4 2521   8.095   2.338   5.921
   67MOL     C5 2522   8.054   2.182   5.780
   67MOL     H5 2523   7.967   2.124   5.749
   67MOL     H6 2524   8.123   2.116   5.833
   67MOL     C6 2525   8.117   2.252   5.659
   67MOL     H7 2526   8.221   2.278   5.683
   67MOL     H8 2527   8.115   2.190   5.569
   67MOL     C7 2528   8.037   2.382   5.642
   67MOL     H9 2529   8.103   2.467   5.622
   67MOL    H10 2530   7.963   2.372   5.562
   67MOL     C8 2531   7.877   2.606   6.014
   67MOL    H11 2532   7.870   2.702   5.961
   67MOL    H12 2533   7.824   2.618   6.108
   67MOL     C9 2534   8.021   2.576   6.046
   67MOL    C10 2535   8.128   2.614   5.967
   67MOL    H13 2536   8.129   2.669   5.873
   67MOL    C11 2537   8.210   2.501   6.144
   67MOL    C12 2538   8.074   2.505   6.159
   67MOL    C13 2539   8.011   2.448   6.270
   67MOL    H14 2540   7.903   2.451   6.280
   67MOL    C14 2541   8.092   2.388   6.367
   67MOL    H15 2542   8.047   2.343   6.454
   67MOL    C15 2543   8.233   2.385   6.352
   67MOL    H16 2544   8.294   2.339   6.429
   67MOL    C16 2545   8.294   2.442   6.239
   67MOL    H17 2546   8.402   2.442   6.226
   68MOL     O1 2547   8.563   1.822   6.035
   68MOL     O2 2548   8.236   1.566   5.700
   68MOL     N1 2549   8.433   1.644   5.997
   68MOL     H1 2550   8.479   1.600   6.076
   68MOL     N2 2551   8.324   1.765   5.768
   68MOL     N3 2552   8.039   1.922   6.030
   68MOL     H2 2553   7.976   1.998   6.004
   68MOL     C1 2554   8.471   1.773   5.973
   68MOL     C2 2555   8.320   1.577   5.929
   68MOL     H3 2556   8.348   1.472   5.913
   68MOL     C3 2557   8.288   1.633   5.789
   68MOL     C4 2558   8.391   1.851   5.867
   68MOL     H4 2559   8.315   1.907   5.921
   68MOL     C5 2560   8.471   1.949   5.780
   68MOL     H5 2561   8.565   1.903   5.749
   68MOL     H6 2562   8.493   2.042   5.833
   68MOL     C6 2563   8.378   1.969   5.659
   68MOL     H7 2564   8.304   2.046   5.684
   68MOL     H8 2565   8.433   1.998   5.569
   68MOL     C7 2566   8.306   1.835   5.642
   68MOL     H9 2567   8.199   1.849   5.622
   68MOL    H10 2568   8.351   1.776   5.562
   68MOL     C8 2569   8.192   1.583   6.014
   68MOL    H11 2570   8.113   1.529   5.961
   68MOL    H12 2571   8.208   1.530   6.108
   68MOL     C9 2572   8.147   1.723   6.046
   68MOL    C10 2573   8.059   1.797   5.967
   68MOL    H13 2574   8.011   1.771   5.873
   68MOL    C11 2575   8.116   1.925   6.144
   68MOL    C12 2576   8.181   1.805   6.159
   68MOL    C13 2577   8.262   1.778   6.270
   68MOL    H14 2578   8.313   1.684   6.280
   68MOL    C14 2579   8.273   1.880   6.367
   68MOL    H15 2580   8.335   1.863   6.454
   68MOL    C15 2581   8.205   2.002   6.352
   68MOL    H16 2582   8.215   2.079   6.429
   68MOL    C16 2583   8.125   2.026   6.239
   68MOL    H17 2584   8.072   2.120   6.225
   69MOL     O1 2585   8.526   2.568   6.034
   69MOL     O2 2586   8.912   2.407   5.702
   69MOL     N1 2587   8.747   2.546   5.997
   69MOL     H1 2588   8.764   2.607   6.077
   69MOL     N2 2589   8.697   2.392   5.768
   69MOL     N3 2590   8.702   2.067   6.029
   69MOL     H2 2591   8.670   1.973   6.004
   69MOL     C1 2592   8.616   2.515   5.973
   69MOL     C2 2593   8.862   2.482   5.928
   69MOL     H3 2594   8.938   2.559   5.913
   69MOL     C3 2595   8.829   2.425   5.789
   69MOL     C4 2596   8.589   2.408   5.866
   69MOL     H4 2597   8.580   2.313   5.921
   69MOL     C5 2598   8.464   2.427   5.780
   69MOL     H5 2599   8.457   2.531   5.749
   69MOL     H6 2600   8.372   2.400   5.833
   69MOL     C6 2601   8.493   2.337   5.659
   69MOL     H7 2602   8.463   2.234   5.683
   69MOL     H8 2603   8.440   2.370   5.569
   69MOL     C7 2604   8.645   2.341   5.642
   69MOL     H9 2605   8.686   2.241   5.623
   69MOL    H10 2606   8.674   2.409   5.562
   69MOL     C8 2607   8.920   2.368   6.014
   69MOL    H11 2608   9.006   2.327   5.961
   69MOL    H12 2609   8.957   2.411   6.108
   69MOL     C9 2610   8.822   2.259   6.046
   69MOL    C10 2611   8.801   2.147   5.967
   69MOL    H13 2612   8.848   2.119   5.873
   69MOL    C11 2613   8.663   2.131   6.144
   69MOL    C12 2614   8.734   2.247   6.159
   69MOL    C13 2615   8.716   2.331   6.270
   69MOL    H14 2616   8.773   2.423   6.280
   69MOL    C14 2617   8.623   2.290   6.367
   69MOL    H15 2618   8.607   2.352   6.454
   69MOL    C15 2619   8.550   2.170   6.352
   69MOL    H16 2620   8.480   2.140   6.429
   69MOL    C16 2621   8.570   2.088   6.239
   69MOL    H17 2622   8.515   1.995   6.226
   70MOL     O1 2623   0.430   1.769   0.057
   70MOL     O2 2624   0.486   1.357   6.245
   70MOL     N1 2625   0.521   1.567   0.019
   70MOL     H1 2626   0.581   1.584   0.099
   70MOL     N2 2627   0.362   1.534   6.312
   70MOL     N3 2628   0.084   1.366   0.051
   70MOL     H2 2629   9.073   1.349   0.026
   70MOL     C1 2630   0.428   1.665   6.516
   70MOL     C2 2631   0.523   1.436   6.472
   70MOL     H3 2632   0.627   1.407   6.457
   70MOL     C3 2633   0.457   1.436   6.333
   70MOL     C4 2634   0.321   1.635   6.410
   70MOL     H4 2635   0.235   1.596   6.464
   70MOL     C5 2636   0.276   1.753   6.324
   70MOL     H5 2637   0.363   1.811   6.292
   70MOL     H6 2638   0.206   1.819   6.376
   70MOL     C6 2639   0.212   1.683   6.203
   70MOL     H7 2640   0.108   1.657   6.227
   70MOL     H8 2641   0.215   1.744   6.113
   70MOL     C7 2642   0.292   1.553   6.186
   70MOL     H9 2643   0.226   1.467   6.166
   70MOL    H10 2644   0.366   1.562   6.106
   70MOL     C8 2645   0.453   1.328   0.036
   70MOL    H11 2646   0.460   1.233   6.504
   70MOL    H12 2647   0.509   1.316   0.129
   70MOL     C9 2648   0.309   1.359   0.068
   70MOL    C10 2649   0.202   1.320   6.510
   70MOL    H13 2650   0.201   1.265   6.417
   70MOL    C11 2651   0.120   1.433   0.166
   70MOL    C12 2652   0.256   1.430   0.181
   70MOL    C13 2653   0.319   1.487   0.292
   70MOL    H14 2654   0.427   1.483   0.302
   70MOL    C14 2655   0.237   1.547   0.389
   70MOL    H15 2656   0.283   1.592   0.476
   70MOL    C15 2657   0.097   1.549   0.374
   70MOL    H16 2658   0.035   1.595   0.451
   70MOL    C16 2659   0.036   1.492   0.261
   70MOL    H17 2660   9.015   1.493   0.247
   71MOL     O1 2661   8.854   2.110   0.057
   71MOL     O2 2662   0.100   2.366   6.246
   71MOL     N1 2663   8.984   2.291   0.019
   71MOL     H1 2664   8.940   2.336   0.099
   71MOL     N2 2665   0.005   2.170   6.312
   71MOL     N3 2666   0.289   2.012   0.051
   71MOL     H2 2667   0.355   1.938   0.026
   71MOL     C1 2668   8.945   2.161   6.516
   71MOL     C2 2669   0.009   2.358   6.472
   71MOL     H3 2670   9.068   2.463   6.457
   71MOL     C3 2671   0.042   2.301   6.332
   71MOL     C4 2672   9.025   2.085   6.410
   71MOL     H4 2673   0.015   2.029   6.464
   71MOL     C5 2674   8.946   1.986   6.324
   71MOL     H5 2675   8.852   2.032   6.292
   71MOL     H6 2676   8.922   1.892   6.377
   71MOL     C6 2677   9.038   1.966   6.203
   71MOL     H7 2678   0.025   1.888   6.227
   71MOL     H8 2679   8.983   1.937   6.113
   71MOL     C7 2680   0.024   2.100   6.186
   71MOL     H9 2681   0.131   2.085   6.166
   71MOL    H10 2682   9.066   2.159   6.106
   71MOL     C8 2683   0.137   2.351   0.036
   71MOL    H11 2684   0.217   2.405   6.504
   71MOL    H12 2685   0.119   2.404   0.130
   71MOL     C9 2686   0.183   2.211   0.068
   71MOL    C10 2687   0.270   2.137   6.510
   71MOL    H13 2688   0.318   2.164   6.417
   71MOL    C11 2689   0.214   2.010   0.166
   71MOL    C12 2690   0.149   2.129   0.181
   71MOL    C13 2691   0.068   2.156   0.292
   71MOL    H14 2692   0.016   2.251   0.302
   71MOL    C14 2693   0.056   2.055   0.389
   71MOL    H15 2694   9.082   2.072   0.476
   71MOL    C15 2695   0.124   1.932   0.374
   71MOL    H16 2696   0.115   1.856   0.451
   71MOL    C16 2697   0.204   1.908   0.260
   71MOL    H17 2698   0.258   1.814   0.248
   72MOL     O1 2699   8.889   1.365   0.057
   72MOL     O2 2700   8.503   1.521   6.245
   72MOL     N1 2701   8.669   1.389   0.019
   72MOL     H1 2702   8.654   1.327   0.098
   72MOL     N2 2703   8.719   1.543   6.312
   72MOL     N3 2704   8.713   1.868   0.051
   72MOL     H2 2705   8.746   1.962   0.026
   72MOL     C1 2706   8.800   1.421   6.517
   72MOL     C2 2707   8.555   1.452   6.472
   72MOL     H3 2708   8.478   1.376   6.456
   72MOL     C3 2709   8.587   1.508   6.332
   72MOL     C4 2710   8.827   1.528   6.410
   72MOL     H4 2711   8.838   1.622   6.464
   72MOL     C5 2712   8.952   1.508   6.324
   72MOL     H5 2713   8.959   1.403   6.293
   72MOL     H6 2714   9.044   1.535   6.377
   72MOL     C6 2715   8.923   1.598   6.203
   72MOL     H7 2716   8.953   1.700   6.227
   72MOL     H8 2717   8.975   1.565   6.113
   72MOL     C7 2718   8.771   1.594   6.186
   72MOL     H9 2719   8.730   1.693   6.166
   72MOL    H10 2720   8.742   1.525   6.106
   72MOL     C8 2721   8.496   1.567   0.036
   72MOL    H11 2722   8.410   1.609   6.504
   72MOL    H12 2723   8.459   1.526   0.130
   72MOL     C9 2724   8.595   1.676   0.068
   72MOL    C10 2725   8.615   1.789   6.510
   72MOL    H13 2726   8.568   1.817   6.417
   72MOL    C11 2727   8.754   1.803   0.165
   72MOL    C12 2728   8.683   1.687   0.181
   72MOL    C13 2729   8.700   1.604   0.292
   72MOL    H14 2730   8.644   1.512   0.302
   72MOL    C14 2731   8.794   1.644   0.389
   72MOL    H15 2732   8.810   1.583   0.476
   72MOL    C15 2733   8.866   1.765   0.374
   72MOL    H16 2734   8.936   1.795   0.451
   72MOL    C16 2735   8.847   1.846   0.261
   72MOL    H17 2736   8.901   1.939   0.248
   73MOL     O1 2737   7.141   3.477   0.600
   73MOL     O2 2738   7.084   3.891   0.267
   73MOL     N1 2739   7.052   3.680   0.562
   73MOL     H1 2740   6.990   3.662   0.642
   73MOL     N2 2741   7.210   3.713   0.334
   73MOL     N3 2742   7.489   3.880   0.594
   73MOL     H2 2743   7.586   3.900   0.570
   73MOL     C1 2744   7.145   3.582   0.538
   73MOL     C2 2745   7.050   3.810   0.494
   73MOL     H3 2746   6.945   3.838   0.479
   73MOL     C3 2747   7.114   3.810   0.354
   73MOL     C4 2748   7.251   3.612   0.432
   73MOL     H4 2749   7.338   3.650   0.486
   73MOL     C5 2750   7.297   3.494   0.346
   73MOL     H5 2751   7.210   3.436   0.314
   73MOL     H6 2752   7.366   3.428   0.399
   73MOL     C6 2753   7.360   3.564   0.225
   73MOL     H7 2754   7.464   3.589   0.249
   73MOL     H8 2755   7.358   3.502   0.135
   73MOL     C7 2756   7.280   3.694   0.208
   73MOL     H9 2757   7.346   3.779   0.188
   73MOL    H10 2758   7.206   3.683   0.128
   73MOL     C8 2759   7.120   3.918   0.579
   73MOL    H11 2760   7.113   4.014   0.526
   73MOL    H12 2761   7.066   3.930   0.673
   73MOL     C9 2762   7.263   3.887   0.611
   73MOL    C10 2763   7.371   3.926   0.532
   73MOL    H13 2764   7.372   3.981   0.439
   73MOL    C11 2765   7.453   3.813   0.709
   73MOL    C12 2766   7.317   3.817   0.724
   73MOL    C13 2767   7.254   3.760   0.835
   73MOL    H14 2768   7.146   3.763   0.845
   73MOL    C14 2769   7.335   3.700   0.932
   73MOL    H15 2770   7.290   3.655   1.020
   73MOL    C15 2771   7.476   3.697   0.917
   73MOL    H16 2772   7.537   3.651   0.994
   73MOL    C16 2773   7.536   3.753   0.804
   73MOL    H17 2774   7.644   3.753   0.791
   74MOL     O1 2775   7.806   3.134   0.600
   74MOL     O2 2776   7.479   2.878   0.266
   74MOL     N1 2777   7.675   2.956   0.562
   74MOL     H1 2778   7.721   2.912   0.642
   74MOL     N2 2779   7.567   3.077   0.334
   74MOL     N3 2780   7.282   3.234   0.595
   74MOL     H2 2781   7.219   3.310   0.569
   74MOL     C1 2782   7.713   3.085   0.539
   74MOL     C2 2783   7.563   2.889   0.494
   74MOL     H3 2784   7.591   2.784   0.478
   74MOL     C3 2785   7.531   2.945   0.354
   74MOL     C4 2786   7.634   3.163   0.432
   74MOL     H4 2787   7.557   3.219   0.486
   74MOL     C5 2788   7.714   3.261   0.346
   74MOL     H5 2789   7.808   3.215   0.315
   74MOL     H6 2790   7.736   3.354   0.398
   74MOL     C6 2791   7.621   3.281   0.225
   74MOL     H7 2792   7.548   3.358   0.249
   74MOL     H8 2793   7.676   3.309   0.135
   74MOL     C7 2794   7.549   3.147   0.208
   74MOL     H9 2795   7.442   3.161   0.188
   74MOL    H10 2796   7.594   3.087   0.128
   74MOL     C8 2797   7.435   2.895   0.579
   74MOL    H11 2798   7.355   2.841   0.526
   74MOL    H12 2799   7.451   2.842   0.673
   74MOL     C9 2800   7.389   3.035   0.612
   74MOL    C10 2801   7.302   3.109   0.532
   74MOL    H13 2802   7.254   3.082   0.439
   74MOL    C11 2803   7.359   3.237   0.709
   74MOL    C12 2804   7.424   3.117   0.724
   74MOL    C13 2805   7.504   3.090   0.835
   74MOL    H14 2806   7.556   2.995   0.846
   74MOL    C14 2807   7.516   3.191   0.933
   74MOL    H15 2808   7.577   3.175   1.020
   74MOL    C15 2809   7.448   3.314   0.918
   74MOL    H16 2810   7.458   3.391   0.994
   74MOL    C16 2811   7.368   3.338   0.804
   74MOL    H17 2812   7.315   3.432   0.791
   75MOL     O1 2813   7.769   3.880   0.600
   75MOL     O2 2814   8.155   3.719   0.268
   75MOL     N1 2815   7.990   3.858   0.562
   75MOL     H1 2816   8.008   3.918   0.643
   75MOL     N2 2817   7.939   3.704   0.334
   75MOL     N3 2818   7.945   3.379   0.594
   75MOL     H2 2819   7.913   3.284   0.569
   75MOL     C1 2820   7.859   3.826   0.539
   75MOL     C2 2821   8.104   3.794   0.494
   75MOL     H3 2822   8.181   3.870   0.479
   75MOL     C3 2823   8.071   3.737   0.355
   75MOL     C4 2824   7.832   3.719   0.432
   75MOL     H4 2825   7.822   3.625   0.486
   75MOL     C5 2826   7.707   3.739   0.346
   75MOL     H5 2827   7.700   3.843   0.314
   75MOL     H6 2828   7.614   3.712   0.398
   75MOL     C6 2829   7.735   3.648   0.225
   75MOL     H7 2830   7.706   3.546   0.250
   75MOL     H8 2831   7.683   3.681   0.135
   75MOL     C7 2832   7.888   3.652   0.208
   75MOL     H9 2833   7.929   3.553   0.188
   75MOL    H10 2834   7.916   3.721   0.128
   75MOL     C8 2835   8.163   3.680   0.579
   75MOL    H11 2836   8.249   3.638   0.527
   75MOL    H12 2837   8.201   3.722   0.673
   75MOL     C9 2838   8.064   3.570   0.612
   75MOL    C10 2839   8.044   3.458   0.532
   75MOL    H13 2840   8.092   3.430   0.439
   75MOL    C11 2841   7.906   3.443   0.709
   75MOL    C12 2842   7.977   3.559   0.724
   75MOL    C13 2843   7.959   3.642   0.835
   75MOL    H14 2844   8.016   3.734   0.845
   75MOL    C14 2845   7.865   3.602   0.932
   75MOL    H15 2846   7.849   3.663   1.020
   75MOL    C15 2847   7.793   3.481   0.917
   75MOL    H16 2848   7.723   3.451   0.994
   75MOL    C16 2849   7.812   3.400   0.804
   75MOL    H17 2850   7.758   3.307   0.791
   76MOL     O1 2851   8.760   3.080   1.144
   76MOL     O2 2852   8.815   2.669   0.810
   76MOL     N1 2853   8.850   2.878   1.106
   76MOL     H1 2854   8.911   2.895   1.186
   76MOL     N2 2855   8.691   2.846   0.878
   76MOL     N3 2856   8.413   2.677   1.138
   76MOL     H2 2857   8.315   2.660   1.113
   76MOL     C1 2858   8.757   2.976   1.082
   76MOL     C2 2859   8.852   2.747   1.038
   76MOL     H3 2860   8.957   2.719   1.022
   76MOL     C3 2861   8.787   2.748   0.898
   76MOL     C4 2862   8.651   2.946   0.976
   76MOL     H4 2863   8.564   2.907   1.030
   76MOL     C5 2864   8.605   3.064   0.889
   76MOL     H5 2865   8.693   3.122   0.858
   76MOL     H6 2866   8.536   3.131   0.942
   76MOL     C6 2867   8.542   2.994   0.769
   76MOL     H7 2868   8.438   2.969   0.793
   76MOL     H8 2869   8.545   3.056   0.678
   76MOL     C7 2870   8.621   2.865   0.751
   76MOL     H9 2871   8.556   2.779   0.732
   76MOL    H10 2872   8.695   2.874   0.671
   76MOL     C8 2873   8.783   2.640   1.123
   76MOL    H11 2874   8.790   2.544   1.070
   76MOL    H12 2875   8.838   2.628   1.217
   76MOL     C9 2876   8.639   2.671   1.155
   76MOL    C10 2877   8.531   2.632   1.076
   76MOL    H13 2878   8.530   2.577   0.982
   76MOL    C11 2879   8.449   2.745   1.253
   76MOL    C12 2880   8.585   2.741   1.268
   76MOL    C13 2881   8.648   2.799   1.379
   76MOL    H14 2882   8.756   2.795   1.389
   76MOL    C14 2883   8.567   2.859   1.476
   76MOL    H15 2884   8.612   2.904   1.563
   76MOL    C15 2885   8.426   2.861   1.461
   76MOL    H16 2886   8.365   2.907   1.538
   76MOL    C16 2887   8.365   2.804   1.348
   76MOL    H17 2888   8.258   2.805   1.334
   77MOL     O1 2889   8.097   3.422   1.144
   77MOL     O2 2890   8.429   3.677   0.811
   77MOL     N1 2891   8.227   3.602   1.106
   77MOL     H1 2892   8.183   3.648   1.186
   77MOL     N2 2893   8.335   3.482   0.877
   77MOL     N3 2894   8.619   3.324   1.138
   77MOL     H2 2895   8.685   3.249   1.113
   77MOL     C1 2896   8.188   3.473   1.082
   77MOL     C2 2897   8.339   3.669   1.038
   77MOL     H3 2898   8.311   3.774   1.023
   77MOL     C3 2899   8.372   3.613   0.898
   77MOL     C4 2900   8.267   3.396   0.975
   77MOL     H4 2901   8.344   3.341   1.030
   77MOL     C5 2902   8.188   3.297   0.889
   77MOL     H5 2903   8.095   3.344   0.858
   77MOL     H6 2904   8.165   3.204   0.942
   77MOL     C6 2905   8.281   3.277   0.768
   77MOL     H7 2906   8.354   3.200   0.792
   77MOL     H8 2907   8.225   3.249   0.678
   77MOL     C7 2908   8.353   3.411   0.751
   77MOL     H9 2909   8.460   3.397   0.732
   77MOL    H10 2910   8.308   3.470   0.671
   77MOL     C8 2911   8.467   3.663   1.123
   77MOL    H11 2912   8.547   3.717   1.070
   77MOL    H12 2913   8.449   3.716   1.217
   77MOL     C9 2914   8.512   3.523   1.155
   77MOL    C10 2915   8.599   3.449   1.075
   77MOL    H13 2916   8.647   3.475   0.982
   77MOL    C11 2917   8.543   3.322   1.253
   77MOL    C12 2918   8.478   3.441   1.268
   77MOL    C13 2919   8.397   3.467   1.379
   77MOL    H14 2920   8.345   3.562   1.389
   77MOL    C14 2921   8.386   3.367   1.476
   77MOL    H15 2922   8.325   3.383   1.563
   77MOL    C15 2923   8.454   3.244   1.461
   77MOL    H16 2924   8.445   3.168   1.538
   77MOL    C16 2925   8.534   3.220   1.348
   77MOL    H17 2926   8.588   3.126   1.335
   78MOL     O1 2927   8.131   2.677   1.144
   78MOL     O2 2928   7.746   2.833   0.810
   78MOL     N1 2929   7.912   2.700   1.106
   78MOL     H1 2930   7.897   2.639   1.186
   78MOL     N2 2931   7.962   2.855   0.878
   78MOL     N3 2932   7.956   3.180   1.138
   78MOL     H2 2933   7.989   3.273   1.113
   78MOL     C1 2934   8.043   2.732   1.082
   78MOL     C2 2935   7.797   2.764   1.038
   78MOL     H3 2936   7.721   2.688   1.022
   78MOL     C3 2937   7.830   2.820   0.898
   78MOL     C4 2938   8.070   2.839   0.976
   78MOL     H4 2939   8.081   2.934   1.030
   78MOL     C5 2940   8.195   2.820   0.889
   78MOL     H5 2941   8.202   2.715   0.858
   78MOL     H6 2942   8.287   2.846   0.942
   78MOL     C6 2943   8.166   2.910   0.769
   78MOL     H7 2944   8.196   3.012   0.793
   78MOL     H8 2945   8.219   2.877   0.678
   78MOL     C7 2946   8.014   2.906   0.751
   78MOL     H9 2947   7.973   3.005   0.732
   78MOL    H10 2948   7.985   2.837   0.671
   78MOL     C8 2949   7.739   2.879   1.123
   78MOL    H11 2950   7.653   2.920   1.070
   78MOL    H12 2951   7.702   2.838   1.217
   78MOL     C9 2952   7.837   2.987   1.155
   78MOL    C10 2953   7.858   3.100   1.076
   78MOL    H13 2954   7.811   3.128   0.982
   78MOL    C11 2955   7.997   3.115   1.252
   78MOL    C12 2956   7.926   2.999   1.268
   78MOL    C13 2957   7.943   2.915   1.379
   78MOL    H14 2958   7.887   2.823   1.389
   78MOL    C14 2959   8.036   2.956   1.476
   78MOL    H15 2960   8.052   2.894   1.563
   78MOL    C15 2961   8.108   3.076   1.461
   78MOL    H16 2962   8.179   3.106   1.538
   78MOL    C16 2963   8.089   3.157   1.348
   78MOL    H17 2964   8.144   3.250   1.335
   79MOL     O1 2965   7.141   3.477   1.687
   79MOL     O2 2966   7.084   3.891   1.354
   79MOL     N1 2967   7.052   3.680   1.649
   79MOL     H1 2968   6.990   3.662   1.729
   79MOL     N2 2969   7.210   3.713   1.421
   79MOL     N3 2970   7.489   3.880   1.681
   79MOL     H2 2971   7.586   3.900   1.656
   79MOL     C1 2972   7.145   3.582   1.625
   79MOL     C2 2973   7.050   3.810   1.581
   79MOL     H3 2974   6.945   3.838   1.566
   79MOL     C3 2975   7.114   3.810   1.441
   79MOL     C4 2976   7.251   3.612   1.519
   79MOL     H4 2977   7.338   3.650   1.573
   79MOL     C5 2978   7.297   3.494   1.433
   79MOL     H5 2979   7.210   3.436   1.402
   79MOL     H6 2980   7.366   3.428   1.486
   79MOL     C6 2981   7.360   3.564   1.312
   79MOL     H7 2982   7.464   3.589   1.336
   79MOL     H8 2983   7.358   3.502   1.222
   79MOL     C7 2984   7.280   3.694   1.295
   79MOL     H9 2985   7.346   3.779   1.275
   79MOL    H10 2986   7.206   3.684   1.215
   79MOL     C8 2987   7.120   3.918   1.666
   79MOL    H11 2988   7.113   4.014   1.613
   79MOL    H12 2989   7.066   3.930   1.760
   79MOL     C9 2990   7.263   3.887   1.698
   79MOL    C10 2991   7.371   3.926   1.619
   79MOL    H13 2992   7.372   3.981   1.526
   79MOL    C11 2993   7.453   3.813   1.796
   79MOL    C12 2994   7.317   3.817   1.811
   79MOL    C13 2995   7.254   3.760   1.922
   79MOL    H14 2996   7.146   3.762   1.932
   79MOL    C14 2997   7.335   3.700   2.019
   79MOL    H15 2998   7.290   3.654   2.106
   79MOL    C15 2999   7.476   3.697   2.004
   79MOL    H16 3000   7.537   3.651   2.081
   79MOL    C16 3001   7.537   3.754   1.891
   79MOL    H17 3002   7.645   3.753   1.878
   80MOL     O1 3003   7.806   3.134   1.687
   80MOL     O2 3004   7.479   2.878   1.353
   80MOL     N1 3005   7.675   2.956   1.649
   80MOL     H1 3006   7.721   2.912   1.729
   80MOL     N2 3007   7.567   3.077   1.421
   80MOL     N3 3008   7.282   3.234   1.682
   80MOL     H2 3009   7.219   3.310   1.656
   80MOL     C1 3010   7.713   3.085   1.626
   80MOL     C2 3011   7.563   2.889   1.581
   80MOL     H3 3012   7.591   2.784   1.565
   80MOL     C3 3013   7.531   2.945   1.441
   80MOL     C4 3014   7.634   3.162   1.519
   80MOL     H4 3015   7.557   3.219   1.573
   80MOL     C5 3016   7.714   3.261   1.433
   80MOL     H5 3017   7.808   3.215   1.402
   80MOL     H6 3018   7.736   3.354   1.485
   80MOL     C6 3019   7.621   3.281   1.312
   80MOL     H7 3020   7.547   3.358   1.336
   80MOL     H8 3021   7.676   3.309   1.222
   80MOL     C7 3022   7.549   3.147   1.295
   80MOL     H9 3023   7.442   3.161   1.275
   80MOL    H10 3024   7.594   3.087   1.215
   80MOL     C8 3025   7.435   2.895   1.666
   80MOL    H11 3026   7.355   2.841   1.613
   80MOL    H12 3027   7.451   2.842   1.760
   80MOL     C9 3028   7.389   3.035   1.698
   80MOL    C10 3029   7.302   3.109   1.619
   80MOL    H13 3030   7.254   3.082   1.526
   80MOL    C11 3031   7.359   3.236   1.796
   80MOL    C12 3032   7.424   3.117   1.811
   80MOL    C13 3033   7.505   3.090   1.922
   80MOL    H14 3034   7.556   2.996   1.932
   80MOL    C14 3035   7.516   3.191   2.019
   80MOL    H15 3036   7.578   3.175   2.106
   80MOL    C15 3037   7.448   3.314   2.005
   80MOL    H16 3038   7.458   3.391   2.081
   80MOL    C16 3039   7.368   3.338   1.891
   80MOL    H17 3040   7.315   3.432   1.878
   81MOL     O1 3041   7.769   3.880   1.687
   81MOL     O2 3042   8.155   3.719   1.355
   81MOL     N1 3043   7.990   3.858   1.649
   81MOL     H1 3044   8.008   3.918   1.730
   81MOL     N2 3045   7.939   3.704   1.421
   81MOL     N3 3046   7.945   3.379   1.681
   81MOL     H2 3047   7.913   3.284   1.656
   81MOL     C1 3048   7.859   3.826   1.625
   81MOL     C2 3049   8.104   3.794   1.581
   81MOL     H3 3050   8.181   3.870   1.566
   81MOL     C3 3051   8.072   3.737   1.442
   81MOL     C4 3052   7.832   3.719   1.519
   81MOL     H4 3053   7.822   3.625   1.573
   81MOL     C5 3054   7.707   3.739   1.433
   81MOL     H5 3055   7.700   3.843   1.401
   81MOL     H6 3056   7.614   3.712   1.485
   81MOL     C6 3057   7.735   3.648   1.312
   81MOL     H7 3058   7.706   3.546   1.336
   81MOL     H8 3059   7.683   3.681   1.222
   81MOL     C7 3060   7.888   3.652   1.295
   81MOL     H9 3061   7.929   3.553   1.275
   81MOL    H10 3062   7.917   3.721   1.215
   81MOL     C8 3063   8.163   3.680   1.666
   81MOL    H11 3064   8.249   3.638   1.613
   81MOL    H12 3065   8.201   3.722   1.760
   81MOL     C9 3066   8.065   3.570   1.698
   81MOL    C10 3067   8.044   3.458   1.619
   81MOL    H13 3068   8.092   3.430   1.526
   81MOL    C11 3069   7.906   3.443   1.796
   81MOL    C12 3070   7.977   3.559   1.811
   81MOL    C13 3071   7.959   3.642   1.922
   81MOL    H14 3072   8.016   3.734   1.932
   81MOL    C14 3073   7.866   3.602   2.019
   81MOL    H15 3074   7.850   3.663   2.107
   81MOL    C15 3075   7.793   3.481   2.004
   81MOL    H16 3076   7.723   3.451   2.081
   81MOL    C16 3077   7.813   3.400   1.891
   81MOL    H17 3078   7.758   3.307   1.878
   82MOL     O1 3079   8.760   3.080   2.231
   82MOL     O2 3080   8.815   2.669   1.897
   82MOL     N1 3081   8.850   2.878   2.193
   82MOL     H1 3082   8.911   2.895   2.273
   82MOL     N2 3083   8.692   2.846   1.964
   82MOL     N3 3084   8.413   2.678   2.225
   82MOL     H2 3085   8.315   2.660   2.200
   82MOL     C1 3086   8.757   2.976   2.169
   82MOL     C2 3087   8.852   2.747   2.124
   82MOL     H3 3088   8.957   2.719   2.109
   82MOL     C3 3089   8.787   2.748   1.985
   82MOL     C4 3090   8.651   2.946   2.062
   82MOL     H4 3091   8.564   2.907   2.116
   82MOL     C5 3092   8.606   3.064   1.976
   82MOL     H5 3093   8.693   3.123   1.945
   82MOL     H6 3094   8.536   3.131   2.029
   82MOL     C6 3095   8.542   2.995   1.855
   82MOL     H7 3096   8.438   2.969   1.879
   82MOL     H8 3097   8.545   3.056   1.765
   82MOL     C7 3098   8.621   2.865   1.838
   82MOL     H9 3099   8.556   2.779   1.819
   82MOL    H10 3100   8.695   2.874   1.758
   82MOL     C8 3101   8.783   2.640   2.210
   82MOL    H11 3102   8.790   2.544   2.157
   82MOL    H12 3103   8.838   2.628   2.303
   82MOL     C9 3104   8.639   2.671   2.242
   82MOL    C10 3105   8.531   2.632   2.163
   82MOL    H13 3106   8.530   2.577   2.069
   82MOL    C11 3107   8.449   2.745   2.339
   82MOL    C12 3108   8.585   2.742   2.355
   82MOL    C13 3109   8.648   2.799   2.466
   82MOL    H14 3110   8.756   2.795   2.476
   82MOL    C14 3111   8.567   2.859   2.563
   82MOL    H15 3112   8.612   2.903   2.650
   82MOL    C15 3113   8.426   2.861   2.548
   82MOL    H16 3114   8.365   2.907   2.625
   82MOL    C16 3115   8.366   2.804   2.435
   82MOL    H17 3116   8.258   2.805   2.421
   83MOL     O1 3117   8.097   3.422   2.231
   83MOL     O2 3118   8.429   3.677   1.898
   83MOL     N1 3119   8.227   3.602   2.193
   83MOL     H1 3120   8.183   3.648   2.273
   83MOL     N2 3121   8.334   3.482   1.964
   83MOL     N3 3122   8.619   3.324   2.225
   83MOL     H2 3123   8.685   3.249   2.200
   83MOL     C1 3124   8.188   3.473   2.169
   83MOL     C2 3125   8.339   3.670   2.124
   83MOL     H3 3126   8.311   3.774   2.109
   83MOL     C3 3127   8.372   3.613   1.985
   83MOL     C4 3128   8.267   3.396   2.062
   83MOL     H4 3129   8.344   3.341   2.116
   83MOL     C5 3130   8.188   3.297   1.976
   83MOL     H5 3131   8.094   3.343   1.945
   83MOL     H6 3132   8.165   3.204   2.029
   83MOL     C6 3133   8.281   3.277   1.855
   83MOL     H7 3134   8.354   3.200   1.879
   83MOL     H8 3135   8.225   3.249   1.765
   83MOL     C7 3136   8.353   3.411   1.838
   83MOL     H9 3137   8.460   3.397   1.818
   83MOL    H10 3138   8.308   3.470   1.758
   83MOL     C8 3139   8.467   3.663   2.210
   83MOL    H11 3140   8.546   3.717   2.157
   83MOL    H12 3141   8.449   3.716   2.303
   83MOL     C9 3142   8.512   3.523   2.242
   83MOL    C10 3143   8.599   3.449   2.163
   83MOL    H13 3144   8.647   3.476   2.069
   83MOL    C11 3145   8.543   3.322   2.340
   83MOL    C12 3146   8.478   3.441   2.355
   83MOL    C13 3147   8.397   3.468   2.466
   83MOL    H14 3148   8.345   3.562   2.476
   83MOL    C14 3149   8.386   3.367   2.563
   83MOL    H15 3150   8.324   3.383   2.650
   83MOL    C15 3151   8.454   3.244   2.548
   83MOL    H16 3152   8.445   3.168   2.625
   83MOL    C16 3153   8.534   3.220   2.434
   83MOL    H17 3154   8.588   3.126   2.422
   84MOL     O1 3155   8.131   2.677   2.231
   84MOL     O2 3156   7.746   2.833   1.897
   84MOL     N1 3157   7.912   2.701   2.193
   84MOL     H1 3158   7.897   2.639   2.273
   84MOL     N2 3159   7.962   2.855   1.964
   84MOL     N3 3160   7.956   3.180   2.225
   84MOL     H2 3161   7.989   3.273   2.200
   84MOL     C1 3162   8.043   2.732   2.169
   84MOL     C2 3163   7.797   2.764   2.124
   84MOL     H3 3164   7.721   2.688   2.109
   84MOL     C3 3165   7.830   2.820   1.985
   84MOL     C4 3166   8.070   2.839   2.062
   84MOL     H4 3167   8.081   2.934   2.116
   84MOL     C5 3168   8.195   2.819   1.976
   84MOL     H5 3169   8.202   2.715   1.945
   84MOL     H6 3170   8.287   2.846   2.029
   84MOL     C6 3171   8.166   2.910   1.855
   84MOL     H7 3172   8.196   3.012   1.880
   84MOL     H8 3173   8.219   2.877   1.765
   84MOL     C7 3174   8.014   2.906   1.838
   84MOL     H9 3175   7.973   3.005   1.818
   84MOL    H10 3176   7.985   2.837   1.758
   84MOL     C8 3177   7.739   2.879   2.209
   84MOL    H11 3178   7.653   2.920   2.156
   84MOL    H12 3179   7.702   2.838   2.303
   84MOL     C9 3180   7.837   2.987   2.242
   84MOL    C10 3181   7.858   3.100   2.163
   84MOL    H13 3182   7.811   3.129   2.069
   84MOL    C11 3183   7.997   3.115   2.339
   84MOL    C12 3184   7.926   2.999   2.355
   84MOL    C13 3185   7.943   2.915   2.466
   84MOL    H14 3186   7.887   2.823   2.476
   84MOL    C14 3187   8.036   2.956   2.563
   84MOL    H15 3188   8.052   2.894   2.650
   84MOL    C15 3189   8.108   3.076   2.548
   84MOL    H16 3190   8.179   3.106   2.625
   84MOL    C16 3191   8.089   3.157   2.435
   84MOL    H17 3192   8.144   3.250   2.422
   85MOL     O1 3193   7.141   3.477   2.774
   85MOL     O2 3194   7.084   3.891   2.440
   85MOL     N1 3195   7.052   3.680   2.736
   85MOL     H1 3196   6.990   3.662   2.815
   85MOL     N2 3197   7.210   3.713   2.508
   85MOL     N3 3198   7.489   3.880   2.768
   85MOL     H2 3199   7.586   3.900   2.743
   85MOL     C1 3200   7.145   3.582   2.712
   85MOL     C2 3201   7.050   3.810   2.668
   85MOL     H3 3202   6.945   3.838   2.653
   85MOL     C3 3203   7.114   3.810   2.528
   85MOL     C4 3204   7.251   3.612   2.606
   85MOL     H4 3205   7.338   3.650   2.660
   85MOL     C5 3206   7.297   3.494   2.520
   85MOL     H5 3207   7.210   3.436   2.489
   85MOL     H6 3208   7.366   3.428   2.573
   85MOL     C6 3209   7.360   3.564   2.399
   85MOL     H7 3210   7.464   3.589   2.423
   85MOL     H8 3211   7.358   3.502   2.309
   85MOL     C7 3212   7.280   3.693   2.381
   85MOL     H9 3213   7.346   3.779   2.361
   85MOL    H10 3214   7.206   3.683   2.302
   85MOL     C8 3215   7.120   3.918   2.753
   85MOL    H11 3216   7.113   4.014   2.700
   85MOL    H12 3217   7.066   3.929   2.847
   85MOL     C9 3218   7.263   3.887   2.785
   85MOL    C10 3219   7.371   3.926   2.706
   85MOL    H13 3220   7.372   3.981   2.613
   85MOL    C11 3221   7.453   3.813   2.883
   85MOL    C12 3222   7.317   3.817   2.898
   85MOL    C13 3223   7.254   3.760   3.009
   85MOL    H14 3224   7.146   3.762   3.019
   85MOL    C14 3225   7.335   3.700   3.106
   85MOL    H15 3226   7.290   3.654   3.193
   85MOL    C15 3227   7.476   3.697   3.091
   85MOL    H16 3228   7.537   3.651   3.168
   85MOL    C16 3229   7.537   3.754   2.978
   85MOL    H17 3230   7.645   3.753   2.965
   86MOL     O1 3231   7.806   3.134   2.774
   86MOL     O2 3232   7.479   2.878   2.440
   86MOL     N1 3233   7.675   2.956   2.736
   86MOL     H1 3234   7.721   2.912   2.816
   86MOL     N2 3235   7.567   3.077   2.508
   86MOL     N3 3236   7.282   3.234   2.769
   86MOL     H2 3237   7.219   3.310   2.743
   86MOL     C1 3238   7.713   3.085   2.713
   86MOL     C2 3239   7.563   2.889   2.668
   86MOL     H3 3240   7.591   2.784   2.652
   86MOL     C3 3241   7.531   2.945   2.528
   86MOL     C4 3242   7.634   3.162   2.606
   86MOL     H4 3243   7.557   3.219   2.660
   86MOL     C5 3244   7.714   3.261   2.520
   86MOL     H5 3245   7.808   3.215   2.489
   86MOL     H6 3246   7.736   3.354   2.572
   86MOL     C6 3247   7.621   3.281   2.399
   86MOL     H7 3248   7.548   3.358   2.423
   86MOL     H8 3249   7.676   3.309   2.309
   86MOL     C7 3250   7.549   3.147   2.382
   86MOL     H9 3251   7.442   3.161   2.362
   86MOL    H10 3252   7.594   3.087   2.302
   86MOL     C8 3253   7.434   2.895   2.753
   86MOL    H11 3254   7.355   2.841   2.700
   86MOL    H12 3255   7.451   2.842   2.847
   86MOL     C9 3256   7.389   3.035   2.785
   86MOL    C10 3257   7.302   3.109   2.706
   86MOL    H13 3258   7.254   3.082   2.613
   86MOL    C11 3259   7.359   3.236   2.883
   86MOL    C12 3260   7.424   3.117   2.898
   86MOL    C13 3261   7.505   3.090   3.009
   86MOL    H14 3262   7.556   2.996   3.019
   86MOL    C14 3263   7.516   3.191   3.106
   86MOL    H15 3264   7.578   3.175   3.193
   86MOL    C15 3265   7.448   3.314   3.092
   86MOL    H16 3266   7.458   3.391   3.168
   86MOL    C16 3267   7.368   3.338   2.978
   86MOL    H17 3268   7.315   3.432   2.965
   87MOL     O1 3269   7.769   3.880   2.774
   87MOL     O2 3270   8.155   3.719   2.442
   87MOL     N1 3271   7.990   3.857   2.736
   87MOL     H1 3272   8.008   3.918   2.817
   87MOL     N2 3273   7.939   3.704   2.508
   87MOL     N3 3274   7.945   3.379   2.768
   87MOL     H2 3275   7.913   3.284   2.743
   87MOL     C1 3276   7.859   3.826   2.712
   87MOL     C2 3277   8.104   3.793   2.668
   87MOL     H3 3278   8.181   3.870   2.653
   87MOL     C3 3279   8.072   3.737   2.528
   87MOL     C4 3280   7.832   3.719   2.606
   87MOL     H4 3281   7.822   3.625   2.660
   87MOL     C5 3282   7.707   3.738   2.520
   87MOL     H5 3283   7.700   3.843   2.488
   87MOL     H6 3284   7.614   3.712   2.572
   87MOL     C6 3285   7.735   3.648   2.399
   87MOL     H7 3286   7.706   3.546   2.423
   87MOL     H8 3287   7.683   3.681   2.309
   87MOL     C7 3288   7.888   3.652   2.382
   87MOL     H9 3289   7.929   3.553   2.362
   87MOL    H10 3290   7.916   3.721   2.302
   87MOL     C8 3291   8.163   3.680   2.753
   87MOL    H11 3292   8.249   3.638   2.700
   87MOL    H12 3293   8.201   3.722   2.847
   87MOL     C9 3294   8.065   3.570   2.786
   87MOL    C10 3295   8.044   3.458   2.706
   87MOL    H13 3296   8.092   3.430   2.613
   87MOL    C11 3297   7.906   3.443   2.883
   87MOL    C12 3298   7.977   3.559   2.898
   87MOL    C13 3299   7.959   3.642   3.009
   87MOL    H14 3300   8.016   3.734   3.019
   87MOL    C14 3301   7.866   3.602   3.106
   87MOL    H15 3302   7.850   3.663   3.193
   87MOL    C15 3303   7.793   3.481   3.091
   87MOL    H16 3304   7.723   3.451   3.168
   87MOL    C16 3305   7.813   3.400   2.978
   87MOL    H17 3306   7.758   3.307   2.965
   88MOL     O1 3307   8.760   3.080   3.318
   88MOL     O2 3308   8.815   2.669   2.984
   88MOL     N1 3309   8.850   2.878   3.280
   88MOL     H1 3310   8.911   2.895   3.360
   88MOL     N2 3311   8.692   2.846   3.051
   88MOL     N3 3312   8.413   2.678   3.312
   88MOL     H2 3313   8.315   2.660   3.287
   88MOL     C1 3314   8.757   2.976   3.256
   88MOL     C2 3315   8.852   2.747   3.211
   88MOL     H3 3316   8.957   2.719   3.196
   88MOL     C3 3317   8.787   2.748   3.072
   88MOL     C4 3318   8.651   2.946   3.149
   88MOL     H4 3319   8.564   2.907   3.203
   88MOL     C5 3320   8.606   3.064   3.063
   88MOL     H5 3321   8.693   3.122   3.032
   88MOL     H6 3322   8.536   3.131   3.116
   88MOL     C6 3323   8.542   2.994   2.942
   88MOL     H7 3324   8.438   2.969   2.966
   88MOL     H8 3325   8.545   3.056   2.852
   88MOL     C7 3326   8.621   2.864   2.925
   88MOL     H9 3327   8.556   2.779   2.906
   88MOL    H10 3328   8.695   2.874   2.845
   88MOL     C8 3329   8.783   2.640   3.297
   88MOL    H11 3330   8.790   2.544   3.244
   88MOL    H12 3331   8.838   2.628   3.390
   88MOL     C9 3332   8.639   2.671   3.329
   88MOL    C10 3333   8.531   2.632   3.250
   88MOL    H13 3334   8.530   2.577   3.156
   88MOL    C11 3335   8.449   2.745   3.426
   88MOL    C12 3336   8.585   2.742   3.442
   88MOL    C13 3337   8.648   2.798   3.553
   88MOL    H14 3338   8.756   2.795   3.563
   88MOL    C14 3339   8.566   2.859   3.650
   88MOL    H15 3340   8.612   2.904   3.737
   88MOL    C15 3341   8.426   2.861   3.635
   88MOL    H16 3342   8.365   2.907   3.711
   88MOL    C16 3343   8.365   2.804   3.521
   88MOL    H17 3344   8.258   2.805   3.508
   89MOL     O1 3345   8.097   3.422   3.317
   89MOL     O2 3346   8.429   3.677   2.985
   89MOL     N1 3347   8.227   3.602   3.280
   89MOL     H1 3348   8.183   3.648   3.360
   89MOL     N2 3349   8.334   3.482   3.051
   89MOL     N3 3350   8.619   3.324   3.312
   89MOL     H2 3351   8.685   3.249   3.287
   89MOL     C1 3352   8.188   3.473   3.256
   89MOL     C2 3353   8.339   3.669   3.211
   89MOL     H3 3354   8.311   3.774   3.196
   89MOL     C3 3355   8.372   3.613   3.071
   89MOL     C4 3356   8.267   3.396   3.149
   89MOL     H4 3357   8.344   3.341   3.203
   89MOL     C5 3358   8.188   3.297   3.063
   89MOL     H5 3359   8.094   3.343   3.032
   89MOL     H6 3360   8.165   3.204   3.116
   89MOL     C6 3361   8.280   3.277   2.942
   89MOL     H7 3362   8.354   3.200   2.966
   89MOL     H8 3363   8.225   3.249   2.852
   89MOL     C7 3364   8.353   3.411   2.925
   89MOL     H9 3365   8.460   3.397   2.905
   89MOL    H10 3366   8.308   3.470   2.845
   89MOL     C8 3367   8.467   3.663   3.296
   89MOL    H11 3368   8.546   3.717   3.243
   89MOL    H12 3369   8.449   3.716   3.390
   89MOL     C9 3370   8.512   3.523   3.329
   89MOL    C10 3371   8.599   3.449   3.249
   89MOL    H13 3372   8.647   3.476   3.156
   89MOL    C11 3373   8.543   3.322   3.426
   89MOL    C12 3374   8.478   3.441   3.442
   89MOL    C13 3375   8.397   3.468   3.552
   89MOL    H14 3376   8.345   3.562   3.563
   89MOL    C14 3377   8.386   3.367   3.650
   89MOL    H15 3378   8.324   3.383   3.737
   89MOL    C15 3379   8.454   3.244   3.635
   89MOL    H16 3380   8.445   3.168   3.712
   89MOL    C16 3381   8.534   3.220   3.521
   89MOL    H17 3382   8.587   3.126   3.508
   90MOL     O1 3383   8.131   2.677   3.318
   90MOL     O2 3384   7.746   2.833   2.984
   90MOL     N1 3385   7.912   2.701   3.280
   90MOL     H1 3386   7.897   2.639   3.359
   90MOL     N2 3387   7.962   2.855   3.051
   90MOL     N3 3388   7.956   3.180   3.312
   90MOL     H2 3389   7.989   3.273   3.287
   90MOL     C1 3390   8.043   2.732   3.256
   90MOL     C2 3391   7.798   2.764   3.211
   90MOL     H3 3392   7.721   2.687   3.196
   90MOL     C3 3393   7.830   2.820   3.071
   90MOL     C4 3394   8.070   2.839   3.149
   90MOL     H4 3395   8.081   2.934   3.203
   90MOL     C5 3396   8.195   2.819   3.063
   90MOL     H5 3397   8.202   2.715   3.032
   90MOL     H6 3398   8.287   2.846   3.116
   90MOL     C6 3399   8.166   2.910   2.942
   90MOL     H7 3400   8.196   3.012   2.967
   90MOL     H8 3401   8.219   2.877   2.852
   90MOL     C7 3402   8.014   2.906   2.925
   90MOL     H9 3403   7.973   3.005   2.905
   90MOL    H10 3404   7.985   2.837   2.845
   90MOL     C8 3405   7.739   2.879   3.296
   90MOL    H11 3406   7.653   2.920   3.243
   90MOL    H12 3407   7.702   2.838   3.390
   90MOL     C9 3408   7.837   2.987   3.329
   90MOL    C10 3409   7.858   3.100   3.250
   90MOL    H13 3410   7.811   3.129   3.156
   90MOL    C11 3411   7.997   3.114   3.426
   90MOL    C12 3412   7.926   2.999   3.442
   90MOL    C13 3413   7.943   2.915   3.553
   90MOL    H14 3414   7.887   2.823   3.563
   90MOL    C14 3415   8.036   2.956   3.650
   90MOL    H15 3416   8.052   2.895   3.737
   90MOL    C15 3417   8.109   3.076   3.635
   90MOL    H16 3418   8.179   3.106   3.711
   90MOL    C16 3419   8.090   3.157   3.521
   90MOL    H17 3420   8.144   3.250   3.508
   91MOL     O1 3421   7.141   3.477   3.861
   91MOL     O2 3422   7.084   3.891   3.527
   91MOL     N1 3423   7.052   3.680   3.823
   91MOL     H1 3424   6.990   3.662   3.902
   91MOL     N2 3425   7.210   3.713   3.594
   91MOL     N3 3426   7.489   3.880   3.855
   91MOL     H2 3427   7.586   3.900   3.830
   91MOL     C1 3428   7.145   3.582   3.799
   91MOL     C2 3429   7.050   3.810   3.755
   91MOL     H3 3430   6.945   3.838   3.740
   91MOL     C3 3431   7.114   3.810   3.615
   91MOL     C4 3432   7.251   3.612   3.693
   91MOL     H4 3433   7.338   3.650   3.747
   91MOL     C5 3434   7.297   3.494   3.606
   91MOL     H5 3435   7.209   3.436   3.575
   91MOL     H6 3436   7.366   3.427   3.659
   91MOL     C6 3437   7.360   3.564   3.486
   91MOL     H7 3438   7.464   3.589   3.510
   91MOL     H8 3439   7.358   3.502   3.395
   91MOL     C7 3440   7.280   3.693   3.468
   91MOL     H9 3441   7.346   3.779   3.448
   91MOL    H10 3442   7.207   3.683   3.389
   91MOL     C8 3443   7.120   3.918   3.840
   91MOL    H11 3444   7.112   4.014   3.787
   91MOL    H12 3445   7.066   3.929   3.934
   91MOL     C9 3446   7.263   3.887   3.872
   91MOL    C10 3447   7.371   3.926   3.793
   91MOL    H13 3448   7.372   3.980   3.699
   91MOL    C11 3449   7.453   3.813   3.970
   91MOL    C12 3450   7.317   3.817   3.985
   91MOL    C13 3451   7.254   3.760   4.096
   91MOL    H14 3452   7.146   3.762   4.106
   91MOL    C14 3453   7.335   3.699   4.193
   91MOL    H15 3454   7.290   3.654   4.280
   91MOL    C15 3455   7.476   3.697   4.178
   91MOL    H16 3456   7.537   3.651   4.255
   91MOL    C16 3457   7.537   3.754   4.065
   91MOL    H17 3458   7.645   3.753   4.052
   92MOL     O1 3459   7.806   3.134   3.861
   92MOL     O2 3460   7.479   2.878   3.527
   92MOL     N1 3461   7.675   2.956   3.823
   92MOL     H1 3462   7.721   2.912   3.903
   92MOL     N2 3463   7.567   3.077   3.595
   92MOL     N3 3464   7.282   3.234   3.856
   92MOL     H2 3465   7.219   3.310   3.830
   92MOL     C1 3466   7.713   3.085   3.799
   92MOL     C2 3467   7.563   2.889   3.755
   92MOL     H3 3468   7.591   2.784   3.739
   92MOL     C3 3469   7.531   2.945   3.615
   92MOL     C4 3470   7.634   3.162   3.693
   92MOL     H4 3471   7.557   3.219   3.747
   92MOL     C5 3472   7.714   3.261   3.606
   92MOL     H5 3473   7.808   3.215   3.575
   92MOL     H6 3474   7.736   3.354   3.659
   92MOL     C6 3475   7.621   3.281   3.485
   92MOL     H7 3476   7.547   3.358   3.510
   92MOL     H8 3477   7.676   3.309   3.395
   92MOL     C7 3478   7.549   3.147   3.468
   92MOL     H9 3479   7.442   3.161   3.449
   92MOL    H10 3480   7.594   3.088   3.388
   92MOL     C8 3481   7.435   2.895   3.840
   92MOL    H11 3482   7.355   2.841   3.787
   92MOL    H12 3483   7.451   2.842   3.934
   92MOL     C9 3484   7.389   3.035   3.872
   92MOL    C10 3485   7.302   3.109   3.793
   92MOL    H13 3486   7.255   3.082   3.699
   92MOL    C11 3487   7.359   3.236   3.970
   92MOL    C12 3488   7.424   3.117   3.985
   92MOL    C13 3489   7.505   3.090   4.096
   92MOL    H14 3490   7.556   2.996   4.106
   92MOL    C14 3491   7.516   3.191   4.193
   92MOL    H15 3492   7.578   3.175   4.280
   92MOL    C15 3493   7.448   3.314   4.178
   92MOL    H16 3494   7.458   3.391   4.255
   92MOL    C16 3495   7.368   3.338   4.065
   92MOL    H17 3496   7.315   3.432   4.052
   93MOL     O1 3497   7.769   3.880   3.861
   93MOL     O2 3498   8.155   3.719   3.529
   93MOL     N1 3499   7.990   3.857   3.823
   93MOL     H1 3500   8.008   3.918   3.903
   93MOL     N2 3501   7.939   3.704   3.594
   93MOL     N3 3502   7.945   3.378   3.855
   93MOL     H2 3503   7.913   3.284   3.830
   93MOL     C1 3504   7.859   3.826   3.799
   93MOL     C2 3505   8.104   3.793   3.755
   93MOL     H3 3506   8.181   3.870   3.740
   93MOL     C3 3507   8.072   3.737   3.615
   93MOL     C4 3508   7.832   3.719   3.693
   93MOL     H4 3509   7.823   3.625   3.747
   93MOL     C5 3510   7.707   3.738   3.606
   93MOL     H5 3511   7.700   3.843   3.575
   93MOL     H6 3512   7.614   3.712   3.659
   93MOL     C6 3513   7.735   3.648   3.486
   93MOL     H7 3514   7.706   3.546   3.510
   93MOL     H8 3515   7.683   3.681   3.396
   93MOL     C7 3516   7.888   3.652   3.468
   93MOL     H9 3517   7.929   3.553   3.449
   93MOL    H10 3518   7.916   3.721   3.388
   93MOL     C8 3519   8.163   3.679   3.840
   93MOL    H11 3520   8.249   3.638   3.787
   93MOL    H12 3521   8.201   3.722   3.934
   93MOL     C9 3522   8.065   3.570   3.872
   93MOL    C10 3523   8.044   3.458   3.793
   93MOL    H13 3524   8.091   3.430   3.699
   93MOL    C11 3525   7.906   3.443   3.970
   93MOL    C12 3526   7.977   3.559   3.985
   93MOL    C13 3527   7.959   3.642   4.096
   93MOL    H14 3528   8.016   3.734   4.106
   93MOL    C14 3529   7.866   3.602   4.193
   93MOL    H15 3530   7.850   3.663   4.280
   93MOL    C15 3531   7.793   3.481   4.178
   93MOL    H16 3532   7.723   3.451   4.255
   93MOL    C16 3533   7.813   3.400   4.065
   93MOL    H17 3534   7.758   3.307   4.052
   94MOL     O1 3535   8.760   3.080   4.405
   94MOL     O2 3536   8.815   2.669   4.071
   94MOL     N1 3537   8.850   2.878   4.366
   94MOL     H1 3538   8.911   2.895   4.446
   94MOL     N2 3539   8.691   2.846   4.138
   94MOL     N3 3540   8.413   2.677   4.399
   94MOL     H2 3541   8.315   2.660   4.374
   94MOL     C1 3542   8.757   2.976   4.343
   94MOL     C2 3543   8.852   2.747   4.298
   94MOL     H3 3544   8.957   2.719   4.283
   94MOL     C3 3545   8.787   2.748   4.159
   94MOL     C4 3546   8.651   2.946   4.236
   94MOL     H4 3547   8.564   2.907   4.290
   94MOL     C5 3548   8.606   3.064   4.150
   94MOL     H5 3549   8.693   3.122   4.119
   94MOL     H6 3550   8.536   3.131   4.203
   94MOL     C6 3551   8.542   2.994   4.029
   94MOL     H7 3552   8.438   2.969   4.053
   94MOL     H8 3553   8.545   3.056   3.939
   94MOL     C7 3554   8.621   2.864   4.012
   94MOL     H9 3555   8.556   2.779   3.993
   94MOL    H10 3556   8.695   2.874   3.932
   94MOL     C8 3557   8.783   2.640   4.384
   94MOL    H11 3558   8.790   2.544   4.331
   94MOL    H12 3559   8.838   2.628   4.477
   94MOL     C9 3560   8.639   2.671   4.416
   94MOL    C10 3561   8.531   2.632   4.337
   94MOL    H13 3562   8.531   2.577   4.243
   94MOL    C11 3563   8.449   2.745   4.513
   94MOL    C12 3564   8.585   2.741   4.529
   94MOL    C13 3565   8.648   2.798   4.639
   94MOL    H14 3566   8.756   2.795   4.650
   94MOL    C14 3567   8.566   2.859   4.737
   94MOL    H15 3568   8.612   2.903   4.824
   94MOL    C15 3569   8.426   2.861   4.722
   94MOL    H16 3570   8.365   2.907   4.798
   94MOL    C16 3571   8.366   2.804   4.608
   94MOL    H17 3572   8.258   2.805   4.594
   95MOL     O1 3573   8.097   3.422   4.404
   95MOL     O2 3574   8.429   3.677   4.072
   95MOL     N1 3575   8.227   3.602   4.366
   95MOL     H1 3576   8.183   3.648   4.446
   95MOL     N2 3577   8.334   3.482   4.138
   95MOL     N3 3578   8.619   3.324   4.398
   95MOL     H2 3579   8.685   3.249   4.374
   95MOL     C1 3580   8.188   3.473   4.342
   95MOL     C2 3581   8.339   3.669   4.298
   95MOL     H3 3582   8.311   3.774   4.283
   95MOL     C3 3583   8.372   3.613   4.158
   95MOL     C4 3584   8.267   3.396   4.236
   95MOL     H4 3585   8.344   3.341   4.290
   95MOL     C5 3586   8.188   3.297   4.150
   95MOL     H5 3587   8.094   3.343   4.119
   95MOL     H6 3588   8.165   3.204   4.203
   95MOL     C6 3589   8.280   3.277   4.029
   95MOL     H7 3590   8.354   3.200   4.053
   95MOL     H8 3591   8.225   3.249   3.939
   95MOL     C7 3592   8.353   3.411   4.012
   95MOL     H9 3593   8.460   3.397   3.992
   95MOL    H10 3594   8.308   3.470   3.932
   95MOL     C8 3595   8.467   3.663   4.383
   95MOL    H11 3596   8.546   3.717   4.330
   95MOL    H12 3597   8.449   3.716   4.477
   95MOL     C9 3598   8.512   3.523   4.415
   95MOL    C10 3599   8.599   3.449   4.336
   95MOL    H13 3600   8.647   3.476   4.243
   95MOL    C11 3601   8.543   3.322   4.513
   95MOL    C12 3602   8.478   3.441   4.528
   95MOL    C13 3603   8.397   3.468   4.639
   95MOL    H14 3604   8.346   3.563   4.650
   95MOL    C14 3605   8.386   3.367   4.736
   95MOL    H15 3606   8.325   3.383   4.824
   95MOL    C15 3607   8.454   3.244   4.721
   95MOL    H16 3608   8.445   3.168   4.798
   95MOL    C16 3609   8.534   3.220   4.608
   95MOL    H17 3610   8.587   3.126   4.595
   96MOL     O1 3611   8.131   2.677   4.405
   96MOL     O2 3612   7.746   2.833   4.071
   96MOL     N1 3613   7.912   2.700   4.366
   96MOL     H1 3614   7.897   2.639   4.446
   96MOL     N2 3615   7.962   2.855   4.138
   96MOL     N3 3616   7.956   3.179   4.399
   96MOL     H2 3617   7.989   3.273   4.374
   96MOL     C1 3618   8.043   2.732   4.343
   96MOL     C2 3619   7.797   2.764   4.298
   96MOL     H3 3620   7.721   2.688   4.282
   96MOL     C3 3621   7.830   2.820   4.158
   96MOL     C4 3622   8.070   2.839   4.236
   96MOL     H4 3623   8.081   2.934   4.290
   96MOL     C5 3624   8.195   2.819   4.150
   96MOL     H5 3625   8.202   2.715   4.119
   96MOL     H6 3626   8.287   2.846   4.203
   96MOL     C6 3627   8.166   2.910   4.029
   96MOL     H7 3628   8.196   3.012   4.053
   96MOL     H8 3629   8.219   2.877   3.939
   96MOL     C7 3630   8.014   2.906   4.012
   96MOL     H9 3631   7.973   3.005   3.992
   96MOL    H10 3632   7.985   2.837   3.932
   96MOL     C8 3633   7.739   2.879   4.383
   96MOL    H11 3634   7.653   2.920   4.330
   96MOL    H12 3635   7.702   2.838   4.477
   96MOL     C9 3636   7.837   2.987   4.416
   96MOL    C10 3637   7.858   3.100   4.337
   96MOL    H13 3638   7.811   3.128   4.243
   96MOL    C11 3639   7.997   3.114   4.513
   96MOL    C12 3640   7.926   2.998   4.528
   96MOL    C13 3641   7.943   2.915   4.640
   96MOL    H14 3642   7.887   2.823   4.650
   96MOL    C14 3643   8.036   2.956   4.737
   96MOL    H15 3644   8.052   2.895   4.824
   96MOL    C15 3645   8.109   3.076   4.722
   96MOL    H16 3646   8.179   3.106   4.798
   96MOL    C16 3647   8.090   3.157   4.608
   96MOL    H17 3648   8.144   3.250   4.595
   97MOL     O1 3649   7.141   3.477   4.948
   97MOL     O2 3650   7.084   3.891   4.614
   97MOL     N1 3651   7.052   3.680   4.910
   97MOL     H1 3652   6.990   3.662   4.989
   97MOL     N2 3653   7.210   3.713   4.681
   97MOL     N3 3654   7.489   3.880   4.942
   97MOL     H2 3655   7.586   3.900   4.917
   97MOL     C1 3656   7.145   3.582   4.886
   97MOL     C2 3657   7.050   3.810   4.842
   97MOL     H3 3658   6.945   3.838   4.827
   97MOL     C3 3659   7.114   3.810   4.702
   97MOL     C4 3660   7.251   3.612   4.780
   97MOL     H4 3661   7.338   3.650   4.834
   97MOL     C5 3662   7.297   3.494   4.693
   97MOL     H5 3663   7.209   3.436   4.662
   97MOL     H6 3664   7.366   3.427   4.746
   97MOL     C6 3665   7.360   3.564   4.573
   97MOL     H7 3666   7.464   3.589   4.597
   97MOL     H8 3667   7.358   3.502   4.482
   97MOL     C7 3668   7.280   3.693   4.555
   97MOL     H9 3669   7.346   3.779   4.535
   97MOL    H10 3670   7.207   3.683   4.475
   97MOL     C8 3671   7.120   3.918   4.927
   97MOL    H11 3672   7.112   4.014   4.874
   97MOL    H12 3673   7.066   3.929   5.021
   97MOL     C9 3674   7.263   3.887   4.959
   97MOL    C10 3675   7.371   3.926   4.880
   97MOL    H13 3676   7.372   3.980   4.786
   97MOL    C11 3677   7.453   3.813   5.057
   97MOL    C12 3678   7.317   3.817   5.072
   97MOL    C13 3679   7.254   3.760   5.183
   97MOL    H14 3680   7.146   3.762   5.193
   97MOL    C14 3681   7.335   3.699   5.280
   97MOL    H15 3682   7.290   3.654   5.367
   97MOL    C15 3683   7.476   3.697   5.265
   97MOL    H16 3684   7.537   3.651   5.342
   97MOL    C16 3685   7.537   3.754   5.151
   97MOL    H17 3686   7.645   3.753   5.139
   98MOL     O1 3687   7.806   3.134   4.948
   98MOL     O2 3688   7.479   2.878   4.614
   98MOL     N1 3689   7.675   2.956   4.910
   98MOL     H1 3690   7.721   2.912   4.990
   98MOL     N2 3691   7.567   3.077   4.682
   98MOL     N3 3692   7.282   3.234   4.943
   98MOL     H2 3693   7.219   3.310   4.916
   98MOL     C1 3694   7.713   3.085   4.886
   98MOL     C2 3695   7.563   2.889   4.842
   98MOL     H3 3696   7.591   2.784   4.826
   98MOL     C3 3697   7.531   2.945   4.702
   98MOL     C4 3698   7.634   3.162   4.780
   98MOL     H4 3699   7.557   3.219   4.834
   98MOL     C5 3700   7.714   3.261   4.693
   98MOL     H5 3701   7.808   3.215   4.662
   98MOL     H6 3702   7.736   3.354   4.746
   98MOL     C6 3703   7.621   3.281   4.572
   98MOL     H7 3704   7.547   3.358   4.597
   98MOL     H8 3705   7.676   3.309   4.482
   98MOL     C7 3706   7.549   3.147   4.555
   98MOL     H9 3707   7.442   3.161   4.536
   98MOL    H10 3708   7.594   3.088   4.475
   98MOL     C8 3709   7.434   2.895   4.927
   98MOL    H11 3710   7.355   2.841   4.874
   98MOL    H12 3711   7.451   2.842   5.021
   98MOL     C9 3712   7.389   3.035   4.959
   98MOL    C10 3713   7.302   3.109   4.880
   98MOL    H13 3714   7.254   3.082   4.786
   98MOL    C11 3715   7.359   3.236   5.057
   98MOL    C12 3716   7.424   3.117   5.072
   98MOL    C13 3717   7.505   3.090   5.183
   98MOL    H14 3718   7.556   2.996   5.193
   98MOL    C14 3719   7.516   3.191   5.280
   98MOL    H15 3720   7.578   3.175   5.367
   98MOL    C15 3721   7.448   3.314   5.265
   98MOL    H16 3722   7.458   3.391   5.342
   98MOL    C16 3723   7.368   3.338   5.152
   98MOL    H17 3724   7.315   3.432   5.139
   99MOL     O1 3725   7.769   3.880   4.948
   99MOL     O2 3726   8.155   3.719   4.616
   99MOL     N1 3727   7.990   3.857   4.910
   99MOL     H1 3728   8.008   3.918   4.990
   99MOL     N2 3729   7.939   3.704   4.681
   99MOL     N3 3730   7.945   3.378   4.942
   99MOL     H2 3731   7.913   3.284   4.917
   99MOL     C1 3732   7.859   3.826   4.886
   99MOL     C2 3733   8.104   3.793   4.842
   99MOL     H3 3734   8.181   3.870   4.827
   99MOL     C3 3735   8.072   3.737   4.702
   99MOL     C4 3736   7.832   3.719   4.780
   99MOL     H4 3737   7.822   3.625   4.834
   99MOL     C5 3738   7.707   3.738   4.693
   99MOL     H5 3739   7.700   3.843   4.662
   99MOL     H6 3740   7.614   3.712   4.746
   99MOL     C6 3741   7.735   3.648   4.573
   99MOL     H7 3742   7.706   3.546   4.597
   99MOL     H8 3743   7.683   3.681   4.483
   99MOL     C7 3744   7.888   3.652   4.555
   99MOL     H9 3745   7.929   3.553   4.536
   99MOL    H10 3746   7.916   3.721   4.475
   99MOL     C8 3747   8.163   3.679   4.927
   99MOL    H11 3748   8.249   3.638   4.874
   99MOL    H12 3749   8.201   3.722   5.021
   99MOL     C9 3750   8.064   3.570   4.959
   99MOL    C10 3751   8.044   3.458   4.880
   99MOL    H13 3752   8.091   3.430   4.786
   99MOL    C11 3753   7.906   3.443   5.057
   99MOL    C12 3754   7.977   3.559   5.072
   99MOL    C13 3755   7.959   3.642   5.183
   99MOL    H14 3756   8.016   3.734   5.193
   99MOL    C14 3757   7.866   3.602   5.280
   99MOL    H15 3758   7.850   3.663   5.367
   99MOL    C15 3759   7.793   3.481   5.265
   99MOL    H16 3760   7.723   3.451   5.342
   99MOL    C16 3761   7.812   3.400   5.152
   99MOL    H17 3762   7.758   3.307   5.139
  100MOL     O1 3763   8.760   3.080   5.492
  100MOL     O2 3764   8.815   2.669   5.158
  100MOL     N1 3765   8.850   2.878   5.453
  100MOL     H1 3766   8.911   2.895   5.533
  100MOL     N2 3767   8.691   2.846   5.225
  100MOL     N3 3768   8.413   2.677   5.486
  100MOL     H2 3769   8.315   2.660   5.461
  100MOL     C1 3770   8.757   2.976   5.430
  100MOL     C2 3771   8.852   2.747   5.385
  100MOL     H3 3772   8.957   2.719   5.370
  100MOL     C3 3773   8.787   2.748   5.246
  100MOL     C4 3774   8.651   2.946   5.323
  100MOL     H4 3775   8.564   2.907   5.377
  100MOL     C5 3776   8.606   3.064   5.237
  100MOL     H5 3777   8.693   3.122   5.206
  100MOL     H6 3778   8.536   3.131   5.290
  100MOL     C6 3779   8.542   2.994   5.116
  100MOL     H7 3780   8.438   2.969   5.140
  100MOL     H8 3781   8.545   3.056   5.026
  100MOL     C7 3782   8.621   2.864   5.099
  100MOL     H9 3783   8.556   2.779   5.080
  100MOL    H10 3784   8.695   2.874   5.019
  100MOL     C8 3785   8.783   2.640   5.471
  100MOL    H11 3786   8.790   2.544   5.418
  100MOL    H12 3787   8.838   2.628   5.564
  100MOL     C9 3788   8.639   2.671   5.503
  100MOL    C10 3789   8.531   2.632   5.424
  100MOL    H13 3790   8.531   2.577   5.330
  100MOL    C11 3791   8.449   2.745   5.600
  100MOL    C12 3792   8.585   2.741   5.615
  100MOL    C13 3793   8.648   2.798   5.726
  100MOL    H14 3794   8.756   2.795   5.737
  100MOL    C14 3795   8.566   2.859   5.824
  100MOL    H15 3796   8.612   2.903   5.911
  100MOL    C15 3797   8.426   2.861   5.809
  100MOL    H16 3798   8.365   2.907   5.885
  100MOL    C16 3799   8.365   2.804   5.695
  100MOL    H17 3800   8.258   2.805   5.681
  101MOL     O1 3801   8.097   3.422   5.491
  101MOL     O2 3802   8.430   3.677   5.159
  101MOL     N1 3803   8.227   3.602   5.453
  101MOL     H1 3804   8.183   3.648   5.533
  101MOL     N2 3805   8.334   3.482   5.225
  101MOL     N3 3806   8.619   3.324   5.485
  101MOL     H2 3807   8.685   3.249   5.461
  101MOL     C1 3808   8.188   3.473   5.429
  101MOL     C2 3809   8.339   3.669   5.385
  101MOL     H3 3810   8.311   3.774   5.370
  101MOL     C3 3811   8.372   3.613   5.245
  101MOL     C4 3812   8.267   3.396   5.323
  101MOL     H4 3813   8.344   3.341   5.377
  101MOL     C5 3814   8.188   3.297   5.237
  101MOL     H5 3815   8.094   3.343   5.206
  101MOL     H6 3816   8.165   3.204   5.290
  101MOL     C6 3817   8.280   3.277   5.116
  101MOL     H7 3818   8.354   3.200   5.140
  101MOL     H8 3819   8.225   3.249   5.026
  101MOL     C7 3820   8.353   3.411   5.099
  101MOL     H9 3821   8.460   3.397   5.079
  101MOL    H10 3822   8.308   3.470   5.019
  101MOL     C8 3823   8.467   3.663   5.470
  101MOL    H11 3824   8.546   3.717   5.417
  101MOL    H12 3825   8.449   3.716   5.564
  101MOL     C9 3826   8.512   3.523   5.502
  101MOL    C10 3827   8.599   3.449   5.423
  101MOL    H13 3828   8.647   3.476   5.330
  101MOL    C11 3829   8.543   3.322   5.600
  101MOL    C12 3830   8.478   3.441   5.615
  101MOL    C13 3831   8.397   3.468   5.726
  101MOL    H14 3832   8.345   3.562   5.736
  101MOL    C14 3833   8.386   3.367   5.824
  101MOL    H15 3834   8.325   3.383   5.911
  101MOL    C15 3835   8.454   3.244   5.808
  101MOL    H16 3836   8.445   3.168   5.885
  101MOL    C16 3837   8.534   3.220   5.695
  101MOL    H17 3838   8.587   3.126   5.682
  102MOL     O1 3839   8.131   2.677   5.492
  102MOL     O2 3840   7.746   2.833   5.158
  102MOL     N1 3841   7.912   2.700   5.453
  102MOL     H1 3842   7.897   2.639   5.533
  102MOL     N2 3843   7.962   2.855   5.225
  102MOL     N3 3844   7.956   3.179   5.486
  102MOL     H2 3845   7.989   3.273   5.461
  102MOL     C1 3846   8.043   2.732   5.430
  102MOL     C2 3847   7.798   2.764   5.385
  102MOL     H3 3848   7.721   2.687   5.369
  102MOL     C3 3849   7.830   2.820   5.245
  102MOL     C4 3850   8.070   2.839   5.323
  102MOL     H4 3851   8.081   2.934   5.377
  102MOL     C5 3852   8.195   2.819   5.237
  102MOL     H5 3853   8.202   2.715   5.205
  102MOL     H6 3854   8.287   2.846   5.290
  102MOL     C6 3855   8.166   2.910   5.116
  102MOL     H7 3856   8.196   3.012   5.140
  102MOL     H8 3857   8.219   2.877   5.026
  102MOL     C7 3858   8.014   2.906   5.099
  102MOL     H9 3859   7.973   3.005   5.079
  102MOL    H10 3860   7.985   2.837   5.019
  102MOL     C8 3861   7.739   2.879   5.470
  102MOL    H11 3862   7.653   2.920   5.417
  102MOL    H12 3863   7.702   2.838   5.564
  102MOL     C9 3864   7.837   2.987   5.503
  102MOL    C10 3865   7.858   3.100   5.424
  102MOL    H13 3866   7.811   3.129   5.330
  102MOL    C11 3867   7.997   3.114   5.600
  102MOL    C12 3868   7.926   2.999   5.615
  102MOL    C13 3869   7.943   2.915   5.727
  102MOL    H14 3870   7.886   2.823   5.737
  102MOL    C14 3871   8.036   2.956   5.824
  102MOL    H15 3872   8.053   2.894   5.911
  102MOL    C15 3873   8.109   3.076   5.809
  102MOL    H16 3874   8.179   3.106   5.885
  102MOL    C16 3875   8.089   3.157   5.695
  102MOL    H17 3876   8.144   3.250   5.682
  103MOL     O1 3877   7.141   3.477   6.034
  103MOL     O2 3878   7.084   3.891   5.701
  103MOL     N1 3879   7.052   3.680   5.997
  103MOL     H1 3880   6.990   3.662   6.076
  103MOL     N2 3881   7.210   3.713   5.768
  103MOL     N3 3882   7.489   3.880   6.029
  103MOL     H2 3883   7.586   3.900   6.004
  103MOL     C1 3884   7.145   3.582   5.973
  103MOL     C2 3885   7.050   3.810   5.928
  103MOL     H3 3886   6.945   3.838   5.913
  103MOL     C3 3887   7.114   3.810   5.788
  103MOL     C4 3888   7.251   3.612   5.866
  103MOL     H4 3889   7.338   3.650   5.921
  103MOL     C5 3890   7.297   3.494   5.780
  103MOL     H5 3891   7.209   3.436   5.749
  103MOL     H6 3892   7.366   3.427   5.833
  103MOL     C6 3893   7.360   3.564   5.659
  103MOL     H7 3894   7.464   3.589   5.683
  103MOL     H8 3895   7.358   3.502   5.569
  103MOL     C7 3896   7.280   3.694   5.642
  103MOL     H9 3897   7.346   3.779   5.622
  103MOL    H10 3898   7.207   3.683   5.562
  103MOL     C8 3899   7.120   3.918   6.014
  103MOL    H11 3900   7.112   4.014   5.961
  103MOL    H12 3901   7.066   3.929   6.108
  103MOL     C9 3902   7.263   3.887   6.046
  103MOL    C10 3903   7.371   3.926   5.967
  103MOL    H13 3904   7.372   3.981   5.873
  103MOL    C11 3905   7.453   3.813   6.144
  103MOL    C12 3906   7.317   3.817   6.159
  103MOL    C13 3907   7.254   3.760   6.270
  103MOL    H14 3908   7.146   3.762   6.280
  103MOL    C14 3909   7.335   3.700   6.367
  103MOL    H15 3910   7.290   3.654   6.454
  103MOL    C15 3911   7.476   3.697   6.352
  103MOL    H16 3912   7.537   3.651   6.429
  103MOL    C16 3913   7.537   3.754   6.238
  103MOL    H17 3914   7.645   3.753   6.226
  104MOL     O1 3915   7.806   3.134   6.035
  104MOL     O2 3916   7.479   2.878   5.700
  104MOL     N1 3917   7.675   2.956   5.997
  104MOL     H1 3918   7.721   2.912   6.077
  104MOL     N2 3919   7.567   3.077   5.768
  104MOL     N3 3920   7.282   3.234   6.029
  104MOL     H2 3921   7.219   3.310   6.003
  104MOL     C1 3922   7.713   3.085   5.973
  104MOL     C2 3923   7.563   2.889   5.929
  104MOL     H3 3924   7.591   2.784   5.913
  104MOL     C3 3925   7.531   2.945   5.789
  104MOL     C4 3926   7.634   3.162   5.867
  104MOL     H4 3927   7.557   3.219   5.921
  104MOL     C5 3928   7.713   3.261   5.780
  104MOL     H5 3929   7.808   3.215   5.749
  104MOL     H6 3930   7.736   3.354   5.833
  104MOL     C6 3931   7.621   3.281   5.659
  104MOL     H7 3932   7.547   3.358   5.683
  104MOL     H8 3933   7.676   3.309   5.569
  104MOL     C7 3934   7.549   3.147   5.642
  104MOL     H9 3935   7.442   3.161   5.622
  104MOL    H10 3936   7.594   3.088   5.562
  104MOL     C8 3937   7.434   2.895   6.014
  104MOL    H11 3938   7.355   2.841   5.961
  104MOL    H12 3939   7.451   2.842   6.108
  104MOL     C9 3940   7.389   3.035   6.046
  104MOL    C10 3941   7.302   3.109   5.967
  104MOL    H13 3942   7.254   3.082   5.873
  104MOL    C11 3943   7.359   3.236   6.144
  104MOL    C12 3944   7.424   3.117   6.159
  104MOL    C13 3945   7.505   3.090   6.270
  104MOL    H14 3946   7.556   2.996   6.280
  104MOL    C14 3947   7.516   3.191   6.367
  104MOL    H15 3948   7.578   3.175   6.454
  104MOL    C15 3949   7.448   3.314   6.352
  104MOL    H16 3950   7.458   3.391   6.429
  104MOL    C16 3951   7.368   3.338   6.239
  104MOL    H17 3952   7.315   3.432   6.226
  105MOL     O1 3953   7.769   3.880   6.034
  105MOL     O2 3954   8.155   3.719   5.702
  105MOL     N1 3955   7.990   3.857   5.997
  105MOL     H1 3956   8.007   3.918   6.077
  105MOL     N2 3957   7.939   3.704   5.768
  105MOL     N3 3958   7.945   3.379   6.029
  105MOL     H2 3959   7.913   3.284   6.004
  105MOL     C1 3960   7.859   3.826   5.973
  105MOL     C2 3961   8.104   3.793   5.929
  105MOL     H3 3962   8.181   3.870   5.914
  105MOL     C3 3963   8.071   3.737   5.789
  105MOL     C4 3964   7.832   3.719   5.866
  105MOL     H4 3965   7.822   3.625   5.920
  105MOL     C5 3966   7.707   3.739   5.780
  105MOL     H5 3967   7.700   3.843   5.748
  105MOL     H6 3968   7.614   3.712   5.833
  105MOL     C6 3969   7.735   3.648   5.659
  105MOL     H7 3970   7.706   3.546   5.684
  105MOL     H8 3971   7.683   3.681   5.569
  105MOL     C7 3972   7.888   3.652   5.642
  105MOL     H9 3973   7.929   3.553   5.622
  105MOL    H10 3974   7.916   3.721   5.562
  105MOL     C8 3975   8.163   3.680   6.014
  105MOL    H11 3976   8.249   3.638   5.961
  105MOL    H12 3977   8.201   3.722   6.108
  105MOL     C9 3978   8.064   3.570   6.046
  105MOL    C10 3979   8.044   3.458   5.967
  105MOL    H13 3980   8.091   3.430   5.873
  105MOL    C11 3981   7.906   3.443   6.144
  105MOL    C12 3982   7.977   3.559   6.159
  105MOL    C13 3983   7.959   3.642   6.270
  105MOL    H14 3984   8.016   3.734   6.280
  105MOL    C14 3985   7.866   3.602   6.367
  105MOL    H15 3986   7.850   3.663   6.454
  105MOL    C15 3987   7.793   3.481   6.352
  105MOL    H16 3988   7.723   3.451   6.429
  105MOL    C16 3989   7.812   3.400   6.239
  105MOL    H17 3990   7.758   3.307   6.226
  106MOL     O1 3991   8.760   3.080   0.057
  106MOL     O2 3992   8.815   2.669   6.245
  106MOL     N1 3993   8.850   2.878   0.019
  106MOL     H1 3994   8.911   2.895   0.099
  106MOL     N2 3995   8.691   2.846   6.312
  106MOL     N3 3996   8.413   2.678   0.051
  106MOL     H2 3997   8.315   2.660   0.026
  106MOL     C1 3998   8.757   2.976   6.516
  106MOL     C2 3999   8.852   2.747   6.472
  106MOL     H3 4000   8.957   2.719   6.456
  106MOL     C3 4001   8.787   2.748   6.332
  106MOL     C4 4002   8.651   2.946   6.410
  106MOL     H4 4003   8.564   2.907   6.464
  106MOL     C5 4004   8.605   3.064   6.324
  106MOL     H5 4005   8.693   3.122   6.292
  106MOL     H6 4006   8.536   3.131   6.376
  106MOL     C6 4007   8.542   2.994   6.203
  106MOL     H7 4008   8.438   2.969   6.227
  106MOL     H8 4009   8.545   3.056   6.113
  106MOL     C7 4010   8.621   2.864   6.186
  106MOL     H9 4011   8.556   2.779   6.166
  106MOL    H10 4012   8.695   2.874   6.106
  106MOL     C8 4013   8.783   2.640   0.036
  106MOL    H11 4014   8.790   2.544   6.504
  106MOL    H12 4015   8.838   2.628   0.130
  106MOL     C9 4016   8.639   2.671   0.068
  106MOL    C10 4017   8.531   2.632   6.510
  106MOL    H13 4018   8.530   2.577   6.417
  106MOL    C11 4019   8.449   2.745   0.166
  106MOL    C12 4020   8.585   2.741   0.181
  106MOL    C13 4021   8.648   2.798   0.292
  106MOL    H14 4022   8.756   2.795   0.302
  106MOL    C14 4023   8.567   2.859   0.389
  106MOL    H15 4024   8.612   2.903   0.476
  106MOL    C15 4025   8.426   2.861   0.374
  106MOL    H16 4026   8.365   2.907   0.451
  106MOL    C16 4027   8.366   2.804   0.261
  106MOL    H17 4028   8.258   2.805   0.247
  107MOL     O1 4029   8.097   3.422   0.057
  107MOL     O2 4030   8.429   3.677   6.246
  107MOL     N1 4031   8.227   3.602   0.019
  107MOL     H1 4032   8.183   3.648   0.099
  107MOL     N2 4033   8.334   3.482   6.312
  107MOL     N3 4034   8.619   3.324   0.051
  107MOL     H2 4035   8.685   3.249   0.026
  107MOL     C1 4036   8.188   3.473   6.516
  107MOL     C2 4037   8.339   3.669   6.472
  107MOL     H3 4038   8.311   3.774   6.457
  107MOL     C3 4039   8.372   3.613   6.332
  107MOL     C4 4040   8.267   3.396   6.410
  107MOL     H4 4041   8.344   3.341   6.464
  107MOL     C5 4042   8.188   3.297   6.324
  107MOL     H5 4043   8.094   3.344   6.292
  107MOL     H6 4044   8.165   3.204   6.377
  107MOL     C6 4045   8.281   3.277   6.203
  107MOL     H7 4046   8.354   3.200   6.227
  107MOL     H8 4047   8.225   3.249   6.113
  107MOL     C7 4048   8.353   3.411   6.186
  107MOL     H9 4049   8.460   3.397   6.166
  107MOL    H10 4050   8.308   3.470   6.106
  107MOL     C8 4051   8.467   3.663   0.036
  107MOL    H11 4052   8.546   3.717   6.504
  107MOL    H12 4053   8.449   3.716   0.129
  107MOL     C9 4054   8.512   3.523   0.068
  107MOL    C10 4055   8.599   3.449   6.510
  107MOL    H13 4056   8.647   3.476   6.416
  107MOL    C11 4057   8.543   3.322   0.166
  107MOL    C12 4058   8.478   3.441   0.181
  107MOL    C13 4059   8.397   3.468   0.292
  107MOL    H14 4060   8.346   3.562   0.302
  107MOL    C14 4061   8.386   3.366   0.389
  107MOL    H15 4062   8.324   3.383   0.476
  107MOL    C15 4063   8.454   3.244   0.374
  107MOL    H16 4064   8.445   3.168   0.451
  107MOL    C16 4065   8.534   3.220   0.260
  107MOL    H17 4066   8.587   3.126   0.248
  108MOL     O1 4067   8.131   2.677   0.057
  108MOL     O2 4068   7.746   2.833   6.245
  108MOL     N1 4069   7.912   2.701   0.019
  108MOL     H1 4070   7.897   2.639   0.099
  108MOL     N2 4071   7.962   2.855   6.312
  108MOL     N3 4072   7.956   3.180   0.051
  108MOL     H2 4073   7.989   3.273   0.026
  108MOL     C1 4074   8.043   2.732   6.517
  108MOL     C2 4075   7.798   2.764   6.472
  108MOL     H3 4076   7.721   2.687   6.456
  108MOL     C3 4077   7.830   2.820   6.332
  108MOL     C4 4078   8.070   2.839   6.410
  108MOL     H4 4079   8.081   2.934   6.464
  108MOL     C5 4080   8.195   2.820   6.324
  108MOL     H5 4081   8.202   2.715   6.292
  108MOL     H6 4082   8.287   2.846   6.377
  108MOL     C6 4083   8.166   2.910   6.203
  108MOL     H7 4084   8.196   3.012   6.227
  108MOL     H8 4085   8.218   2.877   6.113
  108MOL     C7 4086   8.014   2.906   6.186
  108MOL     H9 4087   7.973   3.005   6.166
  108MOL    H10 4088   7.985   2.837   6.106
  108MOL     C8 4089   7.739   2.879   0.036
  108MOL    H11 4090   7.653   2.920   6.504
  108MOL    H12 4091   7.702   2.838   0.130
  108MOL     C9 4092   7.837   2.987   0.068
  108MOL    C10 4093   7.857   3.100   6.510
  108MOL    H13 4094   7.811   3.129   6.417
  108MOL    C11 4095   7.997   3.114   0.165
  108MOL    C12 4096   7.926   2.999   0.181
  108MOL    C13 4097   7.943   2.915   0.292
  108MOL    H14 4098   7.886   2.823   0.302
  108MOL    C14 4099   8.036   2.956   0.389
  108MOL    H15 4100   8.052   2.894   0.477
  108MOL    C15 4101   8.108   3.076   0.374
  108MOL    H16 4102   8.179   3.106   0.451
  108MOL    C16 4103   8.089   3.157   0.261
  108MOL    H17 4104   8.144   3.250   0.248
  109MOL     O1 4105   6.383   4.789   0.600
  109MOL     O2 4106   6.326   5.202   0.267
  109MOL     N1 4107   6.295   4.991   0.562
  109MOL     H1 4108   6.233   4.974   0.642
  109MOL     N2 4109   6.453   5.025   0.334
  109MOL     N3 4110   6.731   5.191   0.594
  109MOL     H2 4111   6.829   5.212   0.570
  109MOL     C1 4112   6.387   4.893   0.538
  109MOL     C2 4113   6.292   5.122   0.494
  109MOL     H3 4114   6.187   5.150   0.479
  109MOL     C3 4115   6.356   5.122   0.354
  109MOL     C4 4116   6.493   4.923   0.432
  109MOL     H4 4117   6.580   4.962   0.486
  109MOL     C5 4118   6.539   4.806   0.346
  109MOL     H5 4119   6.452   4.747   0.314
  109MOL     H6 4120   6.608   4.739   0.399
  109MOL     C6 4121   6.603   4.876   0.225
  109MOL     H7 4122   6.706   4.901   0.250
  109MOL     H8 4123   6.600   4.814   0.135
  109MOL     C7 4124   6.523   5.006   0.208
  109MOL     H9 4125   6.589   5.091   0.188
  109MOL    H10 4126   6.449   4.996   0.128
  109MOL     C8 4127   6.362   5.230   0.579
  109MOL    H11 4128   6.355   5.326   0.526
  109MOL    H12 4129   6.309   5.242   0.673
  109MOL     C9 4130   6.506   5.199   0.611
  109MOL    C10 4131   6.614   5.237   0.532
  109MOL    H13 4132   6.615   5.292   0.439
  109MOL    C11 4133   6.695   5.125   0.709
  109MOL    C12 4134   6.560   5.128   0.724
  109MOL    C13 4135   6.496   5.071   0.835
  109MOL    H14 4136   6.388   5.074   0.845
  109MOL    C14 4137   6.578   5.011   0.932
  109MOL    H15 4138   6.533   4.966   1.020
  109MOL    C15 4139   6.718   5.009   0.917
  109MOL    H16 4140   6.780   4.963   0.994
  109MOL    C16 4141   6.779   5.066   0.804
  109MOL    H17 4142   6.887   5.065   0.791
  110MOL     O1 4143   7.048   4.445   0.600
  110MOL     O2 4144   6.722   4.189   0.266
  110MOL     N1 4145   6.918   4.267   0.562
  110MOL     H1 4146   6.964   4.223   0.642
  110MOL     N2 4147   6.809   4.388   0.334
  110MOL     N3 4148   6.525   4.545   0.595
  110MOL     H2 4149   6.461   4.621   0.569
  110MOL     C1 4150   6.956   4.397   0.539
  110MOL     C2 4151   6.805   4.200   0.494
  110MOL     H3 4152   6.833   4.095   0.479
  110MOL     C3 4153   6.774   4.256   0.354
  110MOL     C4 4154   6.877   4.474   0.432
  110MOL     H4 4155   6.800   4.530   0.486
  110MOL     C5 4156   6.956   4.572   0.346
  110MOL     H5 4157   7.050   4.526   0.315
  110MOL     H6 4158   6.979   4.665   0.399
  110MOL     C6 4159   6.864   4.592   0.225
  110MOL     H7 4160   6.790   4.669   0.250
  110MOL     H8 4161   6.919   4.621   0.135
  110MOL     C7 4162   6.791   4.458   0.208
  110MOL     H9 4163   6.684   4.473   0.188
  110MOL    H10 4164   6.837   4.399   0.128
  110MOL     C8 4165   6.677   4.207   0.579
  110MOL    H11 4166   6.598   4.153   0.526
  110MOL    H12 4167   6.693   4.154   0.673
  110MOL     C9 4168   6.632   4.346   0.611
  110MOL    C10 4169   6.545   4.420   0.532
  110MOL    H13 4170   6.497   4.394   0.439
  110MOL    C11 4171   6.602   4.548   0.709
  110MOL    C12 4172   6.667   4.428   0.724
  110MOL    C13 4173   6.747   4.402   0.835
  110MOL    H14 4174   6.799   4.307   0.845
  110MOL    C14 4175   6.759   4.503   0.933
  110MOL    H15 4176   6.820   4.486   1.020
  110MOL    C15 4177   6.690   4.626   0.918
  110MOL    H16 4178   6.700   4.702   0.994
  110MOL    C16 4179   6.610   4.650   0.804
  110MOL    H17 4180   6.558   4.744   0.791
  111MOL     O1 4181   7.012   5.192   0.600
  111MOL     O2 4182   7.398   5.030   0.268
  111MOL     N1 4183   7.233   5.169   0.562
  111MOL     H1 4184   7.250   5.230   0.643
  111MOL     N2 4185   7.182   5.016   0.334
  111MOL     N3 4186   7.188   4.690   0.594
  111MOL     H2 4187   7.156   4.596   0.570
  111MOL     C1 4188   7.101   5.138   0.539
  111MOL     C2 4189   7.347   5.106   0.494
  111MOL     H3 4190   7.424   5.182   0.479
  111MOL     C3 4191   7.314   5.049   0.355
  111MOL     C4 4192   7.075   5.031   0.432
  111MOL     H4 4193   7.065   4.936   0.486
  111MOL     C5 4194   6.949   5.050   0.346
  111MOL     H5 4195   6.943   5.155   0.314
  111MOL     H6 4196   6.857   5.023   0.398
  111MOL     C6 4197   6.978   4.960   0.225
  111MOL     H7 4198   6.949   4.858   0.249
  111MOL     H8 4199   6.926   4.994   0.135
  111MOL     C7 4200   7.131   4.964   0.208
  111MOL     H9 4201   7.172   4.865   0.188
  111MOL    H10 4202   7.159   5.033   0.128
  111MOL     C8 4203   7.406   4.991   0.580
  111MOL    H11 4204   7.492   4.950   0.527
  111MOL    H12 4205   7.443   5.034   0.673
  111MOL     C9 4206   7.307   4.882   0.612
  111MOL    C10 4207   7.287   4.770   0.532
  111MOL    H13 4208   7.334   4.742   0.439
  111MOL    C11 4209   7.148   4.755   0.709
  111MOL    C12 4210   7.219   4.871   0.725
  111MOL    C13 4211   7.202   4.954   0.835
  111MOL    H14 4212   7.258   5.046   0.845
  111MOL    C14 4213   7.108   4.913   0.933
  111MOL    H15 4214   7.092   4.975   1.020
  111MOL    C15 4215   7.036   4.793   0.918
  111MOL    H16 4216   6.965   4.763   0.994
  111MOL    C16 4217   7.055   4.712   0.804
  111MOL    H17 4218   7.000   4.619   0.791
  112MOL     O1 4219   8.002   4.392   1.144
  112MOL     O2 4220   8.057   3.979   0.811
  112MOL     N1 4221   8.093   4.190   1.106
  112MOL     H1 4222   8.154   4.207   1.186
  112MOL     N2 4223   7.934   4.157   0.878
  112MOL     N3 4224   7.656   3.989   1.138
  112MOL     H2 4225   7.558   3.972   1.113
  112MOL     C1 4226   8.000   4.288   1.082
  112MOL     C2 4227   8.095   4.059   1.038
  112MOL     H3 4228   8.199   4.030   1.022
  112MOL     C3 4229   8.029   4.059   0.898
  112MOL     C4 4230   7.894   4.258   0.976
  112MOL     H4 4231   7.807   4.219   1.030
  112MOL     C5 4232   7.848   4.376   0.889
  112MOL     H5 4233   7.935   4.433   0.858
  112MOL     H6 4234   7.779   4.443   0.942
  112MOL     C6 4235   7.784   4.306   0.769
  112MOL     H7 4236   7.681   4.280   0.792
  112MOL     H8 4237   7.787   4.368   0.678
  112MOL     C7 4238   7.864   4.176   0.751
  112MOL     H9 4239   7.799   4.090   0.732
  112MOL    H10 4240   7.938   4.186   0.671
  112MOL     C8 4241   8.025   3.952   1.123
  112MOL    H11 4242   8.033   3.856   1.070
  112MOL    H12 4243   8.081   3.939   1.217
  112MOL     C9 4244   7.881   3.982   1.155
  112MOL    C10 4245   7.774   3.944   1.076
  112MOL    H13 4246   7.773   3.889   0.982
  112MOL    C11 4247   7.692   4.056   1.253
  112MOL    C12 4248   7.828   4.053   1.268
  112MOL    C13 4249   7.891   4.110   1.379
  112MOL    H14 4250   7.999   4.107   1.389
  112MOL    C14 4251   7.809   4.170   1.476
  112MOL    H15 4252   7.855   4.215   1.563
  112MOL    C15 4253   7.669   4.172   1.461
  112MOL    H16 4254   7.608   4.218   1.538
  112MOL    C16 4255   7.608   4.115   1.348
  112MOL    H17 4256   7.500   4.116   1.334
  113MOL     O1 4257   7.340   4.734   1.144
  113MOL     O2 4258   7.672   4.988   0.811
  113MOL     N1 4259   7.469   4.914   1.106
  113MOL     H1 4260   7.425   4.959   1.186
  113MOL     N2 4261   7.577   4.793   0.877
  113MOL     N3 4262   7.862   4.635   1.138
  113MOL     H2 4263   7.928   4.561   1.113
  113MOL     C1 4264   7.431   4.784   1.082
  113MOL     C2 4265   7.581   4.981   1.038
  113MOL     H3 4266   7.553   5.086   1.023
  113MOL     C3 4267   7.614   4.924   0.898
  113MOL     C4 4268   7.510   4.708   0.975
  113MOL     H4 4269   7.587   4.652   1.029
  113MOL     C5 4270   7.431   4.609   0.889
  113MOL     H5 4271   7.337   4.655   0.858
  113MOL     H6 4272   7.408   4.516   0.942
  113MOL     C6 4273   7.523   4.589   0.768
  113MOL     H7 4274   7.597   4.512   0.792
  113MOL     H8 4275   7.468   4.560   0.678
  113MOL     C7 4276   7.596   4.723   0.751
  113MOL     H9 4277   7.703   4.708   0.732
  113MOL    H10 4278   7.551   4.782   0.671
  113MOL     C8 4279   7.710   4.974   1.123
  113MOL    H11 4280   7.789   5.029   1.070
  113MOL    H12 4281   7.692   5.027   1.217
  113MOL     C9 4282   7.755   4.835   1.155
  113MOL    C10 4283   7.842   4.760   1.076
  113MOL    H13 4284   7.890   4.787   0.982
  113MOL    C11 4285   7.786   4.633   1.253
  113MOL    C12 4286   7.721   4.753   1.268
  113MOL    C13 4287   7.640   4.779   1.379
  113MOL    H14 4288   7.589   4.874   1.389
  113MOL    C14 4289   7.629   4.678   1.476
  113MOL    H15 4290   7.567   4.695   1.563
  113MOL    C15 4291   7.697   4.555   1.461
  113MOL    H16 4292   7.688   4.479   1.538
  113MOL    C16 4293   7.776   4.531   1.347
  113MOL    H17 4294   7.830   4.437   1.335
  114MOL     O1 4295   7.374   3.988   1.144
  114MOL     O2 4296   6.989   4.145   0.810
  114MOL     N1 4297   7.155   4.012   1.106
  114MOL     H1 4298   7.140   3.950   1.186
  114MOL     N2 4299   7.205   4.166   0.877
  114MOL     N3 4300   7.199   4.491   1.139
  114MOL     H2 4301   7.232   4.585   1.113
  114MOL     C1 4302   7.286   4.044   1.083
  114MOL     C2 4303   7.040   4.076   1.038
  114MOL     H3 4304   6.964   3.999   1.022
  114MOL     C3 4305   7.073   4.132   0.898
  114MOL     C4 4306   7.313   4.151   0.976
  114MOL     H4 4307   7.323   4.246   1.030
  114MOL     C5 4308   7.438   4.131   0.889
  114MOL     H5 4309   7.445   4.027   0.858
  114MOL     H6 4310   7.530   4.159   0.942
  114MOL     C6 4311   7.409   4.221   0.768
  114MOL     H7 4312   7.439   4.324   0.792
  114MOL     H8 4313   7.461   4.188   0.678
  114MOL     C7 4314   7.257   4.217   0.751
  114MOL     H9 4315   7.216   4.317   0.732
  114MOL    H10 4316   7.228   4.149   0.671
  114MOL     C8 4317   6.982   4.190   1.123
  114MOL    H11 4318   6.895   4.232   1.070
  114MOL    H12 4319   6.945   4.149   1.217
  114MOL     C9 4320   7.080   4.299   1.155
  114MOL    C10 4321   7.101   4.412   1.076
  114MOL    H13 4322   7.054   4.440   0.982
  114MOL    C11 4323   7.239   4.426   1.253
  114MOL    C12 4324   7.168   4.310   1.268
  114MOL    C13 4325   7.186   4.227   1.379
  114MOL    H14 4326   7.129   4.135   1.389
  114MOL    C14 4327   7.279   4.267   1.476
  114MOL    H15 4328   7.295   4.206   1.563
  114MOL    C15 4329   7.351   4.388   1.461
  114MOL    H16 4330   7.422   4.418   1.538
  114MOL    C16 4331   7.332   4.469   1.348
  114MOL    H17 4332   7.387   4.562   1.335
  115MOL     O1 4333   6.383   4.789   1.686
  115MOL     O2 4334   6.326   5.202   1.354
  115MOL     N1 4335   6.295   4.991   1.649
  115MOL     H1 4336   6.233   4.974   1.729
  115MOL     N2 4337   6.453   5.025   1.421
  115MOL     N3 4338   6.731   5.191   1.681
  115MOL     H2 4339   6.829   5.211   1.656
  115MOL     C1 4340   6.387   4.893   1.625
  115MOL     C2 4341   6.292   5.122   1.581
  115MOL     H3 4342   6.187   5.150   1.566
  115MOL     C3 4343   6.357   5.122   1.441
  115MOL     C4 4344   6.493   4.923   1.519
  115MOL     H4 4345   6.580   4.961   1.573
  115MOL     C5 4346   6.539   4.806   1.433
  115MOL     H5 4347   6.452   4.747   1.401
  115MOL     H6 4348   6.609   4.739   1.486
  115MOL     C6 4349   6.603   4.876   1.312
  115MOL     H7 4350   6.706   4.901   1.336
  115MOL     H8 4351   6.600   4.814   1.222
  115MOL     C7 4352   6.523   5.006   1.295
  115MOL     H9 4353   6.589   5.091   1.275
  115MOL    H10 4354   6.449   4.996   1.215
  115MOL     C8 4355   6.362   5.230   1.666
  115MOL    H11 4356   6.355   5.326   1.613
  115MOL    H12 4357   6.309   5.242   1.760
  115MOL     C9 4358   6.506   5.199   1.698
  115MOL    C10 4359   6.614   5.237   1.619
  115MOL    H13 4360   6.615   5.292   1.525
  115MOL    C11 4361   6.695   5.125   1.796
  115MOL    C12 4362   6.560   5.128   1.811
  115MOL    C13 4363   6.496   5.072   1.922
  115MOL    H14 4364   6.388   5.074   1.932
  115MOL    C14 4365   6.578   5.011   2.019
  115MOL    H15 4366   6.533   4.966   2.106
  115MOL    C15 4367   6.718   5.009   2.004
  115MOL    H16 4368   6.780   4.963   2.081
  115MOL    C16 4369   6.779   5.066   1.891
  115MOL    H17 4370   6.887   5.065   1.878
  116MOL     O1 4371   7.048   4.445   1.687
  116MOL     O2 4372   6.722   4.189   1.353
  116MOL     N1 4373   6.918   4.267   1.649
  116MOL     H1 4374   6.964   4.223   1.729
  116MOL     N2 4375   6.809   4.388   1.421
  116MOL     N3 4376   6.525   4.545   1.682
  116MOL     H2 4377   6.461   4.621   1.656
  116MOL     C1 4378   6.956   4.397   1.626
  116MOL     C2 4379   6.805   4.200   1.581
  116MOL     H3 4380   6.833   4.095   1.565
  116MOL     C3 4381   6.774   4.256   1.441
  116MOL     C4 4382   6.877   4.474   1.519
  116MOL     H4 4383   6.800   4.530   1.573
  116MOL     C5 4384   6.956   4.572   1.433
  116MOL     H5 4385   7.050   4.526   1.402
  116MOL     H6 4386   6.979   4.665   1.486
  116MOL     C6 4387   6.864   4.592   1.312
  116MOL     H7 4388   6.790   4.669   1.336
  116MOL     H8 4389   6.919   4.621   1.222
  116MOL     C7 4390   6.791   4.458   1.295
  116MOL     H9 4391   6.684   4.473   1.275
  116MOL    H10 4392   6.837   4.399   1.215
  116MOL     C8 4393   6.677   4.207   1.666
  116MOL    H11 4394   6.598   4.153   1.613
  116MOL    H12 4395   6.693   4.154   1.760
  116MOL     C9 4396   6.632   4.346   1.698
  116MOL    C10 4397   6.545   4.420   1.619
  116MOL    H13 4398   6.497   4.393   1.526
  116MOL    C11 4399   6.602   4.548   1.796
  116MOL    C12 4400   6.667   4.429   1.811
  116MOL    C13 4401   6.747   4.402   1.922
  116MOL    H14 4402   6.799   4.307   1.932
  116MOL    C14 4403   6.759   4.503   2.019
  116MOL    H15 4404   6.821   4.486   2.106
  116MOL    C15 4405   6.691   4.626   2.005
  116MOL    H16 4406   6.700   4.702   2.081
  116MOL    C16 4407   6.610   4.650   1.891
  116MOL    H17 4408   6.557   4.744   1.878
  117MOL     O1 4409   7.012   5.191   1.687
  117MOL     O2 4410   7.398   5.030   1.355
  117MOL     N1 4411   7.232   5.169   1.649
  117MOL     H1 4412   7.250   5.230   1.730
  117MOL     N2 4413   7.182   5.016   1.421
  117MOL     N3 4414   7.188   4.690   1.681
  117MOL     H2 4415   7.156   4.596   1.656
  117MOL     C1 4416   7.101   5.138   1.625
  117MOL     C2 4417   7.347   5.105   1.581
  117MOL     H3 4418   7.424   5.182   1.566
  117MOL     C3 4419   7.314   5.049   1.442
  117MOL     C4 4420   7.074   5.031   1.519
  117MOL     H4 4421   7.065   4.936   1.573
  117MOL     C5 4422   6.949   5.050   1.433
  117MOL     H5 4423   6.943   5.154   1.401
  117MOL     H6 4424   6.857   5.023   1.485
  117MOL     C6 4425   6.978   4.960   1.312
  117MOL     H7 4426   6.949   4.857   1.336
  117MOL     H8 4427   6.926   4.993   1.222
  117MOL     C7 4428   7.131   4.964   1.295
  117MOL     H9 4429   7.172   4.864   1.275
  117MOL    H10 4430   7.159   5.033   1.215
  117MOL     C8 4431   7.406   4.992   1.666
  117MOL    H11 4432   7.492   4.950   1.613
  117MOL    H12 4433   7.444   5.034   1.760
  117MOL     C9 4434   7.307   4.882   1.698
  117MOL    C10 4435   7.287   4.770   1.619
  117MOL    H13 4436   7.335   4.742   1.526
  117MOL    C11 4437   7.148   4.755   1.796
  117MOL    C12 4438   7.219   4.871   1.811
  117MOL    C13 4439   7.202   4.954   1.922
  117MOL    H14 4440   7.258   5.046   1.932
  117MOL    C14 4441   7.108   4.913   2.019
  117MOL    H15 4442   7.092   4.975   2.106
  117MOL    C15 4443   7.036   4.793   2.004
  117MOL    H16 4444   6.966   4.763   2.081
  117MOL    C16 4445   7.055   4.712   1.891
  117MOL    H17 4446   7.000   4.619   1.878
  118MOL     O1 4447   8.003   4.392   2.231
  118MOL     O2 4448   8.057   3.979   1.898
  118MOL     N1 4449   8.093   4.190   2.192
  118MOL     H1 4450   8.153   4.207   2.273
  118MOL     N2 4451   7.934   4.157   1.964
  118MOL     N3 4452   7.656   3.989   2.225
  118MOL     H2 4453   7.558   3.972   2.200
  118MOL     C1 4454   8.000   4.288   2.169
  118MOL     C2 4455   8.095   4.059   2.124
  118MOL     H3 4456   8.199   4.031   2.109
  118MOL     C3 4457   8.029   4.059   1.985
  118MOL     C4 4458   7.894   4.258   2.062
  118MOL     H4 4459   7.807   4.219   2.116
  118MOL     C5 4460   7.848   4.376   1.976
  118MOL     H5 4461   7.935   4.434   1.944
  118MOL     H6 4462   7.779   4.443   2.028
  118MOL     C6 4463   7.784   4.306   1.855
  118MOL     H7 4464   7.681   4.280   1.879
  118MOL     H8 4465   7.787   4.367   1.765
  118MOL     C7 4466   7.864   4.176   1.838
  118MOL     H9 4467   7.799   4.090   1.818
  118MOL    H10 4468   7.938   4.186   1.758
  118MOL     C8 4469   8.025   3.951   2.210
  118MOL    H11 4470   8.033   3.856   2.157
  118MOL    H12 4471   8.081   3.939   2.303
  118MOL     C9 4472   7.881   3.982   2.242
  118MOL    C10 4473   7.774   3.944   2.163
  118MOL    H13 4474   7.773   3.889   2.069
  118MOL    C11 4475   7.692   4.056   2.340
  118MOL    C12 4476   7.828   4.053   2.355
  118MOL    C13 4477   7.891   4.110   2.466
  118MOL    H14 4478   7.999   4.107   2.476
  118MOL    C14 4479   7.809   4.170   2.563
  118MOL    H15 4480   7.855   4.215   2.650
  118MOL    C15 4481   7.669   4.172   2.548
  118MOL    H16 4482   7.608   4.218   2.625
  118MOL    C16 4483   7.608   4.115   2.435
  118MOL    H17 4484   7.500   4.116   2.421
  119MOL     O1 4485   7.340   4.734   2.230
  119MOL     O2 4486   7.672   4.988   1.898
  119MOL     N1 4487   7.469   4.914   2.193
  119MOL     H1 4488   7.426   4.959   2.273
  119MOL     N2 4489   7.577   4.793   1.964
  119MOL     N3 4490   7.862   4.635   2.225
  119MOL     H2 4491   7.927   4.561   2.200
  119MOL     C1 4492   7.431   4.784   2.169
  119MOL     C2 4493   7.581   4.981   2.124
  119MOL     H3 4494   7.553   5.086   2.109
  119MOL     C3 4495   7.614   4.924   1.985
  119MOL     C4 4496   7.510   4.708   2.062
  119MOL     H4 4497   7.587   4.652   2.116
  119MOL     C5 4498   7.431   4.609   1.976
  119MOL     H5 4499   7.337   4.655   1.944
  119MOL     H6 4500   7.408   4.516   2.029
  119MOL     C6 4501   7.523   4.589   1.855
  119MOL     H7 4502   7.597   4.512   1.880
  119MOL     H8 4503   7.469   4.560   1.765
  119MOL     C7 4504   7.596   4.723   1.838
  119MOL     H9 4505   7.703   4.708   1.818
  119MOL    H10 4506   7.551   4.782   1.758
  119MOL     C8 4507   7.710   4.974   2.209
  119MOL    H11 4508   7.789   5.029   2.157
  119MOL    H12 4509   7.692   5.028   2.303
  119MOL     C9 4510   7.755   4.835   2.242
  119MOL    C10 4511   7.842   4.761   2.162
  119MOL    H13 4512   7.890   4.788   2.069
  119MOL    C11 4513   7.786   4.633   2.339
  119MOL    C12 4514   7.721   4.753   2.355
  119MOL    C13 4515   7.640   4.779   2.466
  119MOL    H14 4516   7.589   4.874   2.476
  119MOL    C14 4517   7.629   4.678   2.563
  119MOL    H15 4518   7.568   4.695   2.650
  119MOL    C15 4519   7.697   4.555   2.548
  119MOL    H16 4520   7.688   4.479   2.625
  119MOL    C16 4521   7.777   4.531   2.434
  119MOL    H17 4522   7.830   4.437   2.421
  120MOL     O1 4523   7.374   3.988   2.231
  120MOL     O2 4524   6.989   4.145   1.897
  120MOL     N1 4525   7.155   4.012   2.193
  120MOL     H1 4526   7.140   3.950   2.272
  120MOL     N2 4527   7.205   4.166   1.964
  120MOL     N3 4528   7.199   4.491   2.225
  120MOL     H2 4529   7.232   4.585   2.200
  120MOL     C1 4530   7.286   4.044   2.169
  120MOL     C2 4531   7.040   4.076   2.124
  120MOL     H3 4532   6.964   3.999   2.108
  120MOL     C3 4533   7.073   4.132   1.984
  120MOL     C4 4534   7.313   4.151   2.062
  120MOL     H4 4535   7.323   4.246   2.116
  120MOL     C5 4536   7.438   4.131   1.976
  120MOL     H5 4537   7.445   4.027   1.945
  120MOL     H6 4538   7.530   4.159   2.029
  120MOL     C6 4539   7.409   4.221   1.855
  120MOL     H7 4540   7.439   4.324   1.879
  120MOL     H8 4541   7.461   4.188   1.765
  120MOL     C7 4542   7.257   4.217   1.838
  120MOL     H9 4543   7.216   4.317   1.818
  120MOL    H10 4544   7.228   4.149   1.758
  120MOL     C8 4545   6.982   4.190   2.209
  120MOL    H11 4546   6.895   4.232   2.156
  120MOL    H12 4547   6.945   4.149   2.303
  120MOL     C9 4548   7.080   4.299   2.242
  120MOL    C10 4549   7.100   4.412   2.163
  120MOL    H13 4550   7.054   4.440   2.069
  120MOL    C11 4551   7.239   4.426   2.340
  120MOL    C12 4552   7.168   4.310   2.355
  120MOL    C13 4553   7.186   4.227   2.466
  120MOL    H14 4554   7.129   4.135   2.476
  120MOL    C14 4555   7.279   4.267   2.563
  120MOL    H15 4556   7.295   4.206   2.650
  120MOL    C15 4557   7.351   4.388   2.548
  120MOL    H16 4558   7.422   4.418   2.625
  120MOL    C16 4559   7.332   4.469   2.435
  120MOL    H17 4560   7.387   4.562   2.422
  121MOL     O1 4561   6.384   4.789   2.773
  121MOL     O2 4562   6.326   5.202   2.440
  121MOL     N1 4563   6.295   4.991   2.736
  121MOL     H1 4564   6.233   4.974   2.816
  121MOL     N2 4565   6.453   5.025   2.508
  121MOL     N3 4566   6.731   5.191   2.768
  121MOL     H2 4567   6.829   5.211   2.743
  121MOL     C1 4568   6.387   4.893   2.712
  121MOL     C2 4569   6.292   5.122   2.668
  121MOL     H3 4570   6.187   5.150   2.653
  121MOL     C3 4571   6.357   5.122   2.528
  121MOL     C4 4572   6.493   4.924   2.606
  121MOL     H4 4573   6.581   4.962   2.660
  121MOL     C5 4574   6.539   4.806   2.520
  121MOL     H5 4575   6.452   4.747   2.489
  121MOL     H6 4576   6.609   4.740   2.573
  121MOL     C6 4577   6.603   4.876   2.399
  121MOL     H7 4578   6.707   4.901   2.423
  121MOL     H8 4579   6.600   4.814   2.309
  121MOL     C7 4580   6.523   5.005   2.381
  121MOL     H9 4581   6.589   5.091   2.362
  121MOL    H10 4582   6.449   4.995   2.302
  121MOL     C8 4583   6.362   5.230   2.753
  121MOL    H11 4584   6.355   5.326   2.700
  121MOL    H12 4585   6.309   5.242   2.847
  121MOL     C9 4586   6.506   5.199   2.785
  121MOL    C10 4587   6.614   5.237   2.706
  121MOL    H13 4588   6.615   5.292   2.612
  121MOL    C11 4589   6.695   5.125   2.883
  121MOL    C12 4590   6.560   5.128   2.898
  121MOL    C13 4591   6.496   5.072   3.009
  121MOL    H14 4592   6.388   5.074   3.019
  121MOL    C14 4593   6.578   5.011   3.106
  121MOL    H15 4594   6.533   4.966   3.193
  121MOL    C15 4595   6.718   5.009   3.091
  121MOL    H16 4596   6.780   4.963   3.168
  121MOL    C16 4597   6.779   5.066   2.978
  121MOL    H17 4598   6.887   5.065   2.965
  122MOL     O1 4599   7.048   4.446   2.774
  122MOL     O2 4600   6.722   4.189   2.440
  122MOL     N1 4601   6.918   4.267   2.736
  122MOL     H1 4602   6.964   4.224   2.816
  122MOL     N2 4603   6.809   4.388   2.508
  122MOL     N3 4604   6.525   4.545   2.769
  122MOL     H2 4605   6.461   4.621   2.743
  122MOL     C1 4606   6.956   4.397   2.713
  122MOL     C2 4607   6.805   4.200   2.668
  122MOL     H3 4608   6.833   4.095   2.652
  122MOL     C3 4609   6.774   4.256   2.528
  122MOL     C4 4610   6.877   4.474   2.606
  122MOL     H4 4611   6.800   4.530   2.660
  122MOL     C5 4612   6.956   4.572   2.520
  122MOL     H5 4613   7.050   4.526   2.489
  122MOL     H6 4614   6.979   4.665   2.573
  122MOL     C6 4615   6.864   4.592   2.399
  122MOL     H7 4616   6.790   4.669   2.423
  122MOL     H8 4617   6.919   4.621   2.309
  122MOL     C7 4618   6.791   4.458   2.382
  122MOL     H9 4619   6.685   4.473   2.361
  122MOL    H10 4620   6.837   4.399   2.302
  122MOL     C8 4621   6.677   4.207   2.753
  122MOL    H11 4622   6.598   4.153   2.700
  122MOL    H12 4623   6.693   4.154   2.847
  122MOL     C9 4624   6.632   4.346   2.785
  122MOL    C10 4625   6.545   4.420   2.706
  122MOL    H13 4626   6.497   4.393   2.613
  122MOL    C11 4627   6.602   4.548   2.883
  122MOL    C12 4628   6.667   4.429   2.898
  122MOL    C13 4629   6.747   4.402   3.009
  122MOL    H14 4630   6.799   4.307   3.019
  122MOL    C14 4631   6.759   4.503   3.106
  122MOL    H15 4632   6.821   4.486   3.193
  122MOL    C15 4633   6.691   4.626   3.092
  122MOL    H16 4634   6.700   4.702   3.168
  122MOL    C16 4635   6.610   4.650   2.978
  122MOL    H17 4636   6.557   4.744   2.965
  123MOL     O1 4637   7.012   5.191   2.774
  123MOL     O2 4638   7.398   5.030   2.442
  123MOL     N1 4639   7.233   5.169   2.736
  123MOL     H1 4640   7.250   5.230   2.817
  123MOL     N2 4641   7.182   5.016   2.508
  123MOL     N3 4642   7.188   4.690   2.768
  123MOL     H2 4643   7.156   4.596   2.743
  123MOL     C1 4644   7.101   5.138   2.712
  123MOL     C2 4645   7.347   5.106   2.668
  123MOL     H3 4646   7.424   5.182   2.653
  123MOL     C3 4647   7.314   5.049   2.529
  123MOL     C4 4648   7.075   5.031   2.606
  123MOL     H4 4649   7.065   4.936   2.660
  123MOL     C5 4650   6.949   5.050   2.520
  123MOL     H5 4651   6.943   5.154   2.488
  123MOL     H6 4652   6.857   5.023   2.572
  123MOL     C6 4653   6.978   4.960   2.399
  123MOL     H7 4654   6.949   4.857   2.423
  123MOL     H8 4655   6.926   4.993   2.309
  123MOL     C7 4656   7.131   4.964   2.382
  123MOL     H9 4657   7.172   4.864   2.362
  123MOL    H10 4658   7.159   5.033   2.302
  123MOL     C8 4659   7.406   4.992   2.753
  123MOL    H11 4660   7.492   4.950   2.700
  123MOL    H12 4661   7.444   5.034   2.847
  123MOL     C9 4662   7.307   4.882   2.785
  123MOL    C10 4663   7.287   4.770   2.706
  123MOL    H13 4664   7.335   4.742   2.613
  123MOL    C11 4665   7.148   4.755   2.883
  123MOL    C12 4666   7.219   4.871   2.898
  123MOL    C13 4667   7.202   4.954   3.009
  123MOL    H14 4668   7.258   5.046   3.019
  123MOL    C14 4669   7.108   4.913   3.106
  123MOL    H15 4670   7.092   4.975   3.193
  123MOL    C15 4671   7.036   4.793   3.091
  123MOL    H16 4672   6.966   4.763   3.168
  123MOL    C16 4673   7.055   4.712   2.978
  123MOL    H17 4674   7.000   4.619   2.965
  124MOL     O1 4675   8.002   4.392   3.318
  124MOL     O2 4676   8.057   3.980   2.984
  124MOL     N1 4677   8.093   4.190   3.279
  124MOL     H1 4678   8.154   4.207   3.360
  124MOL     N2 4679   7.934   4.157   3.051
  124MOL     N3 4680   7.656   3.989   3.312
  124MOL     H2 4681   7.558   3.972   3.287
  124MOL     C1 4682   8.000   4.288   3.256
  124MOL     C2 4683   8.095   4.059   3.211
  124MOL     H3 4684   8.199   4.031   3.196
  124MOL     C3 4685   8.029   4.059   3.072
  124MOL     C4 4686   7.894   4.258   3.149
  124MOL     H4 4687   7.807   4.219   3.203
  124MOL     C5 4688   7.848   4.376   3.063
  124MOL     H5 4689   7.935   4.433   3.031
  124MOL     H6 4690   7.779   4.443   3.115
  124MOL     C6 4691   7.784   4.306   2.942
  124MOL     H7 4692   7.681   4.280   2.966
  124MOL     H8 4693   7.787   4.367   2.852
  124MOL     C7 4694   7.864   4.176   2.925
  124MOL     H9 4695   7.799   4.090   2.906
  124MOL    H10 4696   7.938   4.185   2.845
  124MOL     C8 4697   8.025   3.952   3.297
  124MOL    H11 4698   8.033   3.856   3.244
  124MOL    H12 4699   8.081   3.939   3.390
  124MOL     C9 4700   7.882   3.982   3.329
  124MOL    C10 4701   7.774   3.944   3.250
  124MOL    H13 4702   7.773   3.889   3.156
  124MOL    C11 4703   7.692   4.056   3.426
  124MOL    C12 4704   7.828   4.053   3.442
  124MOL    C13 4705   7.891   4.110   3.553
  124MOL    H14 4706   7.999   4.107   3.563
  124MOL    C14 4707   7.809   4.170   3.650
  124MOL    H15 4708   7.854   4.215   3.737
  124MOL    C15 4709   7.669   4.172   3.635
  124MOL    H16 4710   7.607   4.219   3.712
  124MOL    C16 4711   7.608   4.115   3.522
  124MOL    H17 4712   7.500   4.116   3.508
  125MOL     O1 4713   7.340   4.734   3.317
  125MOL     O2 4714   7.672   4.988   2.985
  125MOL     N1 4715   7.469   4.914   3.280
  125MOL     H1 4716   7.426   4.959   3.360
  125MOL     N2 4717   7.577   4.793   3.051
  125MOL     N3 4718   7.862   4.636   3.311
  125MOL     H2 4719   7.927   4.561   3.287
  125MOL     C1 4720   7.431   4.784   3.256
  125MOL     C2 4721   7.581   4.981   3.211
  125MOL     H3 4722   7.553   5.086   3.196
  125MOL     C3 4723   7.614   4.924   3.072
  125MOL     C4 4724   7.510   4.708   3.149
  125MOL     H4 4725   7.587   4.652   3.203
  125MOL     C5 4726   7.431   4.609   3.063
  125MOL     H5 4727   7.337   4.655   3.031
  125MOL     H6 4728   7.408   4.516   3.116
  125MOL     C6 4729   7.523   4.589   2.942
  125MOL     H7 4730   7.597   4.512   2.966
  125MOL     H8 4731   7.469   4.560   2.852
  125MOL     C7 4732   7.596   4.723   2.925
  125MOL     H9 4733   7.703   4.708   2.906
  125MOL    H10 4734   7.551   4.782   2.845
  125MOL     C8 4735   7.710   4.974   3.296
  125MOL    H11 4736   7.789   5.028   3.243
  125MOL    H12 4737   7.692   5.028   3.390
  125MOL     C9 4738   7.755   4.835   3.329
  125MOL    C10 4739   7.842   4.761   3.249
  125MOL    H13 4740   7.890   4.788   3.156
  125MOL    C11 4741   7.786   4.633   3.426
  125MOL    C12 4742   7.721   4.753   3.442
  125MOL    C13 4743   7.640   4.779   3.553
  125MOL    H14 4744   7.589   4.874   3.563
  125MOL    C14 4745   7.629   4.678   3.650
  125MOL    H15 4746   7.568   4.695   3.737
  125MOL    C15 4747   7.697   4.555   3.634
  125MOL    H16 4748   7.688   4.479   3.711
  125MOL    C16 4749   7.776   4.531   3.521
  125MOL    H17 4750   7.830   4.437   3.508
  126MOL     O1 4751   7.374   3.988   3.318
  126MOL     O2 4752   6.989   4.145   2.984
  126MOL     N1 4753   7.155   4.012   3.280
  126MOL     H1 4754   7.140   3.950   3.359
  126MOL     N2 4755   7.205   4.166   3.051
  126MOL     N3 4756   7.199   4.491   3.312
  126MOL     H2 4757   7.232   4.584   3.287
  126MOL     C1 4758   7.286   4.044   3.256
  126MOL     C2 4759   7.040   4.076   3.211
  126MOL     H3 4760   6.964   3.999   3.195
  126MOL     C3 4761   7.073   4.132   3.071
  126MOL     C4 4762   7.313   4.151   3.149
  126MOL     H4 4763   7.323   4.246   3.203
  126MOL     C5 4764   7.438   4.131   3.063
  126MOL     H5 4765   7.445   4.027   3.032
  126MOL     H6 4766   7.530   4.159   3.116
  126MOL     C6 4767   7.409   4.221   2.942
  126MOL     H7 4768   7.439   4.324   2.966
  126MOL     H8 4769   7.461   4.188   2.852
  126MOL     C7 4770   7.257   4.217   2.925
  126MOL     H9 4771   7.216   4.317   2.905
  126MOL    H10 4772   7.228   4.148   2.845
  126MOL     C8 4773   6.982   4.190   3.296
  126MOL    H11 4774   6.895   4.232   3.243
  126MOL    H12 4775   6.945   4.149   3.390
  126MOL     C9 4776   7.080   4.299   3.329
  126MOL    C10 4777   7.100   4.412   3.250
  126MOL    H13 4778   7.054   4.440   3.156
  126MOL    C11 4779   7.239   4.426   3.426
  126MOL    C12 4780   7.168   4.310   3.442
  126MOL    C13 4781   7.185   4.227   3.553
  126MOL    H14 4782   7.129   4.135   3.563
  126MOL    C14 4783   7.279   4.267   3.650
  126MOL    H15 4784   7.295   4.206   3.737
  126MOL    C15 4785   7.351   4.388   3.635
  126MOL    H16 4786   7.422   4.417   3.711
  126MOL    C16 4787   7.332   4.469   3.522
  126MOL    H17 4788   7.387   4.562   3.508
  127MOL     O1 4789   6.383   4.789   3.860
  127MOL     O2 4790   6.326   5.203   3.527
  127MOL     N1 4791   6.295   4.991   3.823
  127MOL     H1 4792   6.233   4.974   3.903
  127MOL     N2 4793   6.453   5.025   3.594
  127MOL     N3 4794   6.731   5.191   3.855
  127MOL     H2 4795   6.829   5.211   3.830
  127MOL     C1 4796   6.387   4.893   3.799
  127MOL     C2 4797   6.292   5.122   3.755
  127MOL     H3 4798   6.187   5.150   3.740
  127MOL     C3 4799   6.357   5.122   3.615
  127MOL     C4 4800   6.493   4.923   3.693
  127MOL     H4 4801   6.581   4.961   3.747
  127MOL     C5 4802   6.539   4.805   3.606
  127MOL     H5 4803   6.452   4.748   3.575
  127MOL     H6 4804   6.608   4.739   3.659
  127MOL     C6 4805   6.603   4.876   3.486
  127MOL     H7 4806   6.707   4.901   3.510
  127MOL     H8 4807   6.600   4.814   3.395
  127MOL     C7 4808   6.523   5.005   3.468
  127MOL     H9 4809   6.589   5.091   3.449
  127MOL    H10 4810   6.449   4.995   3.388
  127MOL     C8 4811   6.362   5.230   3.840
  127MOL    H11 4812   6.355   5.326   3.787
  127MOL    H12 4813   6.309   5.241   3.934
  127MOL     C9 4814   6.506   5.199   3.872
  127MOL    C10 4815   6.614   5.237   3.793
  127MOL    H13 4816   6.615   5.292   3.699
  127MOL    C11 4817   6.695   5.125   3.970
  127MOL    C12 4818   6.560   5.128   3.985
  127MOL    C13 4819   6.496   5.071   4.096
  127MOL    H14 4820   6.388   5.074   4.106
  127MOL    C14 4821   6.578   5.011   4.193
  127MOL    H15 4822   6.533   4.966   4.280
  127MOL    C15 4823   6.718   5.009   4.178
  127MOL    H16 4824   6.780   4.963   4.255
  127MOL    C16 4825   6.779   5.066   4.065
  127MOL    H17 4826   6.887   5.065   4.052
  128MOL     O1 4827   7.048   4.446   3.861
  128MOL     O2 4828   6.722   4.189   3.526
  128MOL     N1 4829   6.918   4.267   3.823
  128MOL     H1 4830   6.964   4.224   3.903
  128MOL     N2 4831   6.809   4.388   3.595
  128MOL     N3 4832   6.525   4.545   3.855
  128MOL     H2 4833   6.461   4.621   3.830
  128MOL     C1 4834   6.956   4.397   3.799
  128MOL     C2 4835   6.805   4.200   3.755
  128MOL     H3 4836   6.833   4.095   3.739
  128MOL     C3 4837   6.774   4.256   3.615
  128MOL     C4 4838   6.877   4.474   3.693
  128MOL     H4 4839   6.800   4.530   3.747
  128MOL     C5 4840   6.957   4.572   3.606
  128MOL     H5 4841   7.050   4.525   3.575
  128MOL     H6 4842   6.980   4.665   3.659
  128MOL     C6 4843   6.864   4.592   3.486
  128MOL     H7 4844   6.790   4.669   3.510
  128MOL     H8 4845   6.919   4.621   3.395
  128MOL     C7 4846   6.791   4.458   3.468
  128MOL     H9 4847   6.685   4.473   3.448
  128MOL    H10 4848   6.837   4.399   3.388
  128MOL     C8 4849   6.677   4.207   3.840
  128MOL    H11 4850   6.598   4.153   3.787
  128MOL    H12 4851   6.693   4.154   3.934
  128MOL     C9 4852   6.632   4.347   3.872
  128MOL    C10 4853   6.545   4.420   3.793
  128MOL    H13 4854   6.498   4.394   3.699
  128MOL    C11 4855   6.602   4.548   3.970
  128MOL    C12 4856   6.666   4.428   3.985
  128MOL    C13 4857   6.747   4.402   4.096
  128MOL    H14 4858   6.799   4.307   4.106
  128MOL    C14 4859   6.759   4.503   4.193
  128MOL    H15 4860   6.820   4.486   4.280
  128MOL    C15 4861   6.690   4.626   4.178
  128MOL    H16 4862   6.700   4.702   4.255
  128MOL    C16 4863   6.610   4.650   4.065
  128MOL    H17 4864   6.557   4.744   4.052
  129MOL     O1 4865   7.012   5.191   3.861
  129MOL     O2 4866   7.398   5.030   3.529
  129MOL     N1 4867   7.233   5.169   3.823
  129MOL     H1 4868   7.250   5.230   3.903
  129MOL     N2 4869   7.182   5.016   3.594
  129MOL     N3 4870   7.188   4.690   3.855
  129MOL     H2 4871   7.156   4.596   3.830
  129MOL     C1 4872   7.102   5.138   3.799
  129MOL     C2 4873   7.347   5.105   3.755
  129MOL     H3 4874   7.424   5.182   3.740
  129MOL     C3 4875   7.314   5.048   3.615
  129MOL     C4 4876   7.075   5.031   3.693
  129MOL     H4 4877   7.065   4.936   3.747
  129MOL     C5 4878   6.949   5.050   3.606
  129MOL     H5 4879   6.943   5.155   3.575
  129MOL     H6 4880   6.857   5.023   3.659
  129MOL     C6 4881   6.978   4.960   3.486
  129MOL     H7 4882   6.949   4.857   3.510
  129MOL     H8 4883   6.926   4.993   3.396
  129MOL     C7 4884   7.131   4.964   3.468
  129MOL     H9 4885   7.172   4.864   3.449
  129MOL    H10 4886   7.159   5.032   3.388
  129MOL     C8 4887   7.406   4.992   3.840
  129MOL    H11 4888   7.492   4.950   3.787
  129MOL    H12 4889   7.443   5.034   3.934
  129MOL     C9 4890   7.307   4.882   3.872
  129MOL    C10 4891   7.287   4.770   3.793
  129MOL    H13 4892   7.334   4.742   3.699
  129MOL    C11 4893   7.148   4.755   3.970
  129MOL    C12 4894   7.219   4.871   3.985
  129MOL    C13 4895   7.202   4.954   4.096
  129MOL    H14 4896   7.258   5.046   4.106
  129MOL    C14 4897   7.108   4.913   4.193
  129MOL    H15 4898   7.092   4.975   4.280
  129MOL    C15 4899   7.036   4.793   4.178
  129MOL    H16 4900   6.966   4.763   4.255
  129MOL    C16 4901   7.055   4.712   4.065
  129MOL    H17 4902   7.000   4.619   4.052
  130MOL     O1 4903   8.003   4.392   4.404
  130MOL     O2 4904   8.057   3.979   4.071
  130MOL     N1 4905   8.093   4.190   4.366
  130MOL     H1 4906   8.154   4.207   4.446
  130MOL     N2 4907   7.934   4.157   4.138
  130MOL     N3 4908   7.656   3.989   4.399
  130MOL     H2 4909   7.558   3.972   4.373
  130MOL     C1 4910   8.000   4.288   4.342
  130MOL     C2 4911   8.095   4.059   4.298
  130MOL     H3 4912   8.199   4.030   4.282
  130MOL     C3 4913   8.029   4.059   4.159
  130MOL     C4 4914   7.894   4.258   4.236
  130MOL     H4 4915   7.807   4.219   4.290
  130MOL     C5 4916   7.848   4.376   4.150
  130MOL     H5 4917   7.935   4.433   4.118
  130MOL     H6 4918   7.779   4.442   4.202
  130MOL     C6 4919   7.784   4.306   4.029
  130MOL     H7 4920   7.681   4.280   4.053
  130MOL     H8 4921   7.787   4.367   3.939
  130MOL     C7 4922   7.864   4.176   4.012
  130MOL     H9 4923   7.799   4.090   3.992
  130MOL    H10 4924   7.938   4.185   3.932
  130MOL     C8 4925   8.025   3.951   4.384
  130MOL    H11 4926   8.033   3.856   4.330
  130MOL    H12 4927   8.081   3.939   4.477
  130MOL     C9 4928   7.882   3.982   4.416
  130MOL    C10 4929   7.774   3.944   4.336
  130MOL    H13 4930   7.773   3.889   4.243
  130MOL    C11 4931   7.692   4.056   4.513
  130MOL    C12 4932   7.828   4.053   4.528
  130MOL    C13 4933   7.891   4.110   4.639
  130MOL    H14 4934   7.999   4.106   4.650
  130MOL    C14 4935   7.809   4.170   4.737
  130MOL    H15 4936   7.854   4.214   4.824
  130MOL    C15 4937   7.669   4.172   4.722
  130MOL    H16 4938   7.607   4.219   4.798
  130MOL    C16 4939   7.608   4.115   4.608
  130MOL    H17 4940   7.500   4.116   4.594
  131MOL     O1 4941   7.340   4.734   4.404
  131MOL     O2 4942   7.672   4.988   4.072
  131MOL     N1 4943   7.469   4.914   4.366
  131MOL     H1 4944   7.425   4.959   4.447
  131MOL     N2 4945   7.577   4.793   4.138
  131MOL     N3 4946   7.861   4.635   4.398
  131MOL     H2 4947   7.928   4.561   4.373
  131MOL     C1 4948   7.431   4.785   4.342
  131MOL     C2 4949   7.581   4.981   4.298
  131MOL     H3 4950   7.553   5.086   4.283
  131MOL     C3 4951   7.614   4.924   4.158
  131MOL     C4 4952   7.510   4.708   4.236
  131MOL     H4 4953   7.587   4.652   4.290
  131MOL     C5 4954   7.431   4.609   4.150
  131MOL     H5 4955   7.337   4.655   4.118
  131MOL     H6 4956   7.408   4.516   4.203
  131MOL     C6 4957   7.523   4.589   4.029
  131MOL     H7 4958   7.597   4.512   4.053
  131MOL     H8 4959   7.469   4.560   3.939
  131MOL     C7 4960   7.596   4.723   4.012
  131MOL     H9 4961   7.703   4.708   3.992
  131MOL    H10 4962   7.551   4.782   3.932
  131MOL     C8 4963   7.710   4.974   4.383
  131MOL    H11 4964   7.789   5.029   4.330
  131MOL    H12 4965   7.692   5.028   4.477
  131MOL     C9 4966   7.755   4.835   4.415
  131MOL    C10 4967   7.842   4.761   4.336
  131MOL    H13 4968   7.890   4.788   4.243
  131MOL    C11 4969   7.786   4.633   4.513
  131MOL    C12 4970   7.721   4.753   4.528
  131MOL    C13 4971   7.640   4.779   4.639
  131MOL    H14 4972   7.589   4.874   4.650
  131MOL    C14 4973   7.629   4.678   4.736
  131MOL    H15 4974   7.568   4.695   4.824
  131MOL    C15 4975   7.697   4.555   4.721
  131MOL    H16 4976   7.688   4.479   4.798
  131MOL    C16 4977   7.776   4.531   4.607
  131MOL    H17 4978   7.830   4.437   4.595
  132MOL     O1 4979   7.374   3.988   4.405
  132MOL     O2 4980   6.989   4.145   4.071
  132MOL     N1 4981   7.155   4.012   4.366
  132MOL     H1 4982   7.140   3.950   4.446
  132MOL     N2 4983   7.205   4.166   4.138
  132MOL     N3 4984   7.199   4.491   4.399
  132MOL     H2 4985   7.232   4.584   4.373
  132MOL     C1 4986   7.286   4.044   4.343
  132MOL     C2 4987   7.040   4.076   4.298
  132MOL     H3 4988   6.964   3.999   4.282
  132MOL     C3 4989   7.073   4.132   4.158
  132MOL     C4 4990   7.313   4.151   4.236
  132MOL     H4 4991   7.323   4.246   4.290
  132MOL     C5 4992   7.438   4.131   4.150
  132MOL     H5 4993   7.445   4.027   4.119
  132MOL     H6 4994   7.530   4.159   4.203
  132MOL     C6 4995   7.409   4.221   4.029
  132MOL     H7 4996   7.439   4.324   4.053
  132MOL     H8 4997   7.461   4.188   3.939
  132MOL     C7 4998   7.257   4.217   4.012
  132MOL     H9 4999   7.216   4.317   3.992
  132MOL    H10 5000   7.228   4.148   3.932
  132MOL     C8 5001   6.982   4.190   4.383
  132MOL    H11 5002   6.895   4.232   4.330
  132MOL    H12 5003   6.945   4.149   4.477
  132MOL     C9 5004   7.080   4.299   4.415
  132MOL    C10 5005   7.100   4.412   4.336
  132MOL    H13 5006   7.054   4.440   4.243
  132MOL    C11 5007   7.240   4.426   4.513
  132MOL    C12 5008   7.168   4.310   4.528
  132MOL    C13 5009   7.186   4.227   4.640
  132MOL    H14 5010   7.129   4.135   4.650
  132MOL    C14 5011   7.279   4.268   4.737
  132MOL    H15 5012   7.295   4.206   4.824
  132MOL    C15 5013   7.351   4.388   4.722
  132MOL    H16 5014   7.422   4.418   4.798
  132MOL    C16 5015   7.332   4.469   4.608
  132MOL    H17 5016   7.387   4.562   4.595
  133MOL     O1 5017   6.383   4.789   4.947
  133MOL     O2 5018   6.326   5.203   4.614
  133MOL     N1 5019   6.295   4.991   4.910
  133MOL     H1 5020   6.233   4.974   4.989
  133MOL     N2 5021   6.453   5.025   4.681
  133MOL     N3 5022   6.731   5.191   4.942
  133MOL     H2 5023   6.829   5.211   4.917
  133MOL     C1 5024   6.387   4.893   4.886
  133MOL     C2 5025   6.292   5.122   4.842
  133MOL     H3 5026   6.187   5.150   4.827
  133MOL     C3 5027   6.357   5.122   4.702
  133MOL     C4 5028   6.493   4.923   4.779
  133MOL     H4 5029   6.581   4.961   4.834
  133MOL     C5 5030   6.539   4.805   4.693
  133MOL     H5 5031   6.452   4.748   4.662
  133MOL     H6 5032   6.608   4.739   4.746
  133MOL     C6 5033   6.603   4.876   4.573
  133MOL     H7 5034   6.707   4.901   4.597
  133MOL     H8 5035   6.600   4.814   4.482
  133MOL     C7 5036   6.523   5.005   4.555
  133MOL     H9 5037   6.589   5.091   4.535
  133MOL    H10 5038   6.449   4.995   4.475
  133MOL     C8 5039   6.362   5.230   4.927
  133MOL    H11 5040   6.355   5.326   4.874
  133MOL    H12 5041   6.309   5.241   5.021
  133MOL     C9 5042   6.506   5.199   4.959
  133MOL    C10 5043   6.614   5.237   4.879
  133MOL    H13 5044   6.615   5.292   4.786
  133MOL    C11 5045   6.695   5.125   5.057
  133MOL    C12 5046   6.560   5.128   5.072
  133MOL    C13 5047   6.496   5.071   5.183
  133MOL    H14 5048   6.388   5.074   5.193
  133MOL    C14 5049   6.578   5.011   5.280
  133MOL    H15 5050   6.533   4.966   5.367
  133MOL    C15 5051   6.718   5.009   5.265
  133MOL    H16 5052   6.780   4.963   5.342
  133MOL    C16 5053   6.779   5.066   5.151
  133MOL    H17 5054   6.887   5.065   5.139
  134MOL     O1 5055   7.048   4.446   4.948
  134MOL     O2 5056   6.722   4.189   4.613
  134MOL     N1 5057   6.918   4.267   4.910
  134MOL     H1 5058   6.964   4.224   4.990
  134MOL     N2 5059   6.809   4.388   4.682
  134MOL     N3 5060   6.525   4.545   4.942
  134MOL     H2 5061   6.461   4.621   4.917
  134MOL     C1 5062   6.956   4.397   4.886
  134MOL     C2 5063   6.805   4.200   4.842
  134MOL     H3 5064   6.833   4.095   4.826
  134MOL     C3 5065   6.774   4.256   4.702
  134MOL     C4 5066   6.877   4.474   4.780
  134MOL     H4 5067   6.800   4.530   4.834
  134MOL     C5 5068   6.957   4.572   4.693
  134MOL     H5 5069   7.050   4.525   4.662
  134MOL     H6 5070   6.980   4.665   4.746
  134MOL     C6 5071   6.864   4.592   4.573
  134MOL     H7 5072   6.790   4.669   4.597
  134MOL     H8 5073   6.919   4.621   4.482
  134MOL     C7 5074   6.791   4.458   4.555
  134MOL     H9 5075   6.685   4.473   4.535
  134MOL    H10 5076   6.837   4.399   4.475
  134MOL     C8 5077   6.677   4.207   4.927
  134MOL    H11 5078   6.598   4.153   4.874
  134MOL    H12 5079   6.693   4.154   5.021
  134MOL     C9 5080   6.632   4.347   4.959
  134MOL    C10 5081   6.545   4.420   4.880
  134MOL    H13 5082   6.497   4.394   4.786
  134MOL    C11 5083   6.602   4.548   5.057
  134MOL    C12 5084   6.666   4.429   5.072
  134MOL    C13 5085   6.747   4.402   5.183
  134MOL    H14 5086   6.799   4.307   5.193
  134MOL    C14 5087   6.759   4.503   5.280
  134MOL    H15 5088   6.820   4.486   5.367
  134MOL    C15 5089   6.690   4.626   5.265
  134MOL    H16 5090   6.700   4.702   5.342
  134MOL    C16 5091   6.610   4.650   5.152
  134MOL    H17 5092   6.557   4.744   5.139
  135MOL     O1 5093   7.012   5.191   4.948
  135MOL     O2 5094   7.398   5.030   4.616
  135MOL     N1 5095   7.233   5.169   4.910
  135MOL     H1 5096   7.250   5.230   4.990
  135MOL     N2 5097   7.182   5.016   4.681
  135MOL     N3 5098   7.188   4.690   4.942
  135MOL     H2 5099   7.156   4.596   4.917
  135MOL     C1 5100   7.101   5.138   4.886
  135MOL     C2 5101   7.347   5.106   4.842
  135MOL     H3 5102   7.424   5.182   4.827
  135MOL     C3 5103   7.314   5.048   4.702
  135MOL     C4 5104   7.075   5.031   4.780
  135MOL     H4 5105   7.065   4.936   4.834
  135MOL     C5 5106   6.949   5.050   4.693
  135MOL     H5 5107   6.943   5.155   4.662
  135MOL     H6 5108   6.857   5.023   4.746
  135MOL     C6 5109   6.978   4.960   4.573
  135MOL     H7 5110   6.949   4.857   4.597
  135MOL     H8 5111   6.926   4.993   4.483
  135MOL     C7 5112   7.131   4.964   4.555
  135MOL     H9 5113   7.172   4.864   4.536
  135MOL    H10 5114   7.159   5.032   4.475
  135MOL     C8 5115   7.406   4.992   4.927
  135MOL    H11 5116   7.492   4.950   4.874
  135MOL    H12 5117   7.443   5.034   5.021
  135MOL     C9 5118   7.307   4.882   4.959
  135MOL    C10 5119   7.287   4.770   4.880
  135MOL    H13 5120   7.334   4.742   4.786
  135MOL    C11 5121   7.148   4.755   5.057
  135MOL    C12 5122   7.219   4.871   5.072
  135MOL    C13 5123   7.202   4.954   5.183
  135MOL    H14 5124   7.258   5.046   5.193
  135MOL    C14 5125   7.108   4.913   5.280
  135MOL    H15 5126   7.092   4.975   5.367
  135MOL    C15 5127   7.036   4.793   5.265
  135MOL    H16 5128   6.966   4.763   5.342
  135MOL    C16 5129   7.055   4.712   5.151
  135MOL    H17 5130   7.001   4.619   5.139
  136MOL     O1 5131   8.003   4.392   5.491
  136MOL     O2 5132   8.057   3.979   5.158
  136MOL     N1 5133   8.093   4.190   5.453
  136MOL     H1 5134   8.154   4.207   5.533
  136MOL     N2 5135   7.934   4.157   5.225
  136MOL     N3 5136   7.656   3.989   5.486
  136MOL     H2 5137   7.558   3.972   5.460
  136MOL     C1 5138   8.000   4.288   5.429
  136MOL     C2 5139   8.095   4.059   5.385
  136MOL     H3 5140   8.199   4.030   5.369
  136MOL     C3 5141   8.029   4.059   5.246
  136MOL     C4 5142   7.894   4.258   5.323
  136MOL     H4 5143   7.807   4.219   5.377
  136MOL     C5 5144   7.848   4.376   5.237
  136MOL     H5 5145   7.935   4.433   5.205
  136MOL     H6 5146   7.779   4.442   5.289
  136MOL     C6 5147   7.784   4.306   5.116
  136MOL     H7 5148   7.681   4.280   5.140
  136MOL     H8 5149   7.787   4.367   5.026
  136MOL     C7 5150   7.864   4.176   5.099
  136MOL     H9 5151   7.799   4.090   5.079
  136MOL    H10 5152   7.938   4.185   5.019
  136MOL     C8 5153   8.025   3.951   5.471
  136MOL    H11 5154   8.033   3.856   5.417
  136MOL    H12 5155   8.081   3.939   5.564
  136MOL     C9 5156   7.882   3.982   5.503
  136MOL    C10 5157   7.774   3.944   5.423
  136MOL    H13 5158   7.773   3.889   5.330
  136MOL    C11 5159   7.692   4.056   5.600
  136MOL    C12 5160   7.828   4.053   5.615
  136MOL    C13 5161   7.891   4.110   5.726
  136MOL    H14 5162   7.999   4.106   5.737
  136MOL    C14 5163   7.809   4.170   5.824
  136MOL    H15 5164   7.854   4.215   5.911
  136MOL    C15 5165   7.669   4.172   5.809
  136MOL    H16 5166   7.607   4.219   5.885
  136MOL    C16 5167   7.608   4.115   5.695
  136MOL    H17 5168   7.500   4.116   5.681
  137MOL     O1 5169   7.340   4.734   5.491
  137MOL     O2 5170   7.673   4.988   5.159
  137MOL     N1 5171   7.469   4.914   5.453
  137MOL     H1 5172   7.425   4.959   5.534
  137MOL     N2 5173   7.577   4.793   5.225
  137MOL     N3 5174   7.861   4.635   5.485
  137MOL     H2 5175   7.927   4.561   5.460
  137MOL     C1 5176   7.431   4.785   5.429
  137MOL     C2 5177   7.581   4.981   5.385
  137MOL     H3 5178   7.553   5.086   5.370
  137MOL     C3 5179   7.614   4.924   5.245
  137MOL     C4 5180   7.510   4.708   5.323
  137MOL     H4 5181   7.587   4.652   5.377
  137MOL     C5 5182   7.431   4.609   5.237
  137MOL     H5 5183   7.337   4.655   5.205
  137MOL     H6 5184   7.408   4.516   5.290
  137MOL     C6 5185   7.523   4.589   5.116
  137MOL     H7 5186   7.597   4.512   5.140
  137MOL     H8 5187   7.469   4.560   5.026
  137MOL     C7 5188   7.596   4.723   5.099
  137MOL     H9 5189   7.703   4.708   5.079
  137MOL    H10 5190   7.551   4.782   5.019
  137MOL     C8 5191   7.710   4.974   5.470
  137MOL    H11 5192   7.789   5.029   5.417
  137MOL    H12 5193   7.692   5.028   5.564
  137MOL     C9 5194   7.755   4.835   5.502
  137MOL    C10 5195   7.842   4.761   5.423
  137MOL    H13 5196   7.890   4.788   5.330
  137MOL    C11 5197   7.786   4.633   5.600
  137MOL    C12 5198   7.721   4.753   5.615
  137MOL    C13 5199   7.640   4.779   5.726
  137MOL    H14 5200   7.589   4.874   5.737
  137MOL    C14 5201   7.629   4.678   5.823
  137MOL    H15 5202   7.567   4.695   5.911
  137MOL    C15 5203   7.697   4.555   5.808
  137MOL    H16 5204   7.688   4.479   5.885
  137MOL    C16 5205   7.776   4.531   5.694
  137MOL    H17 5206   7.830   4.437   5.682
  138MOL     O1 5207   7.374   3.988   5.492
  138MOL     O2 5208   6.989   4.145   5.158
  138MOL     N1 5209   7.155   4.012   5.453
  138MOL     H1 5210   7.140   3.950   5.533
  138MOL     N2 5211   7.205   4.166   5.225
  138MOL     N3 5212   7.199   4.491   5.486
  138MOL     H2 5213   7.232   4.584   5.460
  138MOL     C1 5214   7.286   4.044   5.430
  138MOL     C2 5215   7.040   4.076   5.385
  138MOL     H3 5216   6.964   3.999   5.369
  138MOL     C3 5217   7.073   4.132   5.245
  138MOL     C4 5218   7.313   4.151   5.323
  138MOL     H4 5219   7.323   4.246   5.377
  138MOL     C5 5220   7.438   4.131   5.237
  138MOL     H5 5221   7.445   4.027   5.206
  138MOL     H6 5222   7.530   4.159   5.290
  138MOL     C6 5223   7.409   4.221   5.116
  138MOL     H7 5224   7.439   4.324   5.140
  138MOL     H8 5225   7.461   4.188   5.026
  138MOL     C7 5226   7.257   4.217   5.099
  138MOL     H9 5227   7.216   4.317   5.079
  138MOL    H10 5228   7.228   4.148   5.019
  138MOL     C8 5229   6.982   4.190   5.470
  138MOL    H11 5230   6.895   4.232   5.417
  138MOL    H12 5231   6.945   4.149   5.564
  138MOL     C9 5232   7.080   4.299   5.502
  138MOL    C10 5233   7.100   4.412   5.423
  138MOL    H13 5234   7.054   4.440   5.330
  138MOL    C11 5235   7.240   4.426   5.600
  138MOL    C12 5236   7.168   4.310   5.615
  138MOL    C13 5237   7.186   4.227   5.727
  138MOL    H14 5238   7.129   4.135   5.737
  138MOL    C14 5239   7.279   4.268   5.824
  138MOL    H15 5240   7.295   4.206   5.911
  138MOL    C15 5241   7.351   4.388   5.809
  138MOL    H16 5242   7.422   4.418   5.885
  138MOL    C16 5243   7.332   4.469   5.695
  138MOL    H17 5244   7.387   4.562   5.682
  139MOL     O1 5245   6.384   4.789   6.034
  139MOL     O2 5246   6.326   5.202   5.701
  139MOL     N1 5247   6.295   4.991   5.997
  139MOL     H1 5248   6.233   4.974   6.076
  139MOL     N2 5249   6.453   5.025   5.768
  139MOL     N3 5250   6.731   5.191   6.029
  139MOL     H2 5251   6.829   5.211   6.004
  139MOL     C1 5252   6.387   4.893   5.973
  139MOL     C2 5253   6.292   5.122   5.928
  139MOL     H3 5254   6.187   5.150   5.914
  139MOL     C3 5255   6.357   5.122   5.788
  139MOL     C4 5256   6.493   4.923   5.866
  139MOL     H4 5257   6.580   4.961   5.921
  139MOL     C5 5258   6.539   4.806   5.780
  139MOL     H5 5259   6.452   4.747   5.749
  139MOL     H6 5260   6.608   4.739   5.833
  139MOL     C6 5261   6.603   4.876   5.659
  139MOL     H7 5262   6.707   4.901   5.684
  139MOL     H8 5263   6.600   4.814   5.569
  139MOL     C7 5264   6.523   5.005   5.642
  139MOL     H9 5265   6.589   5.091   5.622
  139MOL    H10 5266   6.449   4.995   5.562
  139MOL     C8 5267   6.362   5.230   6.014
  139MOL    H11 5268   6.355   5.326   5.961
  139MOL    H12 5269   6.309   5.241   6.108
  139MOL     C9 5270   6.506   5.199   6.046
  139MOL    C10 5271   6.614   5.237   5.966
  139MOL    H13 5272   6.615   5.292   5.873
  139MOL    C11 5273   6.695   5.125   6.143
  139MOL    C12 5274   6.560   5.128   6.159
  139MOL    C13 5275   6.496   5.071   6.270
  139MOL    H14 5276   6.388   5.074   6.280
  139MOL    C14 5277   6.578   5.011   6.367
  139MOL    H15 5278   6.533   4.966   6.454
  139MOL    C15 5279   6.718   5.009   6.352
  139MOL    H16 5280   6.780   4.963   6.429
  139MOL    C16 5281   6.779   5.066   6.238
  139MOL    H17 5282   6.887   5.066   6.226
  140MOL     O1 5283   7.048   4.446   6.035
  140MOL     O2 5284   6.722   4.189   5.700
  140MOL     N1 5285   6.918   4.267   5.997
  140MOL     H1 5286   6.964   4.224   6.077
  140MOL     N2 5287   6.809   4.388   5.768
  140MOL     N3 5288   6.525   4.545   6.029
  140MOL     H2 5289   6.461   4.621   6.004
  140MOL     C1 5290   6.956   4.397   5.973
  140MOL     C2 5291   6.805   4.200   5.929
  140MOL     H3 5292   6.833   4.095   5.913
  140MOL     C3 5293   6.774   4.256   5.789
  140MOL     C4 5294   6.877   4.474   5.867
  140MOL     H4 5295   6.800   4.530   5.921
  140MOL     C5 5296   6.956   4.572   5.780
  140MOL     H5 5297   7.050   4.526   5.749
  140MOL     H6 5298   6.979   4.665   5.833
  140MOL     C6 5299   6.864   4.592   5.659
  140MOL     H7 5300   6.790   4.669   5.684
  140MOL     H8 5301   6.919   4.621   5.569
  140MOL     C7 5302   6.791   4.458   5.642
  140MOL     H9 5303   6.685   4.473   5.622
  140MOL    H10 5304   6.837   4.399   5.562
  140MOL     C8 5305   6.677   4.207   6.014
  140MOL    H11 5306   6.598   4.153   5.961
  140MOL    H12 5307   6.693   4.154   6.108
  140MOL     C9 5308   6.632   4.347   6.046
  140MOL    C10 5309   6.545   4.420   5.967
  140MOL    H13 5310   6.497   4.394   5.873
  140MOL    C11 5311   6.602   4.548   6.144
  140MOL    C12 5312   6.666   4.428   6.159
  140MOL    C13 5313   6.747   4.402   6.270
  140MOL    H14 5314   6.799   4.307   6.280
  140MOL    C14 5315   6.759   4.503   6.367
  140MOL    H15 5316   6.820   4.486   6.454
  140MOL    C15 5317   6.690   4.626   6.352
  140MOL    H16 5318   6.700   4.702   6.429
  140MOL    C16 5319   6.610   4.650   6.239
  140MOL    H17 5320   6.557   4.744   6.226
  141MOL     O1 5321   7.012   5.192   6.034
  141MOL     O2 5322   7.398   5.030   5.703
  141MOL     N1 5323   7.233   5.169   5.997
  141MOL     H1 5324   7.250   5.230   6.077
  141MOL     N2 5325   7.182   5.016   5.768
  141MOL     N3 5326   7.188   4.690   6.029
  141MOL     H2 5327   7.156   4.596   6.004
  141MOL     C1 5328   7.101   5.138   5.973
  141MOL     C2 5329   7.347   5.106   5.929
  141MOL     H3 5330   7.424   5.182   5.914
  141MOL     C3 5331   7.314   5.049   5.789
  141MOL     C4 5332   7.075   5.031   5.866
  141MOL     H4 5333   7.065   4.937   5.921
  141MOL     C5 5334   6.949   5.050   5.780
  141MOL     H5 5335   6.943   5.154   5.748
  141MOL     H6 5336   6.857   5.023   5.833
  141MOL     C6 5337   6.978   4.960   5.659
  141MOL     H7 5338   6.949   4.857   5.683
  141MOL     H8 5339   6.926   4.993   5.569
  141MOL     C7 5340   7.131   4.964   5.642
  141MOL     H9 5341   7.172   4.864   5.623
  141MOL    H10 5342   7.160   5.032   5.562
  141MOL     C8 5343   7.406   4.992   6.014
  141MOL    H11 5344   7.492   4.950   5.961
  141MOL    H12 5345   7.443   5.034   6.108
  141MOL     C9 5346   7.307   4.882   6.046
  141MOL    C10 5347   7.287   4.770   5.967
  141MOL    H13 5348   7.334   4.742   5.873
  141MOL    C11 5349   7.148   4.755   6.144
  141MOL    C12 5350   7.219   4.871   6.159
  141MOL    C13 5351   7.202   4.954   6.270
  141MOL    H14 5352   7.258   5.046   6.280
  141MOL    C14 5353   7.108   4.913   6.367
  141MOL    H15 5354   7.092   4.975   6.454
  141MOL    C15 5355   7.036   4.793   6.352
  141MOL    H16 5356   6.966   4.763   6.429
  141MOL    C16 5357   7.055   4.712   6.238
  141MOL    H17 5358   7.000   4.619   6.226
  142MOL     O1 5359   8.003   4.392   0.057
  142MOL     O2 5360   8.057   3.979   6.245
  142MOL     N1 5361   8.093   4.190   0.019
  142MOL     H1 5362   8.154   4.207   0.099
  142MOL     N2 5363   7.934   4.157   6.312
  142MOL     N3 5364   7.656   3.989   0.051
  142MOL     H2 5365   7.558   3.972   0.026
  142MOL     C1 5366   8.000   4.288   6.516
  142MOL     C2 5367   8.095   4.059   6.472
  142MOL     H3 5368   8.199   4.030   6.456
  142MOL     C3 5369   8.029   4.059   6.333
  142MOL     C4 5370   7.894   4.258   6.410
  142MOL     H4 5371   7.807   4.218   6.464
  142MOL     C5 5372   7.848   4.376   6.324
  142MOL     H5 5373   7.935   4.433   6.292
  142MOL     H6 5374   7.779   4.442   6.376
  142MOL     C6 5375   7.784   4.306   6.203
  142MOL     H7 5376   7.681   4.280   6.227
  142MOL     H8 5377   7.787   4.367   6.113
  142MOL     C7 5378   7.864   4.176   6.186
  142MOL     H9 5379   7.799   4.090   6.166
  142MOL    H10 5380   7.938   4.185   6.106
  142MOL     C8 5381   8.025   3.951   0.036
  142MOL    H11 5382   8.033   3.856   6.504
  142MOL    H12 5383   8.081   3.939   0.130
  142MOL     C9 5384   7.882   3.982   0.068
  142MOL    C10 5385   7.774   3.944   6.510
  142MOL    H13 5386   7.773   3.889   6.417
  142MOL    C11 5387   7.692   4.056   0.166
  142MOL    C12 5388   7.828   4.053   0.181
  142MOL    C13 5389   7.891   4.110   0.292
  142MOL    H14 5390   7.999   4.106   0.302
  142MOL    C14 5391   7.809   4.170   0.389
  142MOL    H15 5392   7.855   4.215   0.477
  142MOL    C15 5393   7.669   4.172   0.374
  142MOL    H16 5394   7.608   4.219   0.451
  142MOL    C16 5395   7.608   4.115   0.261
  142MOL    H17 5396   7.500   4.116   0.247
  143MOL     O1 5397   7.340   4.734   0.057
  143MOL     O2 5398   7.672   4.989   6.246
  143MOL     N1 5399   7.469   4.914   0.019
  143MOL     H1 5400   7.425   4.959   0.099
  143MOL     N2 5401   7.577   4.793   6.312
  143MOL     N3 5402   7.862   4.635   0.051
  143MOL     H2 5403   7.927   4.561   0.026
  143MOL     C1 5404   7.431   4.785   6.516
  143MOL     C2 5405   7.581   4.981   6.472
  143MOL     H3 5406   7.553   5.086   6.457
  143MOL     C3 5407   7.614   4.925   6.332
  143MOL     C4 5408   7.510   4.708   6.410
  143MOL     H4 5409   7.587   4.652   6.464
  143MOL     C5 5410   7.431   4.609   6.324
  143MOL     H5 5411   7.337   4.655   6.292
  143MOL     H6 5412   7.408   4.516   6.377
  143MOL     C6 5413   7.523   4.589   6.203
  143MOL     H7 5414   7.597   4.512   6.227
  143MOL     H8 5415   7.469   4.560   6.113
  143MOL     C7 5416   7.596   4.723   6.186
  143MOL     H9 5417   7.703   4.709   6.166
  143MOL    H10 5418   7.551   4.782   6.106
  143MOL     C8 5419   7.710   4.974   0.036
  143MOL    H11 5420   7.789   5.028   6.504
  143MOL    H12 5421   7.692   5.028   0.129
  143MOL     C9 5422   7.755   4.835   0.068
  143MOL    C10 5423   7.842   4.761   6.510
  143MOL    H13 5424   7.890   4.788   6.416
  143MOL    C11 5425   7.786   4.633   0.166
  143MOL    C12 5426   7.721   4.753   0.181
  143MOL    C13 5427   7.640   4.779   0.292
  143MOL    H14 5428   7.589   4.874   0.302
  143MOL    C14 5429   7.629   4.678   0.389
  143MOL    H15 5430   7.567   4.695   0.476
  143MOL    C15 5431   7.697   4.555   0.374
  143MOL    H16 5432   7.688   4.479   0.451
  143MOL    C16 5433   7.777   4.531   0.260
  143MOL    H17 5434   7.830   4.437   0.248
  144MOL     O1 5435   7.374   3.988   0.057
  144MOL     O2 5436   6.989   4.145   6.245
  144MOL     N1 5437   7.155   4.012   0.019
  144MOL     H1 5438   7.140   3.950   0.098
  144MOL     N2 5439   7.205   4.166   6.312
  144MOL     N3 5440   7.199   4.491   0.051
  144MOL     H2 5441   7.232   4.584   0.026
  144MOL     C1 5442   7.286   4.044   6.517
  144MOL     C2 5443   7.040   4.076   6.472
  144MOL     H3 5444   6.964   3.999   6.456
  144MOL     C3 5445   7.073   4.132   6.332
  144MOL     C4 5446   7.313   4.151   6.410
  144MOL     H4 5447   7.323   4.246   6.464
  144MOL     C5 5448   7.438   4.131   6.324
  144MOL     H5 5449   7.445   4.027   6.293
  144MOL     H6 5450   7.530   4.159   6.377
  144MOL     C6 5451   7.409   4.221   6.203
  144MOL     H7 5452   7.439   4.324   6.227
  144MOL     H8 5453   7.461   4.188   6.113
  144MOL     C7 5454   7.257   4.217   6.186
  144MOL     H9 5455   7.216   4.317   6.166
  144MOL    H10 5456   7.228   4.148   6.106
  144MOL     C8 5457   6.982   4.190   0.036
  144MOL    H11 5458   6.895   4.232   6.504
  144MOL    H12 5459   6.945   4.149   0.129
  144MOL     C9 5460   7.080   4.299   0.068
  144MOL    C10 5461   7.100   4.412   6.510
  144MOL    H13 5462   7.054   4.440   6.417
  144MOL    C11 5463   7.240   4.426   0.166
  144MOL    C12 5464   7.168   4.310   0.181
  144MOL    C13 5465   7.186   4.227   0.292
  144MOL    H14 5466   7.129   4.135   0.302
  144MOL    C14 5467   7.279   4.267   0.389
  144MOL    H15 5468   7.295   4.206   0.476
  144MOL    C15 5469   7.351   4.387   0.374
  144MOL    H16 5470   7.422   4.417   0.451
  144MOL    C16 5471   7.332   4.469   0.261
  144MOL    H17 5472   7.387   4.562   0.248
  145MOL     O1 5473   5.627   6.100   0.600
  145MOL     O2 5474   5.569   6.514   0.267
  145MOL     N1 5475   5.538   6.303   0.562
  145MOL     H1 5476   5.476   6.285   0.642
  145MOL     N2 5477   5.696   6.336   0.334
  145MOL     N3 5478   5.974   6.503   0.594
  145MOL     H2 5479   6.072   6.523   0.570
  145MOL     C1 5480   5.630   6.205   0.539
  145MOL     C2 5481   5.535   6.434   0.494
  145MOL     H3 5482   5.430   6.461   0.479
  145MOL     C3 5483   5.600   6.433   0.354
  145MOL     C4 5484   5.736   6.235   0.432
  145MOL     H4 5485   5.823   6.273   0.486
  145MOL     C5 5486   5.782   6.117   0.346
  145MOL     H5 5487   5.695   6.058   0.315
  145MOL     H6 5488   5.851   6.051   0.399
  145MOL     C6 5489   5.846   6.187   0.225
  145MOL     H7 5490   5.949   6.212   0.249
  145MOL     H8 5491   5.843   6.125   0.135
  145MOL     C7 5492   5.766   6.317   0.208
  145MOL     H9 5493   5.832   6.402   0.188
  145MOL    H10 5494   5.692   6.307   0.128
  145MOL     C8 5495   5.605   6.541   0.579
  145MOL    H11 5496   5.598   6.637   0.526
  145MOL    H12 5497   5.552   6.553   0.673
  145MOL     C9 5498   5.749   6.510   0.611
  145MOL    C10 5499   5.856   6.549   0.532
  145MOL    H13 5500   5.858   6.604   0.439
  145MOL    C11 5501   5.938   6.436   0.709
  145MOL    C12 5502   5.802   6.440   0.724
  145MOL    C13 5503   5.739   6.383   0.835
  145MOL    H14 5504   5.631   6.385   0.845
  145MOL    C14 5505   5.821   6.323   0.933
  145MOL    H15 5506   5.775   6.278   1.020
  145MOL    C15 5507   5.961   6.320   0.918
  145MOL    H16 5508   6.022   6.274   0.994
  145MOL    C16 5509   6.022   6.377   0.804
  145MOL    H17 5510   6.130   6.377   0.791
  146MOL     O1 5511   6.291   5.757   0.600
  146MOL     O2 5512   5.965   5.501   0.266
  146MOL     N1 5513   6.161   5.579   0.562
  146MOL     H1 5514   6.207   5.535   0.642
  146MOL     N2 5515   6.052   5.700   0.334
  146MOL     N3 5516   5.768   5.857   0.595
  146MOL     H2 5517   5.703   5.932   0.569
  146MOL     C1 5518   6.199   5.708   0.539
  146MOL     C2 5519   6.048   5.512   0.494
  146MOL     H3 5520   6.076   5.407   0.478
  146MOL     C3 5521   6.016   5.568   0.354
  146MOL     C4 5522   6.119   5.786   0.432
  146MOL     H4 5523   6.043   5.842   0.486
  146MOL     C5 5524   6.199   5.884   0.346
  146MOL     H5 5525   6.293   5.837   0.315
  146MOL     H6 5526   6.222   5.977   0.399
  146MOL     C6 5527   6.107   5.904   0.225
  146MOL     H7 5528   6.033   5.981   0.249
  146MOL     H8 5529   6.162   5.932   0.135
  146MOL     C7 5530   6.034   5.770   0.208
  146MOL     H9 5531   5.927   5.784   0.188
  146MOL    H10 5532   6.079   5.711   0.128
  146MOL     C8 5533   5.920   5.518   0.579
  146MOL    H11 5534   5.841   5.464   0.526
  146MOL    H12 5535   5.936   5.465   0.673
  146MOL     C9 5536   5.875   5.658   0.611
  146MOL    C10 5537   5.788   5.732   0.532
  146MOL    H13 5538   5.740   5.705   0.439
  146MOL    C11 5539   5.845   5.859   0.709
  146MOL    C12 5540   5.909   5.740   0.724
  146MOL    C13 5541   5.990   5.713   0.835
  146MOL    H14 5542   6.041   5.618   0.845
  146MOL    C14 5543   6.002   5.814   0.933
  146MOL    H15 5544   6.063   5.798   1.020
  146MOL    C15 5545   5.933   5.937   0.918
  146MOL    H16 5546   5.943   6.013   0.994
  146MOL    C16 5547   5.853   5.961   0.804
  146MOL    H17 5548   5.800   6.055   0.791
  147MOL     O1 5549   6.254   6.503   0.600
  147MOL     O2 5550   6.641   6.342   0.268
  147MOL     N1 5551   6.475   6.481   0.562
  147MOL     H1 5552   6.493   6.541   0.643
  147MOL     N2 5553   6.425   6.327   0.334
  147MOL     N3 5554   6.430   6.002   0.594
  147MOL     H2 5555   6.399   5.908   0.569
  147MOL     C1 5556   6.344   6.449   0.538
  147MOL     C2 5557   6.590   6.417   0.494
  147MOL     H3 5558   6.667   6.493   0.479
  147MOL     C3 5559   6.557   6.360   0.355
  147MOL     C4 5560   6.317   6.342   0.432
  147MOL     H4 5561   6.308   6.248   0.486
  147MOL     C5 5562   6.192   6.362   0.346
  147MOL     H5 5563   6.186   6.466   0.314
  147MOL     H6 5564   6.100   6.335   0.398
  147MOL     C6 5565   6.221   6.271   0.225
  147MOL     H7 5566   6.192   6.169   0.249
  147MOL     H8 5567   6.169   6.304   0.135
  147MOL     C7 5568   6.374   6.275   0.208
  147MOL     H9 5569   6.415   6.176   0.188
  147MOL    H10 5570   6.402   6.344   0.128
  147MOL     C8 5571   6.648   6.303   0.580
  147MOL    H11 5572   6.735   6.261   0.527
  147MOL    H12 5573   6.686   6.345   0.673
  147MOL     C9 5574   6.550   6.194   0.612
  147MOL    C10 5575   6.530   6.081   0.532
  147MOL    H13 5576   6.578   6.053   0.439
  147MOL    C11 5577   6.391   6.066   0.709
  147MOL    C12 5578   6.462   6.182   0.724
  147MOL    C13 5579   6.445   6.266   0.835
  147MOL    H14 5580   6.502   6.357   0.845
  147MOL    C14 5581   6.351   6.225   0.933
  147MOL    H15 5582   6.335   6.286   1.020
  147MOL    C15 5583   6.279   6.105   0.918
  147MOL    H16 5584   6.209   6.074   0.995
  147MOL    C16 5585   6.298   6.024   0.804
  147MOL    H17 5586   6.243   5.931   0.791
  148MOL     O1 5587   7.245   5.704   1.144
  148MOL     O2 5588   7.300   5.292   0.811
  148MOL     N1 5589   7.336   5.502   1.106
  148MOL     H1 5590   7.396   5.518   1.186
  148MOL     N2 5591   7.177   5.469   0.878
  148MOL     N3 5592   6.898   5.301   1.138
  148MOL     H2 5593   6.801   5.283   1.113
  148MOL     C1 5594   7.243   5.599   1.082
  148MOL     C2 5595   7.337   5.370   1.038
  148MOL     H3 5596   7.442   5.342   1.022
  148MOL     C3 5597   7.272   5.371   0.898
  148MOL     C4 5598   7.136   5.570   0.976
  148MOL     H4 5599   7.049   5.531   1.030
  148MOL     C5 5600   7.091   5.688   0.889
  148MOL     H5 5601   7.178   5.746   0.858
  148MOL     H6 5602   7.021   5.754   0.942
  148MOL     C6 5603   7.027   5.618   0.768
  148MOL     H7 5604   6.924   5.592   0.792
  148MOL     H8 5605   7.030   5.680   0.678
  148MOL     C7 5606   7.107   5.488   0.751
  148MOL     H9 5607   7.042   5.402   0.731
  148MOL    H10 5608   7.181   5.498   0.672
  148MOL     C8 5609   7.268   5.263   1.123
  148MOL    H11 5610   7.275   5.167   1.071
  148MOL    H12 5611   7.324   5.251   1.217
  148MOL     C9 5612   7.124   5.294   1.155
  148MOL    C10 5613   7.016   5.255   1.076
  148MOL    H13 5614   7.015   5.201   0.982
  148MOL    C11 5615   6.934   5.368   1.253
  148MOL    C12 5616   7.070   5.364   1.268
  148MOL    C13 5617   7.134   5.422   1.379
  148MOL    H14 5618   7.242   5.418   1.389
  148MOL    C14 5619   7.052   5.482   1.476
  148MOL    H15 5620   7.097   5.527   1.563
  148MOL    C15 5621   6.912   5.484   1.461
  148MOL    H16 5622   6.850   5.530   1.538
  148MOL    C16 5623   6.851   5.427   1.348
  148MOL    H17 5624   6.743   5.428   1.334
  149MOL     O1 5625   6.582   6.045   1.144
  149MOL     O2 5626   6.915   6.300   0.812
  149MOL     N1 5627   6.712   6.225   1.106
  149MOL     H1 5628   6.668   6.271   1.186
  149MOL     N2 5629   6.820   6.105   0.877
  149MOL     N3 5630   7.104   5.947   1.138
  149MOL     H2 5631   7.170   5.872   1.113
  149MOL     C1 5632   6.673   6.096   1.082
  149MOL     C2 5633   6.824   6.293   1.038
  149MOL     H3 5634   6.796   6.397   1.023
  149MOL     C3 5635   6.857   6.236   0.898
  149MOL     C4 5636   6.753   6.019   0.975
  149MOL     H4 5637   6.830   5.964   1.030
  149MOL     C5 5638   6.674   5.920   0.889
  149MOL     H5 5639   6.580   5.966   0.858
  149MOL     H6 5640   6.651   5.827   0.942
  149MOL     C6 5641   6.766   5.900   0.768
  149MOL     H7 5642   6.840   5.823   0.792
  149MOL     H8 5643   6.711   5.872   0.678
  149MOL     C7 5644   6.839   6.034   0.751
  149MOL     H9 5645   6.946   6.020   0.732
  149MOL    H10 5646   6.794   6.093   0.671
  149MOL     C8 5647   6.952   6.286   1.123
  149MOL    H11 5648   7.032   6.340   1.070
  149MOL    H12 5649   6.934   6.339   1.217
  149MOL     C9 5650   6.998   6.146   1.155
  149MOL    C10 5651   7.085   6.072   1.076
  149MOL    H13 5652   7.133   6.099   0.982
  149MOL    C11 5653   7.029   5.945   1.253
  149MOL    C12 5654   6.964   6.064   1.268
  149MOL    C13 5655   6.883   6.091   1.379
  149MOL    H14 5656   6.832   6.186   1.389
  149MOL    C14 5657   6.872   5.990   1.476
  149MOL    H15 5658   6.810   6.007   1.563
  149MOL    C15 5659   6.939   5.867   1.461
  149MOL    H16 5660   6.930   5.790   1.538
  149MOL    C16 5661   7.019   5.842   1.347
  149MOL    H17 5662   7.073   5.749   1.335
  150MOL     O1 5663   6.617   5.300   1.144
  150MOL     O2 5664   6.231   5.456   0.810
  150MOL     N1 5665   6.397   5.323   1.106
  150MOL     H1 5666   6.383   5.262   1.186
  150MOL     N2 5667   6.448   5.478   0.877
  150MOL     N3 5668   6.442   5.803   1.139
  150MOL     H2 5669   6.475   5.896   1.113
  150MOL     C1 5670   6.529   5.355   1.082
  150MOL     C2 5671   6.283   5.387   1.038
  150MOL     H3 5672   6.206   5.311   1.022
  150MOL     C3 5673   6.316   5.443   0.898
  150MOL     C4 5674   6.556   5.462   0.976
  150MOL     H4 5675   6.566   5.557   1.030
  150MOL     C5 5676   6.681   5.443   0.889
  150MOL     H5 5677   6.688   5.338   0.858
  150MOL     H6 5678   6.772   5.470   0.942
  150MOL     C6 5679   6.652   5.533   0.769
  150MOL     H7 5680   6.682   5.635   0.793
  150MOL     H8 5681   6.704   5.500   0.678
  150MOL     C7 5682   6.499   5.529   0.751
  150MOL     H9 5683   6.458   5.628   0.732
  150MOL    H10 5684   6.471   5.460   0.671
  150MOL     C8 5685   6.225   5.502   1.123
  150MOL    H11 5686   6.138   5.543   1.070
  150MOL    H12 5687   6.188   5.461   1.217
  150MOL     C9 5688   6.323   5.611   1.155
  150MOL    C10 5689   6.344   5.723   1.076
  150MOL    H13 5690   6.297   5.752   0.982
  150MOL    C11 5691   6.482   5.738   1.253
  150MOL    C12 5692   6.411   5.622   1.268
  150MOL    C13 5693   6.429   5.538   1.379
  150MOL    H14 5694   6.372   5.446   1.389
  150MOL    C14 5695   6.522   5.579   1.476
  150MOL    H15 5696   6.538   5.518   1.564
  150MOL    C15 5697   6.594   5.699   1.461
  150MOL    H16 5698   6.665   5.729   1.538
  150MOL    C16 5699   6.575   5.781   1.348
  150MOL    H17 5700   6.629   5.874   1.335
  151MOL     O1 5701   5.627   6.100   1.687
  151MOL     O2 5702   5.569   6.514   1.354
  151MOL     N1 5703   5.538   6.303   1.649
  151MOL     H1 5704   5.476   6.285   1.729
  151MOL     N2 5705   5.696   6.336   1.421
  151MOL     N3 5706   5.974   6.503   1.681
  151MOL     H2 5707   6.072   6.523   1.656
  151MOL     C1 5708   5.630   6.205   1.625
  151MOL     C2 5709   5.535   6.434   1.581
  151MOL     H3 5710   5.430   6.461   1.566
  151MOL     C3 5711   5.600   6.433   1.441
  151MOL     C4 5712   5.736   6.235   1.519
  151MOL     H4 5713   5.824   6.273   1.573
  151MOL     C5 5714   5.782   6.117   1.433
  151MOL     H5 5715   5.695   6.059   1.402
  151MOL     H6 5716   5.851   6.051   1.486
  151MOL     C6 5717   5.846   6.187   1.312
  151MOL     H7 5718   5.949   6.212   1.336
  151MOL     H8 5719   5.843   6.125   1.222
  151MOL     C7 5720   5.766   6.317   1.295
  151MOL     H9 5721   5.832   6.402   1.275
  151MOL    H10 5722   5.692   6.307   1.215
  151MOL     C8 5723   5.605   6.541   1.666
  151MOL    H11 5724   5.598   6.637   1.613
  151MOL    H12 5725   5.552   6.553   1.760
  151MOL     C9 5726   5.749   6.510   1.698
  151MOL    C10 5727   5.856   6.549   1.619
  151MOL    H13 5728   5.858   6.604   1.526
  151MOL    C11 5729   5.938   6.436   1.796
  151MOL    C12 5730   5.802   6.440   1.811
  151MOL    C13 5731   5.739   6.383   1.922
  151MOL    H14 5732   5.631   6.385   1.932
  151MOL    C14 5733   5.821   6.323   2.019
  151MOL    H15 5734   5.775   6.277   2.106
  151MOL    C15 5735   5.961   6.320   2.005
  151MOL    H16 5736   6.022   6.274   2.082
  151MOL    C16 5737   6.022   6.377   1.891
  151MOL    H17 5738   6.130   6.377   1.878
  152MOL     O1 5739   6.291   5.757   1.687
  152MOL     O2 5740   5.965   5.501   1.353
  152MOL     N1 5741   6.161   5.579   1.649
  152MOL     H1 5742   6.207   5.535   1.729
  152MOL     N2 5743   6.052   5.700   1.421
  152MOL     N3 5744   5.768   5.857   1.682
  152MOL     H2 5745   5.704   5.932   1.656
  152MOL     C1 5746   6.199   5.708   1.626
  152MOL     C2 5747   6.048   5.512   1.581
  152MOL     H3 5748   6.076   5.407   1.565
  152MOL     C3 5749   6.017   5.568   1.441
  152MOL     C4 5750   6.120   5.785   1.519
  152MOL     H4 5751   6.043   5.842   1.573
  152MOL     C5 5752   6.199   5.884   1.433
  152MOL     H5 5753   6.293   5.837   1.401
  152MOL     H6 5754   6.221   5.977   1.485
  152MOL     C6 5755   6.107   5.904   1.312
  152MOL     H7 5756   6.033   5.981   1.336
  152MOL     H8 5757   6.161   5.932   1.222
  152MOL     C7 5758   6.034   5.770   1.295
  152MOL     H9 5759   5.927   5.784   1.275
  152MOL    H10 5760   6.079   5.710   1.215
  152MOL     C8 5761   5.920   5.518   1.666
  152MOL    H11 5762   5.841   5.464   1.613
  152MOL    H12 5763   5.936   5.465   1.760
  152MOL     C9 5764   5.875   5.658   1.698
  152MOL    C10 5765   5.788   5.732   1.619
  152MOL    H13 5766   5.740   5.705   1.526
  152MOL    C11 5767   5.845   5.859   1.796
  152MOL    C12 5768   5.910   5.740   1.811
  152MOL    C13 5769   5.990   5.713   1.922
  152MOL    H14 5770   6.041   5.618   1.932
  152MOL    C14 5771   6.002   5.814   2.019
  152MOL    H15 5772   6.063   5.798   2.106
  152MOL    C15 5773   5.934   5.937   2.005
  152MOL    H16 5774   5.943   6.013   2.081
  152MOL    C16 5775   5.853   5.961   1.891
  152MOL    H17 5776   5.800   6.055   1.878
  153MOL     O1 5777   6.254   6.503   1.687
  153MOL     O2 5778   6.641   6.342   1.355
  153MOL     N1 5779   6.475   6.481   1.649
  153MOL     H1 5780   6.493   6.541   1.730
  153MOL     N2 5781   6.425   6.327   1.421
  153MOL     N3 5782   6.430   6.002   1.681
  153MOL     H2 5783   6.399   5.908   1.656
  153MOL     C1 5784   6.344   6.449   1.625
  153MOL     C2 5785   6.590   6.417   1.581
  153MOL     H3 5786   6.667   6.493   1.566
  153MOL     C3 5787   6.557   6.360   1.442
  153MOL     C4 5788   6.317   6.342   1.519
  153MOL     H4 5789   6.308   6.248   1.573
  153MOL     C5 5790   6.192   6.362   1.433
  153MOL     H5 5791   6.186   6.466   1.401
  153MOL     H6 5792   6.100   6.335   1.485
  153MOL     C6 5793   6.221   6.271   1.312
  153MOL     H7 5794   6.192   6.169   1.336
  153MOL     H8 5795   6.169   6.304   1.222
  153MOL     C7 5796   6.374   6.275   1.295
  153MOL     H9 5797   6.415   6.176   1.275
  153MOL    H10 5798   6.402   6.344   1.215
  153MOL     C8 5799   6.648   6.303   1.667
  153MOL    H11 5800   6.735   6.261   1.614
  153MOL    H12 5801   6.686   6.345   1.760
  153MOL     C9 5802   6.550   6.194   1.699
  153MOL    C10 5803   6.530   6.081   1.619
  153MOL    H13 5804   6.578   6.053   1.526
  153MOL    C11 5805   6.391   6.066   1.796
  153MOL    C12 5806   6.462   6.182   1.811
  153MOL    C13 5807   6.444   6.266   1.922
  153MOL    H14 5808   6.502   6.357   1.932
  153MOL    C14 5809   6.351   6.225   2.019
  153MOL    H15 5810   6.336   6.286   2.107
  153MOL    C15 5811   6.279   6.105   2.004
  153MOL    H16 5812   6.209   6.074   2.082
  153MOL    C16 5813   6.298   6.023   1.891
  153MOL    H17 5814   6.243   5.930   1.878
  154MOL     O1 5815   7.245   5.704   2.231
  154MOL     O2 5816   7.300   5.291   1.897
  154MOL     N1 5817   7.336   5.502   2.193
  154MOL     H1 5818   7.396   5.518   2.273
  154MOL     N2 5819   7.177   5.469   1.964
  154MOL     N3 5820   6.898   5.301   2.225
  154MOL     H2 5821   6.801   5.283   2.200
  154MOL     C1 5822   7.243   5.599   2.169
  154MOL     C2 5823   7.337   5.370   2.124
  154MOL     H3 5824   7.442   5.342   2.109
  154MOL     C3 5825   7.272   5.371   1.985
  154MOL     C4 5826   7.136   5.570   2.062
  154MOL     H4 5827   7.049   5.531   2.116
  154MOL     C5 5828   7.091   5.688   1.976
  154MOL     H5 5829   7.178   5.746   1.945
  154MOL     H6 5830   7.022   5.754   2.029
  154MOL     C6 5831   7.027   5.618   1.855
  154MOL     H7 5832   6.924   5.592   1.879
  154MOL     H8 5833   7.030   5.679   1.765
  154MOL     C7 5834   7.107   5.488   1.838
  154MOL     H9 5835   7.042   5.402   1.818
  154MOL    H10 5836   7.181   5.498   1.758
  154MOL     C8 5837   7.268   5.263   2.210
  154MOL    H11 5838   7.275   5.167   2.157
  154MOL    H12 5839   7.324   5.251   2.303
  154MOL     C9 5840   7.124   5.294   2.242
  154MOL    C10 5841   7.016   5.255   2.163
  154MOL    H13 5842   7.015   5.200   2.069
  154MOL    C11 5843   6.934   5.368   2.340
  154MOL    C12 5844   7.070   5.365   2.355
  154MOL    C13 5845   7.134   5.422   2.466
  154MOL    H14 5846   7.242   5.418   2.476
  154MOL    C14 5847   7.052   5.482   2.563
  154MOL    H15 5848   7.097   5.527   2.650
  154MOL    C15 5849   6.912   5.484   2.548
  154MOL    H16 5850   6.850   5.530   2.625
  154MOL    C16 5851   6.851   5.427   2.435
  154MOL    H17 5852   6.743   5.428   2.421
  155MOL     O1 5853   6.582   6.045   2.231
  155MOL     O2 5854   6.915   6.300   1.898
  155MOL     N1 5855   6.712   6.225   2.193
  155MOL     H1 5856   6.668   6.271   2.273
  155MOL     N2 5857   6.820   6.105   1.964
  155MOL     N3 5858   7.104   5.947   2.225
  155MOL     H2 5859   7.170   5.872   2.200
  155MOL     C1 5860   6.673   6.096   2.169
  155MOL     C2 5861   6.824   6.293   2.124
  155MOL     H3 5862   6.796   6.397   2.109
  155MOL     C3 5863   6.857   6.236   1.985
  155MOL     C4 5864   6.752   6.019   2.062
  155MOL     H4 5865   6.830   5.964   2.116
  155MOL     C5 5866   6.674   5.920   1.976
  155MOL     H5 5867   6.580   5.966   1.944
  155MOL     H6 5868   6.651   5.827   2.029
  155MOL     C6 5869   6.766   5.900   1.855
  155MOL     H7 5870   6.840   5.823   1.879
  155MOL     H8 5871   6.711   5.872   1.765
  155MOL     C7 5872   6.839   6.034   1.838
  155MOL     H9 5873   6.946   6.020   1.819
  155MOL    H10 5874   6.794   6.093   1.758
  155MOL     C8 5875   6.952   6.286   2.210
  155MOL    H11 5876   7.032   6.340   2.157
  155MOL    H12 5877   6.934   6.339   2.303
  155MOL     C9 5878   6.998   6.146   2.242
  155MOL    C10 5879   7.085   6.072   2.162
  155MOL    H13 5880   7.133   6.099   2.069
  155MOL    C11 5881   7.029   5.945   2.339
  155MOL    C12 5882   6.964   6.064   2.355
  155MOL    C13 5883   6.883   6.091   2.466
  155MOL    H14 5884   6.832   6.186   2.476
  155MOL    C14 5885   6.872   5.990   2.563
  155MOL    H15 5886   6.810   6.007   2.650
  155MOL    C15 5887   6.939   5.867   2.548
  155MOL    H16 5888   6.930   5.791   2.625
  155MOL    C16 5889   7.019   5.843   2.434
  155MOL    H17 5890   7.073   5.749   2.421
  156MOL     O1 5891   6.617   5.300   2.231
  156MOL     O2 5892   6.231   5.456   1.897
  156MOL     N1 5893   6.398   5.324   2.193
  156MOL     H1 5894   6.383   5.262   2.273
  156MOL     N2 5895   6.448   5.478   1.964
  156MOL     N3 5896   6.442   5.803   2.225
  156MOL     H2 5897   6.475   5.896   2.200
  156MOL     C1 5898   6.529   5.355   2.169
  156MOL     C2 5899   6.283   5.387   2.124
  156MOL     H3 5900   6.206   5.311   2.109
  156MOL     C3 5901   6.316   5.443   1.985
  156MOL     C4 5902   6.556   5.462   2.062
  156MOL     H4 5903   6.566   5.557   2.116
  156MOL     C5 5904   6.681   5.443   1.976
  156MOL     H5 5905   6.688   5.338   1.945
  156MOL     H6 5906   6.773   5.470   2.029
  156MOL     C6 5907   6.652   5.533   1.855
  156MOL     H7 5908   6.682   5.635   1.880
  156MOL     H8 5909   6.704   5.500   1.765
  156MOL     C7 5910   6.499   5.529   1.838
  156MOL     H9 5911   6.458   5.628   1.818
  156MOL    H10 5912   6.471   5.460   1.758
  156MOL     C8 5913   6.225   5.502   2.209
  156MOL    H11 5914   6.138   5.544   2.156
  156MOL    H12 5915   6.188   5.461   2.303
  156MOL     C9 5916   6.323   5.611   2.242
  156MOL    C10 5917   6.343   5.723   2.163
  156MOL    H13 5918   6.297   5.752   2.069
  156MOL    C11 5919   6.482   5.738   2.340
  156MOL    C12 5920   6.411   5.622   2.355
  156MOL    C13 5921   6.429   5.539   2.466
  156MOL    H14 5922   6.372   5.447   2.476
  156MOL    C14 5923   6.522   5.579   2.563
  156MOL    H15 5924   6.538   5.518   2.650
  156MOL    C15 5925   6.594   5.699   2.548
  156MOL    H16 5926   6.665   5.729   2.625
  156MOL    C16 5927   6.575   5.781   2.435
  156MOL    H17 5928   6.629   5.874   2.422
  157MOL     O1 5929   5.627   6.101   2.774
  157MOL     O2 5930   5.569   6.514   2.440
  157MOL     N1 5931   5.537   6.303   2.736
  157MOL     H1 5932   5.476   6.285   2.815
  157MOL     N2 5933   5.696   6.336   2.508
  157MOL     N3 5934   5.974   6.503   2.768
  157MOL     H2 5935   6.072   6.523   2.743
  157MOL     C1 5936   5.630   6.205   2.712
  157MOL     C2 5937   5.535   6.434   2.668
  157MOL     H3 5938   5.430   6.461   2.653
  157MOL     C3 5939   5.600   6.433   2.528
  157MOL     C4 5940   5.736   6.235   2.606
  157MOL     H4 5941   5.823   6.273   2.660
  157MOL     C5 5942   5.782   6.117   2.520
  157MOL     H5 5943   5.695   6.059   2.489
  157MOL     H6 5944   5.852   6.051   2.573
  157MOL     C6 5945   5.846   6.187   2.399
  157MOL     H7 5946   5.949   6.212   2.423
  157MOL     H8 5947   5.843   6.125   2.309
  157MOL     C7 5948   5.766   6.317   2.382
  157MOL     H9 5949   5.832   6.402   2.362
  157MOL    H10 5950   5.692   6.307   2.302
  157MOL     C8 5951   5.605   6.541   2.753
  157MOL    H11 5952   5.598   6.637   2.700
  157MOL    H12 5953   5.552   6.553   2.847
  157MOL     C9 5954   5.749   6.510   2.785
  157MOL    C10 5955   5.856   6.549   2.706
  157MOL    H13 5956   5.858   6.604   2.613
  157MOL    C11 5957   5.938   6.436   2.883
  157MOL    C12 5958   5.802   6.440   2.898
  157MOL    C13 5959   5.739   6.383   3.009
  157MOL    H14 5960   5.631   6.385   3.019
  157MOL    C14 5961   5.821   6.323   3.106
  157MOL    H15 5962   5.775   6.277   3.193
  157MOL    C15 5963   5.961   6.320   3.092
  157MOL    H16 5964   6.022   6.274   3.169
  157MOL    C16 5965   6.022   6.377   2.978
  157MOL    H17 5966   6.130   6.377   2.965
  158MOL     O1 5967   6.291   5.757   2.774
  158MOL     O2 5968   5.965   5.501   2.440
  158MOL     N1 5969   6.161   5.579   2.736
  158MOL     H1 5970   6.207   5.535   2.816
  158MOL     N2 5971   6.052   5.700   2.508
  158MOL     N3 5972   5.768   5.857   2.769
  158MOL     H2 5973   5.704   5.932   2.743
  158MOL     C1 5974   6.199   5.708   2.713
  158MOL     C2 5975   6.048   5.512   2.668
  158MOL     H3 5976   6.076   5.407   2.652
  158MOL     C3 5977   6.016   5.568   2.528
  158MOL     C4 5978   6.120   5.785   2.606
  158MOL     H4 5979   6.043   5.842   2.660
  158MOL     C5 5980   6.199   5.884   2.520
  158MOL     H5 5981   6.293   5.837   2.488
  158MOL     H6 5982   6.221   5.977   2.572
  158MOL     C6 5983   6.107   5.904   2.399
  158MOL     H7 5984   6.033   5.981   2.423
  158MOL     H8 5985   6.161   5.932   2.309
  158MOL     C7 5986   6.034   5.770   2.382
  158MOL     H9 5987   5.927   5.784   2.362
  158MOL    H10 5988   6.079   5.710   2.302
  158MOL     C8 5989   5.920   5.518   2.753
  158MOL    H11 5990   5.841   5.464   2.700
  158MOL    H12 5991   5.936   5.465   2.847
  158MOL     C9 5992   5.875   5.658   2.785
  158MOL    C10 5993   5.788   5.732   2.706
  158MOL    H13 5994   5.740   5.705   2.613
  158MOL    C11 5995   5.845   5.859   2.883
  158MOL    C12 5996   5.910   5.740   2.898
  158MOL    C13 5997   5.990   5.713   3.009
  158MOL    H14 5998   6.041   5.618   3.019
  158MOL    C14 5999   6.002   5.814   3.106
  158MOL    H15 6000   6.063   5.798   3.193
  158MOL    C15 6001   5.934   5.937   3.092
  158MOL    H16 6002   5.943   6.013   3.168
  158MOL    C16 6003   5.853   5.961   2.978
  158MOL    H17 6004   5.800   6.055   2.965
  159MOL     O1 6005   6.255   6.503   2.774
  159MOL     O2 6006   6.641   6.342   2.442
  159MOL     N1 6007   6.475   6.481   2.736
  159MOL     H1 6008   6.493   6.541   2.817
  159MOL     N2 6009   6.425   6.327   2.508
  159MOL     N3 6010   6.431   6.002   2.768
  159MOL     H2 6011   6.399   5.908   2.743
  159MOL     C1 6012   6.344   6.450   2.712
  159MOL     C2 6013   6.590   6.417   2.668
  159MOL     H3 6014   6.667   6.494   2.653
  159MOL     C3 6015   6.557   6.360   2.528
  159MOL     C4 6016   6.317   6.343   2.606
  159MOL     H4 6017   6.308   6.248   2.660
  159MOL     C5 6018   6.192   6.362   2.520
  159MOL     H5 6019   6.186   6.466   2.488
  159MOL     H6 6020   6.100   6.335   2.572
  159MOL     C6 6021   6.221   6.271   2.399
  159MOL     H7 6022   6.192   6.169   2.423
  159MOL     H8 6023   6.169   6.304   2.309
  159MOL     C7 6024   6.374   6.275   2.382
  159MOL     H9 6025   6.415   6.176   2.362
  159MOL    H10 6026   6.402   6.344   2.302
  159MOL     C8 6027   6.648   6.303   2.753
  159MOL    H11 6028   6.735   6.261   2.700
  159MOL    H12 6029   6.686   6.345   2.847
  159MOL     C9 6030   6.550   6.194   2.785
  159MOL    C10 6031   6.530   6.081   2.706
  159MOL    H13 6032   6.578   6.053   2.613
  159MOL    C11 6033   6.391   6.066   2.883
  159MOL    C12 6034   6.462   6.182   2.898
  159MOL    C13 6035   6.444   6.266   3.009
  159MOL    H14 6036   6.502   6.357   3.019
  159MOL    C14 6037   6.351   6.225   3.106
  159MOL    H15 6038   6.336   6.286   3.194
  159MOL    C15 6039   6.279   6.105   3.091
  159MOL    H16 6040   6.209   6.074   3.169
  159MOL    C16 6041   6.298   6.023   2.978
  159MOL    H17 6042   6.243   5.930   2.965
  160MOL     O1 6043   7.245   5.704   3.318
  160MOL     O2 6044   7.300   5.291   2.984
  160MOL     N1 6045   7.336   5.502   3.279
  160MOL     H1 6046   7.396   5.518   3.359
  160MOL     N2 6047   7.177   5.469   3.051
  160MOL     N3 6048   6.898   5.301   3.312
  160MOL     H2 6049   6.801   5.283   3.287
  160MOL     C1 6050   7.243   5.599   3.256
  160MOL     C2 6051   7.337   5.370   3.211
  160MOL     H3 6052   7.442   5.342   3.196
  160MOL     C3 6053   7.272   5.371   3.072
  160MOL     C4 6054   7.136   5.570   3.149
  160MOL     H4 6055   7.049   5.531   3.203
  160MOL     C5 6056   7.091   5.687   3.063
  160MOL     H5 6057   7.178   5.746   3.032
  160MOL     H6 6058   7.022   5.754   3.115
  160MOL     C6 6059   7.027   5.617   2.942
  160MOL     H7 6060   6.924   5.592   2.966
  160MOL     H8 6061   7.030   5.679   2.852
  160MOL     C7 6062   7.107   5.488   2.925
  160MOL     H9 6063   7.042   5.402   2.905
  160MOL    H10 6064   7.181   5.497   2.845
  160MOL     C8 6065   7.268   5.263   3.297
  160MOL    H11 6066   7.275   5.167   3.244
  160MOL    H12 6067   7.324   5.251   3.390
  160MOL     C9 6068   7.124   5.294   3.329
  160MOL    C10 6069   7.016   5.255   3.250
  160MOL    H13 6070   7.015   5.200   3.156
  160MOL    C11 6071   6.935   5.368   3.426
  160MOL    C12 6072   7.070   5.365   3.442
  160MOL    C13 6073   7.134   5.422   3.553
  160MOL    H14 6074   7.242   5.418   3.563
  160MOL    C14 6075   7.052   5.482   3.650
  160MOL    H15 6076   7.097   5.527   3.737
  160MOL    C15 6077   6.912   5.484   3.635
  160MOL    H16 6078   6.850   5.531   3.712
  160MOL    C16 6079   6.851   5.427   3.521
  160MOL    H17 6080   6.743   5.428   3.508
  161MOL     O1 6081   6.582   6.045   3.317
  161MOL     O2 6082   6.915   6.300   2.985
  161MOL     N1 6083   6.712   6.225   3.279
  161MOL     H1 6084   6.668   6.271   3.360
  161MOL     N2 6085   6.820   6.105   3.051
  161MOL     N3 6086   7.104   5.947   3.311
  161MOL     H2 6087   7.171   5.872   3.287
  161MOL     C1 6088   6.673   6.096   3.256
  161MOL     C2 6089   6.824   6.292   3.211
  161MOL     H3 6090   6.796   6.397   3.196
  161MOL     C3 6091   6.857   6.236   3.072
  161MOL     C4 6092   6.752   6.019   3.149
  161MOL     H4 6093   6.830   5.964   3.203
  161MOL     C5 6094   6.674   5.920   3.063
  161MOL     H5 6095   6.580   5.966   3.031
  161MOL     H6 6096   6.651   5.827   3.116
  161MOL     C6 6097   6.766   5.900   2.942
  161MOL     H7 6098   6.840   5.823   2.966
  161MOL     H8 6099   6.711   5.872   2.852
  161MOL     C7 6100   6.839   6.034   2.925
  161MOL     H9 6101   6.946   6.020   2.905
  161MOL    H10 6102   6.794   6.094   2.845
  161MOL     C8 6103   6.952   6.286   3.296
  161MOL    H11 6104   7.032   6.340   3.243
  161MOL    H12 6105   6.934   6.339   3.390
  161MOL     C9 6106   6.998   6.146   3.329
  161MOL    C10 6107   7.085   6.072   3.249
  161MOL    H13 6108   7.133   6.099   3.156
  161MOL    C11 6109   7.029   5.945   3.426
  161MOL    C12 6110   6.964   6.064   3.442
  161MOL    C13 6111   6.883   6.091   3.553
  161MOL    H14 6112   6.832   6.186   3.563
  161MOL    C14 6113   6.872   5.990   3.650
  161MOL    H15 6114   6.810   6.007   3.737
  161MOL    C15 6115   6.939   5.866   3.634
  161MOL    H16 6116   6.930   5.790   3.711
  161MOL    C16 6117   7.019   5.842   3.521
  161MOL    H17 6118   7.073   5.749   3.508
  162MOL     O1 6119   6.617   5.300   3.318
  162MOL     O2 6120   6.231   5.456   2.984
  162MOL     N1 6121   6.398   5.324   3.280
  162MOL     H1 6122   6.383   5.262   3.359
  162MOL     N2 6123   6.448   5.478   3.051
  162MOL     N3 6124   6.441   5.803   3.312
  162MOL     H2 6125   6.475   5.896   3.287
  162MOL     C1 6126   6.529   5.355   3.256
  162MOL     C2 6127   6.283   5.387   3.211
  162MOL     H3 6128   6.206   5.311   3.196
  162MOL     C3 6129   6.316   5.443   3.071
  162MOL     C4 6130   6.556   5.462   3.149
  162MOL     H4 6131   6.566   5.557   3.203
  162MOL     C5 6132   6.681   5.443   3.063
  162MOL     H5 6133   6.688   5.338   3.032
  162MOL     H6 6134   6.773   5.470   3.116
  162MOL     C6 6135   6.652   5.533   2.942
  162MOL     H7 6136   6.682   5.635   2.966
  162MOL     H8 6137   6.704   5.500   2.852
  162MOL     C7 6138   6.499   5.529   2.925
  162MOL     H9 6139   6.458   5.628   2.906
  162MOL    H10 6140   6.471   5.460   2.845
  162MOL     C8 6141   6.225   5.502   3.296
  162MOL    H11 6142   6.138   5.544   3.243
  162MOL    H12 6143   6.188   5.461   3.390
  162MOL     C9 6144   6.323   5.611   3.329
  162MOL    C10 6145   6.343   5.723   3.250
  162MOL    H13 6146   6.297   5.752   3.156
  162MOL    C11 6147   6.482   5.738   3.426
  162MOL    C12 6148   6.411   5.622   3.442
  162MOL    C13 6149   6.429   5.539   3.553
  162MOL    H14 6150   6.372   5.446   3.563
  162MOL    C14 6151   6.522   5.579   3.650
  162MOL    H15 6152   6.538   5.518   3.737
  162MOL    C15 6153   6.594   5.699   3.635
  162MOL    H16 6154   6.665   5.729   3.711
  162MOL    C16 6155   6.575   5.781   3.522
  162MOL    H17 6156   6.629   5.874   3.508
  163MOL     O1 6157   5.627   6.101   3.861
  163MOL     O2 6158   5.569   6.514   3.527
  163MOL     N1 6159   5.537   6.303   3.823
  163MOL     H1 6160   5.476   6.285   3.902
  163MOL     N2 6161   5.696   6.336   3.594
  163MOL     N3 6162   5.974   6.503   3.855
  163MOL     H2 6163   6.072   6.523   3.830
  163MOL     C1 6164   5.630   6.205   3.799
  163MOL     C2 6165   5.535   6.434   3.755
  163MOL     H3 6166   5.430   6.461   3.740
  163MOL     C3 6167   5.600   6.433   3.615
  163MOL     C4 6168   5.736   6.235   3.692
  163MOL     H4 6169   5.823   6.273   3.747
  163MOL     C5 6170   5.782   6.117   3.606
  163MOL     H5 6171   5.695   6.058   3.575
  163MOL     H6 6172   5.851   6.050   3.659
  163MOL     C6 6173   5.846   6.187   3.486
  163MOL     H7 6174   5.949   6.212   3.510
  163MOL     H8 6175   5.843   6.125   3.395
  163MOL     C7 6176   5.766   6.317   3.468
  163MOL     H9 6177   5.832   6.402   3.448
  163MOL    H10 6178   5.692   6.307   3.388
  163MOL     C8 6179   5.605   6.541   3.840
  163MOL    H11 6180   5.598   6.637   3.787
  163MOL    H12 6181   5.552   6.553   3.934
  163MOL     C9 6182   5.749   6.510   3.872
  163MOL    C10 6183   5.856   6.549   3.793
  163MOL    H13 6184   5.858   6.603   3.699
  163MOL    C11 6185   5.938   6.436   3.970
  163MOL    C12 6186   5.803   6.440   3.985
  163MOL    C13 6187   5.739   6.383   4.096
  163MOL    H14 6188   5.631   6.385   4.106
  163MOL    C14 6189   5.821   6.322   4.193
  163MOL    H15 6190   5.775   6.277   4.280
  163MOL    C15 6191   5.961   6.320   4.178
  163MOL    H16 6192   6.022   6.274   4.255
  163MOL    C16 6193   6.022   6.377   4.065
  163MOL    H17 6194   6.130   6.377   4.052
  164MOL     O1 6195   6.291   5.757   3.861
  164MOL     O2 6196   5.965   5.501   3.527
  164MOL     N1 6197   6.161   5.579   3.823
  164MOL     H1 6198   6.207   5.535   3.903
  164MOL     N2 6199   6.052   5.700   3.595
  164MOL     N3 6200   5.768   5.857   3.856
  164MOL     H2 6201   5.704   5.932   3.830
  164MOL     C1 6202   6.199   5.708   3.799
  164MOL     C2 6203   6.048   5.512   3.755
  164MOL     H3 6204   6.076   5.407   3.739
  164MOL     C3 6205   6.016   5.568   3.615
  164MOL     C4 6206   6.120   5.785   3.693
  164MOL     H4 6207   6.043   5.842   3.747
  164MOL     C5 6208   6.199   5.884   3.606
  164MOL     H5 6209   6.293   5.837   3.575
  164MOL     H6 6210   6.222   5.977   3.659
  164MOL     C6 6211   6.106   5.904   3.486
  164MOL     H7 6212   6.033   5.981   3.510
  164MOL     H8 6213   6.161   5.932   3.395
  164MOL     C7 6214   6.034   5.770   3.468
  164MOL     H9 6215   5.927   5.784   3.449
  164MOL    H10 6216   6.079   5.711   3.389
  164MOL     C8 6217   5.920   5.518   3.840
  164MOL    H11 6218   5.841   5.464   3.787
  164MOL    H12 6219   5.936   5.465   3.934
  164MOL     C9 6220   5.875   5.658   3.872
  164MOL    C10 6221   5.788   5.732   3.793
  164MOL    H13 6222   5.740   5.705   3.699
  164MOL    C11 6223   5.845   5.859   3.970
  164MOL    C12 6224   5.909   5.740   3.985
  164MOL    C13 6225   5.990   5.713   4.096
  164MOL    H14 6226   6.041   5.618   4.106
  164MOL    C14 6227   6.002   5.814   4.193
  164MOL    H15 6228   6.063   5.798   4.280
  164MOL    C15 6229   5.934   5.937   4.178
  164MOL    H16 6230   5.943   6.013   4.255
  164MOL    C16 6231   5.853   5.961   4.065
  164MOL    H17 6232   5.800   6.055   4.052
  165MOL     O1 6233   6.255   6.503   3.860
  165MOL     O2 6234   6.641   6.342   3.529
  165MOL     N1 6235   6.475   6.481   3.823
  165MOL     H1 6236   6.493   6.541   3.903
  165MOL     N2 6237   6.425   6.327   3.594
  165MOL     N3 6238   6.430   6.002   3.855
  165MOL     H2 6239   6.399   5.908   3.830
  165MOL     C1 6240   6.344   6.449   3.799
  165MOL     C2 6241   6.590   6.417   3.755
  165MOL     H3 6242   6.667   6.494   3.740
  165MOL     C3 6243   6.557   6.360   3.615
  165MOL     C4 6244   6.317   6.342   3.693
  165MOL     H4 6245   6.308   6.248   3.747
  165MOL     C5 6246   6.192   6.361   3.606
  165MOL     H5 6247   6.186   6.466   3.574
  165MOL     H6 6248   6.100   6.335   3.659
  165MOL     C6 6249   6.221   6.271   3.486
  165MOL     H7 6250   6.192   6.169   3.510
  165MOL     H8 6251   6.169   6.304   3.396
  165MOL     C7 6252   6.373   6.275   3.468
  165MOL     H9 6253   6.415   6.176   3.449
  165MOL    H10 6254   6.402   6.344   3.388
  165MOL     C8 6255   6.648   6.303   3.840
  165MOL    H11 6256   6.735   6.261   3.787
  165MOL    H12 6257   6.686   6.345   3.934
  165MOL     C9 6258   6.550   6.194   3.872
  165MOL    C10 6259   6.529   6.081   3.793
  165MOL    H13 6260   6.577   6.053   3.699
  165MOL    C11 6261   6.391   6.066   3.970
  165MOL    C12 6262   6.462   6.182   3.985
  165MOL    C13 6263   6.445   6.266   4.096
  165MOL    H14 6264   6.502   6.357   4.106
  165MOL    C14 6265   6.351   6.225   4.193
  165MOL    H15 6266   6.336   6.286   4.280
  165MOL    C15 6267   6.279   6.105   4.178
  165MOL    H16 6268   6.209   6.075   4.255
  165MOL    C16 6269   6.298   6.024   4.064
  165MOL    H17 6270   6.243   5.930   4.052
  166MOL     O1 6271   7.245   5.704   4.404
  166MOL     O2 6272   7.300   5.291   4.071
  166MOL     N1 6273   7.336   5.502   4.366
  166MOL     H1 6274   7.396   5.519   4.446
  166MOL     N2 6275   7.177   5.469   4.138
  166MOL     N3 6276   6.899   5.301   4.399
  166MOL     H2 6277   6.801   5.283   4.374
  166MOL     C1 6278   7.243   5.599   4.342
  166MOL     C2 6279   7.337   5.370   4.298
  166MOL     H3 6280   7.442   5.342   4.282
  166MOL     C3 6281   7.271   5.371   4.159
  166MOL     C4 6282   7.136   5.570   4.236
  166MOL     H4 6283   7.049   5.531   4.290
  166MOL     C5 6284   7.091   5.687   4.150
  166MOL     H5 6285   7.178   5.746   4.119
  166MOL     H6 6286   7.021   5.754   4.202
  166MOL     C6 6287   7.027   5.617   4.029
  166MOL     H7 6288   6.924   5.592   4.053
  166MOL     H8 6289   7.030   5.679   3.939
  166MOL     C7 6290   7.107   5.488   4.012
  166MOL     H9 6291   7.042   5.402   3.992
  166MOL    H10 6292   7.181   5.497   3.932
  166MOL     C8 6293   7.268   5.263   4.384
  166MOL    H11 6294   7.275   5.167   4.331
  166MOL    H12 6295   7.324   5.251   4.477
  166MOL     C9 6296   7.124   5.294   4.416
  166MOL    C10 6297   7.017   5.255   4.337
  166MOL    H13 6298   7.016   5.200   4.243
  166MOL    C11 6299   6.935   5.368   4.513
  166MOL    C12 6300   7.070   5.365   4.528
  166MOL    C13 6301   7.134   5.422   4.639
  166MOL    H14 6302   7.242   5.418   4.650
  166MOL    C14 6303   7.052   5.482   4.737
  166MOL    H15 6304   7.097   5.526   4.824
  166MOL    C15 6305   6.912   5.484   4.722
  166MOL    H16 6306   6.850   5.530   4.798
  166MOL    C16 6307   6.851   5.427   4.608
  166MOL    H17 6308   6.743   5.428   4.594
  167MOL     O1 6309   6.582   6.045   4.404
  167MOL     O2 6310   6.915   6.300   4.072
  167MOL     N1 6311   6.712   6.225   4.366
  167MOL     H1 6312   6.668   6.271   4.446
  167MOL     N2 6313   6.820   6.105   4.138
  167MOL     N3 6314   7.104   5.947   4.398
  167MOL     H2 6315   7.170   5.872   4.373
  167MOL     C1 6316   6.673   6.096   4.342
  167MOL     C2 6317   6.824   6.293   4.298
  167MOL     H3 6318   6.796   6.397   4.283
  167MOL     C3 6319   6.857   6.236   4.158
  167MOL     C4 6320   6.753   6.019   4.236
  167MOL     H4 6321   6.830   5.964   4.290
  167MOL     C5 6322   6.674   5.920   4.150
  167MOL     H5 6323   6.580   5.966   4.118
  167MOL     H6 6324   6.651   5.827   4.203
  167MOL     C6 6325   6.766   5.900   4.029
  167MOL     H7 6326   6.840   5.823   4.053
  167MOL     H8 6327   6.711   5.872   3.939
  167MOL     C7 6328   6.839   6.034   4.012
  167MOL     H9 6329   6.946   6.020   3.992
  167MOL    H10 6330   6.794   6.094   3.932
  167MOL     C8 6331   6.952   6.286   4.383
  167MOL    H11 6332   7.032   6.340   4.330
  167MOL    H12 6333   6.934   6.339   4.477
  167MOL     C9 6334   6.998   6.146   4.415
  167MOL    C10 6335   7.085   6.072   4.336
  167MOL    H13 6336   7.133   6.099   4.243
  167MOL    C11 6337   7.029   5.945   4.513
  167MOL    C12 6338   6.964   6.064   4.528
  167MOL    C13 6339   6.883   6.091   4.639
  167MOL    H14 6340   6.832   6.186   4.650
  167MOL    C14 6341   6.872   5.990   4.737
  167MOL    H15 6342   6.811   6.006   4.824
  167MOL    C15 6343   6.939   5.867   4.721
  167MOL    H16 6344   6.930   5.790   4.798
  167MOL    C16 6345   7.019   5.842   4.608
  167MOL    H17 6346   7.073   5.749   4.595
  168MOL     O1 6347   6.617   5.300   4.405
  168MOL     O2 6348   6.231   5.456   4.071
  168MOL     N1 6349   6.397   5.324   4.367
  168MOL     H1 6350   6.383   5.262   4.446
  168MOL     N2 6351   6.448   5.478   4.138
  168MOL     N3 6352   6.442   5.803   4.399
  168MOL     H2 6353   6.475   5.896   4.374
  168MOL     C1 6354   6.529   5.355   4.343
  168MOL     C2 6355   6.283   5.387   4.298
  168MOL     H3 6356   6.206   5.311   4.282
  168MOL     C3 6357   6.316   5.443   4.158
  168MOL     C4 6358   6.556   5.462   4.236
  168MOL     H4 6359   6.566   5.557   4.290
  168MOL     C5 6360   6.681   5.443   4.150
  168MOL     H5 6361   6.688   5.338   4.119
  168MOL     H6 6362   6.773   5.470   4.203
  168MOL     C6 6363   6.652   5.533   4.029
  168MOL     H7 6364   6.682   5.635   4.053
  168MOL     H8 6365   6.704   5.500   3.939
  168MOL     C7 6366   6.499   5.529   4.012
  168MOL     H9 6367   6.458   5.628   3.992
  168MOL    H10 6368   6.471   5.460   3.932
  168MOL     C8 6369   6.225   5.502   4.383
  168MOL    H11 6370   6.138   5.544   4.330
  168MOL    H12 6371   6.188   5.461   4.477
  168MOL     C9 6372   6.323   5.611   4.415
  168MOL    C10 6373   6.343   5.723   4.337
  168MOL    H13 6374   6.297   5.752   4.243
  168MOL    C11 6375   6.482   5.738   4.513
  168MOL    C12 6376   6.411   5.622   4.528
  168MOL    C13 6377   6.429   5.539   4.640
  168MOL    H14 6378   6.372   5.447   4.650
  168MOL    C14 6379   6.522   5.579   4.737
  168MOL    H15 6380   6.538   5.518   4.824
  168MOL    C15 6381   6.594   5.700   4.722
  168MOL    H16 6382   6.665   5.730   4.798
  168MOL    C16 6383   6.575   5.781   4.608
  168MOL    H17 6384   6.629   5.874   4.595
  169MOL     O1 6385   5.627   6.101   4.948
  169MOL     O2 6386   5.569   6.514   4.614
  169MOL     N1 6387   5.537   6.303   4.910
  169MOL     H1 6388   5.476   6.285   4.989
  169MOL     N2 6389   5.696   6.336   4.681
  169MOL     N3 6390   5.974   6.503   4.942
  169MOL     H2 6391   6.072   6.523   4.917
  169MOL     C1 6392   5.630   6.205   4.886
  169MOL     C2 6393   5.535   6.434   4.842
  169MOL     H3 6394   5.430   6.461   4.827
  169MOL     C3 6395   5.600   6.433   4.701
  169MOL     C4 6396   5.736   6.235   4.779
  169MOL     H4 6397   5.823   6.273   4.834
  169MOL     C5 6398   5.782   6.117   4.693
  169MOL     H5 6399   5.695   6.059   4.662
  169MOL     H6 6400   5.851   6.050   4.746
  169MOL     C6 6401   5.846   6.187   4.573
  169MOL     H7 6402   5.949   6.212   4.597
  169MOL     H8 6403   5.843   6.125   4.482
  169MOL     C7 6404   5.766   6.317   4.555
  169MOL     H9 6405   5.832   6.402   4.535
  169MOL    H10 6406   5.692   6.307   4.475
  169MOL     C8 6407   5.605   6.541   4.927
  169MOL    H11 6408   5.598   6.637   4.874
  169MOL    H12 6409   5.552   6.553   5.021
  169MOL     C9 6410   5.749   6.510   4.959
  169MOL    C10 6411   5.856   6.549   4.880
  169MOL    H13 6412   5.858   6.603   4.786
  169MOL    C11 6413   5.938   6.436   5.057
  169MOL    C12 6414   5.802   6.440   5.072
  169MOL    C13 6415   5.739   6.383   5.183
  169MOL    H14 6416   5.631   6.385   5.193
  169MOL    C14 6417   5.821   6.322   5.280
  169MOL    H15 6418   5.775   6.277   5.367
  169MOL    C15 6419   5.961   6.320   5.265
  169MOL    H16 6420   6.022   6.274   5.342
  169MOL    C16 6421   6.022   6.377   5.152
  169MOL    H17 6422   6.130   6.377   5.139
  170MOL     O1 6423   6.291   5.757   4.948
  170MOL     O2 6424   5.965   5.501   4.614
  170MOL     N1 6425   6.161   5.579   4.910
  170MOL     H1 6426   6.207   5.535   4.990
  170MOL     N2 6427   6.052   5.700   4.682
  170MOL     N3 6428   5.768   5.857   4.943
  170MOL     H2 6429   5.704   5.932   4.917
  170MOL     C1 6430   6.199   5.708   4.886
  170MOL     C2 6431   6.048   5.512   4.842
  170MOL     H3 6432   6.076   5.407   4.826
  170MOL     C3 6433   6.016   5.568   4.702
  170MOL     C4 6434   6.120   5.785   4.780
  170MOL     H4 6435   6.043   5.842   4.834
  170MOL     C5 6436   6.199   5.884   4.693
  170MOL     H5 6437   6.293   5.837   4.662
  170MOL     H6 6438   6.222   5.977   4.746
  170MOL     C6 6439   6.106   5.904   4.573
  170MOL     H7 6440   6.033   5.981   4.597
  170MOL     H8 6441   6.161   5.932   4.482
  170MOL     C7 6442   6.034   5.770   4.555
  170MOL     H9 6443   5.927   5.784   4.536
  170MOL    H10 6444   6.079   5.711   4.476
  170MOL     C8 6445   5.920   5.518   4.927
  170MOL    H11 6446   5.841   5.464   4.874
  170MOL    H12 6447   5.936   5.465   5.021
  170MOL     C9 6448   5.875   5.658   4.959
  170MOL    C10 6449   5.788   5.732   4.880
  170MOL    H13 6450   5.740   5.705   4.786
  170MOL    C11 6451   5.844   5.859   5.057
  170MOL    C12 6452   5.909   5.740   5.072
  170MOL    C13 6453   5.990   5.713   5.183
  170MOL    H14 6454   6.041   5.618   5.193
  170MOL    C14 6455   6.002   5.814   5.280
  170MOL    H15 6456   6.063   5.798   5.367
  170MOL    C15 6457   5.934   5.937   5.265
  170MOL    H16 6458   5.943   6.013   5.342
  170MOL    C16 6459   5.853   5.961   5.152
  170MOL    H17 6460   5.800   6.055   5.139
  171MOL     O1 6461   6.255   6.503   4.947
  171MOL     O2 6462   6.641   6.342   4.616
  171MOL     N1 6463   6.475   6.481   4.910
  171MOL     H1 6464   6.493   6.541   4.990
  171MOL     N2 6465   6.425   6.327   4.681
  171MOL     N3 6466   6.430   6.002   4.942
  171MOL     H2 6467   6.399   5.908   4.917
  171MOL     C1 6468   6.344   6.450   4.886
  171MOL     C2 6469   6.590   6.417   4.842
  171MOL     H3 6470   6.667   6.494   4.827
  171MOL     C3 6471   6.557   6.360   4.702
  171MOL     C4 6472   6.317   6.343   4.780
  171MOL     H4 6473   6.308   6.248   4.834
  171MOL     C5 6474   6.192   6.361   4.693
  171MOL     H5 6475   6.186   6.466   4.661
  171MOL     H6 6476   6.100   6.335   4.746
  171MOL     C6 6477   6.221   6.271   4.573
  171MOL     H7 6478   6.192   6.169   4.597
  171MOL     H8 6479   6.169   6.304   4.483
  171MOL     C7 6480   6.373   6.275   4.555
  171MOL     H9 6481   6.415   6.176   4.536
  171MOL    H10 6482   6.402   6.344   4.475
  171MOL     C8 6483   6.648   6.303   4.927
  171MOL    H11 6484   6.735   6.261   4.874
  171MOL    H12 6485   6.686   6.345   5.021
  171MOL     C9 6486   6.550   6.194   4.959
  171MOL    C10 6487   6.529   6.081   4.880
  171MOL    H13 6488   6.577   6.053   4.786
  171MOL    C11 6489   6.391   6.066   5.057
  171MOL    C12 6490   6.462   6.182   5.072
  171MOL    C13 6491   6.445   6.266   5.183
  171MOL    H14 6492   6.502   6.357   5.193
  171MOL    C14 6493   6.351   6.225   5.280
  171MOL    H15 6494   6.336   6.286   5.367
  171MOL    C15 6495   6.279   6.105   5.265
  171MOL    H16 6496   6.209   6.075   5.342
  171MOL    C16 6497   6.298   6.024   5.151
  171MOL    H17 6498   6.243   5.931   5.139
  172MOL     O1 6499   7.245   5.704   5.491
  172MOL     O2 6500   7.300   5.291   5.158
  172MOL     N1 6501   7.336   5.502   5.453
  172MOL     H1 6502   7.396   5.519   5.533
  172MOL     N2 6503   7.177   5.469   5.225
  172MOL     N3 6504   6.899   5.301   5.486
  172MOL     H2 6505   6.801   5.283   5.461
  172MOL     C1 6506   7.243   5.599   5.429
  172MOL     C2 6507   7.337   5.370   5.385
  172MOL     H3 6508   7.442   5.342   5.369
  172MOL     C3 6509   7.271   5.371   5.246
  172MOL     C4 6510   7.136   5.570   5.323
  172MOL     H4 6511   7.049   5.531   5.377
  172MOL     C5 6512   7.091   5.687   5.237
  172MOL     H5 6513   7.178   5.746   5.206
  172MOL     H6 6514   7.021   5.754   5.289
  172MOL     C6 6515   7.027   5.617   5.116
  172MOL     H7 6516   6.924   5.592   5.140
  172MOL     H8 6517   7.030   5.679   5.026
  172MOL     C7 6518   7.107   5.488   5.099
  172MOL     H9 6519   7.042   5.402   5.079
  172MOL    H10 6520   7.181   5.497   5.019
  172MOL     C8 6521   7.268   5.263   5.471
  172MOL    H11 6522   7.275   5.167   5.418
  172MOL    H12 6523   7.324   5.251   5.564
  172MOL     C9 6524   7.124   5.294   5.503
  172MOL    C10 6525   7.017   5.255   5.424
  172MOL    H13 6526   7.016   5.200   5.330
  172MOL    C11 6527   6.935   5.368   5.600
  172MOL    C12 6528   7.070   5.365   5.615
  172MOL    C13 6529   7.134   5.421   5.726
  172MOL    H14 6530   7.242   5.418   5.737
  172MOL    C14 6531   7.052   5.482   5.824
  172MOL    H15 6532   7.097   5.526   5.911
  172MOL    C15 6533   6.912   5.484   5.809
  172MOL    H16 6534   6.850   5.530   5.885
  172MOL    C16 6535   6.851   5.427   5.695
  172MOL    H17 6536   6.743   5.428   5.681
  173MOL     O1 6537   6.582   6.045   5.491
  173MOL     O2 6538   6.915   6.300   5.159
  173MOL     N1 6539   6.712   6.225   5.453
  173MOL     H1 6540   6.668   6.271   5.533
  173MOL     N2 6541   6.820   6.105   5.225
  173MOL     N3 6542   7.104   5.947   5.485
  173MOL     H2 6543   7.170   5.872   5.460
  173MOL     C1 6544   6.673   6.096   5.429
  173MOL     C2 6545   6.824   6.293   5.385
  173MOL     H3 6546   6.796   6.397   5.370
  173MOL     C3 6547   6.857   6.236   5.245
  173MOL     C4 6548   6.753   6.019   5.323
  173MOL     H4 6549   6.830   5.964   5.377
  173MOL     C5 6550   6.674   5.920   5.237
  173MOL     H5 6551   6.580   5.966   5.205
  173MOL     H6 6552   6.651   5.827   5.290
  173MOL     C6 6553   6.766   5.900   5.116
  173MOL     H7 6554   6.840   5.823   5.140
  173MOL     H8 6555   6.711   5.872   5.026
  173MOL     C7 6556   6.839   6.034   5.099
  173MOL     H9 6557   6.946   6.020   5.079
  173MOL    H10 6558   6.794   6.094   5.019
  173MOL     C8 6559   6.952   6.286   5.470
  173MOL    H11 6560   7.032   6.340   5.417
  173MOL    H12 6561   6.934   6.339   5.564
  173MOL     C9 6562   6.998   6.146   5.502
  173MOL    C10 6563   7.085   6.072   5.423
  173MOL    H13 6564   7.133   6.099   5.330
  173MOL    C11 6565   7.029   5.945   5.600
  173MOL    C12 6566   6.964   6.064   5.615
  173MOL    C13 6567   6.883   6.091   5.726
  173MOL    H14 6568   6.832   6.186   5.737
  173MOL    C14 6569   6.872   5.990   5.824
  173MOL    H15 6570   6.811   6.006   5.911
  173MOL    C15 6571   6.939   5.867   5.808
  173MOL    H16 6572   6.930   5.790   5.885
  173MOL    C16 6573   7.019   5.842   5.695
  173MOL    H17 6574   7.073   5.749   5.682
  174MOL     O1 6575   6.617   5.300   5.492
  174MOL     O2 6576   6.231   5.456   5.158
  174MOL     N1 6577   6.398   5.324   5.453
  174MOL     H1 6578   6.383   5.262   5.533
  174MOL     N2 6579   6.448   5.478   5.225
  174MOL     N3 6580   6.442   5.803   5.486
  174MOL     H2 6581   6.475   5.896   5.460
  174MOL     C1 6582   6.529   5.355   5.430
  174MOL     C2 6583   6.283   5.387   5.385
  174MOL     H3 6584   6.206   5.311   5.369
  174MOL     C3 6585   6.316   5.443   5.245
  174MOL     C4 6586   6.556   5.462   5.323
  174MOL     H4 6587   6.566   5.557   5.377
  174MOL     C5 6588   6.681   5.443   5.237
  174MOL     H5 6589   6.688   5.338   5.206
  174MOL     H6 6590   6.773   5.470   5.290
  174MOL     C6 6591   6.652   5.533   5.116
  174MOL     H7 6592   6.682   5.635   5.140
  174MOL     H8 6593   6.704   5.500   5.026
  174MOL     C7 6594   6.499   5.529   5.099
  174MOL     H9 6595   6.458   5.628   5.079
  174MOL    H10 6596   6.471   5.460   5.019
  174MOL     C8 6597   6.225   5.502   5.470
  174MOL    H11 6598   6.138   5.544   5.417
  174MOL    H12 6599   6.188   5.461   5.564
  174MOL     C9 6600   6.323   5.611   5.502
  174MOL    C10 6601   6.343   5.723   5.424
  174MOL    H13 6602   6.297   5.752   5.330
  174MOL    C11 6603   6.482   5.738   5.600
  174MOL    C12 6604   6.411   5.622   5.615
  174MOL    C13 6605   6.428   5.539   5.727
  174MOL    H14 6606   6.372   5.447   5.737
  174MOL    C14 6607   6.522   5.579   5.824
  174MOL    H15 6608   6.538   5.518   5.911
  174MOL    C15 6609   6.594   5.700   5.809
  174MOL    H16 6610   6.665   5.730   5.885
  174MOL    C16 6611   6.575   5.781   5.695
  174MOL    H17 6612   6.629   5.874   5.682
  175MOL     O1 6613   5.627   6.101   6.035
  175MOL     O2 6614   5.569   6.514   5.701
  175MOL     N1 6615   5.537   6.303   5.997
  175MOL     H1 6616   5.476   6.285   6.076
  175MOL     N2 6617   5.696   6.336   5.768
  175MOL     N3 6618   5.974   6.503   6.029
  175MOL     H2 6619   6.072   6.523   6.004
  175MOL     C1 6620   5.630   6.205   5.973
  175MOL     C2 6621   5.535   6.434   5.928
  175MOL     H3 6622   5.430   6.461   5.913
  175MOL     C3 6623   5.599   6.433   5.788
  175MOL     C4 6624   5.736   6.235   5.866
  175MOL     H4 6625   5.823   6.273   5.920
  175MOL     C5 6626   5.782   6.117   5.780
  175MOL     H5 6627   5.695   6.059   5.749
  175MOL     H6 6628   5.851   6.051   5.833
  175MOL     C6 6629   5.846   6.187   5.659
  175MOL     H7 6630   5.949   6.212   5.683
  175MOL     H8 6631   5.843   6.125   5.569
  175MOL     C7 6632   5.766   6.317   5.642
  175MOL     H9 6633   5.832   6.402   5.622
  175MOL    H10 6634   5.692   6.307   5.562
  175MOL     C8 6635   5.605   6.541   6.014
  175MOL    H11 6636   5.598   6.637   5.961
  175MOL    H12 6637   5.552   6.553   6.108
  175MOL     C9 6638   5.749   6.510   6.046
  175MOL    C10 6639   5.857   6.549   5.967
  175MOL    H13 6640   5.858   6.604   5.873
  175MOL    C11 6641   5.938   6.436   6.144
  175MOL    C12 6642   5.803   6.440   6.159
  175MOL    C13 6643   5.739   6.383   6.270
  175MOL    H14 6644   5.631   6.385   6.280
  175MOL    C14 6645   5.821   6.322   6.367
  175MOL    H15 6646   5.775   6.277   6.454
  175MOL    C15 6647   5.961   6.320   6.352
  175MOL    H16 6648   6.022   6.274   6.429
  175MOL    C16 6649   6.022   6.377   6.239
  175MOL    H17 6650   6.130   6.377   6.226
  176MOL     O1 6651   6.291   5.757   6.035
  176MOL     O2 6652   5.965   5.501   5.700
  176MOL     N1 6653   6.161   5.579   5.997
  176MOL     H1 6654   6.207   5.535   6.076
  176MOL     N2 6655   6.052   5.700   5.769
  176MOL     N3 6656   5.768   5.857   6.030
  176MOL     H2 6657   5.704   5.932   6.004
  176MOL     C1 6658   6.199   5.708   5.973
  176MOL     C2 6659   6.048   5.512   5.928
  176MOL     H3 6660   6.076   5.407   5.913
  176MOL     C3 6661   6.016   5.568   5.789
  176MOL     C4 6662   6.119   5.786   5.867
  176MOL     H4 6663   6.043   5.842   5.921
  176MOL     C5 6664   6.199   5.884   5.780
  176MOL     H5 6665   6.293   5.837   5.749
  176MOL     H6 6666   6.222   5.977   5.833
  176MOL     C6 6667   6.106   5.904   5.659
  176MOL     H7 6668   6.033   5.981   5.683
  176MOL     H8 6669   6.162   5.932   5.569
  176MOL     C7 6670   6.034   5.770   5.642
  176MOL     H9 6671   5.927   5.784   5.622
  176MOL    H10 6672   6.079   5.711   5.562
  176MOL     C8 6673   5.920   5.518   6.014
  176MOL    H11 6674   5.841   5.464   5.961
  176MOL    H12 6675   5.936   5.465   6.108
  176MOL     C9 6676   5.875   5.658   6.046
  176MOL    C10 6677   5.788   5.732   5.967
  176MOL    H13 6678   5.740   5.705   5.873
  176MOL    C11 6679   5.845   5.859   6.144
  176MOL    C12 6680   5.909   5.740   6.159
  176MOL    C13 6681   5.990   5.713   6.270
  176MOL    H14 6682   6.041   5.618   6.280
  176MOL    C14 6683   6.002   5.814   6.367
  176MOL    H15 6684   6.063   5.798   6.454
  176MOL    C15 6685   5.934   5.937   6.352
  176MOL    H16 6686   5.943   6.013   6.429
  176MOL    C16 6687   5.853   5.961   6.239
  176MOL    H17 6688   5.800   6.055   6.226
  177MOL     O1 6689   6.255   6.503   6.034
  177MOL     O2 6690   6.641   6.342   5.702
  177MOL     N1 6691   6.476   6.481   5.997
  177MOL     H1 6692   6.493   6.541   6.077
  177MOL     N2 6693   6.425   6.327   5.768
  177MOL     N3 6694   6.430   6.002   6.029
  177MOL     H2 6695   6.399   5.908   6.004
  177MOL     C1 6696   6.344   6.449   5.973
  177MOL     C2 6697   6.590   6.417   5.929
  177MOL     H3 6698   6.667   6.493   5.914
  177MOL     C3 6699   6.557   6.360   5.789
  177MOL     C4 6700   6.317   6.343   5.866
  177MOL     H4 6701   6.308   6.248   5.921
  177MOL     C5 6702   6.192   6.362   5.780
  177MOL     H5 6703   6.186   6.466   5.748
  177MOL     H6 6704   6.100   6.335   5.832
  177MOL     C6 6705   6.221   6.271   5.660
  177MOL     H7 6706   6.192   6.169   5.684
  177MOL     H8 6707   6.169   6.304   5.569
  177MOL     C7 6708   6.374   6.275   5.642
  177MOL     H9 6709   6.415   6.176   5.622
  177MOL    H10 6710   6.402   6.344   5.562
  177MOL     C8 6711   6.648   6.303   6.014
  177MOL    H11 6712   6.735   6.261   5.961
  177MOL    H12 6713   6.686   6.345   6.108
  177MOL     C9 6714   6.550   6.194   6.046
  177MOL    C10 6715   6.529   6.081   5.967
  177MOL    H13 6716   6.577   6.053   5.873
  177MOL    C11 6717   6.391   6.066   6.144
  177MOL    C12 6718   6.462   6.182   6.159
  177MOL    C13 6719   6.445   6.265   6.270
  177MOL    H14 6720   6.502   6.357   6.280
  177MOL    C14 6721   6.351   6.225   6.367
  177MOL    H15 6722   6.336   6.286   6.454
  177MOL    C15 6723   6.279   6.105   6.352
  177MOL    H16 6724   6.209   6.075   6.429
  177MOL    C16 6725   6.298   6.023   6.238
  177MOL    H17 6726   6.243   5.931   6.226
  178MOL     O1 6727   7.245   5.704   0.057
  178MOL     O2 6728   7.300   5.291   6.245
  178MOL     N1 6729   7.336   5.502   0.019
  178MOL     H1 6730   7.396   5.518   0.099
  178MOL     N2 6731   7.177   5.469   6.312
  178MOL     N3 6732   6.898   5.301   0.051
  178MOL     H2 6733   6.801   5.283   0.026
  178MOL     C1 6734   7.243   5.599   6.516
  178MOL     C2 6735   7.337   5.370   6.472
  178MOL     H3 6736   7.442   5.342   6.456
  178MOL     C3 6737   7.272   5.371   6.333
  178MOL     C4 6738   7.136   5.570   6.410
  178MOL     H4 6739   7.049   5.531   6.464
  178MOL     C5 6740   7.091   5.687   6.324
  178MOL     H5 6741   7.178   5.746   6.292
  178MOL     H6 6742   7.021   5.754   6.376
  178MOL     C6 6743   7.027   5.618   6.203
  178MOL     H7 6744   6.923   5.592   6.227
  178MOL     H8 6745   7.030   5.679   6.113
  178MOL     C7 6746   7.107   5.488   6.186
  178MOL     H9 6747   7.042   5.402   6.166
  178MOL    H10 6748   7.181   5.497   6.106
  178MOL     C8 6749   7.268   5.263   0.036
  178MOL    H11 6750   7.275   5.167   6.504
  178MOL    H12 6751   7.324   5.251   0.130
  178MOL     C9 6752   7.124   5.294   0.068
  178MOL    C10 6753   7.016   5.255   6.510
  178MOL    H13 6754   7.016   5.200   6.417
  178MOL    C11 6755   6.934   5.368   0.165
  178MOL    C12 6756   7.070   5.365   0.181
  178MOL    C13 6757   7.134   5.421   0.292
  178MOL    H14 6758   7.242   5.418   0.302
  178MOL    C14 6759   7.052   5.482   0.389
  178MOL    H15 6760   7.097   5.526   0.476
  178MOL    C15 6761   6.912   5.484   0.374
  178MOL    H16 6762   6.850   5.530   0.451
  178MOL    C16 6763   6.851   5.427   0.261
  178MOL    H17 6764   6.743   5.428   0.247
  179MOL     O1 6765   6.582   6.045   0.057
  179MOL     O2 6766   6.915   6.300   6.246
  179MOL     N1 6767   6.712   6.225   0.019
  179MOL     H1 6768   6.668   6.271   0.099
  179MOL     N2 6769   6.820   6.105   6.312
  179MOL     N3 6770   7.104   5.947   0.051
  179MOL     H2 6771   7.170   5.872   0.026
  179MOL     C1 6772   6.673   6.096   6.516
  179MOL     C2 6773   6.824   6.292   6.472
  179MOL     H3 6774   6.796   6.397   6.457
  179MOL     C3 6775   6.857   6.236   6.332
  179MOL     C4 6776   6.753   6.019   6.410
  179MOL     H4 6777   6.830   5.964   6.464
  179MOL     C5 6778   6.674   5.920   6.324
  179MOL     H5 6779   6.580   5.966   6.292
  179MOL     H6 6780   6.651   5.827   6.377
  179MOL     C6 6781   6.766   5.900   6.203
  179MOL     H7 6782   6.840   5.823   6.227
  179MOL     H8 6783   6.711   5.872   6.113
  179MOL     C7 6784   6.839   6.034   6.186
  179MOL     H9 6785   6.946   6.020   6.166
  179MOL    H10 6786   6.794   6.094   6.106
  179MOL     C8 6787   6.952   6.286   0.036
  179MOL    H11 6788   7.032   6.340   6.504
  179MOL    H12 6789   6.934   6.339   0.130
  179MOL     C9 6790   6.998   6.146   0.068
  179MOL    C10 6791   7.085   6.072   6.510
  179MOL    H13 6792   7.133   6.099   6.417
  179MOL    C11 6793   7.029   5.945   0.166
  179MOL    C12 6794   6.964   6.064   0.181
  179MOL    C13 6795   6.883   6.091   0.292
  179MOL    H14 6796   6.831   6.186   0.302
  179MOL    C14 6797   6.872   5.990   0.389
  179MOL    H15 6798   6.810   6.007   0.476
  179MOL    C15 6799   6.939   5.867   0.374
  179MOL    H16 6800   6.930   5.791   0.451
  179MOL    C16 6801   7.019   5.842   0.260
  179MOL    H17 6802   7.073   5.749   0.247
  180MOL     O1 6803   6.617   5.299   0.057
  180MOL     O2 6804   6.231   5.456   6.245
  180MOL     N1 6805   6.398   5.324   0.019
  180MOL     H1 6806   6.383   5.262   0.099
  180MOL     N2 6807   6.448   5.477   6.312
  180MOL     N3 6808   6.442   5.803   0.051
  180MOL     H2 6809   6.475   5.896   0.026
  180MOL     C1 6810   6.529   5.355   6.517
  180MOL     C2 6811   6.283   5.387   6.472
  180MOL     H3 6812   6.206   5.311   6.456
  180MOL     C3 6813   6.316   5.443   6.332
  180MOL     C4 6814   6.556   5.462   6.410
  180MOL     H4 6815   6.566   5.557   6.464
  180MOL     C5 6816   6.681   5.443   6.324
  180MOL     H5 6817   6.688   5.338   6.293
  180MOL     H6 6818   6.773   5.470   6.377
  180MOL     C6 6819   6.652   5.533   6.203
  180MOL     H7 6820   6.682   5.635   6.227
  180MOL     H8 6821   6.704   5.499   6.113
  180MOL     C7 6822   6.499   5.529   6.186
  180MOL     H9 6823   6.458   5.628   6.166
  180MOL    H10 6824   6.471   5.460   6.106
  180MOL     C8 6825   6.225   5.502   0.036
  180MOL    H11 6826   6.138   5.544   6.504
  180MOL    H12 6827   6.188   5.461   0.130
  180MOL     C9 6828   6.323   5.611   0.068
  180MOL    C10 6829   6.343   5.723   6.510
  180MOL    H13 6830   6.296   5.752   6.417
  180MOL    C11 6831   6.482   5.738   0.165
  180MOL    C12 6832   6.411   5.622   0.181
  180MOL    C13 6833   6.428   5.538   0.292
  180MOL    H14 6834   6.372   5.446   0.302
  180MOL    C14 6835   6.521   5.579   0.389
  180MOL    H15 6836   6.538   5.518   0.476
  180MOL    C15 6837   6.594   5.699   0.374
  180MOL    H16 6838   6.664   5.730   0.451
  180MOL    C16 6839   6.575   5.781   0.261
  180MOL    H17 6840   6.629   5.874   0.248
  181MOL     O1 6841   4.869   7.412   0.600
  181MOL     O2 6842   4.812   7.825   0.267
  181MOL     N1 6843   4.780   7.614   0.562
  181MOL     H1 6844   4.718   7.597   0.642
  181MOL     N2 6845   4.939   7.648   0.334
  181MOL     N3 6846   5.217   7.815   0.595
  181MOL     H2 6847   5.315   7.835   0.570
  181MOL     C1 6848   4.873   7.516   0.538
  181MOL     C2 6849   4.778   7.745   0.494
  181MOL     H3 6850   4.673   7.773   0.479
  181MOL     C3 6851   4.842   7.745   0.354
  181MOL     C4 6852   4.979   7.546   0.432
  181MOL     H4 6853   5.066   7.584   0.486
  181MOL     C5 6854   5.025   7.429   0.346
  181MOL     H5 6855   4.938   7.370   0.315
  181MOL     H6 6856   5.094   7.362   0.399
  181MOL     C6 6857   5.089   7.499   0.225
  181MOL     H7 6858   5.192   7.524   0.249
  181MOL     H8 6859   5.086   7.437   0.135
  181MOL     C7 6860   5.009   7.628   0.208
  181MOL     H9 6861   5.075   7.714   0.188
  181MOL    H10 6862   4.935   7.619   0.128
  181MOL     C8 6863   4.848   7.853   0.579
  181MOL    H11 6864   0.297   0.079   0.526
  181MOL    H12 6865   4.795   7.864   0.673
  181MOL     C9 6866   4.992   7.822   0.611
  181MOL    C10 6867   5.099   7.860   0.532
  181MOL    H13 6868   0.557   0.046   0.439
  181MOL    C11 6869   5.181   7.748   0.709
  181MOL    C12 6870   5.045   7.751   0.724
  181MOL    C13 6871   4.982   7.694   0.835
  181MOL    H14 6872   4.874   7.697   0.845
  181MOL    C14 6873   5.064   7.634   0.932
  181MOL    H15 6874   5.018   7.589   1.020
  181MOL    C15 6875   5.204   7.632   0.917
  181MOL    H16 6876   5.265   7.586   0.994
  181MOL    C16 6877   5.265   7.689   0.804
  181MOL    H17 6878   5.373   7.688   0.791
  182MOL     O1 6879   5.534   7.068   0.600
  182MOL     O2 6880   5.208   6.812   0.266
  182MOL     N1 6881   5.404   6.890   0.562
  182MOL     H1 6882   5.450   6.846   0.642
  182MOL     N2 6883   5.295   7.011   0.334
  182MOL     N3 6884   5.010   7.168   0.595
  182MOL     H2 6885   4.947   7.244   0.569
  182MOL     C1 6886   5.442   7.020   0.539
  182MOL     C2 6887   5.291   6.823   0.494
  182MOL     H3 6888   5.319   6.718   0.479
  182MOL     C3 6889   5.259   6.879   0.354
  182MOL     C4 6890   5.362   7.097   0.432
  182MOL     H4 6891   5.286   7.153   0.486
  182MOL     C5 6892   5.442   7.195   0.346
  182MOL     H5 6893   5.536   7.149   0.315
  182MOL     H6 6894   5.464   7.288   0.399
  182MOL     C6 6895   5.349   7.215   0.225
  182MOL     H7 6896   5.276   7.292   0.249
  182MOL     H8 6897   5.404   7.244   0.135
  182MOL     C7 6898   5.277   7.081   0.208
  182MOL     H9 6899   5.170   7.096   0.188
  182MOL    H10 6900   5.322   7.022   0.128
  182MOL     C8 6901   5.163   6.830   0.579
  182MOL    H11 6902   5.084   6.776   0.526
  182MOL    H12 6903   5.179   6.777   0.673
  182MOL     C9 6904   5.118   6.970   0.612
  182MOL    C10 6905   5.030   7.043   0.533
  182MOL    H13 6906   4.982   7.017   0.439
  182MOL    C11 6907   5.087   7.171   0.709
  182MOL    C12 6908   5.152   7.052   0.724
  182MOL    C13 6909   5.233   7.025   0.835
  182MOL    H14 6910   5.284   6.930   0.846
  182MOL    C14 6911   5.245   7.126   0.933
  182MOL    H15 6912   5.306   7.110   1.020
  182MOL    C15 6913   5.177   7.249   0.918
  182MOL    H16 6914   5.186   7.325   0.994
  182MOL    C16 6915   5.096   7.273   0.804
  182MOL    H17 6916   5.044   7.367   0.791
  183MOL     O1 6917   5.497   7.815   0.600
  183MOL     O2 6918   5.884   7.653   0.268
  183MOL     N1 6919   5.718   7.793   0.562
  183MOL     H1 6920   5.736   7.853   0.643
  183MOL     N2 6921   5.668   7.639   0.334
  183MOL     N3 6922   5.673   7.313   0.594
  183MOL     H2 6923   5.641   7.219   0.569
  183MOL     C1 6924   5.587   7.761   0.538
  183MOL     C2 6925   5.833   7.729   0.494
  183MOL     H3 6926   5.910   7.805   0.479
  183MOL     C3 6927   5.800   7.672   0.355
  183MOL     C4 6928   5.560   7.654   0.432
  183MOL     H4 6929   5.551   7.559   0.486
  183MOL     C5 6930   5.435   7.673   0.346
  183MOL     H5 6931   5.428   7.777   0.314
  183MOL     H6 6932   5.343   7.646   0.398
  183MOL     C6 6933   5.464   7.583   0.225
  183MOL     H7 6934   5.434   7.480   0.249
  183MOL     H8 6935   5.412   7.616   0.135
  183MOL     C7 6936   5.616   7.587   0.208
  183MOL     H9 6937   5.658   7.487   0.189
  183MOL    H10 6938   5.645   7.656   0.128
  183MOL     C8 6939   5.891   7.614   0.580
  183MOL    H11 6940   5.977   7.573   0.527
  183MOL    H12 6941   5.929   7.657   0.673
  183MOL     C9 6942   5.793   7.505   0.612
  183MOL    C10 6943   5.772   7.393   0.532
  183MOL    H13 6944   5.820   7.365   0.439
  183MOL    C11 6945   5.634   7.378   0.709
  183MOL    C12 6946   5.705   7.494   0.724
  183MOL    C13 6947   5.687   7.577   0.835
  183MOL    H14 6948   5.744   7.669   0.845
  183MOL    C14 6949   5.594   7.536   0.932
  183MOL    H15 6950   5.578   7.598   1.020
  183MOL    C15 6951   5.521   7.416   0.917
  183MOL    H16 6952   5.451   7.386   0.994
  183MOL    C16 6953   5.541   7.335   0.804
  183MOL    H17 6954   5.486   7.242   0.791
  184MOL     O1 6955   6.488   7.015   1.144
  184MOL     O2 6956   6.543   6.603   0.810
  184MOL     N1 6957   6.578   6.813   1.106
  184MOL     H1 6958   6.639   6.830   1.186
  184MOL     N2 6959   6.420   6.780   0.877
  184MOL     N3 6960   6.141   6.612   1.138
  184MOL     H2 6961   6.044   6.595   1.113
  184MOL     C1 6962   6.485   6.911   1.082
  184MOL     C2 6963   6.580   6.682   1.037
  184MOL     H3 6964   6.685   6.654   1.022
  184MOL     C3 6965   6.515   6.682   0.898
  184MOL     C4 6966   6.379   6.881   0.976
  184MOL     H4 6967   6.292   6.842   1.030
  184MOL     C5 6968   6.334   6.999   0.889
  184MOL     H5 6969   6.421   7.057   0.858
  184MOL     H6 6970   6.264   7.066   0.942
  184MOL     C6 6971   6.270   6.929   0.768
  184MOL     H7 6972   6.166   6.903   0.792
  184MOL     H8 6973   6.273   6.991   0.678
  184MOL     C7 6974   6.350   6.799   0.751
  184MOL     H9 6975   6.284   6.714   0.731
  184MOL    H10 6976   6.423   6.809   0.671
  184MOL     C8 6977   6.511   6.575   1.123
  184MOL    H11 6978   6.518   6.479   1.070
  184MOL    H12 6979   6.566   6.563   1.217
  184MOL     C9 6980   6.367   6.605   1.155
  184MOL    C10 6981   6.259   6.567   1.076
  184MOL    H13 6982   6.258   6.513   0.982
  184MOL    C11 6983   6.177   6.679   1.253
  184MOL    C12 6984   6.313   6.676   1.268
  184MOL    C13 6985   6.377   6.733   1.379
  184MOL    H14 6986   6.485   6.730   1.389
  184MOL    C14 6987   6.295   6.793   1.476
  184MOL    H15 6988   6.340   6.838   1.563
  184MOL    C15 6989   6.155   6.795   1.462
  184MOL    H16 6990   6.093   6.841   1.538
  184MOL    C16 6991   6.094   6.738   1.348
  184MOL    H17 6992   5.986   6.739   1.335
  185MOL     O1 6993   5.825   7.357   1.144
  185MOL     O2 6994   6.157   7.612   0.811
  185MOL     N1 6995   5.955   7.537   1.106
  185MOL     H1 6996   5.911   7.582   1.186
  185MOL     N2 6997   6.063   7.416   0.877
  185MOL     N3 6998   6.347   7.258   1.138
  185MOL     H2 6999   6.413   7.184   1.113
  185MOL     C1 7000   5.916   7.408   1.082
  185MOL     C2 7001   6.067   7.604   1.038
  185MOL     H3 7002   6.039   7.709   1.023
  185MOL     C3 7003   6.100   7.548   0.898
  185MOL     C4 7004   5.996   7.331   0.975
  185MOL     H4 7005   6.073   7.275   1.029
  185MOL     C5 7006   5.917   7.232   0.889
  185MOL     H5 7007   5.823   7.279   0.858
  185MOL     H6 7008   5.893   7.139   0.942
  185MOL     C6 7009   6.009   7.212   0.768
  185MOL     H7 7010   6.083   7.135   0.792
  185MOL     H8 7011   5.954   7.183   0.678
  185MOL     C7 7012   6.082   7.346   0.751
  185MOL     H9 7013   6.188   7.331   0.732
  185MOL    H10 7014   6.037   7.405   0.671
  185MOL     C8 7015   6.195   7.597   1.123
  185MOL    H11 7016   6.275   7.651   1.070
  185MOL    H12 7017   6.177   7.650   1.217
  185MOL     C9 7018   6.241   7.458   1.155
  185MOL    C10 7019   6.328   7.383   1.076
  185MOL    H13 7020   6.376   7.410   0.982
  185MOL    C11 7021   6.272   7.256   1.253
  185MOL    C12 7022   6.207   7.376   1.268
  185MOL    C13 7023   6.126   7.402   1.379
  185MOL    H14 7024   6.075   7.497   1.389
  185MOL    C14 7025   6.114   7.301   1.476
  185MOL    H15 7026   6.053   7.318   1.563
  185MOL    C15 7027   6.182   7.178   1.461
  185MOL    H16 7028   6.173   7.102   1.538
  185MOL    C16 7029   6.262   7.154   1.347
  185MOL    H17 7030   6.316   7.061   1.335
  186MOL     O1 7031   5.860   6.611   1.144
  186MOL     O2 7032   5.474   6.768   0.810
  186MOL     N1 7033   5.640   6.635   1.106
  186MOL     H1 7034   5.626   6.573   1.185
  186MOL     N2 7035   5.691   6.789   0.877
  186MOL     N3 7036   5.684   7.114   1.138
  186MOL     H2 7037   5.717   7.208   1.113
  186MOL     C1 7038   5.771   6.667   1.082
  186MOL     C2 7039   5.526   6.699   1.037
  186MOL     H3 7040   5.449   6.622   1.022
  186MOL     C3 7041   5.558   6.755   0.898
  186MOL     C4 7042   5.799   6.774   0.976
  186MOL     H4 7043   5.809   6.869   1.030
  186MOL     C5 7044   5.923   6.754   0.889
  186MOL     H5 7045   5.930   6.650   0.858
  186MOL     H6 7046   6.015   6.782   0.942
  186MOL     C6 7047   5.894   6.844   0.768
  186MOL     H7 7048   5.925   6.947   0.792
  186MOL     H8 7049   5.947   6.811   0.678
  186MOL     C7 7050   5.742   6.840   0.751
  186MOL     H9 7051   5.701   6.940   0.732
  186MOL    H10 7052   5.714   6.772   0.671
  186MOL     C8 7053   5.468   6.813   1.123
  186MOL    H11 7054   5.381   6.855   1.070
  186MOL    H12 7055   5.431   6.772   1.217
  186MOL     C9 7056   5.566   6.922   1.155
  186MOL    C10 7057   5.586   7.035   1.076
  186MOL    H13 7058   5.540   7.063   0.982
  186MOL    C11 7059   5.725   7.049   1.253
  186MOL    C12 7060   5.654   6.933   1.268
  186MOL    C13 7061   5.671   6.850   1.379
  186MOL    H14 7062   5.615   6.758   1.389
  186MOL    C14 7063   5.765   6.891   1.476
  186MOL    H15 7064   5.781   6.829   1.563
  186MOL    C15 7065   5.837   7.011   1.461
  186MOL    H16 7066   5.907   7.041   1.538
  186MOL    C16 7067   5.818   7.092   1.348
  186MOL    H17 7068   5.872   7.185   1.335
  187MOL     O1 7069   4.869   7.412   1.687
  187MOL     O2 7070   4.812   7.825   1.354
  187MOL     N1 7071   4.780   7.614   1.649
  187MOL     H1 7072   4.718   7.597   1.729
  187MOL     N2 7073   4.938   7.648   1.421
  187MOL     N3 7074   5.217   7.814   1.681
  187MOL     H2 7075   5.315   7.834   1.656
  187MOL     C1 7076   4.873   7.516   1.625
  187MOL     C2 7077   4.778   7.745   1.581
  187MOL     H3 7078   4.673   7.773   1.566
  187MOL     C3 7079   4.842   7.745   1.441
  187MOL     C4 7080   4.979   7.546   1.519
  187MOL     H4 7081   5.066   7.585   1.573
  187MOL     C5 7082   5.025   7.428   1.433
  187MOL     H5 7083   4.938   7.370   1.402
  187MOL     H6 7084   5.094   7.362   1.486
  187MOL     C6 7085   5.088   7.498   1.312
  187MOL     H7 7086   5.192   7.524   1.336
  187MOL     H8 7087   5.086   7.437   1.222
  187MOL     C7 7088   5.009   7.628   1.295
  187MOL     H9 7089   5.075   7.714   1.275
  187MOL    H10 7090   4.935   7.619   1.215
  187MOL     C8 7091   4.848   7.853   1.666
  187MOL    H11 7092   0.297   0.079   1.613
  187MOL    H12 7093   4.795   7.864   1.760
  187MOL     C9 7094   4.992   7.822   1.698
  187MOL    C10 7095   5.099   7.860   1.619
  187MOL    H13 7096   0.557   0.046   1.526
  187MOL    C11 7097   5.181   7.748   1.796
  187MOL    C12 7098   5.045   7.752   1.811
  187MOL    C13 7099   4.982   7.695   1.922
  187MOL    H14 7100   4.874   7.697   1.932
  187MOL    C14 7101   5.064   7.634   2.019
  187MOL    H15 7102   5.018   7.589   2.106
  187MOL    C15 7103   5.204   7.632   2.004
  187MOL    H16 7104   5.265   7.586   2.081
  187MOL    C16 7105   5.265   7.689   1.891
  187MOL    H17 7106   5.373   7.688   1.878
  188MOL     O1 7107   5.534   7.069   1.687
  188MOL     O2 7108   5.207   6.813   1.353
  188MOL     N1 7109   5.404   6.890   1.649
  188MOL     H1 7110   5.450   6.846   1.729
  188MOL     N2 7111   5.295   7.011   1.421
  188MOL     N3 7112   5.010   7.168   1.682
  188MOL     H2 7113   4.947   7.244   1.655
  188MOL     C1 7114   5.442   7.020   1.626
  188MOL     C2 7115   5.291   6.823   1.581
  188MOL     H3 7116   5.319   6.718   1.565
  188MOL     C3 7117   5.259   6.879   1.441
  188MOL     C4 7118   5.362   7.097   1.519
  188MOL     H4 7119   5.286   7.153   1.573
  188MOL     C5 7120   5.442   7.195   1.433
  188MOL     H5 7121   5.536   7.149   1.402
  188MOL     H6 7122   5.464   7.288   1.485
  188MOL     C6 7123   5.349   7.215   1.312
  188MOL     H7 7124   5.275   7.292   1.336
  188MOL     H8 7125   5.404   7.244   1.222
  188MOL     C7 7126   5.277   7.081   1.295
  188MOL     H9 7127   5.170   7.096   1.275
  188MOL    H10 7128   5.322   7.022   1.215
  188MOL     C8 7129   5.163   6.830   1.666
  188MOL    H11 7130   5.084   6.776   1.613
  188MOL    H12 7131   5.179   6.777   1.760
  188MOL     C9 7132   5.117   6.969   1.698
  188MOL    C10 7133   5.030   7.043   1.619
  188MOL    H13 7134   4.982   7.016   1.526
  188MOL    C11 7135   5.087   7.171   1.796
  188MOL    C12 7136   5.152   7.052   1.811
  188MOL    C13 7137   5.233   7.025   1.922
  188MOL    H14 7138   5.284   6.930   1.932
  188MOL    C14 7139   5.244   7.126   2.019
  188MOL    H15 7140   5.306   7.109   2.106
  188MOL    C15 7141   5.176   7.249   2.004
  188MOL    H16 7142   5.186   7.325   2.081
  188MOL    C16 7143   5.096   7.273   1.891
  188MOL    H17 7144   5.043   7.367   1.877
  189MOL     O1 7145   5.497   7.815   1.687
  189MOL     O2 7146   5.884   7.653   1.355
  189MOL     N1 7147   5.718   7.793   1.649
  189MOL     H1 7148   5.736   7.853   1.729
  189MOL     N2 7149   5.668   7.639   1.421
  189MOL     N3 7150   5.673   7.314   1.681
  189MOL     H2 7151   5.641   7.219   1.656
  189MOL     C1 7152   5.587   7.761   1.625
  189MOL     C2 7153   5.833   7.729   1.581
  189MOL     H3 7154   5.910   7.805   1.566
  189MOL     C3 7155   5.800   7.672   1.442
  189MOL     C4 7156   5.560   7.654   1.519
  189MOL     H4 7157   5.551   7.559   1.573
  189MOL     C5 7158   5.435   7.673   1.433
  189MOL     H5 7159   5.429   7.777   1.401
  189MOL     H6 7160   5.343   7.646   1.485
  189MOL     C6 7161   5.464   7.583   1.312
  189MOL     H7 7162   5.434   7.480   1.336
  189MOL     H8 7163   5.412   7.616   1.222
  189MOL     C7 7164   5.616   7.587   1.295
  189MOL     H9 7165   5.658   7.488   1.275
  189MOL    H10 7166   5.645   7.656   1.215
  189MOL     C8 7167   5.891   7.614   1.666
  189MOL    H11 7168   5.977   7.573   1.614
  189MOL    H12 7169   5.929   7.657   1.760
  189MOL     C9 7170   5.793   7.505   1.698
  189MOL    C10 7171   5.772   7.393   1.619
  189MOL    H13 7172   5.820   7.365   1.526
  189MOL    C11 7173   5.634   7.378   1.796
  189MOL    C12 7174   5.705   7.494   1.811
  189MOL    C13 7175   5.687   7.577   1.922
  189MOL    H14 7176   5.744   7.669   1.932
  189MOL    C14 7177   5.594   7.537   2.019
  189MOL    H15 7178   5.578   7.598   2.106
  189MOL    C15 7179   5.521   7.416   2.004
  189MOL    H16 7180   5.451   7.386   2.081
  189MOL    C16 7181   5.541   7.335   1.891
  189MOL    H17 7182   5.486   7.242   1.878
  190MOL     O1 7183   6.488   7.015   2.231
  190MOL     O2 7184   6.543   6.603   1.897
  190MOL     N1 7185   6.579   6.813   2.192
  190MOL     H1 7186   6.639   6.830   2.273
  190MOL     N2 7187   6.420   6.780   1.964
  190MOL     N3 7188   6.142   6.612   2.225
  190MOL     H2 7189   6.044   6.595   2.200
  190MOL     C1 7190   6.485   6.911   2.169
  190MOL     C2 7191   6.580   6.682   2.124
  190MOL     H3 7192   6.685   6.654   2.109
  190MOL     C3 7193   6.515   6.683   1.985
  190MOL     C4 7194   6.379   6.881   2.062
  190MOL     H4 7195   6.292   6.842   2.116
  190MOL     C5 7196   6.334   6.999   1.976
  190MOL     H5 7197   6.421   7.057   1.945
  190MOL     H6 7198   6.264   7.066   2.029
  190MOL     C6 7199   6.270   6.929   1.855
  190MOL     H7 7200   6.167   6.903   1.879
  190MOL     H8 7201   6.273   6.991   1.765
  190MOL     C7 7202   6.350   6.799   1.838
  190MOL     H9 7203   6.284   6.714   1.818
  190MOL    H10 7204   6.423   6.809   1.758
  190MOL     C8 7205   6.511   6.575   2.210
  190MOL    H11 7206   6.518   6.479   2.157
  190MOL    H12 7207   6.567   6.563   2.303
  190MOL     C9 7208   6.367   6.605   2.242
  190MOL    C10 7209   6.260   6.567   2.163
  190MOL    H13 7210   6.258   6.512   2.069
  190MOL    C11 7211   6.178   6.679   2.340
  190MOL    C12 7212   6.314   6.676   2.355
  190MOL    C13 7213   6.377   6.733   2.466
  190MOL    H14 7214   6.485   6.730   2.476
  190MOL    C14 7215   6.295   6.793   2.563
  190MOL    H15 7216   6.340   6.838   2.650
  190MOL    C15 7217   6.155   6.795   2.549
  190MOL    H16 7218   6.093   6.841   2.625
  190MOL    C16 7219   6.094   6.738   2.435
  190MOL    H17 7220   5.986   6.739   2.421
  191MOL     O1 7221   5.825   7.357   2.231
  191MOL     O2 7222   6.158   7.612   1.898
  191MOL     N1 7223   5.955   7.537   2.193
  191MOL     H1 7224   5.911   7.582   2.273
  191MOL     N2 7225   6.063   7.416   1.964
  191MOL     N3 7226   6.347   7.258   2.225
  191MOL     H2 7227   6.413   7.184   2.200
  191MOL     C1 7228   5.916   7.408   2.169
  191MOL     C2 7229   6.067   7.604   2.124
  191MOL     H3 7230   6.039   7.709   2.109
  191MOL     C3 7231   6.100   7.548   1.985
  191MOL     C4 7232   5.995   7.331   2.062
  191MOL     H4 7233   6.073   7.275   2.116
  191MOL     C5 7234   5.916   7.232   1.976
  191MOL     H5 7235   5.823   7.279   1.944
  191MOL     H6 7236   5.893   7.139   2.029
  191MOL     C6 7237   6.009   7.212   1.855
  191MOL     H7 7238   6.083   7.135   1.880
  191MOL     H8 7239   5.954   7.183   1.765
  191MOL     C7 7240   6.082   7.346   1.838
  191MOL     H9 7241   6.189   7.332   1.819
  191MOL    H10 7242   6.037   7.405   1.758
  191MOL     C8 7243   6.195   7.597   2.210
  191MOL    H11 7244   6.275   7.652   2.157
  191MOL    H12 7245   6.177   7.651   2.303
  191MOL     C9 7246   6.241   7.458   2.242
  191MOL    C10 7247   6.328   7.384   2.163
  191MOL    H13 7248   6.376   7.411   2.069
  191MOL    C11 7249   6.272   7.256   2.339
  191MOL    C12 7250   6.207   7.376   2.355
  191MOL    C13 7251   6.126   7.402   2.466
  191MOL    H14 7252   6.075   7.497   2.476
  191MOL    C14 7253   6.115   7.301   2.563
  191MOL    H15 7254   6.053   7.318   2.650
  191MOL    C15 7255   6.182   7.178   2.548
  191MOL    H16 7256   6.173   7.102   2.625
  191MOL    C16 7257   6.262   7.154   2.434
  191MOL    H17 7258   6.316   7.061   2.422
  192MOL     O1 7259   5.860   6.611   2.231
  192MOL     O2 7260   5.474   6.768   1.897
  192MOL     N1 7261   5.640   6.635   2.193
  192MOL     H1 7262   5.625   6.573   2.272
  192MOL     N2 7263   5.691   6.789   1.964
  192MOL     N3 7264   5.684   7.114   2.225
  192MOL     H2 7265   5.717   7.208   2.200
  192MOL     C1 7266   5.771   6.667   2.169
  192MOL     C2 7267   5.526   6.699   2.124
  192MOL     H3 7268   5.449   6.622   2.108
  192MOL     C3 7269   5.559   6.755   1.984
  192MOL     C4 7270   5.799   6.774   2.062
  192MOL     H4 7271   5.809   6.869   2.116
  192MOL     C5 7272   5.923   6.754   1.976
  192MOL     H5 7273   5.930   6.650   1.945
  192MOL     H6 7274   6.015   6.782   2.029
  192MOL     C6 7275   5.895   6.844   1.855
  192MOL     H7 7276   5.925   6.947   1.879
  192MOL     H8 7277   5.947   6.811   1.765
  192MOL     C7 7278   5.742   6.840   1.838
  192MOL     H9 7279   5.701   6.940   1.819
  192MOL    H10 7280   5.714   6.772   1.758
  192MOL     C8 7281   5.467   6.813   2.209
  192MOL    H11 7282   5.381   6.855   2.157
  192MOL    H12 7283   5.431   6.773   2.303
  192MOL     C9 7284   5.566   6.922   2.242
  192MOL    C10 7285   5.586   7.035   2.163
  192MOL    H13 7286   5.540   7.063   2.069
  192MOL    C11 7287   5.725   7.049   2.339
  192MOL    C12 7288   5.654   6.933   2.355
  192MOL    C13 7289   5.671   6.850   2.466
  192MOL    H14 7290   5.615   6.758   2.476
  192MOL    C14 7291   5.764   6.891   2.563
  192MOL    H15 7292   5.781   6.829   2.650
  192MOL    C15 7293   5.837   7.011   2.548
  192MOL    H16 7294   5.907   7.041   2.625
  192MOL    C16 7295   5.818   7.092   2.435
  192MOL    H17 7296   5.872   7.185   2.422
  193MOL     O1 7297   4.869   7.412   2.774
  193MOL     O2 7298   4.812   7.825   2.441
  193MOL     N1 7299   4.780   7.614   2.736
  193MOL     H1 7300   4.718   7.597   2.815
  193MOL     N2 7301   4.939   7.648   2.508
  193MOL     N3 7302   5.217   7.814   2.768
  193MOL     H2 7303   5.315   7.834   2.743
  193MOL     C1 7304   4.873   7.516   2.712
  193MOL     C2 7305   4.778   7.745   2.668
  193MOL     H3 7306   4.673   7.773   2.653
  193MOL     C3 7307   4.842   7.745   2.528
  193MOL     C4 7308   4.979   7.546   2.606
  193MOL     H4 7309   5.066   7.585   2.660
  193MOL     C5 7310   5.025   7.428   2.520
  193MOL     H5 7311   4.938   7.370   2.489
  193MOL     H6 7312   5.094   7.362   2.573
  193MOL     C6 7313   5.089   7.498   2.399
  193MOL     H7 7314   5.192   7.524   2.423
  193MOL     H8 7315   5.086   7.436   2.309
  193MOL     C7 7316   5.009   7.628   2.381
  193MOL     H9 7317   5.075   7.714   2.362
  193MOL    H10 7318   4.935   7.618   2.302
  193MOL     C8 7319   4.848   7.853   2.753
  193MOL    H11 7320   0.297   0.079   2.700
  193MOL    H12 7321   4.795   7.864   2.847
  193MOL     C9 7322   4.992   7.822   2.785
  193MOL    C10 7323   5.099   7.860   2.706
  193MOL    H13 7324   0.557   0.046   2.613
  193MOL    C11 7325   5.181   7.748   2.883
  193MOL    C12 7326   5.045   7.752   2.898
  193MOL    C13 7327   4.982   7.695   3.009
  193MOL    H14 7328   4.874   7.697   3.019
  193MOL    C14 7329   5.064   7.634   3.106
  193MOL    H15 7330   5.018   7.589   3.193
  193MOL    C15 7331   5.204   7.632   3.091
  193MOL    H16 7332   5.265   7.586   3.168
  193MOL    C16 7333   5.265   7.689   2.978
  193MOL    H17 7334   5.373   7.688   2.965
  194MOL     O1 7335   5.534   7.069   2.774
  194MOL     O2 7336   5.207   6.813   2.440
  194MOL     N1 7337   5.404   6.890   2.736
  194MOL     H1 7338   5.450   6.847   2.816
  194MOL     N2 7339   5.295   7.011   2.508
  194MOL     N3 7340   5.010   7.168   2.769
  194MOL     H2 7341   4.947   7.244   2.742
  194MOL     C1 7342   5.442   7.020   2.713
  194MOL     C2 7343   5.291   6.823   2.668
  194MOL     H3 7344   5.319   6.719   2.652
  194MOL     C3 7345   5.259   6.879   2.528
  194MOL     C4 7346   5.362   7.097   2.606
  194MOL     H4 7347   5.285   7.153   2.660
  194MOL     C5 7348   5.442   7.195   2.520
  194MOL     H5 7349   5.536   7.149   2.489
  194MOL     H6 7350   5.464   7.288   2.572
  194MOL     C6 7351   5.349   7.215   2.399
  194MOL     H7 7352   5.275   7.292   2.423
  194MOL     H8 7353   5.404   7.244   2.309
  194MOL     C7 7354   5.277   7.081   2.382
  194MOL     H9 7355   5.170   7.096   2.362
  194MOL    H10 7356   5.322   7.022   2.302
  194MOL     C8 7357   5.163   6.830   2.753
  194MOL    H11 7358   5.084   6.775   2.700
  194MOL    H12 7359   5.179   6.777   2.847
  194MOL     C9 7360   5.118   6.969   2.785
  194MOL    C10 7361   5.030   7.043   2.706
  194MOL    H13 7362   4.982   7.016   2.613
  194MOL    C11 7363   5.087   7.171   2.883
  194MOL    C12 7364   5.152   7.052   2.898
  194MOL    C13 7365   5.233   7.025   3.009
  194MOL    H14 7366   5.284   6.930   3.019
  194MOL    C14 7367   5.244   7.126   3.106
  194MOL    H15 7368   5.306   7.109   3.193
  194MOL    C15 7369   5.176   7.249   3.091
  194MOL    H16 7370   5.186   7.325   3.168
  194MOL    C16 7371   5.096   7.273   2.978
  194MOL    H17 7372   5.043   7.367   2.964
  195MOL     O1 7373   5.497   7.815   2.774
  195MOL     O2 7374   5.884   7.653   2.442
  195MOL     N1 7375   5.718   7.793   2.736
  195MOL     H1 7376   5.736   7.853   2.816
  195MOL     N2 7377   5.668   7.639   2.508
  195MOL     N3 7378   5.673   7.314   2.768
  195MOL     H2 7379   5.641   7.219   2.743
  195MOL     C1 7380   5.587   7.761   2.712
  195MOL     C2 7381   5.833   7.729   2.668
  195MOL     H3 7382   5.910   7.805   2.653
  195MOL     C3 7383   5.800   7.672   2.529
  195MOL     C4 7384   5.560   7.654   2.606
  195MOL     H4 7385   5.551   7.559   2.660
  195MOL     C5 7386   5.435   7.673   2.520
  195MOL     H5 7387   5.428   7.777   2.488
  195MOL     H6 7388   5.343   7.646   2.572
  195MOL     C6 7389   5.464   7.583   2.399
  195MOL     H7 7390   5.434   7.480   2.423
  195MOL     H8 7391   5.412   7.616   2.309
  195MOL     C7 7392   5.616   7.587   2.382
  195MOL     H9 7393   5.658   7.488   2.362
  195MOL    H10 7394   5.645   7.656   2.302
  195MOL     C8 7395   5.891   7.614   2.753
  195MOL    H11 7396   5.977   7.573   2.701
  195MOL    H12 7397   5.929   7.657   2.847
  195MOL     C9 7398   5.793   7.505   2.785
  195MOL    C10 7399   5.772   7.393   2.706
  195MOL    H13 7400   5.820   7.365   2.613
  195MOL    C11 7401   5.634   7.378   2.883
  195MOL    C12 7402   5.705   7.494   2.898
  195MOL    C13 7403   5.687   7.577   3.009
  195MOL    H14 7404   5.744   7.669   3.019
  195MOL    C14 7405   5.594   7.537   3.106
  195MOL    H15 7406   5.578   7.598   3.193
  195MOL    C15 7407   5.521   7.416   3.091
  195MOL    H16 7408   5.451   7.386   3.168
  195MOL    C16 7409   5.541   7.335   2.978
  195MOL    H17 7410   5.486   7.242   2.965
  196MOL     O1 7411   6.488   7.015   3.318
  196MOL     O2 7412   6.543   6.603   2.984
  196MOL     N1 7413   6.579   6.813   3.280
  196MOL     H1 7414   6.639   6.830   3.360
  196MOL     N2 7415   6.420   6.780   3.051
  196MOL     N3 7416   6.141   6.612   3.312
  196MOL     H2 7417   6.044   6.595   3.287
  196MOL     C1 7418   6.485   6.911   3.256
  196MOL     C2 7419   6.580   6.682   3.211
  196MOL     H3 7420   6.685   6.654   3.196
  196MOL     C3 7421   6.515   6.683   3.072
  196MOL     C4 7422   6.379   6.881   3.149
  196MOL     H4 7423   6.292   6.842   3.203
  196MOL     C5 7424   6.334   6.999   3.063
  196MOL     H5 7425   6.421   7.057   3.032
  196MOL     H6 7426   6.264   7.066   3.116
  196MOL     C6 7427   6.270   6.929   2.942
  196MOL     H7 7428   6.167   6.903   2.966
  196MOL     H8 7429   6.273   6.991   2.852
  196MOL     C7 7430   6.350   6.799   2.925
  196MOL     H9 7431   6.284   6.714   2.905
  196MOL    H10 7432   6.424   6.809   2.845
  196MOL     C8 7433   6.511   6.575   3.297
  196MOL    H11 7434   6.518   6.479   3.243
  196MOL    H12 7435   6.567   6.562   3.390
  196MOL     C9 7436   6.367   6.605   3.329
  196MOL    C10 7437   6.259   6.567   3.250
  196MOL    H13 7438   6.258   6.512   3.156
  196MOL    C11 7439   6.178   6.679   3.427
  196MOL    C12 7440   6.313   6.676   3.442
  196MOL    C13 7441   6.377   6.733   3.553
  196MOL    H14 7442   6.485   6.730   3.563
  196MOL    C14 7443   6.295   6.793   3.650
  196MOL    H15 7444   6.340   6.838   3.737
  196MOL    C15 7445   6.155   6.795   3.635
  196MOL    H16 7446   6.093   6.842   3.712
  196MOL    C16 7447   6.094   6.738   3.522
  196MOL    H17 7448   5.986   6.739   3.508
  197MOL     O1 7449   5.825   7.357   3.318
  197MOL     O2 7450   6.158   7.612   2.985
  197MOL     N1 7451   5.955   7.537   3.280
  197MOL     H1 7452   5.911   7.582   3.360
  197MOL     N2 7453   6.063   7.416   3.051
  197MOL     N3 7454   6.347   7.259   3.312
  197MOL     H2 7455   6.413   7.184   3.287
  197MOL     C1 7456   5.916   7.408   3.256
  197MOL     C2 7457   6.067   7.604   3.211
  197MOL     H3 7458   6.039   7.709   3.196
  197MOL     C3 7459   6.100   7.548   3.071
  197MOL     C4 7460   5.995   7.331   3.149
  197MOL     H4 7461   6.073   7.275   3.203
  197MOL     C5 7462   5.916   7.232   3.063
  197MOL     H5 7463   5.823   7.279   3.031
  197MOL     H6 7464   5.893   7.139   3.116
  197MOL     C6 7465   6.009   7.212   2.942
  197MOL     H7 7466   6.083   7.135   2.966
  197MOL     H8 7467   5.954   7.183   2.852
  197MOL     C7 7468   6.082   7.346   2.925
  197MOL     H9 7469   6.189   7.331   2.906
  197MOL    H10 7470   6.037   7.405   2.845
  197MOL     C8 7471   6.195   7.597   3.296
  197MOL    H11 7472   6.275   7.651   3.243
  197MOL    H12 7473   6.177   7.651   3.390
  197MOL     C9 7474   6.241   7.458   3.329
  197MOL    C10 7475   6.328   7.384   3.249
  197MOL    H13 7476   6.376   7.411   3.156
  197MOL    C11 7477   6.272   7.256   3.426
  197MOL    C12 7478   6.207   7.376   3.442
  197MOL    C13 7479   6.126   7.402   3.553
  197MOL    H14 7480   6.075   7.498   3.563
  197MOL    C14 7481   6.114   7.301   3.650
  197MOL    H15 7482   6.053   7.318   3.737
  197MOL    C15 7483   6.182   7.178   3.634
  197MOL    H16 7484   6.173   7.102   3.711
  197MOL    C16 7485   6.262   7.154   3.521
  197MOL    H17 7486   6.316   7.061   3.508
  198MOL     O1 7487   5.860   6.611   3.318
  198MOL     O2 7488   5.474   6.768   2.984
  198MOL     N1 7489   5.640   6.635   3.280
  198MOL     H1 7490   5.626   6.573   3.359
  198MOL     N2 7491   5.691   6.789   3.051
  198MOL     N3 7492   5.684   7.114   3.312
  198MOL     H2 7493   5.717   7.208   3.287
  198MOL     C1 7494   5.771   6.667   3.256
  198MOL     C2 7495   5.526   6.699   3.211
  198MOL     H3 7496   5.449   6.622   3.195
  198MOL     C3 7497   5.559   6.755   3.071
  198MOL     C4 7498   5.799   6.774   3.150
  198MOL     H4 7499   5.809   6.869   3.204
  198MOL     C5 7500   5.923   6.754   3.063
  198MOL     H5 7501   5.930   6.650   3.032
  198MOL     H6 7502   6.015   6.782   3.116
  198MOL     C6 7503   5.895   6.844   2.942
  198MOL     H7 7504   5.925   6.947   2.966
  198MOL     H8 7505   5.947   6.811   2.852
  198MOL     C7 7506   5.742   6.840   2.925
  198MOL     H9 7507   5.701   6.940   2.905
  198MOL    H10 7508   5.714   6.771   2.845
  198MOL     C8 7509   5.467   6.813   3.296
  198MOL    H11 7510   5.381   6.855   3.243
  198MOL    H12 7511   5.431   6.773   3.390
  198MOL     C9 7512   5.566   6.922   3.329
  198MOL    C10 7513   5.586   7.035   3.250
  198MOL    H13 7514   5.540   7.063   3.156
  198MOL    C11 7515   5.725   7.049   3.426
  198MOL    C12 7516   5.654   6.933   3.442
  198MOL    C13 7517   5.671   6.850   3.553
  198MOL    H14 7518   5.615   6.758   3.563
  198MOL    C14 7519   5.765   6.891   3.650
  198MOL    H15 7520   5.781   6.829   3.737
  198MOL    C15 7521   5.837   7.011   3.635
  198MOL    H16 7522   5.907   7.041   3.712
  198MOL    C16 7523   5.818   7.092   3.522
  198MOL    H17 7524   5.872   7.186   3.509
  199MOL     O1 7525   4.869   7.412   3.861
  199MOL     O2 7526   4.812   7.826   3.528
  199MOL     N1 7527   4.780   7.614   3.823
  199MOL     H1 7528   4.718   7.597   3.902
  199MOL     N2 7529   4.938   7.648   3.594
  199MOL     N3 7530   5.217   7.815   3.855
  199MOL     H2 7531   5.315   7.835   3.830
  199MOL     C1 7532   4.873   7.516   3.799
  199MOL     C2 7533   4.778   7.745   3.755
  199MOL     H3 7534   4.673   7.773   3.740
  199MOL     C3 7535   4.842   7.745   3.615
  199MOL     C4 7536   4.979   7.546   3.692
  199MOL     H4 7537   5.066   7.585   3.747
  199MOL     C5 7538   5.025   7.428   3.606
  199MOL     H5 7539   4.938   7.370   3.575
  199MOL     H6 7540   5.094   7.362   3.659
  199MOL     C6 7541   5.089   7.498   3.486
  199MOL     H7 7542   5.192   7.524   3.510
  199MOL     H8 7543   5.086   7.437   3.395
  199MOL     C7 7544   5.009   7.628   3.468
  199MOL     H9 7545   5.075   7.714   3.448
  199MOL    H10 7546   4.935   7.618   3.388
  199MOL     C8 7547   4.848   7.853   3.840
  199MOL    H11 7548   0.297   0.079   3.787
  199MOL    H12 7549   4.795   7.864   3.934
  199MOL     C9 7550   4.992   7.822   3.872
  199MOL    C10 7551   5.099   7.860   3.793
  199MOL    H13 7552   0.557   0.046   3.699
  199MOL    C11 7553   5.181   7.748   3.970
  199MOL    C12 7554   5.045   7.751   3.985
  199MOL    C13 7555   4.982   7.694   4.096
  199MOL    H14 7556   4.874   7.697   4.106
  199MOL    C14 7557   5.064   7.634   4.193
  199MOL    H15 7558   5.018   7.589   4.280
  199MOL    C15 7559   5.204   7.632   4.178
  199MOL    H16 7560   5.265   7.586   4.255
  199MOL    C16 7561   5.265   7.689   4.064
  199MOL    H17 7562   5.373   7.688   4.052
  200MOL     O1 7563   5.534   7.069   3.861
  200MOL     O2 7564   5.207   6.813   3.527
  200MOL     N1 7565   5.404   6.890   3.823
  200MOL     H1 7566   5.450   6.847   3.903
  200MOL     N2 7567   5.295   7.011   3.595
  200MOL     N3 7568   5.010   7.168   3.856
  200MOL     H2 7569   4.947   7.244   3.829
  200MOL     C1 7570   5.442   7.020   3.799
  200MOL     C2 7571   5.291   6.823   3.755
  200MOL     H3 7572   5.319   6.719   3.739
  200MOL     C3 7573   5.259   6.879   3.615
  200MOL     C4 7574   5.362   7.097   3.693
  200MOL     H4 7575   5.286   7.153   3.747
  200MOL     C5 7576   5.442   7.195   3.606
  200MOL     H5 7577   5.536   7.149   3.575
  200MOL     H6 7578   5.464   7.289   3.659
  200MOL     C6 7579   5.349   7.215   3.486
  200MOL     H7 7580   5.275   7.292   3.510
  200MOL     H8 7581   5.404   7.244   3.395
  200MOL     C7 7582   5.277   7.081   3.468
  200MOL     H9 7583   5.170   7.096   3.449
  200MOL    H10 7584   5.322   7.022   3.388
  200MOL     C8 7585   5.163   6.830   3.840
  200MOL    H11 7586   5.084   6.775   3.787
  200MOL    H12 7587   5.179   6.777   3.934
  200MOL     C9 7588   5.118   6.970   3.872
  200MOL    C10 7589   5.030   7.043   3.793
  200MOL    H13 7590   4.983   7.017   3.699
  200MOL    C11 7591   5.087   7.171   3.970
  200MOL    C12 7592   5.152   7.052   3.985
  200MOL    C13 7593   5.233   7.025   4.096
  200MOL    H14 7594   5.284   6.930   4.106
  200MOL    C14 7595   5.244   7.126   4.193
  200MOL    H15 7596   5.306   7.110   4.280
  200MOL    C15 7597   5.176   7.249   4.178
  200MOL    H16 7598   5.186   7.325   4.255
  200MOL    C16 7599   5.096   7.273   4.065
  200MOL    H17 7600   5.043   7.367   4.051
  201MOL     O1 7601   5.497   7.815   3.861
  201MOL     O2 7602   5.884   7.653   3.529
  201MOL     N1 7603   5.718   7.792   3.823
  201MOL     H1 7604   5.736   7.853   3.903
  201MOL     N2 7605   5.668   7.639   3.594
  201MOL     N3 7606   5.673   7.313   3.855
  201MOL     H2 7607   5.641   7.219   3.830
  201MOL     C1 7608   5.587   7.761   3.799
  201MOL     C2 7609   5.833   7.728   3.755
  201MOL     H3 7610   5.910   7.805   3.740
  201MOL     C3 7611   5.800   7.671   3.615
  201MOL     C4 7612   5.560   7.654   3.693
  201MOL     H4 7613   5.551   7.560   3.747
  201MOL     C5 7614   5.435   7.673   3.606
  201MOL     H5 7615   5.429   7.777   3.574
  201MOL     H6 7616   5.343   7.647   3.659
  201MOL     C6 7617   5.464   7.583   3.486
  201MOL     H7 7618   5.434   7.480   3.510
  201MOL     H8 7619   5.412   7.616   3.395
  201MOL     C7 7620   5.616   7.587   3.468
  201MOL     H9 7621   5.658   7.488   3.449
  201MOL    H10 7622   5.645   7.656   3.388
  201MOL     C8 7623   5.891   7.614   3.840
  201MOL    H11 7624   5.978   7.573   3.787
  201MOL    H12 7625   5.929   7.657   3.934
  201MOL     C9 7626   5.793   7.505   3.872
  201MOL    C10 7627   5.772   7.393   3.793
  201MOL    H13 7628   5.819   7.365   3.699
  201MOL    C11 7629   5.634   7.378   3.970
  201MOL    C12 7630   5.705   7.494   3.985
  201MOL    C13 7631   5.687   7.577   4.096
  201MOL    H14 7632   5.744   7.669   4.106
  201MOL    C14 7633   5.594   7.537   4.193
  201MOL    H15 7634   5.578   7.598   4.280
  201MOL    C15 7635   5.521   7.416   4.178
  201MOL    H16 7636   5.451   7.386   4.255
  201MOL    C16 7637   5.541   7.335   4.065
  201MOL    H17 7638   5.486   7.242   4.052
  202MOL     O1 7639   6.488   7.015   4.404
  202MOL     O2 7640   6.543   6.603   4.071
  202MOL     N1 7641   6.579   6.813   4.366
  202MOL     H1 7642   6.639   6.830   4.446
  202MOL     N2 7643   6.420   6.780   4.138
  202MOL     N3 7644   6.142   6.612   4.399
  202MOL     H2 7645   6.044   6.595   4.373
  202MOL     C1 7646   6.485   6.911   4.342
  202MOL     C2 7647   6.580   6.682   4.298
  202MOL     H3 7648   6.685   6.654   4.282
  202MOL     C3 7649   6.515   6.682   4.159
  202MOL     C4 7650   6.379   6.881   4.236
  202MOL     H4 7651   6.292   6.842   4.290
  202MOL     C5 7652   6.334   6.999   4.150
  202MOL     H5 7653   6.421   7.057   4.119
  202MOL     H6 7654   6.264   7.066   4.202
  202MOL     C6 7655   6.270   6.929   4.029
  202MOL     H7 7656   6.167   6.903   4.053
  202MOL     H8 7657   6.273   6.991   3.939
  202MOL     C7 7658   6.350   6.799   4.012
  202MOL     H9 7659   6.284   6.714   3.992
  202MOL    H10 7660   6.424   6.809   3.932
  202MOL     C8 7661   6.511   6.575   4.384
  202MOL    H11 7662   6.518   6.479   4.330
  202MOL    H12 7663   6.567   6.562   4.477
  202MOL     C9 7664   6.367   6.605   4.416
  202MOL    C10 7665   6.260   6.567   4.337
  202MOL    H13 7666   6.259   6.512   4.243
  202MOL    C11 7667   6.178   6.679   4.513
  202MOL    C12 7668   6.314   6.676   4.529
  202MOL    C13 7669   6.377   6.733   4.639
  202MOL    H14 7670   6.485   6.730   4.650
  202MOL    C14 7671   6.295   6.793   4.737
  202MOL    H15 7672   6.340   6.838   4.824
  202MOL    C15 7673   6.155   6.795   4.722
  202MOL    H16 7674   6.093   6.842   4.798
  202MOL    C16 7675   6.094   6.738   4.608
  202MOL    H17 7676   5.986   6.739   4.595
  203MOL     O1 7677   5.825   7.357   4.404
  203MOL     O2 7678   6.158   7.612   4.072
  203MOL     N1 7679   5.955   7.537   4.366
  203MOL     H1 7680   5.911   7.582   4.446
  203MOL     N2 7681   6.063   7.416   4.138
  203MOL     N3 7682   6.347   7.259   4.398
  203MOL     H2 7683   6.413   7.184   4.374
  203MOL     C1 7684   5.916   7.408   4.342
  203MOL     C2 7685   6.067   7.604   4.298
  203MOL     H3 7686   6.039   7.709   4.283
  203MOL     C3 7687   6.100   7.548   4.158
  203MOL     C4 7688   5.995   7.331   4.236
  203MOL     H4 7689   6.073   7.275   4.290
  203MOL     C5 7690   5.916   7.232   4.150
  203MOL     H5 7691   5.823   7.278   4.118
  203MOL     H6 7692   5.893   7.139   4.203
  203MOL     C6 7693   6.009   7.212   4.029
  203MOL     H7 7694   6.083   7.135   4.053
  203MOL     H8 7695   5.954   7.183   3.939
  203MOL     C7 7696   6.082   7.346   4.012
  203MOL     H9 7697   6.189   7.331   3.992
  203MOL    H10 7698   6.037   7.405   3.932
  203MOL     C8 7699   6.195   7.597   4.383
  203MOL    H11 7700   6.275   7.651   4.330
  203MOL    H12 7701   6.177   7.651   4.477
  203MOL     C9 7702   6.241   7.458   4.416
  203MOL    C10 7703   6.328   7.384   4.336
  203MOL    H13 7704   6.376   7.411   4.243
  203MOL    C11 7705   6.272   7.256   4.513
  203MOL    C12 7706   6.207   7.376   4.528
  203MOL    C13 7707   6.126   7.402   4.640
  203MOL    H14 7708   6.075   7.498   4.650
  203MOL    C14 7709   6.114   7.301   4.736
  203MOL    H15 7710   6.053   7.318   4.824
  203MOL    C15 7711   6.182   7.178   4.721
  203MOL    H16 7712   6.173   7.102   4.798
  203MOL    C16 7713   6.262   7.154   4.608
  203MOL    H17 7714   6.316   7.061   4.595
  204MOL     O1 7715   5.860   6.611   4.405
  204MOL     O2 7716   5.474   6.768   4.071
  204MOL     N1 7717   5.640   6.635   4.366
  204MOL     H1 7718   5.626   6.573   4.446
  204MOL     N2 7719   5.691   6.790   4.138
  204MOL     N3 7720   5.684   7.114   4.399
  204MOL     H2 7721   5.717   7.208   4.373
  204MOL     C1 7722   5.772   6.667   4.343
  204MOL     C2 7723   5.526   6.699   4.298
  204MOL     H3 7724   5.449   6.622   4.282
  204MOL     C3 7725   5.559   6.755   4.158
  204MOL     C4 7726   5.799   6.774   4.236
  204MOL     H4 7727   5.809   6.869   4.291
  204MOL     C5 7728   5.923   6.755   4.150
  204MOL     H5 7729   5.930   6.650   4.119
  204MOL     H6 7730   6.015   6.782   4.203
  204MOL     C6 7731   5.895   6.844   4.029
  204MOL     H7 7732   5.925   6.947   4.053
  204MOL     H8 7733   5.947   6.811   3.939
  204MOL     C7 7734   5.742   6.840   4.012
  204MOL     H9 7735   5.701   6.940   3.992
  204MOL    H10 7736   5.714   6.771   3.932
  204MOL     C8 7737   5.468   6.813   4.383
  204MOL    H11 7738   5.381   6.855   4.330
  204MOL    H12 7739   5.431   6.773   4.477
  204MOL     C9 7740   5.566   6.922   4.415
  204MOL    C10 7741   5.586   7.035   4.336
  204MOL    H13 7742   5.540   7.063   4.243
  204MOL    C11 7743   5.725   7.049   4.513
  204MOL    C12 7744   5.654   6.933   4.528
  204MOL    C13 7745   5.671   6.850   4.639
  204MOL    H14 7746   5.615   6.758   4.650
  204MOL    C14 7747   5.765   6.891   4.737
  204MOL    H15 7748   5.781   6.829   4.824
  204MOL    C15 7749   5.837   7.011   4.722
  204MOL    H16 7750   5.907   7.041   4.799
  204MOL    C16 7751   5.818   7.092   4.608
  204MOL    H17 7752   5.872   7.185   4.595
  205MOL     O1 7753   4.869   7.412   4.948
  205MOL     O2 7754   4.812   7.826   4.614
  205MOL     N1 7755   4.780   7.614   4.910
  205MOL     H1 7756   4.718   7.597   4.989
  205MOL     N2 7757   4.938   7.648   4.681
  205MOL     N3 7758   5.217   7.815   4.942
  205MOL     H2 7759   5.315   7.835   4.917
  205MOL     C1 7760   4.873   7.516   4.886
  205MOL     C2 7761   4.778   7.745   4.842
  205MOL     H3 7762   4.673   7.773   4.827
  205MOL     C3 7763   4.842   7.745   4.702
  205MOL     C4 7764   4.979   7.546   4.779
  205MOL     H4 7765   5.066   7.585   4.834
  205MOL     C5 7766   5.025   7.428   4.693
  205MOL     H5 7767   4.938   7.370   4.662
  205MOL     H6 7768   5.094   7.362   4.746
  205MOL     C6 7769   5.089   7.498   4.573
  205MOL     H7 7770   5.192   7.524   4.597
  205MOL     H8 7771   5.086   7.437   4.482
  205MOL     C7 7772   5.009   7.628   4.555
  205MOL     H9 7773   5.075   7.714   4.535
  205MOL    H10 7774   4.935   7.618   4.475
  205MOL     C8 7775   4.848   7.853   4.927
  205MOL    H11 7776   0.297   0.079   4.874
  205MOL    H12 7777   4.795   7.864   5.021
  205MOL     C9 7778   4.992   7.822   4.959
  205MOL    C10 7779   5.099   7.861   4.880
  205MOL    H13 7780   0.557   0.046   4.786
  205MOL    C11 7781   5.181   7.748   5.057
  205MOL    C12 7782   5.045   7.751   5.072
  205MOL    C13 7783   4.982   7.694   5.183
  205MOL    H14 7784   4.874   7.697   5.193
  205MOL    C14 7785   5.064   7.634   5.280
  205MOL    H15 7786   5.018   7.589   5.367
  205MOL    C15 7787   5.204   7.632   5.265
  205MOL    H16 7788   5.265   7.586   5.342
  205MOL    C16 7789   5.265   7.689   5.151
  205MOL    H17 7790   5.373   7.689   5.139
  206MOL     O1 7791   5.534   7.069   4.948
  206MOL     O2 7792   5.207   6.813   4.614
  206MOL     N1 7793   5.404   6.890   4.910
  206MOL     H1 7794   5.450   6.847   4.990
  206MOL     N2 7795   5.295   7.011   4.682
  206MOL     N3 7796   5.010   7.168   4.943
  206MOL     H2 7797   4.947   7.244   4.916
  206MOL     C1 7798   5.442   7.020   4.886
  206MOL     C2 7799   5.291   6.823   4.842
  206MOL     H3 7800   5.319   6.719   4.826
  206MOL     C3 7801   5.259   6.879   4.702
  206MOL     C4 7802   5.362   7.097   4.780
  206MOL     H4 7803   5.286   7.153   4.834
  206MOL     C5 7804   5.442   7.195   4.693
  206MOL     H5 7805   5.536   7.149   4.662
  206MOL     H6 7806   5.464   7.289   4.746
  206MOL     C6 7807   5.349   7.215   4.573
  206MOL     H7 7808   5.275   7.292   4.597
  206MOL     H8 7809   5.404   7.244   4.482
  206MOL     C7 7810   5.277   7.081   4.555
  206MOL     H9 7811   5.170   7.096   4.536
  206MOL    H10 7812   5.322   7.022   4.475
  206MOL     C8 7813   5.163   6.830   4.927
  206MOL    H11 7814   5.084   6.776   4.874
  206MOL    H12 7815   5.179   6.777   5.021
  206MOL     C9 7816   5.118   6.970   4.959
  206MOL    C10 7817   5.030   7.043   4.880
  206MOL    H13 7818   4.983   7.017   4.786
  206MOL    C11 7819   5.087   7.171   5.057
  206MOL    C12 7820   5.152   7.052   5.072
  206MOL    C13 7821   5.233   7.025   5.183
  206MOL    H14 7822   5.284   6.930   5.193
  206MOL    C14 7823   5.244   7.126   5.280
  206MOL    H15 7824   5.306   7.110   5.367
  206MOL    C15 7825   5.176   7.249   5.265
  206MOL    H16 7826   5.186   7.325   5.342
  206MOL    C16 7827   5.096   7.273   5.152
  206MOL    H17 7828   5.043   7.367   5.138
  207MOL     O1 7829   5.497   7.815   4.948
  207MOL     O2 7830   5.884   7.653   4.616
  207MOL     N1 7831   5.718   7.792   4.910
  207MOL     H1 7832   5.736   7.853   4.990
  207MOL     N2 7833   5.668   7.639   4.681
  207MOL     N3 7834   5.673   7.313   4.942
  207MOL     H2 7835   5.641   7.219   4.917
  207MOL     C1 7836   5.587   7.761   4.886
  207MOL     C2 7837   5.833   7.728   4.842
  207MOL     H3 7838   5.910   7.805   4.827
  207MOL     C3 7839   5.800   7.671   4.702
  207MOL     C4 7840   5.560   7.654   4.780
  207MOL     H4 7841   5.551   7.560   4.834
  207MOL     C5 7842   5.435   7.673   4.693
  207MOL     H5 7843   5.429   7.777   4.661
  207MOL     H6 7844   5.343   7.647   4.746
  207MOL     C6 7845   5.464   7.583   4.573
  207MOL     H7 7846   5.434   7.480   4.597
  207MOL     H8 7847   5.412   7.616   4.482
  207MOL     C7 7848   5.616   7.587   4.555
  207MOL     H9 7849   5.658   7.488   4.536
  207MOL    H10 7850   5.645   7.656   4.475
  207MOL     C8 7851   5.891   7.614   4.927
  207MOL    H11 7852   5.978   7.573   4.874
  207MOL    H12 7853   5.929   7.657   5.021
  207MOL     C9 7854   5.793   7.505   4.959
  207MOL    C10 7855   5.772   7.393   4.880
  207MOL    H13 7856   5.819   7.365   4.786
  207MOL    C11 7857   5.634   7.378   5.057
  207MOL    C12 7858   5.705   7.494   5.072
  207MOL    C13 7859   5.687   7.577   5.183
  207MOL    H14 7860   5.744   7.669   5.193
  207MOL    C14 7861   5.594   7.537   5.280
  207MOL    H15 7862   5.578   7.598   5.367
  207MOL    C15 7863   5.522   7.416   5.265
  207MOL    H16 7864   5.451   7.386   5.342
  207MOL    C16 7865   5.541   7.335   5.152
  207MOL    H17 7866   5.486   7.242   5.139
  208MOL     O1 7867   6.488   7.015   5.491
  208MOL     O2 7868   6.543   6.603   5.158
  208MOL     N1 7869   6.579   6.813   5.453
  208MOL     H1 7870   6.639   6.830   5.533
  208MOL     N2 7871   6.420   6.780   5.225
  208MOL     N3 7872   6.142   6.612   5.486
  208MOL     H2 7873   6.044   6.595   5.460
  208MOL     C1 7874   6.485   6.911   5.429
  208MOL     C2 7875   6.580   6.682   5.385
  208MOL     H3 7876   6.685   6.654   5.369
  208MOL     C3 7877   6.515   6.682   5.246
  208MOL     C4 7878   6.379   6.881   5.323
  208MOL     H4 7879   6.292   6.842   5.377
  208MOL     C5 7880   6.334   6.999   5.237
  208MOL     H5 7881   6.421   7.057   5.206
  208MOL     H6 7882   6.264   7.066   5.289
  208MOL     C6 7883   6.270   6.929   5.116
  208MOL     H7 7884   6.167   6.903   5.140
  208MOL     H8 7885   6.273   6.991   5.026
  208MOL     C7 7886   6.350   6.799   5.099
  208MOL     H9 7887   6.284   6.714   5.079
  208MOL    H10 7888   6.424   6.809   5.019
  208MOL     C8 7889   6.511   6.575   5.471
  208MOL    H11 7890   6.518   6.479   5.417
  208MOL    H12 7891   6.567   6.562   5.564
  208MOL     C9 7892   6.367   6.605   5.503
  208MOL    C10 7893   6.260   6.567   5.424
  208MOL    H13 7894   6.259   6.512   5.330
  208MOL    C11 7895   6.178   6.679   5.600
  208MOL    C12 7896   6.314   6.676   5.616
  208MOL    C13 7897   6.377   6.733   5.726
  208MOL    H14 7898   6.485   6.730   5.737
  208MOL    C14 7899   6.295   6.793   5.824
  208MOL    H15 7900   6.340   6.838   5.911
  208MOL    C15 7901   6.154   6.795   5.809
  208MOL    H16 7902   6.093   6.842   5.885
  208MOL    C16 7903   6.094   6.738   5.695
  208MOL    H17 7904   5.986   6.739   5.682
  209MOL     O1 7905   5.825   7.357   5.491
  209MOL     O2 7906   6.158   7.612   5.159
  209MOL     N1 7907   5.955   7.537   5.453
  209MOL     H1 7908   5.911   7.583   5.533
  209MOL     N2 7909   6.063   7.416   5.225
  209MOL     N3 7910   6.347   7.259   5.485
  209MOL     H2 7911   6.413   7.184   5.461
  209MOL     C1 7912   5.916   7.408   5.429
  209MOL     C2 7913   6.067   7.604   5.385
  209MOL     H3 7914   6.039   7.709   5.370
  209MOL     C3 7915   6.100   7.548   5.245
  209MOL     C4 7916   5.995   7.331   5.323
  209MOL     H4 7917   6.073   7.275   5.377
  209MOL     C5 7918   5.916   7.232   5.237
  209MOL     H5 7919   5.823   7.278   5.205
  209MOL     H6 7920   5.893   7.139   5.290
  209MOL     C6 7921   6.009   7.212   5.116
  209MOL     H7 7922   6.083   7.135   5.140
  209MOL     H8 7923   5.954   7.183   5.026
  209MOL     C7 7924   6.082   7.346   5.099
  209MOL     H9 7925   6.189   7.331   5.079
  209MOL    H10 7926   6.037   7.405   5.019
  209MOL     C8 7927   6.195   7.597   5.470
  209MOL    H11 7928   6.275   7.651   5.417
  209MOL    H12 7929   6.177   7.651   5.564
  209MOL     C9 7930   6.241   7.458   5.503
  209MOL    C10 7931   6.328   7.384   5.423
  209MOL    H13 7932   6.376   7.411   5.330
  209MOL    C11 7933   6.272   7.256   5.600
  209MOL    C12 7934   6.207   7.376   5.616
  209MOL    C13 7935   6.126   7.402   5.727
  209MOL    H14 7936   6.075   7.497   5.737
  209MOL    C14 7937   6.114   7.301   5.823
  209MOL    H15 7938   6.052   7.318   5.911
  209MOL    C15 7939   6.182   7.178   5.808
  209MOL    H16 7940   6.173   7.102   5.885
  209MOL    C16 7941   6.262   7.154   5.695
  209MOL    H17 7942   6.316   7.061   5.682
  210MOL     O1 7943   5.860   6.611   5.492
  210MOL     O2 7944   5.474   6.768   5.158
  210MOL     N1 7945   5.640   6.635   5.453
  210MOL     H1 7946   5.626   6.573   5.533
  210MOL     N2 7947   5.691   6.790   5.225
  210MOL     N3 7948   5.684   7.114   5.486
  210MOL     H2 7949   5.717   7.208   5.460
  210MOL     C1 7950   5.772   6.667   5.430
  210MOL     C2 7951   5.526   6.699   5.385
  210MOL     H3 7952   5.449   6.622   5.369
  210MOL     C3 7953   5.559   6.755   5.245
  210MOL     C4 7954   5.799   6.774   5.323
  210MOL     H4 7955   5.809   6.869   5.378
  210MOL     C5 7956   5.923   6.755   5.237
  210MOL     H5 7957   5.930   6.650   5.206
  210MOL     H6 7958   6.015   6.782   5.290
  210MOL     C6 7959   5.895   6.844   5.116
  210MOL     H7 7960   5.925   6.947   5.140
  210MOL     H8 7961   5.947   6.811   5.026
  210MOL     C7 7962   5.742   6.840   5.099
  210MOL     H9 7963   5.701   6.940   5.079
  210MOL    H10 7964   5.714   6.771   5.019
  210MOL     C8 7965   5.468   6.813   5.470
  210MOL    H11 7966   5.381   6.855   5.417
  210MOL    H12 7967   5.431   6.773   5.564
  210MOL     C9 7968   5.566   6.922   5.502
  210MOL    C10 7969   5.586   7.035   5.423
  210MOL    H13 7970   5.540   7.063   5.330
  210MOL    C11 7971   5.725   7.049   5.600
  210MOL    C12 7972   5.654   6.933   5.615
  210MOL    C13 7973   5.671   6.850   5.726
  210MOL    H14 7974   5.615   6.758   5.737
  210MOL    C14 7975   5.764   6.891   5.824
  210MOL    H15 7976   5.781   6.829   5.911
  210MOL    C15 7977   5.837   7.011   5.809
  210MOL    H16 7978   5.907   7.041   5.886
  210MOL    C16 7979   5.818   7.092   5.695
  210MOL    H17 7980   5.872   7.185   5.682
  211MOL     O1 7981   4.870   7.412   6.035
  211MOL     O2 7982   4.812   7.825   5.701
  211MOL     N1 7983   4.780   7.614   5.997
  211MOL     H1 7984   4.718   7.597   6.076
  211MOL     N2 7985   4.939   7.648   5.768
  211MOL     N3 7986   5.217   7.815   6.029
  211MOL     H2 7987   5.315   7.835   6.004
  211MOL     C1 7988   4.873   7.516   5.973
  211MOL     C2 7989   4.778   7.745   5.928
  211MOL     H3 7990   4.673   7.773   5.913
  211MOL     C3 7991   4.842   7.745   5.788
  211MOL     C4 7992   4.979   7.546   5.866
  211MOL     H4 7993   5.066   7.585   5.921
  211MOL     C5 7994   5.025   7.429   5.780
  211MOL     H5 7995   4.938   7.370   5.749
  211MOL     H6 7996   5.094   7.362   5.833
  211MOL     C6 7997   5.088   7.499   5.659
  211MOL     H7 7998   5.192   7.524   5.683
  211MOL     H8 7999   5.086   7.437   5.569
  211MOL     C7 8000   5.009   7.628   5.642
  211MOL     H9 8001   5.075   7.714   5.622
  211MOL    H10 8002   4.935   7.619   5.562
  211MOL     C8 8003   4.848   7.853   6.014
  211MOL    H11 8004   0.297   0.079   5.961
  211MOL    H12 8005   4.795   7.864   6.108
  211MOL     C9 8006   4.992   7.822   6.046
  211MOL    C10 8007   5.099   7.860   5.966
  211MOL    H13 8008   0.557   0.046   5.873
  211MOL    C11 8009   5.181   7.748   6.143
  211MOL    C12 8010   5.045   7.751   6.159
  211MOL    C13 8011   4.982   7.695   6.270
  211MOL    H14 8012   4.874   7.697   6.280
  211MOL    C14 8013   5.064   7.634   6.367
  211MOL    H15 8014   5.018   7.589   6.454
  211MOL    C15 8015   5.204   7.632   6.352
  211MOL    H16 8016   5.265   7.586   6.429
  211MOL    C16 8017   5.265   7.689   6.238
  211MOL    H17 8018   5.373   7.689   6.226
  212MOL     O1 8019   5.534   7.069   6.035
  212MOL     O2 8020   5.208   6.812   5.700
  212MOL     N1 8021   5.404   6.890   5.997
  212MOL     H1 8022   5.450   6.847   6.077
  212MOL     N2 8023   5.295   7.011   5.768
  212MOL     N3 8024   5.011   7.168   6.029
  212MOL     H2 8025   4.947   7.244   6.003
  212MOL     C1 8026   5.442   7.020   5.973
  212MOL     C2 8027   5.291   6.823   5.929
  212MOL     H3 8028   5.319   6.718   5.913
  212MOL     C3 8029   5.259   6.879   5.789
  212MOL     C4 8030   5.362   7.097   5.867
  212MOL     H4 8031   5.286   7.153   5.921
  212MOL     C5 8032   5.442   7.195   5.780
  212MOL     H5 8033   5.536   7.149   5.749
  212MOL     H6 8034   5.464   7.288   5.833
  212MOL     C6 8035   5.349   7.215   5.659
  212MOL     H7 8036   5.275   7.292   5.684
  212MOL     H8 8037   5.404   7.244   5.569
  212MOL     C7 8038   5.277   7.081   5.642
  212MOL     H9 8039   5.170   7.096   5.622
  212MOL    H10 8040   5.322   7.022   5.562
  212MOL     C8 8041   5.163   6.830   6.014
  212MOL    H11 8042   5.084   6.776   5.961
  212MOL    H12 8043   5.179   6.777   6.108
  212MOL     C9 8044   5.118   6.970   6.046
  212MOL    C10 8045   5.030   7.043   5.967
  212MOL    H13 8046   4.982   7.017   5.874
  212MOL    C11 8047   5.087   7.171   6.144
  212MOL    C12 8048   5.152   7.052   6.159
  212MOL    C13 8049   5.233   7.025   6.270
  212MOL    H14 8050   5.284   6.930   6.280
  212MOL    C14 8051   5.244   7.126   6.367
  212MOL    H15 8052   5.306   7.110   6.454
  212MOL    C15 8053   5.176   7.249   6.352
  212MOL    H16 8054   5.186   7.325   6.429
  212MOL    C16 8055   5.096   7.273   6.239
  212MOL    H17 8056   5.043   7.367   6.225
  213MOL     O1 8057   5.497   7.815   6.034
  213MOL     O2 8058   5.884   7.653   5.703
  213MOL     N1 8059   5.718   7.792   5.997
  213MOL     H1 8060   5.736   7.853   6.077
  213MOL     N2 8061   5.668   7.639   5.768
  213MOL     N3 8062   5.673   7.313   6.029
  213MOL     H2 8063   5.641   7.219   6.004
  213MOL     C1 8064   5.587   7.761   5.973
  213MOL     C2 8065   5.833   7.728   5.929
  213MOL     H3 8066   5.909   7.805   5.914
  213MOL     C3 8067   5.800   7.672   5.789
  213MOL     C4 8068   5.560   7.654   5.866
  213MOL     H4 8069   5.551   7.559   5.920
  213MOL     C5 8070   5.435   7.673   5.780
  213MOL     H5 8071   5.429   7.777   5.748
  213MOL     H6 8072   5.343   7.646   5.832
  213MOL     C6 8073   5.464   7.583   5.659
  213MOL     H7 8074   5.434   7.480   5.683
  213MOL     H8 8075   5.412   7.616   5.569
  213MOL     C7 8076   5.616   7.587   5.642
  213MOL     H9 8077   5.658   7.488   5.622
  213MOL    H10 8078   5.645   7.656   5.562
  213MOL     C8 8079   5.891   7.614   6.014
  213MOL    H11 8080   5.978   7.573   5.961
  213MOL    H12 8081   5.929   7.657   6.108
  213MOL     C9 8082   5.793   7.505   6.046
  213MOL    C10 8083   5.772   7.393   5.967
  213MOL    H13 8084   5.819   7.365   5.873
  213MOL    C11 8085   5.634   7.378   6.144
  213MOL    C12 8086   5.705   7.494   6.159
  213MOL    C13 8087   5.687   7.577   6.270
  213MOL    H14 8088   5.744   7.669   6.280
  213MOL    C14 8089   5.594   7.537   6.367
  213MOL    H15 8090   5.578   7.598   6.454
  213MOL    C15 8091   5.522   7.416   6.352
  213MOL    H16 8092   5.451   7.386   6.429
  213MOL    C16 8093   5.541   7.335   6.239
  213MOL    H17 8094   5.486   7.242   6.226
  214MOL     O1 8095   6.488   7.015   0.057
  214MOL     O2 8096   6.542   6.603   6.245
  214MOL     N1 8097   6.578   6.813   0.019
  214MOL     H1 8098   6.639   6.830   0.099
  214MOL     N2 8099   6.420   6.780   6.312
  214MOL     N3 8100   6.141   6.612   0.051
  214MOL     H2 8101   6.044   6.595   0.026
  214MOL     C1 8102   6.485   6.911   6.516
  214MOL     C2 8103   6.580   6.682   6.472
  214MOL     H3 8104   6.685   6.654   6.456
  214MOL     C3 8105   6.514   6.682   6.333
  214MOL     C4 8106   6.379   6.881   6.410
  214MOL     H4 8107   6.292   6.842   6.464
  214MOL     C5 8108   6.334   6.999   6.324
  214MOL     H5 8109   6.421   7.057   6.292
  214MOL     H6 8110   6.264   7.066   6.376
  214MOL     C6 8111   6.270   6.929   6.203
  214MOL     H7 8112   6.167   6.903   6.227
  214MOL     H8 8113   6.273   6.991   6.113
  214MOL     C7 8114   6.350   6.799   6.186
  214MOL     H9 8115   6.284   6.714   6.166
  214MOL    H10 8116   6.424   6.809   6.106
  214MOL     C8 8117   6.511   6.574   0.036
  214MOL    H11 8118   6.518   6.479   6.504
  214MOL    H12 8119   6.567   6.562   0.130
  214MOL     C9 8120   6.367   6.605   0.068
  214MOL    C10 8121   6.259   6.567   6.510
  214MOL    H13 8122   6.259   6.512   6.417
  214MOL    C11 8123   6.177   6.679   0.166
  214MOL    C12 8124   6.313   6.676   0.181
  214MOL    C13 8125   6.377   6.733   0.292
  214MOL    H14 8126   6.485   6.730   0.302
  214MOL    C14 8127   6.295   6.793   0.389
  214MOL    H15 8128   6.340   6.838   0.476
  214MOL    C15 8129   6.154   6.796   0.374
  214MOL    H16 8130   6.093   6.842   0.451
  214MOL    C16 8131   6.094   6.738   0.261
  214MOL    H17 8132   5.986   6.739   0.247
  215MOL     O1 8133   5.825   7.357   0.057
  215MOL     O2 8134   6.158   7.612   6.246
  215MOL     N1 8135   5.955   7.537   0.019
  215MOL     H1 8136   5.911   7.582   0.099
  215MOL     N2 8137   6.063   7.416   6.312
  215MOL     N3 8138   6.347   7.259   0.051
  215MOL     H2 8139   6.413   7.184   0.026
  215MOL     C1 8140   5.916   7.408   6.516
  215MOL     C2 8141   6.067   7.604   6.472
  215MOL     H3 8142   6.039   7.709   6.457
  215MOL     C3 8143   6.100   7.548   6.332
  215MOL     C4 8144   5.996   7.331   6.410
  215MOL     H4 8145   6.073   7.275   6.464
  215MOL     C5 8146   5.917   7.232   6.324
  215MOL     H5 8147   5.823   7.278   6.292
  215MOL     H6 8148   5.893   7.139   6.377
  215MOL     C6 8149   6.009   7.212   6.203
  215MOL     H7 8150   6.083   7.135   6.227
  215MOL     H8 8151   5.954   7.183   6.113
  215MOL     C7 8152   6.082   7.346   6.186
  215MOL     H9 8153   6.189   7.331   6.166
  215MOL    H10 8154   6.037   7.405   6.106
  215MOL     C8 8155   6.195   7.597   0.036
  215MOL    H11 8156   6.275   7.651   6.504
  215MOL    H12 8157   6.177   7.651   0.129
  215MOL     C9 8158   6.241   7.458   0.068
  215MOL    C10 8159   6.328   7.384   6.510
  215MOL    H13 8160   6.376   7.411   6.417
  215MOL    C11 8161   6.272   7.256   0.166
  215MOL    C12 8162   6.207   7.376   0.181
  215MOL    C13 8163   6.126   7.402   0.292
  215MOL    H14 8164   6.074   7.497   0.302
  215MOL    C14 8165   6.114   7.301   0.389
  215MOL    H15 8166   6.053   7.318   0.476
  215MOL    C15 8167   6.182   7.178   0.374
  215MOL    H16 8168   6.173   7.102   0.451
  215MOL    C16 8169   6.262   7.154   0.260
  215MOL    H17 8170   6.316   7.061   0.248
  216MOL     O1 8171   5.860   6.611   0.057
  216MOL     O2 8172   5.474   6.768   6.245
  216MOL     N1 8173   5.640   6.635   0.019
  216MOL     H1 8174   5.626   6.573   0.098
  216MOL     N2 8175   5.691   6.789   6.312
  216MOL     N3 8176   5.684   7.114   0.052
  216MOL     H2 8177   5.717   7.208   0.026
  216MOL     C1 8178   5.772   6.667   6.517
  216MOL     C2 8179   5.526   6.699   6.472
  216MOL     H3 8180   5.449   6.622   6.456
  216MOL     C3 8181   5.559   6.755   6.332
  216MOL     C4 8182   5.799   6.774   6.410
  216MOL     H4 8183   5.809   6.869   6.464
  216MOL     C5 8184   5.923   6.754   6.324
  216MOL     H5 8185   5.930   6.650   6.293
  216MOL     H6 8186   6.015   6.782   6.377
  216MOL     C6 8187   5.894   6.844   6.203
  216MOL     H7 8188   5.924   6.947   6.227
  216MOL     H8 8189   5.947   6.811   6.113
  216MOL     C7 8190   5.742   6.840   6.186
  216MOL     H9 8191   5.701   6.940   6.166
  216MOL    H10 8192   5.714   6.771   6.106
  216MOL     C8 8193   5.467   6.813   0.036
  216MOL    H11 8194   5.381   6.855   6.504
  216MOL    H12 8195   5.431   6.773   0.130
  216MOL     C9 8196   5.566   6.922   0.068
  216MOL    C10 8197   5.586   7.035   6.510
  216MOL    H13 8198   5.539   7.063   6.417
  216MOL    C11 8199   5.725   7.049   0.165
  216MOL    C12 8200   5.654   6.933   0.181
  216MOL    C13 8201   5.671   6.850   0.292
  216MOL    H14 8202   5.615   6.758   0.302
  216MOL    C14 8203   5.765   6.891   0.389
  216MOL    H15 8204   5.781   6.829   0.476
  216MOL    C15 8205   5.837   7.011   0.374
  216MOL    H16 8206   5.907   7.041   0.451
  216MOL    C16 8207   5.818   7.092   0.261
  216MOL    H17 8208   5.872   7.185   0.248
  217MOL     O1 8209   1.083   0.854   0.600
  217MOL     O2 8210   1.025   1.267   0.267
  217MOL     N1 8211   0.994   1.056   0.562
  217MOL     H1 8212   0.932   1.039   0.642
  217MOL     N2 8213   1.152   1.090   0.334
  217MOL     N3 8214   1.431   1.257   0.594
  217MOL     H2 8215   1.528   1.277   0.570
  217MOL     C1 8216   1.087   0.958   0.538
  217MOL     C2 8217   0.992   1.187   0.494
  217MOL     H3 8218   0.887   1.215   0.479
  217MOL     C3 8219   1.056   1.187   0.354
  217MOL     C4 8220   1.193   0.989   0.432
  217MOL     H4 8221   1.280   1.027   0.486
  217MOL     C5 8222   1.239   0.871   0.346
  217MOL     H5 8223   1.152   0.813   0.314
  217MOL     H6 8224   1.308   0.805   0.399
  217MOL     C6 8225   1.302   0.941   0.225
  217MOL     H7 8226   1.406   0.966   0.249
  217MOL     H8 8227   1.300   0.879   0.135
  217MOL     C7 8228   1.222   1.071   0.208
  217MOL     H9 8229   1.288   1.156   0.188
  217MOL    H10 8230   1.148   1.060   0.128
  217MOL     C8 8231   1.062   1.295   0.579
  217MOL    H11 8232   1.055   1.391   0.526
  217MOL    H12 8233   1.008   1.306   0.673
  217MOL     C9 8234   1.205   1.264   0.611
  217MOL    C10 8235   1.313   1.303   0.532
  217MOL    H13 8236   1.314   1.358   0.439
  217MOL    C11 8237   1.395   1.190   0.709
  217MOL    C12 8238   1.259   1.193   0.724
  217MOL    C13 8239   1.196   1.137   0.835
  217MOL    H14 8240   1.088   1.139   0.845
  217MOL    C14 8241   1.278   1.076   0.932
  217MOL    H15 8242   1.232   1.031   1.020
  217MOL    C15 8243   1.418   1.073   0.917
  217MOL    H16 8244   1.479   1.028   0.994
  217MOL    C16 8245   1.479   1.130   0.804
  217MOL    H17 8246   1.587   1.130   0.791
  218MOL     O1 8247   1.748   0.511   0.600
  218MOL     O2 8248   1.422   0.255   0.266
  218MOL     N1 8249   1.617   0.333   0.562
  218MOL     H1 8250   1.663   0.289   0.642
  218MOL     N2 8251   1.509   0.453   0.334
  218MOL     N3 8252   1.225   0.610   0.595
  218MOL     H2 8253   1.161   0.686   0.569
  218MOL     C1 8254   1.655   0.462   0.539
  218MOL     C2 8255   1.505   0.265   0.494
  218MOL     H3 8256   1.533   0.161   0.478
  218MOL     C3 8257   1.473   0.322   0.354
  218MOL     C4 8258   1.576   0.539   0.432
  218MOL     H4 8259   1.499   0.596   0.486
  218MOL     C5 8260   1.656   0.637   0.346
  218MOL     H5 8261   1.750   0.591   0.314
  218MOL     H6 8262   1.679   0.731   0.398
  218MOL     C6 8263   1.563   0.658   0.225
  218MOL     H7 8264   1.490   0.735   0.249
  218MOL     H8 8265   1.618   0.686   0.135
  218MOL     C7 8266   1.491   0.524   0.208
  218MOL     H9 8267   1.384   0.538   0.188
  218MOL    H10 8268   1.536   0.464   0.128
  218MOL     C8 8269   1.377   0.272   0.579
  218MOL    H11 8270   1.297   0.218   0.526
  218MOL    H12 8271   1.393   0.219   0.673
  218MOL     C9 8272   1.332   0.412   0.611
  218MOL    C10 8273   1.244   0.485   0.532
  218MOL    H13 8274   1.196   0.459   0.439
  218MOL    C11 8275   1.301   0.613   0.709
  218MOL    C12 8276   1.366   0.494   0.724
  218MOL    C13 8277   1.447   0.467   0.835
  218MOL    H14 8278   1.498   0.372   0.846
  218MOL    C14 8279   1.458   0.568   0.933
  218MOL    H15 8280   1.519   0.552   1.020
  218MOL    C15 8281   1.390   0.691   0.918
  218MOL    H16 8282   1.399   0.767   0.994
  218MOL    C16 8283   1.310   0.715   0.804
  218MOL    H17 8284   1.257   0.809   0.791
  219MOL     O1 8285   1.711   1.257   0.600
  219MOL     O2 8286   2.097   1.095   0.268
  219MOL     N1 8287   1.932   1.235   0.562
  219MOL     H1 8288   1.950   1.295   0.643
  219MOL     N2 8289   1.881   1.081   0.334
  219MOL     N3 8290   1.887   0.756   0.594
  219MOL     H2 8291   1.855   0.661   0.570
  219MOL     C1 8292   1.801   1.203   0.539
  219MOL     C2 8293   2.047   1.171   0.494
  219MOL     H3 8294   2.123   1.247   0.479
  219MOL     C3 8295   2.014   1.114   0.355
  219MOL     C4 8296   1.774   1.096   0.432
  219MOL     H4 8297   1.765   1.002   0.486
  219MOL     C5 8298   1.649   1.115   0.346
  219MOL     H5 8299   1.642   1.220   0.314
  219MOL     H6 8300   1.557   1.089   0.398
  219MOL     C6 8301   1.678   1.025   0.225
  219MOL     H7 8302   1.648   0.923   0.249
  219MOL     H8 8303   1.625   1.058   0.135
  219MOL     C7 8304   1.830   1.029   0.208
  219MOL     H9 8305   1.871   0.930   0.188
  219MOL    H10 8306   1.859   1.098   0.128
  219MOL     C8 8307   2.105   1.057   0.580
  219MOL    H11 8308   2.191   1.015   0.526
  219MOL    H12 8309   2.143   1.099   0.673
  219MOL     C9 8310   2.007   0.947   0.612
  219MOL    C10 8311   1.986   0.835   0.532
  219MOL    H13 8312   2.034   0.807   0.439
  219MOL    C11 8313   1.848   0.820   0.709
  219MOL    C12 8314   1.919   0.936   0.724
  219MOL    C13 8315   1.901   1.019   0.835
  219MOL    H14 8316   1.958   1.111   0.845
  219MOL    C14 8317   1.808   0.979   0.932
  219MOL    H15 8318   1.792   1.040   1.020
  219MOL    C15 8319   1.735   0.858   0.917
  219MOL    H16 8320   1.665   0.828   0.994
  219MOL    C16 8321   1.754   0.777   0.804
  219MOL    H17 8322   1.700   0.684   0.791
  220MOL     O1 8323   2.702   0.457   1.144
  220MOL     O2 8324   2.758   0.046   0.810
  220MOL     N1 8325   2.792   0.255   1.106
  220MOL     H1 8326   2.853   0.272   1.186
  220MOL     N2 8327   2.634   0.223   0.877
  220MOL     N3 8328   2.355   0.054   1.138
  220MOL     H2 8329   2.257   0.037   1.113
  220MOL     C1 8330   2.699   0.353   1.082
  220MOL     C2 8331   2.794   0.124   1.038
  220MOL     H3 8332   2.899   0.096   1.023
  220MOL     C3 8333   2.729   0.125   0.898
  220MOL     C4 8334   2.593   0.323   0.976
  220MOL     H4 8335   2.506   0.284   1.030
  220MOL     C5 8336   2.547   0.441   0.889
  220MOL     H5 8337   2.635   0.499   0.858
  220MOL     H6 8338   2.478   0.508   0.942
  220MOL     C6 8339   2.484   0.371   0.769
  220MOL     H7 8340   2.380   0.346   0.792
  220MOL     H8 8341   2.487   0.433   0.678
  220MOL     C7 8342   2.564   0.242   0.751
  220MOL     H9 8343   2.498   0.156   0.732
  220MOL    H10 8344   2.637   0.251   0.671
  220MOL     C8 8345   2.724   0.017   1.123
  220MOL    H11 8346   7.275   7.790   1.070
  220MOL    H12 8347   2.780   0.004   1.217
  220MOL     C9 8348   2.581   0.047   1.155
  220MOL    C10 8349   2.473   0.009   1.076
  220MOL    H13 8350   7.016   7.824   0.982
  220MOL    C11 8351   2.391   0.121   1.253
  220MOL    C12 8352   2.527   0.118   1.268
  220MOL    C13 8353   2.590   0.175   1.379
  220MOL    H14 8354   2.698   0.172   1.389
  220MOL    C14 8355   2.509   0.236   1.476
  220MOL    H15 8356   2.554   0.280   1.563
  220MOL    C15 8357   2.368   0.238   1.461
  220MOL    H16 8358   2.307   0.284   1.538
  220MOL    C16 8359   2.307   0.180   1.348
  220MOL    H17 8360   2.200   0.182   1.334
  221MOL     O1 8361   2.039   0.799   1.144
  221MOL     O2 8362   2.371   1.054   0.811
  221MOL     N1 8363   2.169   0.979   1.106
  221MOL     H1 8364   2.125   1.024   1.186
  221MOL     N2 8365   2.277   0.858   0.877
  221MOL     N3 8366   2.561   0.700   1.138
  221MOL     H2 8367   2.627   0.626   1.113
  221MOL     C1 8368   2.130   0.850   1.082
  221MOL     C2 8369   2.281   1.046   1.038
  221MOL     H3 8370   2.253   1.151   1.023
  221MOL     C3 8371   2.314   0.990   0.898
  221MOL     C4 8372   2.209   0.773   0.975
  221MOL     H4 8373   2.286   0.717   1.029
  221MOL     C5 8374   2.130   0.674   0.889
  221MOL     H5 8375   2.037   0.720   0.857
  221MOL     H6 8376   2.107   0.581   0.942
  221MOL     C6 8377   2.223   0.654   0.769
  221MOL     H7 8378   2.297   0.577   0.793
  221MOL     H8 8379   2.168   0.625   0.679
  221MOL     C7 8380   2.295   0.788   0.751
  221MOL     H9 8381   2.402   0.774   0.731
  221MOL    H10 8382   2.250   0.847   0.671
  221MOL     C8 8383   2.409   1.039   1.123
  221MOL    H11 8384   2.488   1.094   1.070
  221MOL    H12 8385   2.391   1.092   1.217
  221MOL     C9 8386   2.454   0.900   1.155
  221MOL    C10 8387   2.541   0.826   1.076
  221MOL    H13 8388   2.589   0.852   0.982
  221MOL    C11 8389   2.486   0.699   1.253
  221MOL    C12 8390   2.421   0.818   1.268
  221MOL    C13 8391   2.340   0.844   1.379
  221MOL    H14 8392   2.288   0.939   1.389
  221MOL    C14 8393   2.328   0.743   1.476
  221MOL    H15 8394   2.267   0.760   1.563
  221MOL    C15 8395   2.396   0.621   1.461
  221MOL    H16 8396   2.387   0.544   1.538
  221MOL    C16 8397   2.476   0.597   1.348
  221MOL    H17 8398   2.530   0.503   1.335
  222MOL     O1 8399   2.073   0.054   1.144
  222MOL     O2 8400   1.688   0.210   0.810
  222MOL     N1 8401   1.854   0.077   1.106
  222MOL     H1 8402   1.840   0.016   1.186
  222MOL     N2 8403   1.904   0.232   0.878
  222MOL     N3 8404   1.898   0.556   1.138
  222MOL     H2 8405   1.931   0.650   1.113
  222MOL     C1 8406   1.985   0.109   1.082
  222MOL     C2 8407   1.740   0.141   1.037
  222MOL     H3 8408   1.663   0.064   1.022
  222MOL     C3 8409   1.772   0.197   0.898
  222MOL     C4 8410   2.013   0.216   0.976
  222MOL     H4 8411   2.023   0.311   1.030
  222MOL     C5 8412   2.137   0.196   0.889
  222MOL     H5 8413   2.144   0.092   0.858
  222MOL     H6 8414   2.229   0.223   0.942
  222MOL     C6 8415   2.108   0.287   0.768
  222MOL     H7 8416   2.138   0.389   0.792
  222MOL     H8 8417   2.161   0.253   0.678
  222MOL     C7 8418   1.956   0.282   0.751
  222MOL     H9 8419   1.915   0.382   0.731
  222MOL    H10 8420   1.927   0.214   0.671
  222MOL     C8 8421   1.681   0.255   1.123
  222MOL    H11 8422   1.594   0.297   1.070
  222MOL    H12 8423   1.645   0.214   1.217
  222MOL     C9 8424   1.779   0.364   1.155
  222MOL    C10 8425   1.800   0.477   1.076
  222MOL    H13 8426   1.753   0.505   0.982
  222MOL    C11 8427   1.939   0.491   1.252
  222MOL    C12 8428   1.868   0.375   1.268
  222MOL    C13 8429   1.885   0.292   1.379
  222MOL    H14 8430   1.829   0.200   1.389
  222MOL    C14 8431   1.978   0.333   1.476
  222MOL    H15 8432   1.994   0.271   1.563
  222MOL    C15 8433   2.050   0.453   1.461
  222MOL    H16 8434   2.121   0.483   1.538
  222MOL    C16 8435   2.031   0.534   1.348
  222MOL    H17 8436   2.086   0.627   1.335
  223MOL     O1 8437   1.083   0.854   1.687
  223MOL     O2 8438   1.025   1.267   1.354
  223MOL     N1 8439   0.994   1.056   1.649
  223MOL     H1 8440   0.932   1.039   1.729
  223MOL     N2 8441   1.152   1.090   1.421
  223MOL     N3 8442   1.431   1.257   1.681
  223MOL     H2 8443   1.528   1.277   1.656
  223MOL     C1 8444   1.087   0.958   1.625
  223MOL     C2 8445   0.992   1.187   1.581
  223MOL     H3 8446   0.887   1.215   1.566
  223MOL     C3 8447   1.056   1.187   1.441
  223MOL     C4 8448   1.193   0.989   1.519
  223MOL     H4 8449   1.280   1.027   1.573
  223MOL     C5 8450   1.239   0.871   1.433
  223MOL     H5 8451   1.152   0.813   1.401
  223MOL     H6 8452   1.308   0.805   1.486
  223MOL     C6 8453   1.302   0.941   1.312
  223MOL     H7 8454   1.406   0.966   1.336
  223MOL     H8 8455   1.300   0.879   1.222
  223MOL     C7 8456   1.222   1.071   1.295
  223MOL     H9 8457   1.288   1.156   1.275
  223MOL    H10 8458   1.149   1.061   1.215
  223MOL     C8 8459   1.062   1.295   1.666
  223MOL    H11 8460   1.054   1.391   1.613
  223MOL    H12 8461   1.008   1.306   1.760
  223MOL     C9 8462   1.205   1.264   1.698
  223MOL    C10 8463   1.313   1.303   1.619
  223MOL    H13 8464   1.314   1.358   1.526
  223MOL    C11 8465   1.395   1.190   1.796
  223MOL    C12 8466   1.259   1.194   1.811
  223MOL    C13 8467   1.196   1.137   1.922
  223MOL    H14 8468   1.088   1.139   1.932
  223MOL    C14 8469   1.277   1.076   2.019
  223MOL    H15 8470   1.232   1.031   2.106
  223MOL    C15 8471   1.418   1.074   2.004
  223MOL    H16 8472   1.479   1.028   2.081
  223MOL    C16 8473   1.479   1.131   1.891
  223MOL    H17 8474   1.587   1.130   1.878
  224MOL     O1 8475   1.748   0.511   1.687
  224MOL     O2 8476   1.422   0.255   1.353
  224MOL     N1 8477   1.617   0.333   1.649
  224MOL     H1 8478   1.663   0.289   1.729
  224MOL     N2 8479   1.509   0.454   1.421
  224MOL     N3 8480   1.224   0.610   1.682
  224MOL     H2 8481   1.161   0.686   1.655
  224MOL     C1 8482   1.655   0.462   1.626
  224MOL     C2 8483   1.505   0.266   1.581
  224MOL     H3 8484   1.533   0.161   1.565
  224MOL     C3 8485   1.473   0.322   1.441
  224MOL     C4 8486   1.576   0.539   1.519
  224MOL     H4 8487   1.499   0.596   1.573
  224MOL     C5 8488   1.656   0.637   1.433
  224MOL     H5 8489   1.750   0.591   1.401
  224MOL     H6 8490   1.679   0.731   1.485
  224MOL     C6 8491   1.563   0.658   1.312
  224MOL     H7 8492   1.490   0.735   1.336
  224MOL     H8 8493   1.618   0.686   1.222
  224MOL     C7 8494   1.491   0.524   1.295
  224MOL     H9 8495   1.384   0.538   1.275
  224MOL    H10 8496   1.536   0.464   1.215
  224MOL     C8 8497   1.377   0.272   1.666
  224MOL    H11 8498   1.297   0.218   1.613
  224MOL    H12 8499   1.393   0.219   1.760
  224MOL     C9 8500   1.331   0.412   1.698
  224MOL    C10 8501   1.244   0.485   1.619
  224MOL    H13 8502   1.196   0.459   1.526
  224MOL    C11 8503   1.301   0.613   1.796
  224MOL    C12 8504   1.366   0.494   1.811
  224MOL    C13 8505   1.446   0.467   1.922
  224MOL    H14 8506   1.498   0.372   1.932
  224MOL    C14 8507   1.458   0.568   2.019
  224MOL    H15 8508   1.519   0.552   2.107
  224MOL    C15 8509   1.390   0.691   2.005
  224MOL    H16 8510   1.399   0.767   2.081
  224MOL    C16 8511   1.310   0.715   1.891
  224MOL    H17 8512   1.257   0.809   1.878
  225MOL     O1 8513   1.711   1.257   1.687
  225MOL     O2 8514   2.097   1.095   1.355
  225MOL     N1 8515   1.932   1.235   1.649
  225MOL     H1 8516   1.949   1.295   1.730
  225MOL     N2 8517   1.881   1.081   1.421
  225MOL     N3 8518   1.887   0.756   1.681
  225MOL     H2 8519   1.855   0.661   1.656
  225MOL     C1 8520   1.801   1.203   1.625
  225MOL     C2 8521   2.047   1.171   1.581
  225MOL     H3 8522   2.123   1.247   1.566
  225MOL     C3 8523   2.014   1.114   1.442
  225MOL     C4 8524   1.774   1.096   1.519
  225MOL     H4 8525   1.765   1.001   1.573
  225MOL     C5 8526   1.649   1.115   1.433
  225MOL     H5 8527   1.642   1.220   1.401
  225MOL     H6 8528   1.557   1.088   1.485
  225MOL     C6 8529   1.678   1.025   1.312
  225MOL     H7 8530   1.648   0.923   1.336
  225MOL     H8 8531   1.625   1.058   1.222
  225MOL     C7 8532   1.830   1.029   1.295
  225MOL     H9 8533   1.871   0.930   1.275
  225MOL    H10 8534   1.859   1.098   1.215
  225MOL     C8 8535   2.105   1.057   1.666
  225MOL    H11 8536   2.191   1.015   1.613
  225MOL    H12 8537   2.143   1.099   1.760
  225MOL     C9 8538   2.007   0.947   1.699
  225MOL    C10 8539   1.986   0.835   1.619
  225MOL    H13 8540   2.034   0.807   1.526
  225MOL    C11 8541   1.848   0.820   1.796
  225MOL    C12 8542   1.919   0.936   1.811
  225MOL    C13 8543   1.901   1.019   1.922
  225MOL    H14 8544   1.958   1.111   1.932
  225MOL    C14 8545   1.808   0.979   2.019
  225MOL    H15 8546   1.792   1.040   2.107
  225MOL    C15 8547   1.735   0.858   2.004
  225MOL    H16 8548   1.665   0.828   2.081
  225MOL    C16 8549   1.754   0.777   1.891
  225MOL    H17 8550   1.700   0.684   1.878
  226MOL     O1 8551   2.702   0.457   2.231
  226MOL     O2 8552   2.758   0.046   1.897
  226MOL     N1 8553   2.792   0.255   2.193
  226MOL     H1 8554   2.853   0.272   2.273
  226MOL     N2 8555   2.634   0.223   1.964
  226MOL     N3 8556   2.355   0.055   2.225
  226MOL     H2 8557   2.257   0.037   2.200
  226MOL     C1 8558   2.699   0.353   2.169
  226MOL     C2 8559   2.794   0.124   2.124
  226MOL     H3 8560   2.899   0.096   2.109
  226MOL     C3 8561   2.729   0.125   1.985
  226MOL     C4 8562   2.593   0.323   2.062
  226MOL     H4 8563   2.506   0.284   2.116
  226MOL     C5 8564   2.547   0.441   1.976
  226MOL     H5 8565   2.635   0.499   1.945
  226MOL     H6 8566   2.478   0.508   2.029
  226MOL     C6 8567   2.484   0.371   1.855
  226MOL     H7 8568   2.380   0.346   1.879
  226MOL     H8 8569   2.487   0.433   1.765
  226MOL     C7 8570   2.564   0.242   1.838
  226MOL     H9 8571   2.498   0.156   1.819
  226MOL    H10 8572   2.637   0.251   1.758
  226MOL     C8 8573   2.725   0.017   2.210
  226MOL    H11 8574   7.275   7.790   2.157
  226MOL    H12 8575   2.780   0.004   2.303
  226MOL     C9 8576   2.581   0.048   2.242
  226MOL    C10 8577   2.473   0.009   2.163
  226MOL    H13 8578   7.016   7.824   2.069
  226MOL    C11 8579   2.391   0.122   2.340
  226MOL    C12 8580   2.527   0.118   2.355
  226MOL    C13 8581   2.590   0.175   2.466
  226MOL    H14 8582   2.698   0.172   2.476
  226MOL    C14 8583   2.509   0.236   2.563
  226MOL    H15 8584   2.554   0.280   2.650
  226MOL    C15 8585   2.368   0.238   2.548
  226MOL    H16 8586   2.307   0.284   2.625
  226MOL    C16 8587   2.307   0.180   2.435
  226MOL    H17 8588   2.200   0.182   2.421
  227MOL     O1 8589   2.039   0.799   2.231
  227MOL     O2 8590   2.372   1.054   1.898
  227MOL     N1 8591   2.169   0.979   2.193
  227MOL     H1 8592   2.125   1.024   2.273
  227MOL     N2 8593   2.276   0.858   1.964
  227MOL     N3 8594   2.561   0.701   2.225
  227MOL     H2 8595   2.627   0.626   2.200
  227MOL     C1 8596   2.130   0.850   2.169
  227MOL     C2 8597   2.281   1.046   2.124
  227MOL     H3 8598   2.253   1.151   2.109
  227MOL     C3 8599   2.314   0.990   1.984
  227MOL     C4 8600   2.209   0.773   2.062
  227MOL     H4 8601   2.287   0.717   2.116
  227MOL     C5 8602   2.130   0.674   1.976
  227MOL     H5 8603   2.036   0.720   1.944
  227MOL     H6 8604   2.107   0.581   2.029
  227MOL     C6 8605   2.223   0.654   1.855
  227MOL     H7 8606   2.297   0.577   1.880
  227MOL     H8 8607   2.168   0.625   1.765
  227MOL     C7 8608   2.295   0.788   1.838
  227MOL     H9 8609   2.402   0.774   1.818
  227MOL    H10 8610   2.250   0.847   1.758
  227MOL     C8 8611   2.409   1.040   2.210
  227MOL    H11 8612   2.489   1.094   2.157
  227MOL    H12 8613   2.391   1.093   2.303
  227MOL     C9 8614   2.454   0.900   2.242
  227MOL    C10 8615   2.542   0.826   2.163
  227MOL    H13 8616   2.590   0.853   2.069
  227MOL    C11 8617   2.485   0.699   2.340
  227MOL    C12 8618   2.420   0.818   2.355
  227MOL    C13 8619   2.340   0.844   2.466
  227MOL    H14 8620   2.288   0.939   2.476
  227MOL    C14 8621   2.328   0.743   2.563
  227MOL    H15 8622   2.267   0.760   2.650
  227MOL    C15 8623   2.396   0.621   2.548
  227MOL    H16 8624   2.387   0.544   2.625
  227MOL    C16 8625   2.476   0.597   2.434
  227MOL    H17 8626   2.530   0.503   2.422
  228MOL     O1 8627   2.074   0.054   2.231
  228MOL     O2 8628   1.688   0.210   1.897
  228MOL     N1 8629   1.854   0.077   2.193
  228MOL     H1 8630   1.840   0.016   2.272
  228MOL     N2 8631   1.904   0.232   1.964
  228MOL     N3 8632   1.898   0.556   2.225
  228MOL     H2 8633   1.931   0.650   2.200
  228MOL     C1 8634   1.985   0.109   2.169
  228MOL     C2 8635   1.740   0.141   2.124
  228MOL     H3 8636   1.663   0.064   2.109
  228MOL     C3 8637   1.772   0.197   1.985
  228MOL     C4 8638   2.013   0.216   2.062
  228MOL     H4 8639   2.024   0.311   2.116
  228MOL     C5 8640   2.137   0.196   1.976
  228MOL     H5 8641   2.144   0.092   1.945
  228MOL     H6 8642   2.229   0.223   2.029
  228MOL     C6 8643   2.108   0.286   1.855
  228MOL     H7 8644   2.138   0.389   1.879
  228MOL     H8 8645   2.160   0.253   1.765
  228MOL     C7 8646   1.956   0.283   1.838
  228MOL     H9 8647   1.915   0.382   1.818
  228MOL    H10 8648   1.927   0.214   1.758
  228MOL     C8 8649   1.681   0.255   2.209
  228MOL    H11 8650   1.594   0.297   2.156
  228MOL    H12 8651   1.644   0.214   2.303
  228MOL     C9 8652   1.779   0.364   2.242
  228MOL    C10 8653   1.800   0.477   2.163
  228MOL    H13 8654   1.753   0.505   2.069
  228MOL    C11 8655   1.939   0.491   2.339
  228MOL    C12 8656   1.868   0.375   2.355
  228MOL    C13 8657   1.885   0.292   2.466
  228MOL    H14 8658   1.828   0.200   2.476
  228MOL    C14 8659   1.978   0.332   2.563
  228MOL    H15 8660   1.994   0.271   2.650
  228MOL    C15 8661   2.051   0.453   2.548
  228MOL    H16 8662   2.121   0.483   2.625
  228MOL    C16 8663   2.032   0.534   2.435
  228MOL    H17 8664   2.086   0.627   2.422
  229MOL     O1 8665   1.083   0.854   2.774
  229MOL     O2 8666   1.025   1.267   2.440
  229MOL     N1 8667   0.994   1.057   2.736
  229MOL     H1 8668   0.932   1.039   2.815
  229MOL     N2 8669   1.152   1.090   2.508
  229MOL     N3 8670   1.431   1.257   2.768
  229MOL     H2 8671   1.528   1.277   2.743
  229MOL     C1 8672   1.087   0.959   2.712
  229MOL     C2 8673   0.992   1.187   2.668
  229MOL     H3 8674   0.887   1.215   2.653
  229MOL     C3 8675   1.056   1.187   2.528
  229MOL     C4 8676   1.193   0.989   2.606
  229MOL     H4 8677   1.280   1.027   2.660
  229MOL     C5 8678   1.239   0.871   2.520
  229MOL     H5 8679   1.152   0.812   2.488
  229MOL     H6 8680   1.308   0.805   2.573
  229MOL     C6 8681   1.302   0.941   2.399
  229MOL     H7 8682   1.406   0.966   2.423
  229MOL     H8 8683   1.300   0.879   2.309
  229MOL     C7 8684   1.222   1.070   2.381
  229MOL     H9 8685   1.288   1.156   2.361
  229MOL    H10 8686   1.148   1.060   2.302
  229MOL     C8 8687   1.062   1.295   2.753
  229MOL    H11 8688   1.055   1.391   2.700
  229MOL    H12 8689   1.008   1.306   2.847
  229MOL     C9 8690   1.205   1.264   2.785
  229MOL    C10 8691   1.313   1.303   2.706
  229MOL    H13 8692   1.314   1.358   2.613
  229MOL    C11 8693   1.395   1.190   2.883
  229MOL    C12 8694   1.259   1.194   2.898
  229MOL    C13 8695   1.196   1.137   3.009
  229MOL    H14 8696   1.088   1.139   3.019
  229MOL    C14 8697   1.277   1.076   3.106
  229MOL    H15 8698   1.232   1.031   3.193
  229MOL    C15 8699   1.418   1.074   3.091
  229MOL    H16 8700   1.479   1.028   3.168
  229MOL    C16 8701   1.479   1.131   2.978
  229MOL    H17 8702   1.587   1.130   2.965
  230MOL     O1 8703   1.748   0.511   2.774
  230MOL     O2 8704   1.422   0.255   2.440
  230MOL     N1 8705   1.617   0.333   2.736
  230MOL     H1 8706   1.663   0.289   2.816
  230MOL     N2 8707   1.509   0.454   2.508
  230MOL     N3 8708   1.224   0.610   2.769
  230MOL     H2 8709   1.161   0.686   2.742
  230MOL     C1 8710   1.655   0.462   2.712
  230MOL     C2 8711   1.505   0.266   2.668
  230MOL     H3 8712   1.533   0.161   2.652
  230MOL     C3 8713   1.473   0.322   2.528
  230MOL     C4 8714   1.576   0.539   2.606
  230MOL     H4 8715   1.499   0.596   2.660
  230MOL     C5 8716   1.656   0.637   2.520
  230MOL     H5 8717   1.750   0.591   2.488
  230MOL     H6 8718   1.679   0.731   2.572
  230MOL     C6 8719   1.563   0.658   2.399
  230MOL     H7 8720   1.490   0.735   2.423
  230MOL     H8 8721   1.618   0.686   2.309
  230MOL     C7 8722   1.491   0.524   2.382
  230MOL     H9 8723   1.384   0.538   2.362
  230MOL    H10 8724   1.536   0.464   2.302
  230MOL     C8 8725   1.377   0.272   2.753
  230MOL    H11 8726   1.297   0.218   2.700
  230MOL    H12 8727   1.393   0.219   2.847
  230MOL     C9 8728   1.331   0.412   2.785
  230MOL    C10 8729   1.244   0.485   2.706
  230MOL    H13 8730   1.196   0.459   2.613
  230MOL    C11 8731   1.301   0.613   2.883
  230MOL    C12 8732   1.366   0.494   2.898
  230MOL    C13 8733   1.446   0.467   3.009
  230MOL    H14 8734   1.498   0.372   3.019
  230MOL    C14 8735   1.458   0.568   3.106
  230MOL    H15 8736   1.519   0.552   3.194
  230MOL    C15 8737   1.390   0.691   3.092
  230MOL    H16 8738   1.399   0.767   3.168
  230MOL    C16 8739   1.309   0.715   2.978
  230MOL    H17 8740   1.257   0.809   2.965
  231MOL     O1 8741   1.711   1.257   2.774
  231MOL     O2 8742   2.097   1.096   2.442
  231MOL     N1 8743   1.932   1.234   2.736
  231MOL     H1 8744   1.950   1.295   2.817
  231MOL     N2 8745   1.881   1.081   2.508
  231MOL     N3 8746   1.887   0.756   2.768
  231MOL     H2 8747   1.855   0.661   2.743
  231MOL     C1 8748   1.801   1.203   2.712
  231MOL     C2 8749   2.046   1.171   2.668
  231MOL     H3 8750   2.123   1.247   2.653
  231MOL     C3 8751   2.014   1.114   2.528
  231MOL     C4 8752   1.774   1.096   2.606
  231MOL     H4 8753   1.765   1.001   2.660
  231MOL     C5 8754   1.649   1.115   2.520
  231MOL     H5 8755   1.642   1.220   2.488
  231MOL     H6 8756   1.557   1.088   2.572
  231MOL     C6 8757   1.678   1.025   2.399
  231MOL     H7 8758   1.648   0.923   2.423
  231MOL     H8 8759   1.625   1.058   2.309
  231MOL     C7 8760   1.830   1.029   2.381
  231MOL     H9 8761   1.871   0.930   2.362
  231MOL    H10 8762   1.859   1.098   2.302
  231MOL     C8 8763   2.105   1.056   2.753
  231MOL    H11 8764   2.191   1.015   2.700
  231MOL    H12 8765   2.143   1.099   2.847
  231MOL     C9 8766   2.007   0.947   2.786
  231MOL    C10 8767   1.986   0.835   2.706
  231MOL    H13 8768   2.034   0.807   2.613
  231MOL    C11 8769   1.848   0.820   2.883
  231MOL    C12 8770   1.919   0.936   2.898
  231MOL    C13 8771   1.901   1.019   3.009
  231MOL    H14 8772   1.958   1.111   3.019
  231MOL    C14 8773   1.808   0.979   3.106
  231MOL    H15 8774   1.792   1.040   3.194
  231MOL    C15 8775   1.735   0.858   3.091
  231MOL    H16 8776   1.665   0.828   3.168
  231MOL    C16 8777   1.754   0.777   2.978
  231MOL    H17 8778   1.700   0.684   2.965
  232MOL     O1 8779   2.702   0.457   3.318
  232MOL     O2 8780   2.758   0.046   2.984
  232MOL     N1 8781   2.792   0.255   3.280
  232MOL     H1 8782   2.853   0.272   3.360
  232MOL     N2 8783   2.634   0.223   3.051
  232MOL     N3 8784   2.355   0.054   3.312
  232MOL     H2 8785   2.257   0.037   3.287
  232MOL     C1 8786   2.699   0.353   3.256
  232MOL     C2 8787   2.794   0.124   3.211
  232MOL     H3 8788   2.899   0.096   3.196
  232MOL     C3 8789   2.729   0.125   3.072
  232MOL     C4 8790   2.593   0.323   3.149
  232MOL     H4 8791   2.506   0.284   3.203
  232MOL     C5 8792   2.547   0.441   3.063
  232MOL     H5 8793   2.635   0.499   3.032
  232MOL     H6 8794   2.478   0.508   3.115
  232MOL     C6 8795   2.484   0.371   2.942
  232MOL     H7 8796   2.380   0.346   2.966
  232MOL     H8 8797   2.487   0.433   2.852
  232MOL     C7 8798   2.564   0.241   2.925
  232MOL     H9 8799   2.498   0.156   2.906
  232MOL    H10 8800   2.638   0.251   2.845
  232MOL     C8 8801   2.725   0.017   3.297
  232MOL    H11 8802   7.275   7.791   3.243
  232MOL    H12 8803   2.780   0.004   3.390
  232MOL     C9 8804   2.581   0.048   3.329
  232MOL    C10 8805   2.473   0.009   3.250
  232MOL    H13 8806   7.016   7.824   3.156
  232MOL    C11 8807   2.391   0.121   3.427
  232MOL    C12 8808   2.527   0.118   3.442
  232MOL    C13 8809   2.590   0.175   3.553
  232MOL    H14 8810   2.698   0.172   3.563
  232MOL    C14 8811   2.509   0.236   3.650
  232MOL    H15 8812   2.554   0.280   3.737
  232MOL    C15 8813   2.368   0.238   3.635
  232MOL    H16 8814   2.307   0.285   3.711
  232MOL    C16 8815   2.307   0.180   3.522
  232MOL    H17 8816   2.200   0.182   3.508
  233MOL     O1 8817   2.039   0.799   3.318
  233MOL     O2 8818   2.371   1.054   2.985
  233MOL     N1 8819   2.169   0.979   3.280
  233MOL     H1 8820   2.125   1.024   3.360
  233MOL     N2 8821   2.277   0.858   3.051
  233MOL     N3 8822   2.561   0.701   3.311
  233MOL     H2 8823   2.627   0.626   3.287
  233MOL     C1 8824   2.130   0.849   3.256
  233MOL     C2 8825   2.281   1.046   3.211
  233MOL     H3 8826   2.253   1.151   3.196
  233MOL     C3 8827   2.314   0.990   3.071
  233MOL     C4 8828   2.209   0.773   3.149
  233MOL     H4 8829   2.287   0.717   3.203
  233MOL     C5 8830   2.130   0.674   3.063
  233MOL     H5 8831   2.037   0.720   3.031
  233MOL     H6 8832   2.107   0.581   3.116
  233MOL     C6 8833   2.223   0.654   2.942
  233MOL     H7 8834   2.297   0.577   2.967
  233MOL     H8 8835   2.168   0.625   2.852
  233MOL     C7 8836   2.295   0.788   2.925
  233MOL     H9 8837   2.402   0.774   2.905
  233MOL    H10 8838   2.250   0.847   2.845
  233MOL     C8 8839   2.409   1.040   3.296
  233MOL    H11 8840   2.488   1.093   3.243
  233MOL    H12 8841   2.391   1.093   3.390
  233MOL     C9 8842   2.454   0.900   3.329
  233MOL    C10 8843   2.542   0.826   3.249
  233MOL    H13 8844   2.590   0.853   3.156
  233MOL    C11 8845   2.485   0.699   3.426
  233MOL    C12 8846   2.420   0.818   3.442
  233MOL    C13 8847   2.339   0.845   3.553
  233MOL    H14 8848   2.288   0.940   3.563
  233MOL    C14 8849   2.328   0.743   3.650
  233MOL    H15 8850   2.267   0.760   3.737
  233MOL    C15 8851   2.396   0.621   3.635
  233MOL    H16 8852   2.387   0.545   3.712
  233MOL    C16 8853   2.476   0.597   3.521
  233MOL    H17 8854   2.530   0.503   3.508
  234MOL     O1 8855   2.074   0.054   3.318
  234MOL     O2 8856   1.688   0.210   2.984
  234MOL     N1 8857   1.854   0.077   3.280
  234MOL     H1 8858   1.840   0.016   3.359
  234MOL     N2 8859   1.904   0.232   3.051
  234MOL     N3 8860   1.898   0.556   3.312
  234MOL     H2 8861   1.931   0.650   3.286
  234MOL     C1 8862   1.985   0.109   3.256
  234MOL     C2 8863   1.740   0.141   3.211
  234MOL     H3 8864   1.663   0.064   3.196
  234MOL     C3 8865   1.772   0.197   3.072
  234MOL     C4 8866   2.013   0.216   3.149
  234MOL     H4 8867   2.024   0.311   3.203
  234MOL     C5 8868   2.137   0.196   3.063
  234MOL     H5 8869   2.144   0.092   3.032
  234MOL     H6 8870   2.229   0.223   3.116
  234MOL     C6 8871   2.108   0.286   2.942
  234MOL     H7 8872   2.138   0.389   2.966
  234MOL     H8 8873   2.160   0.253   2.852
  234MOL     C7 8874   1.956   0.283   2.925
  234MOL     H9 8875   1.915   0.382   2.905
  234MOL    H10 8876   1.927   0.214   2.845
  234MOL     C8 8877   1.681   0.255   3.296
  234MOL    H11 8878   1.595   0.297   3.243
  234MOL    H12 8879   1.644   0.214   3.390
  234MOL     C9 8880   1.779   0.364   3.329
  234MOL    C10 8881   1.800   0.477   3.250
  234MOL    H13 8882   1.753   0.505   3.156
  234MOL    C11 8883   1.939   0.491   3.426
  234MOL    C12 8884   1.868   0.375   3.442
  234MOL    C13 8885   1.885   0.292   3.553
  234MOL    H14 8886   1.828   0.200   3.563
  234MOL    C14 8887   1.978   0.333   3.650
  234MOL    H15 8888   1.994   0.271   3.737
[truncated: 1,932,841 more chars]
