# Supplementary material for: Formation of S- and Z-twist supramolecular micro-ropes by peptide stereoisomers
Source: Nat Commun. 2026 Mar 26;17:4424. doi: 10.1038/s41467-026-71043-5 (PMC13183945; doi:10.1038/s41467-026-71043-5)
Supplement: Supplementary file 3 — Supplementary Data 1 [file 41467_2026_71043_MOESM3_ESM.zip › positionFiles/c-LWLP_final.txt]

c-lWlP
 1MOL O1 1 0.492 1.262 0.693
 1MOL O2 2 0.433 0.846 0.363
 1MOL N1 3 0.398 1.063 0.663
 1MOL N2 4 0.529 1.037 0.411
 1MOL H1 5 0.557 1.049 0.315
 1MOL N3 6 0.093 1.260 0.427
 1MOL H2 7 0.008 1.307 0.456
 1MOL C1 8 0.534 1.158 0.489
 1MOL H3 9 0.641 1.178 0.499
 1MOL C2 10 0.478 1.165 0.627
 1MOL C3 11 0.299 1.071 0.768
 1MOL H4 12 0.243 1.165 0.768
 1MOL H5 13 0.333 1.050 0.870
 1MOL C4 14 0.197 0.963 0.724
 1MOL H6 15 0.209 0.882 0.797
 1MOL H7 16 0.095 1.001 0.733
 1MOL C5 17 0.233 0.913 0.578
 1MOL H8 18 0.198 0.811 0.559
 1MOL H9 19 0.187 0.986 0.511
 1MOL C6 20 0.387 0.938 0.580
 1MOL H10 21 0.427 0.853 0.637
 1MOL C7 22 0.450 0.936 0.443
 1MOL C8 23 0.222 1.283 0.483
 1MOL H11 24 0.232 1.327 0.581
 1MOL C9 25 0.318 1.252 0.387
 1MOL C10 26 0.467 1.266 0.406
 1MOL H12 27 0.483 1.361 0.457
 1MOL H13 28 0.517 1.254 0.309
 1MOL C11 29 0.247 1.193 0.277
 1MOL C12 30 0.299 1.134 0.155
 1MOL H14 31 0.405 1.137 0.132
 1MOL C13 32 0.200 1.080 0.069
 1MOL H15 33 0.236 1.048 6.464
 1MOL C14 34 0.065 1.081 0.097
 1MOL H16 35 8.963 1.037 0.027
 1MOL C15 36 0.020 1.129 0.225
 1MOL H17 37 8.887 1.113 0.261
 1MOL C16 38 0.113 1.192 0.310
 2MOL O1 39 8.355 1.117 0.679
 2MOL O2 40 8.789 1.298 0.416
 2MOL N1 41 8.579 1.143 0.675
 2MOL N2 42 8.571 1.266 0.422
 2MOL H1 43 8.569 1.321 0.337
 2MOL N3 44 8.598 0.768 0.391
 2MOL H2 45 8.630 0.676 0.417
 2MOL C1 46 8.445 1.201 0.473
 2MOL H3 47 8.359 1.268 0.474
 2MOL C2 48 8.454 1.155 0.620
 2MOL C3 49 8.609 1.024 0.751
 2MOL H4 50 8.548 0.942 0.712
 2MOL H5 51 8.588 1.042 0.858
 2MOL C4 52 8.754 0.991 0.728
 2MOL H6 53 8.812 1.041 0.806
 2MOL H7 54 8.785 0.886 0.733
 2MOL C5 55 8.784 1.043 0.593
 2MOL H8 56 8.890 1.060 0.572
 2MOL H9 57 8.747 0.972 0.518
 2MOL C6 58 8.704 1.177 0.607
 2MOL H10 59 8.760 1.243 0.675
 2MOL C7 60 8.696 1.249 0.469
 2MOL C8 61 8.501 0.852 0.445
 2MOL H11 62 8.446 0.825 0.535
 2MOL C9 63 8.492 0.969 0.370
 2MOL C10 64 8.394 1.084 0.385
 2MOL H12 65 8.305 1.047 0.436
 2MOL H13 66 8.371 1.125 0.285
 2MOL C11 67 8.586 0.953 0.262
 2MOL C12 68 8.616 1.034 0.151
 2MOL H14 69 8.555 1.120 0.124
 2MOL C13 70 8.707 0.984 0.054
 2MOL H15 71 8.728 1.039 6.455
 2MOL C14 72 8.777 0.862 0.076
 2MOL H16 73 8.852 0.840 0.001
 2MOL C15 74 8.757 0.792 0.194
 2MOL H17 75 8.798 0.692 0.207
 2MOL C16 76 8.652 0.836 0.284
 3MOL O1 77 0.046 0.240 0.735
 3MOL O2 78 8.713 0.503 0.385
 3MOL N1 79 8.932 0.443 0.669
 3MOL N2 80 8.837 0.315 0.432
 3MOL H1 81 8.801 0.274 0.347
 3MOL N3 82 0.223 0.623 0.394
 3MOL H2 83 0.288 0.698 0.413
 3MOL C1 84 8.952 0.251 0.502
 3MOL H3 85 8.931 0.144 0.509
 3MOL C2 86 8.966 0.310 0.649
 3MOL C3 87 0.034 0.533 0.760
 3MOL H4 88 0.133 0.546 0.716
 3MOL H5 89 0.043 0.506 0.866
 3MOL C4 90 8.935 0.671 0.741
 3MOL H6 91 8.864 0.682 0.824
 3MOL H7 92 0.048 0.743 0.735
 3MOL C5 93 8.864 0.655 0.604
 3MOL H8 94 8.778 0.722 0.596
 3MOL H9 95 8.926 0.685 0.518
 3MOL C6 96 8.830 0.505 0.594
 3MOL H10 97 8.745 0.496 0.663
 3MOL C7 98 8.787 0.440 0.463
 3MOL C8 99 0.205 0.506 0.468
 3MOL H11 100 0.265 0.486 0.556
 3MOL C9 101 0.126 0.423 0.392
 3MOL C10 102 0.112 0.280 0.423
 3MOL H12 103 0.200 0.246 0.479
 3MOL H13 104 0.110 0.218 0.333
 3MOL C11 105 0.098 0.493 0.273
 3MOL C12 106 0.025 0.456 0.164
 3MOL H14 107 8.951 0.357 0.154
 3MOL C13 108 0.020 0.542 0.053
 3MOL H15 109 8.932 0.524 6.454
 3MOL C14 110 0.080 0.667 0.057
 3MOL H16 111 0.092 0.733 6.465
 3MOL C15 112 0.140 0.711 0.181
 3MOL H17 113 0.194 0.804 0.196
 3MOL C16 114 0.142 0.619 0.285
 4MOL O1 115 0.263 0.035 0.148
 4MOL O2 116 0.285 0.480 6.337
 4MOL N1 117 0.342 0.243 0.115
 4MOL N2 118 0.200 0.276 6.363
 4MOL H1 119 0.154 0.284 6.273
 4MOL N3 120 0.630 0.078 6.331
 4MOL H2 121 0.726 0.058 6.358
 4MOL C1 122 0.203 0.139 6.421
 4MOL H3 123 0.097 0.115 6.430
 4MOL C2 124 0.268 0.135 0.075
 4MOL C3 125 0.472 0.228 0.192
 4MOL H4 126 0.538 0.156 0.143
 4MOL H5 127 0.445 0.190 0.291
 4MOL C4 128 0.530 0.369 0.203
 4MOL H6 129 0.478 0.428 0.280
 4MOL H7 130 0.634 0.370 0.236
 4MOL C5 131 0.490 0.427 0.064
 4MOL H8 132 0.483 0.536 0.061
 4MOL H9 133 0.558 0.391 6.478
 4MOL C6 134 0.344 0.372 0.052
 4MOL H10 135 0.286 0.447 0.108
 4MOL C7 136 0.278 0.380 6.403
 4MOL C8 137 0.513 0.023 6.380
 4MOL H11 138 4.993 7.722 6.464
 4MOL C9 139 0.406 0.078 6.304
 4MOL C10 140 0.266 0.045 6.327
 4MOL H12 141 4.743 7.715 6.377
 4MOL H13 142 0.214 0.052 6.231
 4MOL C11 143 0.464 0.147 6.192
 4MOL C12 144 0.407 0.209 6.080
 4MOL H14 145 0.302 0.197 6.055
 4MOL C13 146 0.494 0.265 5.984
 4MOL H15 147 0.456 0.300 5.888
 4MOL C14 148 0.636 0.261 6.005
 4MOL H16 149 0.696 0.313 5.931
 4MOL C15 150 0.684 0.200 6.118
 4MOL H17 151 0.790 0.193 6.143
 4MOL C16 152 0.600 0.150 6.211
 5MOL O1 153 1.313 0.189 0.173
 5MOL O2 154 0.908 0.010 6.364
 5MOL N1 155 1.093 0.170 0.153
 5MOL N2 156 1.120 0.047 6.391
 5MOL H1 157 1.127 0.022 6.293
 5MOL N3 158 1.099 0.527 6.364
 5MOL H2 159 1.089 0.626 6.382
 5MOL C1 160 1.248 0.096 6.459
 5MOL H3 161 1.320 0.013 6.463
 5MOL C2 162 1.222 0.149 0.106
 5MOL C3 163 1.062 0.278 0.242
 5MOL H4 164 1.124 0.366 0.220
 5MOL H5 165 1.091 0.234 0.338
 5MOL C4 166 0.917 0.311 0.232
 5MOL H6 167 0.864 0.265 0.317
 5MOL H7 168 0.893 0.417 0.230
 5MOL C5 169 0.875 0.249 0.094
 5MOL H8 170 0.767 0.227 0.096
 5MOL H9 171 0.894 0.319 0.012
 5MOL C6 172 0.974 0.131 0.075
 5MOL H10 173 0.920 0.046 0.119
 5MOL C7 174 0.998 0.063 6.432
 5MOL C8 175 1.181 0.432 6.433
 5MOL H11 176 1.228 0.453 0.035
 5MOL C9 177 1.200 0.328 6.346
 5MOL C10 178 1.294 0.212 6.367
 5MOL H12 179 1.389 0.243 6.412
 5MOL H13 180 1.320 0.165 6.272
 5MOL C11 181 1.108 0.343 6.242
 5MOL C12 182 1.099 0.276 6.123
 5MOL H14 183 1.167 0.192 6.109
 5MOL C13 184 1.007 0.315 6.026
 5MOL H15 185 0.999 0.263 5.931
 5MOL C14 186 0.940 0.438 6.045
 5MOL H16 187 0.878 0.480 5.966
 5MOL C15 188 0.965 0.517 6.152
 5MOL H17 189 0.920 0.614 6.164
 5MOL C16 190 1.043 0.465 6.254
 6MOL O1 191 0.634 1.100 0.140
 6MOL O2 192 0.982 0.800 6.340
 6MOL N1 193 0.758 0.907 0.125
 6MOL N2 194 0.868 0.992 6.373
 6MOL H1 195 0.901 1.019 6.281
 6MOL N3 196 0.483 0.721 6.339
 6MOL H2 197 0.406 0.661 6.363
 6MOL C1 198 0.760 1.066 6.429
 6MOL H3 199 0.793 1.170 6.440
 6MOL C2 200 0.710 1.025 0.077
 6MOL C3 201 0.703 0.825 0.231
 6MOL H4 202 0.599 0.819 0.197
 6MOL H5 203 0.707 0.874 0.329
 6MOL C4 204 0.768 0.683 0.216
 6MOL H6 205 0.851 0.674 0.287
 6MOL H7 206 0.695 0.603 0.235
 6MOL C5 207 0.819 0.686 0.072
 6MOL H8 208 0.903 0.616 0.064
 6MOL H9 209 0.750 0.667 6.482
 6MOL C6 210 0.867 0.831 0.062
 6MOL H10 211 0.958 0.840 0.122
 6MOL C7 212 0.908 0.869 6.415
 6MOL C8 213 0.501 0.853 6.387
 6MOL H11 214 0.451 0.900 6.471
 6MOL C9 215 0.596 0.916 6.306
 6MOL C10 216 0.642 1.062 6.326
 6MOL H12 217 0.569 1.140 6.353
 6MOL H13 218 0.687 1.110 6.238
 6MOL C11 219 0.629 0.817 6.204
 6MOL C12 220 0.689 0.842 6.080
 6MOL H14 221 0.742 0.935 6.064
 6MOL C13 222 0.693 0.735 5.986
 6MOL H15 223 0.762 0.753 5.904
 6MOL C14 224 0.619 0.615 6.013
 6MOL H16 225 0.619 0.535 5.940
 6MOL C15 226 0.552 0.600 6.137
 6MOL H17 227 0.488 0.514 6.153
 6MOL C16 228 0.556 0.700 6.228
 7MOL O1 229 0.546 1.239 1.802
 7MOL O2 230 0.454 0.821 1.470
 7MOL N1 231 0.430 1.048 1.767
 7MOL N2 232 0.545 1.026 1.507
 7MOL H1 233 0.585 1.036 1.414
 7MOL N3 234 0.094 1.256 1.510
 7MOL H2 235 0.004 1.296 1.532
 7MOL C1 236 0.554 1.154 1.580
 7MOL H3 237 0.659 1.181 1.566
 7MOL C2 238 0.520 1.144 1.730
 7MOL C3 239 0.328 1.080 1.860
 7MOL H4 240 0.271 1.170 1.837
 7MOL H5 241 0.362 1.084 1.964
 7MOL C4 242 0.215 0.973 1.838
 7MOL H6 243 0.229 0.896 1.915
 7MOL H7 244 0.122 1.029 1.852
 7MOL C5 245 0.249 0.910 1.697
 7MOL H8 246 0.215 0.807 1.681
 7MOL H9 247 0.200 0.971 1.619
 7MOL C6 248 0.400 0.926 1.690
 7MOL H10 249 0.440 0.842 1.749
 7MOL C7 250 0.472 0.917 1.547
 7MOL C8 251 0.224 1.289 1.567
 7MOL H11 252 0.232 1.347 1.658
 7MOL C9 253 0.321 1.233 1.491
 7MOL C10 254 0.473 1.267 1.512
 7MOL H12 255 0.485 1.362 1.567
 7MOL H13 256 0.516 1.272 1.412
 7MOL C11 257 0.254 1.165 1.385
 7MOL C12 258 0.307 1.101 1.277
 7MOL H14 259 0.413 1.079 1.274
 7MOL C13 260 0.209 1.060 1.179
 7MOL H15 261 0.249 1.007 1.093
 7MOL C14 262 0.072 1.077 1.189
 7MOL H16 263 0.008 1.042 1.109
 7MOL C15 264 0.020 1.133 1.305
 7MOL H17 265 8.884 1.162 1.311
 7MOL C16 266 0.119 1.179 1.401
 8MOL O1 267 8.374 1.119 1.802
 8MOL O2 268 8.772 1.293 1.478
 8MOL N1 269 8.599 1.099 1.750
 8MOL N2 270 8.554 1.252 1.507
 8MOL H1 271 8.543 1.300 1.418
 8MOL N3 272 8.629 0.786 1.498
 8MOL H2 273 8.639 0.686 1.510
 8MOL C1 274 8.437 1.183 1.579
 8MOL H3 275 8.353 1.251 1.594
 8MOL C2 276 8.468 1.127 1.717
 8MOL C3 277 8.648 1.003 1.848
 8MOL H4 278 8.594 0.910 1.833
 8MOL H5 279 8.634 1.027 1.955
 8MOL C4 280 8.799 0.983 1.810
 8MOL H6 281 8.846 1.040 1.892
 8MOL H7 282 8.839 0.882 1.801
 8MOL C5 283 8.821 1.056 1.677
 8MOL H8 284 8.921 1.100 1.669
 8MOL H9 285 8.810 0.990 1.590
 8MOL C6 286 8.715 1.165 1.678
 8MOL H10 287 8.759 1.247 1.736
 8MOL C7 288 8.685 1.244 1.551
 8MOL C8 289 8.518 0.859 1.542
 8MOL H11 290 8.472 0.829 1.636
 8MOL C9 291 8.491 0.961 1.458
 8MOL C10 292 8.384 1.070 1.482
 8MOL H12 293 8.292 1.022 1.518
 8MOL H13 294 8.359 1.113 1.384
 8MOL C11 295 8.598 0.954 1.357
 8MOL C12 296 8.614 1.024 1.233
 8MOL H14 297 8.544 1.100 1.198
 8MOL C13 298 8.705 0.973 1.139
 8MOL H15 299 8.725 1.025 1.046
 8MOL C14 300 8.780 0.848 1.168
 8MOL H16 301 8.847 0.806 1.094
 8MOL C15 302 8.770 0.789 1.291
 8MOL H17 303 8.832 0.709 1.329
 8MOL C16 304 8.676 0.844 1.380
 9MOL O1 305 0.056 0.204 1.780
 9MOL O2 306 8.719 0.519 1.464
 9MOL N1 307 8.926 0.404 1.754
 9MOL N2 308 8.825 0.317 1.494
 9MOL H1 309 8.809 0.295 1.396
 9MOL N3 310 0.258 0.607 1.500
 9MOL H2 311 0.342 0.660 1.520
 9MOL C1 312 8.939 0.247 1.553
 9MOL H3 313 8.917 0.139 1.552
 9MOL C2 314 8.965 0.278 1.704
 9MOL C3 315 0.035 0.486 1.846
 9MOL H4 316 0.138 0.491 1.807
 9MOL H5 317 0.024 0.432 1.941
 9MOL C4 318 8.942 0.624 1.833
 9MOL H6 319 8.862 0.635 1.907
 9MOL H7 320 0.050 0.700 1.854
 9MOL C5 321 8.877 0.629 1.693
 9MOL H8 322 8.805 0.709 1.671
 9MOL H9 323 8.955 0.645 1.617
 9MOL C6 324 8.827 0.489 1.687
 9MOL H10 325 8.732 0.494 1.742
 9MOL C7 326 8.788 0.449 1.537
 9MOL C8 327 0.225 0.484 1.556
 9MOL H11 328 0.286 0.440 1.633
 9MOL C9 329 0.135 0.417 1.471
 9MOL C10 330 0.100 0.267 1.475
 9MOL H12 331 0.184 0.216 1.523
 9MOL H13 332 0.084 0.228 1.373
 9MOL C11 333 0.107 0.511 1.366
 9MOL C12 334 0.030 0.496 1.249
 9MOL H14 335 8.940 0.406 1.232
 9MOL C13 336 0.039 0.600 1.155
 9MOL H15 337 8.961 0.600 1.057
 9MOL C14 338 0.119 0.710 1.173
 9MOL H16 339 0.117 0.787 1.097
 9MOL C15 340 0.203 0.722 1.286
 9MOL H17 341 0.266 0.807 1.306
 9MOL C16 342 0.190 0.620 1.380
 10MOL O1 343 0.236 0.050 1.278
 10MOL O2 344 0.265 0.465 0.934
 10MOL N1 345 0.337 0.241 1.221
 10MOL N2 346 0.183 0.261 0.987
 10MOL H1 347 0.140 0.259 0.895
 10MOL N3 348 0.616 0.080 0.964
 10MOL H2 349 0.713 0.056 0.978
 10MOL C1 350 0.176 0.133 1.051
 10MOL H3 351 0.070 0.106 1.066
 10MOL C2 352 0.245 0.139 1.197
 10MOL C3 353 0.446 0.246 1.322
 10MOL H4 354 0.500 0.151 1.318
 10MOL H5 355 0.398 0.253 1.420
 10MOL C4 356 0.537 0.367 1.289
 10MOL H6 357 0.507 0.445 1.360
 10MOL H7 358 0.642 0.342 1.308
 10MOL C5 359 0.500 0.394 1.139
 10MOL H8 360 0.518 0.499 1.110
 10MOL H9 361 0.561 0.327 1.077
 10MOL C6 362 0.349 0.366 1.139
 10MOL H10 363 0.309 0.449 1.197
 10MOL C7 364 0.263 0.369 1.010
 10MOL C8 365 0.498 0.036 1.033
 10MOL H11 366 4.980 7.746 1.125
 10MOL C9 367 0.386 0.064 0.944
 10MOL C10 368 0.248 0.026 0.973
 10MOL H12 369 4.715 7.693 1.015
 10MOL H13 370 0.200 0.011 0.875
 10MOL C11 371 0.442 0.133 0.828
 10MOL C12 372 0.383 0.189 0.710
 10MOL H14 373 0.279 0.194 0.682
 10MOL C13 374 0.472 0.232 0.611
 10MOL H15 375 0.432 0.255 0.513
 10MOL C14 376 0.609 0.225 0.630
 10MOL H16 377 0.679 0.240 0.548
 10MOL C15 378 0.665 0.184 0.750
 10MOL H17 379 0.772 0.172 0.765
 10MOL C16 380 0.579 0.139 0.850
 11MOL O1 381 1.329 0.155 1.244
 11MOL O2 382 0.914 0.032 0.906
 11MOL N1 383 1.101 0.171 1.204
 11MOL N2 384 1.136 0.050 0.944
 11MOL H1 385 1.148 0.008 0.853
 11MOL N3 386 1.072 0.533 0.952
 11MOL H2 387 1.035 0.620 0.986
 11MOL C1 388 1.250 0.110 1.017
 11MOL H3 389 1.327 0.033 1.004
 11MOL C2 390 1.234 0.141 1.170
 11MOL C3 391 1.059 0.278 1.293
 11MOL H4 392 1.111 0.369 1.259
 11MOL H5 393 1.093 0.257 1.395
 11MOL C4 394 0.911 0.297 1.289
 11MOL H6 395 0.875 0.242 1.377
 11MOL H7 396 0.888 0.402 1.310
 11MOL C5 397 0.869 0.235 1.148
 11MOL H8 398 0.771 0.186 1.148
 11MOL H9 399 0.878 0.319 1.078
 11MOL C6 400 0.980 0.127 1.124
 11MOL H10 401 0.941 0.036 1.172
 11MOL C7 402 1.002 0.073 0.982
 11MOL C8 403 1.187 0.455 0.992
 11MOL H11 404 1.242 0.485 1.080
 11MOL C9 405 1.190 0.338 0.917
 11MOL C10 406 1.295 0.225 0.935
 11MOL H12 407 1.384 0.267 0.982
 11MOL H13 408 1.329 0.198 0.834
 11MOL C11 409 1.105 0.359 0.809
 11MOL C12 410 1.076 0.276 0.702
 11MOL H14 411 1.130 0.182 0.690
 11MOL C13 412 0.985 0.324 0.612
 11MOL H15 413 0.966 0.259 0.526
 11MOL C14 414 0.922 0.446 0.628
 11MOL H16 415 0.874 0.490 0.541
 11MOL C15 416 0.940 0.522 0.747
 11MOL H17 417 0.889 0.618 0.759
 11MOL C16 418 1.033 0.471 0.840
 12MOL O1 419 0.651 1.054 1.250
 12MOL O2 420 0.988 0.786 0.931
 12MOL N1 421 0.771 0.868 1.205
 12MOL N2 422 0.861 0.964 0.970
 12MOL H1 423 0.868 0.978 0.870
 12MOL N3 424 0.447 0.726 0.976
 12MOL H2 425 0.359 0.678 0.992
 12MOL C1 426 0.759 1.044 1.038
 12MOL H3 427 0.800 1.146 1.043
 12MOL C2 428 0.734 0.994 1.178
 12MOL C3 429 0.710 0.788 1.318
 12MOL H4 430 0.603 0.771 1.300
 12MOL H5 431 0.731 0.836 1.415
 12MOL C4 432 0.779 0.650 1.313
 12MOL H6 433 0.856 0.662 1.390
 12MOL H7 434 0.716 0.563 1.338
 12MOL C5 435 0.836 0.641 1.168
 12MOL H8 436 0.929 0.581 1.170
 12MOL H9 437 0.776 0.589 1.092
 12MOL C6 438 0.869 0.787 1.141
 12MOL H10 439 0.959 0.815 1.197
 12MOL C7 440 0.907 0.841 0.999
 12MOL C8 441 0.479 0.849 1.024
 12MOL H11 442 0.442 0.902 1.111
 12MOL C9 443 0.580 0.904 0.939
 12MOL C10 444 0.633 1.042 0.956
 12MOL H12 445 0.557 1.102 1.008
 12MOL H13 446 0.654 1.083 0.856
 12MOL C11 447 0.601 0.808 0.833
 12MOL C12 448 0.671 0.821 0.709
 12MOL H14 449 0.740 0.904 0.700
 12MOL C13 450 0.679 0.702 0.627
 12MOL H15 451 0.740 0.691 0.537
 12MOL C14 452 0.597 0.593 0.668
 12MOL H16 453 0.589 0.512 0.597
 12MOL C15 454 0.515 0.591 0.783
 12MOL H17 455 0.452 0.503 0.793
 12MOL C16 456 0.516 0.704 0.861
 13MOL O1 457 0.483 1.226 2.880
 13MOL O2 458 0.433 0.793 2.569
 13MOL N1 459 0.381 1.025 2.849
 13MOL N2 460 0.506 0.995 2.589
 13MOL H1 461 0.544 0.978 2.497
 13MOL N3 462 0.078 1.230 2.543
 13MOL H2 463 8.952 1.264 2.551
 13MOL C1 464 0.514 1.127 2.659
 13MOL H3 465 0.617 1.164 2.666
 13MOL C2 466 0.458 1.131 2.807
 13MOL C3 467 0.266 1.034 2.935
 13MOL H4 468 0.203 1.114 2.896
 13MOL H5 469 0.301 1.055 3.037
 13MOL C4 470 0.193 0.900 2.917
 13MOL H6 471 0.221 0.831 2.997
 13MOL H7 472 0.084 0.912 2.923
 13MOL C5 473 0.233 0.838 2.782
 13MOL H8 474 0.239 0.730 2.800
 13MOL H9 475 0.177 0.869 2.693
 13MOL C6 476 0.372 0.893 2.776
 13MOL H10 477 0.433 0.828 2.841
 13MOL C7 478 0.439 0.890 2.636
 13MOL C8 479 0.199 1.252 2.609
 13MOL H11 480 0.189 1.299 2.705
 13MOL C9 481 0.310 1.201 2.535
 13MOL C10 482 0.451 1.230 2.566
 13MOL H12 483 0.465 1.329 2.612
 13MOL H13 484 0.507 1.236 2.471
 13MOL C11 485 0.253 1.134 2.422
 13MOL C12 486 0.307 1.058 2.314
 13MOL H14 487 0.416 1.056 2.309
 13MOL C13 488 0.221 1.011 2.212
 13MOL H15 489 0.259 0.968 2.120
 13MOL C14 490 0.084 1.039 2.219
 13MOL H16 491 0.024 0.999 2.138
 13MOL C15 492 0.032 1.105 2.330
 13MOL H17 493 8.894 1.126 2.332
 13MOL C16 494 0.118 1.150 2.430
 14MOL O1 495 8.398 1.100 2.872
 14MOL O2 496 8.783 1.245 2.531
 14MOL N1 497 8.617 1.119 2.835
 14MOL N2 498 8.570 1.221 2.574
 14MOL H1 499 8.561 1.250 2.477
 14MOL N3 500 8.601 0.747 2.588
 14MOL H2 501 8.626 0.654 2.621
 14MOL C1 502 8.451 1.173 2.656
 14MOL H3 503 8.380 1.257 2.659
 14MOL C2 504 8.486 1.139 2.796
 14MOL C3 505 8.653 1.007 2.910
 14MOL H4 506 8.583 0.928 2.884
 14MOL H5 507 8.634 1.019 3.018
 14MOL C4 508 8.809 0.982 2.893
 14MOL H6 509 8.858 1.041 2.971
 14MOL H7 510 8.838 0.877 2.901
 14MOL C5 511 8.838 1.051 2.761
 14MOL H8 512 8.943 1.082 2.763
 14MOL H9 513 8.820 0.985 2.675
 14MOL C6 514 8.734 1.167 2.754
 14MOL H10 515 8.790 1.243 2.810
 14MOL C7 516 8.705 1.211 2.614
 14MOL C8 517 8.502 0.832 2.649
 14MOL H11 518 8.459 0.811 2.745
 14MOL C9 519 8.480 0.940 2.560
 14MOL C10 520 8.385 1.053 2.582
 14MOL H12 521 8.301 1.010 2.638
 14MOL H13 522 8.327 1.087 2.496
 14MOL C11 523 8.573 0.921 2.449
 14MOL C12 524 8.582 1.004 2.337
 14MOL H14 525 8.516 1.089 2.324
 14MOL C13 526 8.676 0.961 2.244
 14MOL H15 527 8.690 1.016 2.152
 14MOL C14 528 8.749 0.838 2.257
 14MOL H16 529 8.821 0.807 2.182
 14MOL C15 530 8.741 0.763 2.375
 14MOL H17 531 8.794 0.671 2.395
 14MOL C16 532 8.651 0.813 2.472
 15MOL O1 533 0.081 0.213 2.877
 15MOL O2 534 8.732 0.499 2.550
 15MOL N1 535 8.929 0.396 2.851
 15MOL N2 536 8.831 0.313 2.596
 15MOL H1 537 8.808 0.293 2.499
 15MOL N3 538 0.263 0.571 2.558
 15MOL H2 539 0.327 0.643 2.588
 15MOL C1 540 8.941 0.229 2.659
 15MOL H3 541 8.914 0.124 2.677
 15MOL C2 542 0.008 0.276 2.802
 15MOL C3 543 0.022 0.486 2.949
 15MOL H4 544 0.127 0.513 2.930
 15MOL H5 545 0.005 0.442 3.048
 15MOL C4 546 8.910 0.618 2.936
 15MOL H6 547 8.814 0.606 2.987
 15MOL H7 548 0.000 0.704 2.971
 15MOL C5 549 8.869 0.617 2.790
 15MOL H8 550 8.783 0.679 2.762
 15MOL H9 551 8.949 0.627 2.715
 15MOL C6 552 8.827 0.471 2.776
 15MOL H10 553 8.728 0.461 2.821
 15MOL C7 554 8.802 0.439 2.629
 15MOL C8 555 0.239 0.443 2.612
 15MOL H11 556 0.281 0.415 2.707
 15MOL C9 557 0.141 0.379 2.534
 15MOL C10 558 0.092 0.235 2.560
 15MOL H12 559 0.173 0.173 2.602
 15MOL H13 560 0.068 0.182 2.467
 15MOL C11 561 0.100 0.475 2.437
 15MOL C12 562 0.021 0.452 2.325
 15MOL H14 563 8.951 0.350 2.319
 15MOL C13 564 0.019 0.556 2.227
 15MOL H15 565 8.932 0.546 2.135
 15MOL C14 566 0.094 0.677 2.245
 15MOL H16 567 0.091 0.753 2.167
 15MOL C15 568 0.186 0.689 2.355
 15MOL H17 569 0.250 0.776 2.364
 15MOL C16 570 0.181 0.588 2.454
 16MOL O1 571 0.244 0.039 2.317
 16MOL O2 572 0.301 0.444 1.985
 16MOL N1 573 0.332 0.240 2.283
 16MOL N2 574 0.180 0.272 2.042
 16MOL H1 575 0.149 0.282 1.946
 16MOL N3 576 0.626 0.063 2.033
 16MOL H2 577 0.718 0.025 2.051
 16MOL C1 578 0.176 0.142 2.112
 16MOL H3 579 0.073 0.109 2.125
 16MOL C2 580 0.241 0.142 2.252
 16MOL C3 581 0.449 0.217 2.370
 16MOL H4 582 0.491 0.119 2.344
 16MOL H5 583 0.413 0.203 2.473
 16MOL C4 584 0.543 0.331 2.346
 16MOL H6 585 0.526 0.412 2.418
 16MOL H7 586 0.650 0.309 2.349
 16MOL C5 587 0.509 0.380 2.204
 16MOL H8 588 0.533 0.485 2.183
 16MOL H9 589 0.561 0.327 2.123
 16MOL C6 590 0.350 0.357 2.207
 16MOL H10 591 0.315 0.451 2.252
 16MOL C7 592 0.281 0.363 2.071
 16MOL C8 593 0.506 0.028 2.093
 16MOL H11 594 4.984 7.744 2.189
 16MOL C9 595 0.406 0.069 2.008
 16MOL C10 596 0.253 0.041 2.028
 16MOL H12 597 4.724 7.708 2.072
 16MOL H13 598 0.208 0.022 1.930
 16MOL C11 599 0.476 0.136 1.898
 16MOL C12 600 0.428 0.210 1.790
 16MOL H14 601 0.322 0.201 1.769
 16MOL C13 602 0.520 0.275 1.704
 16MOL H15 603 0.486 0.325 1.614
 16MOL C14 604 0.656 0.267 1.730
 16MOL H16 605 0.725 0.297 1.651
 16MOL C15 606 0.705 0.190 1.835
 16MOL H17 607 0.813 0.182 1.851
 16MOL C16 608 0.610 0.134 1.920
 17MOL O1 609 1.329 0.173 2.338
 17MOL O2 610 0.925 0.041 2.001
 17MOL N1 611 1.106 0.163 2.297
 17MOL N2 612 1.150 0.037 2.052
 17MOL H1 613 5.650 7.763 1.960
 17MOL N3 614 1.112 0.509 2.008
 17MOL H2 615 1.074 0.598 2.035
 17MOL C1 616 1.267 0.097 2.122
 17MOL H3 617 1.339 0.015 2.135
 17MOL C2 618 1.240 0.147 2.260
 17MOL C3 619 1.063 0.274 2.391
 17MOL H4 620 1.117 0.369 2.382
 17MOL H5 621 1.079 0.245 2.496
 17MOL C4 622 0.913 0.287 2.373
 17MOL H6 623 0.852 0.231 2.445
 17MOL H7 624 0.879 0.391 2.380
 17MOL C5 625 0.877 0.218 2.240
 17MOL H8 626 0.776 0.177 2.237
 17MOL H9 627 0.881 0.290 2.158
 17MOL C6 628 0.990 0.113 2.226
 17MOL H10 629 0.957 0.029 2.288
 17MOL C7 630 1.013 0.062 2.080
 17MOL C8 631 1.215 0.436 2.064
 17MOL H11 632 1.259 0.453 2.162
 17MOL C9 633 1.227 0.316 1.990
 17MOL C10 634 1.326 0.211 2.032
 17MOL H12 635 1.418 0.251 2.077
 17MOL H13 636 1.365 0.165 1.940
 17MOL C11 637 1.131 0.324 1.876
 17MOL C12 638 1.115 0.237 1.768
 17MOL H14 639 1.165 0.141 1.760
 17MOL C13 640 1.022 0.291 1.674
 17MOL H15 641 0.987 0.229 1.593
 17MOL C14 642 0.953 0.412 1.684
 17MOL H16 643 0.879 0.449 1.613
 17MOL C15 644 0.971 0.485 1.802
 17MOL H17 645 0.921 0.580 1.816
 17MOL C16 646 1.067 0.440 1.893
 18MOL O1 647 0.668 1.041 2.339
 18MOL O2 648 0.985 0.755 2.013
 18MOL N1 649 0.790 0.856 2.309
 18MOL N2 650 0.870 0.947 2.048
 18MOL H1 651 0.901 0.980 1.958
 18MOL N3 652 0.474 0.688 2.028
 18MOL H2 653 0.407 0.615 2.046
 18MOL C1 654 0.773 1.027 2.123
 18MOL H3 655 0.804 1.132 2.135
 18MOL C2 656 0.744 0.977 2.267
 18MOL C3 657 0.696 0.767 2.378
 18MOL H4 658 0.609 0.772 2.311
 18MOL H5 659 0.683 0.802 2.481
 18MOL C4 660 0.761 0.631 2.365
 18MOL H6 661 0.822 0.619 2.456
 18MOL H7 662 0.684 0.553 2.360
 18MOL C5 663 0.859 0.631 2.246
 18MOL H8 664 0.942 0.563 2.269
 18MOL H9 665 0.824 0.592 2.150
 18MOL C6 666 0.890 0.776 2.232
 18MOL H10 667 0.984 0.783 2.288
 18MOL C7 668 0.920 0.822 2.089
 18MOL C8 669 0.494 0.816 2.089
 18MOL H11 670 0.449 0.838 2.186
 18MOL C9 671 0.586 0.887 2.014
 18MOL C10 672 0.639 1.024 2.043
 18MOL H12 673 0.568 1.090 2.094
 18MOL H13 674 0.671 1.077 1.952
 18MOL C11 675 0.623 0.803 1.902
 18MOL C12 676 0.707 0.821 1.796
 18MOL H14 677 0.754 0.918 1.782
 18MOL C13 678 0.705 0.724 1.689
 18MOL H15 679 0.761 0.747 1.599
 18MOL C14 680 0.641 0.602 1.703
 18MOL H16 681 0.646 0.521 1.631
 18MOL C15 682 0.554 0.586 1.816
 18MOL H17 683 0.498 0.495 1.837
 18MOL C16 684 0.545 0.692 1.910
 19MOL O1 685 0.489 1.249 3.961
 19MOL O2 686 0.450 0.817 3.632
 19MOL N1 687 0.400 1.049 3.918
 19MOL N2 688 0.537 1.020 3.674
 19MOL H1 689 0.588 1.009 3.587
 19MOL N3 690 0.092 1.247 3.652
 19MOL H2 691 0.002 1.275 3.688
 19MOL C1 692 0.541 1.156 3.739
 19MOL H3 693 0.644 1.193 3.735
 19MOL C2 694 0.482 1.152 3.884
 19MOL C3 695 0.288 1.067 4.010
 19MOL H4 696 0.243 1.166 3.996
 19MOL H5 697 0.326 1.072 4.112
 19MOL C4 698 0.193 0.956 3.976
 19MOL H6 699 0.210 0.875 4.048
 19MOL H7 700 0.088 0.983 3.986
 19MOL C5 701 0.233 0.908 3.838
 19MOL H8 702 0.193 0.809 3.812
 19MOL H9 703 0.192 0.977 3.764
 19MOL C6 704 0.387 0.919 3.845
 19MOL H10 705 0.433 0.843 3.909
 19MOL C7 706 0.459 0.914 3.708
 19MOL C8 707 0.219 1.279 3.706
 19MOL H11 708 0.233 1.337 3.796
 19MOL C9 709 0.320 1.221 3.626
 19MOL C10 710 0.459 1.248 3.647
 19MOL H12 711 0.466 1.349 3.691
 19MOL H13 712 0.506 1.249 3.548
 19MOL C11 713 0.247 1.148 3.524
 19MOL C12 714 0.292 1.074 3.416
 19MOL H14 715 0.394 1.041 3.398
 19MOL C13 716 0.202 1.021 3.331
 19MOL H15 717 0.239 0.963 3.247
 19MOL C14 718 0.065 1.054 3.341
 19MOL H16 719 8.963 1.009 3.272
 19MOL C15 720 0.018 1.128 3.449
 19MOL H17 721 8.881 1.145 3.465
 19MOL C16 722 0.108 1.166 3.546
 20MOL O1 723 8.371 1.071 3.947
 20MOL O2 724 8.758 1.265 3.637
 20MOL N1 725 8.589 1.106 3.910
 20MOL N2 726 8.542 1.241 3.671
 20MOL H1 727 8.526 1.298 3.589
 20MOL N3 728 8.606 0.769 3.662
 20MOL H2 729 8.631 0.677 3.695
 20MOL C1 730 8.429 1.167 3.733
 20MOL H3 731 8.340 1.230 3.738
 20MOL C2 732 8.456 1.112 3.875
 20MOL C3 733 8.634 1.004 3.998
 20MOL H4 734 8.576 0.912 3.991
 20MOL H5 735 8.614 1.029 4.103
 20MOL C4 736 8.784 0.978 3.973
 20MOL H6 737 8.831 1.030 4.057
 20MOL H7 738 8.807 0.871 3.972
 20MOL C5 739 8.813 1.057 3.842
 20MOL H8 740 8.917 1.094 3.840
 20MOL H9 741 8.791 0.980 3.766
 20MOL C6 742 8.699 1.163 3.839
 20MOL H10 743 8.744 1.244 3.898
 20MOL C7 744 8.672 1.220 3.705
 20MOL C8 745 8.507 0.848 3.712
 20MOL H11 746 8.460 0.834 3.808
 20MOL C9 747 8.488 0.956 3.621
 20MOL C10 748 8.386 1.063 3.631
 20MOL H12 749 8.294 1.019 3.670
 20MOL H13 750 8.365 1.115 3.537
 20MOL C11 751 8.588 0.942 3.522
 20MOL C12 752 8.603 1.013 3.402
 20MOL H14 753 8.562 1.113 3.392
 20MOL C13 754 8.680 0.948 3.297
 20MOL H15 755 8.705 0.996 3.203
 20MOL C14 756 8.740 0.822 3.321
 20MOL H16 757 8.807 0.768 3.254
 20MOL C15 758 8.717 0.759 3.443
 20MOL H17 759 8.753 0.659 3.465
 20MOL C16 760 8.646 0.824 3.541
 21MOL O1 761 0.071 0.209 3.965
 21MOL O2 762 8.714 0.511 3.648
 21MOL N1 763 8.931 0.404 3.924
 21MOL N2 764 8.831 0.316 3.680
 21MOL H1 765 8.796 0.287 3.590
 21MOL N3 766 0.288 0.570 3.639
 21MOL H2 767 0.365 0.630 3.664
 21MOL C1 768 8.940 0.242 3.740
 21MOL H3 769 8.918 0.135 3.743
 21MOL C2 770 0.001 0.275 3.887
 21MOL C3 771 0.042 0.490 4.013
 21MOL H4 772 0.145 0.488 3.975
 21MOL H5 773 0.029 0.463 4.119
 21MOL C4 774 8.955 0.632 3.987
 21MOL H6 775 8.875 0.651 4.060
 21MOL H7 776 0.062 0.711 4.001
 21MOL C5 777 8.887 0.627 3.851
 21MOL H8 778 8.804 0.699 3.844
 21MOL H9 779 8.960 0.643 3.770
 21MOL C6 780 8.836 0.485 3.851
 21MOL H10 781 8.746 0.475 3.913
 21MOL C7 782 8.790 0.442 3.719
 21MOL C8 783 0.253 0.444 3.696
 21MOL H11 784 0.310 0.386 3.767
 21MOL C9 785 0.141 0.397 3.632
 21MOL C10 786 0.103 0.253 3.663
 21MOL H12 787 0.188 0.191 3.694
 21MOL H13 788 0.081 0.216 3.562
 21MOL C11 789 0.112 0.498 3.522
 21MOL C12 790 0.033 0.491 3.403
 21MOL H14 791 8.932 0.409 3.385
 21MOL C13 792 0.055 0.591 3.308
 21MOL H15 793 8.966 0.594 3.216
 21MOL C14 794 0.152 0.690 3.322
 21MOL H16 795 0.146 0.776 3.256
 21MOL C15 796 0.233 0.692 3.434
 21MOL H17 797 0.298 0.777 3.451
 21MOL C16 798 0.205 0.596 3.530
 22MOL O1 799 0.220 0.056 3.420
 22MOL O2 800 0.307 0.438 3.068
 22MOL N1 801 0.334 0.240 3.369
 22MOL N2 802 0.203 0.260 3.119
 22MOL H1 803 0.175 0.271 3.023
 22MOL N3 804 0.638 0.080 3.130
 22MOL H2 805 0.729 0.073 3.172
 22MOL C1 806 0.192 0.132 3.199
 22MOL H3 807 0.086 0.105 3.206
 22MOL C2 808 0.237 0.144 3.344
 22MOL C3 809 0.445 0.211 3.462
 22MOL H4 810 0.499 0.117 3.443
 22MOL H5 811 0.408 0.213 3.565
 22MOL C4 812 0.542 0.327 3.438
 22MOL H6 813 0.532 0.402 3.517
 22MOL H7 814 0.646 0.293 3.434
 22MOL C5 815 0.503 0.387 3.304
 22MOL H8 816 0.544 0.486 3.282
 22MOL H9 817 0.553 0.324 3.229
 22MOL C6 818 0.354 0.357 3.299
 22MOL H10 819 0.310 0.436 3.362
 22MOL C7 820 0.289 0.357 3.160
 22MOL C8 821 0.516 0.030 3.182
 22MOL H11 822 5.003 7.744 3.276
 22MOL C9 823 0.411 0.054 3.094
 22MOL C10 824 0.267 0.022 3.121
 22MOL H12 825 4.748 7.697 3.182
 22MOL H13 826 0.201 0.017 3.034
 22MOL C11 827 0.472 0.122 2.981
 22MOL C12 828 0.414 0.167 2.860
 22MOL H14 829 0.308 0.155 2.843
 22MOL C13 830 0.509 0.229 2.767
 22MOL H15 831 0.468 0.255 2.670
 22MOL C14 832 0.648 0.235 2.793
 22MOL H16 833 0.710 0.272 2.712
 22MOL C15 834 0.705 0.182 2.910
 22MOL H17 835 0.812 0.177 2.931
 22MOL C16 836 0.608 0.129 3.007
 23MOL O1 837 1.350 0.151 3.422
 23MOL O2 838 0.937 0.009 3.093
 23MOL N1 839 1.122 0.149 3.387
 23MOL N2 840 1.161 0.032 3.122
 23MOL H1 841 5.661 7.762 3.029
 23MOL N3 842 1.116 0.512 3.117
 23MOL H2 843 1.086 0.605 3.142
 23MOL C1 844 1.276 0.087 3.196
 23MOL H3 845 1.353 0.009 3.205
 23MOL C2 846 1.255 0.130 3.348
 23MOL C3 847 1.085 0.257 3.471
 23MOL H4 848 1.151 0.340 3.443
 23MOL H5 849 1.095 0.236 3.578
 23MOL C4 850 0.939 0.280 3.437
 23MOL H6 851 0.880 0.220 3.506
 23MOL H7 852 0.916 0.387 3.449
 23MOL C5 853 0.913 0.223 3.297
 23MOL H8 854 0.807 0.202 3.284
 23MOL H9 855 0.952 0.296 3.225
 23MOL C6 856 1.004 0.106 3.303
 23MOL H10 857 0.938 0.032 3.349
 23MOL C7 858 1.032 0.047 3.167
 23MOL C8 859 1.212 0.423 3.174
 23MOL H11 860 1.284 0.456 3.248
 23MOL C9 861 1.220 0.306 3.097
 23MOL C10 862 1.332 0.205 3.109
 23MOL H12 863 1.418 0.251 3.159
 23MOL H13 864 1.356 0.171 3.008
 23MOL C11 865 1.130 0.329 2.983
 23MOL C12 866 1.103 0.253 2.871
 23MOL H14 867 1.157 0.160 2.856
 23MOL C13 868 1.004 0.296 2.787
 23MOL H15 869 0.977 0.234 2.702
 23MOL C14 870 0.931 0.418 2.814
 23MOL H16 871 0.850 0.456 2.752
 23MOL C15 872 0.960 0.496 2.926
 23MOL H17 873 0.916 0.590 2.955
 23MOL C16 874 1.070 0.452 3.001
 24MOL O1 875 0.660 1.038 3.438
 24MOL O2 876 1.004 0.808 3.097
 24MOL N1 877 0.777 0.854 3.379
 24MOL N2 878 0.864 0.979 3.141
 24MOL H1 879 0.899 1.035 3.065
 24MOL N3 880 0.476 0.685 3.116
 24MOL H2 881 0.419 0.608 3.147
 24MOL C1 882 0.746 1.043 3.215
 24MOL H3 883 0.776 1.146 3.238
 24MOL C2 884 0.723 0.985 3.352
 24MOL C3 885 0.710 0.749 3.459
 24MOL H4 886 0.605 0.740 3.430
 24MOL H5 887 0.711 0.769 3.567
 24MOL C4 888 0.778 0.619 3.430
 24MOL H6 889 0.852 0.601 3.509
 24MOL H7 890 0.703 0.539 3.428
 24MOL C5 891 0.848 0.644 3.301
 24MOL H8 892 0.935 0.578 3.292
 24MOL H9 893 0.793 0.629 3.208
 24MOL C6 894 0.887 0.793 3.308
 24MOL H10 895 0.970 0.811 3.377
 24MOL C7 896 0.922 0.856 3.169
 24MOL C8 897 0.487 0.817 3.170
 24MOL H11 898 0.440 0.847 3.263
 24MOL C9 899 0.573 0.888 3.088
 24MOL C10 900 0.618 1.033 3.125
 24MOL H12 901 0.538 1.083 3.181
 24MOL H13 902 0.637 1.101 3.041
 24MOL C11 903 0.616 0.801 2.987
 24MOL C12 904 0.686 0.836 2.867
 24MOL H14 905 0.719 0.937 2.843
 24MOL C13 906 0.688 0.743 2.761
 24MOL H15 907 0.744 0.766 2.672
 24MOL C14 908 0.622 0.617 2.773
 24MOL H16 909 0.618 0.550 2.688
 24MOL C15 910 0.555 0.593 2.894
 24MOL H17 911 0.502 0.499 2.905
 24MOL C16 912 0.555 0.684 2.998
 25MOL O1 913 0.489 1.278 5.024
 25MOL O2 914 0.457 0.854 4.702
 25MOL N1 915 0.420 1.060 4.998
 25MOL N2 916 0.566 1.035 4.763
 25MOL H1 917 0.610 1.025 4.673
 25MOL N3 918 0.116 1.223 4.727
 25MOL H2 919 0.026 1.226 4.774
 25MOL C1 920 0.552 1.167 4.818
 25MOL H3 921 0.655 1.201 4.834
 25MOL C2 922 0.479 1.174 4.955
 25MOL C3 923 0.294 1.078 5.077
 25MOL H4 924 0.254 1.172 5.038
 25MOL H5 925 0.325 1.092 5.181
 25MOL C4 926 0.210 0.953 5.057
 25MOL H6 927 0.232 0.869 5.124
 25MOL H7 928 0.102 0.968 5.072
 25MOL C5 929 0.246 0.921 4.916
 25MOL H8 930 0.214 0.819 4.888
 25MOL H9 931 0.207 0.998 4.849
 25MOL C6 932 0.398 0.942 4.922
 25MOL H10 933 0.434 0.855 4.979
 25MOL C7 934 0.473 0.940 4.784
 25MOL C8 935 0.239 1.263 4.780
 25MOL H11 936 0.243 1.335 4.860
 25MOL C9 937 0.333 1.211 4.695
 25MOL C10 938 0.478 1.253 4.709
 25MOL H12 939 0.492 1.360 4.727
 25MOL H13 940 0.523 1.231 4.611
 25MOL C11 941 0.272 1.140 4.588
 25MOL C12 942 0.326 1.080 4.475
 25MOL H14 943 0.433 1.076 4.457
 25MOL C13 944 0.234 1.034 4.380
 25MOL H15 945 0.278 0.977 4.298
 25MOL C14 946 0.098 1.038 4.401
 25MOL H16 947 0.033 1.004 4.321
 25MOL C15 948 0.045 1.097 4.519
 25MOL H17 949 8.909 1.115 4.541
 25MOL C16 950 0.139 1.145 4.610
 26MOL O1 951 8.390 1.120 5.041
 26MOL O2 952 8.803 1.275 4.717
 26MOL N1 953 8.621 1.116 4.996
 26MOL N2 954 8.581 1.252 4.757
 26MOL H1 955 8.565 1.281 4.661
 26MOL N3 956 8.574 0.748 4.745
 26MOL H2 957 8.609 0.656 4.769
 26MOL C1 958 8.466 1.193 4.833
 26MOL H3 959 8.404 1.281 4.854
 26MOL C2 960 8.491 1.144 4.972
 26MOL C3 961 8.661 1.000 5.080
 26MOL H4 962 8.626 0.905 5.038
 26MOL H5 963 8.623 1.012 5.182
 26MOL C4 964 8.816 0.999 5.077
 26MOL H6 965 8.853 1.051 5.166
 26MOL H7 966 8.852 0.896 5.081
 26MOL C5 967 8.862 1.072 4.944
 26MOL H8 968 8.958 1.124 4.955
 26MOL H9 969 8.866 0.995 4.866
 26MOL C6 970 8.741 1.178 4.934
 26MOL H10 971 8.774 1.254 5.005
 26MOL C7 972 8.712 1.231 4.790
 26MOL C8 973 8.486 0.846 4.797
 26MOL H11 974 8.419 0.819 4.878
 26MOL C9 975 8.496 0.960 4.719
 26MOL C10 976 8.407 1.079 4.740
 26MOL H12 977 8.316 1.045 4.791
 26MOL H13 978 8.361 1.108 4.644
 26MOL C11 979 8.590 0.931 4.615
 26MOL C12 980 8.622 1.006 4.497
 26MOL H14 981 8.582 1.106 4.479
 26MOL C13 982 8.706 0.946 4.399
 26MOL H15 983 8.730 0.999 4.306
 26MOL C14 984 8.745 0.816 4.414
 26MOL H16 985 8.804 0.773 4.334
 26MOL C15 986 8.698 0.737 4.527
 26MOL H17 987 8.727 0.632 4.532
 26MOL C16 988 8.625 0.801 4.630
 27MOL O1 989 0.102 0.247 5.042
 27MOL O2 990 8.674 0.482 4.753
 27MOL N1 991 8.933 0.419 5.008
 27MOL N2 992 8.828 0.317 4.763
 27MOL H1 993 8.800 0.282 4.672
 27MOL N3 994 0.271 0.596 4.731
 27MOL H2 995 0.339 0.665 4.761
 27MOL C1 996 8.949 0.247 4.825
 27MOL H3 997 8.933 0.139 4.832
 27MOL C2 998 0.018 0.298 4.967
 27MOL C3 999 0.035 0.508 5.100
 27MOL H4 1000 0.142 0.491 5.081
 27MOL H5 1001 0.004 0.485 5.203
 27MOL C4 1002 8.959 0.649 5.066
 27MOL H6 1003 8.887 0.676 5.144
 27MOL H7 1004 0.067 0.727 5.064
 27MOL C5 1005 8.884 0.627 4.935
 27MOL H8 1006 8.812 0.708 4.918
 27MOL H9 1007 8.954 0.612 4.852
 27MOL C6 1008 8.816 0.492 4.948
 27MOL H10 1009 8.736 0.480 5.023
 27MOL C7 1010 8.770 0.434 4.812
 27MOL C8 1011 0.232 0.475 4.796
 27MOL H11 1012 0.286 0.446 4.885
 27MOL C9 1013 0.139 0.413 4.714
 27MOL C10 1014 0.103 0.267 4.732
 27MOL H12 1015 0.195 0.215 4.760
 27MOL H13 1016 0.081 0.233 4.630
 27MOL C11 1017 0.118 0.503 4.599
 27MOL C12 1018 0.038 0.484 4.484
 27MOL H14 1019 8.944 0.396 4.474
 27MOL C13 1020 0.043 0.590 4.391
 27MOL H15 1021 8.959 0.575 4.297
 27MOL C14 1022 0.111 0.712 4.425
 27MOL H16 1023 0.099 0.796 4.357
 27MOL C15 1024 0.192 0.722 4.536
 27MOL H17 1025 0.245 0.815 4.551
 27MOL C16 1026 0.197 0.609 4.613
 28MOL O1 1027 0.234 0.028 4.473
 28MOL O2 1028 0.297 0.463 4.174
 28MOL N1 1029 0.351 0.224 4.440
 28MOL N2 1030 0.208 0.262 4.193
 28MOL H1 1031 0.182 0.260 4.095
 28MOL N3 1032 0.651 0.042 4.187
 28MOL H2 1033 0.739 0.015 4.227
 28MOL C1 1034 0.203 0.130 4.261
 28MOL H3 1035 0.097 0.106 4.274
 28MOL C2 1036 0.255 0.125 4.407
 28MOL C3 1037 0.471 0.209 4.523
 28MOL H4 1038 0.546 0.142 4.481
 28MOL H5 1039 0.433 0.179 4.622
 28MOL C4 1040 0.539 0.349 4.527
 28MOL H6 1041 0.507 0.409 4.612
 28MOL H7 1042 0.649 0.345 4.536
 28MOL C5 1043 0.491 0.415 4.395
 28MOL H8 1044 0.491 0.524 4.397
 28MOL H9 1045 0.551 0.376 4.311
 28MOL C6 1046 0.353 0.364 4.380
 28MOL H10 1047 0.280 0.417 4.444
 28MOL C7 1048 0.279 0.371 4.242
 28MOL C8 1049 0.519 0.009 4.236
 28MOL H11 1050 4.995 7.718 4.327
 28MOL C9 1051 0.426 0.067 4.151
 28MOL C10 1052 0.275 0.030 4.167
 28MOL H12 1053 4.744 7.699 4.216
 28MOL H13 1054 0.233 0.017 4.067
 28MOL C11 1055 0.498 0.138 4.054
 28MOL C12 1056 0.457 0.191 3.926
 28MOL H14 1057 0.353 0.183 3.896
 28MOL C13 1058 0.553 0.226 3.830
 28MOL H15 1059 0.520 0.269 3.736
 28MOL C14 1060 0.692 0.216 3.863
 28MOL H16 1061 0.767 0.243 3.789
 28MOL C15 1062 0.735 0.170 3.992
 28MOL H17 1063 0.838 0.152 4.021
 28MOL C16 1064 0.634 0.125 4.078
 29MOL O1 1065 1.345 0.189 4.507
 29MOL O2 1066 0.937 0.024 4.196
 29MOL N1 1067 1.117 0.175 4.476
 29MOL N2 1068 1.159 0.056 4.219
 29MOL H1 1069 1.170 0.001 4.135
 29MOL N3 1070 1.144 0.527 4.211
 29MOL H2 1071 1.127 0.621 4.241
 29MOL C1 1072 1.280 0.104 4.294
 29MOL H3 1073 1.343 0.016 4.307
 29MOL C2 1074 1.249 0.154 4.437
 29MOL C3 1075 1.071 0.277 4.574
 29MOL H4 1076 1.111 0.377 4.553
 29MOL H5 1077 1.094 0.238 4.673
 29MOL C4 1078 0.918 0.289 4.546
 29MOL H6 1079 0.867 0.227 4.621
 29MOL H7 1080 0.892 0.393 4.571
 29MOL C5 1081 0.902 0.248 4.401
 29MOL H8 1082 0.799 0.217 4.380
 29MOL H9 1083 0.927 0.327 4.330
 29MOL C6 1084 1.001 0.131 4.402
 29MOL H10 1085 0.952 0.052 4.459
 29MOL C7 1086 1.030 0.073 4.264
 29MOL C8 1087 1.243 0.444 4.258
 29MOL H11 1088 1.291 0.471 4.351
 29MOL C9 1089 1.243 0.332 4.180
 29MOL C10 1090 1.340 0.219 4.206
 29MOL H12 1091 1.426 0.267 4.253
 29MOL H13 1092 1.372 0.176 4.110
 29MOL C11 1093 1.142 0.351 4.076
 29MOL C12 1094 1.114 0.268 3.970
 29MOL H14 1095 1.158 0.170 3.956
 29MOL C13 1096 1.015 0.311 3.879
 29MOL H15 1097 1.001 0.251 3.789
 29MOL C14 1098 0.952 0.435 3.899
 29MOL H16 1099 0.892 0.482 3.822
 29MOL C15 1100 0.990 0.520 4.008
 29MOL H17 1101 0.954 0.620 4.028
 29MOL C16 1102 1.086 0.469 4.098
 30MOL O1 1103 0.666 1.056 4.472
 30MOL O2 1104 1.028 0.788 4.178
 30MOL N1 1105 0.795 0.871 4.454
 30MOL N2 1106 0.900 0.957 4.202
 30MOL H1 1107 0.941 0.991 4.117
 30MOL N3 1108 0.504 0.681 4.186
 30MOL H2 1109 0.429 0.620 4.214
 30MOL C1 1110 0.791 1.033 4.268
 30MOL H3 1111 0.827 1.136 4.281
 30MOL C2 1112 0.745 0.992 4.406
 30MOL C3 1113 0.716 0.795 4.551
 30MOL H4 1114 0.611 0.801 4.519
 30MOL H5 1115 0.717 0.844 4.649
 30MOL C4 1116 0.754 0.650 4.530
 30MOL H6 1117 0.821 0.613 4.608
 30MOL H7 1118 0.665 0.585 4.530
 30MOL C5 1119 0.811 0.644 4.378
 30MOL H8 1120 0.876 0.560 4.352
 30MOL H9 1121 0.732 0.641 4.303
 30MOL C6 1122 0.889 0.777 4.378
 30MOL H10 1123 0.979 0.768 4.440
 30MOL C7 1124 0.942 0.838 4.245
 30MOL C8 1125 0.531 0.814 4.240
 30MOL H11 1126 0.494 0.851 4.335
 30MOL C9 1127 0.623 0.876 4.155
 30MOL C10 1128 0.671 1.024 4.181
 30MOL H12 1129 0.590 1.088 4.219
 30MOL H13 1130 0.698 1.061 4.082
 30MOL C11 1131 0.654 0.778 4.051
 30MOL C12 1132 0.729 0.794 3.935
 30MOL H14 1133 0.792 0.881 3.918
 30MOL C13 1134 0.716 0.690 3.834
 30MOL H15 1135 0.775 0.698 3.743
 30MOL C14 1136 0.639 0.577 3.854
 30MOL H16 1137 0.618 0.506 3.774
 30MOL C15 1138 0.557 0.570 3.972
 30MOL H17 1139 0.480 0.496 3.991
 30MOL C16 1140 0.574 0.666 4.069
 31MOL O1 1141 0.478 1.251 6.108
 31MOL O2 1142 0.429 0.829 5.767
 31MOL N1 1143 0.404 1.037 6.076
 31MOL N2 1144 0.526 1.023 5.826
 31MOL H1 1145 0.562 1.028 5.731
 31MOL N3 1146 0.072 1.227 5.799
 31MOL H2 1147 8.943 1.233 5.827
 31MOL C1 1148 0.518 1.154 5.895
 31MOL H3 1149 0.622 1.186 5.912
 31MOL C2 1150 0.465 1.154 6.037
 31MOL C3 1151 0.289 1.060 6.162
 31MOL H4 1152 0.250 1.163 6.154
 31MOL H5 1153 0.301 1.042 6.270
 31MOL C4 1154 0.180 0.950 6.129
 31MOL H6 1155 0.194 0.860 6.190
 31MOL H7 1156 0.077 0.984 6.146
 31MOL C5 1157 0.215 0.923 5.985
 31MOL H8 1158 0.168 0.829 5.953
 31MOL H9 1159 0.169 0.987 5.909
 31MOL C6 1160 0.372 0.912 5.991
 31MOL H10 1161 0.402 0.820 6.041
 31MOL C7 1162 0.441 0.919 5.853
 31MOL C8 1163 0.187 1.257 5.866
 31MOL H11 1164 0.190 1.307 5.962
 31MOL C9 1165 0.295 1.219 5.791
 31MOL C10 1166 0.436 1.256 5.809
 31MOL H12 1167 0.434 1.356 5.854
 31MOL H13 1168 0.487 1.279 5.714
 31MOL C11 1169 0.239 1.156 5.672
 31MOL C12 1170 0.303 1.096 5.564
 31MOL H14 1171 0.411 1.093 5.548
 31MOL C13 1172 0.221 1.046 5.462
 31MOL H15 1173 0.275 1.001 5.379
 31MOL C14 1174 0.082 1.059 5.464
 31MOL H16 1175 0.027 1.031 5.374
 31MOL C15 1176 0.022 1.116 5.579
 31MOL H17 1177 8.883 1.128 5.584
 31MOL C16 1178 0.103 1.162 5.681
 32MOL O1 1179 8.375 1.135 6.122
 32MOL O2 1180 8.769 1.272 5.800
 32MOL N1 1181 8.595 1.141 6.089
 32MOL N2 1182 8.550 1.270 5.843
 32MOL H1 1183 8.536 1.292 5.745
 32MOL N3 1184 8.593 0.801 5.807
 32MOL H2 1185 8.616 0.705 5.825
 32MOL C1 1186 8.435 1.218 5.914
 32MOL H3 1187 8.352 1.289 5.931
 32MOL C2 1188 8.467 1.171 6.053
 32MOL C3 1189 8.631 1.024 6.171
 32MOL H4 1190 8.581 0.931 6.139
 32MOL H5 1191 8.599 1.045 6.274
 32MOL C4 1192 8.782 1.009 6.159
 32MOL H6 1193 8.836 1.065 6.235
 32MOL H7 1194 8.817 0.906 6.174
 32MOL C5 1195 8.806 1.055 6.011
 32MOL H8 1196 8.907 1.096 6.002
 32MOL H9 1197 8.770 0.978 5.942
 32MOL C6 1198 8.714 1.176 6.009
 32MOL H10 1199 8.762 1.266 6.050
 32MOL C7 1200 8.681 1.245 5.877
 32MOL C8 1201 8.502 0.886 5.870
 32MOL H11 1202 8.452 0.863 5.962
 32MOL C9 1203 8.485 1.000 5.786
 32MOL C10 1204 8.383 1.104 5.821
 32MOL H12 1205 8.299 1.051 5.867
 32MOL H13 1206 8.333 1.141 5.730
 32MOL C11 1207 8.574 0.977 5.670
 32MOL C12 1208 8.593 1.053 5.557
 32MOL H14 1209 8.538 1.146 5.543
 32MOL C13 1210 8.681 1.005 5.462
 32MOL H15 1211 8.698 1.065 5.373
 32MOL C14 1212 8.748 0.881 5.482
 32MOL H16 1213 8.822 0.843 5.412
 32MOL C15 1214 8.727 0.806 5.596
 32MOL H17 1215 8.789 0.717 5.609
 32MOL C16 1216 8.638 0.856 5.689
 33MOL O1 1217 0.073 0.237 6.107
 33MOL O2 1218 8.720 0.521 5.778
 33MOL N1 1219 8.925 0.425 6.075
 33MOL N2 1220 8.834 0.334 5.821
 33MOL H1 1221 8.805 0.301 5.730
 33MOL N3 1222 0.263 0.603 5.802
 33MOL H2 1223 0.342 0.665 5.813
 33MOL C1 1224 8.945 0.258 5.886
 33MOL H3 1225 8.910 0.155 5.900
 33MOL C2 1226 0.010 0.306 6.032
 33MOL C3 1227 0.023 0.509 6.170
 33MOL H4 1228 0.121 0.540 6.130
 33MOL H5 1229 0.038 0.448 6.260
 33MOL C4 1230 8.900 0.634 6.186
 33MOL H6 1231 8.821 0.608 6.257
 33MOL H7 1232 8.944 0.726 6.226
 33MOL C5 1233 8.852 0.646 6.044
 33MOL H8 1234 8.762 0.708 6.034
 33MOL H9 1235 8.927 0.682 5.973
 33MOL C6 1236 8.820 0.501 6.006
 33MOL H10 1237 8.731 0.465 6.059
 33MOL C7 1238 8.788 0.460 5.858
 33MOL C8 1239 0.233 0.476 5.858
 33MOL H11 1240 0.292 0.432 5.938
 33MOL C9 1241 0.142 0.405 5.774
 33MOL C10 1242 0.097 0.260 5.797
 33MOL H12 1243 0.175 0.207 5.853
 33MOL H13 1244 0.072 0.202 5.708
 33MOL C11 1245 0.100 0.503 5.673
 33MOL C12 1246 0.020 0.496 5.562
 33MOL H14 1247 8.934 0.403 5.545
 33MOL C13 1248 0.014 0.611 5.474
 33MOL H15 1249 8.934 0.605 5.377
 33MOL C14 1250 0.098 0.720 5.487
 33MOL H16 1251 0.104 0.794 5.408
 33MOL C15 1252 0.180 0.724 5.600
 33MOL H17 1253 0.261 0.796 5.607
 33MOL C16 1254 0.171 0.621 5.697
 34MOL O1 1255 0.277 0.039 5.567
 34MOL O2 1256 0.324 0.476 5.262
 34MOL N1 1257 0.362 0.251 5.555
 34MOL N2 1258 0.218 0.284 5.305
 34MOL H1 1259 0.167 0.300 5.219
 34MOL N3 1260 0.651 0.065 5.263
 34MOL H2 1261 0.742 0.048 5.303
 34MOL C1 1262 0.215 0.154 5.371
 34MOL H3 1263 0.111 0.124 5.390
 34MOL C2 1264 0.287 0.146 5.507
 34MOL C3 1265 0.492 0.222 5.624
 34MOL H4 1266 0.554 0.153 5.565
 34MOL H5 1267 0.485 0.172 5.721
 34MOL C4 1268 0.564 0.350 5.631
 34MOL H6 1269 0.535 0.411 5.718
 34MOL H7 1270 0.671 0.328 5.634
 34MOL C5 1271 0.523 0.407 5.497
 34MOL H8 1272 0.543 0.515 5.491
 34MOL H9 1273 0.580 0.362 5.415
 34MOL C6 1274 0.372 0.377 5.484
 34MOL H10 1275 0.312 0.450 5.540
 34MOL C7 1276 0.309 0.382 5.340
 34MOL C8 1277 0.530 0.023 5.325
 34MOL H11 1278 5.017 7.727 5.413
 34MOL C9 1279 0.431 0.082 5.254
 34MOL C10 1280 0.286 0.053 5.275
 34MOL H12 1281 4.757 7.718 5.314
 34MOL H13 1282 0.231 0.056 5.180
 34MOL C11 1283 0.493 0.165 5.147
 34MOL C12 1284 0.434 0.226 5.037
 34MOL H14 1285 0.327 0.242 5.026
 34MOL C13 1286 0.520 0.281 4.943
 34MOL H15 1287 0.475 0.331 4.859
 34MOL C14 1288 0.661 0.255 4.942
 34MOL H16 1289 0.730 0.280 4.862
 34MOL C15 1290 0.713 0.190 5.054
 34MOL H17 1291 0.817 0.172 5.076
 34MOL C16 1292 0.630 0.144 5.153
 35MOL O1 1293 1.344 0.161 5.597
 35MOL O2 1294 0.943 0.053 5.246
 35MOL N1 1295 1.129 0.186 5.544
 35MOL N2 1296 1.164 0.056 5.294
 35MOL H1 1297 1.175 0.017 5.202
 35MOL N3 1298 1.114 0.562 5.259
 35MOL H2 1299 1.094 0.661 5.271
 35MOL C1 1300 1.275 0.115 5.366
 35MOL H3 1301 1.356 0.041 5.361
 35MOL C2 1302 1.258 0.155 5.512
 35MOL C3 1303 1.094 0.295 5.632
 35MOL H4 1304 1.136 0.388 5.592
 35MOL H5 1305 1.135 0.267 5.730
 35MOL C4 1306 0.943 0.306 5.630
 35MOL H6 1307 0.907 0.221 5.690
 35MOL H7 1308 0.899 0.400 5.664
 35MOL C5 1309 0.914 0.265 5.483
 35MOL H8 1310 0.810 0.235 5.469
 35MOL H9 1311 0.931 0.336 5.401
 35MOL C6 1312 1.009 0.145 5.473
 35MOL H10 1313 0.967 0.061 5.529
 35MOL C7 1314 1.028 0.078 5.329
 35MOL C8 1315 1.197 0.469 5.328
 35MOL H11 1316 1.252 0.493 5.418
 35MOL C9 1317 1.204 0.351 5.260
 35MOL C10 1318 1.314 0.241 5.289
 35MOL H12 1319 1.400 0.288 5.340
 35MOL H13 1320 1.349 0.216 5.188
 35MOL C11 1321 1.119 0.371 5.143
 35MOL C12 1322 1.095 0.287 5.030
 35MOL H14 1323 1.130 0.184 5.031
 35MOL C13 1324 1.019 0.342 4.924
 35MOL H15 1325 0.991 0.275 4.843
 35MOL C14 1326 0.966 0.467 4.930
 35MOL H16 1327 0.909 0.509 4.847
 35MOL C15 1328 0.978 0.550 5.047
 35MOL H17 1329 0.934 0.649 5.052
 35MOL C16 1330 1.063 0.496 5.148
 36MOL O1 1331 0.658 1.068 5.572
 36MOL O2 1332 1.009 0.809 5.262
 36MOL N1 1333 0.774 0.882 5.533
 36MOL N2 1334 0.885 0.989 5.294
 36MOL H1 1335 0.916 1.028 5.206
 36MOL N3 1336 0.482 0.701 5.245
 36MOL H2 1337 0.410 0.634 5.267
 36MOL C1 1338 0.766 1.055 5.350
 36MOL H3 1339 0.789 1.163 5.355
 36MOL C2 1340 0.736 1.012 5.500
 36MOL C3 1341 0.694 0.796 5.614
 36MOL H4 1342 0.597 0.779 5.565
 36MOL H5 1343 0.682 0.840 5.714
 36MOL C4 1344 0.769 0.661 5.609
 36MOL H6 1345 0.851 0.662 5.682
 36MOL H7 1346 0.710 0.570 5.622
 36MOL C5 1347 0.827 0.662 5.465
 36MOL H8 1348 0.909 0.589 5.459
 36MOL H9 1349 0.748 0.642 5.391
 36MOL C6 1350 0.875 0.806 5.461
 36MOL H10 1351 0.965 0.810 5.524
 36MOL C7 1352 0.928 0.867 5.331
 36MOL C8 1353 0.510 0.826 5.305
 36MOL H11 1354 0.462 0.866 5.393
 36MOL C9 1355 0.604 0.894 5.225
 36MOL C10 1356 0.638 1.037 5.261
 36MOL H12 1357 0.562 1.095 5.315
 36MOL H13 1358 0.659 1.096 5.171
 36MOL C11 1359 0.632 0.807 5.120
 36MOL C12 1360 0.721 0.818 5.010
 36MOL H14 1361 0.775 0.911 4.992
 36MOL C13 1362 0.726 0.717 4.911
 36MOL H15 1363 0.783 0.723 4.819
 36MOL C14 1364 0.642 0.603 4.929
 36MOL H16 1365 0.645 0.522 4.857
 36MOL C15 1366 0.570 0.583 5.048
 36MOL H17 1367 0.514 0.492 5.069
 36MOL C16 1368 0.566 0.690 5.141
 37MOL O1 1369 8.689 2.544 0.699
 37MOL O2 1370 8.676 2.087 0.408
 37MOL N1 1371 8.621 2.330 0.676
 37MOL N2 1372 8.741 2.303 0.415
 37MOL H1 1373 8.787 2.287 0.326
 37MOL N3 1374 8.319 2.546 0.403
 37MOL H2 1375 8.229 2.572 0.439
 37MOL C1 1376 8.756 2.434 0.487
 37MOL H3 1377 8.863 2.458 0.480
 37MOL C2 1378 8.693 2.441 0.631
 37MOL C3 1379 8.520 2.338 0.784
 37MOL H4 1380 8.456 2.424 0.763
 37MOL H5 1381 8.575 2.340 0.879
 37MOL C4 1382 8.444 2.208 0.769
 37MOL H6 1383 8.488 2.125 0.825
 37MOL H7 1384 8.338 2.233 0.783
 37MOL C5 1385 8.458 2.174 0.618
 37MOL H8 1386 8.438 2.072 0.583
 37MOL H9 1387 8.396 2.245 0.562
 37MOL C6 1388 8.606 2.207 0.597
 37MOL H10 1389 8.650 2.124 0.653
 37MOL C7 1390 8.675 2.195 0.465
 37MOL C8 1391 8.443 2.577 0.464
 37MOL H11 1392 8.450 2.647 0.547
 37MOL C9 1393 8.541 2.519 0.386
 37MOL C10 1394 8.683 2.541 0.402
 37MOL H12 1395 8.705 2.640 0.444
 37MOL H13 1396 8.732 2.542 0.304
 37MOL C11 1397 8.475 2.444 0.281
 37MOL C12 1398 8.533 2.374 0.173
 37MOL H14 1399 8.639 2.351 0.177
 37MOL C13 1400 8.447 2.339 0.071
 37MOL H15 1401 8.490 2.298 6.473
 37MOL C14 1402 8.307 2.365 0.081
 37MOL H16 1403 8.244 2.322 0.004
 37MOL C15 1404 8.250 2.431 0.191
 37MOL H17 1405 8.146 2.454 0.210
 37MOL C16 1406 8.342 2.468 0.295
 38MOL O1 1407 7.658 2.387 0.740
 38MOL O2 1408 8.036 2.591 0.418
 38MOL N1 1409 7.883 2.419 0.690
 38MOL N2 1410 7.822 2.541 0.447
 38MOL H1 1411 7.797 2.594 0.364
 38MOL N3 1412 7.863 2.066 0.459
 38MOL H2 1413 7.885 1.974 0.494
 38MOL C1 1414 7.712 2.489 0.522
 38MOL H3 1415 7.634 2.565 0.526
 38MOL C2 1416 7.745 2.436 0.662
 38MOL C3 1417 7.917 2.298 0.772
 38MOL H4 1418 7.857 2.208 0.755
 38MOL H5 1419 7.900 2.337 0.872
 38MOL C4 1420 8.071 2.282 0.755
 38MOL H6 1421 8.133 2.339 0.826
 38MOL H7 1422 8.093 2.175 0.762
 38MOL C5 1423 8.089 2.344 0.611
 38MOL H8 1424 8.192 2.377 0.596
 38MOL H9 1425 8.054 2.266 0.543
 38MOL C6 1426 7.994 2.467 0.617
 38MOL H10 1427 8.034 2.551 0.676
 38MOL C7 1428 7.953 2.530 0.481
 38MOL C8 1429 7.764 2.147 0.511
 38MOL H11 1430 7.714 2.121 0.603
 38MOL C9 1431 7.753 2.257 0.428
 38MOL C10 1432 7.654 2.371 0.444
 38MOL H12 1433 7.566 2.334 0.497
 38MOL H13 1434 7.615 2.409 0.348
 38MOL C11 1435 7.850 2.240 0.323
 38MOL C12 1436 7.878 2.326 0.215
 38MOL H14 1437 7.822 2.418 0.197
 38MOL C13 1438 7.970 2.278 0.124
 38MOL H15 1439 7.991 2.337 0.036
 38MOL C14 1440 8.047 2.160 0.153
 38MOL H16 1441 8.113 2.134 0.071
 38MOL C15 1442 8.016 2.076 0.263
 38MOL H17 1443 8.076 1.987 0.278
 38MOL C16 1444 7.917 2.119 0.348
 39MOL O1 1445 8.306 1.522 0.724
 39MOL O2 1446 7.949 1.777 0.425
 39MOL N1 1447 8.175 1.700 0.688
 39MOL N2 1448 8.093 1.612 0.441
 39MOL H1 1449 8.069 1.580 0.348
 39MOL N3 1450 8.496 1.875 0.427
 39MOL H2 1451 8.567 1.936 0.464
 39MOL C1 1452 8.200 1.536 0.507
 39MOL H3 1453 8.183 1.428 0.517
 39MOL C2 1454 8.233 1.584 0.645
 39MOL C3 1455 8.257 1.786 0.779
 39MOL H4 1456 8.363 1.783 0.749
 39MOL H5 1457 8.258 1.747 0.881
 39MOL C4 1458 8.202 1.926 0.763
 39MOL H6 1459 8.136 1.950 0.848
 39MOL H7 1460 8.284 1.999 0.770
 39MOL C5 1461 8.128 1.923 0.629
 39MOL H8 1462 8.045 1.994 0.633
 39MOL H9 1463 8.193 1.933 0.542
 39MOL C6 1464 8.071 1.778 0.627
 39MOL H10 1465 7.985 1.773 0.695
 39MOL C7 1466 8.031 1.723 0.495
 39MOL C8 1467 8.459 1.755 0.487
 39MOL H11 1468 8.496 1.722 0.583
 39MOL C9 1469 8.364 1.692 0.407
 39MOL C10 1470 8.327 1.549 0.420
 39MOL H12 1471 8.412 1.493 0.461
 39MOL H13 1472 8.303 1.509 0.321
 39MOL C11 1473 8.342 1.783 0.292
 39MOL C12 1474 8.247 1.785 0.184
 39MOL H14 1475 8.177 1.704 0.167
 39MOL C13 1476 8.257 1.889 0.090
 39MOL H15 1477 8.183 1.898 0.010
 39MOL C14 1478 8.355 1.991 0.103
 39MOL H16 1479 8.361 2.069 0.028
 39MOL C15 1480 8.432 1.992 0.222
 39MOL H17 1481 8.510 2.064 0.245
 39MOL C16 1482 8.423 1.887 0.308
 40MOL O1 1483 8.458 1.376 0.185
 40MOL O2 1484 8.532 1.773 6.332
 40MOL N1 1485 8.559 1.569 0.139
 40MOL N2 1486 8.450 1.567 6.369
 40MOL H1 1487 8.400 1.568 6.281
 40MOL N3 1488 8.880 1.373 6.361
 40MOL H2 1489 0.004 1.332 6.365
 40MOL C1 1490 8.433 1.448 6.446
 40MOL H3 1491 8.325 1.430 6.455
 40MOL C2 1492 8.473 1.467 0.104
 40MOL C3 1493 8.665 1.553 0.239
 40MOL H4 1494 8.709 1.455 0.217
 40MOL H5 1495 8.625 1.548 0.341
 40MOL C4 1496 8.770 1.665 0.204
 40MOL H6 1497 8.751 1.756 0.262
 40MOL H7 1498 8.870 1.623 0.225
 40MOL C5 1499 8.742 1.690 0.052
 40MOL H8 1500 8.782 1.787 0.020
 40MOL H9 1501 8.782 1.609 6.482
 40MOL C6 1502 8.586 1.681 0.054
 40MOL H10 1503 8.549 1.766 0.113
 40MOL C7 1504 8.529 1.674 6.407
 40MOL C8 1505 8.760 1.335 6.426
 40MOL H11 1506 8.758 1.274 0.023
 40MOL C9 1507 8.649 1.374 6.343
 40MOL C10 1508 8.510 1.333 6.372
 40MOL H12 1509 8.504 1.243 6.434
 40MOL H13 1510 8.454 1.319 6.278
 40MOL C11 1511 8.705 1.453 6.234
 40MOL C12 1512 8.648 1.505 6.116
 40MOL H14 1513 8.540 1.502 6.106
 40MOL C13 1514 8.734 1.565 6.031
 40MOL H15 1515 8.705 1.626 5.946
 40MOL C14 1516 8.874 1.548 6.035
 40MOL H16 1517 8.932 1.582 5.950
 40MOL C15 1518 8.931 1.493 6.146
 40MOL H17 1519 0.070 1.489 6.163
 40MOL C16 1520 8.843 1.446 6.248
 41MOL O1 1521 0.602 1.458 0.164
 41MOL O2 1522 0.190 1.341 6.326
 41MOL N1 1523 0.372 1.461 0.128
 41MOL N2 1524 0.410 1.359 6.362
 41MOL H1 1525 0.424 1.325 6.268
 41MOL N3 1526 0.352 1.835 6.361
 41MOL H2 1527 0.326 1.928 6.391
 41MOL C1 1528 0.527 1.414 6.434
 41MOL H3 1529 0.607 1.340 6.418
 41MOL C2 1530 0.505 1.436 0.092
 41MOL C3 1531 0.345 1.575 0.213
 41MOL H4 1532 0.389 1.668 0.175
 41MOL H5 1533 0.383 1.544 0.311
 41MOL C4 1534 0.197 1.595 0.202
 41MOL H6 1535 0.139 1.528 0.266
 41MOL H7 1536 0.173 1.701 0.222
 41MOL C5 1537 0.166 1.553 0.061
 41MOL H8 1538 0.060 1.524 0.055
 41MOL H9 1539 0.190 1.629 6.479
 41MOL C6 1540 0.254 1.427 0.052
 41MOL H10 1541 0.194 1.350 0.103
 41MOL C7 1542 0.279 1.378 6.398
 41MOL C8 1543 0.450 1.756 6.418
 41MOL H11 1544 0.519 1.804 6.486
 41MOL C9 1545 0.464 1.643 6.344
 41MOL C10 1546 0.576 1.543 6.368
 41MOL H12 1547 0.662 1.581 6.426
 41MOL H13 1548 0.620 1.511 6.273
 41MOL C11 1549 0.373 1.655 6.229
 41MOL C12 1550 0.369 1.583 6.112
 41MOL H14 1551 0.434 1.497 6.099
 41MOL C13 1552 0.275 1.632 6.015
 41MOL H15 1553 0.264 1.571 5.926
 41MOL C14 1554 0.207 1.756 6.030
 41MOL H16 1555 0.146 1.797 5.950
 41MOL C15 1556 0.220 1.829 6.150
 41MOL H17 1557 0.178 1.927 6.170
 41MOL C16 1558 0.303 1.772 6.251
 42MOL O1 1559 8.896 2.351 0.186
 42MOL O2 1560 0.252 2.102 6.342
 42MOL N1 1561 0.031 2.169 0.120
 42MOL N2 1562 0.115 2.273 6.369
 42MOL H1 1563 0.125 2.304 6.273
 42MOL N3 1564 8.708 2.003 6.372
 42MOL H2 1565 8.628 1.946 6.394
 42MOL C1 1566 0.012 2.350 6.447
 42MOL H3 1567 0.039 2.456 6.458
 42MOL C2 1568 8.958 2.295 0.094
 42MOL C3 1569 8.920 2.071 0.200
 42MOL H4 1570 8.825 2.071 0.146
 42MOL H5 1571 8.917 2.104 0.305
 42MOL C4 1572 0.029 1.936 0.198
 42MOL H6 1573 0.069 1.913 0.297
 42MOL H7 1574 8.921 1.859 0.189
 42MOL C5 1575 0.133 1.947 0.086
 42MOL H8 1576 0.234 1.925 0.121
 42MOL H9 1577 0.104 1.898 6.484
 42MOL C6 1578 0.141 2.096 0.057
 42MOL H10 1579 0.227 2.130 0.115
 42MOL C7 1580 0.171 2.153 6.410
 42MOL C8 1581 8.723 2.138 6.415
 42MOL H11 1582 8.672 2.175 0.010
 42MOL C9 1583 8.812 2.208 6.336
 42MOL C10 1584 8.849 2.349 6.370
 42MOL H12 1585 8.774 2.398 6.433
 42MOL H13 1586 8.864 2.410 6.280
 42MOL C11 1587 8.851 2.115 6.231
 42MOL C12 1588 8.924 2.139 6.111
 42MOL H14 1589 8.964 2.238 6.091
 42MOL C13 1590 8.934 2.031 6.021
 42MOL H15 1591 0.020 2.044 5.927
 42MOL C14 1592 8.869 1.907 6.040
 42MOL H16 1593 8.875 1.829 5.964
 42MOL C15 1594 8.805 1.885 6.167
 42MOL H17 1595 8.768 1.787 6.196
 42MOL C16 1596 8.787 1.995 6.255
 43MOL O1 1597 8.702 2.535 1.792
 43MOL O2 1598 8.658 2.122 1.445
 43MOL N1 1599 8.615 2.323 1.750
 43MOL N2 1600 8.756 2.306 1.513
 43MOL H1 1601 8.781 2.307 1.415
 43MOL N3 1602 8.315 2.523 1.479
 43MOL H2 1603 8.225 2.564 1.501
 43MOL C1 1604 8.753 2.440 1.577
 43MOL H3 1605 8.854 2.482 1.586
 43MOL C2 1606 8.689 2.437 1.717
 43MOL C3 1607 8.482 2.346 1.813
 43MOL H4 1608 8.435 2.430 1.761
 43MOL H5 1609 8.488 2.366 1.921
 43MOL C4 1610 8.406 2.214 1.790
 43MOL H6 1611 8.414 2.147 1.876
 43MOL H7 1612 8.296 2.220 1.782
 43MOL C5 1613 8.463 2.162 1.661
 43MOL H8 1614 8.444 2.055 1.649
 43MOL H9 1615 8.418 2.222 1.581
 43MOL C6 1616 8.609 2.198 1.670
 43MOL H10 1617 8.656 2.122 1.733
 43MOL C7 1618 8.672 2.199 1.535
 43MOL C8 1619 8.436 2.576 1.526
 43MOL H11 1620 8.440 2.647 1.608
 43MOL C9 1621 8.539 2.513 1.455
 43MOL C10 1622 8.681 2.548 1.491
 43MOL H12 1623 8.679 2.637 1.555
 43MOL H13 1624 8.732 2.578 1.398
 43MOL C11 1625 8.475 2.427 1.358
 43MOL C12 1626 8.530 2.368 1.245
 43MOL H14 1627 8.635 2.348 1.227
 43MOL C13 1628 8.439 2.332 1.145
 43MOL H15 1629 8.481 2.284 1.057
 43MOL C14 1630 8.299 2.353 1.159
 43MOL H16 1631 8.231 2.323 1.080
 43MOL C15 1632 8.247 2.409 1.276
 43MOL H17 1633 8.139 2.413 1.287
 43MOL C16 1634 8.341 2.441 1.375
 44MOL O1 1635 7.617 2.413 1.766
 44MOL O2 1636 8.016 2.570 1.452
 44MOL N1 1637 7.836 2.402 1.724
 44MOL N2 1638 7.803 2.557 1.495
 44MOL H1 1639 7.796 2.603 1.405
 44MOL N3 1640 7.812 2.058 1.470
 44MOL H2 1641 7.829 1.963 1.497
 44MOL C1 1642 7.684 2.492 1.553
 44MOL H3 1643 7.608 2.569 1.571
 44MOL C2 1644 7.707 2.430 1.689
 44MOL C3 1645 7.875 2.325 1.849
 44MOL H4 1646 7.822 2.229 1.859
 44MOL H5 1647 7.867 2.382 1.942
 44MOL C4 1648 8.021 2.299 1.824
 44MOL H6 1649 8.082 2.359 1.892
 44MOL H7 1650 8.044 2.192 1.835
 44MOL C5 1651 8.057 2.346 1.677
 44MOL H8 1652 8.159 2.380 1.653
 44MOL H9 1653 8.039 2.273 1.597
 44MOL C6 1654 7.956 2.464 1.663
 44MOL H10 1655 7.997 2.546 1.721
 44MOL C7 1656 7.931 2.522 1.524
 44MOL C8 1657 7.727 2.147 1.523
 44MOL H11 1658 7.657 2.122 1.601
 44MOL C9 1659 7.731 2.264 1.448
 44MOL C10 1660 7.633 2.378 1.458
 44MOL H12 1661 7.531 2.346 1.484
 44MOL H13 1662 7.621 2.417 1.356
 44MOL C11 1663 7.825 2.244 1.345
 44MOL C12 1664 7.848 2.313 1.228
 44MOL H14 1665 7.799 2.408 1.212
 44MOL C13 1666 7.948 2.264 1.142
 44MOL H15 1667 7.971 2.313 1.048
 44MOL C14 1668 8.000 2.137 1.166
 44MOL H16 1669 8.073 2.098 1.095
 44MOL C15 1670 7.957 2.059 1.272
 44MOL H17 1671 7.991 1.957 1.288
 44MOL C16 1672 7.873 2.119 1.364
 45MOL O1 1673 8.325 1.562 1.761
 45MOL O2 1674 7.938 1.822 1.498
 45MOL N1 1675 8.191 1.736 1.749
 45MOL N2 1676 8.087 1.651 1.493
 45MOL H1 1677 8.053 1.621 1.402
 45MOL N3 1678 8.492 1.882 1.463
 45MOL H2 1679 8.564 1.945 1.495
 45MOL C1 1680 8.192 1.568 1.560
 45MOL H3 1681 8.144 1.471 1.577
 45MOL C2 1682 8.240 1.621 1.704
 45MOL C3 1683 8.264 1.825 1.844
 45MOL H4 1684 8.368 1.849 1.820
 45MOL H5 1685 8.265 1.771 1.940
 45MOL C4 1686 8.169 1.951 1.847
 45MOL H6 1687 8.094 1.931 1.924
 45MOL H7 1688 8.215 2.044 1.884
 45MOL C5 1689 8.102 1.951 1.708
 45MOL H8 1690 8.008 2.007 1.705
 45MOL H9 1691 8.166 1.998 1.633
 45MOL C6 1692 8.076 1.807 1.693
 45MOL H10 1693 7.990 1.784 1.757
 45MOL C7 1694 8.027 1.759 1.552
 45MOL C8 1695 8.469 1.753 1.518
 45MOL H11 1696 8.512 1.721 1.612
 45MOL C9 1697 8.379 1.689 1.428
 45MOL C10 1698 8.312 1.554 1.462
 45MOL H12 1699 8.380 1.486 1.514
 45MOL H13 1700 8.282 1.495 1.375
 45MOL C11 1701 8.339 1.787 1.330
 45MOL C12 1702 8.251 1.773 1.221
 45MOL H14 1703 8.194 1.681 1.210
 45MOL C13 1704 8.237 1.879 1.138
 45MOL H15 1705 8.175 1.866 1.050
 45MOL C14 1706 8.305 2.002 1.163
 45MOL H16 1707 8.294 2.077 1.085
 45MOL C15 1708 8.402 2.010 1.269
 45MOL H17 1709 8.462 2.099 1.283
 45MOL C16 1710 8.407 1.902 1.357
 46MOL O1 1711 8.487 1.350 1.258
 46MOL O2 1712 8.536 1.767 0.915
 46MOL N1 1713 8.577 1.549 1.207
 46MOL N2 1714 8.448 1.557 0.955
 46MOL H1 1715 8.392 1.554 0.871
 46MOL N3 1716 8.882 1.355 0.961
 46MOL H2 1717 0.006 1.339 0.999
 46MOL C1 1718 8.446 1.433 1.033
 46MOL H3 1719 8.339 1.414 1.047
 46MOL C2 1720 8.496 1.442 1.180
 46MOL C3 1721 8.691 1.527 1.294
 46MOL H4 1722 8.742 1.434 1.267
 46MOL H5 1723 8.652 1.517 1.396
 46MOL C4 1724 8.786 1.645 1.263
 46MOL H6 1725 8.761 1.717 1.341
 46MOL H7 1726 8.892 1.618 1.270
 46MOL C5 1727 8.745 1.685 1.117
 46MOL H8 1728 8.787 1.783 1.090
 46MOL H9 1729 8.786 1.619 1.040
 46MOL C6 1730 8.591 1.671 1.125
 46MOL H10 1731 8.545 1.754 1.180
 46MOL C7 1732 8.523 1.669 0.986
 46MOL C8 1733 8.762 1.312 1.019
 46MOL H11 1734 8.759 1.253 1.110
 46MOL C9 1735 8.657 1.351 0.934
 46MOL C10 1736 8.512 1.321 0.951
 46MOL H12 1737 8.481 1.225 0.993
 46MOL H13 1738 8.465 1.315 0.852
 46MOL C11 1739 8.724 1.426 0.821
 46MOL C12 1740 8.669 1.498 0.711
 46MOL H14 1741 8.561 1.490 0.696
 46MOL C13 1742 8.760 1.562 0.629
 46MOL H15 1743 8.732 1.618 0.541
 46MOL C14 1744 8.904 1.561 0.660
 46MOL H16 1745 0.005 1.617 0.599
 46MOL C15 1746 8.951 1.491 0.770
 46MOL H17 1747 0.089 1.485 0.789
 46MOL C16 1748 8.857 1.421 0.847
 47MOL O1 1749 0.608 1.475 1.267
 47MOL O2 1750 0.189 1.328 0.957
 47MOL N1 1751 0.382 1.451 1.236
 47MOL N2 1752 0.408 1.342 0.974
 47MOL H1 1753 0.418 1.331 0.873
 47MOL N3 1754 0.377 1.822 0.988
 47MOL H2 1755 0.347 1.907 1.033
 47MOL C1 1756 0.534 1.397 1.043
 47MOL H3 1757 0.607 1.316 1.047
 47MOL C2 1758 0.514 1.438 1.195
 47MOL C3 1759 0.338 1.562 1.323
 47MOL H4 1760 0.386 1.660 1.315
 47MOL H5 1761 0.357 1.533 1.427
 47MOL C4 1762 0.188 1.589 1.302
 47MOL H6 1763 0.116 1.536 1.366
 47MOL H7 1764 0.168 1.696 1.313
 47MOL C5 1765 0.173 1.539 1.156
 47MOL H8 1766 0.071 1.506 1.132
 47MOL H9 1767 0.207 1.609 1.079
 47MOL C6 1768 0.261 1.415 1.162
 47MOL H10 1769 0.204 1.345 1.223
 47MOL C7 1770 0.284 1.360 1.017
 47MOL C8 1771 0.473 1.726 1.030
 47MOL H11 1772 0.519 1.734 1.127
 47MOL C9 1773 0.492 1.627 0.935
 47MOL C10 1774 0.585 1.511 0.952
 47MOL H12 1775 0.679 1.547 0.994
 47MOL H13 1776 0.616 1.470 0.855
 47MOL C11 1777 0.397 1.662 0.834
 47MOL C12 1778 0.368 1.590 0.714
 47MOL H14 1779 0.412 1.498 0.676
 47MOL C13 1780 0.272 1.658 0.630
 47MOL H15 1781 0.245 1.616 0.534
 47MOL C14 1782 0.210 1.772 0.668
 47MOL H16 1783 0.135 1.814 0.601
 47MOL C15 1784 0.239 1.839 0.790
 47MOL H17 1785 0.187 1.928 0.826
 47MOL C16 1786 0.331 1.777 0.873
 48MOL O1 1787 8.892 2.367 1.262
 48MOL O2 1788 0.283 2.105 0.966
 48MOL N1 1789 0.056 2.190 1.239
 48MOL N2 1790 0.130 2.271 0.972
 48MOL H1 1791 0.135 2.288 0.872
 48MOL N3 1792 8.726 1.982 0.928
 48MOL H2 1793 8.655 1.915 0.953
 48MOL C1 1794 0.024 2.346 1.041
 48MOL H3 1795 0.044 2.454 1.037
 48MOL C2 1796 0.007 2.306 1.191
 48MOL C3 1797 8.933 2.102 1.317
 48MOL H4 1798 8.829 2.109 1.281
 48MOL H5 1799 8.935 2.124 1.424
 48MOL C4 1800 0.007 1.957 1.294
 48MOL H6 1801 0.070 1.917 1.374
 48MOL H7 1802 8.882 1.901 1.283
 48MOL C5 1803 0.091 1.963 1.160
 48MOL H8 1804 0.166 1.884 1.153
 48MOL H9 1805 0.029 1.936 1.074
 48MOL C6 1806 0.144 2.106 1.158
 48MOL H10 1807 0.237 2.104 1.217
 48MOL C7 1808 0.193 2.162 1.020
 48MOL C8 1809 8.753 2.096 1.000
 48MOL H11 1810 8.694 2.126 1.086
 48MOL C9 1811 8.844 2.173 0.927
 48MOL C10 1812 8.868 2.319 0.954
 48MOL H12 1813 8.780 2.373 0.990
 48MOL H13 1814 8.900 2.357 0.856
 48MOL C11 1815 8.881 2.091 0.812
 48MOL C12 1816 8.942 2.128 0.690
 48MOL H14 1817 0.020 2.226 0.682
 48MOL C13 1818 8.936 2.033 0.581
 48MOL H15 1819 0.014 2.053 0.485
 48MOL C14 1820 8.856 1.916 0.591
 48MOL H16 1821 8.838 1.860 0.499
 48MOL C15 1822 8.779 1.896 0.707
 48MOL H17 1823 8.698 1.824 0.715
 48MOL C16 1824 8.806 1.976 0.821
 49MOL O1 1825 8.709 2.555 2.879
 49MOL O2 1826 8.683 2.103 2.589
 49MOL N1 1827 8.606 2.354 2.853
 49MOL N2 1828 8.779 2.308 2.625
 49MOL H1 1829 8.796 2.309 2.525
 49MOL N3 1830 8.320 2.519 2.583
 49MOL H2 1831 8.227 2.556 2.588
 49MOL C1 1832 8.771 2.445 2.684
 49MOL H3 1833 8.875 2.477 2.700
 49MOL C2 1834 8.697 2.453 2.817
 49MOL C3 1835 8.486 2.372 2.936
 49MOL H4 1836 8.435 2.463 2.904
 49MOL H5 1837 8.511 2.392 3.041
 49MOL C4 1838 8.414 2.236 2.924
 49MOL H6 1839 8.446 2.172 3.007
 49MOL H7 1840 8.306 2.250 2.936
 49MOL C5 1841 8.463 2.178 2.793
 49MOL H8 1842 8.450 2.070 2.789
 49MOL H9 1843 8.399 2.217 2.713
 49MOL C6 1844 8.610 2.219 2.794
 49MOL H10 1845 8.661 2.158 2.869
 49MOL C7 1846 8.693 2.205 2.662
 49MOL C8 1847 8.440 2.557 2.643
 49MOL H11 1848 8.448 2.621 2.730
 49MOL C9 1849 8.548 2.512 2.563
 49MOL C10 1850 8.701 2.537 2.587
 49MOL H12 1851 8.707 2.640 2.626
 49MOL H13 1852 8.755 2.554 2.493
 49MOL C11 1853 8.486 2.429 2.465
 49MOL C12 1854 8.542 2.395 2.341
 49MOL H14 1855 8.641 2.417 2.304
 49MOL C13 1856 8.456 2.326 2.250
 49MOL H15 1857 8.498 2.291 2.156
 49MOL C14 1858 8.314 2.321 2.272
 49MOL H16 1859 8.256 2.268 2.197
 49MOL C15 1860 8.260 2.383 2.391
 49MOL H17 1861 8.156 2.396 2.418
 49MOL C16 1862 8.351 2.431 2.479
 50MOL O1 1863 7.648 2.409 2.873
 50MOL O2 1864 8.040 2.555 2.553
 50MOL N1 1865 7.864 2.413 2.826
 50MOL N2 1866 7.816 2.545 2.577
 50MOL H1 1867 7.804 2.587 2.486
 50MOL N3 1868 7.871 2.074 2.571
 50MOL H2 1869 7.896 1.980 2.597
 50MOL C1 1870 7.703 2.484 2.649
 50MOL H3 1871 7.625 2.560 2.661
 50MOL C2 1872 7.736 2.434 2.796
 50MOL C3 1873 7.907 2.318 2.933
 50MOL H4 1874 7.846 2.228 2.921
 50MOL H5 1875 7.890 2.363 3.032
 50MOL C4 1876 8.055 2.288 2.913
 50MOL H6 1877 8.118 2.351 2.976
 50MOL H7 1878 8.085 2.184 2.932
 50MOL C5 1879 8.078 2.331 2.766
 50MOL H8 1880 8.176 2.378 2.752
 50MOL H9 1881 8.066 2.253 2.691
 50MOL C6 1882 7.977 2.452 2.752
 50MOL H10 1883 8.018 2.538 2.807
 50MOL C7 1884 7.943 2.518 2.615
 50MOL C8 1885 7.762 2.146 2.617
 50MOL H11 1886 7.705 2.109 2.701
 50MOL C9 1887 7.749 2.261 2.534
 50MOL C10 1888 7.646 2.370 2.563
 50MOL H12 1889 7.554 2.329 2.607
 50MOL H13 1890 7.600 2.398 2.467
 50MOL C11 1891 7.843 2.250 2.427
 50MOL C12 1892 7.852 2.329 2.310
 50MOL H14 1893 7.778 2.408 2.298
 50MOL C13 1894 7.946 2.283 2.210
 50MOL H15 1895 7.956 2.336 2.116
 50MOL C14 1896 8.026 2.169 2.235
 50MOL H16 1897 8.076 2.135 2.144
 50MOL C15 1898 8.014 2.089 2.357
 50MOL H17 1899 8.076 2.001 2.372
 50MOL C16 1900 7.914 2.132 2.446
 51MOL O1 1901 8.298 1.514 2.873
 51MOL O2 1902 7.956 1.787 2.560
 51MOL N1 1903 8.186 1.711 2.837
 51MOL N2 1904 8.096 1.615 2.582
 51MOL H1 1905 8.072 1.576 2.491
 51MOL N3 1906 8.517 1.889 2.581
 51MOL H2 1907 8.595 1.946 2.609
 51MOL C1 1908 8.211 1.548 2.649
 51MOL H3 1909 8.194 1.440 2.659
 51MOL C2 1910 8.234 1.586 2.798
 51MOL C3 1911 8.275 1.802 2.909
 51MOL H4 1912 8.372 1.808 2.859
 51MOL H5 1913 8.284 1.771 3.014
 51MOL C4 1914 8.203 1.936 2.892
 51MOL H6 1915 8.138 1.939 2.980
 51MOL H7 1916 8.269 2.023 2.905
 51MOL C5 1917 8.129 1.929 2.753
 51MOL H8 1918 8.042 1.992 2.733
 51MOL H9 1919 8.198 1.948 2.670
 51MOL C6 1920 8.084 1.787 2.757
 51MOL H10 1921 7.988 1.785 2.811
 51MOL C7 1922 8.038 1.732 2.623
 51MOL C8 1923 8.502 1.757 2.622
 51MOL H11 1924 8.554 1.719 2.709
 51MOL C9 1925 8.388 1.704 2.557
 51MOL C10 1926 8.342 1.556 2.568
 51MOL H12 1927 8.423 1.499 2.615
 51MOL H13 1928 8.316 1.521 2.467
 51MOL C11 1929 8.358 1.796 2.449
 51MOL C12 1930 8.287 1.778 2.330
 51MOL H14 1931 8.226 1.691 2.309
 51MOL C13 1932 8.293 1.885 2.240
 51MOL H15 1933 8.257 1.872 2.139
 51MOL C14 1934 8.371 2.001 2.269
 51MOL H16 1935 8.378 2.076 2.190
 51MOL C15 1936 8.458 2.008 2.382
 51MOL H17 1937 8.519 2.096 2.399
 51MOL C16 1938 8.442 1.905 2.470
 52MOL O1 1939 8.476 1.319 2.306
 52MOL O2 1940 8.542 1.762 2.005
 52MOL N1 1941 8.567 1.530 2.289
 52MOL N2 1942 8.439 1.564 2.030
 52MOL H1 1943 8.408 1.569 1.934
 52MOL N3 1944 8.864 1.344 2.029
 52MOL H2 1945 8.957 1.314 2.052
 52MOL C1 1946 8.435 1.436 2.097
 52MOL H3 1947 8.329 1.408 2.103
 52MOL C2 1948 8.491 1.425 2.240
 52MOL C3 1949 8.671 1.511 2.391
 52MOL H4 1950 8.726 1.422 2.358
 52MOL H5 1951 8.629 1.499 2.492
 52MOL C4 1952 8.767 1.632 2.373
 52MOL H6 1953 8.755 1.707 2.452
 52MOL H7 1954 8.872 1.601 2.382
 52MOL C5 1955 8.736 1.682 2.231
 52MOL H8 1956 8.769 1.785 2.214
 52MOL H9 1957 8.780 1.618 2.154
 52MOL C6 1958 8.580 1.660 2.220
 52MOL H10 1959 8.515 1.733 2.270
 52MOL C7 1960 8.526 1.663 2.072
 52MOL C8 1961 8.739 1.297 2.081
 52MOL H11 1962 8.727 1.240 2.172
 52MOL C9 1963 8.641 1.339 1.991
 52MOL C10 1964 8.496 1.326 2.016
 52MOL H12 1965 8.480 1.228 2.062
 52MOL H13 1966 8.441 1.318 1.921
 52MOL C11 1967 8.698 1.430 1.897
 52MOL C12 1968 8.648 1.472 1.777
 52MOL H14 1969 8.547 1.462 1.739
 52MOL C13 1970 8.738 1.528 1.686
 52MOL H15 1971 8.701 1.579 1.598
 52MOL C14 1972 8.878 1.526 1.710
 52MOL H16 1973 8.947 1.564 1.634
 52MOL C15 1974 8.928 1.471 1.825
 52MOL H17 1975 0.067 1.465 1.843
 52MOL C16 1976 8.834 1.425 1.915
 53MOL O1 1977 0.590 1.459 2.339
 53MOL O2 1978 0.190 1.297 2.009
 53MOL N1 1979 0.361 1.446 2.297
 53MOL N2 1980 0.404 1.346 2.041
 53MOL H1 1981 0.405 1.323 1.942
 53MOL N3 1982 0.384 1.835 2.033
 53MOL H2 1983 0.351 1.928 2.055
 53MOL C1 1984 0.518 1.392 2.118
 53MOL H3 1985 0.590 1.310 2.107
 53MOL C2 1986 0.496 1.424 2.267
 53MOL C3 1987 0.334 1.560 2.384
 53MOL H4 1988 0.394 1.644 2.345
 53MOL H5 1989 0.359 1.547 2.490
 53MOL C4 1990 0.182 1.602 2.359
 53MOL H6 1991 0.129 1.576 2.451
 53MOL H7 1992 0.187 1.712 2.358
 53MOL C5 1993 0.138 1.531 2.224
 53MOL H8 1994 0.030 1.518 2.230
 53MOL H9 1995 0.177 1.603 2.151
 53MOL C6 1996 0.240 1.408 2.217
 53MOL H10 1997 0.189 1.326 2.270
 53MOL C7 1998 0.273 1.347 2.080
 53MOL C8 1999 0.466 1.746 2.103
 53MOL H11 2000 0.511 1.765 2.199
 53MOL C9 2001 0.476 1.631 2.023
 53MOL C10 2002 0.578 1.520 2.053
 53MOL H12 2003 0.656 1.556 2.121
 53MOL H13 2004 0.629 1.491 1.960
 53MOL C11 2005 0.379 1.647 1.913
 53MOL C12 2006 0.344 1.560 1.805
 53MOL H14 2007 0.386 1.461 1.792
 53MOL C13 2008 0.260 1.620 1.704
 53MOL H15 2009 0.244 1.564 1.613
 53MOL C14 2010 0.215 1.754 1.711
 53MOL H16 2011 0.164 1.805 1.630
 53MOL C15 2012 0.255 1.829 1.821
 53MOL H17 2013 0.215 1.929 1.830
 53MOL C16 2014 0.339 1.775 1.916
 54MOL O1 2015 8.903 2.353 2.353
 54MOL O2 2016 0.257 2.093 2.014
 54MOL N1 2017 0.038 2.168 2.297
 54MOL N2 2018 0.136 2.272 2.059
 54MOL H1 2019 0.169 2.304 1.969
 54MOL N3 2020 8.709 2.002 2.045
 54MOL H2 2021 8.630 1.943 2.067
 54MOL C1 2022 0.024 2.349 2.126
 54MOL H3 2023 0.054 2.453 2.143
 54MOL C2 2024 8.968 2.293 2.270
 54MOL C3 2025 8.931 2.071 2.382
 54MOL H4 2026 8.828 2.060 2.346
 54MOL H5 2027 8.919 2.097 2.488
 54MOL C4 2028 0.035 1.943 2.368
 54MOL H6 2029 0.126 1.947 2.430
 54MOL H7 2030 8.950 1.850 2.390
 54MOL C5 2031 0.083 1.946 2.223
 54MOL H8 2032 0.163 1.873 2.205
 54MOL H9 2033 0.003 1.942 2.148
 54MOL C6 2034 0.126 2.087 2.216
 54MOL H10 2035 0.220 2.085 2.273
 54MOL C7 2036 0.177 2.144 2.088
 54MOL C8 2037 8.738 2.127 2.108
 54MOL H11 2038 8.679 2.171 2.187
 54MOL C9 2039 8.819 2.192 2.018
 54MOL C10 2040 8.862 2.337 2.040
 54MOL H12 2041 8.787 2.386 2.103
 54MOL H13 2042 8.874 2.398 1.950
 54MOL C11 2043 8.845 2.101 1.904
 54MOL C12 2044 8.913 2.122 1.787
 54MOL H14 2045 8.966 2.213 1.761
 54MOL C13 2046 8.916 2.012 1.693
 54MOL H15 2047 0.008 2.016 1.602
 54MOL C14 2048 8.845 1.889 1.723
 54MOL H16 2049 8.837 1.812 1.647
 54MOL C15 2050 8.781 1.877 1.842
 54MOL H17 2051 8.727 1.786 1.868
 54MOL C16 2052 8.778 1.985 1.931
 55MOL O1 2053 8.711 2.540 3.963
 55MOL O2 2054 8.644 2.116 3.644
 55MOL N1 2055 8.603 2.358 3.915
 55MOL N2 2056 8.756 2.311 3.684
 55MOL H1 2057 8.810 2.297 3.599
 55MOL N3 2058 8.314 2.545 3.648
 55MOL H2 2059 8.225 2.576 3.683
 55MOL C1 2060 8.755 2.446 3.745
 55MOL H3 2061 8.860 2.476 3.755
 55MOL C2 2062 8.694 2.452 3.884
 55MOL C3 2063 8.487 2.386 4.002
 55MOL H4 2064 8.428 2.472 3.966
 55MOL H5 2065 8.508 2.413 4.106
 55MOL C4 2066 8.400 2.253 3.983
 55MOL H6 2067 8.411 2.198 4.078
 55MOL H7 2068 8.294 2.277 3.967
 55MOL C5 2069 8.465 2.178 3.870
 55MOL H8 2070 8.476 2.070 3.889
 55MOL H9 2071 8.412 2.183 3.774
 55MOL C6 2072 8.606 2.226 3.861
 55MOL H10 2073 8.660 2.158 3.928
 55MOL C7 2074 8.667 2.211 3.720
 55MOL C8 2075 8.445 2.577 3.695
 55MOL H11 2076 8.460 2.652 3.771
 55MOL C9 2077 8.541 2.519 3.618
 55MOL C10 2078 8.685 2.548 3.650
 55MOL H12 2079 8.697 2.646 3.697
 55MOL H13 2080 8.743 2.546 3.557
 55MOL C11 2081 8.466 2.437 3.519
 55MOL C12 2082 8.513 2.371 3.402
 55MOL H14 2083 8.620 2.363 3.385
 55MOL C13 2084 8.414 2.334 3.307
 55MOL H15 2085 8.438 2.272 3.221
 55MOL C14 2086 8.276 2.342 3.337
 55MOL H16 2087 8.201 2.294 3.274
 55MOL C15 2088 8.238 2.413 3.451
 55MOL H17 2089 8.132 2.425 3.476
 55MOL C16 2090 8.333 2.460 3.537
 56MOL O1 2091 7.622 2.401 3.965
 56MOL O2 2092 8.016 2.565 3.651
 56MOL N1 2093 7.830 2.400 3.936
 56MOL N2 2094 7.802 2.541 3.689
 56MOL H1 2095 7.784 2.585 3.599
 56MOL N3 2096 7.831 2.060 3.658
 56MOL H2 2097 7.849 1.967 3.694
 56MOL C1 2098 7.681 2.478 3.751
 56MOL H3 2099 7.604 2.553 3.773
 56MOL C2 2100 7.706 2.422 3.890
 56MOL C3 2101 7.865 2.282 4.012
 56MOL H4 2102 7.816 2.194 3.966
 56MOL H5 2103 7.818 2.293 4.110
 56MOL C4 2104 8.019 2.269 4.002
 56MOL H6 2105 8.058 2.332 4.082
 56MOL H7 2106 8.061 2.169 4.017
 56MOL C5 2107 8.049 2.334 3.867
 56MOL H8 2108 8.149 2.375 3.849
 56MOL H9 2109 8.018 2.263 3.789
 56MOL C6 2110 7.949 2.448 3.860
 56MOL H10 2111 7.987 2.526 3.927
 56MOL C7 2112 7.929 2.522 3.724
 56MOL C8 2113 7.737 2.147 3.716
 56MOL H11 2114 7.675 2.123 3.801
 56MOL C9 2115 7.727 2.259 3.635
 56MOL C10 2116 7.629 2.368 3.653
 56MOL H12 2117 7.536 2.324 3.692
 56MOL H13 2118 7.614 2.421 3.558
 56MOL C11 2119 7.819 2.240 3.528
 56MOL C12 2120 7.838 2.304 3.411
 56MOL H14 2121 7.780 2.388 3.376
 56MOL C13 2122 7.934 2.255 3.325
 56MOL H15 2123 7.948 2.315 3.236
 56MOL C14 2124 8.005 2.132 3.346
 56MOL H16 2125 8.071 2.093 3.269
 56MOL C15 2126 7.985 2.060 3.467
 56MOL H17 2127 8.041 1.971 3.493
 56MOL C16 2128 7.890 2.120 3.549
 57MOL O1 2129 8.305 1.542 3.964
 57MOL O2 2130 7.946 1.789 3.643
 57MOL N1 2131 8.162 1.719 3.926
 57MOL N2 2132 8.072 1.612 3.679
 57MOL H1 2133 8.041 1.569 3.593
 57MOL N3 2134 8.467 1.869 3.651
 57MOL H2 2135 8.521 1.945 3.690
 57MOL C1 2136 8.172 1.535 3.756
 57MOL H3 2137 8.132 1.434 3.768
 57MOL C2 2138 8.217 1.594 3.896
 57MOL C3 2139 8.247 1.805 4.005
 57MOL H4 2140 8.352 1.804 3.975
 57MOL H5 2141 8.236 1.769 4.108
 57MOL C4 2142 8.185 1.940 3.985
 57MOL H6 2143 8.119 1.960 4.070
 57MOL H7 2144 8.260 2.019 4.000
 57MOL C5 2145 8.111 1.938 3.848
 57MOL H8 2146 8.025 2.004 3.839
 57MOL H9 2147 8.175 1.966 3.763
 57MOL C6 2148 8.065 1.793 3.846
 57MOL H10 2149 7.979 1.792 3.914
 57MOL C7 2150 8.022 1.732 3.716
 57MOL C8 2151 8.441 1.747 3.716
 57MOL H11 2152 8.474 1.725 3.816
 57MOL C9 2153 8.346 1.677 3.632
 57MOL C10 2154 8.293 1.538 3.665
 57MOL H12 2155 8.378 1.488 3.714
 57MOL H13 2156 8.284 1.488 3.568
 57MOL C11 2157 8.327 1.765 3.519
 57MOL C12 2158 8.250 1.742 3.402
 57MOL H14 2159 8.205 1.644 3.391
 57MOL C13 2160 8.255 1.840 3.305
 57MOL H15 2161 8.199 1.826 3.213
 57MOL C14 2162 8.322 1.962 3.323
 57MOL H16 2163 8.318 2.039 3.247
 57MOL C15 2164 8.394 1.988 3.442
 57MOL H17 2165 8.439 2.084 3.463
 57MOL C16 2166 8.400 1.885 3.536
 58MOL O1 2167 8.437 1.326 3.410
 58MOL O2 2168 8.521 1.755 3.088
 58MOL N1 2169 8.549 1.520 3.376
 58MOL N2 2170 8.435 1.548 3.120
 58MOL H1 2171 8.393 1.552 3.027
 58MOL N3 2172 8.869 1.335 3.102
 58MOL H2 2173 8.963 1.300 3.117
 58MOL C1 2174 8.424 1.420 3.186
 58MOL H3 2175 8.318 1.393 3.182
 58MOL C2 2176 8.463 1.420 3.334
 58MOL C3 2177 8.665 1.495 3.462
 58MOL H4 2178 8.710 1.403 3.423
 58MOL H5 2179 8.626 1.469 3.561
 58MOL C4 2180 8.755 1.621 3.450
 58MOL H6 2181 8.746 1.690 3.535
 58MOL H7 2182 8.859 1.585 3.448
 58MOL C5 2183 8.711 1.687 3.326
 58MOL H8 2184 8.725 1.795 3.332
 58MOL H9 2185 8.780 1.657 3.247
 58MOL C6 2186 8.567 1.649 3.305
 58MOL H10 2187 8.515 1.727 3.363
 58MOL C7 2188 8.510 1.658 3.162
 58MOL C8 2189 8.750 1.293 3.154
 58MOL H11 2190 8.743 1.245 3.250
 58MOL C9 2191 8.647 1.343 3.076
 58MOL C10 2192 8.502 1.310 3.107
 58MOL H12 2193 8.484 1.218 3.163
 58MOL H13 2194 8.455 1.293 3.010
 58MOL C11 2195 8.709 1.418 2.968
 58MOL C12 2196 8.660 1.482 2.852
 58MOL H14 2197 8.555 1.473 2.827
 58MOL C13 2198 8.756 1.520 2.749
 58MOL H15 2199 8.717 1.565 2.659
 58MOL C14 2200 8.897 1.508 2.776
 58MOL H16 2201 0.001 1.536 2.700
 58MOL C15 2202 8.942 1.456 2.897
 58MOL H17 2203 0.076 1.455 2.933
 58MOL C16 2204 8.844 1.408 2.987
 59MOL O1 2205 0.592 1.450 3.409
 59MOL O2 2206 0.188 1.281 3.096
 59MOL N1 2207 0.365 1.457 3.370
 59MOL N2 2208 0.399 1.333 3.118
 59MOL H1 2209 0.408 1.286 3.029
 59MOL N3 2210 0.363 1.812 3.128
 59MOL H2 2211 0.333 1.899 3.170
 59MOL C1 2212 0.520 1.390 3.185
 59MOL H3 2213 0.590 1.307 3.196
 59MOL C2 2214 0.498 1.437 3.330
 59MOL C3 2215 0.315 1.553 3.464
 59MOL H4 2216 0.360 1.652 3.450
 59MOL H5 2217 0.331 1.529 3.570
 59MOL C4 2218 0.164 1.563 3.445
 59MOL H6 2219 0.109 1.496 3.512
 59MOL H7 2220 0.122 1.663 3.463
 59MOL C5 2221 0.143 1.519 3.304
 59MOL H8 2222 0.039 1.486 3.297
 59MOL H9 2223 0.161 1.592 3.224
 59MOL C6 2224 0.249 1.403 3.298
 59MOL H10 2225 0.211 1.324 3.364
 59MOL C7 2226 0.270 1.340 3.162
 59MOL C8 2227 0.463 1.723 3.175
 59MOL H11 2228 0.527 1.739 3.261
 59MOL C9 2229 0.471 1.620 3.084
 59MOL C10 2230 0.577 1.507 3.095
 59MOL H12 2231 0.675 1.543 3.128
 59MOL H13 2232 0.595 1.460 2.998
 59MOL C11 2233 0.385 1.649 2.976
 59MOL C12 2234 0.353 1.575 2.854
 59MOL H14 2235 0.389 1.475 2.831
 59MOL C13 2236 0.269 1.641 2.760
 59MOL H15 2237 0.253 1.595 2.663
 59MOL C14 2238 0.222 1.770 2.783
 59MOL H16 2239 0.165 1.813 2.701
 59MOL C15 2240 0.251 1.837 2.908
 59MOL H17 2241 0.205 1.933 2.926
 59MOL C16 2242 0.326 1.768 3.001
 60MOL O1 2243 8.869 2.353 3.429
 60MOL O2 2244 0.240 2.084 3.110
 60MOL N1 2245 0.013 2.160 3.384
 60MOL N2 2246 0.111 2.264 3.133
 60MOL H1 2247 0.144 2.296 3.043
 60MOL N3 2248 8.673 1.976 3.087
 60MOL H2 2249 8.598 1.910 3.103
 60MOL C1 2250 8.968 2.332 3.200
 60MOL H3 2251 0.029 2.438 3.194
 60MOL C2 2252 8.941 2.288 3.349
 60MOL C3 2253 8.915 2.065 3.474
 60MOL H4 2254 8.806 2.071 3.464
 60MOL H5 2255 8.927 2.089 3.580
 60MOL C4 2256 0.004 1.926 3.442
 60MOL H6 2257 0.068 1.897 3.526
 60MOL H7 2258 8.896 1.849 3.427
 60MOL C5 2259 0.079 1.937 3.306
 60MOL H8 2260 0.176 1.889 3.319
 60MOL H9 2261 0.022 1.905 3.218
 60MOL C6 2262 0.119 2.083 3.307
 60MOL H10 2263 0.217 2.080 3.356
 60MOL C7 2264 0.160 2.141 3.173
 60MOL C8 2265 8.708 2.094 3.158
 60MOL H11 2266 8.660 2.130 3.248
 60MOL C9 2267 8.800 2.165 3.084
 60MOL C10 2268 8.846 2.310 3.108
 60MOL H12 2269 8.762 2.373 3.141
 60MOL H13 2270 8.882 2.350 3.013
 60MOL C11 2271 8.839 2.074 2.972
 60MOL C12 2272 8.931 2.088 2.869
 60MOL H14 2273 0.019 2.180 2.856
 60MOL C13 2274 8.919 1.988 2.770
 60MOL H15 2275 0.018 1.993 2.685
 60MOL C14 2276 8.840 1.871 2.782
 60MOL H16 2277 8.839 1.790 2.710
 60MOL C15 2278 8.756 1.855 2.894
 60MOL H17 2279 8.689 1.770 2.896
 60MOL C16 2280 8.762 1.958 2.985
 61MOL O1 2281 8.735 2.539 5.049
 61MOL O2 2282 8.641 2.109 4.725
 61MOL N1 2283 8.615 2.345 5.006
 61MOL N2 2284 8.726 2.316 4.755
 61MOL H1 2285 8.757 2.324 4.659
 61MOL N3 2286 8.303 2.535 4.737
 61MOL H2 2287 8.208 2.553 4.764
 61MOL C1 2288 8.738 2.447 4.826
 61MOL H3 2289 8.840 2.485 4.820
 61MOL C2 2290 8.703 2.448 4.974
 61MOL C3 2291 8.498 2.368 5.090
 61MOL H4 2292 8.456 2.464 5.056
 61MOL H5 2293 8.549 2.395 5.183
 61MOL C4 2294 8.412 2.240 5.089
 61MOL H6 2295 8.443 2.170 5.168
 61MOL H7 2296 8.305 2.263 5.083
 61MOL C5 2297 8.450 2.180 4.952
 61MOL H8 2298 8.435 2.073 4.934
 61MOL H9 2299 8.386 2.236 4.883
 61MOL C6 2300 8.603 2.211 4.942
 61MOL H10 2301 8.649 2.139 5.011
 61MOL C7 2302 8.662 2.204 4.799
 61MOL C8 2303 8.421 2.579 4.784
 61MOL H11 2304 8.437 2.640 4.872
 61MOL C9 2305 8.522 2.515 4.716
 61MOL C10 2306 8.660 2.548 4.746
 61MOL H12 2307 8.660 2.640 4.807
 61MOL H13 2308 8.712 2.570 4.652
 61MOL C11 2309 8.458 2.435 4.618
 61MOL C12 2310 8.509 2.380 4.502
 61MOL H14 2311 8.615 2.367 4.486
 61MOL C13 2312 8.417 2.338 4.406
 61MOL H15 2313 8.457 2.290 4.317
 61MOL C14 2314 8.279 2.359 4.416
 61MOL H16 2315 8.218 2.335 4.329
 61MOL C15 2316 8.231 2.423 4.530
 61MOL H17 2317 8.127 2.449 4.544
 61MOL C16 2318 8.323 2.451 4.633
 62MOL O1 2319 7.619 2.394 5.046
 62MOL O2 2320 8.029 2.554 4.721
 62MOL N1 2321 7.844 2.427 5.020
 62MOL N2 2322 7.814 2.513 4.748
 62MOL H1 2323 7.800 2.545 4.653
 62MOL N3 2324 7.834 2.032 4.718
 62MOL H2 2325 7.874 1.944 4.749
 62MOL C1 2326 7.694 2.464 4.825
 62MOL H3 2327 7.635 2.557 4.826
 62MOL C2 2328 7.712 2.428 4.972
 62MOL C3 2329 7.890 2.338 5.123
 62MOL H4 2330 7.829 2.247 5.132
 62MOL H5 2331 7.879 2.383 5.223
 62MOL C4 2332 8.031 2.279 5.098
 62MOL H6 2333 8.093 2.347 5.158
 62MOL H7 2334 8.051 2.176 5.130
 62MOL C5 2335 8.049 2.305 4.943
 62MOL H8 2336 8.156 2.309 4.920
 62MOL H9 2337 8.008 2.219 4.889
 62MOL C6 2338 7.967 2.440 4.928
 62MOL H10 2339 8.024 2.519 4.979
 62MOL C7 2340 7.942 2.504 4.792
 62MOL C8 2341 7.744 2.116 4.787
 62MOL H11 2342 7.698 2.085 4.880
 62MOL C9 2343 7.734 2.234 4.718
 62MOL C10 2344 7.631 2.341 4.748
 62MOL H12 2345 7.539 2.302 4.792
 62MOL H13 2346 7.594 2.374 4.650
 62MOL C11 2347 7.833 2.229 4.606
 62MOL C12 2348 7.860 2.319 4.501
 62MOL H14 2349 7.812 2.415 4.479
 62MOL C13 2350 7.949 2.271 4.402
 62MOL H15 2351 7.966 2.320 4.307
 62MOL C14 2352 8.007 2.141 4.405
 62MOL H16 2353 8.082 2.113 4.331
 62MOL C15 2354 7.970 2.048 4.503
 62MOL H17 2355 8.022 1.953 4.513
 62MOL C16 2356 7.889 2.105 4.609
 63MOL O1 2357 8.296 1.529 5.042
 63MOL O2 2358 7.945 1.784 4.729
 63MOL N1 2359 8.171 1.714 5.006
 63MOL N2 2360 8.080 1.614 4.754
 63MOL H1 2361 8.035 1.578 4.671
 63MOL N3 2362 8.483 1.872 4.735
 63MOL H2 2363 8.551 1.943 4.758
 63MOL C1 2364 8.183 1.533 4.829
 63MOL H3 2365 8.150 1.429 4.844
 63MOL C2 2366 8.223 1.591 4.965
 63MOL C3 2367 8.253 1.803 5.096
 63MOL H4 2368 8.357 1.794 5.064
 63MOL H5 2369 8.238 1.779 5.202
 63MOL C4 2370 8.199 1.947 5.069
 63MOL H6 2371 8.120 1.970 5.143
 63MOL H7 2372 8.277 2.022 5.086
 63MOL C5 2373 8.141 1.942 4.931
 63MOL H8 2374 8.060 2.015 4.916
 63MOL H9 2375 8.205 1.956 4.843
 63MOL C6 2376 8.083 1.800 4.925
 63MOL H10 2377 7.991 1.801 4.985
 63MOL C7 2378 8.036 1.739 4.792
 63MOL C8 2379 8.459 1.745 4.796
 63MOL H11 2380 8.507 1.710 4.886
 63MOL C9 2381 8.360 1.677 4.722
 63MOL C10 2382 8.311 1.539 4.738
 63MOL H12 2383 8.398 1.485 4.777
 63MOL H13 2384 8.288 1.504 4.636
 63MOL C11 2385 8.340 1.768 4.609
 63MOL C12 2386 8.257 1.752 4.494
 63MOL H14 2387 8.210 1.656 4.474
 63MOL C13 2388 8.246 1.863 4.408
 63MOL H15 2389 8.189 1.863 4.316
 63MOL C14 2390 8.308 1.984 4.439
 63MOL H16 2391 8.294 2.073 4.378
 63MOL C15 2392 8.389 1.999 4.552
 63MOL H17 2393 8.437 2.094 4.574
 63MOL C16 2394 8.404 1.885 4.627
 64MOL O1 2395 8.478 1.332 4.516
 64MOL O2 2396 8.490 1.763 4.183
 64MOL N1 2397 8.560 1.540 4.466
 64MOL N2 2398 8.426 1.550 4.216
 64MOL H1 2399 8.376 1.551 4.127
 64MOL N3 2400 8.872 1.353 4.165
 64MOL H2 2401 8.967 1.323 4.183
 64MOL C1 2402 8.431 1.418 4.289
 64MOL H3 2403 8.325 1.389 4.293
 64MOL C2 2404 8.490 1.425 4.430
 64MOL C3 2405 8.683 1.526 4.556
 64MOL H4 2406 8.740 1.434 4.541
 64MOL H5 2407 8.647 1.527 4.660
 64MOL C4 2408 8.769 1.649 4.523
 64MOL H6 2409 8.745 1.726 4.597
 64MOL H7 2410 8.878 1.637 4.514
 64MOL C5 2411 8.718 1.692 4.380
 64MOL H8 2412 8.744 1.795 4.353
 64MOL H9 2413 8.761 1.628 4.302
 64MOL C6 2414 8.569 1.663 4.387
 64MOL H10 2415 8.520 1.743 4.443
 64MOL C7 2416 8.493 1.666 4.254
 64MOL C8 2417 8.763 1.304 4.239
 64MOL H11 2418 8.770 1.239 4.325
 64MOL C9 2419 8.646 1.349 4.170
 64MOL C10 2420 8.510 1.306 4.213
 64MOL H12 2421 8.512 1.214 4.272
 64MOL H13 2422 8.453 1.284 4.122
 64MOL C11 2423 8.695 1.426 4.055
 64MOL C12 2424 8.623 1.473 3.945
 64MOL H14 2425 8.520 1.445 3.929
 64MOL C13 2426 8.690 1.527 3.840
 64MOL H15 2427 8.640 1.559 3.749
 64MOL C14 2428 8.829 1.529 3.842
 64MOL H16 2429 8.897 1.575 3.771
 64MOL C15 2430 8.900 1.483 3.958
 64MOL H17 2431 0.040 1.482 3.950
 64MOL C16 2432 8.828 1.426 4.058
 65MOL O1 2433 0.583 1.474 4.506
 65MOL O2 2434 0.181 1.322 4.165
 65MOL N1 2435 0.359 1.471 4.451
 65MOL N2 2436 0.407 1.335 4.210
 65MOL H1 2437 0.418 1.285 4.123
 65MOL N3 2438 0.366 1.812 4.211
 65MOL H2 2439 0.339 1.899 4.256
 65MOL C1 2440 0.524 1.394 4.283
 65MOL H3 2441 0.595 1.310 4.286
 65MOL C2 2442 0.491 1.440 4.427
 65MOL C3 2443 0.316 1.569 4.546
 65MOL H4 2444 0.376 1.656 4.517
 65MOL H5 2445 0.338 1.548 4.652
 65MOL C4 2446 0.167 1.596 4.522
 65MOL H6 2447 0.098 1.554 4.597
 65MOL H7 2448 0.148 1.704 4.522
 65MOL C5 2449 0.139 1.529 4.386
 65MOL H8 2450 0.040 1.482 4.388
 65MOL H9 2451 0.143 1.597 4.300
 65MOL C6 2452 0.244 1.420 4.372
 65MOL H10 2453 0.215 1.331 4.430
 65MOL C7 2454 0.274 1.358 4.236
 65MOL C8 2455 0.462 1.718 4.262
 65MOL H11 2456 0.505 1.746 4.357
 65MOL C9 2457 0.481 1.620 4.172
 65MOL C10 2458 0.577 1.506 4.199
 65MOL H12 2459 0.660 1.559 4.247
 65MOL H13 2460 0.593 1.462 4.100
 65MOL C11 2461 0.385 1.639 4.066
 65MOL C12 2462 0.356 1.566 3.951
 65MOL H14 2463 0.395 1.465 3.943
 65MOL C13 2464 0.255 1.612 3.864
 65MOL H15 2465 0.222 1.553 3.779
 65MOL C14 2466 0.191 1.734 3.892
 65MOL H16 2467 0.103 1.763 3.836
 65MOL C15 2468 0.222 1.814 4.005
 65MOL H17 2469 0.173 1.910 4.017
 65MOL C16 2470 0.318 1.757 4.097
 66MOL O1 2471 8.845 2.337 4.487
 66MOL O2 2472 0.253 2.098 4.190
 66MOL N1 2473 0.031 2.169 4.473
 66MOL N2 2474 0.122 2.274 4.227
 66MOL H1 2475 0.166 2.314 4.146
 66MOL N3 2476 8.666 2.004 4.193
 66MOL H2 2477 8.580 1.952 4.207
 66MOL C1 2478 0.009 2.340 4.288
 66MOL H3 2479 0.042 2.444 4.301
 66MOL C2 2480 8.937 2.285 4.424
 66MOL C3 2481 8.924 2.069 4.563
 66MOL H4 2482 8.820 2.054 4.529
 66MOL H5 2483 8.924 2.091 4.671
 66MOL C4 2484 0.028 1.940 4.543
 66MOL H6 2485 0.102 1.939 4.623
 66MOL H7 2486 8.932 1.853 4.562
 66MOL C5 2487 0.078 1.947 4.396
 66MOL H8 2488 0.159 1.878 4.371
 66MOL H9 2489 8.958 1.932 4.332
 66MOL C6 2490 0.123 2.093 4.388
 66MOL H10 2491 0.221 2.092 4.438
 66MOL C7 2492 0.171 2.155 4.261
 66MOL C8 2493 8.700 2.127 4.245
 66MOL H11 2494 8.640 2.169 4.325
 66MOL C9 2495 8.809 2.183 4.177
 66MOL C10 2496 8.857 2.328 4.191
 66MOL H12 2497 8.779 2.398 4.223
 66MOL H13 2498 8.894 2.370 4.097
 66MOL C11 2499 8.844 2.093 4.076
 66MOL C12 2500 8.928 2.101 3.964
 66MOL H14 2501 0.013 2.193 3.941
 66MOL C13 2502 8.920 1.994 3.870
 66MOL H15 2503 0.004 2.010 3.776
 66MOL C14 2504 8.837 1.886 3.898
 66MOL H16 2505 8.826 1.814 3.817
 66MOL C15 2506 8.743 1.887 3.999
 66MOL H17 2507 8.690 1.796 4.028
 66MOL C16 2508 8.760 1.983 4.092
 67MOL O1 2509 8.729 2.557 6.121
 67MOL O2 2510 8.662 2.122 5.809
 67MOL N1 2511 8.629 2.357 6.084
 67MOL N2 2512 8.747 2.332 5.829
 67MOL H1 2513 8.767 2.340 5.730
 67MOL N3 2514 8.307 2.534 5.792
 67MOL H2 2515 8.211 2.546 5.820
 67MOL C1 2516 8.749 2.462 5.900
 67MOL H3 2517 8.854 2.491 5.891
 67MOL C2 2518 8.704 2.465 6.043
 67MOL C3 2519 8.521 2.381 6.179
 67MOL H4 2520 8.458 2.465 6.150
 67MOL H5 2521 8.571 2.406 6.274
 67MOL C4 2522 8.447 2.248 6.172
 67MOL H6 2523 8.487 2.183 6.250
 67MOL H7 2524 8.339 2.258 6.189
 67MOL C5 2525 8.469 2.202 6.023
 67MOL H8 2526 8.434 2.099 6.003
 67MOL H9 2527 8.405 2.265 5.960
 67MOL C6 2528 8.621 2.228 6.010
 67MOL H10 2529 8.673 2.152 6.069
 67MOL C7 2530 8.679 2.223 5.873
 67MOL C8 2531 8.427 2.559 5.870
 67MOL H11 2532 8.441 2.610 5.964
 67MOL C9 2533 8.533 2.524 5.781
 67MOL C10 2534 8.671 2.560 5.810
 67MOL H12 2535 8.671 2.658 5.859
 67MOL H13 2536 8.727 2.577 5.717
 67MOL C11 2537 8.478 2.464 5.663
 67MOL C12 2538 8.530 2.401 5.548
 67MOL H14 2539 8.638 2.406 5.539
 67MOL C13 2540 8.439 2.350 5.456
 67MOL H15 2541 8.468 2.312 5.359
 67MOL C14 2542 8.301 2.347 5.478
 67MOL H16 2543 8.241 2.299 5.401
 67MOL C15 2544 8.247 2.406 5.593
 67MOL H17 2545 8.141 2.409 5.617
 67MOL C16 2546 8.342 2.458 5.683
 68MOL O1 2547 7.628 2.408 6.152
 68MOL O2 2548 7.996 2.554 5.785
 68MOL N1 2549 7.851 2.419 6.095
 68MOL N2 2550 7.782 2.548 5.855
 68MOL H1 2551 7.757 2.578 5.761
 68MOL N3 2552 7.843 2.065 5.844
 68MOL H2 2553 7.859 1.966 5.854
 68MOL C1 2554 7.677 2.478 5.927
 68MOL H3 2555 7.594 2.549 5.935
 68MOL C2 2556 7.715 2.436 6.070
 68MOL C3 2557 7.896 2.322 6.191
 68MOL H4 2558 7.832 2.235 6.173
 68MOL H5 2559 7.878 2.356 6.294
 68MOL C4 2560 8.036 2.288 6.148
 68MOL H6 2561 8.099 2.334 6.225
 68MOL H7 2562 8.059 2.181 6.148
 68MOL C5 2563 8.056 2.354 6.004
 68MOL H8 2564 8.153 2.404 5.995
 68MOL H9 2565 8.031 2.277 5.930
 68MOL C6 2566 7.961 2.467 6.006
 68MOL H10 2567 8.006 2.549 6.063
 68MOL C7 2568 7.919 2.533 5.876
 68MOL C8 2569 7.734 2.142 5.890
 68MOL H11 2570 7.687 2.121 5.986
 68MOL C9 2571 7.723 2.255 5.818
 68MOL C10 2572 7.624 2.362 5.849
 68MOL H12 2573 7.548 2.315 5.912
 68MOL H13 2574 7.569 2.390 5.758
 68MOL C11 2575 7.820 2.243 5.711
 68MOL C12 2576 7.833 2.314 5.593
 68MOL H14 2577 7.769 2.398 5.565
 68MOL C13 2578 7.938 2.271 5.502
 68MOL H15 2579 7.971 2.317 5.409
 68MOL C14 2580 8.012 2.151 5.532
 68MOL H16 2581 8.093 2.113 5.471
 68MOL C15 2582 7.990 2.081 5.644
 68MOL H17 2583 8.044 1.989 5.663
 68MOL C16 2584 7.891 2.127 5.734
 69MOL O1 2585 8.303 1.540 6.122
 69MOL O2 2586 7.955 1.791 5.814
 69MOL N1 2587 8.181 1.724 6.090
 69MOL N2 2588 8.080 1.608 5.841
 69MOL H1 2589 8.045 1.566 5.756
 69MOL N3 2590 8.482 1.906 5.787
 69MOL H2 2591 8.557 1.972 5.802
 69MOL C1 2592 8.200 1.548 5.906
 69MOL H3 2593 8.174 1.444 5.930
 69MOL C2 2594 8.229 1.600 6.049
 69MOL C3 2595 8.264 1.812 6.171
 69MOL H4 2596 8.370 1.800 6.146
 69MOL H5 2597 8.245 1.783 6.275
 69MOL C4 2598 8.205 1.954 6.141
 69MOL H6 2599 8.128 1.975 6.216
 69MOL H7 2600 8.291 2.020 6.155
 69MOL C5 2601 8.149 1.945 5.997
 69MOL H8 2602 8.073 2.019 5.969
 69MOL H9 2603 8.241 1.951 5.937
 69MOL C6 2604 8.091 1.804 6.011
 69MOL H10 2605 7.996 1.820 6.064
 69MOL C7 2606 8.042 1.736 5.874
 69MOL C8 2607 8.457 1.792 5.864
 69MOL H11 2608 8.518 1.770 5.950
 69MOL C9 2609 8.362 1.720 5.794
 69MOL C10 2610 8.330 1.569 5.822
 69MOL H12 2611 8.410 1.510 5.868
 69MOL H13 2612 8.315 1.523 5.724
 69MOL C11 2613 8.304 1.803 5.685
 69MOL C12 2614 8.222 1.773 5.575
 69MOL H14 2615 8.175 1.676 5.560
 69MOL C13 2616 8.231 1.859 5.467
 69MOL H15 2617 8.170 1.848 5.378
 69MOL C14 2618 8.308 1.975 5.472
 69MOL H16 2619 8.305 2.035 5.381
 69MOL C15 2620 8.393 2.007 5.585
 69MOL H17 2621 8.461 2.090 5.571
 69MOL C16 2622 8.387 1.916 5.689
 70MOL O1 2623 8.460 1.355 5.598
 70MOL O2 2624 8.496 1.769 5.270
 70MOL N1 2625 8.560 1.552 5.545
 70MOL N2 2626 8.420 1.566 5.314
 70MOL H1 2627 8.375 1.565 5.223
 70MOL N3 2628 8.857 1.374 5.301
 70MOL H2 2629 8.947 1.337 5.330
 70MOL C1 2630 8.410 1.442 5.388
 70MOL H3 2631 8.301 1.432 5.400
 70MOL C2 2632 8.476 1.448 5.523
 70MOL C3 2633 8.672 1.542 5.637
 70MOL H4 2634 8.728 1.449 5.618
 70MOL H5 2635 8.636 1.519 5.738
 70MOL C4 2636 8.757 1.674 5.615
 70MOL H6 2637 8.732 1.750 5.690
 70MOL H7 2638 8.861 1.641 5.625
 70MOL C5 2639 8.709 1.716 5.474
 70MOL H8 2640 8.720 1.824 5.460
 70MOL H9 2641 8.750 1.660 5.389
 70MOL C6 2642 8.561 1.678 5.484
 70MOL H10 2643 8.518 1.756 5.547
 70MOL C7 2644 8.491 1.678 5.347
 70MOL C8 2645 8.739 1.347 5.361
 70MOL H11 2646 8.734 1.295 5.456
 70MOL C9 2647 8.635 1.377 5.270
 70MOL C10 2648 8.489 1.342 5.306
 70MOL H12 2649 8.498 1.245 5.357
 70MOL H13 2650 8.432 1.331 5.213
 70MOL C11 2651 8.694 1.439 5.156
 70MOL C12 2652 8.633 1.492 5.044
 70MOL H14 2653 8.527 1.496 5.022
 70MOL C13 2654 8.727 1.530 4.946
 70MOL H15 2655 8.698 1.581 4.855
 70MOL C14 2656 8.863 1.520 4.964
 70MOL H16 2657 8.938 1.550 4.891
 70MOL C15 2658 8.924 1.473 5.079
 70MOL H17 2659 0.062 1.468 5.096
 70MOL C16 2660 8.833 1.433 5.175
 71MOL O1 2661 0.584 1.520 5.579
 71MOL O2 2662 0.176 1.340 5.266
 71MOL N1 2663 0.370 1.490 5.550
 71MOL N2 2664 0.405 1.348 5.303
 71MOL H1 2665 0.419 1.310 5.210
 71MOL N3 2666 0.347 1.844 5.273
 71MOL H2 2667 0.327 1.940 5.298
 71MOL C1 2668 0.523 1.417 5.365
 71MOL H3 2669 0.603 1.341 5.364
 71MOL C2 2670 0.499 1.475 5.508
 71MOL C3 2671 0.325 1.584 5.645
 71MOL H4 2672 0.381 1.679 5.644
 71MOL H5 2673 0.333 1.545 5.747
 71MOL C4 2674 0.174 1.613 5.608
 71MOL H6 2675 0.109 1.564 5.681
 71MOL H7 2676 0.141 1.718 5.608
 71MOL C5 2677 0.144 1.557 5.471
 71MOL H8 2678 0.041 1.524 5.451
 71MOL H9 2679 0.177 1.624 5.391
 71MOL C6 2680 0.246 1.437 5.472
 71MOL H10 2681 0.204 1.359 5.537
 71MOL C7 2682 0.270 1.375 5.337
 71MOL C8 2683 0.437 1.759 5.339
 71MOL H11 2684 0.491 1.787 5.428
 71MOL C9 2685 0.452 1.645 5.259
 71MOL C10 2686 0.557 1.537 5.271
 71MOL H12 2687 0.650 1.582 5.307
 71MOL H13 2688 0.581 1.498 5.172
 71MOL C11 2689 0.357 1.649 5.153
 71MOL C12 2690 0.329 1.566 5.048
 71MOL H14 2691 0.372 1.466 5.042
 71MOL C13 2692 0.244 1.615 4.944
 71MOL H15 2693 0.220 1.552 4.859
 71MOL C14 2694 0.188 1.746 4.956
 71MOL H16 2695 0.126 1.787 4.877
 71MOL C15 2696 0.211 1.825 5.070
 71MOL H17 2697 0.171 1.926 5.082
 71MOL C16 2698 0.305 1.778 5.156
 72MOL O1 2699 8.867 2.365 5.582
 72MOL O2 2700 0.256 2.108 5.266
 72MOL N1 2701 0.033 2.184 5.550
 72MOL N2 2702 0.115 2.283 5.300
 72MOL H1 2703 0.138 2.307 5.204
 72MOL N3 2704 8.681 1.989 5.286
 72MOL H2 2705 8.589 1.950 5.300
 72MOL C1 2706 0.007 2.353 5.365
 72MOL H3 2707 0.039 2.458 5.373
 72MOL C2 2708 8.945 2.305 5.508
 72MOL C3 2709 8.933 2.088 5.635
 72MOL H4 2710 8.831 2.084 5.593
 72MOL H5 2711 8.931 2.116 5.741
 72MOL C4 2712 0.029 1.950 5.617
 72MOL H6 2713 0.093 1.923 5.701
 72MOL H7 2714 8.922 1.871 5.612
 72MOL C5 2715 0.114 1.963 5.491
 72MOL H8 2716 0.204 1.901 5.499
 72MOL H9 2717 0.055 1.931 5.404
 72MOL C6 2718 0.141 2.115 5.481
 72MOL H10 2719 0.229 2.137 5.543
 72MOL C7 2720 0.182 2.171 5.345
 72MOL C8 2721 8.712 2.119 5.330
 72MOL H11 2722 8.641 2.167 5.397
 72MOL C9 2723 8.827 2.176 5.266
 72MOL C10 2724 8.856 2.329 5.276
 72MOL H12 2725 8.774 2.385 5.322
 72MOL H13 2726 8.880 2.373 5.178
 72MOL C11 2727 8.841 2.081 5.157
 72MOL C12 2728 8.918 2.093 5.040
 72MOL H14 2729 0.011 2.179 5.017
 72MOL C13 2730 8.901 1.996 4.939
 72MOL H15 2731 8.959 2.014 4.849
 72MOL C14 2732 8.816 1.888 4.956
 72MOL H16 2733 8.800 1.819 4.874
 72MOL C15 2734 8.749 1.875 5.077
 72MOL H17 2735 8.676 1.797 5.099
 72MOL C16 2736 8.760 1.973 5.176
 73MOL O1 2737 8.000 3.823 0.748
 73MOL O2 2738 7.923 3.395 0.415
 73MOL N1 2739 7.877 3.645 0.689
 73MOL N2 2740 8.014 3.602 0.443
 73MOL H1 2741 8.073 3.581 0.363
 73MOL N3 2742 7.564 3.801 0.417
 73MOL H2 2743 7.473 3.832 0.446
 73MOL C1 2744 8.022 3.740 0.512
 73MOL H3 2745 8.126 3.774 0.507
 73MOL C2 2746 7.977 3.737 0.660
 73MOL C3 2747 7.767 3.665 0.786
 73MOL H4 2748 7.721 3.763 0.769
 73MOL H5 2749 7.815 3.660 0.884
 73MOL C4 2750 7.671 3.541 0.765
 73MOL H6 2751 7.703 3.468 0.840
 73MOL H7 2752 7.568 3.579 0.777
 73MOL C5 2753 7.700 3.491 0.628
 73MOL H8 2754 7.670 3.389 0.600
 73MOL H9 2755 7.646 3.552 0.555
 73MOL C6 2756 7.857 3.512 0.620
 73MOL H10 2757 7.898 3.435 0.686
 73MOL C7 2758 7.933 3.497 0.483
 73MOL C8 2759 7.677 3.847 0.479
 73MOL H11 2760 7.677 3.915 0.563
 73MOL C9 2761 7.788 3.797 0.415
 73MOL C10 2762 7.930 3.844 0.435
 73MOL H12 2763 7.933 3.938 0.491
 73MOL H13 2764 7.981 3.866 0.340
 73MOL C11 2765 7.736 3.722 0.297
 73MOL C12 2766 7.798 3.662 0.184
 73MOL H14 2767 7.905 3.652 0.172
 73MOL C13 2768 7.715 3.624 0.080
 73MOL H15 2769 7.767 3.583 6.487
 73MOL C14 2770 7.579 3.642 0.084
 73MOL H16 2771 7.515 3.614 0.000
 73MOL C15 2772 7.519 3.689 0.204
 73MOL H17 2773 7.412 3.694 0.222
 73MOL C16 2774 7.599 3.727 0.306
 74MOL O1 2775 6.906 3.716 0.731
 74MOL O2 2776 7.285 3.868 0.392
 74MOL N1 2777 7.126 3.716 0.684
 74MOL N2 2778 7.064 3.834 0.433
 74MOL H1 2779 7.044 3.853 0.336
 74MOL N3 2780 7.114 3.365 0.438
 74MOL H2 2781 7.146 3.275 0.469
 74MOL C1 2782 6.953 3.779 0.510
 74MOL H3 2783 6.879 3.860 0.516
 74MOL C2 2784 6.991 3.742 0.654
 74MOL C3 2785 7.166 3.612 0.772
 74MOL H4 2786 7.120 3.520 0.733
 74MOL H5 2787 7.138 3.634 0.875
 74MOL C4 2788 7.320 3.609 0.749
 74MOL H6 2789 7.370 3.656 0.835
 74MOL H7 2790 7.349 3.504 0.758
 74MOL C5 2791 7.357 3.674 0.618
 74MOL H8 2792 7.453 3.727 0.630
 74MOL H9 2793 7.362 3.604 0.534
 74MOL C6 2794 7.238 3.775 0.606
 74MOL H10 2795 7.279 3.863 0.657
 74MOL C7 2796 7.201 3.828 0.467
 74MOL C8 2797 7.023 3.449 0.502
 74MOL H11 2798 6.993 3.422 0.603
 74MOL C9 2799 6.986 3.549 0.409
 74MOL C10 2800 6.888 3.663 0.435
 74MOL H12 2801 6.804 3.628 0.496
 74MOL H13 2802 6.841 3.701 0.344
 74MOL C11 2803 7.073 3.534 0.291
 74MOL C12 2804 7.091 3.608 0.168
 74MOL H14 2805 7.015 3.680 0.140
 74MOL C13 2806 7.195 3.573 0.079
 74MOL H15 2807 7.210 3.644 6.491
 74MOL C14 2808 7.277 3.468 0.111
 74MOL H16 2809 7.361 3.447 0.045
 74MOL C15 2810 7.258 3.389 0.234
 74MOL H17 2811 7.325 3.308 0.262
 74MOL C16 2812 7.150 3.425 0.316
 75MOL O1 2813 7.538 2.804 0.727
 75MOL O2 2814 7.211 3.078 0.393
 75MOL N1 2815 7.420 3.006 0.682
 75MOL N2 2816 7.342 2.904 0.428
 75MOL H1 2817 7.307 2.871 0.339
 75MOL N3 2818 7.737 3.195 0.408
 75MOL H2 2819 7.802 3.269 0.430
 75MOL C1 2820 7.450 2.827 0.502
 75MOL H3 2821 7.423 2.721 0.503
 75MOL C2 2822 7.471 2.875 0.650
 75MOL C3 2823 7.493 3.095 0.771
 75MOL H4 2824 7.597 3.111 0.738
 75MOL H5 2825 7.487 3.057 0.874
 75MOL C4 2826 7.426 3.233 0.754
 75MOL H6 2827 7.338 3.236 0.819
 75MOL H7 2828 7.491 3.318 0.779
 75MOL C5 2829 7.378 3.228 0.607
 75MOL H8 2830 7.302 3.304 0.589
 75MOL H9 2831 7.467 3.230 0.543
 75MOL C6 2832 7.324 3.076 0.608
 75MOL H10 2833 7.233 3.086 0.668
 75MOL C7 2834 7.290 3.021 0.468
 75MOL C8 2835 7.710 3.071 0.472
 75MOL H11 2836 7.761 3.040 0.563
 75MOL C9 2837 7.622 2.994 0.406
 75MOL C10 2838 7.591 2.846 0.433
 75MOL H12 2839 7.672 2.804 0.492
 75MOL H13 2840 7.591 2.804 0.332
 75MOL C11 2841 7.576 3.075 0.299
 75MOL C12 2842 7.491 3.041 0.186
 75MOL H14 2843 7.455 2.940 0.174
 75MOL C13 2844 7.488 3.131 0.086
 75MOL H15 2845 7.437 3.106 6.486
 75MOL C14 2846 7.552 3.252 0.087
 75MOL H16 2847 7.542 3.315 6.492
 75MOL C15 2848 7.644 3.283 0.191
 75MOL H17 2849 7.700 3.376 0.188
 75MOL C16 2850 7.645 3.197 0.300
 76MOL O1 2851 7.731 2.638 0.183
 76MOL O2 2852 7.796 3.055 6.346
 76MOL N1 2853 7.803 2.853 0.160
 76MOL N2 2854 7.675 2.868 6.403
 76MOL H1 2855 7.644 2.868 6.307
 76MOL N3 2856 8.104 2.686 6.378
 76MOL H2 2857 8.201 2.690 6.402
 76MOL C1 2858 7.670 2.733 6.470
 76MOL H3 2859 7.564 2.717 6.492
 76MOL C2 2860 7.732 2.741 0.123
 76MOL C3 2861 7.917 2.846 0.260
 76MOL H4 2862 7.982 2.758 0.250
 76MOL H5 2863 7.863 2.851 0.355
 76MOL C4 2864 8.008 2.967 0.232
 76MOL H6 2865 7.982 3.049 0.300
 76MOL H7 2866 8.110 2.929 0.243
 76MOL C5 2867 7.968 2.996 0.090
 76MOL H8 2868 7.979 3.103 0.068
 76MOL H9 2869 8.022 2.952 0.006
 76MOL C6 2870 7.821 2.965 0.077
 76MOL H10 2871 7.763 3.052 0.109
 76MOL C7 2872 7.764 2.969 6.427
 76MOL C8 2873 7.989 2.623 6.433
 76MOL H11 2874 7.983 2.579 0.038
 76MOL C9 2875 7.886 2.659 6.342
 76MOL C10 2876 7.740 2.625 6.375
 76MOL H12 2877 7.744 2.527 6.424
 76MOL H13 2878 7.686 2.610 6.281
 76MOL C11 2879 7.939 2.734 6.232
 76MOL C12 2880 7.882 2.772 6.107
 76MOL H14 2881 7.779 2.756 6.077
 76MOL C13 2882 7.973 2.823 6.014
 76MOL H15 2883 7.935 2.846 5.915
 76MOL C14 2884 8.111 2.838 6.043
 76MOL H16 2885 8.176 2.877 5.966
 76MOL C15 2886 8.165 2.794 6.166
 76MOL H17 2887 8.273 2.793 6.179
 76MOL C16 2888 8.073 2.743 6.255
 77MOL O1 2889 8.802 2.783 0.176
 77MOL O2 2890 8.377 2.634 6.371
 77MOL N1 2891 8.577 2.775 0.148
 77MOL N2 2892 8.596 2.656 6.382
 77MOL H1 2893 8.601 2.625 6.285
 77MOL N3 2894 8.619 3.111 6.348
 77MOL H2 2895 8.611 3.210 6.371
 77MOL C1 2896 8.718 2.683 6.464
 77MOL H3 2897 8.782 2.594 6.466
 77MOL C2 2898 8.707 2.740 0.114
 77MOL C3 2899 8.550 2.886 0.238
 77MOL H4 2900 8.605 2.972 0.200
 77MOL H5 2901 8.587 2.870 0.340
 77MOL C4 2902 8.397 2.903 0.231
 77MOL H6 2903 8.353 2.829 0.299
 77MOL H7 2904 8.366 2.996 0.280
 77MOL C5 2905 8.362 2.862 0.088
 77MOL H8 2906 8.253 2.857 0.084
 77MOL H9 2907 8.391 2.937 0.014
 77MOL C6 2908 8.450 2.732 0.078
 77MOL H10 2909 8.400 2.661 0.145
 77MOL C7 2910 8.473 2.675 6.435
 77MOL C8 2911 8.696 3.017 6.421
 77MOL H11 2912 8.743 3.043 0.022
 77MOL C9 2913 8.712 2.905 6.340
 77MOL C10 2914 8.791 2.790 6.378
 77MOL H12 2915 8.883 2.819 6.429
 77MOL H13 2916 8.833 2.740 6.290
 77MOL C11 2917 8.608 2.924 6.234
 77MOL C12 2918 8.568 2.850 6.124
 77MOL H14 2919 8.605 2.749 6.111
 77MOL C13 2920 8.474 2.898 6.031
 77MOL H15 2921 8.442 2.839 5.946
 77MOL C14 2922 8.422 3.027 6.053
 77MOL H16 2923 8.348 3.065 5.983
 77MOL C15 2924 8.459 3.104 6.164
 77MOL H17 2925 8.435 3.210 6.173
 77MOL C16 2926 8.558 3.048 6.247
 78MOL O1 2927 8.140 3.636 0.169
 78MOL O2 2928 8.478 3.364 6.337
 78MOL N1 2929 8.259 3.446 0.123
 78MOL N2 2930 8.355 3.556 6.367
 78MOL H1 2931 8.381 3.596 6.277
 78MOL N3 2932 7.952 3.292 6.356
 78MOL H2 2933 7.877 3.230 6.380
 78MOL C1 2934 8.242 3.622 6.441
 78MOL H3 2935 8.276 3.726 6.454
 78MOL C2 2936 8.209 3.572 0.090
 78MOL C3 2937 8.186 3.355 0.205
 78MOL H4 2938 8.084 3.370 0.168
 78MOL H5 2939 8.180 3.383 0.311
 78MOL C4 2940 8.253 3.222 0.190
 78MOL H6 2941 8.321 3.217 0.275
 78MOL H7 2942 8.167 3.154 0.184
 78MOL C5 2943 8.337 3.228 0.068
 78MOL H8 2944 8.429 3.169 0.079
 78MOL H9 2945 8.288 3.182 6.474
 78MOL C6 2946 8.366 3.379 0.053
 78MOL H10 2947 8.460 3.398 0.105
 78MOL C7 2948 8.404 3.431 6.405
 78MOL C8 2949 7.980 3.423 6.405
 78MOL H11 2950 7.940 3.455 0.008
 78MOL C9 2951 8.065 3.487 6.315
 78MOL C10 2952 8.119 3.621 6.351
 78MOL H12 2953 8.039 3.674 6.405
 78MOL H13 2954 8.140 3.683 6.263
 78MOL C11 2955 8.086 3.394 6.204
 78MOL C12 2956 8.163 3.412 6.086
 78MOL H14 2957 8.201 3.511 6.065
 78MOL C13 2958 8.162 3.305 5.991
 78MOL H15 2959 8.216 3.307 5.897
 78MOL C14 2960 8.085 3.189 6.014
 78MOL H16 2961 8.068 3.113 5.938
 78MOL C15 2962 8.027 3.168 6.142
 78MOL H17 2963 7.967 3.078 6.157
 78MOL C16 2964 8.027 3.272 6.237
 79MOL O1 2965 7.965 3.825 1.814
 79MOL O2 2966 7.884 3.432 1.462
 79MOL N1 2967 7.875 3.627 1.770
 79MOL N2 2968 8.012 3.603 1.520
 79MOL H1 2969 8.060 3.600 1.431
 79MOL N3 2970 7.574 3.828 1.522
 79MOL H2 2971 7.484 3.859 1.555
 79MOL C1 2972 8.019 3.733 1.600
 79MOL H3 2973 8.122 3.770 1.609
 79MOL C2 2974 7.961 3.727 1.741
 79MOL C3 2975 7.755 3.653 1.859
 79MOL H4 2976 7.713 3.750 1.831
 79MOL H5 2977 7.791 3.638 1.962
 79MOL C4 2978 7.661 3.535 1.830
 79MOL H6 2979 7.670 3.458 1.907
 79MOL H7 2980 7.560 3.580 1.826
 79MOL C5 2981 7.707 3.485 1.693
 79MOL H8 2982 7.684 3.379 1.676
 79MOL H9 2983 7.666 3.544 1.610
 79MOL C6 2984 7.859 3.502 1.691
 79MOL H10 2985 7.910 3.414 1.732
 79MOL C7 2986 7.915 3.512 1.547
 79MOL C8 2987 7.702 3.861 1.581
 79MOL H11 2988 7.700 3.924 1.669
 79MOL C9 2989 7.799 3.807 1.497
 79MOL C10 2990 7.955 3.839 1.511
 79MOL H12 2991 7.982 3.938 1.549
 79MOL H13 2992 8.007 3.831 1.414
 79MOL C11 2993 7.728 3.736 1.394
 79MOL C12 2994 7.771 3.672 1.279
 79MOL H14 2995 7.876 3.663 1.251
 79MOL C13 2996 7.679 3.622 1.187
 79MOL H15 2997 7.715 3.584 1.092
 79MOL C14 2998 7.541 3.625 1.214
 79MOL H16 2999 7.474 3.571 1.149
 79MOL C15 3000 7.498 3.687 1.330
 79MOL H17 3001 7.395 3.683 1.364
 79MOL C16 3002 7.592 3.747 1.416
 80MOL O1 3003 6.898 3.695 1.798
 80MOL O2 3004 7.307 3.866 1.501
 80MOL N1 3005 7.112 3.726 1.776
 80MOL N2 3006 7.087 3.845 1.517
 80MOL H1 3007 7.082 3.871 1.419
 80MOL N3 3008 7.119 3.363 1.492
 80MOL H2 3009 7.148 3.271 1.523
 80MOL C1 3010 6.966 3.782 1.583
 80MOL H3 3011 6.894 3.865 1.587
 80MOL C2 3012 6.988 3.740 1.728
 80MOL C3 3013 7.148 3.624 1.869
 80MOL H4 3014 7.081 3.538 1.856
 80MOL H5 3015 7.123 3.650 1.973
 80MOL C4 3016 7.299 3.590 1.846
 80MOL H6 3017 7.367 3.642 1.915
 80MOL H7 3018 7.310 3.484 1.870
 80MOL C5 3019 7.314 3.629 1.697
 80MOL H8 3020 7.415 3.655 1.664
 80MOL H9 3021 7.265 3.558 1.629
 80MOL C6 3022 7.234 3.760 1.699
 80MOL H10 3023 7.284 3.830 1.767
 80MOL C7 3024 7.212 3.832 1.564
 80MOL C8 3025 7.037 3.449 1.563
 80MOL H11 3026 6.999 3.434 1.663
 80MOL C9 3027 7.009 3.553 1.471
 80MOL C10 3028 6.907 3.665 1.501
 80MOL H12 3029 6.820 3.616 1.546
 80MOL H13 3030 6.869 3.693 1.402
 80MOL C11 3031 7.085 3.528 1.352
 80MOL C12 3032 7.115 3.610 1.240
 80MOL H14 3033 7.070 3.707 1.221
 80MOL C13 3034 7.201 3.559 1.140
 80MOL H15 3035 7.225 3.632 1.063
 80MOL C14 3036 7.256 3.431 1.152
 80MOL H16 3037 7.313 3.385 1.071
 80MOL C15 3038 7.230 3.355 1.268
 80MOL H17 3039 7.261 3.252 1.282
 80MOL C16 3040 7.148 3.412 1.366
 81MOL O1 3041 7.575 2.848 1.818
 81MOL O2 3042 7.210 3.071 1.483
 81MOL N1 3043 7.468 3.041 1.740
 81MOL N2 3044 7.362 2.907 1.524
 81MOL H1 3045 7.323 2.867 1.440
 81MOL N3 3046 7.739 3.199 1.474
 81MOL H2 3047 7.808 3.272 1.485
 81MOL C1 3048 7.482 2.847 1.592
 81MOL H3 3049 7.457 2.742 1.614
 81MOL C2 3050 7.508 2.907 1.731
 81MOL C3 3051 7.539 3.137 1.828
 81MOL H4 3052 7.638 3.167 1.793
 81MOL H5 3053 7.541 3.091 1.928
 81MOL C4 3054 7.440 3.255 1.824
 81MOL H6 3055 7.356 3.249 1.894
 81MOL H7 3056 7.490 3.351 1.844
 81MOL C5 3057 7.375 3.245 1.688
 81MOL H8 3058 7.284 3.307 1.691
 81MOL H9 3059 7.440 3.290 1.612
 81MOL C6 3060 7.343 3.093 1.681
 81MOL H10 3061 7.259 3.088 1.752
 81MOL C7 3062 7.300 3.027 1.556
 81MOL C8 3063 7.722 3.074 1.545
 81MOL H11 3064 7.776 3.047 1.635
 81MOL C9 3065 7.635 2.995 1.468
 81MOL C10 3066 7.608 2.855 1.506
 81MOL H12 3067 7.697 2.814 1.555
 81MOL H13 3068 7.591 2.804 1.410
 81MOL C11 3069 7.593 3.070 1.349
 81MOL C12 3070 7.494 3.050 1.249
 81MOL H14 3071 7.430 2.962 1.248
 81MOL C13 3072 7.483 3.152 1.153
 81MOL H15 3073 7.419 3.135 1.067
 81MOL C14 3074 7.560 3.270 1.160
 81MOL H16 3075 7.550 3.339 1.076
 81MOL C15 3076 7.647 3.296 1.276
 81MOL H17 3077 7.715 3.380 1.277
 81MOL C16 3078 7.661 3.192 1.364
 82MOL O1 3079 7.732 2.630 1.251
 82MOL O2 3080 7.768 3.070 0.931
 82MOL N1 3081 7.807 2.844 1.220
 82MOL N2 3082 7.692 2.856 0.965
 82MOL H1 3083 7.647 2.864 0.875
 82MOL N3 3084 8.130 2.645 0.969
 82MOL H2 3085 8.225 2.630 0.999
 82MOL C1 3086 7.686 2.724 1.037
 82MOL H3 3087 7.582 2.690 1.051
 82MOL C2 3088 7.742 2.729 1.176
 82MOL C3 3089 7.908 2.841 1.331
 82MOL H4 3090 7.957 2.744 1.314
 82MOL H5 3091 7.865 2.839 1.431
 82MOL C4 3092 8.012 2.957 1.296
 82MOL H6 3093 7.983 3.046 1.352
 82MOL H7 3094 8.117 2.934 1.318
 82MOL C5 3095 7.981 2.985 1.151
 82MOL H8 3096 8.012 3.087 1.125
 82MOL H9 3097 8.025 2.911 1.083
 82MOL C6 3098 7.827 2.963 1.141
 82MOL H10 3099 7.790 3.049 1.198
 82MOL C7 3100 7.762 2.964 1.003
 82MOL C8 3101 8.009 2.602 1.028
 82MOL H11 3102 8.011 2.542 1.118
 82MOL C9 3103 7.907 2.650 0.943
 82MOL C10 3104 7.760 2.616 0.956
 82MOL H12 3105 7.754 2.522 1.011
 82MOL H13 3106 7.706 2.617 0.861
 82MOL C11 3107 7.969 2.727 0.834
 82MOL C12 3108 7.914 2.795 0.725
 82MOL H14 3109 7.807 2.788 0.712
 82MOL C13 3110 8.001 2.868 0.645
 82MOL H15 3111 7.962 2.914 0.554
 82MOL C14 3112 8.143 2.858 0.659
 82MOL H16 3113 8.209 2.894 0.581
 82MOL C15 3114 8.199 2.791 0.765
 82MOL H17 3115 8.306 2.786 0.778
 82MOL C16 3116 8.107 2.726 0.855
 83MOL O1 3117 8.811 2.764 1.234
 83MOL O2 3118 8.399 2.615 0.919
 83MOL N1 3119 8.590 2.733 1.213
 83MOL N2 3120 8.624 2.636 0.949
 83MOL H1 3121 8.635 2.623 0.849
 83MOL N3 3122 8.586 3.113 0.957
 83MOL H2 3123 8.593 3.210 0.983
 83MOL C1 3124 8.743 2.686 1.018
 83MOL H3 3125 8.820 2.608 1.029
 83MOL C2 3126 8.720 2.733 1.164
 83MOL C3 3127 8.542 2.829 1.312
 83MOL H4 3128 8.611 2.914 1.309
 83MOL H5 3129 8.544 2.769 1.404
 83MOL C4 3130 8.398 2.870 1.283
 83MOL H6 3131 8.345 2.803 1.351
 83MOL H7 3132 8.377 2.976 1.298
 83MOL C5 3133 8.371 2.813 1.141
 83MOL H8 3134 8.263 2.807 1.126
 83MOL H9 3135 8.401 2.885 1.064
 83MOL C6 3136 8.470 2.694 1.134
 83MOL H10 3137 8.418 2.613 1.187
 83MOL C7 3138 8.492 2.645 0.992
 83MOL C8 3139 8.677 3.019 1.006
 83MOL H11 3140 8.729 3.030 1.101
 83MOL C9 3141 8.685 2.909 0.922
 83MOL C10 3142 8.791 2.805 0.941
 83MOL H12 3143 8.886 2.848 0.977
 83MOL H13 3144 8.820 2.765 0.843
 83MOL C11 3145 8.593 2.938 0.813
 83MOL C12 3146 8.570 2.865 0.690
 83MOL H14 3147 8.629 2.777 0.664
 83MOL C13 3148 8.479 2.924 0.601
 83MOL H15 3149 8.469 2.875 0.504
 83MOL C14 3150 8.426 3.053 0.626
 83MOL H16 3151 8.353 3.105 0.565
 83MOL C15 3152 8.455 3.121 0.749
 83MOL H17 3153 8.408 3.217 0.772
 83MOL C16 3154 8.544 3.065 0.836
 84MOL O1 3155 8.123 3.654 1.247
 84MOL O2 3156 8.482 3.385 0.940
 84MOL N1 3157 8.251 3.468 1.226
 84MOL N2 3158 8.373 3.574 0.981
 84MOL H1 3159 8.396 3.599 0.885
 84MOL N3 3160 7.963 3.311 0.966
 84MOL H2 3161 7.890 3.247 0.994
 84MOL C1 3162 8.257 3.646 1.046
 84MOL H3 3163 8.285 3.752 1.050
 84MOL C2 3164 8.213 3.599 1.185
 84MOL C3 3165 8.174 3.379 1.318
 84MOL H4 3166 8.069 3.382 1.286
 84MOL H5 3167 8.174 3.407 1.424
 84MOL C4 3168 8.247 3.239 1.296
 84MOL H6 3169 8.330 3.228 1.366
 84MOL H7 3170 8.182 3.151 1.297
 84MOL C5 3171 8.312 3.241 1.159
 84MOL H8 3172 8.399 3.178 1.138
 84MOL H9 3173 8.239 3.221 1.080
 84MOL C6 3174 8.352 3.386 1.150
 84MOL H10 3175 8.440 3.391 1.216
 84MOL C7 3176 8.409 3.446 1.019
 84MOL C8 3177 7.991 3.438 1.019
 84MOL H11 3178 7.937 3.479 1.103
 84MOL C9 3179 8.096 3.488 0.947
 84MOL C10 3180 8.140 3.632 0.951
 84MOL H12 3181 8.057 3.696 0.984
 84MOL H13 3182 8.177 3.677 0.858
 84MOL C11 3183 8.124 3.400 0.840
 84MOL C12 3184 8.199 3.418 0.723
 84MOL H14 3185 8.277 3.493 0.713
 84MOL C13 3186 8.202 3.311 0.626
 84MOL H15 3187 8.270 3.313 0.542
 84MOL C14 3188 8.121 3.200 0.653
 84MOL H16 3189 8.102 3.126 0.575
 84MOL C15 3190 8.029 3.198 0.762
 84MOL H17 3191 7.957 3.117 0.762
 84MOL C16 3192 8.035 3.295 0.853
 85MOL O1 3193 7.945 3.860 2.873
 85MOL O2 3194 7.943 3.440 2.551
 85MOL N1 3195 7.860 3.647 2.837
 85MOL N2 3196 8.019 3.647 2.596
 85MOL H1 3197 8.081 3.629 2.518
 85MOL N3 3198 7.555 3.836 2.591
 85MOL H2 3199 7.460 3.860 2.616
 85MOL C1 3200 8.007 3.764 2.674
 85MOL H3 3201 8.107 3.803 2.698
 85MOL C2 3202 7.935 3.759 2.806
 85MOL C3 3203 7.734 3.659 2.909
 85MOL H4 3204 7.679 3.745 2.870
 85MOL H5 3205 7.760 3.675 3.015
 85MOL C4 3206 7.656 3.533 2.881
 85MOL H6 3207 7.683 3.464 2.963
 85MOL H7 3208 7.547 3.549 2.880
 85MOL C5 3209 7.711 3.482 2.753
 85MOL H8 3210 7.706 3.373 2.742
 85MOL H9 3211 7.654 3.536 2.677
 85MOL C6 3212 7.863 3.523 2.762
 85MOL H10 3213 7.908 3.448 2.828
 85MOL C7 3214 7.943 3.532 2.629
 85MOL C8 3215 7.673 3.887 2.648
 85MOL H11 3216 7.680 3.945 2.740
 85MOL C9 3217 7.782 3.836 2.580
 85MOL C10 3218 7.924 3.872 2.601
 85MOL H12 3219 7.944 3.970 2.646
 85MOL H13 3220 7.969 3.880 2.501
 85MOL C11 3221 7.723 3.753 2.476
 85MOL C12 3222 7.777 3.682 2.366
 85MOL H14 3223 7.882 3.668 2.345
 85MOL C13 3224 7.685 3.625 2.272
 85MOL H15 3225 7.731 3.568 2.191
 85MOL C14 3226 7.547 3.633 2.294
 85MOL H16 3227 7.479 3.580 2.227
 85MOL C15 3228 7.492 3.694 2.409
 85MOL H17 3229 7.385 3.695 2.427
 85MOL C16 3230 7.584 3.764 2.484
 86MOL O1 3231 6.884 3.715 2.899
 86MOL O2 3232 7.283 3.863 2.573
 86MOL N1 3233 7.101 3.743 2.867
 86MOL N2 3234 7.060 3.835 2.598
 86MOL H1 3235 7.050 3.870 2.504
 86MOL N3 3236 7.123 3.365 2.617
 86MOL H2 3237 7.160 3.274 2.643
 86MOL C1 3238 6.948 3.784 2.676
 86MOL H3 3239 6.868 3.857 2.659
 86MOL C2 3240 6.969 3.757 2.825
 86MOL C3 3241 7.139 3.638 2.969
 86MOL H4 3242 7.070 3.554 2.957
 86MOL H5 3243 7.123 3.676 3.071
 86MOL C4 3244 7.285 3.601 2.936
 86MOL H6 3245 7.352 3.649 3.008
 86MOL H7 3246 7.292 3.493 2.948
 86MOL C5 3247 7.311 3.659 2.797
 86MOL H8 3248 7.412 3.703 2.800
 86MOL H9 3249 7.309 3.585 2.716
 86MOL C6 3250 7.215 3.785 2.787
 86MOL H10 3251 7.254 3.874 2.838
 86MOL C7 3252 7.188 3.829 2.643
 86MOL C8 3253 7.024 3.446 2.679
 86MOL H11 3254 6.971 3.410 2.766
 86MOL C9 3255 6.998 3.550 2.592
 86MOL C10 3256 6.892 3.657 2.609
 86MOL H12 3257 6.806 3.627 2.669
 86MOL H13 3258 6.858 3.693 2.511
 86MOL C11 3259 7.089 3.540 2.482
 86MOL C12 3260 7.102 3.618 2.363
 86MOL H14 3261 7.042 3.706 2.343
 86MOL C13 3262 7.190 3.563 2.270
 86MOL H15 3263 7.196 3.602 2.168
 86MOL C14 3264 7.262 3.441 2.288
 86MOL H16 3265 7.311 3.398 2.202
 86MOL C15 3266 7.259 3.373 2.409
 86MOL H17 3267 7.315 3.281 2.423
 86MOL C16 3268 7.166 3.428 2.502
 87MOL O1 3269 7.555 2.832 2.903
 87MOL O2 3270 7.221 3.110 2.584
 87MOL N1 3271 7.436 3.024 2.870
 87MOL N2 3272 7.357 2.939 2.612
 87MOL H1 3273 7.316 2.908 2.525
 87MOL N3 3274 7.776 3.197 2.575
 87MOL H2 3275 7.850 3.266 2.583
 87MOL C1 3276 7.465 2.856 2.680
 87MOL H3 3277 7.439 2.749 2.678
 87MOL C2 3278 7.489 2.897 2.828
 87MOL C3 3279 7.518 3.112 2.957
 87MOL H4 3280 7.618 3.125 2.915
 87MOL H5 3281 7.526 3.074 3.059
 87MOL C4 3282 7.446 3.245 2.958
 87MOL H6 3283 7.366 3.244 3.034
 87MOL H7 3284 7.508 3.326 3.000
 87MOL C5 3285 7.394 3.251 2.818
 87MOL H8 3286 7.312 3.323 2.801
 87MOL H9 3287 7.463 3.285 2.740
 87MOL C6 3288 7.344 3.109 2.797
 87MOL H10 3289 7.243 3.116 2.841
 87MOL C7 3290 7.312 3.059 2.653
 87MOL C8 3291 7.747 3.079 2.646
 87MOL H11 3292 7.793 3.061 2.742
 87MOL C9 3293 7.648 3.011 2.575
 87MOL C10 3294 7.602 2.867 2.597
 87MOL H12 3295 7.675 2.813 2.658
 87MOL H13 3296 7.592 2.806 2.506
 87MOL C11 3297 7.612 3.091 2.463
 87MOL C12 3298 7.526 3.062 2.360
 87MOL H14 3299 7.464 2.974 2.369
 87MOL C13 3300 7.527 3.154 2.256
 87MOL H15 3301 7.473 3.131 2.165
 87MOL C14 3302 7.599 3.278 2.257
 87MOL H16 3303 7.596 3.344 2.172
 87MOL C15 3304 7.695 3.297 2.364
 87MOL H17 3305 7.767 3.377 2.369
 87MOL C16 3306 7.691 3.200 2.469
 88MOL O1 3307 7.743 2.625 2.313
 88MOL O2 3308 7.774 3.077 2.032
 88MOL N1 3309 7.832 2.831 2.292
 88MOL N2 3310 7.705 2.866 2.047
 88MOL H1 3311 7.654 2.893 1.964
 88MOL N3 3312 8.138 2.627 1.985
 88MOL H2 3313 8.230 2.585 1.998
 88MOL C1 3314 7.700 2.727 2.102
 88MOL H3 3315 7.593 2.700 2.104
 88MOL C2 3316 7.754 2.726 2.242
 88MOL C3 3317 7.948 2.807 2.379
 88MOL H4 3318 8.019 2.738 2.331
 88MOL H5 3319 7.922 2.767 2.477
 88MOL C4 3320 8.025 2.937 2.389
 88MOL H6 3321 7.996 3.010 2.466
 88MOL H7 3322 8.133 2.921 2.400
 88MOL C5 3323 8.001 2.990 2.245
 88MOL H8 3324 8.008 3.098 2.231
 88MOL H9 3325 8.063 2.934 2.174
 88MOL C6 3326 7.847 2.959 2.227
 88MOL H10 3327 7.779 3.021 2.286
 88MOL C7 3328 7.780 2.974 2.090
 88MOL C8 3329 8.027 2.613 2.061
 88MOL H11 3330 8.024 2.552 2.150
 88MOL C9 3331 7.918 2.667 1.986
 88MOL C10 3332 7.773 2.625 2.015
 88MOL H12 3333 7.765 2.525 2.058
 88MOL H13 3334 7.717 2.632 1.920
 88MOL C11 3335 7.975 2.737 1.876
 88MOL C12 3336 7.916 2.818 1.777
 88MOL H14 3337 7.811 2.849 1.782
 88MOL C13 3338 7.992 2.855 1.664
 88MOL H15 3339 7.951 2.915 1.583
 88MOL C14 3340 8.128 2.820 1.659
 88MOL H16 3341 8.183 2.838 1.567
 88MOL C15 3342 8.188 2.745 1.766
 88MOL H17 3343 8.293 2.715 1.766
 88MOL C16 3344 8.109 2.711 1.879
 89MOL O1 3345 8.799 2.748 2.344
 89MOL O2 3346 8.416 2.609 1.999
 89MOL N1 3347 8.575 2.757 2.288
 89MOL N2 3348 8.642 2.621 2.048
 89MOL H1 3349 8.655 2.586 1.954
 89MOL N3 3350 8.608 3.105 2.035
 89MOL H2 3351 8.595 3.205 2.047
 89MOL C1 3352 8.755 2.681 2.120
 89MOL H3 3353 8.833 2.606 2.130
 89MOL C2 3354 8.709 2.726 2.262
 89MOL C3 3355 8.534 2.861 2.377
 89MOL H4 3356 8.584 2.954 2.347
 89MOL H5 3357 8.561 2.828 2.478
 89MOL C4 3358 8.384 2.879 2.356
 89MOL H6 3359 8.333 2.824 2.436
 89MOL H7 3360 8.361 2.985 2.377
 89MOL C5 3361 8.363 2.819 2.218
 89MOL H8 3362 8.262 2.783 2.196
 89MOL H9 3363 8.395 2.895 2.146
 89MOL C6 3364 8.465 2.706 2.210
 89MOL H10 3365 8.423 2.617 2.260
 89MOL C7 3366 8.507 2.646 2.071
 89MOL C8 3367 8.700 3.021 2.098
 89MOL H11 3368 8.752 3.055 2.187
 89MOL C9 3369 8.725 2.910 2.015
 89MOL C10 3370 8.823 2.796 2.045
 89MOL H12 3371 8.899 2.839 2.111
 89MOL H13 3372 8.864 2.751 1.953
 89MOL C11 3373 8.623 2.914 1.915
 89MOL C12 3374 8.603 2.843 1.796
 89MOL H14 3375 8.651 2.751 1.765
 89MOL C13 3376 8.511 2.891 1.698
 89MOL H15 3377 8.496 2.836 1.605
 89MOL C14 3378 8.439 3.007 1.719
 89MOL H16 3379 8.364 3.049 1.653
 89MOL C15 3380 8.462 3.084 1.840
 89MOL H17 3381 8.409 3.175 1.866
 89MOL C16 3382 8.554 3.034 1.933
 90MOL O1 3383 8.133 3.627 2.343
 90MOL O2 3384 8.486 3.394 2.025
 90MOL N1 3385 8.261 3.457 2.301
 90MOL N2 3386 8.355 3.572 2.053
 90MOL H1 3387 8.377 3.608 1.961
 90MOL N3 3388 7.962 3.282 2.038
 90MOL H2 3389 7.893 3.217 2.075
 90MOL C1 3390 8.229 3.627 2.115
 90MOL H3 3391 8.248 3.733 2.133
 90MOL C2 3392 8.207 3.576 2.262
 90MOL C3 3393 8.183 3.360 2.385
 90MOL H4 3394 8.083 3.347 2.343
 90MOL H5 3395 8.193 3.396 2.489
 90MOL C4 3396 8.268 3.238 2.371
 90MOL H6 3397 8.349 3.238 2.446
 90MOL H7 3398 8.210 3.148 2.396
 90MOL C5 3399 8.332 3.249 2.226
 90MOL H8 3400 8.409 3.173 2.208
 90MOL H9 3401 8.253 3.232 2.151
 90MOL C6 3402 8.368 3.389 2.231
 90MOL H10 3403 8.456 3.398 2.297
 90MOL C7 3404 8.402 3.451 2.092
 90MOL C8 3405 7.990 3.396 2.099
 90MOL H11 3406 7.930 3.426 2.184
 90MOL C9 3407 8.074 3.467 2.014
 90MOL C10 3408 8.105 3.612 2.033
 90MOL H12 3409 8.014 3.652 2.080
 90MOL H13 3410 8.126 3.661 1.938
 90MOL C11 3411 8.103 3.382 1.905
 90MOL C12 3412 8.185 3.403 1.790
 90MOL H14 3413 8.243 3.494 1.778
 90MOL C13 3414 8.189 3.295 1.701
 90MOL H15 3415 8.256 3.305 1.616
 90MOL C14 3416 8.097 3.186 1.706
 90MOL H16 3417 8.095 3.101 1.638
 90MOL C15 3418 8.014 3.175 1.819
 90MOL H17 3419 7.938 3.099 1.828
 90MOL C16 3420 8.025 3.275 1.918
 91MOL O1 3421 7.990 3.843 3.956
 91MOL O2 3422 7.923 3.411 3.650
 91MOL N1 3423 7.895 3.644 3.921
 91MOL N2 3424 7.998 3.628 3.652
 91MOL H1 3425 8.020 3.627 3.553
 91MOL N3 3426 7.569 3.861 3.660
 91MOL H2 3427 7.473 3.884 3.679
 91MOL C1 3428 8.024 3.751 3.735
 91MOL H3 3429 8.130 3.778 3.736
 91MOL C2 3430 7.972 3.747 3.880
 91MOL C3 3431 7.776 3.671 4.001
 91MOL H4 3432 7.743 3.773 3.978
 91MOL H5 3433 7.815 3.671 4.104
 91MOL C4 3434 7.678 3.558 3.981
 91MOL H6 3435 7.696 3.471 4.044
 91MOL H7 3436 7.575 3.593 3.998
 91MOL C5 3437 7.706 3.520 3.833
 91MOL H8 3438 7.674 3.418 3.810
 91MOL H9 3439 7.661 3.595 3.766
 91MOL C6 3440 7.868 3.530 3.838
 91MOL H10 3441 7.896 3.442 3.897
 91MOL C7 3442 7.932 3.519 3.705
 91MOL C8 3443 7.695 3.887 3.727
 91MOL H11 3444 7.708 3.936 3.823
 91MOL C9 3445 7.803 3.846 3.646
 91MOL C10 3446 7.951 3.877 3.672
 91MOL H12 3447 7.964 3.968 3.733
 91MOL H13 3448 8.008 3.898 3.580
 91MOL C11 3449 7.735 3.778 3.539
 91MOL C12 3450 7.797 3.727 3.421
 91MOL H14 3451 7.905 3.717 3.413
 91MOL C13 3452 7.715 3.681 3.317
 91MOL H15 3453 7.745 3.641 3.220
 91MOL C14 3454 7.577 3.692 3.328
 91MOL H16 3455 7.515 3.664 3.242
 91MOL C15 3456 7.523 3.751 3.445
 91MOL H17 3457 7.416 3.764 3.443
 91MOL C16 3458 7.603 3.790 3.553
 92MOL O1 3459 6.874 3.677 3.955
 92MOL O2 3460 7.289 3.856 3.663
 92MOL N1 3461 7.094 3.678 3.928
 92MOL N2 3462 7.064 3.834 3.676
 92MOL H1 3463 7.045 3.869 3.583
 92MOL N3 3464 7.085 3.362 3.682
 92MOL H2 3465 7.109 3.271 3.718
 92MOL C1 3466 6.945 3.774 3.742
 92MOL H3 3467 6.877 3.858 3.760
 92MOL C2 3468 6.970 3.711 3.886
 92MOL C3 3469 7.134 3.565 4.016
 92MOL H4 3470 7.095 3.471 3.976
 92MOL H5 3471 7.091 3.580 4.116
 92MOL C4 3472 7.290 3.572 4.018
 92MOL H6 3473 7.331 3.635 4.098
 92MOL H7 3474 7.335 3.472 4.030
 92MOL C5 3475 7.323 3.634 3.874
 92MOL H8 3476 7.425 3.674 3.873
 92MOL H9 3477 7.312 3.566 3.788
 92MOL C6 3478 7.214 3.739 3.859
 92MOL H10 3479 7.235 3.823 3.925
 92MOL C7 3480 7.194 3.807 3.722
 92MOL C8 3481 6.974 3.441 3.714
 92MOL H11 3482 6.916 3.423 3.803
 92MOL C9 3483 6.977 3.548 3.629
 92MOL C10 3484 6.885 3.669 3.648
 92MOL H12 3485 6.786 3.653 3.693
 92MOL H13 3486 6.859 3.711 3.550
 92MOL C11 3487 7.093 3.537 3.545
 92MOL C12 3488 7.127 3.616 3.430
 92MOL H14 3489 7.074 3.706 3.401
 92MOL C13 3490 7.235 3.570 3.350
 92MOL H15 3491 7.268 3.616 3.257
 92MOL C14 3492 7.302 3.445 3.388
 92MOL H16 3493 7.377 3.403 3.322
 92MOL C15 3494 7.255 3.373 3.497
 92MOL H17 3495 7.301 3.279 3.525
 92MOL C16 3496 7.150 3.422 3.578
 93MOL O1 3497 7.542 2.799 3.957
 93MOL O2 3498 7.205 3.095 3.659
 93MOL N1 3499 7.424 2.994 3.929
 93MOL N2 3500 7.342 2.919 3.675
 93MOL H1 3501 7.306 2.883 3.588
 93MOL N3 3502 7.749 3.196 3.661
 93MOL H2 3503 7.839 3.239 3.678
 93MOL C1 3504 7.455 2.847 3.736
 93MOL H3 3505 7.418 2.743 3.737
 93MOL C2 3506 7.473 2.872 3.885
 93MOL C3 3507 7.513 3.079 4.011
 93MOL H4 3508 7.613 3.058 3.973
 93MOL H5 3509 7.491 3.045 4.113
 93MOL C4 3510 7.465 3.224 3.995
 93MOL H6 3511 7.394 3.246 4.075
 93MOL H7 3512 7.551 3.289 4.016
 93MOL C5 3513 7.405 3.224 3.859
 93MOL H8 3514 7.334 3.308 3.850
 93MOL H9 3515 7.485 3.242 3.786
 93MOL C6 3516 7.337 3.086 3.852
 93MOL H10 3517 7.247 3.095 3.915
 93MOL C7 3518 7.290 3.035 3.717
 93MOL C8 3519 7.697 3.085 3.732
 93MOL H11 3520 7.747 3.050 3.821
 93MOL C9 3521 7.609 3.025 3.646
 93MOL C10 3522 7.582 2.877 3.659
 93MOL H12 3523 7.672 2.825 3.695
 93MOL H13 3524 7.564 2.841 3.557
 93MOL C11 3525 7.599 3.111 3.524
 93MOL C12 3526 7.512 3.101 3.419
 93MOL H14 3527 7.438 3.021 3.413
 93MOL C13 3528 7.529 3.196 3.314
 93MOL H15 3529 7.469 3.194 3.223
 93MOL C14 3530 7.628 3.295 3.324
 93MOL H16 3531 7.656 3.366 3.247
 93MOL C15 3532 7.705 3.308 3.440
 93MOL H17 3533 7.784 3.382 3.451
 93MOL C16 3534 7.682 3.213 3.540
 94MOL O1 3535 7.730 2.628 3.434
 94MOL O2 3536 7.774 3.058 3.103
 94MOL N1 3537 7.835 2.830 3.386
 94MOL N2 3538 7.683 2.864 3.157
 94MOL H1 3539 7.635 2.875 3.068
 94MOL N3 3540 8.112 2.642 3.116
 94MOL H2 3541 8.210 2.624 3.134
 94MOL C1 3542 7.680 2.735 3.225
 94MOL H3 3543 7.574 2.713 3.242
 94MOL C2 3544 7.747 2.726 3.361
 94MOL C3 3545 7.951 2.811 3.477
 94MOL H4 3546 8.023 2.746 3.425
 94MOL H5 3547 7.931 2.784 3.582
 94MOL C4 3548 8.027 2.945 3.460
 94MOL H6 3549 7.995 3.013 3.540
 94MOL H7 3550 8.135 2.929 3.472
 94MOL C5 3551 7.982 3.009 3.321
 94MOL H8 3552 7.984 3.119 3.319
 94MOL H9 3553 8.028 2.960 3.235
 94MOL C6 3554 7.836 2.960 3.319
 94MOL H10 3555 7.780 3.036 3.376
 94MOL C7 3556 7.762 2.970 3.186
 94MOL C8 3557 7.999 2.602 3.185
 94MOL H11 3558 8.009 2.558 3.283
 94MOL C9 3559 7.888 2.649 3.105
 94MOL C10 3560 7.745 2.626 3.142
 94MOL H12 3561 7.733 2.534 3.199
 94MOL H13 3562 7.693 2.634 3.045
 94MOL C11 3563 7.946 2.718 2.994
 94MOL C12 3564 7.880 2.771 2.879
 94MOL H14 3565 7.772 2.769 2.876
 94MOL C13 3566 7.956 2.817 2.771
 94MOL H15 3567 7.907 2.847 2.679
 94MOL C14 3568 8.100 2.816 2.786
 94MOL H16 3569 8.164 2.857 2.709
 94MOL C15 3570 8.164 2.772 2.908
 94MOL H17 3571 8.271 2.773 2.921
 94MOL C16 3572 8.077 2.723 3.009
 95MOL O1 3573 8.804 2.753 3.432
 95MOL O2 3574 8.403 2.634 3.090
 95MOL N1 3575 8.580 2.769 3.386
 95MOL N2 3576 8.614 2.626 3.148
 95MOL H1 3577 8.628 2.593 3.053
 95MOL N3 3578 8.576 3.103 3.162
 95MOL H2 3579 8.551 3.192 3.202
 95MOL C1 3580 8.734 2.688 3.209
 95MOL H3 3581 8.815 2.614 3.221
 95MOL C2 3582 8.710 2.739 3.350
 95MOL C3 3583 8.536 2.868 3.484
 95MOL H4 3584 8.583 2.966 3.468
 95MOL H5 3585 8.543 2.828 3.586
 95MOL C4 3586 8.387 2.883 3.470
 95MOL H6 3587 8.328 2.816 3.533
 95MOL H7 3588 8.351 2.983 3.498
 95MOL C5 3589 8.353 2.827 3.334
 95MOL H8 3590 8.255 2.780 3.321
 95MOL H9 3591 8.357 2.916 3.270
 95MOL C6 3592 8.459 2.722 3.315
 95MOL H10 3593 8.413 2.638 3.368
 95MOL C7 3594 8.487 2.664 3.175
 95MOL C8 3595 8.681 3.019 3.208
 95MOL H11 3596 8.730 3.039 3.302
 95MOL C9 3597 8.696 2.920 3.112
 95MOL C10 3598 8.791 2.803 3.128
 95MOL H12 3599 8.881 2.833 3.183
 95MOL H13 3600 8.829 2.761 3.034
 95MOL C11 3601 8.610 2.951 3.000
 95MOL C12 3602 8.580 2.878 2.882
 95MOL H14 3603 8.627 2.781 2.867
 95MOL C13 3604 8.492 2.937 2.785
 95MOL H15 3605 8.461 2.881 2.698
 95MOL C14 3606 8.420 3.058 2.818
 95MOL H16 3607 8.346 3.100 2.750
 95MOL C15 3608 8.449 3.128 2.941
 95MOL H17 3609 8.394 3.213 2.979
 95MOL C16 3610 8.544 3.068 3.026
 96MOL O1 3611 8.153 3.667 3.395
 96MOL O2 3612 8.509 3.375 3.121
 96MOL N1 3613 8.271 3.471 3.376
 96MOL N2 3614 8.355 3.537 3.122
 96MOL H1 3615 8.373 3.555 3.024
 96MOL N3 3616 7.964 3.302 3.087
 96MOL H2 3617 7.905 3.227 3.119
 96MOL C1 3618 8.256 3.627 3.184
 96MOL H3 3619 8.286 3.732 3.196
 96MOL C2 3620 8.223 3.596 3.329
 96MOL C3 3621 8.181 3.394 3.464
 96MOL H4 3622 8.079 3.412 3.429
 96MOL H5 3623 8.198 3.423 3.569
 96MOL C4 3624 8.220 3.246 3.446
 96MOL H6 3625 8.289 3.210 3.524
 96MOL H7 3626 8.136 3.175 3.454
 96MOL C5 3627 8.286 3.247 3.309
 96MOL H8 3628 8.354 3.166 3.279
 96MOL H9 3629 8.211 3.261 3.230
 96MOL C6 3630 8.368 3.378 3.311
 96MOL H10 3631 8.449 3.368 3.384
 96MOL C7 3632 8.419 3.430 3.176
 96MOL C8 3633 7.986 3.429 3.141
 96MOL H11 3634 7.927 3.475 3.219
 96MOL C9 3635 8.084 3.492 3.068
 96MOL C10 3636 8.133 3.631 3.093
 96MOL H12 3637 8.049 3.695 3.120
 96MOL H13 3638 8.169 3.664 2.994
 96MOL C11 3639 8.109 3.401 2.951
 96MOL C12 3640 8.184 3.409 2.829
 96MOL H14 3641 8.241 3.501 2.815
 96MOL C13 3642 8.189 3.296 2.743
 96MOL H15 3643 8.269 3.301 2.670
 96MOL C14 3644 8.103 3.186 2.765
 96MOL H16 3645 8.104 3.099 2.700
 96MOL C15 3646 8.027 3.180 2.881
 96MOL H17 3647 7.962 3.097 2.906
 96MOL C16 3648 8.031 3.288 2.968
 97MOL O1 3649 7.979 3.831 5.050
 97MOL O2 3650 7.905 3.416 4.727
 97MOL N1 3651 7.850 3.649 5.000
 97MOL N2 3652 7.974 3.623 4.751
 97MOL H1 3653 8.006 3.620 4.655
 97MOL N3 3654 7.534 3.821 4.728
 97MOL H2 3655 7.439 3.853 4.741
 97MOL C1 3656 7.983 3.748 4.825
 97MOL H3 3657 8.089 3.774 4.827
 97MOL C2 3658 7.939 3.751 4.967
 97MOL C3 3659 7.737 3.667 5.085
 97MOL H4 3660 7.674 3.753 5.059
 97MOL H5 3661 7.764 3.683 5.190
 97MOL C4 3662 7.662 3.536 5.086
 97MOL H6 3663 7.705 3.484 5.173
 97MOL H7 3664 7.554 3.547 5.094
 97MOL C5 3665 7.699 3.467 4.951
 97MOL H8 3666 7.692 3.358 4.957
 97MOL H9 3667 7.618 3.504 4.886
 97MOL C6 3668 7.845 3.522 4.936
 97MOL H10 3669 7.911 3.456 4.993
 97MOL C7 3670 7.902 3.518 4.798
 97MOL C8 3671 7.657 3.854 4.796
 97MOL H11 3672 7.657 3.901 4.894
 97MOL C9 3673 7.762 3.814 4.715
 97MOL C10 3674 7.912 3.856 4.738
 97MOL H12 3675 7.906 3.957 4.780
 97MOL H13 3676 7.973 3.860 4.647
 97MOL C11 3677 7.704 3.741 4.601
 97MOL C12 3678 7.762 3.686 4.485
 97MOL H14 3679 7.870 3.680 4.470
 97MOL C13 3680 7.677 3.632 4.387
 97MOL H15 3681 7.718 3.588 4.296
 97MOL C14 3682 7.539 3.635 4.407
 97MOL H16 3683 7.469 3.596 4.334
 97MOL C15 3684 7.477 3.701 4.516
 97MOL H17 3685 7.370 3.698 4.532
 97MOL C16 3686 7.565 3.755 4.611
 98MOL O1 3687 6.887 3.681 5.061
 98MOL O2 3688 7.248 3.860 4.702
 98MOL N1 3689 7.099 3.705 5.001
 98MOL N2 3690 7.037 3.839 4.760
 98MOL H1 3691 7.025 3.861 4.662
 98MOL N3 3692 7.104 3.376 4.738
 98MOL H2 3693 7.125 3.281 4.765
 98MOL C1 3694 6.924 3.776 4.834
 98MOL H3 3695 6.847 3.851 4.856
 98MOL C2 3696 6.964 3.726 4.979
 98MOL C3 3697 7.149 3.597 5.094
 98MOL H4 3698 7.085 3.511 5.070
 98MOL H5 3699 7.132 3.625 5.198
 98MOL C4 3700 7.288 3.571 5.047
 98MOL H6 3701 7.354 3.623 5.118
 98MOL H7 3702 7.322 3.467 5.053
 98MOL C5 3703 7.305 3.640 4.903
 98MOL H8 3704 7.411 3.665 4.893
 98MOL H9 3705 7.274 3.574 4.821
 98MOL C6 3706 7.209 3.762 4.919
 98MOL H10 3707 7.252 3.840 4.983
 98MOL C7 3708 7.169 3.829 4.790
 98MOL C8 3709 7.002 3.452 4.801
 98MOL H11 3710 6.968 3.432 4.901
 98MOL C9 3711 6.975 3.558 4.718
 98MOL C10 3712 6.867 3.665 4.745
 98MOL H12 3713 6.782 3.625 4.801
 98MOL H13 3714 6.837 3.718 4.653
 98MOL C11 3715 7.072 3.554 4.607
 98MOL C12 3716 7.070 3.629 4.489
 98MOL H14 3717 7.007 3.717 4.475
 98MOL C13 3718 7.154 3.589 4.386
 98MOL H15 3719 7.166 3.645 4.294
 98MOL C14 3720 7.229 3.471 4.404
 98MOL H16 3721 7.287 3.438 4.319
 98MOL C15 3722 7.214 3.385 4.506
 98MOL H17 3723 7.273 3.294 4.503
 98MOL C16 3724 7.139 3.432 4.615
 99MOL O1 3725 7.534 2.836 5.041
 99MOL O2 3726 7.205 3.104 4.703
 99MOL N1 3727 7.393 3.014 5.013
 99MOL N2 3728 7.320 2.919 4.746
 99MOL H1 3729 7.295 2.887 4.654
 99MOL N3 3730 7.722 3.196 4.738
 99MOL H2 3731 7.801 3.256 4.755
 99MOL C1 3732 7.428 2.847 4.825
 99MOL H3 3733 7.409 2.739 4.823
 99MOL C2 3734 7.452 2.895 4.970
 99MOL C3 3735 7.466 3.102 5.105
 99MOL H4 3736 7.571 3.105 5.075
 99MOL H5 3737 7.457 3.069 5.210
 99MOL C4 3738 7.409 3.241 5.079
 99MOL H6 3739 7.316 3.256 5.136
 99MOL H7 3740 7.478 3.323 5.100
 99MOL C5 3741 7.364 3.238 4.932
 99MOL H8 3742 7.290 3.311 4.897
 99MOL H9 3743 7.447 3.249 4.861
 99MOL C6 3744 7.310 3.098 4.922
 99MOL H10 3745 7.210 3.102 4.967
 99MOL C7 3746 7.279 3.041 4.780
 99MOL C8 3747 7.692 3.071 4.799
 99MOL H11 3748 7.737 3.030 4.888
 99MOL C9 3749 7.601 3.003 4.720
 99MOL C10 3750 7.556 2.864 4.742
 99MOL H12 3751 7.635 2.812 4.798
 99MOL H13 3752 7.548 2.811 4.646
 99MOL C11 3753 7.573 3.088 4.605
 99MOL C12 3754 7.487 3.067 4.495
 99MOL H14 3755 7.427 2.977 4.482
 99MOL C13 3756 7.499 3.170 4.393
 99MOL H15 3757 7.434 3.160 4.307
 99MOL C14 3758 7.582 3.286 4.401
 99MOL H16 3759 7.575 3.355 4.317
 99MOL C15 3760 7.661 3.297 4.516
 99MOL H17 3761 7.716 3.389 4.533
 99MOL C16 3762 7.648 3.202 4.619
 100MOL O1 3763 7.701 2.636 4.506
 100MOL O2 3764 7.781 3.054 4.179
 100MOL N1 3765 7.792 2.835 4.466
 100MOL N2 3766 7.687 2.854 4.208
 100MOL H1 3767 7.650 2.856 4.114
 100MOL N3 3768 8.123 2.648 4.169
 100MOL H2 3769 8.219 2.623 4.191
 100MOL C1 3770 7.677 2.724 4.282
 100MOL H3 3771 7.571 2.698 4.288
 100MOL C2 3772 7.718 2.728 4.429
 100MOL C3 3773 7.899 2.815 4.566
 100MOL H4 3774 7.949 2.727 4.525
 100MOL H5 3775 7.866 2.790 4.668
 100MOL C4 3776 7.995 2.935 4.548
 100MOL H6 3777 7.972 3.011 4.624
 100MOL H7 3778 8.101 2.909 4.556
 100MOL C5 3779 7.961 2.984 4.405
 100MOL H8 3780 7.988 3.089 4.388
 100MOL H9 3781 8.004 2.918 4.329
 100MOL C6 3782 7.808 2.959 4.399
 100MOL H10 3783 7.751 3.037 4.451
 100MOL C7 3784 7.755 2.964 4.257
 100MOL C8 3785 8.009 2.629 4.245
 100MOL H11 3786 8.018 2.591 4.346
 100MOL C9 3787 7.902 2.672 4.166
 100MOL C10 3788 7.758 2.624 4.198
 100MOL H12 3789 7.758 2.530 4.255
 100MOL H13 3790 7.711 2.612 4.100
 100MOL C11 3791 7.958 2.727 4.053
 100MOL C12 3792 7.894 2.802 3.955
 100MOL H14 3793 7.786 2.818 3.957
 100MOL C13 3794 7.968 2.848 3.851
 100MOL H15 3795 7.911 2.898 3.774
 100MOL C14 3796 8.111 2.835 3.849
 100MOL H16 3797 8.168 2.870 3.763
 100MOL C15 3798 8.182 2.770 3.957
 100MOL H17 3799 8.291 2.767 3.955
 100MOL C16 3800 8.094 2.714 4.051
 101MOL O1 3801 8.781 2.783 4.502
 101MOL O2 3802 8.400 2.615 4.173
 101MOL N1 3803 8.558 2.768 4.458
 101MOL N2 3804 8.608 2.660 4.205
 101MOL H1 3805 8.618 2.607 4.118
 101MOL N3 3806 8.566 3.121 4.184
 101MOL H2 3807 8.531 3.211 4.213
 101MOL C1 3808 8.724 2.706 4.279
 101MOL H3 3809 8.801 2.628 4.285
 101MOL C2 3810 8.692 2.753 4.425
 101MOL C3 3811 8.518 2.860 4.565
 101MOL H4 3812 8.557 2.960 4.542
 101MOL H5 3813 8.535 2.823 4.667
 101MOL C4 3814 8.365 2.865 4.544
 101MOL H6 3815 8.304 2.802 4.610
 101MOL H7 3816 8.318 2.963 4.552
 101MOL C5 3817 8.333 2.804 4.403
 101MOL H8 3818 8.232 2.761 4.392
 101MOL H9 3819 8.341 2.885 4.330
 101MOL C6 3820 8.448 2.708 4.385
 101MOL H10 3821 8.429 2.615 4.439
 101MOL C7 3822 8.483 2.657 4.245
 101MOL C8 3823 8.657 3.036 4.251
 101MOL H11 3824 8.685 3.057 4.353
 101MOL C9 3825 8.680 2.929 4.167
 101MOL C10 3826 8.785 2.822 4.194
 101MOL H12 3827 8.873 2.861 4.246
 101MOL H13 3828 8.817 2.760 4.110
 101MOL C11 3829 8.588 2.946 4.055
 101MOL C12 3830 8.562 2.870 3.941
 101MOL H14 3831 8.623 2.783 3.918
 101MOL C13 3832 8.459 2.915 3.857
 101MOL H15 3833 8.431 2.869 3.762
 101MOL C14 3834 8.388 3.033 3.875
 101MOL H16 3835 8.309 3.052 3.804
 101MOL C15 3836 8.427 3.116 3.982
 101MOL H17 3837 8.372 3.209 3.995
 101MOL C16 3838 8.530 3.070 4.069
 102MOL O1 3839 8.099 3.632 4.500
 102MOL O2 3840 8.454 3.375 4.190
 102MOL N1 3841 8.230 3.442 4.478
 102MOL N2 3842 8.307 3.537 4.220
 102MOL H1 3843 8.342 3.568 4.130
 102MOL N3 3844 7.913 3.292 4.183
 102MOL H2 3845 7.846 3.223 4.211
 102MOL C1 3846 8.209 3.624 4.298
 102MOL H3 3847 8.249 3.726 4.300
 102MOL C2 3848 8.181 3.568 4.438
 102MOL C3 3849 8.156 3.354 4.561
 102MOL H4 3850 8.048 3.355 4.540
 102MOL H5 3851 8.171 3.386 4.665
 102MOL C4 3852 8.222 3.216 4.542
 102MOL H6 3853 8.275 3.192 4.635
 102MOL H7 3854 8.157 3.131 4.521
 102MOL C5 3855 8.311 3.229 4.424
 102MOL H8 3856 8.412 3.186 4.435
 102MOL H9 3857 8.254 3.190 4.339
 102MOL C6 3858 8.348 3.377 4.414
 102MOL H10 3859 8.435 3.384 4.480
 102MOL C7 3860 8.373 3.425 4.267
 102MOL C8 3861 7.937 3.411 4.247
 102MOL H11 3862 7.883 3.431 4.338
 102MOL C9 3863 8.037 3.479 4.176
 102MOL C10 3864 8.074 3.620 4.220
 102MOL H12 3865 7.996 3.681 4.267
 102MOL H13 3866 8.104 3.676 4.131
 102MOL C11 3867 8.069 3.396 4.062
 102MOL C12 3868 8.157 3.414 3.958
 102MOL H14 3869 8.201 3.512 3.940
 102MOL C13 3870 8.168 3.309 3.865
 102MOL H15 3871 8.228 3.329 3.777
 102MOL C14 3872 8.086 3.192 3.874
 102MOL H16 3873 8.090 3.119 3.794
 102MOL C15 3874 8.004 3.174 3.991
 102MOL H17 3875 7.945 3.084 3.995
 102MOL C16 3876 7.998 3.279 4.078
 103MOL O1 3877 7.977 3.827 6.132
 103MOL O2 3878 7.877 3.434 5.784
 103MOL N1 3879 7.872 3.633 6.089
 103MOL N2 3880 7.992 3.617 5.835
 103MOL H1 3881 8.001 3.611 5.734
 103MOL N3 3882 7.547 3.792 5.827
 103MOL H2 3883 7.450 3.813 5.842
 103MOL C1 3884 7.996 3.746 5.910
 103MOL H3 3885 8.103 3.767 5.924
 103MOL C2 3886 7.949 3.739 6.052
 103MOL C3 3887 7.774 3.637 6.197
 103MOL H4 3888 7.716 3.729 6.182
 103MOL H5 3889 7.828 3.638 6.292
 103MOL C4 3890 7.688 3.509 6.186
 103MOL H6 3891 7.730 3.432 6.252
 103MOL H7 3892 7.585 3.526 6.220
 103MOL C5 3893 7.707 3.476 6.038
 103MOL H8 3894 7.692 3.375 6.000
 103MOL H9 3895 7.640 3.543 5.983
 103MOL C6 3896 7.850 3.517 6.008
 103MOL H10 3897 7.900 3.432 6.057
 103MOL C7 3898 7.902 3.517 5.866
 103MOL C8 3899 7.667 3.835 5.882
 103MOL H11 3900 7.676 3.888 5.976
 103MOL C9 3901 7.775 3.800 5.802
 103MOL C10 3902 7.914 3.849 5.826
 103MOL H12 3903 7.917 3.949 5.872
 103MOL H13 3904 7.968 3.872 5.734
 103MOL C11 3905 7.714 3.735 5.683
 103MOL C12 3906 7.775 3.693 5.566
 103MOL H14 3907 7.882 3.707 5.550
 103MOL C13 3908 7.691 3.634 5.473
 103MOL H15 3909 7.723 3.595 5.377
 103MOL C14 3910 7.551 3.651 5.483
 103MOL H16 3911 7.489 3.615 5.402
 103MOL C15 3912 7.497 3.689 5.603
 103MOL H17 3913 7.390 3.683 5.622
 103MOL C16 3914 7.580 3.735 5.705
 104MOL O1 3915 6.891 3.700 6.156
 104MOL O2 3916 7.264 3.838 5.795
 104MOL N1 3917 7.102 3.699 6.103
 104MOL N2 3918 7.047 3.827 5.857
 104MOL H1 3919 7.029 3.869 5.767
 104MOL N3 3920 7.090 3.344 5.834
 104MOL H2 3921 7.124 3.252 5.857
 104MOL C1 3922 6.930 3.767 5.922
 104MOL H3 3923 6.849 3.838 5.941
 104MOL C2 3924 6.969 3.719 6.066
 104MOL C3 3925 7.146 3.579 6.178
 104MOL H4 3926 7.101 3.487 6.138
 104MOL H5 3927 7.103 3.585 6.279
 104MOL C4 3928 7.296 3.575 6.168
 104MOL H6 3929 7.350 3.624 6.250
 104MOL H7 3930 7.341 3.476 6.176
 104MOL C5 3931 7.326 3.644 6.032
 104MOL H8 3932 7.427 3.685 6.036
 104MOL H9 3933 7.318 3.574 5.948
 104MOL C6 3934 7.214 3.750 6.022
 104MOL H10 3935 7.267 3.828 6.078
 104MOL C7 3936 7.183 3.807 5.880
 104MOL C8 3937 6.992 3.423 5.893
 104MOL H11 3938 6.930 3.388 5.974
 104MOL C9 3939 6.981 3.535 5.814
 104MOL C10 3940 6.879 3.649 5.833
 104MOL H12 3941 6.785 3.608 5.872
 104MOL H13 3942 6.853 3.686 5.733
 104MOL C11 3943 7.073 3.526 5.706
 104MOL C12 3944 7.092 3.603 5.593
 104MOL H14 3945 7.030 3.691 5.576
 104MOL C13 3946 7.177 3.556 5.490
 104MOL H15 3947 7.179 3.606 5.394
 104MOL C14 3948 7.248 3.441 5.513
 104MOL H16 3949 7.319 3.413 5.434
 104MOL C15 3950 7.237 3.364 5.629
 104MOL H17 3951 7.294 3.272 5.637
 104MOL C16 3952 7.142 3.409 5.725
 105MOL O1 3953 7.525 2.804 6.128
 105MOL O2 3954 7.214 3.095 5.804
 105MOL N1 3955 7.412 3.007 6.091
 105MOL N2 3956 7.325 2.909 5.842
 105MOL H1 3957 7.295 2.879 5.750
 105MOL N3 3958 7.734 3.180 5.803
 105MOL H2 3959 7.810 3.239 5.835
 105MOL C1 3960 7.427 2.834 5.912
 105MOL H3 3961 7.396 2.729 5.909
 105MOL C2 3962 7.455 2.878 6.058
 105MOL C3 3963 7.495 3.084 6.180
 105MOL H4 3964 7.599 3.087 6.144
 105MOL H5 3965 7.486 3.050 6.284
 105MOL C4 3966 7.448 3.231 6.171
 105MOL H6 3967 7.369 3.253 6.244
 105MOL H7 3968 7.529 3.302 6.192
 105MOL C5 3969 7.391 3.234 6.029
 105MOL H8 3970 7.318 3.312 6.007
 105MOL H9 3971 7.478 3.256 5.966
 105MOL C6 3972 7.329 3.088 6.008
 105MOL H10 3973 7.236 3.095 6.066
 105MOL C7 3974 7.286 3.031 5.880
 105MOL C8 3975 7.701 3.056 5.868
 105MOL H11 3976 7.750 3.013 5.954
 105MOL C9 3977 7.598 3.000 5.795
 105MOL C10 3978 7.551 2.861 5.822
 105MOL H12 3979 7.633 2.802 5.864
 105MOL H13 3980 7.546 2.813 5.724
 105MOL C11 3981 7.564 3.092 5.690
 105MOL C12 3982 7.486 3.070 5.580
 105MOL H14 3983 7.439 2.974 5.565
 105MOL C13 3984 7.488 3.169 5.478
 105MOL H15 3985 7.428 3.154 5.388
 105MOL C14 3986 7.573 3.281 5.482
 105MOL H16 3987 7.571 3.353 5.401
 105MOL C15 3988 7.659 3.291 5.597
 105MOL H17 3989 7.729 3.374 5.601
 105MOL C16 3990 7.649 3.198 5.696
 106MOL O1 3991 7.668 2.635 5.596
 106MOL O2 3992 7.732 3.056 5.267
 106MOL N1 3993 7.758 2.842 5.555
 106MOL N2 3994 7.654 2.852 5.299
 106MOL H1 3995 7.616 2.866 5.206
 106MOL N3 3996 8.104 2.626 5.290
 106MOL H2 3997 8.201 2.615 5.314
 106MOL C1 3998 7.646 2.719 5.373
 106MOL H3 3999 7.543 2.682 5.364
 106MOL C2 4000 7.681 2.728 5.519
 106MOL C3 4001 7.856 2.815 5.660
 106MOL H4 4002 7.881 2.709 5.668
 106MOL H5 4003 7.809 2.840 5.756
 106MOL C4 4004 7.978 2.896 5.623
 106MOL H6 4005 7.979 2.982 5.691
 106MOL H7 4006 8.066 2.830 5.631
 106MOL C5 4007 7.947 2.954 5.476
 106MOL H8 4008 7.991 3.054 5.471
 106MOL H9 4009 7.993 2.891 5.399
 106MOL C6 4010 7.794 2.952 5.472
 106MOL H10 4011 7.761 3.041 5.527
 106MOL C7 4012 7.733 2.955 5.337
 106MOL C8 4013 7.985 2.591 5.357
 106MOL H11 4014 8.004 2.552 5.456
 106MOL C9 4015 7.874 2.644 5.284
 106MOL C10 4016 7.730 2.609 5.311
 106MOL H12 4017 7.733 2.520 5.375
 106MOL H13 4018 7.679 2.587 5.216
 106MOL C11 4019 7.929 2.703 5.166
 106MOL C12 4020 7.871 2.758 5.049
 106MOL H14 4021 7.763 2.763 5.055
 106MOL C13 4022 7.957 2.805 4.943
 106MOL H15 4023 7.914 2.854 4.856
 106MOL C14 4024 8.096 2.785 4.949
 106MOL H16 4025 8.156 2.826 4.868
 106MOL C15 4026 8.156 2.725 5.069
 106MOL H17 4027 8.263 2.714 5.082
 106MOL C16 4028 8.063 2.692 5.170
 107MOL O1 4029 8.773 2.800 5.577
 107MOL O2 4030 8.414 2.622 5.240
 107MOL N1 4031 8.551 2.748 5.552
 107MOL N2 4032 8.619 2.621 5.298
 107MOL H1 4033 8.644 2.580 5.209
 107MOL N3 4034 8.615 3.133 5.248
 107MOL H2 4035 8.581 3.225 5.271
 107MOL C1 4036 8.722 2.692 5.370
 107MOL H3 4037 8.800 2.614 5.376
 107MOL C2 4038 8.686 2.743 5.512
 107MOL C3 4039 8.511 2.858 5.629
 107MOL H4 4040 8.564 2.948 5.595
 107MOL H5 4041 8.519 2.845 5.738
 107MOL C4 4042 8.370 2.891 5.588
 107MOL H6 4043 8.293 2.834 5.641
 107MOL H7 4044 8.340 2.997 5.595
 107MOL C5 4045 8.364 2.846 5.439
 107MOL H8 4046 8.263 2.831 5.399
 107MOL H9 4047 8.423 2.912 5.375
 107MOL C6 4048 8.442 2.715 5.452
 107MOL H10 4049 8.377 2.642 5.502
 107MOL C7 4050 8.493 2.658 5.319
 107MOL C8 4051 8.697 3.043 5.318
 107MOL H11 4052 8.735 3.064 5.417
 107MOL C9 4053 8.695 2.919 5.247
 107MOL C10 4054 8.784 2.800 5.278
 107MOL H12 4055 8.880 2.826 5.325
 107MOL H13 4056 8.810 2.756 5.180
 107MOL C11 4057 8.602 2.936 5.143
 107MOL C12 4058 8.552 2.846 5.046
 107MOL H14 4059 8.588 2.744 5.043
 107MOL C13 4060 8.457 2.898 4.958
 107MOL H15 4061 8.405 2.836 4.885
 107MOL C14 4062 8.417 3.034 4.958
 107MOL H16 4063 8.341 3.067 4.888
 107MOL C15 4064 8.471 3.118 5.053
 107MOL H17 4065 8.439 3.222 5.051
 107MOL C16 4066 8.551 3.063 5.152
 108MOL O1 4067 8.118 3.680 5.578
 108MOL O2 4068 8.412 3.382 5.241
 108MOL N1 4069 8.233 3.482 5.546
 108MOL N2 4070 8.330 3.582 5.293
 108MOL H1 4071 8.334 3.597 5.192
 108MOL N3 4072 7.900 3.309 5.275
 108MOL H2 4073 7.828 3.245 5.305
 108MOL C1 4074 8.210 3.646 5.352
 108MOL H3 4075 8.223 3.755 5.344
 108MOL C2 4076 8.182 3.605 5.502
 108MOL C3 4077 8.151 3.383 5.624
 108MOL H4 4078 8.047 3.385 5.588
 108MOL H5 4079 8.145 3.410 5.730
 108MOL C4 4080 8.208 3.238 5.603
 108MOL H6 4081 8.280 3.210 5.681
 108MOL H7 4082 8.127 3.166 5.613
 108MOL C5 4083 8.278 3.256 5.473
 108MOL H8 4084 8.363 3.187 5.469
 108MOL H9 4085 8.199 3.232 5.401
 108MOL C6 4086 8.328 3.404 5.468
 108MOL H10 4087 8.423 3.414 5.522
 108MOL C7 4088 8.358 3.453 5.327
 108MOL C8 4089 7.948 3.426 5.343
 108MOL H11 4090 7.896 3.466 5.428
 108MOL C9 4091 8.044 3.480 5.258
 108MOL C10 4092 8.088 3.622 5.263
 108MOL H12 4093 8.007 3.689 5.294
 108MOL H13 4094 8.108 3.650 5.159
 108MOL C11 4095 8.068 3.377 5.155
 108MOL C12 4096 8.153 3.380 5.047
 108MOL H14 4097 8.215 3.468 5.035
 108MOL C13 4098 8.159 3.274 4.960
 108MOL H15 4099 8.231 3.265 4.879
 108MOL C14 4100 8.076 3.160 4.981
 108MOL H16 4101 8.081 3.081 4.907
 108MOL C15 4102 7.982 3.165 5.090
 108MOL H17 4103 7.919 3.084 5.125
 108MOL C16 4104 7.981 3.274 5.173
 109MOL O1 4105 7.200 5.107 0.738
 109MOL O2 4106 7.165 4.679 0.409
 109MOL N1 4107 7.085 4.916 0.663
 109MOL N2 4108 7.254 4.884 0.457
 109MOL H1 4109 7.297 4.883 0.365
 109MOL N3 4110 6.819 5.122 0.397
 109MOL H2 4111 6.728 5.164 0.415
 109MOL C1 4112 7.256 5.022 0.521
 109MOL H3 4113 7.363 5.044 0.531
 109MOL C2 4114 7.181 5.018 0.650
 109MOL C3 4115 6.967 4.937 0.744
 109MOL H4 4116 6.900 5.018 0.713
 109MOL H5 4117 6.998 4.966 0.845
 109MOL C4 4118 6.898 4.800 0.745
 109MOL H6 4119 6.926 4.744 0.835
 109MOL H7 4120 6.789 4.813 0.741
 109MOL C5 4121 6.947 4.731 0.619
 109MOL H8 4122 6.931 4.623 0.615
 109MOL H9 4123 6.903 4.773 0.528
 109MOL C6 4124 7.093 4.778 0.614
 109MOL H10 4125 7.154 4.736 0.696
 109MOL C7 4126 7.168 4.775 0.481
 109MOL C8 4127 6.939 5.161 0.462
 109MOL H11 4128 6.931 5.221 0.552
 109MOL C9 4129 7.045 5.108 0.391
 109MOL C10 4130 7.198 5.129 0.428
 109MOL H12 4131 7.217 5.230 0.465
 109MOL H13 4132 7.262 5.133 0.340
 109MOL C11 4133 6.989 5.042 0.278
 109MOL C12 4134 7.054 4.982 0.169
 109MOL H14 4135 7.161 4.993 0.153
 109MOL C13 4136 6.974 4.927 0.066
 109MOL H15 4137 7.020 4.879 6.473
 109MOL C14 4138 6.834 4.938 0.070
 109MOL H16 4139 6.777 4.912 6.474
 109MOL C15 4140 6.769 5.003 0.181
 109MOL H17 4141 6.661 5.008 0.192
 109MOL C16 4142 6.852 5.050 0.281
 110MOL O1 4143 6.117 4.993 0.688
 110MOL O2 4144 6.538 5.158 0.381
 110MOL N1 4145 6.342 5.021 0.667
 110MOL N2 4146 6.312 5.134 0.415
 110MOL H1 4147 6.301 5.192 0.333
 110MOL N3 4148 6.355 4.656 0.423
 110MOL H2 4149 6.377 4.565 0.460
 110MOL C1 4150 6.192 5.070 0.473
 110MOL H3 4151 6.115 5.148 0.476
 110MOL C2 4152 6.213 5.024 0.617
 110MOL C3 4153 6.386 4.923 0.770
 110MOL H4 4154 6.315 4.841 0.752
 110MOL H5 4155 6.364 4.955 0.872
 110MOL C4 4156 6.535 4.888 0.742
 110MOL H6 4157 6.597 4.905 0.830
 110MOL H7 4158 6.538 4.782 0.715
 110MOL C5 4159 6.579 4.964 0.621
 110MOL H8 4160 6.672 5.020 0.636
 110MOL H9 4161 6.590 4.899 0.534
 110MOL C6 4162 6.468 5.068 0.597
 110MOL H10 4163 6.498 5.159 0.650
 110MOL C7 4164 6.448 5.118 0.452
 110MOL C8 4165 6.246 4.730 0.463
 110MOL H11 4166 6.189 4.705 0.552
 110MOL C9 4167 6.241 4.842 0.381
 110MOL C10 4168 6.147 4.952 0.383
 110MOL H12 4169 6.053 4.910 0.422
 110MOL H13 4170 6.126 4.993 0.283
 110MOL C11 4171 6.352 4.831 0.288
 110MOL C12 4172 6.387 4.906 0.175
 110MOL H14 4173 6.345 5.005 0.162
 110MOL C13 4174 6.474 4.850 0.082
 110MOL H15 4175 6.491 4.904 6.482
 110MOL C14 4176 6.541 4.723 0.107
 110MOL H16 4177 6.627 4.685 0.052
 110MOL C15 4178 6.503 4.651 0.221
 110MOL H17 4179 6.560 4.567 0.257
 110MOL C16 4180 6.406 4.711 0.309
 111MOL O1 4181 6.825 4.113 0.714
 111MOL O2 4182 6.461 4.357 0.403
 111MOL N1 4183 6.684 4.289 0.682
 111MOL N2 4184 6.596 4.192 0.433
 111MOL H1 4185 6.568 4.163 0.340
 111MOL N3 4186 6.995 4.467 0.430
 111MOL H2 4187 7.076 4.523 0.451
 111MOL C1 4188 6.712 4.117 0.500
 111MOL H3 4189 6.689 4.010 0.513
 111MOL C2 4190 6.743 4.169 0.645
 111MOL C3 4191 6.749 4.373 0.789
 111MOL H4 4192 6.856 4.386 0.772
 111MOL H5 4193 6.728 4.327 0.886
 111MOL C4 4194 6.674 4.505 0.772
 111MOL H6 4195 6.592 4.515 0.843
 111MOL H7 4196 6.744 4.588 0.787
 111MOL C5 4197 6.612 4.513 0.629
 111MOL H8 4198 6.517 4.569 0.632
 111MOL H9 4199 6.681 4.544 0.550
 111MOL C6 4200 6.574 4.364 0.618
 111MOL H10 4201 6.484 4.344 0.677
 111MOL C7 4202 6.533 4.301 0.480
 111MOL C8 4203 6.960 4.345 0.492
 111MOL H11 4204 7.014 4.303 0.577
 111MOL C9 4205 6.881 4.273 0.394
 111MOL C10 4206 6.836 4.128 0.407
 111MOL H12 4207 6.921 4.064 0.437
 111MOL H13 4208 6.806 4.100 0.305
 111MOL C11 4209 6.838 4.367 0.293
 111MOL C12 4210 6.767 4.359 0.173
 111MOL H14 4211 6.715 4.269 0.143
 111MOL C13 4212 6.790 4.457 0.075
 111MOL H15 4213 6.739 4.454 6.472
 111MOL C14 4214 6.882 4.560 0.094
 111MOL H16 4215 6.905 4.635 0.020
 111MOL C15 4216 6.956 4.570 0.212
 111MOL H17 4217 7.029 4.648 0.233
 111MOL C16 4218 6.923 4.477 0.314
 112MOL O1 4219 6.971 3.914 0.181
 112MOL O2 4220 7.016 4.347 6.358
 112MOL N1 4221 7.065 4.119 0.145
 112MOL N2 4222 6.922 4.142 6.395
 112MOL H1 4223 6.890 4.147 6.299
 112MOL N3 4224 7.367 3.939 6.356
 112MOL H2 4225 7.465 3.927 6.379
 112MOL C1 4226 6.924 4.010 6.459
 112MOL H3 4227 6.820 3.982 6.479
 112MOL C2 4228 6.994 4.008 0.107
 112MOL C3 4229 7.181 4.101 0.233
 112MOL H4 4230 7.229 4.009 0.198
 112MOL H5 4231 7.146 4.084 0.335
 112MOL C4 4232 7.274 4.223 0.218
 112MOL H6 4233 7.261 4.292 0.301
 112MOL H7 4234 7.380 4.196 0.209
 112MOL C5 4235 7.221 4.284 0.089
 112MOL H8 4236 7.239 4.392 0.089
 112MOL H9 4237 7.271 4.242 0.001
 112MOL C6 4238 7.067 4.249 0.078
 112MOL H10 4239 7.009 4.323 0.135
 112MOL C7 4240 6.999 4.251 6.432
 112MOL C8 4241 7.247 3.912 6.419
 112MOL H11 4242 7.247 3.856 0.019
 112MOL C9 4243 7.144 3.951 6.339
 112MOL C10 4244 6.995 3.909 6.366
 112MOL H12 4245 6.992 3.811 6.416
 112MOL H13 4246 6.934 3.900 6.275
 112MOL C11 4247 7.205 4.016 6.230
 112MOL C12 4248 7.150 4.080 6.116
 112MOL H14 4249 7.044 4.101 6.106
 112MOL C13 4250 7.236 4.127 6.020
 112MOL H15 4251 7.187 4.182 5.940
 112MOL C14 4252 7.377 4.124 6.039
 112MOL H16 4253 7.445 4.169 5.967
 112MOL C15 4254 7.426 4.080 6.161
 112MOL H17 4255 7.532 4.078 6.185
 112MOL C16 4256 7.338 4.008 6.241
 113MOL O1 4257 8.047 4.102 0.159
 113MOL O2 4258 7.649 3.930 6.345
 113MOL N1 4259 7.831 4.072 0.125
 113MOL N2 4260 7.867 3.934 6.378
 113MOL H1 4261 7.873 3.886 6.290
 113MOL N3 4262 7.814 4.400 6.358
 113MOL H2 4263 7.817 4.500 6.374
 113MOL C1 4264 7.985 3.995 6.439
 113MOL H3 4265 8.061 3.917 6.451
 113MOL C2 4266 7.960 4.060 0.084
 113MOL C3 4267 7.793 4.176 0.217
 113MOL H4 4268 7.817 4.277 0.182
 113MOL H5 4269 7.845 4.169 0.313
 113MOL C4 4270 7.642 4.163 0.226
 113MOL H6 4271 7.618 4.113 0.320
 113MOL H7 4272 7.588 4.259 0.223
 113MOL C5 4273 7.594 4.080 0.116
 113MOL H8 4274 7.501 4.028 0.142
 113MOL H9 4275 7.573 4.139 0.026
 113MOL C6 4276 7.720 4.000 0.074
 113MOL H10 4277 7.709 3.909 0.134
 113MOL C7 4278 7.740 3.955 6.423
 113MOL C8 4279 7.923 4.325 6.406
 113MOL H11 4280 7.976 4.352 0.003
 113MOL C9 4281 7.943 4.213 6.329
 113MOL C10 4282 8.046 4.101 6.353
 113MOL H12 4283 8.137 4.143 6.399
 113MOL H13 4284 8.078 4.060 6.256
 113MOL C11 4285 7.836 4.222 6.229
 113MOL C12 4286 7.817 4.136 6.121
 113MOL H14 4287 7.867 4.041 6.105
 113MOL C13 4288 7.734 4.185 6.020
 113MOL H15 4289 7.718 4.132 5.926
 113MOL C14 4290 7.666 4.306 6.029
 113MOL H16 4291 7.604 4.330 5.943
 113MOL C15 4292 7.674 4.380 6.149
 113MOL H17 4293 7.630 4.479 6.161
 113MOL C16 4294 7.762 4.335 6.249
 114MOL O1 4295 7.378 4.914 0.193
 114MOL O2 4296 7.700 4.668 6.336
 114MOL N1 4297 7.502 4.731 0.145
 114MOL N2 4298 7.585 4.855 6.391
 114MOL H1 4299 7.603 4.906 6.306
 114MOL N3 4300 7.190 4.574 6.367
 114MOL H2 4301 7.129 4.497 6.390
 114MOL C1 4302 7.478 4.916 6.468
 114MOL H3 4303 7.513 5.019 6.482
 114MOL C2 4304 7.449 4.857 0.115
 114MOL C3 4305 7.450 4.645 0.243
 114MOL H4 4306 7.342 4.639 0.229
 114MOL H5 4307 7.473 4.672 0.347
 114MOL C4 4308 7.516 4.511 0.217
 114MOL H6 4309 7.602 4.502 0.284
 114MOL H7 4310 7.444 4.433 0.244
 114MOL C5 4311 7.558 4.520 0.065
 114MOL H8 4312 7.641 4.453 0.039
 114MOL H9 4313 7.476 4.509 6.486
 114MOL C6 4314 7.607 4.664 0.064
 114MOL H10 4315 7.705 4.673 0.112
 114MOL C7 4316 7.630 4.725 6.417
 114MOL C8 4317 7.210 4.697 6.436
 114MOL H11 4318 7.168 4.721 0.040
 114MOL C9 4319 7.296 4.768 6.355
 114MOL C10 4320 7.339 4.911 6.395
 114MOL H12 4321 7.263 4.963 6.455
 114MOL H13 4322 7.347 4.970 6.303
 114MOL C11 4323 7.340 4.681 6.250
 114MOL C12 4324 7.414 4.701 6.130
 114MOL H14 4325 7.469 4.792 6.105
 114MOL C13 4326 7.411 4.602 6.034
 114MOL H15 4327 7.470 4.621 5.945
 114MOL C14 4328 7.343 4.481 6.051
 114MOL H16 4329 7.346 4.411 5.967
 114MOL C15 4330 7.256 4.469 6.162
 114MOL H17 4331 7.179 4.393 6.155
 114MOL C16 4332 7.275 4.563 6.261
 115MOL O1 4333 7.235 5.114 1.796
 115MOL O2 4334 7.163 4.689 1.469
 115MOL N1 4335 7.127 4.928 1.747
 115MOL N2 4336 7.252 4.894 1.499
 115MOL H1 4337 7.271 4.893 1.399
 115MOL N3 4338 6.825 5.117 1.443
 115MOL H2 4339 6.731 5.146 1.465
 115MOL C1 4340 7.261 5.029 1.572
 115MOL H3 4341 7.368 5.052 1.568
 115MOL C2 4342 7.216 5.026 1.720
 115MOL C3 4343 7.004 4.965 1.821
 115MOL H4 4344 6.966 5.059 1.779
 115MOL H5 4345 7.036 4.988 1.924
 115MOL C4 4346 6.912 4.845 1.812
 115MOL H6 4347 6.936 4.781 1.898
 115MOL H7 4348 6.807 4.876 1.815
 115MOL C5 4349 6.958 4.773 1.687
 115MOL H8 4350 6.935 4.666 1.696
 115MOL H9 4351 6.914 4.813 1.595
 115MOL C6 4352 7.110 4.799 1.675
 115MOL H10 4353 7.179 4.727 1.722
 115MOL C7 4354 7.169 4.789 1.536
 115MOL C8 4355 6.944 5.156 1.513
 115MOL H11 4356 6.945 5.218 1.601
 115MOL C9 4357 7.052 5.102 1.445
 115MOL C10 4358 7.194 5.133 1.486
 115MOL H12 4359 7.215 5.235 1.520
 115MOL H13 4360 7.248 5.133 1.391
 115MOL C11 4361 6.998 5.033 1.333
 115MOL C12 4362 7.058 4.974 1.221
 115MOL H14 4363 7.163 4.978 1.194
 115MOL C13 4364 6.974 4.921 1.124
 115MOL H15 4365 7.014 4.880 1.032
 115MOL C14 4366 6.835 4.932 1.134
 115MOL H16 4367 6.773 4.896 1.053
 115MOL C15 4368 6.779 4.996 1.245
 115MOL H17 4369 6.672 5.003 1.266
 115MOL C16 4370 6.867 5.042 1.339
 116MOL O1 4371 6.143 5.022 1.789
 116MOL O2 4372 6.536 5.175 1.452
 116MOL N1 4373 6.361 5.027 1.739
 116MOL N2 4374 6.316 5.154 1.497
 116MOL H1 4375 6.290 5.178 1.402
 116MOL N3 4376 6.363 4.669 1.495
 116MOL H2 4377 6.391 4.580 1.532
 116MOL C1 4378 6.201 5.091 1.563
 116MOL H3 4379 6.122 5.166 1.554
 116MOL C2 4380 6.233 5.046 1.706
 116MOL C3 4381 6.407 4.925 1.835
 116MOL H4 4382 6.363 4.828 1.809
 116MOL H5 4383 6.369 4.950 1.934
 116MOL C4 4384 6.557 4.915 1.825
 116MOL H6 4385 6.606 4.964 1.910
 116MOL H7 4386 6.584 4.809 1.823
 116MOL C5 4387 6.598 4.999 1.702
 116MOL H8 4388 6.673 5.075 1.730
 116MOL H9 4389 6.611 4.949 1.605
 116MOL C6 4390 6.470 5.089 1.675
 116MOL H10 4391 6.491 5.186 1.722
 116MOL C7 4392 6.453 5.136 1.533
 116MOL C8 4393 6.269 4.761 1.547
 116MOL H11 4394 6.198 4.740 1.626
 116MOL C9 4395 6.269 4.870 1.464
 116MOL C10 4396 6.160 4.974 1.475
 116MOL H12 4397 6.067 4.932 1.515
 116MOL H13 4398 6.130 5.012 1.377
 116MOL C11 4399 6.369 4.851 1.363
 116MOL C12 4400 6.401 4.933 1.248
 116MOL H14 4401 6.357 5.032 1.247
 116MOL C13 4402 6.497 4.880 1.160
 116MOL H15 4403 6.529 4.940 1.075
 116MOL C14 4404 6.533 4.749 1.165
 116MOL H16 4405 6.579 4.698 1.081
 116MOL C15 4406 6.500 4.673 1.277
 116MOL H17 4407 6.534 4.570 1.281
 116MOL C16 4408 6.417 4.725 1.381
 117MOL O1 4409 6.834 4.137 1.796
 117MOL O2 4410 6.513 4.426 1.493
 117MOL N1 4411 6.701 4.324 1.772
 117MOL N2 4412 6.592 4.213 1.532
 117MOL H1 4413 6.565 4.184 1.439
 117MOL N3 4414 6.987 4.484 1.484
 117MOL H2 4415 7.056 4.555 1.504
 117MOL C1 4416 6.706 4.151 1.588
 117MOL H3 4417 6.686 4.045 1.602
 117MOL C2 4418 6.751 4.198 1.731
 117MOL C3 4419 6.753 4.417 1.875
 117MOL H4 4420 6.859 4.439 1.856
 117MOL H5 4421 6.743 4.357 1.966
 117MOL C4 4422 6.670 4.548 1.873
 117MOL H6 4423 6.602 4.546 1.959
 117MOL H7 4424 6.730 4.639 1.885
 117MOL C5 4425 6.601 4.535 1.735
 117MOL H8 4426 6.513 4.600 1.740
 117MOL H9 4427 6.663 4.582 1.657
 117MOL C6 4428 6.587 4.388 1.713
 117MOL H10 4429 6.503 4.344 1.769
 117MOL C7 4430 6.560 4.341 1.567
 117MOL C8 4431 6.967 4.363 1.542
 117MOL H11 4432 7.020 4.327 1.629
 117MOL C9 4433 6.869 4.294 1.461
 117MOL C10 4434 6.821 4.156 1.482
 117MOL H12 4435 6.903 4.095 1.523
 117MOL H13 4436 6.795 4.112 1.386
 117MOL C11 4437 6.842 4.388 1.352
 117MOL C12 4438 6.761 4.378 1.238
 117MOL H14 4439 6.694 4.294 1.222
 117MOL C13 4440 6.761 4.477 1.139
 117MOL H15 4441 6.694 4.471 1.054
 117MOL C14 4442 6.852 4.584 1.155
 117MOL H16 4443 6.862 4.661 1.078
 117MOL C15 4444 6.928 4.593 1.273
 117MOL H17 4445 7.003 4.669 1.292
 117MOL C16 4446 6.915 4.498 1.371
 118MOL O1 4447 7.002 3.942 1.282
 118MOL O2 4448 7.051 4.352 0.924
 118MOL N1 4449 7.090 4.137 1.220
 118MOL N2 4450 6.968 4.151 0.964
 118MOL H1 4451 6.951 4.136 0.865
 118MOL N3 4452 7.383 3.932 0.968
 118MOL H2 4453 7.477 3.909 0.999
 118MOL C1 4454 6.951 4.028 1.054
 118MOL H3 4455 6.844 4.008 1.067
 118MOL C2 4456 7.009 4.031 1.195
 118MOL C3 4457 7.210 4.129 1.312
 118MOL H4 4458 7.274 4.045 1.282
 118MOL H5 4459 7.178 4.117 1.416
 118MOL C4 4460 7.278 4.261 1.293
 118MOL H6 4461 7.252 4.329 1.375
 118MOL H7 4462 7.385 4.237 1.294
 118MOL C5 4463 7.227 4.322 1.163
 118MOL H8 4464 7.219 4.430 1.182
 118MOL H9 4465 7.298 4.302 1.083
 118MOL C6 4466 7.096 4.258 1.141
 118MOL H10 4467 7.026 4.319 1.199
 118MOL C7 4468 7.037 4.258 1.002
 118MOL C8 4469 7.264 3.890 1.023
 118MOL H11 4470 7.260 3.838 1.118
 118MOL C9 4471 7.160 3.940 0.949
 118MOL C10 4472 7.015 3.917 0.975
 118MOL H12 4473 7.009 3.820 1.026
 118MOL H13 4474 6.959 3.905 0.881
 118MOL C11 4475 7.217 4.021 0.846
 118MOL C12 4476 7.156 4.083 0.735
 118MOL H14 4477 7.050 4.062 0.731
 118MOL C13 4478 7.238 4.123 0.628
 118MOL H15 4479 7.201 4.153 0.530
 118MOL C14 4480 7.376 4.120 0.647
 118MOL H16 4481 7.437 4.150 0.563
 118MOL C15 4482 7.437 4.078 0.769
 118MOL H17 4483 7.545 4.066 0.772
 118MOL C16 4484 7.356 4.012 0.862
 119MOL O1 4485 8.072 4.036 1.276
 119MOL O2 4486 7.672 3.904 0.949
 119MOL N1 4487 7.857 4.050 1.234
 119MOL N2 4488 7.892 3.921 0.985
 119MOL H1 4489 7.915 3.877 0.897
 119MOL N3 4490 7.837 4.409 0.935
 119MOL H2 4491 7.826 4.509 0.940
 119MOL C1 4492 8.008 3.985 1.050
 119MOL H3 4493 8.077 3.899 1.055
 119MOL C2 4494 7.981 4.026 1.198
 119MOL C3 4495 7.818 4.160 1.326
 119MOL H4 4496 7.871 4.252 1.296
 119MOL H5 4497 7.852 4.139 1.429
 119MOL C4 4498 7.667 4.174 1.308
 119MOL H6 4499 7.618 4.114 1.386
 119MOL H7 4500 7.636 4.279 1.313
 119MOL C5 4501 7.642 4.122 1.167
 119MOL H8 4502 7.539 4.092 1.146
 119MOL H9 4503 7.674 4.198 1.095
 119MOL C6 4504 7.740 3.999 1.159
 119MOL H10 4505 7.694 3.925 1.225
 119MOL C7 4506 7.761 3.939 1.019
 119MOL C8 4507 7.929 4.328 1.013
 119MOL H11 4508 7.989 4.378 1.088
 119MOL C9 4509 7.947 4.210 0.939
 119MOL C10 4510 8.055 4.106 0.970
 119MOL H12 4511 8.139 4.152 1.023
 119MOL H13 4512 8.105 4.077 0.878
 119MOL C11 4513 7.850 4.209 0.830
 119MOL C12 4514 7.842 4.134 0.711
 119MOL H14 4515 7.896 4.041 0.699
 119MOL C13 4516 7.764 4.187 0.601
 119MOL H15 4517 7.754 4.132 0.508
 119MOL C14 4518 7.713 4.315 0.612
 119MOL H16 4519 7.657 4.350 0.526
 119MOL C15 4520 7.725 4.393 0.726
 119MOL H17 4521 7.681 4.493 0.720
 119MOL C16 4522 7.795 4.337 0.828
 120MOL O1 4523 7.411 4.929 1.269
 120MOL O2 4524 7.708 4.674 0.900
 120MOL N1 4525 7.549 4.746 1.225
 120MOL N2 4526 7.603 4.858 0.969
 120MOL H1 4527 7.625 4.893 0.876
 120MOL N3 4528 7.217 4.575 0.953
 120MOL H2 4529 7.145 4.510 0.980
 120MOL C1 4530 7.498 4.924 1.048
 120MOL H3 4531 7.521 5.030 1.060
 120MOL C2 4532 7.486 4.871 1.192
 120MOL C3 4533 7.496 4.651 1.323
 120MOL H4 4534 7.389 4.636 1.307
 120MOL H5 4535 7.522 4.690 1.423
 120MOL C4 4536 7.560 4.513 1.302
 120MOL H6 4537 7.654 4.508 1.359
 120MOL H7 4538 7.486 4.435 1.323
 120MOL C5 4539 7.595 4.524 1.149
 120MOL H8 4540 7.675 4.455 1.120
 120MOL H9 4541 7.512 4.509 1.079
 120MOL C6 4542 7.631 4.672 1.135
 120MOL H10 4543 7.731 4.676 1.181
 120MOL C7 4544 7.654 4.728 0.996
 120MOL C8 4545 7.240 4.702 1.014
 120MOL H11 4546 7.206 4.729 1.114
 120MOL C9 4547 7.319 4.777 0.929
 120MOL C10 4548 7.372 4.916 0.966
 120MOL H12 4549 7.295 4.966 1.025
 120MOL H13 4550 7.384 4.972 0.873
 120MOL C11 4551 7.356 4.689 0.819
 120MOL C12 4552 7.427 4.715 0.698
 120MOL H14 4553 7.477 4.811 0.686
 120MOL C13 4554 7.445 4.603 0.614
 120MOL H15 4555 7.508 4.625 0.528
 120MOL C14 4556 7.388 4.477 0.638
 120MOL H16 4557 7.403 4.405 0.558
 120MOL C15 4558 7.303 4.460 0.746
 120MOL H17 4559 7.249 4.367 0.758
 120MOL C16 4560 7.290 4.569 0.834
 121MOL O1 4561 7.245 5.136 2.867
 121MOL O2 4562 7.192 4.701 2.552
 121MOL N1 4563 7.158 4.932 2.839
 121MOL N2 4564 7.272 4.913 2.574
 121MOL H1 4565 7.319 4.895 2.486
 121MOL N3 4566 6.820 5.104 2.546
 121MOL H2 4567 6.726 5.133 2.569
 121MOL C1 4568 7.274 5.046 2.642
 121MOL H3 4569 7.377 5.082 2.655
 121MOL C2 4570 7.226 5.041 2.789
 121MOL C3 4571 7.042 4.950 2.915
 121MOL H4 4572 6.996 5.044 2.883
 121MOL H5 4573 7.062 4.958 3.022
 121MOL C4 4574 6.951 4.834 2.892
 121MOL H6 4575 6.972 4.763 2.974
 121MOL H7 4576 6.843 4.851 2.905
 121MOL C5 4577 6.984 4.778 2.757
 121MOL H8 4578 6.975 4.669 2.748
 121MOL H9 4579 6.931 4.823 2.673
 121MOL C6 4580 7.139 4.810 2.760
 121MOL H10 4581 7.188 4.734 2.823
 121MOL C7 4582 7.200 4.801 2.620
 121MOL C8 4583 6.935 5.136 2.610
 121MOL H11 4584 6.936 5.196 2.699
 121MOL C9 4585 7.045 5.084 2.543
 121MOL C10 4586 7.185 5.140 2.571
 121MOL H12 4587 7.179 5.239 2.619
 121MOL H13 4588 7.230 5.168 2.475
 121MOL C11 4589 6.986 5.011 2.434
 121MOL C12 4590 7.053 4.954 2.319
 121MOL H14 4591 7.161 4.962 2.311
 121MOL C13 4592 6.972 4.924 2.209
 121MOL H15 4593 7.026 4.903 2.117
 121MOL C14 4594 6.833 4.932 2.219
 121MOL H16 4595 6.770 4.914 2.132
 121MOL C15 4596 6.770 4.987 2.334
 121MOL H17 4597 6.662 4.988 2.339
 121MOL C16 4598 6.851 5.023 2.439
 122MOL O1 4599 6.141 4.990 2.869
 122MOL O2 4600 6.537 5.139 2.546
 122MOL N1 4601 6.361 4.996 2.831
 122MOL N2 4602 6.321 5.131 2.580
 122MOL H1 4603 6.306 5.160 2.484
 122MOL N3 4604 6.361 4.639 2.549
 122MOL H2 4605 6.397 4.551 2.584
 122MOL C1 4606 6.209 5.069 2.648
 122MOL H3 4607 6.136 5.151 2.656
 122MOL C2 4608 6.236 5.015 2.793
 122MOL C3 4609 6.413 4.892 2.925
 122MOL H4 4610 6.395 4.787 2.898
 122MOL H5 4611 6.373 4.905 3.026
 122MOL C4 4612 6.567 4.919 2.923
 122MOL H6 4613 6.595 4.987 3.004
 122MOL H7 4614 6.620 4.824 2.934
 122MOL C5 4615 6.600 4.988 2.791
 122MOL H8 4616 6.692 5.046 2.785
 122MOL H9 4617 6.609 4.912 2.712
 122MOL C6 4618 6.471 5.068 2.768
 122MOL H10 4619 6.487 5.159 2.828
 122MOL C7 4620 6.447 5.115 2.625
 122MOL C8 4621 6.264 4.725 2.614
 122MOL H11 4622 6.212 4.699 2.706
 122MOL C9 4623 6.251 4.840 2.533
 122MOL C10 4624 6.147 4.951 2.563
 122MOL H12 4625 6.058 4.910 2.611
 122MOL H13 4626 6.111 4.990 2.467
 122MOL C11 4627 6.341 4.825 2.422
 122MOL C12 4628 6.362 4.907 2.314
 122MOL H14 4629 6.313 5.003 2.301
 122MOL C13 4630 6.454 4.858 2.216
 122MOL H15 4631 6.483 4.917 2.130
 122MOL C14 4632 6.538 4.747 2.247
 122MOL H16 4633 6.616 4.721 2.176
 122MOL C15 4634 6.510 4.666 2.360
 122MOL H17 4635 6.554 4.567 2.370
 122MOL C16 4636 6.406 4.702 2.443
 123MOL O1 4637 6.797 4.127 2.900
 123MOL O2 4638 6.445 4.357 2.564
 123MOL N1 4639 6.661 4.306 2.862
 123MOL N2 4640 6.604 4.201 2.599
 123MOL H1 4641 6.576 4.152 2.515
 123MOL N3 4642 7.021 4.484 2.576
 123MOL H2 4643 7.089 4.556 2.592
 123MOL C1 4644 6.709 4.141 2.673
 123MOL H3 4645 6.684 4.034 2.667
 123MOL C2 4646 6.722 4.191 2.823
 123MOL C3 4647 6.740 4.399 2.934
 123MOL H4 4648 6.848 4.384 2.921
 123MOL H5 4649 6.716 4.397 3.041
 123MOL C4 4650 6.707 4.541 2.882
 123MOL H6 4651 6.657 4.602 2.958
 123MOL H7 4652 6.792 4.605 2.854
 123MOL C5 4653 6.615 4.521 2.759
 123MOL H8 4654 6.525 4.582 2.747
 123MOL H9 4655 6.675 4.525 2.667
 123MOL C6 4656 6.561 4.374 2.774
 123MOL H10 4657 6.464 4.376 2.825
 123MOL C7 4658 6.534 4.312 2.636
 123MOL C8 4659 6.994 4.365 2.641
 123MOL H11 4660 7.037 4.335 2.736
 123MOL C9 4661 6.903 4.294 2.570
 123MOL C10 4662 6.849 4.154 2.607
 123MOL H12 4663 6.925 4.108 2.670
 123MOL H13 4664 6.847 4.091 2.517
 123MOL C11 4665 6.864 4.375 2.457
 123MOL C12 4666 6.787 4.342 2.345
 123MOL H14 4667 6.728 4.251 2.342
 123MOL C13 4668 6.784 4.431 2.240
 123MOL H15 4669 6.709 4.412 2.164
 123MOL C14 4670 6.852 4.554 2.245
 123MOL H16 4671 6.837 4.630 2.170
 123MOL C15 4672 6.929 4.578 2.357
 123MOL H17 4673 6.990 4.668 2.366
 123MOL C16 4674 6.936 4.487 2.463
 124MOL O1 4675 6.958 3.924 2.341
 124MOL O2 4676 7.030 4.359 2.031
 124MOL N1 4677 7.080 4.118 2.313
 124MOL N2 4678 6.945 4.150 2.057
 124MOL H1 4679 6.881 4.177 1.984
 124MOL N3 4680 7.372 3.924 2.053
 124MOL H2 4681 7.461 3.897 2.092
 124MOL C1 4682 6.932 4.027 2.129
 124MOL H3 4683 6.826 3.999 2.133
 124MOL C2 4684 6.992 4.016 2.273
 124MOL C3 4685 7.190 4.104 2.397
 124MOL H4 4686 7.242 4.013 2.365
 124MOL H5 4687 7.149 4.086 2.497
 124MOL C4 4688 7.288 4.221 2.378
 124MOL H6 4689 7.265 4.299 2.452
 124MOL H7 4690 7.394 4.193 2.385
 124MOL C5 4691 7.248 4.273 2.240
 124MOL H8 4692 7.280 4.377 2.228
 124MOL H9 4693 7.296 4.223 2.155
 124MOL C6 4694 7.098 4.245 2.236
 124MOL H10 4695 7.049 4.324 2.295
 124MOL C7 4696 7.021 4.258 2.099
 124MOL C8 4697 7.244 3.896 2.110
 124MOL H11 4698 7.236 3.837 2.201
 124MOL C9 4699 7.147 3.946 2.027
 124MOL C10 4700 7.004 3.920 2.046
 124MOL H12 4701 6.991 3.822 2.093
 124MOL H13 4702 6.950 3.895 1.954
 124MOL C11 4703 7.214 4.021 1.922
 124MOL C12 4704 7.170 4.070 1.799
 124MOL H14 4705 7.066 4.073 1.770
 124MOL C13 4706 7.265 4.124 1.704
 124MOL H15 4707 7.229 4.176 1.616
 124MOL C14 4708 7.405 4.093 1.719
 124MOL H16 4709 7.471 4.113 1.635
 124MOL C15 4710 7.445 4.025 1.837
 124MOL H17 4711 7.548 3.997 1.860
 124MOL C16 4712 7.349 4.001 1.940
 125MOL O1 4713 8.079 4.064 2.344
 125MOL O2 4714 7.675 3.860 2.053
 125MOL N1 4715 7.860 4.062 2.294
 125MOL N2 4716 7.894 3.918 2.060
 125MOL H1 4717 7.912 3.876 1.969
 125MOL N3 4718 7.856 4.399 2.012
 125MOL H2 4719 7.840 4.495 2.037
 125MOL C1 4720 8.012 3.975 2.121
 125MOL H3 4721 8.080 3.889 2.129
 125MOL C2 4722 7.988 4.030 2.265
 125MOL C3 4723 7.821 4.149 2.405
 125MOL H4 4724 7.894 4.230 2.408
 125MOL H5 4725 7.821 4.094 2.500
 125MOL C4 4726 7.674 4.184 2.367
 125MOL H6 4727 7.611 4.140 2.445
 125MOL H7 4728 7.659 4.293 2.365
 125MOL C5 4729 7.641 4.120 2.225
 125MOL H8 4730 7.537 4.085 2.216
 125MOL H9 4731 7.665 4.181 2.138
 125MOL C6 4732 7.741 4.009 2.226
 125MOL H10 4733 7.700 3.938 2.299
 125MOL C7 4734 7.766 3.927 2.102
 125MOL C8 4735 7.946 4.304 2.073
 125MOL H11 4736 8.017 4.337 2.147
 125MOL C9 4737 7.953 4.192 1.989
 125MOL C10 4738 8.055 4.086 2.021
 125MOL H12 4739 8.153 4.131 2.043
 125MOL H13 4740 8.060 4.030 1.927
 125MOL C11 4741 7.857 4.214 1.887
 125MOL C12 4742 7.828 4.138 1.774
 125MOL H14 4743 7.876 4.043 1.754
 125MOL C13 4744 7.737 4.195 1.680
 125MOL H15 4745 7.710 4.148 1.586
 125MOL C14 4746 7.678 4.315 1.700
 125MOL H16 4747 7.615 4.357 1.622
 125MOL C15 4748 7.714 4.391 1.812
 125MOL H17 4749 7.683 4.494 1.824
 125MOL C16 4750 7.807 4.338 1.901
 126MOL O1 4751 7.391 4.934 2.306
 126MOL O2 4752 7.724 4.647 2.002
 126MOL N1 4753 7.510 4.744 2.290
 126MOL N2 4754 7.615 4.834 2.032
 126MOL H1 4755 7.648 4.854 1.938
 126MOL N3 4756 7.195 4.590 2.040
 126MOL H2 4757 7.130 4.524 2.080
 126MOL C1 4758 7.513 4.911 2.101
 126MOL H3 4759 7.557 5.011 2.108
 126MOL C2 4760 7.462 4.862 2.241
 126MOL C3 4761 7.462 4.659 2.393
 126MOL H4 4762 7.356 4.644 2.372
 126MOL H5 4763 7.479 4.699 2.494
 126MOL C4 4764 7.537 4.525 2.393
 126MOL H6 4765 7.615 4.515 2.469
 126MOL H7 4766 7.466 4.443 2.410
 126MOL C5 4767 7.598 4.528 2.251
 126MOL H8 4768 7.693 4.474 2.247
 126MOL H9 4769 7.542 4.493 2.163
 126MOL C6 4770 7.622 4.680 2.223
 126MOL H10 4771 7.715 4.701 2.277
 126MOL C7 4772 7.653 4.716 2.078
 126MOL C8 4773 7.239 4.714 2.092
 126MOL H11 4774 7.206 4.762 2.184
 126MOL C9 4775 7.334 4.766 2.009
 126MOL C10 4776 7.386 4.908 2.012
 126MOL H12 4777 7.310 4.975 2.053
 126MOL H13 4778 7.414 4.950 1.915
 126MOL C11 4779 7.349 4.665 1.904
 126MOL C12 4780 7.429 4.666 1.791
 126MOL H14 4781 7.508 4.739 1.776
 126MOL C13 4782 7.414 4.565 1.690
 126MOL H15 4783 7.480 4.567 1.604
 126MOL C14 4784 7.319 4.467 1.707
 126MOL H16 4785 7.302 4.389 1.633
 126MOL C15 4786 7.244 4.461 1.827
 126MOL H17 4787 7.171 4.381 1.835
 126MOL C16 4788 7.261 4.563 1.924
 127MOL O1 4789 7.215 5.125 3.964
 127MOL O2 4790 7.165 4.703 3.649
 127MOL N1 4791 7.135 4.922 3.930
 127MOL N2 4792 7.241 4.909 3.671
 127MOL H1 4793 7.291 4.892 3.585
 127MOL N3 4794 6.798 5.141 3.658
 127MOL H2 4795 6.708 5.183 3.678
 127MOL C1 4796 7.257 5.037 3.745
 127MOL H3 4797 7.364 5.058 3.744
 127MOL C2 4798 7.206 5.030 3.893
 127MOL C3 4799 7.041 4.932 4.041
 127MOL H4 4800 6.973 5.017 4.025
 127MOL H5 4801 7.072 4.946 4.146
 127MOL C4 4802 6.945 4.809 4.025
 127MOL H6 4803 6.983 4.727 4.087
 127MOL H7 4804 6.845 4.821 4.067
 127MOL C5 4805 6.970 4.766 3.880
 127MOL H8 4806 6.945 4.662 3.856
 127MOL H9 4807 6.914 4.832 3.813
 127MOL C6 4808 7.119 4.794 3.861
 127MOL H10 4809 7.179 4.717 3.911
 127MOL C7 4810 7.173 4.798 3.719
 127MOL C8 4811 6.918 5.170 3.727
 127MOL H11 4812 6.929 5.230 3.817
 127MOL C9 4813 7.021 5.112 3.651
 127MOL C10 4814 7.168 5.147 3.664
 127MOL H12 4815 7.179 5.244 3.714
 127MOL H13 4816 7.207 5.166 3.563
 127MOL C11 4817 6.958 5.042 3.540
 127MOL C12 4818 7.020 4.984 3.425
 127MOL H14 4819 7.127 4.971 3.418
 127MOL C13 4820 6.939 4.939 3.321
 127MOL H15 4821 6.971 4.887 3.231
 127MOL C14 4822 6.795 4.960 3.329
 127MOL H16 4823 6.731 4.923 3.250
 127MOL C15 4824 6.739 5.015 3.442
 127MOL H17 4825 6.631 5.026 3.440
 127MOL C16 4826 6.825 5.060 3.552
 128MOL O1 4827 6.175 4.964 3.987
 128MOL O2 4828 6.529 5.156 3.624
 128MOL N1 4829 6.388 4.992 3.928
 128MOL N2 4830 6.313 5.116 3.681
 128MOL H1 4831 6.287 5.148 3.588
 128MOL N3 4832 6.344 4.620 3.674
 128MOL H2 4833 6.379 4.528 3.697
 128MOL C1 4834 6.208 5.055 3.764
 128MOL H3 4835 6.141 5.139 3.789
 128MOL C2 4836 6.251 4.998 3.902
 128MOL C3 4837 6.446 4.880 4.007
 128MOL H4 4838 6.379 4.794 3.991
 128MOL H5 4839 6.433 4.912 4.111
 128MOL C4 4840 6.590 4.867 3.961
 128MOL H6 4841 6.649 4.930 4.029
 128MOL H7 4842 6.618 4.761 3.960
 128MOL C5 4843 6.597 4.928 3.814
 128MOL H8 4844 6.700 4.963 3.798
 128MOL H9 4845 6.559 4.856 3.740
 128MOL C6 4846 6.491 5.042 3.833
 128MOL H10 4847 6.551 5.112 3.893
 128MOL C7 4848 6.451 5.114 3.709
 128MOL C8 4849 6.249 4.705 3.736
 128MOL H11 4850 6.199 4.665 3.823
 128MOL C9 4851 6.235 4.824 3.659
 128MOL C10 4852 6.135 4.938 3.683
 128MOL H12 4853 6.040 4.914 3.732
 128MOL H13 4854 6.107 4.972 3.582
 128MOL C11 4855 6.319 4.804 3.543
 128MOL C12 4856 6.340 4.888 3.432
 128MOL H14 4857 6.306 4.991 3.423
 128MOL C13 4858 6.411 4.835 3.324
 128MOL H15 4859 6.425 4.904 3.242
 128MOL C14 4860 6.461 4.705 3.333
 128MOL H16 4861 6.515 4.667 3.247
 128MOL C15 4862 6.450 4.630 3.451
 128MOL H17 4863 6.503 4.535 3.447
 128MOL C16 4864 6.372 4.677 3.554
 129MOL O1 4865 6.825 4.108 3.938
 129MOL O2 4866 6.472 4.385 3.651
 129MOL N1 4867 6.700 4.293 3.914
 129MOL N2 4868 6.597 4.202 3.671
 129MOL H1 4869 6.572 4.179 3.576
 129MOL N3 4870 6.993 4.464 3.687
 129MOL H2 4871 7.075 4.518 3.713
 129MOL C1 4872 6.710 4.128 3.735
 129MOL H3 4873 6.679 4.023 3.745
 129MOL C2 4874 6.742 4.173 3.875
 129MOL C3 4875 6.777 4.376 4.011
 129MOL H4 4876 6.881 4.391 3.981
 129MOL H5 4877 6.765 4.331 4.111
 129MOL C4 4878 6.709 4.513 4.010
 129MOL H6 4879 6.650 4.533 4.101
 129MOL H7 4880 6.772 4.601 3.992
 129MOL C5 4881 6.619 4.515 3.891
 129MOL H8 4882 6.528 4.575 3.900
 129MOL H9 4883 6.676 4.553 3.805
 129MOL C6 4884 6.590 4.369 3.862
 129MOL H10 4885 6.506 4.350 3.930
 129MOL C7 4886 6.547 4.325 3.720
 129MOL C8 4887 6.970 4.336 3.731
 129MOL H11 4888 7.011 4.299 3.825
 129MOL C9 4889 6.886 4.282 3.639
 129MOL C10 4890 6.834 4.137 3.648
 129MOL H12 4891 6.913 4.073 3.690
 129MOL H13 4892 6.818 4.102 3.546
 129MOL C11 4893 6.852 4.380 3.538
 129MOL C12 4894 6.775 4.378 3.423
 129MOL H14 4895 6.724 4.286 3.396
 129MOL C13 4896 6.762 4.496 3.349
 129MOL H15 4897 6.708 4.502 3.254
 129MOL C14 4898 6.834 4.609 3.393
 129MOL H16 4899 6.837 4.699 3.331
 129MOL C15 4900 6.908 4.613 3.508
 129MOL H17 4901 6.949 4.705 3.548
 129MOL C16 4902 6.922 4.493 3.577
 130MOL O1 4903 6.995 3.937 3.425
 130MOL O2 4904 7.004 4.381 3.128
 130MOL N1 4905 7.070 4.150 3.403
 130MOL N2 4906 6.931 4.183 3.166
 130MOL H1 4907 6.875 4.200 3.083
 130MOL N3 4908 7.384 3.962 3.123
 130MOL H2 4909 7.479 3.949 3.157
 130MOL C1 4910 6.931 4.045 3.225
 130MOL H3 4911 6.830 4.008 3.247
 130MOL C2 4912 6.997 4.037 3.361
 130MOL C3 4913 7.187 4.132 3.496
 130MOL H4 4914 7.228 4.031 3.483
 130MOL H5 4915 7.155 4.142 3.601
 130MOL C4 4916 7.285 4.238 3.460
 130MOL H6 4917 7.273 4.323 3.528
 130MOL H7 4918 7.389 4.204 3.467
 130MOL C5 4919 7.239 4.272 3.317
 130MOL H8 4920 7.282 4.369 3.290
 130MOL H9 4921 7.272 4.209 3.234
 130MOL C6 4922 7.086 4.275 3.334
 130MOL H10 4923 7.059 4.361 3.396
 130MOL C7 4924 7.008 4.287 3.203
 130MOL C8 4925 7.263 3.918 3.180
 130MOL H11 4926 7.257 3.854 3.267
 130MOL C9 4927 7.159 3.976 3.105
 130MOL C10 4928 7.012 3.950 3.123
 130MOL H12 4929 6.986 3.850 3.158
 130MOL H13 4930 6.956 3.954 3.028
 130MOL C11 4931 7.218 4.049 2.999
 130MOL C12 4932 7.163 4.113 2.880
 130MOL H14 4933 7.056 4.125 2.866
 130MOL C13 4934 7.253 4.155 2.780
 130MOL H15 4935 7.211 4.207 2.694
 130MOL C14 4936 7.391 4.145 2.799
 130MOL H16 4937 7.461 4.191 2.731
 130MOL C15 4938 7.440 4.088 2.921
 130MOL H17 4939 7.546 4.073 2.937
 130MOL C16 4940 7.354 4.036 3.013
 131MOL O1 4941 8.056 4.080 3.425
 131MOL O2 4942 7.662 3.912 3.103
 131MOL N1 4943 7.837 4.075 3.387
 131MOL N2 4944 7.879 3.948 3.137
 131MOL H1 4945 7.886 3.900 3.048
 131MOL N3 4946 7.852 4.428 3.130
 131MOL H2 4947 7.827 4.520 3.162
 131MOL C1 4948 7.992 4.000 3.213
 131MOL H3 4949 8.061 3.917 3.226
 131MOL C2 4950 7.965 4.046 3.351
 131MOL C3 4951 7.810 4.189 3.472
 131MOL H4 4952 7.876 4.273 3.449
 131MOL H5 4953 7.842 4.164 3.574
 131MOL C4 4954 7.663 4.229 3.445
 131MOL H6 4955 7.603 4.185 3.526
 131MOL H7 4956 7.654 4.338 3.450
 131MOL C5 4957 7.624 4.161 3.312
 131MOL H8 4958 7.519 4.130 3.310
 131MOL H9 4959 7.634 4.219 3.220
 131MOL C6 4960 7.717 4.035 3.309
 131MOL H10 4961 7.673 3.962 3.378
 131MOL C7 4962 7.746 3.962 3.171
 131MOL C8 4963 7.952 4.348 3.178
 131MOL H11 4964 8.014 4.381 3.260
 131MOL C9 4965 7.957 4.229 3.101
 131MOL C10 4966 8.053 4.111 3.122
 131MOL H12 4967 8.141 4.155 3.170
 131MOL H13 4968 8.080 4.058 3.030
 131MOL C11 4969 7.851 4.240 3.001
 131MOL C12 4970 7.817 4.170 2.886
 131MOL H14 4971 7.874 4.083 2.854
 131MOL C13 4972 7.721 4.219 2.802
 131MOL H15 4973 7.698 4.155 2.717
 131MOL C14 4974 7.664 4.345 2.820
 131MOL H16 4975 7.602 4.388 2.742
 131MOL C15 4976 7.699 4.422 2.936
 131MOL H17 4977 7.651 4.517 2.954
 131MOL C16 4978 7.793 4.365 3.025
 132MOL O1 4979 7.392 4.979 3.430
 132MOL O2 4980 7.716 4.702 3.112
 132MOL N1 4981 7.505 4.795 3.394
 132MOL N2 4982 7.600 4.893 3.139
 132MOL H1 4983 7.636 4.921 3.049
 132MOL N3 4984 7.209 4.607 3.142
 132MOL H2 4985 7.142 4.533 3.162
 132MOL C1 4986 7.489 4.961 3.205
 132MOL H3 4987 7.500 5.070 3.196
 132MOL C2 4988 7.462 4.918 3.358
 132MOL C3 4989 7.444 4.708 3.496
 132MOL H4 4990 7.334 4.702 3.488
 132MOL H5 4991 7.471 4.747 3.596
 132MOL C4 4992 7.505 4.571 3.469
 132MOL H6 4993 7.594 4.561 3.532
 132MOL H7 4994 7.428 4.498 3.495
 132MOL C5 4995 7.545 4.568 3.325
 132MOL H8 4996 7.609 4.485 3.290
 132MOL H9 4997 7.458 4.549 3.261
 132MOL C6 4998 7.597 4.707 3.314
 132MOL H10 4999 7.690 4.701 3.373
 132MOL C7 5000 7.639 4.764 3.177
 132MOL C8 5001 7.222 4.738 3.188
 132MOL H11 5002 7.183 4.760 3.286
 132MOL C9 5003 7.311 4.810 3.106
 132MOL C10 5004 7.352 4.950 3.137
 132MOL H12 5005 7.278 4.988 3.208
 132MOL H13 5006 7.355 5.018 3.051
 132MOL C11 5007 7.349 4.717 3.004
 132MOL C12 5008 7.429 4.737 2.889
 132MOL H14 5009 7.473 4.834 2.869
 132MOL C13 5010 7.419 4.637 2.783
 132MOL H15 5011 7.459 4.655 2.684
 132MOL C14 5012 7.355 4.518 2.812
 132MOL H16 5013 7.357 4.440 2.736
 132MOL C15 5014 7.283 4.496 2.930
 132MOL H17 5015 7.241 4.400 2.956
 132MOL C16 5016 7.278 4.601 3.020
 133MOL O1 5017 7.207 5.132 5.030
 133MOL O2 5018 7.152 4.698 4.703
 133MOL N1 5019 7.098 4.931 4.980
 133MOL N2 5020 7.252 4.900 4.754
 133MOL H1 5021 7.286 4.890 4.659
 133MOL N3 5022 6.830 5.146 4.746
 133MOL H2 5023 6.741 5.182 4.776
 133MOL C1 5024 7.260 5.030 4.821
 133MOL H3 5025 7.366 5.051 4.838
 133MOL C2 5026 7.192 5.033 4.959
 133MOL C3 5027 6.981 4.955 5.072
 133MOL H4 5028 6.924 5.038 5.029
 133MOL H5 5029 7.020 4.972 5.173
 133MOL C4 5030 6.896 4.831 5.058
 133MOL H6 5031 6.928 4.770 5.143
 133MOL H7 5032 6.792 4.865 5.064
 133MOL C5 5033 6.941 4.768 4.918
 133MOL H8 5034 6.924 4.661 4.930
 133MOL H9 5035 6.891 4.817 4.834
 133MOL C6 5036 7.089 4.802 4.912
 133MOL H10 5037 7.134 4.727 4.978
 133MOL C7 5038 7.168 4.792 4.780
 133MOL C8 5039 6.951 5.191 4.791
 133MOL H11 5040 6.956 5.249 4.882
 133MOL C9 5041 7.053 5.137 4.712
 133MOL C10 5042 7.200 5.150 4.742
 133MOL H12 5043 7.229 5.247 4.786
 133MOL H13 5044 7.246 5.156 4.643
 133MOL C11 5045 6.990 5.053 4.616
 133MOL C12 5046 7.038 4.987 4.508
 133MOL H14 5047 7.143 4.974 4.487
 133MOL C13 5048 6.946 4.926 4.417
 133MOL H15 5049 6.985 4.873 4.330
 133MOL C14 5050 6.810 4.939 4.432
 133MOL H16 5051 6.748 4.895 4.355
 133MOL C15 5052 6.761 5.006 4.544
 133MOL H17 5053 6.655 5.027 4.561
 133MOL C16 5054 6.854 5.063 4.633
 134MOL O1 5055 6.112 4.985 5.031
 134MOL O2 5056 6.544 5.144 4.737
 134MOL N1 5057 6.341 5.001 5.004
 134MOL N2 5058 6.318 5.114 4.744
 134MOL H1 5059 6.307 5.155 4.652
 134MOL N3 5060 6.348 4.630 4.740
 134MOL H2 5061 6.375 4.540 4.778
 134MOL C1 5062 6.197 5.053 4.811
 134MOL H3 5063 6.119 5.130 4.822
 134MOL C2 5064 6.211 5.012 4.958
 134MOL C3 5065 6.372 4.883 5.082
 134MOL H4 5066 6.308 4.798 5.057
 134MOL H5 5067 6.352 4.891 5.189
 134MOL C4 5068 6.514 4.844 5.044
 134MOL H6 5069 6.592 4.884 5.110
 134MOL H7 5070 6.530 4.736 5.053
 134MOL C5 5071 6.541 4.897 4.905
 134MOL H8 5072 6.645 4.919 4.878
 134MOL H9 5073 6.496 4.845 4.820
 134MOL C6 5074 6.464 5.032 4.925
 134MOL H10 5075 6.518 5.093 4.999
 134MOL C7 5076 6.444 5.112 4.797
 134MOL C8 5077 6.247 4.716 4.792
 134MOL H11 5078 6.196 4.698 4.886
 134MOL C9 5079 6.237 4.822 4.707
 134MOL C10 5080 6.137 4.932 4.737
 134MOL H12 5081 6.047 4.894 4.788
 134MOL H13 5082 6.107 4.969 4.639
 134MOL C11 5083 6.338 4.805 4.607
 134MOL C12 5084 6.366 4.886 4.493
 134MOL H14 5085 6.306 4.974 4.473
 134MOL C13 5086 6.470 4.833 4.401
 134MOL H15 5087 6.497 4.890 4.313
 134MOL C14 5088 6.532 4.709 4.428
 134MOL H16 5089 6.606 4.677 4.355
 134MOL C15 5090 6.497 4.637 4.542
 134MOL H17 5091 6.533 4.534 4.550
 134MOL C16 5092 6.399 4.684 4.631
 135MOL O1 5093 6.805 4.104 5.055
 135MOL O2 5094 6.438 4.354 4.742
 135MOL N1 5095 6.667 4.280 5.015
 135MOL N2 5096 6.580 4.181 4.767
 135MOL H1 5097 6.550 4.157 4.673
 135MOL N3 5098 6.979 4.471 4.748
 135MOL H2 5099 7.052 4.539 4.766
 135MOL C1 5100 6.695 4.118 4.835
 135MOL H3 5101 6.659 4.015 4.844
 135MOL C2 5102 6.729 4.161 4.976
 135MOL C3 5103 6.738 4.364 5.115
 135MOL H4 5104 6.845 4.371 5.089
 135MOL H5 5105 6.720 4.331 5.217
 135MOL C4 5106 6.665 4.505 5.093
 135MOL H6 5107 6.602 4.516 5.182
 135MOL H7 5108 6.738 4.587 5.089
 135MOL C5 5109 6.597 4.490 4.956
 135MOL H8 5110 6.514 4.561 4.946
 135MOL H9 5111 6.674 4.511 4.881
 135MOL C6 5112 6.556 4.349 4.945
 135MOL H10 5113 6.462 4.341 5.001
 135MOL C7 5114 6.527 4.298 4.806
 135MOL C8 5115 6.954 4.348 4.811
 135MOL H11 5116 6.992 4.313 4.906
 135MOL C9 5117 6.869 4.274 4.725
 135MOL C10 5118 6.829 4.132 4.747
 135MOL H12 5119 6.904 4.067 4.793
 135MOL H13 5120 6.806 4.090 4.648
 135MOL C11 5121 6.838 4.360 4.615
 135MOL C12 5122 6.767 4.338 4.496
 135MOL H14 5123 6.714 4.245 4.480
 135MOL C13 5124 6.767 4.434 4.397
 135MOL H15 5125 6.710 4.419 4.305
 135MOL C14 5126 6.840 4.548 4.411
 135MOL H16 5127 6.839 4.623 4.333
 135MOL C15 5128 6.922 4.573 4.529
 135MOL H17 5129 6.975 4.668 4.535
 135MOL C16 5130 6.909 4.479 4.629
 136MOL O1 5131 6.980 3.942 4.487
 136MOL O2 5132 7.034 4.366 4.175
 136MOL N1 5133 7.058 4.152 4.465
 136MOL N2 5134 6.967 4.160 4.195
 136MOL H1 5135 6.940 4.159 4.097
 136MOL N3 5136 7.388 3.928 4.211
 136MOL H2 5137 7.473 3.881 4.235
 136MOL C1 5138 6.938 4.036 4.273
 136MOL H3 5139 6.834 4.003 4.274
 136MOL C2 5140 6.988 4.041 4.418
 136MOL C3 5141 7.173 4.128 4.555
 136MOL H4 5142 7.233 4.044 4.517
 136MOL H5 5143 7.135 4.100 4.654
 136MOL C4 5144 7.255 4.259 4.551
 136MOL H6 5145 7.200 4.327 4.615
 136MOL H7 5146 7.361 4.255 4.581
 136MOL C5 5147 7.233 4.300 4.402
 136MOL H8 5148 7.248 4.407 4.380
 136MOL H9 5149 7.291 4.241 4.331
 136MOL C6 5150 7.080 4.274 4.389
 136MOL H10 5151 7.031 4.356 4.444
 136MOL C7 5152 7.027 4.272 4.249
 136MOL C8 5153 7.260 3.896 4.261
 136MOL H11 5154 7.251 3.842 4.354
 136MOL C9 5155 7.164 3.951 4.182
 136MOL C10 5156 7.018 3.924 4.196
 136MOL H12 5157 7.001 3.831 4.252
 136MOL H13 5158 6.966 3.910 4.101
 136MOL C11 5159 7.235 4.029 4.084
 136MOL C12 5160 7.191 4.102 3.969
 136MOL H14 5161 7.088 4.122 3.942
 136MOL C13 5162 7.291 4.149 3.878
 136MOL H15 5163 7.249 4.210 3.799
 136MOL C14 5164 7.425 4.130 3.899
 136MOL H16 5165 7.502 4.157 3.827
 136MOL C15 5166 7.464 4.060 4.013
 136MOL H17 5167 7.571 4.053 4.031
 136MOL C16 5168 7.369 4.010 4.106
 137MOL O1 5169 8.070 4.056 4.485
 137MOL O2 5170 7.677 3.900 4.176
 137MOL N1 5171 7.844 4.067 4.446
 137MOL N2 5172 7.886 3.959 4.195
 137MOL H1 5173 7.901 3.936 4.097
 137MOL N3 5174 7.841 4.446 4.164
 137MOL H2 5175 7.799 4.533 4.193
 137MOL C1 5176 7.999 4.008 4.264
 137MOL H3 5177 8.076 3.931 4.258
 137MOL C2 5178 7.976 4.046 4.411
 137MOL C3 5179 7.809 4.174 4.543
 137MOL H4 5180 7.850 4.272 4.516
 137MOL H5 5181 7.848 4.152 4.644
 137MOL C4 5182 7.658 4.188 4.532
 137MOL H6 5183 7.602 4.129 4.606
 137MOL H7 5184 7.637 4.294 4.547
 137MOL C5 5185 7.617 4.128 4.394
 137MOL H8 5186 7.513 4.093 4.383
 137MOL H9 5187 7.626 4.208 4.319
 137MOL C6 5188 7.726 4.018 4.375
 137MOL H10 5189 7.670 3.944 4.434
 137MOL C7 5190 7.759 3.957 4.243
 137MOL C8 5191 7.935 4.365 4.229
 137MOL H11 5192 7.991 4.390 4.318
 137MOL C9 5193 7.952 4.253 4.152
 137MOL C10 5194 8.049 4.140 4.185
 137MOL H12 5195 8.129 4.190 4.241
 137MOL H13 5196 8.091 4.109 4.088
 137MOL C11 5197 7.867 4.268 4.035
 137MOL C12 5198 7.846 4.181 3.927
 137MOL H14 5199 7.906 4.092 3.912
 137MOL C13 5200 7.753 4.227 3.832
 137MOL H15 5201 7.716 4.160 3.755
 137MOL C14 5202 7.687 4.351 3.846
 137MOL H16 5203 7.596 4.372 3.790
 137MOL C15 5204 7.711 4.432 3.956
 137MOL H17 5205 7.649 4.520 3.973
 137MOL C16 5206 7.804 4.391 4.049
 138MOL O1 5207 7.388 4.954 4.511
 138MOL O2 5208 7.716 4.687 4.186
 138MOL N1 5209 7.516 4.776 4.480
 138MOL N2 5210 7.606 4.882 4.225
 138MOL H1 5211 7.619 4.908 4.128
 138MOL N3 5212 7.220 4.598 4.203
 138MOL H2 5213 7.143 4.539 4.229
 138MOL C1 5214 7.495 4.950 4.295
 138MOL H3 5215 7.519 5.056 4.305
 138MOL C2 5216 7.465 4.896 4.439
 138MOL C3 5217 7.440 4.688 4.562
 138MOL H4 5218 7.340 4.677 4.518
 138MOL H5 5219 7.438 4.721 4.667
 138MOL C4 5220 7.497 4.553 4.552
 138MOL H6 5221 7.552 4.518 4.640
 138MOL H7 5222 7.420 4.480 4.527
 138MOL C5 5223 7.587 4.561 4.430
 138MOL H8 5224 7.679 4.506 4.450
 138MOL H9 5225 7.540 4.523 4.339
 138MOL C6 5226 7.616 4.710 4.410
 138MOL H10 5227 7.713 4.715 4.459
 138MOL C7 5228 7.649 4.757 4.264
 138MOL C8 5229 7.244 4.728 4.261
 138MOL H11 5230 7.200 4.755 4.356
 138MOL C9 5231 7.322 4.800 4.171
 138MOL C10 5232 7.374 4.936 4.196
 138MOL H12 5233 7.298 5.006 4.233
 138MOL H13 5234 7.402 4.988 4.104
 138MOL C11 5235 7.358 4.708 4.062
 138MOL C12 5236 7.426 4.722 3.942
 138MOL H14 5237 7.472 4.819 3.926
 138MOL C13 5238 7.432 4.615 3.858
 138MOL H15 5239 7.483 4.618 3.762
 138MOL C14 5240 7.380 4.493 3.888
 138MOL H16 5241 7.384 4.411 3.817
 138MOL C15 5242 7.308 4.478 4.006
 138MOL H17 5243 7.255 4.386 4.033
 138MOL C16 5244 7.294 4.592 4.088
 139MOL O1 5245 7.246 5.118 6.132
 139MOL O2 5246 7.138 4.701 5.808
 139MOL N1 5247 7.120 4.929 6.085
 139MOL N2 5248 7.231 4.899 5.838
 139MOL H1 5249 7.268 4.892 5.744
 139MOL N3 5250 6.828 5.123 5.815
 139MOL H2 5251 6.735 5.154 5.839
 139MOL C1 5252 7.253 5.029 5.905
 139MOL H3 5253 7.362 5.033 5.912
 139MOL C2 5254 7.214 5.029 6.055
 139MOL C3 5255 7.020 4.941 6.185
 139MOL H4 5256 6.972 5.035 6.157
 139MOL H5 5257 7.080 4.962 6.274
 139MOL C4 5258 6.929 4.817 6.180
 139MOL H6 5259 6.971 4.743 6.249
 139MOL H7 5260 6.824 4.842 6.197
 139MOL C5 5261 6.960 4.762 6.038
 139MOL H8 5262 6.952 4.652 6.043
 139MOL H9 5263 6.888 4.807 5.969
 139MOL C6 5264 7.107 4.799 6.020
 139MOL H10 5265 7.168 4.729 6.077
 139MOL C7 5266 7.159 4.798 5.875
 139MOL C8 5267 6.949 5.167 5.872
 139MOL H11 5268 6.940 5.209 5.971
 139MOL C9 5269 7.048 5.116 5.800
 139MOL C10 5270 7.190 5.142 5.830
 139MOL H12 5271 7.207 5.228 5.896
 139MOL H13 5272 7.246 5.160 5.738
 139MOL C11 5273 6.996 5.038 5.693
 139MOL C12 5274 7.055 4.991 5.575
 139MOL H14 5275 7.162 4.990 5.561
 139MOL C13 5276 6.981 4.928 5.480
 139MOL H15 5277 7.037 4.893 5.393
 139MOL C14 5278 6.842 4.908 5.498
 139MOL H16 5279 6.783 4.867 5.416
 139MOL C15 5280 6.775 4.970 5.609
 139MOL H17 5281 6.667 4.973 5.619
 139MOL C16 5282 6.856 5.034 5.705
 140MOL O1 5283 6.140 4.991 6.139
 140MOL O2 5284 6.540 5.165 5.819
 140MOL N1 5285 6.370 4.995 6.100
 140MOL N2 5286 6.319 5.124 5.854
 140MOL H1 5287 6.308 5.154 5.758
 140MOL N3 5288 6.367 4.640 5.810
 140MOL H2 5289 6.404 4.548 5.831
 140MOL C1 5290 6.205 5.059 5.923
 140MOL H3 5291 6.135 5.142 5.938
 140MOL C2 5292 6.239 5.017 6.065
 140MOL C3 5293 6.405 4.879 6.179
 140MOL H4 5294 6.362 4.789 6.133
 140MOL H5 5295 6.373 4.889 6.283
 140MOL C4 5296 6.562 4.874 6.157
 140MOL H6 5297 6.613 4.927 6.239
 140MOL H7 5298 6.594 4.769 6.150
 140MOL C5 5299 6.580 4.930 6.013
 140MOL H8 5300 6.679 4.966 5.985
 140MOL H9 5301 6.538 4.860 5.939
 140MOL C6 5302 6.490 5.047 6.029
 140MOL H10 5303 6.543 5.121 6.090
 140MOL C7 5304 6.454 5.116 5.895
 140MOL C8 5305 6.273 4.719 5.883
 140MOL H11 5306 6.222 4.698 5.976
 140MOL C9 5307 6.260 4.837 5.808
 140MOL C10 5308 6.153 4.942 5.839
 140MOL H12 5309 6.075 4.893 5.898
 140MOL H13 5310 6.111 4.980 5.745
 140MOL C11 5311 6.342 4.830 5.691
 140MOL C12 5312 6.357 4.912 5.582
 140MOL H14 5313 6.328 5.016 5.580
 140MOL C13 5314 6.430 4.866 5.470
 140MOL H15 5315 6.425 4.924 5.378
 140MOL C14 5316 6.493 4.735 5.477
 140MOL H16 5317 6.543 4.698 5.388
 140MOL C15 5318 6.484 4.659 5.595
 140MOL H17 5319 6.529 4.561 5.611
 140MOL C16 5320 6.404 4.708 5.696
 141MOL O1 5321 6.809 4.099 6.121
 141MOL O2 5322 6.460 4.364 5.805
 141MOL N1 5323 6.678 4.288 6.088
 141MOL N2 5324 6.592 4.191 5.839
 141MOL H1 5325 6.559 4.151 5.752
 141MOL N3 5326 6.976 4.463 5.828
 141MOL H2 5327 7.053 4.527 5.833
 141MOL C1 5328 6.693 4.116 5.909
 141MOL H3 5329 6.660 4.011 5.915
 141MOL C2 5330 6.730 4.166 6.047
 141MOL C3 5331 6.758 4.372 6.183
 141MOL H4 5332 6.863 4.379 6.155
 141MOL H5 5333 6.752 4.327 6.283
 141MOL C4 5334 6.686 4.510 6.170
 141MOL H6 5335 6.603 4.497 6.240
 141MOL H7 5336 6.753 4.596 6.184
 141MOL C5 5337 6.630 4.513 6.034
 141MOL H8 5338 6.547 4.584 6.024
 141MOL H9 5339 6.706 4.539 5.959
 141MOL C6 5340 6.580 4.368 6.016
 141MOL H10 5341 6.484 4.364 6.070
 141MOL C7 5342 6.544 4.309 5.874
 141MOL C8 5343 6.958 4.332 5.883
 141MOL H11 5344 7.005 4.297 5.973
 141MOL C9 5345 6.865 4.264 5.802
 141MOL C10 5346 6.819 4.115 5.829
 141MOL H12 5347 6.903 4.057 5.869
 141MOL H13 5348 6.803 4.065 5.733
 141MOL C11 5349 6.835 4.348 5.688
 141MOL C12 5350 6.760 4.333 5.570
 141MOL H14 5351 6.715 4.236 5.549
 141MOL C13 5352 6.755 4.447 5.486
 141MOL H15 5353 6.702 4.445 5.391
 141MOL C14 5354 6.828 4.566 5.513
 141MOL H16 5355 6.831 4.649 5.443
 141MOL C15 5356 6.903 4.574 5.631
 141MOL H17 5357 6.964 4.659 5.659
 141MOL C16 5358 6.899 4.464 5.718
 142MOL O1 5359 6.960 3.918 5.591
 142MOL O2 5360 7.023 4.340 5.252
 142MOL N1 5361 7.055 4.120 5.553
 142MOL N2 5362 6.931 4.141 5.300
 142MOL H1 5363 6.890 4.151 5.208
 142MOL N3 5364 7.372 3.908 5.287
 142MOL H2 5365 7.465 3.884 5.317
 142MOL C1 5366 6.922 4.016 5.374
 142MOL H3 5367 6.816 3.987 5.375
 142MOL C2 5368 6.977 4.013 5.515
 142MOL C3 5369 7.170 4.099 5.636
 142MOL H4 5370 7.227 4.013 5.599
 142MOL H5 5371 7.139 4.083 5.740
 142MOL C4 5372 7.258 4.219 5.621
 142MOL H6 5373 7.228 4.287 5.701
 142MOL H7 5374 7.363 4.197 5.645
 142MOL C5 5375 7.225 4.274 5.486
 142MOL H8 5376 7.245 4.380 5.463
 142MOL H9 5377 7.285 4.224 5.408
 142MOL C6 5378 7.077 4.244 5.472
 142MOL H10 5379 7.018 4.318 5.526
 142MOL C7 5380 7.013 4.247 5.332
 142MOL C8 5381 7.247 3.872 5.347
 142MOL H11 5382 7.231 3.803 5.428
 142MOL C9 5383 7.147 3.933 5.277
 142MOL C10 5384 6.997 3.905 5.298
 142MOL H12 5385 6.970 3.808 5.342
 142MOL H13 5386 6.951 3.894 5.199
 142MOL C11 5387 7.209 4.008 5.173
 142MOL C12 5388 7.155 4.067 5.061
 142MOL H14 5389 7.047 4.063 5.063
 142MOL C13 5390 7.241 4.127 4.962
 142MOL H15 5391 7.194 4.150 4.867
 142MOL C14 5392 7.383 4.115 4.979
 142MOL H16 5393 7.446 4.154 4.900
 142MOL C15 5394 7.432 4.052 5.091
 142MOL H17 5395 7.540 4.043 5.100
 142MOL C16 5396 7.346 3.992 5.183
 143MOL O1 5397 8.020 4.074 5.603
 143MOL O2 5398 7.650 3.910 5.251
 143MOL N1 5399 7.808 4.046 5.552
 143MOL N2 5400 7.869 3.923 5.302
 143MOL H1 5401 7.885 3.884 5.210
 143MOL N3 5402 7.833 4.416 5.259
 143MOL H2 5403 7.811 4.512 5.283
 143MOL C1 5404 7.976 3.994 5.382
 143MOL H3 5405 8.056 3.924 5.407
 143MOL C2 5406 7.940 4.037 5.523
 143MOL C3 5407 7.766 4.160 5.640
 143MOL H4 5408 7.815 4.252 5.607
 143MOL H5 5409 7.784 4.125 5.743
 143MOL C4 5410 7.612 4.175 5.620
 143MOL H6 5411 7.555 4.122 5.697
 143MOL H7 5412 7.585 4.282 5.625
 143MOL C5 5413 7.588 4.110 5.483
 143MOL H8 5414 7.490 4.060 5.477
 143MOL H9 5415 7.597 4.187 5.406
 143MOL C6 5416 7.695 3.994 5.474
 143MOL H10 5417 7.656 3.907 5.527
 143MOL C7 5418 7.735 3.936 5.333
 143MOL C8 5419 7.927 4.332 5.327
 143MOL H11 5420 7.987 4.356 5.414
 143MOL C9 5421 7.944 4.216 5.254
 143MOL C10 5422 8.035 4.109 5.301
 143MOL H12 5423 8.111 4.160 5.361
 143MOL H13 5424 8.079 4.063 5.212
 143MOL C11 5425 7.863 4.235 5.135
 143MOL C12 5426 7.834 4.140 5.034
 143MOL H14 5427 7.893 4.049 5.027
 143MOL C13 5428 7.742 4.180 4.940
 143MOL H15 5429 7.719 4.112 4.859
 143MOL C14 5430 7.678 4.305 4.947
 143MOL H16 5431 7.613 4.341 4.867
 143MOL C15 5432 7.699 4.392 5.053
 143MOL H17 5433 7.641 4.483 5.068
 143MOL C16 5434 7.792 4.351 5.146
 144MOL O1 5435 7.386 4.938 5.597
 144MOL O2 5436 7.734 4.688 5.263
 144MOL N1 5437 7.509 4.751 5.548
 144MOL N2 5438 7.608 4.866 5.309
 144MOL H1 5439 7.634 4.906 5.220
 144MOL N3 5440 7.188 4.572 5.271
 144MOL H2 5441 7.107 4.517 5.296
 144MOL C1 5442 7.491 4.921 5.373
 144MOL H3 5443 7.522 5.026 5.386
 144MOL C2 5444 7.459 4.876 5.519
 144MOL C3 5445 7.430 4.650 5.630
 144MOL H4 5446 7.327 4.640 5.594
 144MOL H5 5447 7.426 4.673 5.738
 144MOL C4 5448 7.508 4.516 5.610
 144MOL H6 5449 7.590 4.519 5.684
 144MOL H7 5450 7.439 4.433 5.633
 144MOL C5 5451 7.569 4.532 5.472
 144MOL H8 5452 7.650 4.460 5.455
 144MOL H9 5453 7.492 4.508 5.398
 144MOL C6 5454 7.611 4.679 5.470
 144MOL H10 5455 7.697 4.685 5.538
 144MOL C7 5456 7.652 4.741 5.339
 144MOL C8 5457 7.224 4.692 5.338
 144MOL H11 5458 7.174 4.726 5.428
 144MOL C9 5459 7.316 4.765 5.256
 144MOL C10 5460 7.367 4.911 5.282
 144MOL H12 5461 7.285 4.965 5.330
 144MOL H13 5462 7.384 4.963 5.187
 144MOL C11 5463 7.329 4.681 5.143
 144MOL C12 5464 7.401 4.706 5.022
 144MOL H14 5465 7.433 4.808 4.999
 144MOL C13 5466 7.413 4.600 4.930
 144MOL H15 5467 7.475 4.596 4.841
 144MOL C14 5468 7.346 4.472 4.952
 144MOL H16 5469 7.356 4.387 4.885
 144MOL C15 5470 7.276 4.451 5.076
 144MOL H17 5471 7.219 4.364 5.105
 144MOL C16 5472 7.270 4.561 5.162
 145MOL O1 5473 6.505 6.404 0.719
 145MOL O2 5474 6.411 5.995 0.387
 145MOL N1 5475 6.381 6.229 0.666
 145MOL N2 5476 6.511 6.198 0.417
 145MOL H1 5477 6.537 6.189 0.319
 145MOL N3 5478 6.076 6.404 0.403
 145MOL H2 5479 5.984 6.444 0.418
 145MOL C1 5480 6.523 6.325 0.492
 145MOL H3 5481 6.627 6.358 0.500
 145MOL C2 5482 6.474 6.322 0.634
 145MOL C3 5483 6.274 6.247 0.761
 145MOL H4 5484 6.220 6.338 0.731
 145MOL H5 5485 6.313 6.259 0.863
 145MOL C4 5486 6.176 6.135 0.745
 145MOL H6 5487 6.175 6.069 0.832
 145MOL H7 5488 6.074 6.173 0.736
 145MOL C5 5489 6.220 6.062 0.615
 145MOL H8 5490 6.198 5.955 0.611
 145MOL H9 5491 6.179 6.113 0.527
 145MOL C6 5492 6.367 6.099 0.596
 145MOL H10 5493 6.423 6.025 0.654
 145MOL C7 5494 6.430 6.094 0.460
 145MOL C8 5495 6.191 6.443 0.467
 145MOL H11 5496 6.195 6.492 0.564
 145MOL C9 5497 6.297 6.404 0.383
 145MOL C10 5498 6.445 6.434 0.413
 145MOL H12 5499 6.456 6.534 0.458
 145MOL H13 5500 6.495 6.448 0.316
 145MOL C11 5501 6.241 6.327 0.272
 145MOL C12 5502 6.286 6.287 0.145
 145MOL H14 5503 6.392 6.292 0.122
 145MOL C13 5504 6.189 6.253 0.043
 145MOL H15 5505 6.212 6.221 6.434
 145MOL C14 5506 6.051 6.247 0.078
 145MOL H16 5507 5.976 6.226 0.002
 145MOL C15 5508 6.009 6.289 0.203
 145MOL H17 5509 5.902 6.291 0.222
 145MOL C16 5510 6.108 6.324 0.296
 146MOL O1 5511 5.396 6.286 0.715
 146MOL O2 5512 5.799 6.451 0.395
 146MOL N1 5513 5.623 6.283 0.676
 146MOL N2 5514 5.588 6.403 0.422
 146MOL H1 5515 5.573 6.450 0.334
 146MOL N3 5516 5.630 5.931 0.401
 146MOL H2 5517 5.664 5.841 0.432
 146MOL C1 5518 5.474 6.346 0.495
 146MOL H3 5519 5.402 6.428 0.502
 146MOL C2 5520 5.493 6.305 0.640
 146MOL C3 5521 5.665 6.170 0.767
 146MOL H4 5522 5.603 6.082 0.747
 146MOL H5 5523 5.640 6.196 0.871
 146MOL C4 5524 5.815 6.156 0.740
 146MOL H6 5525 5.869 6.210 0.818
 146MOL H7 5526 5.846 6.052 0.754
 146MOL C5 5527 5.844 6.223 0.605
 146MOL H8 5528 5.946 6.261 0.593
 146MOL H9 5529 5.820 6.156 0.521
 146MOL C6 5530 5.743 6.335 0.606
 146MOL H10 5531 5.783 6.414 0.671
 146MOL C7 5532 5.716 6.396 0.468
 146MOL C8 5533 5.542 6.018 0.469
 146MOL H11 5534 5.501 5.983 0.562
 146MOL C9 5535 5.520 6.124 0.383
 146MOL C10 5536 5.419 6.232 0.410
 146MOL H12 5537 5.341 6.178 0.465
 146MOL H13 5538 5.366 6.262 0.319
 146MOL C11 5539 5.614 6.115 0.272
 146MOL C12 5540 5.624 6.187 0.152
 146MOL H14 5541 5.570 6.281 0.142
 146MOL C13 5542 5.703 6.138 0.055
 146MOL H15 5543 5.718 6.194 6.456
 146MOL C14 5544 5.778 6.018 0.074
 146MOL H16 5545 5.838 5.985 6.483
 146MOL C15 5546 5.769 5.950 0.199
 146MOL H17 5547 5.810 5.850 0.206
 146MOL C16 5548 5.683 5.999 0.293
 147MOL O1 5549 6.074 5.383 0.690
 147MOL O2 5550 5.724 5.664 0.406
 147MOL N1 5551 5.942 5.565 0.679
 147MOL N2 5552 5.855 5.482 0.422
 147MOL H1 5553 5.820 5.453 0.331
 147MOL N3 5554 6.244 5.765 0.423
 147MOL H2 5555 6.322 5.822 0.451
 147MOL C1 5556 5.963 5.412 0.482
 147MOL H3 5557 5.925 5.309 0.486
 147MOL C2 5558 5.992 5.447 0.627
 147MOL C3 5559 6.014 5.656 0.774
 147MOL H4 5560 6.119 5.642 0.747
 147MOL H5 5561 5.999 5.619 0.876
 147MOL C4 5562 5.961 5.801 0.749
 147MOL H6 5563 5.883 5.829 0.821
 147MOL H7 5564 6.046 5.870 0.762
 147MOL C5 5565 5.911 5.792 0.613
 147MOL H8 5566 5.843 5.875 0.590
 147MOL H9 5567 5.992 5.807 0.540
 147MOL C6 5568 5.843 5.650 0.609
 147MOL H10 5569 5.750 5.663 0.666
 147MOL C7 5570 5.794 5.594 0.474
 147MOL C8 5571 6.215 5.636 0.474
 147MOL H11 5572 6.267 5.600 0.562
 147MOL C9 5573 6.126 5.573 0.388
 147MOL C10 5574 6.088 5.428 0.397
 147MOL H12 5575 6.160 5.366 0.451
 147MOL H13 5576 6.061 5.382 0.301
 147MOL C11 5577 6.101 5.669 0.287
 147MOL C12 5578 6.031 5.647 0.170
 147MOL H14 5579 5.976 5.554 0.158
 147MOL C13 5580 6.029 5.756 0.074
 147MOL H15 5581 5.978 5.755 6.470
 147MOL C14 5582 6.092 5.875 0.108
 147MOL H16 5583 6.086 5.962 0.045
 147MOL C15 5584 6.166 5.888 0.230
 147MOL H17 5585 6.216 5.980 0.259
 147MOL C16 5586 6.167 5.783 0.313
 148MOL O1 5587 6.222 5.222 0.155
 148MOL O2 5588 6.241 5.647 6.334
 148MOL N1 5589 6.327 5.412 0.123
 148MOL N2 5590 6.175 5.444 6.371
 148MOL H1 5591 6.109 5.446 6.294
 148MOL N3 5592 6.626 5.258 6.353
 148MOL H2 5593 6.719 5.223 6.368
 148MOL C1 5594 6.184 5.310 6.434
 148MOL H3 5595 6.082 5.275 6.449
 148MOL C2 5596 6.243 5.313 0.080
 148MOL C3 5597 6.449 5.394 0.202
 148MOL H4 5598 6.505 5.313 0.155
 148MOL H5 5599 6.429 5.355 0.303
 148MOL C4 5600 6.524 5.520 0.183
 148MOL H6 5601 6.497 5.595 0.258
 148MOL H7 5602 6.633 5.508 0.195
 148MOL C5 5603 6.478 5.568 0.046
 148MOL H8 5604 6.508 5.671 0.023
 148MOL H9 5605 6.524 5.505 6.461
 148MOL C6 5606 6.334 5.541 0.048
 148MOL H10 5607 6.289 5.620 0.108
 148MOL C7 5608 6.245 5.553 6.410
 148MOL C8 5609 6.504 5.200 6.398
 148MOL H11 5610 6.494 5.143 6.490
 148MOL C9 5611 6.398 5.241 6.316
 148MOL C10 5612 6.251 5.215 6.337
 148MOL H12 5613 6.235 5.111 6.368
 148MOL H13 5614 6.189 5.223 6.247
 148MOL C11 5615 6.461 5.318 6.218
 148MOL C12 5616 6.401 5.377 6.107
 148MOL H14 5617 6.293 5.384 6.098
 148MOL C13 5618 6.484 5.432 6.004
 148MOL H15 5619 6.444 5.472 5.912
 148MOL C14 5620 6.626 5.412 6.017
 148MOL H16 5621 6.696 5.434 5.936
 148MOL C15 5622 6.680 5.366 6.141
 148MOL H17 5623 6.786 5.354 6.163
 148MOL C16 5624 6.593 5.331 6.240
 149MOL O1 5625 7.307 5.348 0.189
 149MOL O2 5626 6.918 5.197 6.343
 149MOL N1 5627 7.095 5.348 0.135
 149MOL N2 5628 7.133 5.204 6.393
 149MOL H1 5629 7.151 5.162 6.303
 149MOL N3 5630 7.075 5.689 6.377
 149MOL H2 5631 7.044 5.782 6.399
 149MOL C1 5632 7.251 5.270 6.457
 149MOL H3 5633 7.338 5.205 6.468
 149MOL C2 5634 7.222 5.321 0.107
 149MOL C3 5635 7.048 5.463 0.213
 149MOL H4 5636 7.083 5.558 0.170
 149MOL H5 5637 7.088 5.471 0.315
 149MOL C4 5638 6.892 5.459 0.206
 149MOL H6 5639 6.854 5.392 0.284
 149MOL H7 5640 6.868 5.564 0.227
 149MOL C5 5641 6.867 5.407 0.068
 149MOL H8 5642 6.767 5.364 0.057
 149MOL H9 5643 6.869 5.486 6.485
 149MOL C6 5644 6.977 5.298 0.055
 149MOL H10 5645 6.930 5.225 0.121
 149MOL C7 5646 7.005 5.233 6.422
 149MOL C8 5647 7.177 5.610 6.434
 149MOL H11 5648 7.246 5.634 0.021
 149MOL C9 5649 7.182 5.490 6.356
 149MOL C10 5650 7.294 5.394 6.370
 149MOL H12 5651 7.378 5.452 6.410
 149MOL H13 5652 7.322 5.348 6.274
 149MOL C11 5653 7.078 5.507 6.256
 149MOL C12 5654 7.062 5.431 6.136
 149MOL H14 5655 7.109 5.333 6.141
 149MOL C13 5656 6.985 5.483 6.030
 149MOL H15 5657 6.993 5.436 5.933
 149MOL C14 5658 6.924 5.611 6.047
 149MOL H16 5659 6.871 5.657 5.964
 149MOL C15 5660 6.955 5.689 6.159
 149MOL H17 5661 6.916 5.790 6.173
 149MOL C16 5662 7.021 5.631 6.265
 150MOL O1 5663 6.596 6.206 0.145
 150MOL O2 5664 6.967 5.942 6.346
 150MOL N1 5665 6.730 6.028 0.118
 150MOL N2 5666 6.832 6.121 6.366
 150MOL H1 5667 6.855 6.162 6.277
 150MOL N3 5668 6.411 5.883 6.323
 150MOL H2 5669 6.354 5.814 6.368
 150MOL C1 5670 6.724 6.190 6.428
 150MOL H3 5671 6.752 6.295 6.447
 150MOL C2 5672 6.680 6.148 0.075
 150MOL C3 5673 6.656 5.931 0.205
 150MOL H4 5674 6.567 5.897 0.151
 150MOL H5 5675 6.635 5.977 0.302
 150MOL C4 5676 6.745 5.805 0.216
 150MOL H6 5677 6.812 5.811 0.303
 150MOL H7 5678 6.697 5.708 0.231
 150MOL C5 5679 6.828 5.813 0.082
 150MOL H8 5680 6.920 5.756 0.097
 150MOL H9 5681 6.779 5.776 6.484
 150MOL C6 5682 6.851 5.966 0.065
 150MOL H10 5683 6.940 5.995 0.122
 150MOL C7 5684 6.891 6.007 6.415
 150MOL C8 5685 6.457 6.000 6.382
 150MOL H11 5686 6.427 6.037 6.479
 150MOL C9 5687 6.545 6.066 6.297
 150MOL C10 5688 6.603 6.200 6.332
 150MOL H12 5689 6.527 6.270 6.369
 150MOL H13 5690 6.635 6.248 6.239
 150MOL C11 5691 6.578 5.973 6.191
 150MOL C12 5692 6.679 5.977 6.097
 150MOL H14 5693 6.733 6.071 6.088
 150MOL C13 5694 6.679 5.869 6.009
 150MOL H15 5695 6.751 5.858 5.929
 150MOL C14 5696 6.592 5.756 6.026
 150MOL H16 5697 6.593 5.676 5.952
 150MOL C15 5698 6.504 5.744 6.134
 150MOL H17 5699 6.444 5.657 6.159
 150MOL C16 5700 6.489 5.863 6.213
 151MOL O1 5701 6.510 6.439 1.787
 151MOL O2 5702 6.438 6.040 1.436
 151MOL N1 5703 6.391 6.240 1.740
 151MOL N2 5704 6.543 6.227 1.497
 151MOL H1 5705 6.570 6.227 1.399
 151MOL N3 5706 6.079 6.401 1.484
 151MOL H2 5707 5.983 6.422 1.505
 151MOL C1 5708 6.528 6.358 1.564
 151MOL H3 5709 6.631 6.395 1.564
 151MOL C2 5710 6.471 6.351 1.708
 151MOL C3 5711 6.286 6.241 1.839
 151MOL H4 5712 6.235 6.338 1.829
 151MOL H5 5713 6.326 6.227 1.940
 151MOL C4 5714 6.190 6.124 1.803
 151MOL H6 5715 6.199 6.052 1.885
 151MOL H7 5716 6.091 6.171 1.812
 151MOL C5 5717 6.238 6.074 1.665
 151MOL H8 5718 6.220 5.966 1.656
 151MOL H9 5719 6.191 6.132 1.584
 151MOL C6 5720 6.386 6.110 1.667
 151MOL H10 5721 6.435 6.028 1.721
 151MOL C7 5722 6.458 6.122 1.526
 151MOL C8 5723 6.197 6.463 1.539
 151MOL H11 5724 6.195 6.523 1.629
 151MOL C9 5725 6.303 6.423 1.460
 151MOL C10 5726 6.445 6.460 1.478
 151MOL H12 5727 6.447 6.553 1.536
 151MOL H13 5728 6.505 6.456 1.386
 151MOL C11 5729 6.252 6.335 1.362
 151MOL C12 5730 6.314 6.277 1.248
 151MOL H14 5731 6.412 6.308 1.213
 151MOL C13 5732 6.227 6.218 1.156
 151MOL H15 5733 6.268 6.191 1.059
 151MOL C14 5734 6.088 6.209 1.168
 151MOL H16 5735 6.022 6.174 1.089
 151MOL C15 5736 6.029 6.265 1.282
 151MOL H17 5737 5.921 6.263 1.291
 151MOL C16 5738 6.118 6.325 1.373
 152MOL O1 5739 5.401 6.326 1.792
 152MOL O2 5740 5.795 6.446 1.453
 152MOL N1 5741 5.627 6.320 1.760
 152MOL N2 5742 5.583 6.429 1.501
 152MOL H1 5743 5.571 6.464 1.407
 152MOL N3 5744 5.634 5.939 1.460
 152MOL H2 5745 5.654 5.842 1.479
 152MOL C1 5746 5.471 6.361 1.564
 152MOL H3 5747 5.379 6.421 1.561
 152MOL C2 5748 5.495 6.338 1.714
 152MOL C3 5749 5.659 6.199 1.839
 152MOL H4 5750 5.606 6.108 1.808
 152MOL H5 5751 5.642 6.214 1.947
 152MOL C4 5752 5.806 6.181 1.814
 152MOL H6 5753 5.865 6.249 1.878
 152MOL H7 5754 5.823 6.073 1.823
 152MOL C5 5755 5.821 6.232 1.668
 152MOL H8 5756 5.926 6.246 1.637
 152MOL H9 5757 5.767 6.159 1.607
 152MOL C6 5758 5.740 6.355 1.678
 152MOL H10 5759 5.792 6.432 1.737
 152MOL C7 5760 5.711 6.419 1.536
 152MOL C8 5761 5.542 6.021 1.524
 152MOL H11 5762 5.490 5.992 1.614
 152MOL C9 5763 5.543 6.146 1.462
 152MOL C10 5764 5.429 6.240 1.484
 152MOL H12 5765 5.350 6.191 1.542
 152MOL H13 5766 5.400 6.279 1.386
 152MOL C11 5767 5.623 6.136 1.346
 152MOL C12 5768 5.644 6.215 1.233
 152MOL H14 5769 5.596 6.312 1.222
 152MOL C13 5770 5.725 6.163 1.129
 152MOL H15 5771 5.739 6.219 1.037
 152MOL C14 5772 5.777 6.032 1.135
 152MOL H16 5773 5.833 5.991 1.052
 152MOL C15 5774 5.751 5.954 1.250
 152MOL H17 5775 5.797 5.856 1.258
 152MOL C16 5776 5.678 6.013 1.351
 153MOL O1 5777 6.075 5.427 1.789
 153MOL O2 5778 5.747 5.672 1.444
 153MOL N1 5779 5.952 5.602 1.740
 153MOL N2 5780 5.880 5.501 1.484
 153MOL H1 5781 5.852 5.468 1.393
 153MOL N3 5782 6.269 5.804 1.469
 153MOL H2 5783 6.333 5.879 1.491
 153MOL C1 5784 5.984 5.433 1.560
 153MOL H3 5785 5.963 5.326 1.575
 153MOL C2 5786 6.007 5.484 1.705
 153MOL C3 5787 6.025 5.698 1.821
 153MOL H4 5788 6.129 5.701 1.784
 153MOL H5 5789 6.018 5.682 1.929
 153MOL C4 5790 5.948 5.829 1.793
 153MOL H6 5791 5.868 5.834 1.867
 153MOL H7 5792 6.006 5.920 1.813
 153MOL C5 5793 5.890 5.816 1.650
 153MOL H8 5794 5.812 5.893 1.644
 153MOL H9 5795 5.961 5.828 1.567
 153MOL C6 5796 5.848 5.673 1.658
 153MOL H10 5797 5.749 5.676 1.705
 153MOL C7 5798 5.817 5.616 1.524
 153MOL C8 5799 6.246 5.681 1.532
 153MOL H11 5800 6.299 5.646 1.620
 153MOL C9 5801 6.154 5.602 1.457
 153MOL C10 5802 6.119 5.454 1.482
 153MOL H12 5803 6.195 5.395 1.535
 153MOL H13 5804 6.110 5.398 1.389
 153MOL C11 5805 6.122 5.684 1.338
 153MOL C12 5806 6.033 5.655 1.232
 153MOL H14 5807 5.984 5.558 1.232
 153MOL C13 5808 6.007 5.748 1.132
 153MOL H15 5809 5.937 5.736 1.051
 153MOL C14 5810 6.090 5.871 1.142
 153MOL H16 5811 6.090 5.943 1.061
 153MOL C15 5812 6.173 5.899 1.255
 153MOL H17 5813 6.225 5.994 1.265
 153MOL C16 5814 6.191 5.803 1.353
 154MOL O1 5815 6.229 5.244 1.229
 154MOL O2 5816 6.313 5.661 0.889
 154MOL N1 5817 6.324 5.449 1.197
 154MOL N2 5818 6.224 5.467 0.929
 154MOL H1 5819 6.189 5.465 0.834
 154MOL N3 5820 6.670 5.278 0.928
 154MOL H2 5821 6.764 5.251 0.954
 154MOL C1 5822 6.214 5.337 1.000
 154MOL H3 5823 6.108 5.310 0.995
 154MOL C2 5824 6.255 5.338 1.151
 154MOL C3 5825 6.427 5.433 1.295
 154MOL H4 5826 6.475 5.336 1.281
 154MOL H5 5827 6.386 5.436 1.397
 154MOL C4 5828 6.527 5.549 1.272
 154MOL H6 5829 6.511 5.635 1.339
 154MOL H7 5830 6.632 5.525 1.287
 154MOL C5 5831 6.500 5.608 1.136
 154MOL H8 5832 6.526 5.714 1.121
 154MOL H9 5833 6.566 5.561 1.061
 154MOL C6 5834 6.354 5.574 1.119
 154MOL H10 5835 6.297 5.652 1.171
 154MOL C7 5836 6.304 5.569 0.967
 154MOL C8 5837 6.548 5.243 0.988
 154MOL H11 5838 6.543 5.175 1.073
 154MOL C9 5839 6.446 5.285 0.905
 154MOL C10 5840 6.304 5.239 0.923
 154MOL H12 5841 6.308 5.144 0.977
 154MOL H13 5842 6.267 5.209 0.824
 154MOL C11 5843 6.504 5.356 0.799
 154MOL C12 5844 6.443 5.409 0.684
 154MOL H14 5845 6.337 5.399 0.666
 154MOL C13 5846 6.534 5.457 0.588
 154MOL H15 5847 6.491 5.504 0.501
 154MOL C14 5848 6.676 5.468 0.611
 154MOL H16 5849 6.743 5.511 0.537
 154MOL C15 5850 6.731 5.410 0.722
 154MOL H17 5851 6.838 5.401 0.739
 154MOL C16 5852 6.640 5.349 0.812
 155MOL O1 5853 7.319 5.384 1.278
 155MOL O2 5854 6.936 5.238 0.933
 155MOL N1 5855 7.100 5.389 1.222
 155MOL N2 5856 7.148 5.242 0.982
 155MOL H1 5857 7.159 5.211 0.886
 155MOL N3 5858 7.128 5.724 0.951
 155MOL H2 5859 7.090 5.812 0.983
 155MOL C1 5860 7.268 5.302 1.056
 155MOL H3 5861 7.342 5.225 1.079
 155MOL C2 5862 7.235 5.352 1.195
 155MOL C3 5863 7.057 5.497 1.306
 155MOL H4 5864 7.106 5.586 1.264
 155MOL H5 5865 7.100 5.487 1.407
 155MOL C4 5866 6.908 5.509 1.292
 155MOL H6 5867 6.867 5.458 1.380
 155MOL H7 5868 6.879 5.614 1.307
 155MOL C5 5869 6.866 5.433 1.163
 155MOL H8 5870 6.763 5.396 1.169
 155MOL H9 5871 6.864 5.502 1.078
 155MOL C6 5872 6.980 5.331 1.149
 155MOL H10 5873 6.949 5.253 1.220
 155MOL C7 5874 7.018 5.264 1.014
 155MOL C8 5875 7.226 5.646 1.017
 155MOL H11 5876 7.277 5.673 1.109
 155MOL C9 5877 7.244 5.532 0.938
 155MOL C10 5878 7.327 5.414 0.970
 155MOL H12 5879 7.416 5.442 1.027
 155MOL H13 5880 7.361 5.368 0.876
 155MOL C11 5881 7.148 5.542 0.828
 155MOL C12 5882 7.121 5.460 0.716
 155MOL H14 5883 7.171 5.365 0.704
 155MOL C13 5884 7.033 5.505 0.613
 155MOL H15 5885 6.994 5.442 0.535
 155MOL C14 5886 6.978 5.634 0.624
 155MOL H16 5887 6.925 5.670 0.537
 155MOL C15 5888 7.001 5.714 0.736
 155MOL H17 5889 6.943 5.805 0.752
 155MOL C16 5890 7.078 5.662 0.838
 156MOL O1 5891 6.677 6.265 1.251
 156MOL O2 5892 6.996 5.988 0.924
 156MOL N1 5893 6.781 6.065 1.212
 156MOL N2 5894 6.864 6.161 0.954
 156MOL H1 5895 6.885 6.186 0.858
 156MOL N3 5896 6.474 5.884 0.942
 156MOL H2 5897 6.413 5.810 0.971
 156MOL C1 5898 6.762 6.235 1.030
 156MOL H3 5899 6.787 6.341 1.021
 156MOL C2 5900 6.737 6.189 1.171
 156MOL C3 5901 6.707 5.980 1.301
 156MOL H4 5902 6.598 5.978 1.288
 156MOL H5 5903 6.724 6.013 1.405
 156MOL C4 5904 6.763 5.840 1.278
 156MOL H6 5905 6.825 5.813 1.364
 156MOL H7 5906 6.682 5.767 1.285
 156MOL C5 5907 6.830 5.846 1.143
 156MOL H8 5908 6.905 5.767 1.128
 156MOL H9 5909 6.753 5.839 1.066
 156MOL C6 5910 6.883 5.988 1.137
 156MOL H10 5911 6.976 5.982 1.195
 156MOL C7 5912 6.922 6.045 0.997
 156MOL C8 5913 6.500 6.008 1.006
 156MOL H11 5914 6.453 6.045 1.096
 156MOL C9 5915 6.597 6.069 0.930
 156MOL C10 5916 6.632 6.213 0.950
 156MOL H12 5917 6.552 6.274 0.994
 156MOL H13 5918 6.645 6.259 0.851
 156MOL C11 5919 6.624 5.984 0.810
 156MOL C12 5920 6.700 6.014 0.695
 156MOL H14 5921 6.750 6.109 0.678
 156MOL C13 5922 6.693 5.920 0.588
 156MOL H15 5923 6.740 5.939 0.492
 156MOL C14 5924 6.627 5.792 0.612
 156MOL H16 5925 6.629 5.725 0.527
 156MOL C15 5926 6.554 5.769 0.728
 156MOL H17 5927 6.498 5.677 0.742
 156MOL C16 5928 6.552 5.870 0.825
 157MOL O1 5929 6.467 6.431 2.845
 157MOL O2 5930 6.447 5.994 2.542
 157MOL N1 5931 6.407 6.220 2.831
 157MOL N2 5932 6.522 6.202 2.564
 157MOL H1 5933 6.557 6.192 2.470
 157MOL N3 5934 6.079 6.412 2.545
 157MOL H2 5935 5.984 6.417 2.577
 157MOL C1 5936 6.525 6.336 2.636
 157MOL H3 5937 6.631 6.362 2.649
 157MOL C2 5938 6.469 6.333 2.782
 157MOL C3 5939 6.299 6.237 2.932
 157MOL H4 5940 6.274 6.343 2.948
 157MOL H5 5941 6.322 6.191 3.029
 157MOL C4 5942 6.171 6.175 2.867
 157MOL H6 5943 6.120 6.104 2.933
 157MOL H7 5944 6.093 6.251 2.855
 157MOL C5 5945 6.221 6.104 2.738
 157MOL H8 5946 6.173 6.010 2.709
 157MOL H9 5947 6.194 6.172 2.657
 157MOL C6 5948 6.378 6.103 2.751
 157MOL H10 5949 6.406 6.011 2.804
 157MOL C7 5950 6.451 6.094 2.612
 157MOL C8 5951 6.199 6.453 2.603
 157MOL H11 5952 6.206 6.514 2.692
 157MOL C9 5953 6.306 6.410 2.522
 157MOL C10 5954 6.454 6.448 2.558
 157MOL H12 5955 6.449 6.536 2.623
 157MOL H13 5956 6.505 6.479 2.466
 157MOL C11 5957 6.250 6.325 2.417
 157MOL C12 5958 6.300 6.269 2.299
 157MOL H14 5959 6.405 6.247 2.280
 157MOL C13 5960 6.205 6.215 2.209
 157MOL H15 5961 6.235 6.159 2.121
 157MOL C14 5962 6.062 6.227 2.229
 157MOL H16 5963 5.991 6.191 2.155
 157MOL C15 5964 6.019 6.295 2.343
 157MOL H17 5965 5.916 6.317 2.371
 157MOL C16 5966 6.115 6.335 2.436
 158MOL O1 5967 5.373 6.287 2.865
 158MOL O2 5968 5.798 6.413 2.555
 158MOL N1 5969 5.598 6.275 2.832
 158MOL N2 5970 5.567 6.405 2.581
 158MOL H1 5971 5.554 6.428 2.483
 158MOL N3 5972 5.599 5.934 2.574
 158MOL H2 5973 5.636 5.841 2.587
 158MOL C1 5974 5.449 6.352 2.646
 158MOL H3 5975 5.369 6.426 2.653
 158MOL C2 5976 5.466 6.305 2.792
 158MOL C3 5977 5.624 6.163 2.933
 158MOL H4 5978 5.560 6.076 2.911
 158MOL H5 5979 5.599 6.198 3.034
 158MOL C4 5980 5.767 6.122 2.918
 158MOL H6 5981 5.821 6.167 3.002
 158MOL H7 5982 5.770 6.012 2.921
 158MOL C5 5983 5.808 6.184 2.785
 158MOL H8 5984 5.916 6.206 2.781
 158MOL H9 5985 5.787 6.104 2.713
 158MOL C6 5986 5.726 6.313 2.768
 158MOL H10 5987 5.772 6.396 2.823
 158MOL C7 5988 5.700 6.376 2.623
 158MOL C8 5989 5.501 6.015 2.627
 158MOL H11 5990 5.443 5.987 2.713
 158MOL C9 5991 5.496 6.130 2.547
 158MOL C10 5992 5.392 6.239 2.556
 158MOL H12 5993 5.300 6.204 2.603
 158MOL H13 5994 5.374 6.285 2.458
 158MOL C11 5995 5.592 6.113 2.438
 158MOL C12 5996 5.616 6.186 2.321
 158MOL H14 5997 5.565 6.280 2.301
 158MOL C13 5998 5.702 6.127 2.231
 158MOL H15 5999 5.723 6.182 2.140
 158MOL C14 6000 5.760 5.997 2.240
 158MOL H16 6001 5.827 5.960 2.162
 158MOL C15 6002 5.734 5.930 2.362
 158MOL H17 6003 5.789 5.838 2.380
 158MOL C16 6004 5.650 5.992 2.461
 159MOL O1 6005 6.044 5.419 2.868
 159MOL O2 6006 5.703 5.664 2.546
 159MOL N1 6007 5.899 5.598 2.845
 159MOL N2 6008 5.833 5.491 2.587
 159MOL H1 6009 5.822 5.469 2.488
 159MOL N3 6010 6.268 5.746 2.569
 159MOL H2 6011 6.347 5.803 2.596
 159MOL C1 6012 5.948 5.435 2.659
 159MOL H3 6013 5.930 5.329 2.680
 159MOL C2 6014 5.969 5.486 2.797
 159MOL C3 6015 5.951 5.691 2.950
 159MOL H4 6016 6.042 5.654 3.000
 159MOL H5 6017 5.878 5.707 3.030
 159MOL C4 6018 5.978 5.825 2.876
 159MOL H6 6019 5.950 5.919 2.925
 159MOL H7 6020 6.086 5.821 2.855
 159MOL C5 6021 5.900 5.808 2.740
 159MOL H8 6022 5.831 5.883 2.698
 159MOL H9 6023 5.969 5.788 2.657
 159MOL C6 6024 5.819 5.672 2.755
 159MOL H10 6025 5.722 5.678 2.805
 159MOL C7 6026 5.775 5.609 2.624
 159MOL C8 6027 6.213 5.636 2.639
 159MOL H11 6028 6.246 5.604 2.736
 159MOL C9 6029 6.122 5.579 2.550
 159MOL C10 6030 6.074 5.436 2.568
 159MOL H12 6031 6.142 5.367 2.621
 159MOL H13 6032 6.057 5.387 2.472
 159MOL C11 6033 6.093 5.677 2.450
 159MOL C12 6034 6.004 5.668 2.343
 159MOL H14 6035 5.949 5.576 2.327
 159MOL C13 6036 6.019 5.767 2.248
 159MOL H15 6037 5.959 5.754 2.158
 159MOL C14 6038 6.110 5.874 2.265
 159MOL H16 6039 6.110 5.956 2.194
 159MOL C15 6040 6.190 5.880 2.379
 159MOL H17 6041 6.265 5.958 2.387
 159MOL C16 6042 6.185 5.777 2.466
 160MOL O1 6043 6.206 5.233 2.326
 160MOL O2 6044 6.274 5.680 2.027
 160MOL N1 6045 6.306 5.437 2.315
 160MOL N2 6046 6.178 5.476 2.054
 160MOL H1 6047 6.135 5.494 1.964
 160MOL N3 6048 6.627 5.263 2.027
 160MOL H2 6049 6.724 5.250 2.054
 160MOL C1 6050 6.178 5.342 2.115
 160MOL H3 6051 6.081 5.293 2.122
 160MOL C2 6052 6.226 5.336 2.264
 160MOL C3 6053 6.429 5.414 2.402
 160MOL H4 6054 6.486 5.322 2.379
 160MOL H5 6055 6.407 5.414 2.509
 160MOL C4 6056 6.519 5.537 2.373
 160MOL H6 6057 6.501 5.621 2.441
 160MOL H7 6058 6.626 5.515 2.368
 160MOL C5 6059 6.473 5.582 2.233
 160MOL H8 6060 6.512 5.682 2.208
 160MOL H9 6061 6.510 5.510 2.158
 160MOL C6 6062 6.326 5.563 2.237
 160MOL H10 6063 6.291 5.641 2.306
 160MOL C7 6064 6.259 5.582 2.098
 160MOL C8 6065 6.508 5.225 2.092
 160MOL H11 6066 6.510 5.164 2.181
 160MOL C9 6067 6.404 5.276 2.014
 160MOL C10 6068 6.259 5.243 2.029
 160MOL H12 6069 6.258 5.144 2.076
 160MOL H13 6070 6.216 5.226 1.929
 160MOL C11 6071 6.465 5.343 1.901
 160MOL C12 6072 6.412 5.404 1.786
 160MOL H14 6073 6.304 5.414 1.775
 160MOL C13 6074 6.496 5.436 1.681
 160MOL H15 6075 6.451 5.473 1.589
 160MOL C14 6076 6.633 5.440 1.698
 160MOL H16 6077 6.701 5.485 1.627
 160MOL C15 6078 6.686 5.385 1.818
 160MOL H17 6079 6.792 5.385 1.840
 160MOL C16 6080 6.598 5.331 1.911
 161MOL O1 6081 7.312 5.340 2.334
 161MOL O2 6082 6.901 5.189 2.019
 161MOL N1 6083 7.084 5.313 2.307
 161MOL N2 6084 7.129 5.214 2.046
 161MOL H1 6085 7.150 5.151 1.969
 161MOL N3 6086 7.121 5.712 2.023
 161MOL H2 6087 7.092 5.804 2.052
 161MOL C1 6088 7.244 5.269 2.116
 161MOL H3 6089 7.324 5.195 2.128
 161MOL C2 6090 7.216 5.314 2.259
 161MOL C3 6091 7.052 5.415 2.398
 161MOL H4 6092 7.124 5.497 2.391
 161MOL H5 6093 7.038 5.385 2.503
 161MOL C4 6094 6.915 5.476 2.358
 161MOL H6 6095 6.839 5.453 2.434
 161MOL H7 6096 6.921 5.586 2.352
 161MOL C5 6097 6.878 5.410 2.226
 161MOL H8 6098 6.772 5.389 2.206
 161MOL H9 6099 6.907 5.471 2.139
 161MOL C6 6100 6.966 5.280 2.228
 161MOL H10 6101 6.910 5.208 2.290
 161MOL C7 6102 6.996 5.226 2.090
 161MOL C8 6103 7.212 5.620 2.087
 161MOL H11 6104 7.277 5.656 2.165
 161MOL C9 6105 7.209 5.503 2.016
 161MOL C10 6106 7.301 5.387 2.033
 161MOL H12 6107 7.395 5.423 2.077
 161MOL H13 6108 7.339 5.351 1.936
 161MOL C11 6109 7.107 5.513 1.917
 161MOL C12 6110 7.076 5.430 1.810
 161MOL H14 6111 7.126 5.334 1.816
 161MOL C13 6112 7.007 5.485 1.699
 161MOL H15 6113 6.985 5.423 1.613
 161MOL C14 6114 6.954 5.613 1.706
 161MOL H16 6115 6.915 5.657 1.615
 161MOL C15 6116 6.984 5.697 1.812
 161MOL H17 6117 6.947 5.798 1.824
 161MOL C16 6118 7.064 5.643 1.919
 162MOL O1 6119 6.665 6.224 2.314
 162MOL O2 6120 6.995 5.965 1.987
 162MOL N1 6121 6.787 6.048 2.281
 162MOL N2 6122 6.868 6.140 2.022
 162MOL H1 6123 6.893 6.169 1.929
 162MOL N3 6124 6.478 5.886 2.020
 162MOL H2 6125 6.413 5.815 2.051
 162MOL C1 6126 6.766 6.217 2.095
 162MOL H3 6127 6.798 6.321 2.111
 162MOL C2 6128 6.734 6.164 2.238
 162MOL C3 6129 6.718 5.961 2.379
 162MOL H4 6130 6.614 5.966 2.347
 162MOL H5 6131 6.732 5.986 2.485
 162MOL C4 6132 6.773 5.823 2.340
 162MOL H6 6133 6.862 5.805 2.401
 162MOL H7 6134 6.701 5.742 2.358
 162MOL C5 6135 6.817 5.833 2.194
 162MOL H8 6136 6.888 5.755 2.162
 162MOL H9 6137 6.730 5.838 2.128
 162MOL C6 6138 6.884 5.967 2.203
 162MOL H10 6139 6.975 5.958 2.264
 162MOL C7 6140 6.920 6.022 2.067
 162MOL C8 6141 6.502 6.012 2.078
 162MOL H11 6142 6.472 6.032 2.180
 162MOL C9 6143 6.579 6.083 1.984
 162MOL C10 6144 6.635 6.220 2.012
 162MOL H12 6145 6.562 6.282 2.065
 162MOL H13 6146 6.667 6.273 1.922
 162MOL C11 6147 6.622 5.998 1.877
 162MOL C12 6148 6.701 6.013 1.763
 162MOL H14 6149 6.755 6.107 1.749
 162MOL C13 6150 6.693 5.914 1.667
 162MOL H15 6151 6.755 5.930 1.579
 162MOL C14 6152 6.612 5.800 1.682
 162MOL H16 6153 6.606 5.726 1.603
 162MOL C15 6154 6.528 5.789 1.796
 162MOL H17 6155 6.453 5.712 1.813
 162MOL C16 6156 6.547 5.884 1.897
 163MOL O1 6157 6.482 6.417 3.962
 163MOL O2 6158 6.425 6.006 3.612
 163MOL N1 6159 6.383 6.211 3.908
 163MOL N2 6160 6.520 6.201 3.659
 163MOL H1 6161 6.560 6.199 3.566
 163MOL N3 6162 6.079 6.408 3.659
 163MOL H2 6163 5.989 6.429 3.699
 163MOL C1 6164 6.521 6.329 3.735
 163MOL H3 6165 6.629 6.339 3.747
 163MOL C2 6166 6.464 6.322 3.883
 163MOL C3 6167 6.264 6.229 3.988
 163MOL H4 6168 6.219 6.321 3.948
 163MOL H5 6169 6.294 6.237 4.093
 163MOL C4 6170 6.179 6.112 3.964
 163MOL H6 6171 6.188 6.039 4.045
 163MOL H7 6172 6.074 6.143 3.964
 163MOL C5 6173 6.221 6.063 3.828
 163MOL H8 6174 6.201 5.957 3.806
 163MOL H9 6175 6.163 6.110 3.748
 163MOL C6 6176 6.368 6.090 3.827
 163MOL H10 6177 6.420 6.013 3.885
 163MOL C7 6178 6.433 6.098 3.690
 163MOL C8 6179 6.206 6.444 3.711
 163MOL H11 6180 6.217 6.501 3.802
 163MOL C9 6181 6.309 6.410 3.625
 163MOL C10 6182 6.452 6.442 3.657
 163MOL H12 6183 6.466 6.543 3.697
 163MOL H13 6184 6.500 6.454 3.560
 163MOL C11 6185 6.246 6.333 3.521
 163MOL C12 6186 6.290 6.274 3.402
 163MOL H14 6187 6.395 6.268 3.376
 163MOL C13 6188 6.194 6.231 3.304
 163MOL H15 6189 6.232 6.183 3.214
 163MOL C14 6190 6.053 6.234 3.333
 163MOL H16 6191 5.977 6.204 3.262
 163MOL C15 6192 6.010 6.282 3.463
 163MOL H17 6193 5.903 6.277 3.486
 163MOL C16 6194 6.105 6.337 3.545
 164MOL O1 6195 5.365 6.293 3.944
 164MOL O2 6196 5.777 6.448 3.643
 164MOL N1 6197 5.593 6.308 3.921
 164MOL N2 6198 5.561 6.420 3.672
 164MOL H1 6199 5.554 6.470 3.584
 164MOL N3 6200 5.578 5.922 3.630
 164MOL H2 6201 5.596 5.829 3.664
 164MOL C1 6202 5.440 6.360 3.733
 164MOL H3 6203 5.368 6.443 3.731
 164MOL C2 6204 5.465 6.318 3.879
 164MOL C3 6205 5.629 6.203 4.011
 164MOL H4 6206 5.568 6.114 3.990
 164MOL H5 6207 5.616 6.254 4.107
 164MOL C4 6208 5.784 6.185 3.989
 164MOL H6 6209 5.839 6.259 4.048
 164MOL H7 6210 5.827 6.089 4.021
 164MOL C5 6211 5.803 6.225 3.841
 164MOL H8 6212 5.904 6.259 3.814
 164MOL H9 6213 5.766 6.146 3.774
 164MOL C6 6214 5.711 6.352 3.847
 164MOL H10 6215 5.766 6.424 3.909
 164MOL C7 6216 5.689 6.407 3.712
 164MOL C8 6217 5.493 6.014 3.695
 164MOL H11 6218 5.439 5.990 3.785
 164MOL C9 6219 5.503 6.136 3.625
 164MOL C10 6220 5.396 6.242 3.648
 164MOL H12 6221 5.310 6.194 3.695
 164MOL H13 6222 5.354 6.266 3.550
 164MOL C11 6223 5.599 6.120 3.523
 164MOL C12 6224 5.638 6.206 3.416
 164MOL H14 6225 5.607 6.310 3.418
 164MOL C13 6226 5.714 6.152 3.310
 164MOL H15 6227 5.743 6.214 3.225
 164MOL C14 6228 5.764 6.018 3.319
 164MOL H16 6229 5.829 5.984 3.239
 164MOL C15 6230 5.723 5.931 3.423
 164MOL H17 6231 5.748 5.826 3.436
 164MOL C16 6232 5.633 5.985 3.520
 165MOL O1 6233 6.063 5.421 3.941
 165MOL O2 6234 5.713 5.674 3.625
 165MOL N1 6235 5.942 5.616 3.901
 165MOL N2 6236 5.851 5.503 3.654
 165MOL H1 6237 5.815 5.460 3.570
 165MOL N3 6238 6.271 5.773 3.629
 165MOL H2 6239 6.337 5.845 3.658
 165MOL C1 6240 5.965 5.436 3.729
 165MOL H3 6241 5.933 5.331 3.735
 165MOL C2 6242 5.990 5.487 3.871
 165MOL C3 6243 6.009 5.705 3.993
 165MOL H4 6244 6.107 5.730 3.951
 165MOL H5 6245 6.021 5.663 4.094
 165MOL C4 6246 5.930 5.832 3.982
 165MOL H6 6247 5.850 5.835 4.057
 165MOL H7 6248 6.003 5.912 4.000
 165MOL C5 6249 5.874 5.826 3.839
 165MOL H8 6250 5.795 5.900 3.823
 165MOL H9 6251 5.953 5.840 3.764
 165MOL C6 6252 5.831 5.683 3.833
 165MOL H10 6253 5.747 5.666 3.902
 165MOL C7 6254 5.795 5.623 3.695
 165MOL C8 6255 6.246 5.647 3.688
 165MOL H11 6256 6.306 5.616 3.773
 165MOL C9 6257 6.140 5.584 3.620
 165MOL C10 6258 6.092 5.441 3.643
 165MOL H12 6259 6.173 5.377 3.682
 165MOL H13 6260 6.056 5.406 3.546
 165MOL C11 6261 6.105 5.682 3.513
 165MOL C12 6262 6.019 5.657 3.400
 165MOL H14 6263 5.954 5.570 3.401
 165MOL C13 6264 6.021 5.757 3.297
 165MOL H15 6265 5.968 5.744 3.203
 165MOL C14 6266 6.104 5.868 3.310
 165MOL H16 6267 6.119 5.931 3.223
 165MOL C15 6268 6.186 5.888 3.420
 165MOL H17 6269 6.249 5.977 3.422
 165MOL C16 6270 6.190 5.795 3.521
 166MOL O1 6271 6.235 5.235 3.405
 166MOL O2 6272 6.276 5.657 3.073
 166MOL N1 6273 6.323 5.431 3.357
 166MOL N2 6274 6.179 5.457 3.126
 166MOL H1 6275 6.146 5.454 3.030
 166MOL N3 6276 6.613 5.240 3.112
 166MOL H2 6277 6.703 5.203 3.140
 166MOL C1 6278 6.176 5.323 3.192
 166MOL H3 6279 6.074 5.293 3.219
 166MOL C2 6280 6.246 5.325 3.325
 166MOL C3 6281 6.439 5.414 3.447
 166MOL H4 6282 6.483 5.315 3.430
 166MOL H5 6283 6.401 5.418 3.550
 166MOL C4 6284 6.536 5.531 3.419
 166MOL H6 6285 6.510 5.609 3.493
 166MOL H7 6286 6.644 5.516 3.421
 166MOL C5 6287 6.498 5.575 3.281
 166MOL H8 6288 6.527 5.679 3.261
 166MOL H9 6289 6.552 5.506 3.214
 166MOL C6 6290 6.347 5.556 3.282
 166MOL H10 6291 6.309 5.642 3.340
 166MOL C7 6292 6.270 5.560 3.151
 166MOL C8 6293 6.490 5.200 3.167
 166MOL H11 6294 6.491 5.138 3.255
 166MOL C9 6295 6.390 5.252 3.089
 166MOL C10 6296 6.244 5.213 3.107
 166MOL H12 6297 6.228 5.114 3.151
 166MOL H13 6298 6.188 5.204 3.012
 166MOL C11 6299 6.457 5.336 2.994
 166MOL C12 6300 6.398 5.394 2.877
 166MOL H14 6301 6.291 5.405 2.870
 166MOL C13 6302 6.486 5.445 2.778
 166MOL H15 6303 6.447 5.493 2.688
 166MOL C14 6304 6.628 5.426 2.795
 166MOL H16 6305 6.699 5.456 2.719
 166MOL C15 6306 6.683 5.363 2.917
 166MOL H17 6307 6.789 5.337 2.925
 166MOL C16 6308 6.591 5.328 3.013
 167MOL O1 6309 7.289 5.337 3.425
 167MOL O2 6310 6.900 5.210 3.082
 167MOL N1 6311 7.071 5.335 3.382
 167MOL N2 6312 7.123 5.229 3.119
 167MOL H1 6313 7.140 5.205 3.022
 167MOL N3 6314 7.058 5.710 3.110
 167MOL H2 6315 7.023 5.800 3.139
 167MOL C1 6316 7.238 5.280 3.200
 167MOL H3 6317 7.321 5.208 3.200
 167MOL C2 6318 7.203 5.314 3.343
 167MOL C3 6319 7.034 5.446 3.472
 167MOL H4 6320 7.108 5.527 3.469
 167MOL H5 6321 7.037 5.404 3.574
 167MOL C4 6322 6.895 5.492 3.423
 167MOL H6 6323 6.822 5.454 3.495
 167MOL H7 6324 6.890 5.601 3.412
 167MOL C5 6325 6.882 5.423 3.289
 167MOL H8 6326 6.777 5.404 3.264
 167MOL H9 6327 6.925 5.486 3.210
 167MOL C6 6328 6.956 5.293 3.300
 167MOL H10 6329 6.898 5.220 3.358
 167MOL C7 6330 6.993 5.235 3.157
 167MOL C8 6331 7.149 5.622 3.181
 167MOL H11 6332 7.179 5.643 3.283
 167MOL C9 6333 7.177 5.511 3.097
 167MOL C10 6334 7.285 5.410 3.125
 167MOL H12 6335 7.368 5.455 3.181
 167MOL H13 6336 7.317 5.364 3.030
 167MOL C11 6337 7.095 5.521 2.978
 167MOL C12 6338 7.080 5.427 2.874
 167MOL H14 6339 7.133 5.332 2.874
 167MOL C13 6340 6.980 5.460 2.778
 167MOL H15 6341 6.963 5.386 2.701
 167MOL C14 6342 6.922 5.593 2.779
 167MOL H16 6343 6.859 5.623 2.695
 167MOL C15 6344 6.940 5.678 2.887
 167MOL H17 6345 6.890 5.774 2.887
 167MOL C16 6346 7.024 5.641 2.991
 168MOL O1 6347 6.635 6.255 3.396
 168MOL O2 6348 6.970 5.976 3.076
 168MOL N1 6349 6.751 6.062 3.360
 168MOL N2 6350 6.858 6.163 3.126
 168MOL H1 6351 6.889 6.198 3.037
 168MOL N3 6352 6.456 5.882 3.091
 168MOL H2 6353 6.384 5.816 3.116
 168MOL C1 6354 6.745 6.233 3.182
 168MOL H3 6355 6.767 6.340 3.178
 168MOL C2 6356 6.714 6.189 3.327
 168MOL C3 6357 6.682 5.978 3.454
 168MOL H4 6358 6.578 5.962 3.423
 168MOL H5 6359 6.693 6.020 3.554
 168MOL C4 6360 6.742 5.837 3.429
 168MOL H6 6361 6.824 5.809 3.497
 168MOL H7 6362 6.663 5.762 3.446
 168MOL C5 6363 6.797 5.840 3.288
 168MOL H8 6364 6.883 5.774 3.270
 168MOL H9 6365 6.725 5.828 3.206
 168MOL C6 6366 6.853 5.982 3.287
 168MOL H10 6367 6.941 5.983 3.352
 168MOL C7 6368 6.902 6.035 3.153
 168MOL C8 6369 6.483 6.007 3.144
 168MOL H11 6370 6.440 6.046 3.235
 168MOL C9 6371 6.580 6.066 3.068
 168MOL C10 6372 6.628 6.205 3.091
 168MOL H12 6373 6.542 6.263 3.127
 168MOL H13 6374 6.655 6.262 3.001
 168MOL C11 6375 6.611 5.969 2.969
 168MOL C12 6376 6.679 5.995 2.852
 168MOL H14 6377 6.736 6.087 2.845
 168MOL C13 6378 6.668 5.901 2.752
 168MOL H15 6379 6.726 5.926 2.664
 168MOL C14 6380 6.590 5.779 2.767
 168MOL H16 6381 6.585 5.705 2.687
 168MOL C15 6382 6.516 5.759 2.886
 168MOL H17 6383 6.441 5.681 2.896
 168MOL C16 6384 6.535 5.857 2.985
 169MOL O1 6385 6.525 6.408 5.007
 169MOL O2 6386 6.414 6.005 4.687
 169MOL N1 6387 6.393 6.230 4.978
 169MOL N2 6388 6.497 6.208 4.715
 169MOL H1 6389 6.544 6.186 4.627
 169MOL N3 6390 6.055 6.380 4.711
 169MOL H2 6391 5.961 6.411 4.731
 169MOL C1 6392 6.513 6.332 4.783
 169MOL H3 6393 6.614 6.374 4.776
 169MOL C2 6394 6.488 6.324 4.935
 169MOL C3 6395 6.281 6.263 5.067
 169MOL H4 6396 6.225 6.345 5.020
 169MOL H5 6397 6.311 6.300 5.166
 169MOL C4 6398 6.184 6.144 5.067
 169MOL H6 6399 6.218 6.079 5.148
 169MOL H7 6400 6.080 6.178 5.079
 169MOL C5 6401 6.214 6.080 4.928
 169MOL H8 6402 6.181 5.976 4.918
 169MOL H9 6403 6.167 6.148 4.856
 169MOL C6 6404 6.365 6.103 4.903
 169MOL H10 6405 6.417 6.022 4.955
 169MOL C7 6406 6.426 6.100 4.761
 169MOL C8 6407 6.178 6.429 4.764
 169MOL H11 6408 6.185 6.477 4.861
 169MOL C9 6409 6.282 6.379 4.685
 169MOL C10 6410 6.425 6.429 4.703
 169MOL H12 6411 6.416 6.517 4.767
 169MOL H13 6412 6.476 6.442 4.607
 169MOL C11 6413 6.223 6.300 4.587
 169MOL C12 6414 6.283 6.245 4.468
 169MOL H14 6415 6.389 6.257 4.449
 169MOL C13 6416 6.194 6.193 4.367
 169MOL H15 6417 6.226 6.148 4.274
 169MOL C14 6418 6.058 6.198 4.384
 169MOL H16 6419 6.000 6.174 4.296
 169MOL C15 6420 6.001 6.249 4.503
 169MOL H17 6421 5.894 6.260 4.517
 169MOL C16 6422 6.087 6.300 4.604
 170MOL O1 6423 5.386 6.279 5.045
 170MOL O2 6424 5.789 6.440 4.728
 170MOL N1 6425 5.610 6.279 5.002
 170MOL N2 6426 5.572 6.431 4.768
 170MOL H1 6427 5.552 6.474 4.679
 170MOL N3 6428 5.623 5.947 4.746
 170MOL H2 6429 5.661 5.864 4.788
 170MOL C1 6430 5.460 6.359 4.830
 170MOL H3 6431 5.378 6.431 4.840
 170MOL C2 6432 5.480 6.306 4.971
 170MOL C3 6433 5.651 6.167 5.091
 170MOL H4 6434 5.606 6.071 5.066
 170MOL H5 6435 5.623 6.194 5.194
 170MOL C4 6436 5.800 6.153 5.080
 170MOL H6 6437 5.842 6.213 5.162
 170MOL H7 6438 5.827 6.047 5.090
 170MOL C5 6439 5.834 6.220 4.946
 170MOL H8 6440 5.934 6.265 4.942
 170MOL H9 6441 5.819 6.146 4.866
 170MOL C6 6442 5.728 6.335 4.936
 170MOL H10 6443 5.754 6.419 5.002
 170MOL C7 6444 5.701 6.399 4.796
 170MOL C8 6445 5.526 6.028 4.796
 170MOL H11 6446 5.481 6.005 4.892
 170MOL C9 6447 5.508 6.137 4.711
 170MOL C10 6448 5.408 6.248 4.733
 170MOL H12 6449 5.317 6.202 4.772
 170MOL H13 6450 5.380 6.290 4.635
 170MOL C11 6451 5.587 6.109 4.596
 170MOL C12 6452 5.600 6.179 4.472
 170MOL H14 6453 5.554 6.276 4.454
 170MOL C13 6454 5.681 6.119 4.375
 170MOL H15 6455 5.686 6.172 4.280
 170MOL C14 6456 5.767 6.006 4.406
 170MOL H16 6457 5.837 5.983 4.327
 170MOL C15 6458 5.755 5.954 4.533
 170MOL H17 6459 5.816 5.867 4.552
 170MOL C16 6460 5.658 5.997 4.622
 171MOL O1 6461 6.081 5.402 5.018
 171MOL O2 6462 5.742 5.687 4.712
 171MOL N1 6463 5.956 5.585 4.998
 171MOL N2 6464 5.841 5.495 4.748
 171MOL H1 6465 5.818 5.475 4.651
 171MOL N3 6466 6.242 5.760 4.721
 171MOL H2 6467 6.305 5.830 4.756
 171MOL C1 6468 5.950 5.415 4.807
 171MOL H3 6469 5.904 5.316 4.810
 171MOL C2 6470 5.993 5.463 4.956
 171MOL C3 6471 6.035 5.669 5.088
 171MOL H4 6472 6.139 5.674 5.052
 171MOL H5 6473 6.032 5.617 5.185
 171MOL C4 6474 5.973 5.811 5.077
 171MOL H6 6475 5.899 5.829 5.156
 171MOL H7 6476 6.055 5.883 5.081
 171MOL C5 6477 5.889 5.809 4.944
 171MOL H8 6478 5.799 5.872 4.947
 171MOL H9 6479 5.956 5.837 4.862
 171MOL C6 6480 5.848 5.660 4.928
 171MOL H10 6481 5.756 5.640 4.984
 171MOL C7 6482 5.806 5.615 4.790
 171MOL C8 6483 6.219 5.630 4.773
 171MOL H11 6484 6.261 5.599 4.868
 171MOL C9 6485 6.121 5.567 4.697
 171MOL C10 6486 6.071 5.428 4.708
 171MOL H12 6487 6.146 5.360 4.749
 171MOL H13 6488 6.042 5.380 4.614
 171MOL C11 6489 6.086 5.664 4.591
 171MOL C12 6490 6.017 5.640 4.468
 171MOL H14 6491 5.957 5.553 4.444
 171MOL C13 6492 6.021 5.747 4.376
 171MOL H15 6493 5.977 5.735 4.277
 171MOL C14 6494 6.095 5.861 4.395
 171MOL H16 6495 6.104 5.936 4.317
 171MOL C15 6496 6.175 5.880 4.511
 171MOL H17 6497 6.232 5.971 4.526
 171MOL C16 6498 6.160 5.781 4.609
 172MOL O1 6499 6.229 5.209 4.480
 172MOL O2 6500 6.270 5.648 4.177
 172MOL N1 6501 6.310 5.420 4.464
 172MOL N2 6502 6.181 5.457 4.203
 172MOL H1 6503 6.144 5.469 4.110
 172MOL N3 6504 6.614 5.224 4.183
 172MOL H2 6505 6.705 5.199 4.218
 172MOL C1 6506 6.175 5.331 4.273
 172MOL H3 6507 6.069 5.305 4.283
 172MOL C2 6508 6.238 5.314 4.413
 172MOL C3 6509 6.424 5.404 4.553
 172MOL H4 6510 6.486 5.316 4.530
 172MOL H5 6511 6.387 5.390 4.655
 172MOL C4 6512 6.498 5.536 4.548
 172MOL H6 6513 6.464 5.600 4.630
 172MOL H7 6514 6.607 5.517 4.548
 172MOL C5 6515 6.468 5.605 4.416
 172MOL H8 6516 6.471 5.714 4.409
 172MOL H9 6517 6.529 5.559 4.337
 172MOL C6 6518 6.322 5.548 4.395
 172MOL H10 6519 6.255 5.618 4.445
 172MOL C7 6520 6.265 5.554 4.254
 172MOL C8 6521 6.488 5.183 4.235
 172MOL H11 6522 6.486 5.123 4.325
 172MOL C9 6523 6.385 5.239 4.158
 172MOL C10 6524 6.241 5.222 4.188
 172MOL H12 6525 6.227 5.129 4.245
 172MOL H13 6526 6.190 5.202 4.092
 172MOL C11 6527 6.447 5.314 4.050
 172MOL C12 6528 6.402 5.365 3.930
 172MOL H14 6529 6.296 5.363 3.906
 172MOL C13 6530 6.496 5.425 3.839
 172MOL H15 6531 6.460 5.458 3.742
 172MOL C14 6532 6.635 5.421 3.873
 172MOL H16 6533 6.701 5.460 3.796
 172MOL C15 6534 6.680 5.358 3.986
 172MOL H17 6535 6.786 5.341 4.003
 172MOL C16 6536 6.585 5.304 4.076
 173MOL O1 6537 7.297 5.391 4.495
 173MOL O2 6538 6.900 5.184 4.187
 173MOL N1 6539 7.073 5.375 4.458
 173MOL N2 6540 7.119 5.221 4.222
 173MOL H1 6541 7.136 5.194 4.126
 173MOL N3 6542 7.084 5.690 4.210
 173MOL H2 6543 7.044 5.775 4.247
 173MOL C1 6544 7.235 5.286 4.287
 173MOL H3 6545 7.302 5.201 4.303
 173MOL C2 6546 7.206 5.352 4.428
 173MOL C3 6547 7.025 5.479 4.548
 173MOL H4 6548 7.072 5.574 4.518
 173MOL H5 6549 7.052 5.456 4.652
 173MOL C4 6550 6.870 5.480 4.527
 173MOL H6 6551 6.828 5.416 4.607
 173MOL H7 6552 6.826 5.580 4.537
 173MOL C5 6553 6.839 5.407 4.398
 173MOL H8 6554 6.747 5.347 4.399
 173MOL H9 6555 6.838 5.472 4.310
 173MOL C6 6556 6.956 5.306 4.390
 173MOL H10 6557 6.917 5.227 4.455
 173MOL C7 6558 6.988 5.239 4.253
 173MOL C8 6559 7.201 5.616 4.244
 173MOL H11 6560 7.259 5.647 4.329
 173MOL C9 6561 7.207 5.501 4.163
 173MOL C10 6562 7.306 5.388 4.190
 173MOL H12 6563 7.393 5.429 4.243
 173MOL H13 6564 7.327 5.341 4.094
 173MOL C11 6565 7.100 5.518 4.065
 173MOL C12 6566 7.081 5.438 3.951
 173MOL H14 6567 7.153 5.361 3.926
 173MOL C13 6568 6.990 5.488 3.856
 173MOL H15 6569 6.963 5.438 3.763
 173MOL C14 6570 6.912 5.597 3.888
 173MOL H16 6571 6.837 5.630 3.818
 173MOL C15 6572 6.930 5.666 4.010
 173MOL H17 6573 6.864 5.747 4.040
 173MOL C16 6574 7.033 5.633 4.096
 174MOL O1 6575 6.648 6.238 4.460
 174MOL O2 6576 6.976 5.943 4.148
 174MOL N1 6577 6.792 6.063 4.452
 174MOL N2 6578 6.862 6.130 4.179
 174MOL H1 6579 6.890 6.143 4.083
 174MOL N3 6580 6.460 5.870 4.178
 174MOL H2 6581 6.384 5.815 4.215
 174MOL C1 6582 6.759 6.212 4.247
 174MOL H3 6583 6.783 6.319 4.256
 174MOL C2 6584 6.732 6.174 4.398
 174MOL C3 6585 6.715 5.977 4.539
 174MOL H4 6586 6.607 5.986 4.523
 174MOL H5 6587 6.723 6.016 4.641
 174MOL C4 6588 6.765 5.836 4.540
 174MOL H6 6589 6.850 5.831 4.611
 174MOL H7 6590 6.688 5.761 4.558
 174MOL C5 6591 6.831 5.827 4.402
 174MOL H8 6592 6.909 5.750 4.396
 174MOL H9 6593 6.747 5.815 4.333
 174MOL C6 6594 6.883 5.976 4.377
 174MOL H10 6595 6.979 5.972 4.429
 174MOL C7 6596 6.905 6.011 4.225
 174MOL C8 6597 6.493 5.997 4.229
 174MOL H11 6598 6.431 6.033 4.311
 174MOL C9 6599 6.588 6.054 4.150
 174MOL C10 6600 6.627 6.199 4.165
 174MOL H12 6601 6.548 6.265 4.202
 174MOL H13 6602 6.642 6.244 4.066
 174MOL C11 6603 6.612 5.965 4.044
 174MOL C12 6604 6.691 5.979 3.925
 174MOL H14 6605 6.744 6.073 3.916
 174MOL C13 6606 6.692 5.876 3.834
 174MOL H15 6607 6.750 5.876 3.742
 174MOL C14 6608 6.609 5.762 3.856
 174MOL H16 6609 6.605 5.679 3.787
 174MOL C15 6610 6.525 5.749 3.970
 174MOL H17 6611 6.478 5.654 3.994
 174MOL C16 6612 6.532 5.856 4.063
 175MOL O1 6613 6.485 6.432 6.141
 175MOL O2 6614 6.376 6.020 5.804
 175MOL N1 6615 6.354 6.242 6.092
 175MOL N2 6616 6.490 6.212 5.855
 175MOL H1 6617 6.534 6.208 5.763
 175MOL N3 6618 6.077 6.445 5.815
 175MOL H2 6619 5.982 6.479 5.824
 175MOL C1 6620 6.510 6.337 5.924
 175MOL H3 6621 6.618 6.351 5.924
 175MOL C2 6622 6.455 6.338 6.067
 175MOL C3 6623 6.245 6.279 6.174
 175MOL H4 6624 6.207 6.374 6.134
 175MOL H5 6625 6.287 6.299 6.273
 175MOL C4 6626 6.150 6.157 6.170
 175MOL H6 6627 6.176 6.076 6.239
 175MOL H7 6628 6.049 6.196 6.184
 175MOL C5 6629 6.176 6.114 6.024
 175MOL H8 6630 6.131 6.019 5.993
 175MOL H9 6631 6.137 6.187 5.951
 175MOL C6 6632 6.325 6.117 6.017
 175MOL H10 6633 6.366 6.034 6.076
 175MOL C7 6634 6.401 6.115 5.883
 175MOL C8 6635 6.195 6.480 5.882
 175MOL H11 6636 6.195 6.529 5.978
 175MOL C9 6637 6.297 6.437 5.805
 175MOL C10 6638 6.440 6.453 5.843
 175MOL H12 6639 6.452 6.542 5.907
 175MOL H13 6640 6.504 6.479 5.759
 175MOL C11 6641 6.238 6.359 5.697
 175MOL C12 6642 6.298 6.301 5.585
 175MOL H14 6643 6.406 6.288 5.584
 175MOL C13 6644 6.206 6.251 5.488
 175MOL H15 6645 6.250 6.211 5.398
 175MOL C14 6646 6.069 6.246 5.506
 175MOL H16 6647 6.004 6.204 5.430
 175MOL C15 6648 6.013 6.306 5.620
 175MOL H17 6649 5.908 6.319 5.645
 175MOL C16 6650 6.105 6.360 5.713
 176MOL O1 6651 5.383 6.281 6.112
 176MOL O2 6652 5.795 6.458 5.815
 176MOL N1 6653 5.604 6.296 6.078
 176MOL N2 6654 5.575 6.423 5.831
 176MOL H1 6655 5.571 6.474 5.744
 176MOL N3 6656 5.625 5.936 5.791
 176MOL H2 6657 5.651 5.839 5.804
 176MOL C1 6658 5.457 6.359 5.890
 176MOL H3 6659 5.382 6.438 5.887
 176MOL C2 6660 5.476 6.313 6.036
 176MOL C3 6661 5.636 6.169 6.146
 176MOL H4 6662 5.594 6.081 6.097
 176MOL H5 6663 5.593 6.172 6.247
 176MOL C4 6664 5.788 6.162 6.144
 176MOL H6 6665 5.828 6.213 6.233
 176MOL H7 6666 5.820 6.057 6.142
 176MOL C5 6667 5.830 6.235 6.015
 176MOL H8 6668 5.934 6.267 6.025
 176MOL H9 6669 5.814 6.175 5.925
 176MOL C6 6670 5.730 6.351 6.010
 176MOL H10 6671 5.776 6.429 6.072
 176MOL C7 6672 5.704 6.416 5.879
 176MOL C8 6673 5.533 6.025 5.848
 176MOL H11 6674 5.476 5.986 5.932
 176MOL C9 6675 5.524 6.141 5.773
 176MOL C10 6676 5.408 6.237 5.801
 176MOL H12 6677 5.322 6.191 5.851
 176MOL H13 6678 5.363 6.287 5.715
 176MOL C11 6679 5.619 6.127 5.670
 176MOL C12 6680 5.641 6.207 5.555
 176MOL H14 6681 5.581 6.296 5.540
 176MOL C13 6682 5.730 6.158 5.462
 176MOL H15 6683 5.744 6.212 5.369
 176MOL C14 6684 5.806 6.041 5.487
 176MOL H16 6685 5.880 5.998 5.420
 176MOL C15 6686 5.778 5.965 5.598
 176MOL H17 6687 5.824 5.866 5.605
 176MOL C16 6688 5.687 6.010 5.691
 177MOL O1 6689 6.018 5.404 6.123
 177MOL O2 6690 5.749 5.696 5.768
 177MOL N1 6691 5.901 5.594 6.077
 177MOL N2 6692 5.847 5.499 5.817
 177MOL H1 6693 5.830 5.465 5.723
 177MOL N3 6694 6.227 5.771 5.829
 177MOL H2 6695 6.279 5.851 5.862
 177MOL C1 6696 5.944 5.423 5.900
 177MOL H3 6697 5.906 5.321 5.917
 177MOL C2 6698 5.952 5.472 6.047
 177MOL C3 6699 5.971 5.674 6.183
 177MOL H4 6700 6.078 5.655 6.171
 177MOL H5 6701 5.933 5.650 6.283
 177MOL C4 6702 5.948 5.822 6.148
 177MOL H6 6703 5.867 5.856 6.214
 177MOL H7 6704 6.040 5.880 6.157
 177MOL C5 6705 5.893 5.815 5.996
 177MOL H8 6706 5.822 5.898 5.981
 177MOL H9 6707 5.971 5.824 5.919
 177MOL C6 6708 5.826 5.679 5.990
 177MOL H10 6709 5.730 5.694 6.041
 177MOL C7 6710 5.804 5.625 5.849
 177MOL C8 6711 6.213 5.646 5.887
 177MOL H11 6712 6.254 5.633 5.985
 177MOL C9 6713 6.129 5.568 5.803
 177MOL C10 6714 6.082 5.424 5.827
 177MOL H12 6715 6.160 5.377 5.887
 177MOL H13 6716 6.063 5.372 5.732
 177MOL C11 6717 6.099 5.652 5.689
 177MOL C12 6718 6.033 5.626 5.569
 177MOL H14 6719 5.980 5.534 5.548
 177MOL C13 6720 6.028 5.726 5.472
 177MOL H15 6721 5.983 5.704 5.376
 177MOL C14 6722 6.106 5.840 5.484
 177MOL H16 6723 6.124 5.908 5.401
 177MOL C15 6724 6.174 5.864 5.606
 177MOL H17 6725 6.234 5.955 5.607
 177MOL C16 6726 6.164 5.769 5.711
 178MOL O1 6727 6.223 5.205 5.575
 178MOL O2 6728 6.277 5.634 5.264
 178MOL N1 6729 6.315 5.402 5.546
 178MOL N2 6730 6.198 5.430 5.280
 178MOL H1 6731 6.169 5.438 5.184
 178MOL N3 6732 6.632 5.232 5.286
 178MOL H2 6733 6.724 5.202 5.313
 178MOL C1 6734 6.185 5.301 5.354
 178MOL H3 6735 6.080 5.269 5.359
 178MOL C2 6736 6.240 5.296 5.500
 178MOL C3 6737 6.428 5.380 5.637
 178MOL H4 6738 6.485 5.290 5.608
 178MOL H5 6739 6.389 5.376 5.739
 178MOL C4 6740 6.522 5.503 5.617
 178MOL H6 6741 6.493 5.578 5.692
 178MOL H7 6742 6.629 5.480 5.621
 178MOL C5 6743 6.484 5.556 5.476
 178MOL H8 6744 6.515 5.659 5.452
 178MOL H9 6745 6.530 5.490 5.401
 178MOL C6 6746 6.334 5.528 5.472
 178MOL H10 6747 6.286 5.602 5.537
 178MOL C7 6748 6.275 5.533 5.329
 178MOL C8 6749 6.509 5.194 5.341
 178MOL H11 6750 6.503 5.134 5.430
 178MOL C9 6751 6.408 5.242 5.255
 178MOL C10 6752 6.266 5.196 5.269
 178MOL H12 6753 6.264 5.095 5.311
 178MOL H13 6754 6.217 5.186 5.172
 178MOL C11 6755 6.475 5.309 5.144
 178MOL C12 6756 6.420 5.361 5.028
 178MOL H14 6757 6.315 5.354 5.003
 178MOL C13 6758 6.506 5.440 4.945
 178MOL H15 6759 6.463 5.496 4.863
 178MOL C14 6760 6.644 5.420 4.960
 178MOL H16 6761 6.711 5.473 4.893
 178MOL C15 6762 6.696 5.364 5.075
 178MOL H17 6763 6.804 5.355 5.087
 178MOL C16 6764 6.608 5.304 5.168
 179MOL O1 6765 7.305 5.370 5.579
 179MOL O2 6766 6.912 5.179 5.264
 179MOL N1 6767 7.087 5.356 5.543
 179MOL N2 6768 7.129 5.223 5.282
 179MOL H1 6769 7.133 5.178 5.191
 179MOL N3 6770 7.103 5.724 5.269
 179MOL H2 6771 7.096 5.822 5.291
 179MOL C1 6772 7.238 5.287 5.352
 179MOL H3 6773 7.310 5.205 5.365
 179MOL C2 6774 7.215 5.340 5.500
 179MOL C3 6775 7.046 5.465 5.627
 179MOL H4 6776 7.097 5.558 5.597
 179MOL H5 6777 7.061 5.438 5.732
 179MOL C4 6778 6.896 5.483 5.612
 179MOL H6 6779 6.847 5.444 5.703
 179MOL H7 6780 6.867 5.588 5.618
 179MOL C5 6781 6.858 5.401 5.488
 179MOL H8 6782 6.764 5.349 5.511
 179MOL H9 6783 6.841 5.480 5.413
 179MOL C6 6784 6.974 5.296 5.472
 179MOL H10 6785 6.938 5.217 5.540
 179MOL C7 6786 6.999 5.228 5.334
 179MOL C8 6787 7.187 5.625 5.329
 179MOL H11 6788 7.235 5.650 5.423
 179MOL C9 6789 7.198 5.515 5.247
 179MOL C10 6790 7.300 5.400 5.271
 179MOL H12 6791 7.392 5.443 5.313
 179MOL H13 6792 7.317 5.354 5.173
 179MOL C11 6793 7.107 5.541 5.137
 179MOL C12 6794 7.069 5.463 5.028
 179MOL H14 6795 7.120 5.374 4.996
 179MOL C13 6796 6.977 5.522 4.938
 179MOL H15 6797 6.955 5.467 4.847
 179MOL C14 6798 6.920 5.652 4.961
 179MOL H16 6799 6.862 5.702 4.885
 179MOL C15 6800 6.958 5.725 5.074
 179MOL H17 6801 6.926 5.828 5.088
 179MOL C16 6802 7.047 5.665 5.158
 180MOL O1 6803 6.630 6.230 5.591
 180MOL O2 6804 6.984 5.984 5.273
 180MOL N1 6805 6.756 6.045 5.547
 180MOL N2 6806 6.846 6.157 5.298
 180MOL H1 6807 6.871 6.189 5.206
 180MOL N3 6808 6.442 5.871 5.277
 180MOL H2 6809 6.375 5.799 5.302
 180MOL C1 6810 6.733 6.223 5.369
 180MOL H3 6811 6.741 6.332 5.376
 180MOL C2 6812 6.701 6.170 5.514
 180MOL C3 6813 6.694 5.951 5.643
 180MOL H4 6814 6.588 5.939 5.617
 180MOL H5 6815 6.706 5.980 5.748
 180MOL C4 6816 6.766 5.824 5.614
 180MOL H6 6817 6.856 5.811 5.676
 180MOL H7 6818 6.699 5.738 5.624
 180MOL C5 6819 6.818 5.835 5.474
 180MOL H8 6820 6.903 5.767 5.461
 180MOL H9 6821 6.739 5.812 5.401
 180MOL C6 6822 6.861 5.977 5.474
 180MOL H10 6823 6.953 5.968 5.533
 180MOL C7 6824 6.897 6.040 5.343
 180MOL C8 6825 6.476 5.988 5.336
 180MOL H11 6826 6.434 6.018 5.431
 180MOL C9 6827 6.566 6.056 5.259
 180MOL C10 6828 6.610 6.199 5.286
 180MOL H12 6829 6.530 6.249 5.341
 180MOL H13 6830 6.626 6.254 5.192
 180MOL C11 6831 6.597 5.967 5.147
 180MOL C12 6832 6.674 5.989 5.034
 180MOL H14 6833 6.742 6.074 5.037
 180MOL C13 6834 6.670 5.890 4.931
 180MOL H15 6835 6.732 5.906 4.843
 180MOL C14 6836 6.586 5.777 4.941
 180MOL H16 6837 6.581 5.705 4.860
 180MOL C15 6838 6.512 5.756 5.061
 180MOL H17 6839 6.452 5.667 5.077
 180MOL C16 6840 6.520 5.855 5.160
 181MOL O1 6841 5.743 7.734 0.706
 181MOL O2 6842 5.687 7.298 0.393
 181MOL N1 6843 5.628 7.539 0.654
 181MOL N2 6844 5.805 7.490 0.434
 181MOL H1 6845 5.851 7.481 0.344
 181MOL N3 6846 5.366 7.712 0.400
 181MOL H2 6847 5.274 7.742 0.426
 181MOL C1 6848 5.793 7.625 0.490
 181MOL H3 6849 5.901 7.647 0.494
 181MOL C2 6850 5.723 7.637 0.630
 181MOL C3 6851 5.510 7.554 0.738
 181MOL H4 6852 5.441 7.626 0.693
 181MOL H5 6853 5.544 7.581 0.838
 181MOL C4 6854 5.451 7.409 0.735
 181MOL H6 6855 5.497 7.343 0.809
 181MOL H7 6856 5.343 7.408 0.753
 181MOL C5 6857 5.501 7.352 0.604
 181MOL H8 6858 5.498 7.242 0.599
 181MOL H9 6859 5.445 7.397 0.521
 181MOL C6 6860 5.642 7.405 0.602
 181MOL H10 6861 5.698 7.349 0.678
 181MOL C7 6862 5.715 7.389 0.469
 181MOL C8 6863 5.490 7.741 0.451
 181MOL H11 6864 1.017 0.030 0.542
 181MOL C9 6865 5.585 7.699 0.358
 181MOL C10 6866 5.731 7.721 0.385
 181MOL H12 6867 1.262 0.057 0.422
 181MOL H13 6868 5.774 7.716 0.284
 181MOL C11 6869 5.517 7.620 0.259
 181MOL C12 6870 5.560 7.565 0.136
 181MOL H14 6871 5.663 7.583 0.107
 181MOL C13 6872 5.463 7.509 0.050
 181MOL H15 6873 5.494 7.458 6.452
 181MOL C14 6874 5.321 7.511 0.080
 181MOL H16 6875 5.249 7.463 0.015
 181MOL C15 6876 5.283 7.575 0.203
 181MOL H17 6877 5.177 7.590 0.220
 181MOL C16 6878 5.385 7.622 0.289
 182MOL O1 6879 4.663 7.589 0.686
 182MOL O2 6880 5.087 7.752 0.397
 182MOL N1 6881 4.886 7.604 0.671
 182MOL N2 6882 4.868 7.715 0.413
 182MOL H1 6883 4.868 7.745 0.316
 182MOL N3 6884 4.875 7.238 0.404
 182MOL H2 6885 4.912 7.149 0.433
 182MOL C1 6886 4.742 7.670 0.476
 182MOL H3 6887 4.677 7.758 0.480
 182MOL C2 6888 4.757 7.623 0.620
 182MOL C3 6889 4.923 7.502 0.769
 182MOL H4 6890 4.897 7.401 0.735
 182MOL H5 6891 4.876 7.522 0.866
 182MOL C4 6892 5.077 7.491 0.764
 182MOL H6 6893 5.135 7.558 0.828
 182MOL H7 6894 5.108 7.389 0.788
 182MOL C5 6895 5.110 7.544 0.626
 182MOL H8 6896 5.212 7.585 0.628
 182MOL H9 6897 5.094 7.473 0.544
 182MOL C6 6898 5.007 7.658 0.614
 182MOL H10 6899 5.026 7.748 0.675
 182MOL C7 6900 4.993 7.712 0.465
 182MOL C8 6901 4.778 7.322 0.462
 182MOL H11 6902 4.722 7.302 0.552
 182MOL C9 6903 4.765 7.435 0.381
 182MOL C10 6904 4.675 7.553 0.408
 182MOL H12 6905 4.587 7.515 0.463
 182MOL H13 6906 4.636 7.584 0.310
 182MOL C11 6907 4.858 7.421 0.276
 182MOL C12 6908 4.876 7.497 0.163
 182MOL H14 6909 4.833 7.596 0.151
 182MOL C13 6910 4.964 7.444 0.067
 182MOL H15 6911 4.981 7.506 6.472
 182MOL C14 6912 5.025 7.318 0.074
 182MOL H16 6913 5.081 7.279 6.483
 182MOL C15 6914 5.001 7.241 0.192
 182MOL H17 6915 5.045 7.142 0.201
 182MOL C16 6916 4.918 7.299 0.291
 183MOL O1 6917 5.339 6.723 0.687
 183MOL O2 6918 4.957 6.971 0.399
 183MOL N1 6919 5.200 6.894 0.672
 183MOL N2 6920 5.107 6.807 0.418
 183MOL H1 6921 5.066 6.757 0.339
 183MOL N3 6922 5.516 7.086 0.396
 183MOL H2 6923 5.593 7.147 0.421
 183MOL C1 6924 5.223 6.739 0.477
 183MOL H3 6925 5.200 6.632 0.480
 183MOL C2 6926 5.260 6.780 0.621
 183MOL C3 6927 5.264 6.983 0.761
 183MOL H4 6928 5.373 6.973 0.750
 183MOL H5 6929 5.243 6.960 0.867
 183MOL C4 6930 5.203 7.124 0.745
 183MOL H6 6931 5.137 7.140 0.831
 183MOL H7 6932 5.281 7.200 0.756
 183MOL C5 6933 5.133 7.128 0.606
 183MOL H8 6934 5.040 7.185 0.615
 183MOL H9 6935 5.201 7.160 0.527
 183MOL C6 6936 5.103 6.977 0.599
 183MOL H10 6937 5.013 6.975 0.661
 183MOL C7 6938 5.051 6.918 0.463
 183MOL C8 6939 5.483 6.963 0.461
 183MOL H11 6940 5.521 6.925 0.555
 183MOL C9 6941 5.391 6.900 0.376
 183MOL C10 6942 5.350 6.752 0.386
 183MOL H12 6943 5.435 6.699 0.430
 183MOL H13 6944 5.342 6.711 0.284
 183MOL C11 6945 5.352 6.997 0.280
 183MOL C12 6946 5.269 6.984 0.163
 183MOL H14 6947 5.202 6.898 0.168
 183MOL C13 6948 5.286 7.081 0.063
 183MOL H15 6949 5.235 7.067 6.461
 183MOL C14 6950 5.375 7.186 0.078
 183MOL H16 6951 5.388 7.257 6.490
 183MOL C15 6952 5.448 7.204 0.191
 183MOL H17 6953 5.523 7.281 0.193
 183MOL C16 6954 5.438 7.103 0.293
 184MOL O1 6955 5.487 6.502 0.169
 184MOL O2 6956 5.527 6.936 6.343
 184MOL N1 6957 5.586 6.707 0.135
 184MOL N2 6958 5.436 6.740 6.388
 184MOL H1 6959 5.403 6.747 6.292
 184MOL N3 6960 5.880 6.540 6.344
 184MOL H2 6961 5.969 6.492 6.351
 184MOL C1 6962 5.445 6.607 6.447
 184MOL H3 6963 5.346 6.562 6.465
 184MOL C2 6964 5.504 6.600 0.097
 184MOL C3 6965 5.711 6.689 0.213
 184MOL H4 6966 5.768 6.610 0.163
 184MOL H5 6967 5.683 6.664 0.316
 184MOL C4 6968 5.778 6.826 0.206
 184MOL H6 6969 5.742 6.892 0.287
 184MOL H7 6970 5.886 6.824 0.221
 184MOL C5 6971 5.722 6.887 0.079
 184MOL H8 6972 5.723 6.996 0.071
 184MOL H9 6973 5.785 6.862 6.486
 184MOL C6 6974 5.581 6.833 0.065
 184MOL H10 6975 5.533 6.912 0.125
 184MOL C7 6976 5.515 6.845 6.422
 184MOL C8 6977 5.757 6.491 6.392
 184MOL H11 6978 5.752 6.423 6.476
 184MOL C9 6979 5.657 6.549 6.324
 184MOL C10 6980 5.512 6.516 6.350
 184MOL H12 6981 5.505 6.411 6.382
 184MOL H13 6982 5.456 6.512 6.255
 184MOL C11 6983 5.715 6.632 6.219
 184MOL C12 6984 5.660 6.707 6.119
 184MOL H14 6985 5.552 6.720 6.110
 184MOL C13 6986 5.745 6.760 6.023
 184MOL H15 6987 5.711 6.812 5.934
 184MOL C14 6988 5.883 6.741 6.034
 184MOL H16 6989 5.947 6.763 5.950
 184MOL C15 6990 5.940 6.681 6.148
 184MOL H17 6991 6.047 6.662 6.147
 184MOL C16 6992 5.853 6.632 6.245
 185MOL O1 6993 6.571 6.644 0.176
 185MOL O2 6994 6.153 6.513 6.358
 185MOL N1 6995 6.349 6.641 0.155
 185MOL N2 6996 6.380 6.522 6.379
 185MOL H1 6997 6.382 6.506 6.279
 185MOL N3 6998 6.354 6.997 6.375
 185MOL H2 6999 6.338 7.094 6.399
 185MOL C1 7000 6.506 6.574 6.449
 185MOL H3 7001 6.583 6.496 6.452
 185MOL C2 7002 6.479 6.614 0.103
 185MOL C3 7003 6.307 6.744 0.257
 185MOL H4 7004 6.352 6.836 0.218
 185MOL H5 7005 6.346 6.727 0.358
 185MOL C4 7006 6.151 6.752 0.247
 185MOL H6 7007 6.108 6.673 0.309
 185MOL H7 7008 6.105 6.850 0.268
 185MOL C5 7009 6.123 6.707 0.095
 185MOL H8 7010 6.029 6.651 0.087
 185MOL H9 7011 6.139 6.780 0.015
 185MOL C6 7012 6.234 6.601 0.078
 185MOL H10 7013 6.205 6.519 0.146
 185MOL C7 7014 6.251 6.542 6.427
 185MOL C8 7015 6.435 6.904 6.443
 185MOL H11 7016 6.479 6.925 0.047
 185MOL C9 7017 6.454 6.803 6.354
 185MOL C10 7018 6.563 6.693 6.370
 185MOL H12 7019 6.657 6.728 6.414
 185MOL H13 7020 6.594 6.648 6.274
 185MOL C11 7021 6.374 6.821 6.238
 185MOL C12 7022 6.348 6.741 6.130
 185MOL H14 7023 6.385 6.639 6.124
 185MOL C13 7024 6.288 6.800 6.018
 185MOL H15 7025 6.249 6.736 5.940
 185MOL C14 7026 6.247 6.933 6.022
 185MOL H16 7027 6.199 6.976 5.934
 185MOL C15 7028 6.261 7.010 6.143
 185MOL H17 7029 6.216 7.108 6.156
 185MOL C16 7030 6.326 6.949 6.248
 186MOL O1 7031 5.907 7.547 0.166
 186MOL O2 7032 6.229 7.273 6.337
 186MOL N1 7033 6.028 7.359 0.131
 186MOL N2 7034 6.100 7.447 6.367
 186MOL H1 7035 6.132 7.476 6.275
 186MOL N3 7036 5.706 7.163 6.317
 186MOL H2 7037 5.634 7.094 6.336
 186MOL C1 7038 5.991 7.523 6.434
 186MOL H3 7039 6.028 7.626 6.440
 186MOL C2 7040 5.970 7.478 0.090
 186MOL C3 7041 5.970 7.271 0.237
 186MOL H4 7042 5.861 7.288 0.236
 186MOL H5 7043 6.004 7.300 0.337
 186MOL C4 7044 6.001 7.126 0.207
 186MOL H6 7045 6.077 7.082 0.272
 186MOL H7 7046 5.908 7.071 0.222
 186MOL C5 7047 6.043 7.136 0.057
 186MOL H8 7048 6.108 7.055 0.022
 186MOL H9 7049 5.947 7.131 0.003
 186MOL C6 7050 6.107 7.269 0.056
 186MOL H10 7051 6.200 7.264 0.115
 186MOL C7 7052 6.154 7.329 6.415
 186MOL C8 7053 5.727 7.283 6.390
 186MOL H11 7054 5.663 7.317 6.471
 186MOL C9 7055 5.827 7.350 6.320
 186MOL C10 7056 5.862 7.504 6.348
 186MOL H12 7057 5.780 7.548 6.406
 186MOL H13 7058 5.881 7.562 6.257
 186MOL C11 7059 5.870 7.266 6.208
 186MOL C12 7060 5.969 7.289 6.106
 186MOL H14 7061 6.036 7.373 6.116
 186MOL C13 7062 5.964 7.190 6.006
 186MOL H15 7063 6.044 7.188 5.933
 186MOL C14 7064 5.872 7.088 6.005
 186MOL H16 7065 5.877 7.018 5.922
 186MOL C15 7066 5.781 7.069 6.109
 186MOL H17 7067 5.704 6.993 6.104
 186MOL C16 7068 5.791 7.157 6.212
 187MOL O1 7069 5.758 7.709 1.791
 187MOL O2 7070 5.677 7.290 1.468
 187MOL N1 7071 5.653 7.513 1.764
 187MOL N2 7072 5.775 7.483 1.499
 187MOL H1 7073 5.818 7.479 1.407
 187MOL N3 7074 5.347 7.693 1.470
 187MOL H2 7075 5.250 7.705 1.494
 187MOL C1 7076 5.791 7.606 1.570
 187MOL H3 7077 5.898 7.630 1.568
 187MOL C2 7078 5.735 7.614 1.718
 187MOL C3 7079 5.550 7.538 1.860
 187MOL H4 7080 5.513 7.638 1.838
 187MOL H5 7081 5.591 7.530 1.962
 187MOL C4 7082 5.443 7.431 1.838
 187MOL H6 7083 5.459 7.364 1.923
 187MOL H7 7084 5.347 7.483 1.851
 187MOL C5 7085 5.461 7.381 1.698
 187MOL H8 7086 5.445 7.273 1.688
 187MOL H9 7087 5.409 7.441 1.623
 187MOL C6 7088 5.613 7.398 1.679
 187MOL H10 7089 5.644 7.310 1.737
 187MOL C7 7090 5.687 7.382 1.544
 187MOL C8 7091 5.461 7.727 1.546
 187MOL H11 7092 0.982 0.003 1.645
 187MOL C9 7093 5.571 7.682 1.470
 187MOL C10 7094 5.719 7.718 1.499
 187MOL H12 7095 1.249 0.034 1.570
 187MOL H13 7096 5.763 7.755 1.405
 187MOL C11 7097 5.512 7.628 1.345
 187MOL C12 7098 5.573 7.585 1.224
 187MOL H14 7099 5.680 7.601 1.210
 187MOL C13 7100 5.487 7.556 1.117
 187MOL H15 7101 5.530 7.518 1.025
 187MOL C14 7102 5.346 7.578 1.129
 187MOL H16 7103 5.284 7.564 1.041
 187MOL C15 7104 5.288 7.609 1.249
 187MOL H17 7105 5.182 7.624 1.268
 187MOL C16 7106 5.381 7.637 1.352
 188MOL O1 7107 4.659 7.546 1.777
 188MOL O2 7108 5.057 7.745 1.469
 188MOL N1 7109 4.877 7.607 1.761
 188MOL N2 7110 4.842 7.709 1.498
 188MOL H1 7111 4.824 7.744 1.404
 188MOL N3 7112 4.863 7.244 1.492
 188MOL H2 7113 4.896 7.153 1.520
 188MOL C1 7114 4.721 7.658 1.572
 188MOL H3 7115 4.647 7.737 1.588
 188MOL C2 7116 4.750 7.597 1.709
 188MOL C3 7117 4.926 7.523 1.863
 188MOL H4 7118 4.873 7.428 1.861
 188MOL H5 7119 4.905 7.568 1.961
 188MOL C4 7120 5.080 7.511 1.850
 188MOL H6 7121 5.136 7.582 1.912
 188MOL H7 7122 5.110 7.409 1.878
 188MOL C5 7123 5.100 7.545 1.696
 188MOL H8 7124 5.193 7.596 1.670
 188MOL H9 7125 5.082 7.464 1.625
 188MOL C6 7126 4.995 7.650 1.682
 188MOL H10 7127 5.037 7.739 1.730
 188MOL C7 7128 4.971 7.703 1.542
 188MOL C8 7129 4.754 7.324 1.536
 188MOL H11 7130 4.686 7.301 1.617
 188MOL C9 7131 4.748 7.435 1.454
 188MOL C10 7132 4.653 7.549 1.485
 188MOL H12 7133 4.556 7.510 1.520
 188MOL H13 7134 4.633 7.591 1.386
 188MOL C11 7135 4.855 7.423 1.357
 188MOL C12 7136 4.879 7.505 1.238
 188MOL H14 7137 4.827 7.600 1.225
 188MOL C13 7138 4.985 7.458 1.155
 188MOL H15 7139 5.014 7.516 1.068
 188MOL C14 7140 5.054 7.333 1.186
 188MOL H16 7141 5.122 7.308 1.106
 188MOL C15 7142 5.023 7.259 1.298
 188MOL H17 7143 5.081 7.171 1.327
 188MOL C16 7144 4.920 7.306 1.380
 189MOL O1 7145 5.339 6.723 1.776
 189MOL O2 7146 4.974 6.973 1.464
 189MOL N1 7147 5.205 6.912 1.743
 189MOL N2 7148 5.103 6.795 1.511
 189MOL H1 7149 5.100 6.772 1.412
 189MOL N3 7150 5.516 7.047 1.500
 189MOL H2 7151 5.588 7.110 1.531
 189MOL C1 7152 5.217 6.735 1.573
 189MOL H3 7153 5.190 6.631 1.595
 189MOL C2 7154 5.258 6.787 1.711
 189MOL C3 7155 5.271 6.995 1.842
 189MOL H4 7156 5.380 7.004 1.830
 189MOL H5 7157 5.248 6.974 1.947
 189MOL C4 7158 5.206 7.135 1.816
 189MOL H6 7159 5.138 7.184 1.887
 189MOL H7 7160 5.290 7.205 1.811
 189MOL C5 7161 5.138 7.126 1.682
 189MOL H8 7162 5.048 7.190 1.681
 189MOL H9 7163 5.211 7.147 1.603
 189MOL C6 7164 5.097 6.979 1.676
 189MOL H10 7165 5.008 6.973 1.740
 189MOL C7 7166 5.054 6.922 1.540
 189MOL C8 7167 5.487 6.917 1.549
 189MOL H11 7168 5.532 6.879 1.640
 189MOL C9 7169 5.385 6.868 1.468
 189MOL C10 7170 5.337 6.726 1.481
 189MOL H12 7171 5.414 6.664 1.529
 189MOL H13 7172 5.313 6.679 1.385
 189MOL C11 7173 5.367 6.967 1.362
 189MOL C12 7174 5.274 6.967 1.256
 189MOL H14 7175 5.213 6.878 1.243
 189MOL C13 7176 5.286 7.070 1.161
 189MOL H15 7177 5.228 7.076 1.069
 189MOL C14 7178 5.359 7.190 1.200
 189MOL H16 7179 5.350 7.280 1.139
 189MOL C15 7180 5.445 7.190 1.303
 189MOL H17 7181 5.497 7.281 1.331
 189MOL C16 7182 5.441 7.076 1.387
 190MOL O1 7183 5.468 6.523 1.228
 190MOL O2 7184 5.525 6.980 0.940
 190MOL N1 7185 5.569 6.730 1.199
 190MOL N2 7186 5.440 6.769 0.952
 190MOL H1 7187 5.403 6.776 0.858
 190MOL N3 7188 5.873 6.540 0.935
 190MOL H2 7189 5.967 6.513 0.962
 190MOL C1 7190 5.436 6.632 1.020
 190MOL H3 7191 5.330 6.609 1.031
 190MOL C2 7192 5.488 6.627 1.156
 190MOL C3 7193 5.675 6.717 1.295
 190MOL H4 7194 5.745 6.640 1.261
 190MOL H5 7195 5.637 6.680 1.390
 190MOL C4 7196 5.755 6.857 1.301
 190MOL H6 7197 5.710 6.911 1.385
 190MOL H7 7198 5.858 6.827 1.323
 190MOL C5 7199 5.734 6.916 1.161
 190MOL H8 7200 5.745 7.025 1.169
 190MOL H9 7201 5.797 6.871 1.084
 190MOL C6 7202 5.589 6.863 1.132
 190MOL H10 7203 5.528 6.942 1.178
 190MOL C7 7204 5.517 6.874 0.999
 190MOL C8 7205 5.751 6.511 0.993
 190MOL H11 7206 5.746 6.458 1.087
 190MOL C9 7207 5.650 6.556 0.904
 190MOL C10 7208 5.504 6.528 0.922
 190MOL H12 7209 5.489 6.428 0.966
 190MOL H13 7210 5.453 6.524 0.826
 190MOL C11 7211 5.717 6.606 0.786
 190MOL C12 7212 5.662 6.660 0.668
 190MOL H14 7213 5.555 6.668 0.654
 190MOL C13 7214 5.755 6.722 0.578
 190MOL H15 7215 5.713 6.775 0.493
 190MOL C14 7216 5.889 6.719 0.601
 190MOL H16 7217 5.959 6.763 0.530
 190MOL C15 7218 5.940 6.660 0.722
 190MOL H17 7219 6.046 6.667 0.743
 190MOL C16 7220 5.850 6.611 0.816
 191MOL O1 7221 6.574 6.675 1.220
 191MOL O2 7222 6.178 6.523 0.892
 191MOL N1 7223 6.346 6.652 1.184
 191MOL N2 7224 6.397 6.524 0.942
 191MOL H1 7225 6.422 6.477 0.856
 191MOL N3 7226 6.393 7.029 0.910
 191MOL H2 7227 6.371 7.123 0.939
 191MOL C1 7228 6.509 6.592 1.007
 191MOL H3 7229 6.591 6.522 1.027
 191MOL C2 7230 6.479 6.636 1.151
 191MOL C3 7231 6.297 6.770 1.263
 191MOL H4 7232 6.335 6.867 1.230
 191MOL H5 7233 6.323 6.753 1.368
 191MOL C4 7234 6.145 6.765 1.247
 191MOL H6 7235 6.093 6.712 1.328
 191MOL H7 7236 6.105 6.866 1.262
 191MOL C5 7237 6.121 6.696 1.113
 191MOL H8 7238 6.016 6.664 1.110
 191MOL H9 7239 6.147 6.766 1.033
 191MOL C6 7240 6.229 6.594 1.111
 191MOL H10 7241 6.201 6.503 1.165
 191MOL C7 7242 6.267 6.543 0.974
 191MOL C8 7243 6.482 6.935 0.971
 191MOL H11 7244 6.533 6.955 1.064
 191MOL C9 7245 6.476 6.819 0.896
 191MOL C10 7246 6.574 6.703 0.920
 191MOL H12 7247 6.657 6.741 0.981
 191MOL H13 7248 6.616 6.663 0.827
 191MOL C11 7249 6.394 6.849 0.782
 191MOL C12 7250 6.358 6.761 0.677
 191MOL H14 7251 6.400 6.661 0.670
 191MOL C13 7252 6.248 6.797 0.601
 191MOL H15 7253 6.211 6.727 0.528
 191MOL C14 7254 6.176 6.912 0.620
 191MOL H16 7255 6.095 6.938 0.552
 191MOL C15 7256 6.227 7.001 0.720
 191MOL H17 7257 6.164 7.087 0.740
 191MOL C16 7258 6.336 6.969 0.798
 192MOL O1 7259 5.896 7.529 1.258
 192MOL O2 7260 6.222 7.273 0.912
 192MOL N1 7261 6.027 7.350 1.210
 192MOL N2 7262 6.119 7.461 0.960
 192MOL H1 7263 6.158 7.497 0.874
 192MOL N3 7264 5.725 7.181 0.965
 192MOL H2 7265 5.662 7.106 0.991
 192MOL C1 7266 6.005 7.526 1.030
 192MOL H3 7267 6.032 7.633 1.031
 192MOL C2 7268 5.970 7.472 1.175
 192MOL C3 7269 5.956 7.247 1.294
 192MOL H4 7270 5.854 7.241 1.255
 192MOL H5 7271 5.961 7.285 1.397
 192MOL C4 7272 6.032 7.119 1.274
 192MOL H6 7273 6.120 7.121 1.339
 192MOL H7 7274 5.967 7.033 1.295
 192MOL C5 7275 6.085 7.130 1.133
 192MOL H8 7276 6.164 7.057 1.112
 192MOL H9 7277 6.006 7.124 1.057
 192MOL C6 7278 6.122 7.280 1.129
 192MOL H10 7279 6.215 7.288 1.187
 192MOL C7 7280 6.155 7.335 0.990
 192MOL C8 7281 5.742 7.315 1.011
 192MOL H11 7282 5.693 7.350 1.101
 192MOL C9 7283 5.828 7.379 0.921
 192MOL C10 7284 5.875 7.521 0.941
 192MOL H12 7285 5.800 7.582 0.993
 192MOL H13 7286 5.894 7.570 0.845
 192MOL C11 7287 5.877 7.282 0.828
 192MOL C12 7288 5.960 7.300 0.716
 192MOL H14 7289 6.015 7.393 0.705
 192MOL C13 7290 5.962 7.192 0.618
 192MOL H15 7291 6.015 7.203 0.524
 192MOL C14 7292 5.886 7.077 0.638
 192MOL H16 7293 5.886 6.991 0.571
 192MOL C15 7294 5.811 7.059 0.762
 192MOL H17 7295 5.754 6.973 0.794
 192MOL C16 7296 5.808 7.170 0.850
 193MOL O1 7297 5.761 7.714 2.869
 193MOL O2 7298 5.672 7.273 2.564
 193MOL N1 7299 5.644 7.516 2.843
 193MOL N2 7300 5.765 7.479 2.586
 193MOL H1 7301 5.820 7.461 2.502
 193MOL N3 7302 5.336 7.665 2.573
 193MOL H2 7303 5.244 7.693 2.604
 193MOL C1 7304 5.780 7.609 2.652
 193MOL H3 7305 5.885 7.642 2.649
 193MOL C2 7306 5.735 7.616 2.802
 193MOL C3 7307 5.530 7.533 2.936
 193MOL H4 7308 5.492 7.632 2.908
 193MOL H5 7309 5.566 7.542 3.039
 193MOL C4 7310 5.431 7.414 2.910
 193MOL H6 7311 5.452 7.334 2.982
 193MOL H7 7312 5.325 7.438 2.922
 193MOL C5 7313 5.461 7.370 2.772
 193MOL H8 7314 5.437 7.265 2.755
 193MOL H9 7315 5.411 7.435 2.699
 193MOL C6 7316 5.613 7.396 2.763
 193MOL H10 7317 5.650 7.302 2.807
 193MOL C7 7318 5.683 7.379 2.624
 193MOL C8 7319 5.451 7.722 2.626
 193MOL H11 7320 0.964 0.010 2.719
 193MOL C9 7321 5.557 7.678 2.547
 193MOL C10 7322 5.703 7.712 2.567
 193MOL H12 7323 1.228 0.048 2.603
 193MOL H13 7324 5.747 7.712 2.467
 193MOL C11 7325 5.498 7.605 2.435
 193MOL C12 7326 5.553 7.543 2.321
 193MOL H14 7327 5.660 7.533 2.309
 193MOL C13 7328 5.466 7.504 2.212
 193MOL H15 7329 5.499 7.449 2.124
 193MOL C14 7330 5.329 7.528 2.225
 193MOL H16 7331 5.268 7.493 2.143
 193MOL C15 7332 5.275 7.590 2.342
 193MOL H17 7333 5.168 7.609 2.350
 193MOL C16 7334 5.366 7.620 2.450
 194MOL O1 7335 4.636 7.556 2.853
 194MOL O2 7336 5.016 7.699 2.513
 194MOL N1 7337 4.856 7.568 2.815
 194MOL N2 7338 4.805 7.704 2.568
 194MOL H1 7339 4.781 7.735 2.474
 194MOL N3 7340 4.861 7.216 2.586
 194MOL H2 7341 4.864 7.119 2.613
 194MOL C1 7342 4.694 7.645 2.644
 194MOL H3 7343 4.621 7.727 2.651
 194MOL C2 7344 4.724 7.597 2.782
 194MOL C3 7345 4.896 7.468 2.914
 194MOL H4 7346 4.840 7.376 2.895
 194MOL H5 7347 4.883 7.495 3.019
 194MOL C4 7348 5.042 7.450 2.891
 194MOL H6 7349 5.104 7.516 2.952
 194MOL H7 7350 5.076 7.348 2.915
 194MOL C5 7351 5.073 7.492 2.751
 194MOL H8 7352 5.176 7.528 2.741
 194MOL H9 7353 5.052 7.417 2.674
 194MOL C6 7354 4.973 7.612 2.741
 194MOL H10 7355 5.022 7.688 2.803
 194MOL C7 7356 4.938 7.679 2.599
 194MOL C8 7357 4.759 7.299 2.630
 194MOL H11 7358 4.692 7.273 2.710
 194MOL C9 7359 4.755 7.416 2.555
 194MOL C10 7360 4.643 7.521 2.562
 194MOL H12 7361 4.554 7.476 2.609
 194MOL H13 7362 4.606 7.538 2.460
 194MOL C11 7363 4.856 7.398 2.449
 194MOL C12 7364 4.886 7.476 2.338
 194MOL H14 7365 4.842 7.575 2.325
 194MOL C13 7366 4.960 7.416 2.233
 194MOL H15 7367 4.960 7.474 2.141
 194MOL C14 7368 5.026 7.295 2.255
 194MOL H16 7369 5.084 7.251 2.174
 194MOL C15 7370 5.003 7.218 2.375
 194MOL H17 7371 5.040 7.118 2.394
 194MOL C16 7372 4.911 7.272 2.466
 195MOL O1 7373 5.308 6.682 2.857
 195MOL O2 7374 4.957 6.951 2.555
 195MOL N1 7375 5.180 6.864 2.826
 195MOL N2 7376 5.088 6.783 2.576
 195MOL H1 7377 5.056 6.745 2.488
 195MOL N3 7378 5.482 7.051 2.584
 195MOL H2 7379 5.552 7.119 2.609
 195MOL C1 7380 5.197 6.709 2.637
 195MOL H3 7381 5.174 6.602 2.632
 195MOL C2 7382 5.235 6.748 2.781
 195MOL C3 7383 5.256 6.937 2.922
 195MOL H4 7384 5.360 6.924 2.889
 195MOL H5 7385 5.247 6.895 3.022
 195MOL C4 7386 5.220 7.082 2.900
 195MOL H6 7387 5.151 7.089 2.985
 195MOL H7 7388 5.303 7.153 2.913
 195MOL C5 7389 5.145 7.084 2.773
 195MOL H8 7390 5.070 7.165 2.777
 195MOL H9 7391 5.211 7.104 2.688
 195MOL C6 7392 5.079 6.946 2.766
 195MOL H10 7393 4.996 6.932 2.836
 195MOL C7 7394 5.041 6.902 2.626
 195MOL C8 7395 5.460 6.922 2.631
 195MOL H11 7396 5.509 6.881 2.719
 195MOL C9 7397 5.374 6.859 2.539
 195MOL C10 7398 5.332 6.720 2.554
 195MOL H12 7399 5.417 6.662 2.591
 195MOL H13 7400 5.317 6.664 2.461
 195MOL C11 7401 5.330 6.955 2.438
 195MOL C12 7402 5.261 6.939 2.316
 195MOL H14 7403 5.204 6.848 2.300
 195MOL C13 7404 5.269 7.033 2.214
 195MOL H15 7405 5.204 7.029 2.127
 195MOL C14 7406 5.344 7.155 2.244
 195MOL H16 7407 5.354 7.229 2.165
 195MOL C15 7408 5.421 7.168 2.363
 195MOL H17 7409 5.487 7.254 2.372
 195MOL C16 7410 5.412 7.064 2.462
 196MOL O1 7411 5.484 6.510 2.327
 196MOL O2 7412 5.549 6.931 1.999
 196MOL N1 7413 5.582 6.708 2.289
 196MOL N2 7414 5.443 6.747 2.042
 196MOL H1 7415 5.410 6.762 1.947
 196MOL N3 7416 5.884 6.524 2.019
 196MOL H2 7417 5.974 6.493 2.052
 196MOL C1 7418 5.432 6.615 2.110
 196MOL H3 7419 5.328 6.584 2.128
 196MOL C2 7420 5.491 6.607 2.255
 196MOL C3 7421 5.679 6.705 2.408
 196MOL H4 7422 5.752 6.625 2.397
 196MOL H5 7423 5.626 6.685 2.502
 196MOL C4 7424 5.759 6.832 2.393
 196MOL H6 7425 5.742 6.906 2.471
 196MOL H7 7426 5.865 6.810 2.409
 196MOL C5 7427 5.725 6.894 2.253
 196MOL H8 7428 5.742 7.002 2.253
 196MOL H9 7429 5.792 6.861 2.172
 196MOL C6 7430 5.589 6.837 2.226
 196MOL H10 7431 5.520 6.904 2.280
 196MOL C7 7432 5.535 6.843 2.082
 196MOL C8 7433 5.757 6.490 2.076
 196MOL H11 7434 5.752 6.426 2.163
 196MOL C9 7435 5.657 6.544 2.001
 196MOL C10 7436 5.504 6.520 2.013
 196MOL H12 7437 5.492 6.416 2.048
 196MOL H13 7438 5.454 6.523 1.915
 196MOL C11 7439 5.727 6.620 1.898
 196MOL C12 7440 5.677 6.681 1.782
 196MOL H14 7441 5.569 6.677 1.777
 196MOL C13 7442 5.762 6.724 1.681
 196MOL H15 7443 5.719 6.773 1.594
 196MOL C14 7444 5.902 6.701 1.697
 196MOL H16 7445 5.970 6.733 1.618
 196MOL C15 7446 5.954 6.649 1.817
 196MOL H17 7447 6.059 6.623 1.829
 196MOL C16 7448 5.860 6.605 1.909
 197MOL O1 7449 6.570 6.693 2.301
 197MOL O2 7450 6.164 6.491 2.013
 197MOL N1 7451 6.349 6.658 2.278
 197MOL N2 7452 6.379 6.530 2.030
 197MOL H1 7453 6.388 6.489 1.938
 197MOL N3 7454 6.345 7.010 2.012
 197MOL H2 7455 6.331 7.108 2.034
 197MOL C1 7456 6.500 6.587 2.091
 197MOL H3 7457 6.583 6.515 2.097
 197MOL C2 7458 6.474 6.647 2.235
 197MOL C3 7459 6.314 6.771 2.363
 197MOL H4 7460 6.354 6.864 2.320
 197MOL H5 7461 6.339 6.755 2.469
 197MOL C4 7462 6.159 6.777 2.352
 197MOL H6 7463 6.114 6.717 2.432
 197MOL H7 7464 6.133 6.883 2.358
 197MOL C5 7465 6.143 6.724 2.209
 197MOL H8 7466 6.037 6.695 2.209
 197MOL H9 7467 6.175 6.798 2.134
 197MOL C6 7468 6.233 6.601 2.217
 197MOL H10 7469 6.202 6.523 2.289
 197MOL C7 7470 6.253 6.533 2.081
 197MOL C8 7471 6.434 6.911 2.073
 197MOL H11 7472 6.497 6.936 2.158
 197MOL C9 7473 6.441 6.805 1.989
 197MOL C10 7474 6.550 6.701 2.003
 197MOL H12 7475 6.640 6.754 2.038
 197MOL H13 7476 6.566 6.654 1.905
 197MOL C11 7477 6.360 6.840 1.875
 197MOL C12 7478 6.339 6.758 1.768
 197MOL H14 7479 6.376 6.656 1.766
 197MOL C13 7480 6.254 6.815 1.666
 197MOL H15 7481 6.243 6.767 1.569
 197MOL C14 7482 6.193 6.944 1.684
 197MOL H16 7483 6.118 6.973 1.611
 197MOL C15 7484 6.214 7.010 1.804
 197MOL H17 7485 6.163 7.103 1.828
 197MOL C16 7486 6.302 6.957 1.895
 198MOL O1 7487 5.912 7.547 2.349
 198MOL O2 7488 6.237 7.254 2.014
 198MOL N1 7489 6.030 7.353 2.311
 198MOL N2 7490 6.127 7.446 2.063
 198MOL H1 7491 6.132 7.460 1.962
 198MOL N3 7492 5.741 7.155 2.042
 198MOL H2 7493 5.670 7.088 2.068
 198MOL C1 7494 6.014 7.524 2.131
 198MOL H3 7495 6.032 7.632 2.139
 198MOL C2 7496 5.988 7.482 2.276
 198MOL C3 7497 5.954 7.270 2.406
 198MOL H4 7498 5.850 7.286 2.377
 198MOL H5 7499 5.962 7.319 2.503
 198MOL C4 7500 6.009 7.130 2.387
 198MOL H6 7501 6.086 7.086 2.451
 198MOL H7 7502 5.933 7.051 2.382
 198MOL C5 7503 6.068 7.129 2.240
 198MOL H8 7504 6.151 7.058 2.229
 198MOL H9 7505 5.985 7.120 2.168
 198MOL C6 7506 6.129 7.269 2.234
 198MOL H10 7507 6.220 7.266 2.296
 198MOL C7 7508 6.175 7.323 2.097
 198MOL C8 7509 5.777 7.268 2.112
 198MOL H11 7510 5.722 7.297 2.201
 198MOL C9 7511 5.848 7.350 2.020
 198MOL C10 7512 5.888 7.493 2.040
 198MOL H12 7513 5.796 7.537 2.079
 198MOL H13 7514 5.909 7.542 1.945
 198MOL C11 7515 5.872 7.269 1.906
 198MOL C12 7516 5.937 7.294 1.779
 198MOL H14 7517 5.986 7.389 1.758
 198MOL C13 7518 5.929 7.188 1.688
 198MOL H15 7519 5.981 7.200 1.593
 198MOL C14 7520 5.863 7.067 1.714
 198MOL H16 7521 5.840 7.000 1.633
 198MOL C15 7522 5.798 7.052 1.831
 198MOL H17 7523 5.737 6.963 1.845
 198MOL C16 7524 5.812 7.153 1.926
 199MOL O1 7525 5.719 7.717 3.968
 199MOL O2 7526 5.663 7.292 3.644
 199MOL N1 7527 5.622 7.518 3.922
 199MOL N2 7528 5.762 7.496 3.676
 199MOL H1 7529 5.795 7.490 3.581
 199MOL N3 7530 5.314 7.698 3.661
 199MOL H2 7531 5.218 7.713 3.688
 199MOL C1 7532 5.765 7.622 3.745
 199MOL H3 7533 5.871 7.651 3.744
 199MOL C2 7534 5.704 7.626 3.887
 199MOL C3 7535 5.510 7.536 4.010
 199MOL H4 7536 5.447 7.624 3.996
 199MOL H5 7537 5.553 7.531 4.111
 199MOL C4 7538 5.423 7.412 3.991
 199MOL H6 7539 5.463 7.333 4.055
 199MOL H7 7540 5.319 7.433 4.020
 199MOL C5 7541 5.465 7.359 3.850
 199MOL H8 7542 5.460 7.252 3.830
 199MOL H9 7543 5.424 7.422 3.770
 199MOL C6 7544 5.610 7.394 3.850
 199MOL H10 7545 5.659 7.321 3.915
 199MOL C7 7546 5.682 7.386 3.714
 199MOL C8 7547 5.437 7.731 3.720
 199MOL H11 7548 0.961 0.014 3.816
 199MOL C9 7549 5.542 7.694 3.635
 199MOL C10 7550 5.688 7.729 3.662
 199MOL H12 7551 1.205 0.064 3.704
 199MOL H13 7552 5.749 7.736 3.572
 199MOL C11 7553 5.485 7.622 3.529
 199MOL C12 7554 5.551 7.565 3.422
 199MOL H14 7555 5.658 7.552 3.416
 199MOL C13 7556 5.468 7.506 3.323
 199MOL H15 7557 5.515 7.442 3.250
 199MOL C14 7558 5.327 7.506 3.337
 199MOL H16 7559 5.271 7.439 3.272
 199MOL C15 7560 5.265 7.569 3.445
 199MOL H17 7561 5.162 7.558 3.477
 199MOL C16 7562 5.348 7.628 3.545
 200MOL O1 7563 4.639 7.571 3.956
 200MOL O2 7564 5.035 7.754 3.652
 200MOL N1 7565 4.855 7.588 3.922
 200MOL N2 7566 4.817 7.707 3.664
 200MOL H1 7567 4.807 7.756 3.576
 200MOL N3 7568 4.870 7.226 3.617
 200MOL H2 7569 4.899 7.133 3.644
 200MOL C1 7570 4.700 7.651 3.733
 200MOL H3 7571 4.628 7.733 3.746
 200MOL C2 7572 4.726 7.607 3.877
 200MOL C3 7573 4.888 7.474 4.007
 200MOL H4 7574 4.816 7.392 3.994
 200MOL H5 7575 4.874 7.502 4.112
 200MOL C4 7576 5.029 7.423 3.982
 200MOL H6 7577 5.085 7.448 4.073
 200MOL H7 7578 5.048 7.316 3.969
 200MOL C5 7579 5.064 7.497 3.855
 200MOL H8 7580 5.171 7.514 3.839
 200MOL H9 7581 5.032 7.431 3.774
 200MOL C6 7582 4.977 7.627 3.845
 200MOL H10 7583 5.030 7.713 3.888
 200MOL C7 7584 4.945 7.689 3.709
 200MOL C8 7585 4.771 7.308 3.683
 200MOL H11 7586 4.714 7.273 3.768
 200MOL C9 7587 4.762 7.431 3.617
 200MOL C10 7588 4.653 7.532 3.651
 200MOL H12 7589 4.574 7.473 3.699
 200MOL H13 7590 4.614 7.573 3.557
 200MOL C11 7591 4.848 7.424 3.498
 200MOL C12 7592 4.871 7.513 3.391
 200MOL H14 7593 4.804 7.597 3.383
 200MOL C13 7594 4.962 7.470 3.294
 200MOL H15 7595 4.985 7.532 3.207
 200MOL C14 7596 5.036 7.350 3.307
 200MOL H16 7597 5.095 7.319 3.221
 200MOL C15 7598 5.007 7.256 3.410
 200MOL H17 7599 5.054 7.158 3.404
 200MOL C16 7600 4.915 7.300 3.509
 201MOL O1 7601 5.315 6.702 3.950
 201MOL O2 7602 4.958 6.953 3.631
 201MOL N1 7603 5.194 6.886 3.899
 201MOL N2 7604 5.111 6.782 3.649
 201MOL H1 7605 5.080 6.762 3.555
 201MOL N3 7606 5.494 7.064 3.633
 201MOL H2 7607 5.565 7.134 3.640
 201MOL C1 7608 5.224 6.716 3.722
 201MOL H3 7609 5.191 6.614 3.743
 201MOL C2 7610 5.250 6.768 3.866
 201MOL C3 7611 5.264 6.970 3.995
 201MOL H4 7612 5.372 6.971 3.979
 201MOL H5 7613 5.248 6.941 4.099
 201MOL C4 7614 5.207 7.112 3.964
 201MOL H6 7615 5.125 7.130 4.035
 201MOL H7 7616 5.282 7.190 3.976
 201MOL C5 7617 5.154 7.101 3.819
 201MOL H8 7618 5.073 7.172 3.801
 201MOL H9 7619 5.237 7.106 3.748
 201MOL C6 7620 5.094 6.960 3.826
 201MOL H10 7621 4.999 6.955 3.880
 201MOL C7 7622 5.046 6.897 3.697
 201MOL C8 7623 5.474 6.948 3.707
 201MOL H11 7624 5.524 6.939 3.802
 201MOL C9 7625 5.391 6.859 3.626
 201MOL C10 7626 5.355 6.713 3.650
 201MOL H12 7627 5.425 6.664 3.719
 201MOL H13 7628 5.340 6.642 3.568
 201MOL C11 7629 5.363 6.935 3.507
 201MOL C12 7630 5.284 6.906 3.391
 201MOL H14 7631 5.232 6.811 3.385
 201MOL C13 7632 5.258 7.013 3.300
 201MOL H15 7633 5.187 6.998 3.219
 201MOL C14 7634 5.334 7.131 3.306
 201MOL H16 7635 5.321 7.205 3.228
 201MOL C15 7636 5.418 7.155 3.417
 201MOL H17 7637 5.482 7.242 3.427
 201MOL C16 7638 5.425 7.054 3.513
 202MOL O1 7639 5.492 6.492 3.410
 202MOL O2 7640 5.503 6.935 3.094
 202MOL N1 7641 5.569 6.704 3.367
 202MOL N2 7642 5.438 6.717 3.121
 202MOL H1 7643 5.388 6.728 3.033
 202MOL N3 7644 5.911 6.519 3.088
 202MOL H2 7645 6.008 6.502 3.108
 202MOL C1 7646 5.447 6.581 3.185
 202MOL H3 7647 5.344 6.542 3.179
 202MOL C2 7648 5.497 6.588 3.330
 202MOL C3 7649 5.677 6.687 3.459
 202MOL H4 7650 5.730 6.593 3.436
 202MOL H5 7651 5.639 6.686 3.562
 202MOL C4 7652 5.784 6.793 3.424
 202MOL H6 7653 5.784 6.868 3.505
 202MOL H7 7654 5.882 6.745 3.412
 202MOL C5 7655 5.737 6.848 3.285
 202MOL H8 7656 5.764 6.954 3.282
 202MOL H9 7657 5.783 6.795 3.201
 202MOL C6 7658 5.583 6.824 3.288
 202MOL H10 7659 5.544 6.905 3.351
 202MOL C7 7660 5.506 6.831 3.160
 202MOL C8 7661 5.789 6.485 3.156
 202MOL H11 7662 5.785 6.429 3.248
 202MOL C9 7663 5.685 6.524 3.078
 202MOL C10 7664 5.535 6.481 3.106
 202MOL H12 7665 5.535 6.382 3.152
 202MOL H13 7666 5.481 6.472 3.011
 202MOL C11 7667 5.733 6.595 2.962
 202MOL C12 7668 5.678 6.663 2.858
 202MOL H14 7669 5.570 6.672 2.846
 202MOL C13 7670 5.758 6.721 2.762
 202MOL H15 7671 5.707 6.761 2.675
 202MOL C14 7672 5.894 6.701 2.770
 202MOL H16 7673 5.955 6.725 2.683
 202MOL C15 7674 5.957 6.638 2.885
 202MOL H17 7675 6.064 6.620 2.882
 202MOL C16 7676 5.871 6.596 2.980
 203MOL O1 7677 6.575 6.674 3.414
 203MOL O2 7678 6.203 6.538 3.069
 203MOL N1 7679 6.361 6.631 3.381
 203MOL N2 7680 6.414 6.530 3.124
 203MOL H1 7681 6.433 6.493 3.031
 203MOL N3 7682 6.359 7.002 3.097
 203MOL H2 7683 6.312 7.084 3.131
 203MOL C1 7684 6.525 6.583 3.196
 203MOL H3 7685 6.599 6.502 3.199
 203MOL C2 7686 6.493 6.631 3.337
 203MOL C3 7687 6.300 6.729 3.477
 203MOL H4 7688 6.355 6.823 3.463
 203MOL H5 7689 6.307 6.694 3.581
 203MOL C4 7690 6.154 6.754 3.452
 203MOL H6 7691 6.089 6.694 3.517
 203MOL H7 7692 6.130 6.860 3.468
 203MOL C5 7693 6.147 6.710 3.301
 203MOL H8 7694 6.052 6.670 3.263
 203MOL H9 7695 6.171 6.798 3.240
 203MOL C6 7696 6.249 6.603 3.296
 203MOL H10 7697 6.199 6.520 3.347
 203MOL C7 7698 6.283 6.569 3.152
 203MOL C8 7699 6.450 6.916 3.166
 203MOL H11 7700 6.489 6.938 3.264
 203MOL C9 7701 6.473 6.808 3.082
 203MOL C10 7702 6.584 6.700 3.114
 203MOL H12 7703 6.658 6.761 3.168
 203MOL H13 7704 6.636 6.662 3.026
 203MOL C11 7705 6.380 6.819 2.970
 203MOL C12 7706 6.358 6.732 2.857
 203MOL H14 7707 6.421 6.647 2.831
 203MOL C13 7708 6.259 6.780 2.765
 203MOL H15 7709 6.238 6.721 2.676
 203MOL C14 7710 6.192 6.900 2.788
 203MOL H16 7711 6.113 6.921 2.717
 203MOL C15 7712 6.219 6.981 2.898
 203MOL H17 7713 6.159 7.070 2.912
 203MOL C16 7714 6.317 6.938 2.983
 204MOL O1 7715 5.894 7.521 3.417
 204MOL O2 7716 6.216 7.232 3.095
 204MOL N1 7717 6.013 7.341 3.372
 204MOL N2 7718 6.108 7.430 3.130
 204MOL H1 7719 6.132 7.469 3.040
 204MOL N3 7720 5.698 7.195 3.111
 204MOL H2 7721 5.620 7.132 3.124
 204MOL C1 7722 6.011 7.516 3.201
 204MOL H3 7723 6.048 7.619 3.208
 204MOL C2 7724 5.973 7.465 3.338
 204MOL C3 7725 5.947 7.267 3.480
 204MOL H4 7726 5.841 7.292 3.497
 204MOL H5 7727 6.001 7.292 3.572
 204MOL C4 7728 5.956 7.124 3.433
 204MOL H6 7729 5.996 7.066 3.517
 204MOL H7 7730 5.853 7.090 3.416
 204MOL C5 7731 6.049 7.114 3.314
 204MOL H8 7732 6.131 7.042 3.317
 204MOL H9 7733 5.996 7.088 3.221
 204MOL C6 7734 6.107 7.256 3.301
 204MOL H10 7735 6.198 7.248 3.361
 204MOL C7 7736 6.148 7.302 3.166
 204MOL C8 7737 5.735 7.318 3.176
 204MOL H11 7738 5.699 7.350 3.273
 204MOL C9 7739 5.832 7.372 3.091
 204MOL C10 7740 5.891 7.511 3.106
 204MOL H12 7741 5.814 7.582 3.140
 204MOL H13 7742 5.924 7.549 3.009
 204MOL C11 7743 5.858 7.275 2.983
 204MOL C12 7744 5.947 7.281 2.876
 204MOL H14 7745 6.018 7.363 2.868
 204MOL C13 7746 5.940 7.171 2.786
 204MOL H15 7747 6.002 7.175 2.696
 204MOL C14 7748 5.848 7.068 2.803
 204MOL H16 7749 5.844 6.996 2.723
 204MOL C15 7750 5.756 7.072 2.908
 204MOL H17 7751 5.677 6.997 2.906
 204MOL C16 7752 5.770 7.174 2.998
 205MOL O1 7753 5.722 7.738 5.028
 205MOL O2 7754 5.653 7.302 4.713
 205MOL N1 7755 5.636 7.543 4.997
 205MOL N2 7756 5.761 7.495 4.755
 205MOL H1 7757 5.813 7.486 4.669
 205MOL N3 7758 5.328 7.692 4.736
 205MOL H2 7759 5.236 7.729 4.757
 205MOL C1 7760 5.773 7.627 4.819
 205MOL H3 7761 5.878 7.653 4.833
 205MOL C2 7762 5.714 7.641 4.960
 205MOL C3 7763 5.517 7.562 5.088
 205MOL H4 7764 5.447 7.633 5.043
 205MOL H5 7765 5.552 7.604 5.183
 205MOL C4 7766 5.446 7.434 5.089
 205MOL H6 7767 5.477 7.388 5.184
 205MOL H7 7768 5.337 7.448 5.093
 205MOL C5 7769 5.492 7.362 4.961
 205MOL H8 7770 5.476 7.253 4.965
 205MOL H9 7771 5.426 7.385 4.876
 205MOL C6 7772 5.632 7.404 4.942
 205MOL H10 7773 5.696 7.340 5.004
 205MOL C7 7774 5.677 7.394 4.791
 205MOL C8 7775 5.448 7.736 4.791
 205MOL H11 7776 0.972 0.033 4.878
 205MOL C9 7777 5.552 7.692 4.706
 205MOL C10 7778 5.699 7.730 4.732
 205MOL H12 7779 1.222 0.065 4.771
 205MOL H13 7780 5.745 7.728 4.632
 205MOL C11 7781 5.486 7.614 4.601
 205MOL C12 7782 5.542 7.562 4.487
 205MOL H14 7783 5.650 7.575 4.477
 205MOL C13 7784 5.458 7.516 4.390
 205MOL H15 7785 5.502 7.463 4.305
 205MOL C14 7786 5.313 7.524 4.405
 205MOL H16 7787 5.249 7.489 4.325
 205MOL C15 7788 5.256 7.580 4.523
 205MOL H17 7789 5.150 7.588 4.544
 205MOL C16 7790 5.353 7.621 4.620
 206MOL O1 7791 4.651 7.571 5.024
 206MOL O2 7792 5.053 7.762 4.724
 206MOL N1 7793 4.871 7.593 4.996
 206MOL N2 7794 4.835 7.732 4.743
 206MOL H1 7795 4.824 7.766 4.648
 206MOL N3 7796 4.871 7.241 4.732
 206MOL H2 7797 4.884 7.144 4.758
 206MOL C1 7798 4.717 7.667 4.808
 206MOL H3 7799 4.635 7.739 4.817
 206MOL C2 7800 4.741 7.611 4.953
 206MOL C3 7801 4.919 7.494 5.092
 206MOL H4 7802 4.873 7.394 5.084
 206MOL H5 7803 4.901 7.541 5.189
 206MOL C4 7804 5.069 7.492 5.081
 206MOL H6 7805 5.113 7.553 5.160
 206MOL H7 7806 5.119 7.394 5.078
 206MOL C5 7807 5.103 7.566 4.949
 206MOL H8 7808 5.194 7.626 4.954
 206MOL H9 7809 5.106 7.505 4.858
 206MOL C6 7810 4.985 7.661 4.933
 206MOL H10 7811 4.998 7.744 5.003
 206MOL C7 7812 4.962 7.720 4.792
 206MOL C8 7813 4.766 7.327 4.770
 206MOL H11 7814 4.703 7.300 4.854
 206MOL C9 7815 4.764 7.440 4.693
 206MOL C10 7816 4.670 7.549 4.717
 206MOL H12 7817 4.576 7.514 4.762
 206MOL H13 7818 4.645 7.590 4.619
 206MOL C11 7819 4.865 7.417 4.595
 206MOL C12 7820 4.888 7.482 4.475
 206MOL H14 7821 4.829 7.571 4.459
 206MOL C13 7822 4.974 7.428 4.381
 206MOL H15 7823 4.972 7.467 4.280
 206MOL C14 7824 5.041 7.306 4.411
 206MOL H16 7825 5.099 7.258 4.332
 206MOL C15 7826 5.018 7.240 4.532
 206MOL H17 7827 5.059 7.140 4.547
 206MOL C16 7828 4.931 7.296 4.620
 207MOL O1 7829 5.300 6.720 5.051
 207MOL O2 7830 4.982 6.985 4.716
 207MOL N1 7831 5.180 6.908 5.011
 207MOL N2 7832 5.088 6.794 4.765
 207MOL H1 7833 5.061 6.766 4.671
 207MOL N3 7834 5.509 7.060 4.729
 207MOL H2 7835 5.555 7.136 4.779
 207MOL C1 7836 5.201 6.727 4.833
 207MOL H3 7837 5.184 6.620 4.847
 207MOL C2 7838 5.224 6.784 4.978
 207MOL C3 7839 5.255 6.997 5.103
 207MOL H4 7840 5.359 7.000 5.072
 207MOL H5 7841 5.226 6.953 5.200
 207MOL C4 7842 5.205 7.134 5.081
 207MOL H6 7843 5.128 7.144 5.158
 207MOL H7 7844 5.290 7.203 5.092
 207MOL C5 7845 5.134 7.131 4.943
 207MOL H8 7846 5.041 7.190 4.943
 207MOL H9 7847 5.207 7.161 4.867
 207MOL C6 7848 5.082 6.985 4.937
 207MOL H10 7849 5.000 6.970 5.009
 207MOL C7 7850 5.045 6.923 4.797
 207MOL C8 7851 5.484 6.935 4.793
 207MOL H11 7852 5.516 6.916 4.894
 207MOL C9 7853 5.388 6.874 4.716
 207MOL C10 7854 5.330 6.735 4.747
 207MOL H12 7855 5.403 6.673 4.800
 207MOL H13 7856 5.315 6.681 4.653
 207MOL C11 7857 5.363 6.956 4.601
 207MOL C12 7858 5.280 6.936 4.491
 207MOL H14 7859 5.225 6.844 4.475
 207MOL C13 7860 5.279 7.033 4.393
 207MOL H15 7861 5.203 7.031 4.316
 207MOL C14 7862 5.359 7.154 4.406
 207MOL H16 7863 5.359 7.230 4.329
 207MOL C15 7864 5.442 7.172 4.519
 207MOL H17 7865 5.517 7.249 4.534
 207MOL C16 7866 5.440 7.068 4.612
 208MOL O1 7867 5.464 6.509 4.505
 208MOL O2 7868 5.537 6.934 4.184
 208MOL N1 7869 5.581 6.695 4.455
 208MOL N2 7870 5.430 6.743 4.221
 208MOL H1 7871 5.377 6.768 4.139
 208MOL N3 7872 5.889 6.531 4.198
 208MOL H2 7873 5.986 6.508 4.218
 208MOL C1 7874 5.434 6.605 4.281
 208MOL H3 7875 5.338 6.554 4.268
 208MOL C2 7876 5.481 6.607 4.429
 208MOL C3 7877 5.693 6.679 4.548
 208MOL H4 7878 5.749 6.592 4.512
 208MOL H5 7879 5.649 6.671 4.648
 208MOL C4 7880 5.778 6.809 4.547
 208MOL H6 7881 5.739 6.889 4.612
 208MOL H7 7882 5.886 6.793 4.557
 208MOL C5 7883 5.753 6.861 4.402
 208MOL H8 7884 5.776 6.967 4.383
 208MOL H9 7885 5.806 6.806 4.324
 208MOL C6 7886 5.603 6.822 4.388
 208MOL H10 7887 5.549 6.885 4.460
 208MOL C7 7888 5.522 6.841 4.260
 208MOL C8 7889 5.771 6.495 4.259
 208MOL H11 7890 5.766 6.429 4.344
 208MOL C9 7891 5.669 6.548 4.179
 208MOL C10 7892 5.524 6.511 4.205
 208MOL H12 7893 5.524 6.414 4.255
 208MOL H13 7894 5.478 6.494 4.107
 208MOL C11 7895 5.731 6.619 4.066
 208MOL C12 7896 5.668 6.664 3.955
 208MOL H14 7897 5.561 6.677 3.944
 208MOL C13 7898 5.760 6.694 3.851
 208MOL H15 7899 5.714 6.735 3.761
 208MOL C14 7900 5.899 6.679 3.859
 208MOL H16 7901 5.966 6.689 3.774
 208MOL C15 7902 5.950 6.629 3.980
 208MOL H17 7903 6.056 6.614 3.999
 208MOL C16 7904 5.864 6.605 4.084
 209MOL O1 7905 6.555 6.660 4.505
 209MOL O2 7906 6.153 6.480 4.195
 209MOL N1 7907 6.339 6.650 4.466
 209MOL N2 7908 6.371 6.508 4.218
 209MOL H1 7909 6.387 6.477 4.122
 209MOL N3 7910 6.383 6.988 4.222
 209MOL H2 7911 6.368 7.084 4.251
 209MOL C1 7912 6.487 6.563 4.293
 209MOL H3 7913 6.562 6.485 4.309
 209MOL C2 7914 6.468 6.624 4.430
 209MOL C3 7915 6.301 6.775 4.537
 209MOL H4 7916 6.345 6.861 4.486
 209MOL H5 7917 6.333 6.762 4.642
 209MOL C4 7918 6.151 6.780 4.538
 209MOL H6 7919 6.117 6.724 4.626
 209MOL H7 7920 6.134 6.888 4.535
 209MOL C5 7921 6.122 6.705 4.405
 209MOL H8 7922 6.023 6.658 4.400
 209MOL H9 7923 6.142 6.768 4.318
 209MOL C6 7924 6.224 6.588 4.402
 209MOL H10 7925 6.188 6.510 4.470
 209MOL C7 7926 6.245 6.518 4.270
 209MOL C8 7927 6.475 6.898 4.271
 209MOL H11 7928 6.536 6.913 4.359
 209MOL C9 7929 6.467 6.786 4.185
 209MOL C10 7930 6.557 6.671 4.206
 209MOL H12 7931 6.655 6.697 4.247
 209MOL H13 7932 6.591 6.616 4.117
 209MOL C11 7933 6.372 6.812 4.086
 209MOL C12 7934 6.354 6.750 3.960
 209MOL H14 7935 6.418 6.668 3.929
 209MOL C13 7936 6.267 6.811 3.866
 209MOL H15 7937 6.255 6.761 3.771
 209MOL C14 7938 6.207 6.934 3.899
 209MOL H16 7939 6.136 6.981 3.832
 209MOL C15 7940 6.242 7.003 4.016
 209MOL H17 7941 6.188 7.095 4.034
 209MOL C16 7942 6.325 6.941 4.109
 210MOL O1 7943 5.900 7.556 4.488
 210MOL O2 7944 6.257 7.275 4.196
 210MOL N1 7945 6.011 7.349 4.458
 210MOL N2 7946 6.109 7.442 4.213
 210MOL H1 7947 6.141 7.471 4.121
 210MOL N3 7948 5.712 7.151 4.194
 210MOL H2 7949 5.633 7.090 4.209
 210MOL C1 7950 5.997 7.514 4.274
 210MOL H3 7951 6.018 7.621 4.263
 210MOL C2 7952 5.968 7.479 4.422
 210MOL C3 7953 5.956 7.259 4.559
 210MOL H4 7954 5.847 7.251 4.548
 210MOL H5 7955 5.979 7.306 4.655
 210MOL C4 7956 6.023 7.123 4.538
 210MOL H6 7957 6.099 7.109 4.616
 210MOL H7 7958 5.952 7.040 4.546
 210MOL C5 7959 6.087 7.128 4.399
 210MOL H8 7960 6.179 7.068 4.400
 210MOL H9 7961 6.020 7.101 4.316
 210MOL C6 7962 6.128 7.280 4.389
 210MOL H10 7963 6.218 7.290 4.450
 210MOL C7 7964 6.164 7.330 4.253
 210MOL C8 7965 5.744 7.271 4.262
 210MOL H11 7966 5.685 7.294 4.350
 210MOL C9 7967 5.827 7.346 4.177
 210MOL C10 7968 5.859 7.497 4.201
 210MOL H12 7969 5.779 7.550 4.253
 210MOL H13 7970 5.871 7.544 4.103
 210MOL C11 7971 5.857 7.261 4.062
 210MOL C12 7972 5.942 7.284 3.950
 210MOL H14 7973 6.001 7.374 3.934
 210MOL C13 7974 5.943 7.184 3.850
 210MOL H15 7975 6.008 7.185 3.762
 210MOL C14 7976 5.864 7.067 3.867
 210MOL H16 7977 5.870 6.988 3.793
 210MOL C15 7978 5.787 7.042 3.985
 210MOL H17 7979 5.740 6.946 4.002
 210MOL C16 7980 5.784 7.146 4.074
 211MOL O1 7981 5.724 7.723 6.125
 211MOL O2 7982 5.673 7.302 5.788
 211MOL N1 7983 5.624 7.521 6.075
 211MOL N2 7984 5.759 7.493 5.840
 211MOL H1 7985 5.793 7.488 5.745
 211MOL N3 7986 5.335 7.715 5.802
 211MOL H2 7987 5.246 7.756 5.826
 211MOL C1 7988 5.775 7.623 5.910
 211MOL H3 7989 5.881 7.648 5.923
 211MOL C2 7990 5.713 7.629 6.050
 211MOL C3 7991 5.506 7.533 6.166
 211MOL H4 7992 5.437 7.612 6.134
 211MOL H5 7993 5.544 7.555 6.267
 211MOL C4 7994 5.430 7.399 6.161
 211MOL H6 7995 5.453 7.322 6.235
 211MOL H7 7996 5.322 7.417 6.162
 211MOL C5 7997 5.471 7.347 6.019
 211MOL H8 7998 5.470 7.238 6.005
 211MOL H9 7999 5.404 7.392 5.945
 211MOL C6 8000 5.614 7.390 6.005
 211MOL H10 8001 5.673 7.322 6.067
 211MOL C7 8002 5.688 7.389 5.870
 211MOL C8 8003 5.462 7.748 5.859
 211MOL H11 8004 0.985 0.050 5.942
 211MOL C9 8005 5.563 7.688 5.791
 211MOL C10 8006 5.707 7.732 5.819
 211MOL H12 8007 1.236 0.065 5.862
 211MOL H13 8008 5.777 7.734 5.734
 211MOL C11 8009 5.499 7.612 5.686
 211MOL C12 8010 5.557 7.552 5.577
 211MOL H14 8011 5.664 7.539 5.571
 211MOL C13 8012 5.472 7.501 5.472
 211MOL H15 8013 5.512 7.454 5.383
 211MOL C14 8014 5.332 7.535 5.483
 211MOL H16 8015 5.265 7.519 5.400
 211MOL C15 8016 5.278 7.600 5.594
 211MOL H17 8017 5.173 7.624 5.607
 211MOL C16 8018 5.366 7.637 5.691
 212MOL O1 8019 4.660 7.585 6.144
 212MOL O2 8020 5.040 7.718 5.776
 212MOL N1 8021 4.876 7.572 6.076
 212MOL N2 8022 4.823 7.707 5.835
 212MOL H1 8023 4.805 7.735 5.739
 212MOL N3 8024 4.868 7.207 5.820
 212MOL H2 8025 4.900 7.116 5.849
 212MOL C1 8026 4.713 7.649 5.910
 212MOL H3 8027 4.629 7.718 5.917
 212MOL C2 8028 4.744 7.607 6.059
 212MOL C3 8029 4.921 7.472 6.167
 212MOL H4 8030 4.869 7.375 6.161
 212MOL H5 8031 4.897 7.495 6.271
 212MOL C4 8032 5.070 7.464 6.147
 212MOL H6 8033 5.118 7.523 6.227
 212MOL H7 8034 5.104 7.360 6.151
 212MOL C5 8035 5.099 7.528 6.014
 212MOL H8 8036 5.202 7.558 5.992
 212MOL H9 8037 5.079 7.462 5.928
 212MOL C6 8038 4.988 7.632 6.000
 212MOL H10 8039 5.017 7.719 6.061
 212MOL C7 8040 4.959 7.693 5.861
 212MOL C8 8041 4.783 7.299 5.891
 212MOL H11 8042 4.730 7.264 5.979
 212MOL C9 8043 4.770 7.410 5.808
 212MOL C10 8044 4.664 7.519 5.826
 212MOL H12 8045 4.574 7.481 5.875
 212MOL H13 8046 4.628 7.558 5.729
 212MOL C11 8047 4.853 7.392 5.697
 212MOL C12 8048 4.877 7.477 5.589
 212MOL H14 8049 4.837 7.577 5.574
 212MOL C13 8050 4.968 7.432 5.492
 212MOL H15 8051 5.013 7.500 5.420
 212MOL C14 8052 5.018 7.299 5.492
 212MOL H16 8053 5.096 7.274 5.420
 212MOL C15 8054 4.994 7.217 5.603
 212MOL H17 8055 5.039 7.119 5.613
 212MOL C16 8056 4.910 7.267 5.706
 213MOL O1 8057 5.299 6.683 6.141
 213MOL O2 8058 4.972 6.954 5.812
 213MOL N1 8059 5.173 6.869 6.104
 213MOL N2 8060 5.120 6.791 5.842
 213MOL H1 8061 5.106 6.759 5.747
 213MOL N3 8062 5.506 7.073 5.817
 213MOL H2 8063 5.585 7.134 5.835
 213MOL C1 8064 5.220 6.714 5.907
 213MOL H3 8065 5.208 6.606 5.896
 213MOL C2 8066 5.230 6.750 6.060
 213MOL C3 8067 5.245 6.958 6.199
 213MOL H4 8068 5.350 6.952 6.168
 213MOL H5 8069 5.247 6.919 6.302
 213MOL C4 8070 5.187 7.102 6.172
 213MOL H6 8071 5.105 7.120 6.242
 213MOL H7 8072 5.266 7.176 6.186
 213MOL C5 8073 5.140 7.094 6.026
 213MOL H8 8074 5.064 7.170 6.004
 213MOL H9 8075 5.219 7.107 5.950
 213MOL C6 8076 5.080 6.950 6.023
 213MOL H10 8077 4.983 6.957 6.073
 213MOL C7 8078 5.056 6.903 5.884
 213MOL C8 8079 5.468 6.957 5.885
 213MOL H11 8080 5.515 6.910 5.970
 213MOL C9 8081 5.387 6.880 5.806
 213MOL C10 8082 5.350 6.738 5.836
 213MOL H12 8083 5.433 6.699 5.895
 213MOL H13 8084 5.340 6.680 5.743
 213MOL C11 8085 5.355 6.960 5.687
 213MOL C12 8086 5.279 6.939 5.571
 213MOL H14 8087 5.219 6.851 5.554
 213MOL C13 8088 5.280 7.038 5.475
 213MOL H15 8089 5.216 7.022 5.389
 213MOL C14 8090 5.358 7.154 5.491
 213MOL H16 8091 5.372 7.215 5.402
 213MOL C15 8092 5.434 7.170 5.607
 213MOL H17 8093 5.496 7.259 5.616
 213MOL C16 8094 5.432 7.073 5.703
 214MOL O1 8095 5.471 6.522 5.593
 214MOL O2 8096 5.542 6.941 5.269
 214MOL N1 8097 5.571 6.721 5.554
 214MOL N2 8098 5.458 6.744 5.296
 214MOL H1 8099 5.427 6.760 5.201
 214MOL N3 8100 5.875 6.516 5.279
 214MOL H2 8101 5.968 6.484 5.303
 214MOL C1 8102 5.438 6.619 5.369
 214MOL H3 8103 5.331 6.597 5.377
 214MOL C2 8104 5.490 6.617 5.517
 214MOL C3 8105 5.688 6.700 5.645
 214MOL H4 8106 5.736 6.603 5.628
 214MOL H5 8107 5.652 6.687 5.748
 214MOL C4 8108 5.783 6.817 5.630
 214MOL H6 8109 5.766 6.900 5.700
 214MOL H7 8110 5.889 6.792 5.640
 214MOL C5 8111 5.746 6.861 5.479
 214MOL H8 8112 5.769 6.968 5.480
 214MOL H9 8113 5.800 6.796 5.409
 214MOL C6 8114 5.594 6.845 5.484
 214MOL H10 8115 5.551 6.922 5.548
 214MOL C7 8116 5.531 6.845 5.342
 214MOL C8 8117 5.756 6.490 5.347
 214MOL H11 8118 5.747 6.441 5.443
 214MOL C9 8119 5.650 6.536 5.266
 214MOL C10 8120 5.507 6.503 5.300
 214MOL H12 8121 5.499 6.408 5.354
 214MOL H13 8122 5.452 6.479 5.208
 214MOL C11 8123 5.713 6.611 5.159
 214MOL C12 8124 5.657 6.679 5.044
 214MOL H14 8125 5.549 6.673 5.032
 214MOL C13 8126 5.745 6.728 4.947
 214MOL H15 8127 5.711 6.776 4.856
 214MOL C14 8128 5.883 6.716 4.963
 214MOL H16 8129 5.952 6.746 4.885
 214MOL C15 8130 5.941 6.656 5.080
 214MOL H17 8131 6.047 6.634 5.089
 214MOL C16 8132 5.846 6.591 5.166
 215MOL O1 8133 6.562 6.670 5.583
 215MOL O2 8134 6.180 6.498 5.243
 215MOL N1 8135 6.346 6.674 5.523
 215MOL N2 8136 6.394 6.521 5.286
 215MOL H1 8137 6.409 6.485 5.193
 215MOL N3 8138 6.340 7.013 5.268
 215MOL H2 8139 6.322 7.111 5.283
 215MOL C1 8140 6.508 6.590 5.357
 215MOL H3 8141 6.582 6.510 5.365
 215MOL C2 8142 6.478 6.647 5.494
 215MOL C3 8143 6.307 6.794 5.602
 215MOL H4 8144 6.341 6.883 5.548
 215MOL H5 8145 6.350 6.783 5.702
 215MOL C4 8146 6.153 6.787 5.595
 215MOL H6 8147 6.111 6.724 5.674
 215MOL H7 8148 6.109 6.888 5.603
 215MOL C5 8149 6.119 6.716 5.458
 215MOL H8 8150 6.018 6.672 5.465
 215MOL H9 8151 6.117 6.791 5.378
 215MOL C6 8152 6.230 6.611 5.453
 215MOL H10 8153 6.185 6.533 5.516
 215MOL C7 8154 6.260 6.543 5.315
 215MOL C8 8155 6.452 6.944 5.320
 215MOL H11 8156 6.505 6.981 5.407
 215MOL C9 8157 6.454 6.818 5.255
 215MOL C10 8158 6.555 6.708 5.273
 215MOL H12 8159 6.640 6.751 5.326
 215MOL H13 8160 6.586 6.667 5.175
 215MOL C11 8161 6.355 6.826 5.158
 215MOL C12 8162 6.327 6.736 5.053
 215MOL H14 8163 6.398 6.656 5.037
 215MOL C13 8164 6.241 6.779 4.943
 215MOL H15 8165 6.241 6.720 4.852
 215MOL C14 8166 6.178 6.908 4.950
 215MOL H16 8167 6.116 6.939 4.867
 215MOL C15 8168 6.200 6.990 5.061
 215MOL H17 8169 6.154 7.087 5.077
 215MOL C16 8170 6.286 6.943 5.163
 216MOL O1 8171 5.899 7.535 5.580
 216MOL O2 8172 6.234 7.266 5.258
 216MOL N1 8173 6.011 7.344 5.537
 216MOL N2 8174 6.097 7.440 5.292
 216MOL H1 8175 6.117 7.459 5.194
 216MOL N3 8176 5.710 7.155 5.281
 216MOL H2 8177 5.645 7.084 5.312
 216MOL C1 8178 5.978 7.509 5.357
 216MOL H3 8179 5.988 7.618 5.366
 216MOL C2 8180 5.957 7.463 5.502
 216MOL C3 8181 5.935 7.256 5.620
 216MOL H4 8182 5.829 7.241 5.597
 216MOL H5 8183 5.954 7.283 5.725
 216MOL C4 8184 5.997 7.120 5.604
 216MOL H6 8185 6.081 7.099 5.671
 216MOL H7 8186 5.913 7.050 5.611
 216MOL C5 8187 6.051 7.126 5.457
 216MOL H8 8188 6.137 7.060 5.441
 216MOL H9 8189 5.974 7.100 5.384
 216MOL C6 8190 6.102 7.268 5.459
 216MOL H10 8191 6.196 7.259 5.514
 216MOL C7 8192 6.155 7.326 5.329
 216MOL C8 8193 5.727 7.281 5.333
 216MOL H11 8194 5.672 7.318 5.418
 216MOL C9 8195 5.823 7.347 5.254
 216MOL C10 8196 5.854 7.491 5.275
 216MOL H12 8197 5.772 7.542 5.328
 216MOL H13 8198 5.870 7.543 5.180
 216MOL C11 8199 5.862 7.253 5.153
 216MOL C12 8200 5.938 7.279 5.038
 216MOL H14 8201 5.988 7.375 5.025
 216MOL C13 8202 5.939 7.178 4.945
 216MOL H15 8203 5.982 7.188 4.845
 216MOL C14 8204 5.852 7.067 4.953
 216MOL H16 8205 5.850 6.997 4.870
 216MOL C15 8206 5.782 7.042 5.076
 216MOL H17 8207 5.723 6.951 5.089
 216MOL C16 8208 5.796 7.137 5.179
 217MOL O1 8209 1.970 1.248 0.687
 217MOL O2 8210 1.894 0.822 0.381
 217MOL N1 8211 1.902 1.044 0.678
 217MOL N2 8212 2.004 1.006 0.411
 217MOL H1 8213 2.041 0.996 0.317
 217MOL N3 8214 1.573 1.204 0.393
 217MOL H2 8215 1.481 1.239 0.412
 217MOL C1 8216 2.011 1.143 0.472
 217MOL H3 8217 2.118 1.161 0.479
 217MOL C2 8218 1.961 1.153 0.621
 217MOL C3 8219 1.786 1.072 0.762
 217MOL H4 8220 1.729 1.159 0.726
 217MOL H5 8221 1.816 1.106 0.862
 217MOL C4 8222 1.696 0.945 0.754
 217MOL H6 8223 1.734 0.879 0.834
 217MOL H7 8224 1.598 0.993 0.771
 217MOL C5 8225 1.722 0.899 0.616
 217MOL H8 8226 1.703 0.791 0.611
 217MOL H9 8227 1.674 0.955 0.535
 217MOL C6 8228 1.873 0.922 0.602
 217MOL H10 8229 1.932 0.842 0.648
 217MOL C7 8230 1.924 0.911 0.457
 217MOL C8 8231 1.696 1.249 0.449
 217MOL H11 8232 1.703 1.312 0.536
 217MOL C9 8233 1.801 1.207 0.360
 217MOL C10 8234 1.945 1.244 0.385
 217MOL H12 8235 1.951 1.343 0.431
 217MOL H13 8236 2.002 1.264 0.293
 217MOL C11 8237 1.731 1.144 0.252
 217MOL C12 8238 1.781 1.074 0.141
 217MOL H14 8239 1.887 1.075 0.118
 217MOL C13 8240 1.694 1.028 0.045
 217MOL H15 8241 1.730 0.984 6.445
 217MOL C14 8242 1.550 1.047 0.058
 217MOL H16 8243 1.489 1.016 6.466
 217MOL C15 8244 1.501 1.111 0.169
 217MOL H17 8245 1.395 1.119 0.191
 217MOL C16 8246 1.595 1.150 0.264
 218MOL O1 8247 0.907 1.084 0.718
 218MOL O2 8248 1.285 1.272 0.392
 218MOL N1 8249 1.128 1.087 0.666
 218MOL N2 8250 1.074 1.236 0.436
 218MOL H1 8251 1.052 1.263 0.341
 218MOL N3 8252 1.098 0.725 0.409
 218MOL H2 8253 1.131 0.637 0.445
 218MOL C1 8254 0.961 1.173 0.502
 218MOL H3 8255 0.877 1.241 0.520
 218MOL C2 8256 0.995 1.114 0.637
 218MOL C3 8257 1.177 0.985 0.757
 218MOL H4 8258 1.157 0.883 0.723
 218MOL H5 8259 1.130 0.993 0.856
 218MOL C4 8260 1.329 1.010 0.761
 218MOL H6 8261 1.341 1.078 0.847
 218MOL H7 8262 1.390 0.920 0.773
 218MOL C5 8263 1.362 1.081 0.631
 218MOL H8 8264 1.452 1.143 0.629
 218MOL H9 8265 1.373 1.002 0.557
 218MOL C6 8266 1.240 1.165 0.605
 218MOL H10 8267 1.258 1.247 0.676
 218MOL C7 8268 1.206 1.228 0.471
 218MOL C8 8269 1.007 0.818 0.462
 218MOL H11 8270 0.950 0.789 0.549
 218MOL C9 8271 1.003 0.932 0.384
 218MOL C10 8272 0.910 1.053 0.417
 218MOL H12 8273 0.829 1.007 0.476
 218MOL H13 8274 0.875 1.087 0.319
 218MOL C11 8275 1.110 0.925 0.282
 218MOL C12 8276 1.133 0.997 0.164
 218MOL H14 8277 1.080 1.089 0.141
 218MOL C13 8278 1.213 0.933 0.072
 218MOL H15 8279 1.244 0.993 6.479
 218MOL C14 8280 1.275 0.807 0.092
 218MOL H16 8281 1.342 0.771 0.014
 218MOL C15 8282 1.241 0.729 0.205
 218MOL H17 8283 1.284 0.629 0.210
 218MOL C16 8284 1.154 0.794 0.301
 219MOL O1 8285 1.577 0.235 0.729
 219MOL O2 8286 1.215 0.471 0.402
 219MOL N1 8287 1.455 0.417 0.672
 219MOL N2 8288 1.369 0.310 0.427
 219MOL H1 8289 1.336 0.270 0.340
 219MOL N3 8290 1.735 0.592 0.431
 219MOL H2 8291 1.797 0.666 0.458
 219MOL C1 8292 1.482 0.240 0.504
 219MOL H3 8293 1.440 0.138 0.511
 219MOL C2 8294 1.500 0.290 0.647
 219MOL C3 8295 1.533 0.503 0.761
 219MOL H4 8296 1.640 0.497 0.741
 219MOL H5 8297 1.530 0.465 0.864
 219MOL C4 8298 1.464 0.640 0.745
 219MOL H6 8299 1.395 0.652 0.830
 219MOL H7 8300 1.535 0.723 0.751
 219MOL C5 8301 1.394 0.639 0.611
 219MOL H8 8302 1.315 0.712 0.594
 219MOL H9 8303 1.472 0.655 0.535
 219MOL C6 8304 1.354 0.493 0.603
 219MOL H10 8305 1.266 0.481 0.667
 219MOL C7 8306 1.310 0.429 0.470
 219MOL C8 8307 1.719 0.464 0.481
 219MOL H11 8308 1.768 0.430 0.572
 219MOL C9 8309 1.629 0.402 0.398
 219MOL C10 8310 1.608 0.254 0.423
 219MOL H12 8311 1.690 0.194 0.464
 219MOL H13 8312 1.588 0.210 0.324
 219MOL C11 8313 1.595 0.485 0.295
 219MOL C12 8314 1.515 0.458 0.182
 219MOL H14 8315 1.454 0.370 0.170
 219MOL C13 8316 1.512 0.558 0.082
 219MOL H15 8317 1.443 0.557 6.491
 219MOL C14 8318 1.593 0.677 0.093
 219MOL H16 8319 1.586 0.754 0.017
 219MOL C15 8320 1.669 0.697 0.217
 219MOL H17 8321 1.727 0.788 0.234
 219MOL C16 8322 1.659 0.601 0.318
 220MOL O1 8323 1.731 0.047 0.184
 220MOL O2 8324 1.747 0.485 6.355
 220MOL N1 8325 1.812 0.255 0.143
 220MOL N2 8326 1.698 0.270 6.384
 220MOL H1 8327 1.647 0.275 6.296
 220MOL N3 8328 2.146 0.075 6.391
 220MOL H2 8329 2.240 0.042 6.402
 220MOL C1 8330 1.693 0.135 6.457
 220MOL H3 8331 1.591 0.093 6.456
 220MOL C2 8332 1.736 0.144 0.109
 220MOL C3 8333 1.928 0.239 0.226
 220MOL H4 8334 1.982 0.148 0.195
 220MOL H5 8335 1.903 0.218 0.330
 220MOL C4 8336 2.021 0.361 0.203
 220MOL H6 8337 1.999 0.436 0.281
 220MOL H7 8338 2.129 0.343 0.207
 220MOL C5 8339 1.978 0.409 0.063
 220MOL H8 8340 1.991 0.516 0.043
 220MOL H9 8341 2.023 0.353 6.473
 220MOL C6 8342 1.824 0.380 0.073
 220MOL H10 8343 1.765 0.451 0.132
 220MOL C7 8344 1.755 0.385 6.427
 220MOL C8 8345 2.030 0.018 6.438
 220MOL H11 8346 6.511 7.712 0.025
 220MOL C9 8347 1.927 0.075 6.364
 220MOL C10 8348 1.783 0.035 6.388
 220MOL H12 8349 6.258 7.704 6.438
 220MOL H13 8350 1.738 0.020 6.289
 220MOL C11 8351 1.980 0.143 6.250
 220MOL C12 8352 1.928 0.203 6.136
 220MOL H14 8353 1.821 0.201 6.123
 220MOL C13 8354 2.011 0.244 6.035
 220MOL H15 8355 1.964 0.279 5.943
 220MOL C14 8356 2.149 0.249 6.053
 220MOL H16 8357 2.211 0.302 5.982
 220MOL C15 8358 2.205 0.199 6.177
 220MOL H17 8359 2.313 0.198 6.186
 220MOL C16 8360 2.117 0.146 6.273
 221MOL O1 8361 2.816 0.186 0.154
 221MOL O2 8362 2.423 0.034 6.317
 221MOL N1 8363 2.593 0.180 0.115
 221MOL N2 8364 2.641 0.066 6.359
 221MOL H1 8365 2.661 0.023 6.269
 221MOL N3 8366 2.572 0.527 6.364
 221MOL H2 8367 2.543 0.619 6.394
 221MOL C1 8368 2.752 0.121 6.427
 221MOL H3 8369 2.831 0.045 6.429
 221MOL C2 8370 2.723 0.159 0.078
 221MOL C3 8371 2.552 0.260 0.232
 221MOL H4 8372 2.626 0.341 0.238
 221MOL H5 8373 2.559 0.187 0.314
 221MOL C4 8374 2.408 0.307 0.199
 221MOL H6 8375 2.341 0.253 0.268
 221MOL H7 8376 2.405 0.416 0.202
 221MOL C5 8377 2.384 0.257 0.053
 221MOL H8 8378 2.277 0.237 0.036
 221MOL H9 8379 2.402 0.341 6.478
 221MOL C6 8380 2.473 0.135 0.037
 221MOL H10 8381 2.427 0.058 0.100
 221MOL C7 8382 2.508 0.078 6.391
 221MOL C8 8383 2.670 0.445 6.423
 221MOL H11 8384 2.731 0.470 0.016
 221MOL C9 8385 2.696 0.342 6.334
 221MOL C10 8386 2.813 0.245 6.350
 221MOL H12 8387 2.902 0.285 6.400
 221MOL H13 8388 2.841 0.207 6.251
 221MOL C11 8389 2.606 0.357 6.223
 221MOL C12 8390 2.591 0.287 6.096
 221MOL H14 8391 2.646 0.199 6.065
 221MOL C13 8392 2.491 0.336 6.011
 221MOL H15 8393 2.470 0.278 5.922
 221MOL C14 8394 2.423 0.456 6.038
 221MOL H16 8395 2.348 0.494 5.970
 221MOL C15 8396 2.452 0.527 6.152
 221MOL H17 8397 2.385 0.607 6.181
 221MOL C16 8398 2.543 0.478 6.240
 222MOL O1 8399 2.144 1.082 0.143
 222MOL O2 8400 2.491 0.786 6.352
 222MOL N1 8401 2.240 0.872 0.112
 222MOL N2 8402 2.366 0.975 6.369
 222MOL H1 8403 2.400 1.012 6.281
 222MOL N3 8404 1.961 0.689 6.327
 222MOL H2 8405 1.889 0.622 6.346
 222MOL C1 8406 2.245 1.045 6.422
 222MOL H3 8407 2.267 1.150 6.441
 222MOL C2 8408 2.206 1.001 0.074
 222MOL C3 8409 2.154 0.777 0.184
 222MOL H4 8410 2.060 0.763 0.128
 222MOL H5 8411 2.134 0.816 0.285
 222MOL C4 8412 2.235 0.642 0.197
 222MOL H6 8413 2.300 0.659 0.284
 222MOL H7 8414 2.177 0.552 0.219
 222MOL C5 8415 2.316 0.643 0.063
 222MOL H8 8416 2.390 0.563 0.054
 222MOL H9 8417 2.242 0.619 6.479
 222MOL C6 8418 2.361 0.795 0.065
 222MOL H10 8419 2.442 0.805 0.138
 222MOL C7 8420 2.412 0.854 6.418
 222MOL C8 8421 1.990 0.810 6.389
 222MOL H11 8422 1.932 0.850 6.472
 222MOL C9 8423 2.086 0.873 6.309
 222MOL C10 8424 2.124 1.019 6.327
 222MOL H12 8425 2.040 1.080 6.363
 222MOL H13 8426 2.155 1.066 6.233
 222MOL C11 8427 2.106 0.783 6.199
 222MOL C12 8428 2.167 0.814 6.077
 222MOL H14 8429 2.225 0.905 6.065
 222MOL C13 8430 2.165 0.715 5.977
 222MOL H15 8431 2.213 0.726 5.880
 222MOL C14 8432 2.093 0.596 5.994
 222MOL H16 8433 2.080 0.519 5.919
 222MOL C15 8434 2.023 0.577 6.115
 222MOL H17 8435 1.957 0.493 6.131
 222MOL C16 8436 2.029 0.677 6.210
 223MOL O1 8437 2.001 1.210 1.803
 223MOL O2 8438 1.924 0.820 1.449
 223MOL N1 8439 1.906 1.023 1.752
 223MOL N2 8440 2.029 1.012 1.491
 223MOL H1 8441 2.055 1.017 1.393
 223MOL N3 8442 1.608 1.194 1.483
 223MOL H2 8443 1.513 1.213 1.511
 223MOL C1 8444 2.043 1.134 1.571
 223MOL H3 8445 2.149 1.165 1.577
 223MOL C2 8446 1.994 1.121 1.718
 223MOL C3 8447 1.811 1.030 1.862
 223MOL H4 8448 1.746 1.118 1.862
 223MOL H5 8449 1.854 1.034 1.962
 223MOL C4 8450 1.711 0.915 1.832
 223MOL H6 8451 1.732 0.833 1.902
 223MOL H7 8452 1.607 0.941 1.852
 223MOL C5 8453 1.735 0.868 1.686
 223MOL H8 8454 1.721 0.761 1.670
 223MOL H9 8455 1.667 0.912 1.612
 223MOL C6 8456 1.884 0.907 1.668
 223MOL H10 8457 1.936 0.817 1.705
 223MOL C7 8458 1.944 0.914 1.526
 223MOL C8 8459 1.724 1.242 1.548
 223MOL H11 8460 1.719 1.289 1.645
 223MOL C9 8461 1.830 1.214 1.465
 223MOL C10 8462 1.972 1.250 1.502
 223MOL H12 8463 1.984 1.337 1.568
 223MOL H13 8464 2.025 1.276 1.409
 223MOL C11 8465 1.780 1.141 1.349
 223MOL C12 8466 1.841 1.084 1.239
 223MOL H14 8467 1.948 1.071 1.225
 223MOL C13 8468 1.755 1.028 1.140
 223MOL H15 8469 1.804 0.989 1.051
 223MOL C14 8470 1.614 1.027 1.154
 223MOL H16 8471 1.555 0.993 1.070
 223MOL C15 8472 1.554 1.073 1.267
 223MOL H17 8473 1.448 1.055 1.278
 223MOL C16 8474 1.640 1.135 1.362
 224MOL O1 8475 0.914 1.102 1.803
 224MOL O2 8476 1.328 1.218 1.474
 224MOL N1 8477 1.136 1.104 1.757
 224MOL N2 8478 1.103 1.218 1.492
 224MOL H1 8479 1.092 1.256 1.399
 224MOL N3 8480 1.086 0.732 1.497
 224MOL H2 8481 1.087 0.631 1.506
 224MOL C1 8482 0.985 1.176 1.571
 224MOL H3 8483 0.907 1.253 1.571
 224MOL C2 8484 1.006 1.131 1.726
 224MOL C3 8485 1.171 1.005 1.859
 224MOL H4 8486 1.104 0.920 1.843
 224MOL H5 8487 1.155 1.042 1.961
 224MOL C4 8488 1.320 0.966 1.839
 224MOL H6 8489 1.402 1.003 1.902
 224MOL H7 8490 1.325 0.857 1.844
 224MOL C5 8491 1.338 1.017 1.696
 224MOL H8 8492 1.441 1.042 1.671
 224MOL H9 8493 1.308 0.938 1.625
 224MOL C6 8494 1.249 1.146 1.679
 224MOL H10 8495 1.298 1.229 1.731
 224MOL C7 8496 1.228 1.201 1.540
 224MOL C8 8497 0.997 0.825 1.552
 224MOL H11 8498 0.944 0.802 1.644
 224MOL C9 8499 1.001 0.942 1.473
 224MOL C10 8500 0.915 1.062 1.500
 224MOL H12 8501 0.829 1.035 1.563
 224MOL H13 8502 0.871 1.115 1.415
 224MOL C11 8503 1.091 0.917 1.368
 224MOL C12 8504 1.127 0.993 1.257
 224MOL H14 8505 1.079 1.087 1.235
 224MOL C13 8506 1.219 0.941 1.164
 224MOL H15 8507 1.241 0.992 1.070
 224MOL C14 8508 1.282 0.818 1.190
 224MOL H16 8509 1.339 0.772 1.110
 224MOL C15 8510 1.245 0.738 1.298
 224MOL H17 8511 1.281 0.636 1.305
 224MOL C16 8512 1.153 0.796 1.392
 225MOL O1 8513 1.608 0.216 1.766
 225MOL O2 8514 1.234 0.462 1.457
 225MOL N1 8515 1.464 0.394 1.736
 225MOL N2 8516 1.366 0.285 1.489
 225MOL H1 8517 1.339 0.258 1.395
 225MOL N3 8518 1.765 0.586 1.469
 225MOL H2 8519 1.837 0.654 1.487
 225MOL C1 8520 1.481 0.220 1.560
 225MOL H3 8521 1.454 0.115 1.576
 225MOL C2 8522 1.522 0.273 1.697
 225MOL C3 8523 1.529 0.493 1.823
 225MOL H4 8524 1.634 0.484 1.792
 225MOL H5 8525 1.529 0.462 1.928
 225MOL C4 8526 1.458 0.632 1.807
 225MOL H6 8527 1.398 0.633 1.898
 225MOL H7 8528 1.526 0.717 1.798
 225MOL C5 8529 1.384 0.608 1.672
 225MOL H8 8530 1.292 0.668 1.667
 225MOL H9 8531 1.461 0.631 1.597
 225MOL C6 8532 1.354 0.463 1.664
 225MOL H10 8533 1.266 0.444 1.727
 225MOL C7 8534 1.308 0.405 1.534
 225MOL C8 8535 1.734 0.461 1.529
 225MOL H11 8536 1.783 0.427 1.619
 225MOL C9 8537 1.642 0.395 1.444
 225MOL C10 8538 1.602 0.245 1.470
 225MOL H12 8539 1.690 0.194 1.510
 225MOL H13 8540 1.583 0.192 1.376
 225MOL C11 8541 1.606 0.488 1.348
 225MOL C12 8542 1.522 0.460 1.239
 225MOL H14 8543 1.466 0.367 1.241
 225MOL C13 8544 1.504 0.560 1.144
 225MOL H15 8545 1.436 0.543 1.061
 225MOL C14 8546 1.580 0.680 1.154
 225MOL H16 8547 1.573 0.754 1.075
 225MOL C15 8548 1.671 0.704 1.264
 225MOL H17 8549 1.733 0.793 1.271
 225MOL C16 8550 1.680 0.606 1.363
 226MOL O1 8551 1.772 0.040 1.257
 226MOL O2 8552 1.792 0.488 0.962
 226MOL N1 8553 1.852 0.242 1.226
 226MOL N2 8554 1.696 0.289 0.992
 226MOL H1 8555 1.648 0.307 0.905
 226MOL N3 8556 2.137 0.051 0.941
 226MOL H2 8557 2.226 0.006 0.958
 226MOL C1 8558 1.696 0.151 1.052
 226MOL H3 8559 1.591 0.120 1.061
 226MOL C2 8560 1.768 0.138 1.187
 226MOL C3 8561 1.971 0.219 1.308
 226MOL H4 8562 2.035 0.140 1.267
 226MOL H5 8563 1.944 0.202 1.413
 226MOL C4 8564 2.053 0.349 1.295
 226MOL H6 8565 2.011 0.421 1.365
 226MOL H7 8566 2.160 0.339 1.314
 226MOL C5 8567 2.015 0.393 1.153
 226MOL H8 8568 2.042 0.498 1.132
 226MOL H9 8569 2.065 0.334 1.076
 226MOL C6 8570 1.868 0.369 1.157
 226MOL H10 8571 1.842 0.455 1.220
 226MOL C7 8572 1.785 0.384 1.028
 226MOL C8 8573 2.018 0.038 1.014
 226MOL H11 8574 6.494 7.735 1.097
 226MOL C9 8575 1.917 0.089 0.936
 226MOL C10 8576 1.772 0.060 0.955
 226MOL H12 8577 6.247 7.726 0.998
 226MOL H13 8578 1.714 0.060 0.862
 226MOL C11 8579 1.980 0.152 0.827
 226MOL C12 8580 1.921 0.218 0.721
 226MOL H14 8581 1.814 0.234 0.725
 226MOL C13 8582 2.003 0.269 0.620
 226MOL H15 8583 1.960 0.336 0.546
 226MOL C14 8584 2.137 0.231 0.618
 226MOL H16 8585 2.195 0.257 0.530
 226MOL C15 8586 2.202 0.168 0.728
 226MOL H17 8587 2.308 0.145 0.724
 226MOL C16 8588 2.115 0.137 0.833
 227MOL O1 8589 2.831 0.156 1.243
 227MOL O2 8590 2.414 0.034 0.929
 227MOL N1 8591 2.606 0.169 1.209
 227MOL N2 8592 2.631 0.037 0.964
 227MOL H1 8593 2.636 0.015 0.865
 227MOL N3 8594 2.605 0.513 0.922
 227MOL H2 8595 2.585 0.609 0.944
 227MOL C1 8596 2.752 0.085 1.020
 227MOL H3 8597 2.822 0.001 1.020
 227MOL C2 8598 2.736 0.135 1.169
 227MOL C3 8599 2.586 0.279 1.302
 227MOL H4 8600 2.643 0.366 1.267
 227MOL H5 8601 2.604 0.256 1.408
 227MOL C4 8602 2.441 0.319 1.277
 227MOL H6 8603 2.384 0.291 1.366
 227MOL H7 8604 2.430 0.428 1.265
 227MOL C5 8605 2.397 0.248 1.153
 227MOL H8 8606 2.289 0.230 1.151
 227MOL H9 8607 2.415 0.309 1.064
 227MOL C6 8608 2.481 0.119 1.151
 227MOL H10 8609 2.434 0.047 1.218
 227MOL C7 8610 2.502 0.063 1.007
 227MOL C8 8611 2.690 0.426 0.999
 227MOL H11 8612 2.740 0.451 1.091
 227MOL C9 8613 2.709 0.310 0.923
 227MOL C10 8614 2.812 0.201 0.945
 227MOL H12 8615 2.900 0.236 1.001
 227MOL H13 8616 2.847 0.166 0.847
 227MOL C11 8617 2.618 0.329 0.805
 227MOL C12 8618 2.591 0.244 0.694
 227MOL H14 8619 2.628 0.142 0.696
 227MOL C13 8620 2.505 0.298 0.598
 227MOL H15 8621 2.463 0.235 0.520
 227MOL C14 8622 2.448 0.427 0.603
 227MOL H16 8623 2.390 0.455 0.515
 227MOL C15 8624 2.483 0.508 0.709
 227MOL H17 8625 2.463 0.614 0.703
 227MOL C16 8626 2.560 0.450 0.808
 228MOL O1 8627 2.188 1.079 1.235
 228MOL O2 8628 2.493 0.778 0.910
 228MOL N1 8629 2.291 0.880 1.196
 228MOL N2 8630 2.364 0.956 0.941
 228MOL H1 8631 2.383 0.992 0.848
 228MOL N3 8632 1.993 0.684 0.942
 228MOL H2 8633 1.925 0.613 0.966
 228MOL C1 8634 2.262 1.039 1.002
 228MOL H3 8635 2.292 1.144 0.989
 228MOL C2 8636 2.242 1.002 1.154
 228MOL C3 8637 2.213 0.807 1.297
 228MOL H4 8638 2.106 0.808 1.273
 228MOL H5 8639 2.237 0.847 1.397
 228MOL C4 8640 2.254 0.656 1.278
 228MOL H6 8641 2.325 0.625 1.356
 228MOL H7 8642 2.169 0.588 1.283
 228MOL C5 8643 2.317 0.649 1.136
 228MOL H8 8644 2.397 0.577 1.116
 228MOL H9 8645 2.234 0.640 1.066
 228MOL C6 8646 2.385 0.788 1.124
 228MOL H10 8647 2.475 0.786 1.185
 228MOL C7 8648 2.416 0.835 0.983
 228MOL C8 8649 2.008 0.812 0.997
 228MOL H11 8650 1.963 0.837 1.092
 228MOL C9 8651 2.092 0.886 0.908
 228MOL C10 8652 2.131 1.029 0.934
 228MOL H12 8653 2.048 1.081 0.982
 228MOL H13 8654 2.146 1.075 0.835
 228MOL C11 8655 2.118 0.798 0.799
 228MOL C12 8656 2.203 0.817 0.686
 228MOL H14 8657 2.260 0.907 0.666
 228MOL C13 8658 2.205 0.711 0.590
 228MOL H15 8659 2.274 0.717 0.507
 228MOL C14 8660 2.133 0.587 0.615
 228MOL H16 8661 2.143 0.501 0.550
 228MOL C15 8662 2.043 0.578 0.726
 228MOL H17 8663 1.984 0.492 0.755
 228MOL C16 8664 2.047 0.685 0.820
 229MOL O1 8665 1.984 1.236 2.901
 229MOL O2 8666 1.943 0.821 2.577
 229MOL N1 8667 1.897 1.041 2.860
 229MOL N2 8668 2.036 1.018 2.609
 229MOL H1 8669 2.080 1.013 2.518
 229MOL N3 8670 1.592 1.246 2.579
 229MOL H2 8671 1.496 1.259 2.607
 229MOL C1 8672 2.030 1.149 2.677
 229MOL H3 8673 2.133 1.180 2.697
 229MOL C2 8674 1.972 1.148 2.821
 229MOL C3 8675 1.775 1.064 2.937
 229MOL H4 8676 1.720 1.152 2.902
 229MOL H5 8677 1.805 1.088 3.040
 229MOL C4 8678 1.683 0.943 2.919
 229MOL H6 8679 1.684 0.871 3.002
 229MOL H7 8680 1.578 0.967 2.901
 229MOL C5 8681 1.739 0.881 2.790
 229MOL H8 8682 1.723 0.773 2.781
 229MOL H9 8683 1.700 0.934 2.702
 229MOL C6 8684 1.891 0.916 2.788
 229MOL H10 8685 1.951 0.846 2.847
 229MOL C7 8686 1.957 0.913 2.647
 229MOL C8 8687 1.711 1.283 2.637
 229MOL H11 8688 1.719 1.349 2.722
 229MOL C9 8689 1.811 1.222 2.568
 229MOL C10 8690 1.958 1.256 2.596
 229MOL H12 8691 1.963 1.349 2.654
 229MOL H13 8692 2.013 1.276 2.503
 229MOL C11 8693 1.752 1.142 2.461
 229MOL C12 8694 1.806 1.080 2.350
 229MOL H14 8695 1.913 1.066 2.339
 229MOL C13 8696 1.717 1.031 2.254
 229MOL H15 8697 1.754 0.989 2.161
 229MOL C14 8698 1.582 1.050 2.265
 229MOL H16 8699 1.515 1.007 2.192
 229MOL C15 8700 1.526 1.114 2.374
 229MOL H17 8701 1.418 1.128 2.378
 229MOL C16 8702 1.615 1.164 2.469
 230MOL O1 8703 0.909 1.095 2.885
 230MOL O2 8704 1.301 1.250 2.549
 230MOL N1 8705 1.130 1.120 2.844
 230MOL N2 8706 1.083 1.224 2.587
 230MOL H1 8707 1.064 1.269 2.498
 230MOL N3 8708 1.122 0.736 2.561
 230MOL H2 8709 1.142 0.640 2.582
 230MOL C1 8710 0.967 1.158 2.652
 230MOL H3 8711 0.892 1.237 2.664
 230MOL C2 8712 0.997 1.128 2.805
 230MOL C3 8713 1.169 1.022 2.947
 230MOL H4 8714 1.126 0.926 2.914
 230MOL H5 8715 1.138 1.042 3.050
 230MOL C4 8716 1.320 1.007 2.929
 230MOL H6 8717 1.369 1.073 3.001
 230MOL H7 8718 1.363 0.910 2.956
 230MOL C5 8719 1.347 1.053 2.785
 230MOL H8 8720 1.444 1.102 2.766
 230MOL H9 8721 1.330 0.972 2.713
 230MOL C6 8722 1.248 1.167 2.766
 230MOL H10 8723 1.286 1.257 2.815
 230MOL C7 8724 1.214 1.213 2.624
 230MOL C8 8725 1.023 0.815 2.621
 230MOL H11 8726 0.963 0.788 2.707
 230MOL C9 8727 1.013 0.932 2.550
 230MOL C10 8728 0.918 1.036 2.582
 230MOL H12 8729 0.826 0.999 2.627
 230MOL H13 8730 0.881 1.066 2.483
 230MOL C11 8731 1.117 0.936 2.449
 230MOL C12 8732 1.133 1.020 2.336
 230MOL H14 8733 1.074 1.112 2.338
 230MOL C13 8734 1.213 0.973 2.233
 230MOL H15 8735 1.237 1.041 2.152
 230MOL C14 8736 1.279 0.849 2.237
 230MOL H16 8737 1.352 0.809 2.167
 230MOL C15 8738 1.261 0.768 2.349
 230MOL H17 8739 1.312 0.673 2.366
 230MOL C16 8740 1.181 0.809 2.455
 231MOL O1 8741 1.616 0.242 2.862
 231MOL O2 8742 1.218 0.467 2.572
 231MOL N1 8743 1.478 0.420 2.836
 231MOL N2 8744 1.380 0.313 2.595
 231MOL H1 8745 1.346 0.272 2.509
 231MOL N3 8746 1.772 0.597 2.542
 231MOL H2 8747 1.838 0.669 2.566
 231MOL C1 8748 1.496 0.254 2.657
 231MOL H3 8749 1.479 0.146 2.658
 231MOL C2 8750 1.529 0.295 2.793
 231MOL C3 8751 1.544 0.519 2.923
 231MOL H4 8752 1.649 0.535 2.898
 231MOL H5 8753 1.544 0.488 3.029
 231MOL C4 8754 1.456 0.646 2.909
 231MOL H6 8755 1.389 0.638 2.995
 231MOL H7 8756 1.513 0.740 2.922
 231MOL C5 8757 1.370 0.626 2.785
 231MOL H8 8758 1.274 0.676 2.803
 231MOL H9 8759 1.425 0.663 2.698
 231MOL C6 8760 1.355 0.481 2.777
 231MOL H10 8761 1.276 0.454 2.849
 231MOL C7 8762 1.313 0.426 2.638
 231MOL C8 8763 1.754 0.473 2.610
 231MOL H11 8764 1.826 0.438 2.682
 231MOL C9 8765 1.652 0.402 2.536
 231MOL C10 8766 1.621 0.266 2.565
 231MOL H12 8767 1.706 0.207 2.603
 231MOL H13 8768 1.597 0.222 2.468
 231MOL C11 8769 1.603 0.500 2.442
 231MOL C12 8770 1.521 0.477 2.331
 231MOL H14 8771 1.482 0.380 2.305
 231MOL C13 8772 1.517 0.576 2.227
 231MOL H15 8773 1.463 0.552 2.136
 231MOL C14 8774 1.590 0.697 2.237
 231MOL H16 8775 1.585 0.771 2.158
 231MOL C15 8776 1.667 0.715 2.351
 231MOL H17 8777 1.714 0.812 2.364
 231MOL C16 8778 1.675 0.619 2.450
 232MOL O1 8779 1.741 0.034 2.311
 232MOL O2 8780 1.801 0.455 1.986
 232MOL N1 8781 1.824 0.232 2.280
 232MOL N2 8782 1.696 0.258 2.029
 232MOL H1 8783 1.658 0.263 1.936
 232MOL N3 8784 2.158 0.059 2.028
 232MOL H2 8785 2.251 0.046 2.066
 232MOL C1 8786 1.700 0.123 2.085
 232MOL H3 8787 1.597 0.084 2.076
 232MOL C2 8788 1.748 0.125 2.235
 232MOL C3 8789 1.940 0.221 2.371
 232MOL H4 8790 1.987 0.126 2.342
 232MOL H5 8791 1.911 0.198 2.475
 232MOL C4 8792 2.028 0.337 2.349
 232MOL H6 8793 2.023 0.413 2.428
 232MOL H7 8794 2.132 0.303 2.360
 232MOL C5 8795 1.988 0.389 2.210
 232MOL H8 8796 2.012 0.493 2.186
 232MOL H9 8797 2.040 0.332 2.132
 232MOL C6 8798 1.838 0.357 2.203
 232MOL H10 8799 1.787 0.436 2.259
 232MOL C7 8800 1.773 0.365 2.063
 232MOL C8 8801 2.036 0.013 2.076
 232MOL H11 8802 6.520 7.709 2.158
 232MOL C9 8803 1.936 0.081 2.010
 232MOL C10 8804 1.790 0.029 2.012
 232MOL H12 8805 6.273 7.693 2.049
 232MOL H13 8806 1.746 0.030 1.911
 232MOL C11 8807 2.002 0.150 1.904
 232MOL C12 8808 1.947 0.211 1.793
 232MOL H14 8809 1.839 0.221 1.782
 232MOL C13 8810 2.032 0.251 1.683
 232MOL H15 8811 1.983 0.294 1.596
 232MOL C14 8812 2.170 0.251 1.706
 232MOL H16 8813 2.238 0.294 1.633
 232MOL C15 8814 2.229 0.200 1.829
 232MOL H17 8815 2.337 0.200 1.835
 232MOL C16 8816 2.140 0.136 1.915
 233MOL O1 8817 2.814 0.185 2.345
 233MOL O2 8818 2.445 0.040 1.976
 233MOL N1 8819 2.593 0.160 2.290
 233MOL N2 8820 2.655 0.057 2.035
 233MOL H1 8821 2.674 0.030 1.940
 233MOL N3 8822 2.611 0.519 2.030
 233MOL H2 8823 2.581 0.613 2.048
 233MOL C1 8824 2.766 0.101 2.118
 233MOL H3 8825 2.837 0.018 2.125
 233MOL C2 8826 2.730 0.144 2.263
 233MOL C3 8827 2.548 0.254 2.387
 233MOL H4 8828 2.594 0.352 2.367
 233MOL H5 8829 2.576 0.226 2.490
 233MOL C4 8830 2.393 0.269 2.371
 233MOL H6 8831 2.339 0.224 2.455
 233MOL H7 8832 2.352 0.371 2.373
 233MOL C5 8833 2.367 0.203 2.232
 233MOL H8 8834 2.271 0.151 2.230
 233MOL H9 8835 2.377 0.280 2.154
 233MOL C6 8836 2.479 0.103 2.213
 233MOL H10 8837 2.440 0.012 2.259
 233MOL C7 8838 2.522 0.065 2.068
 233MOL C8 8839 2.704 0.439 2.098
 233MOL H11 8840 2.751 0.472 2.189
 233MOL C9 8841 2.731 0.330 2.010
 233MOL C10 8842 2.833 0.220 2.046
 233MOL H12 8843 2.910 0.267 2.109
 233MOL H13 8844 2.882 0.183 1.955
 233MOL C11 8845 2.636 0.339 1.901
 233MOL C12 8846 2.619 0.268 1.779
 233MOL H14 8847 2.679 0.178 1.768
 233MOL C13 8848 2.519 0.314 1.687
 233MOL H15 8849 2.505 0.269 1.589
 233MOL C14 8850 2.463 0.447 1.695
 233MOL H16 8851 2.413 0.495 1.611
 233MOL C15 8852 2.478 0.515 1.816
 233MOL H17 8853 2.436 0.615 1.825
 233MOL C16 8854 2.566 0.461 1.914
 234MOL O1 8855 2.174 1.056 2.360
 234MOL O2 8856 2.491 0.780 2.024
 234MOL N1 8857 2.296 0.875 2.321
 234MOL N2 8858 2.372 0.961 2.074
 234MOL H1 8859 2.386 0.987 1.977
 234MOL N3 8860 1.979 0.673 2.008
 234MOL H2 8861 1.908 0.602 2.006
 234MOL C1 8862 2.261 1.027 2.141
 234MOL H3 8863 2.294 1.132 2.144
 234MOL C2 8864 2.239 0.993 2.281
 234MOL C3 8865 2.220 0.794 2.409
 234MOL H4 8866 2.125 0.787 2.354
 234MOL H5 8867 2.193 0.824 2.511
 234MOL C4 8868 2.276 0.651 2.405
 234MOL H6 8869 2.357 0.645 2.479
 234MOL H7 8870 2.197 0.577 2.424
 234MOL C5 8871 2.344 0.649 2.262
 234MOL H8 8872 2.429 0.580 2.261
 234MOL H9 8873 2.268 0.613 2.192
 234MOL C6 8874 2.382 0.789 2.241
 234MOL H10 8875 2.478 0.800 2.294
 234MOL C7 8876 2.417 0.835 2.100
 234MOL C8 8877 1.996 0.793 2.082
 234MOL H11 8878 1.942 0.807 2.175
 234MOL C9 8879 2.094 0.873 2.019
 234MOL C10 8880 2.124 1.021 2.057
 234MOL H12 8881 2.047 1.060 2.124
 234MOL H13 8882 2.138 1.084 1.968
 234MOL C11 8883 2.133 0.804 1.899
 234MOL C12 8884 2.207 0.837 1.786
 234MOL H14 8885 2.232 0.942 1.772
 234MOL C13 8886 2.222 0.745 1.683
 234MOL H15 8887 2.270 0.774 1.590
 234MOL C14 8888 2.152 0.621 1.685
 234MOL H16 8889 2.150 0.552 1.601
 234MOL C15 8890 2.080 0.583 1.801
 234MOL H17 8891 2.026 0.489 1.810
 234MOL C16 8892 2.059 0.680 1.900
 235MOL O1 8893 1.973 1.251 3.977
 235MOL O2 8894 1.923 0.830 3.648
 235MOL N1 8895 1.898 1.039 3.942
 235MOL N2 8896 2.026 1.018 3.692
 235MOL H1 8897 2.055 1.012 3.595
 235MOL N3 8898 1.581 1.210 3.666
 235MOL H2 8899 1.486 1.225 3.699
 235MOL C1 8900 2.025 1.156 3.754
 235MOL H3 8901 2.128 1.192 3.766
 235MOL C2 8902 1.967 1.151 3.903
 235MOL C3 8903 1.792 1.043 4.048
 235MOL H4 8904 1.730 1.128 4.016
 235MOL H5 8905 1.844 1.057 4.143
 235MOL C4 8906 1.719 0.908 4.046
 235MOL H6 8907 1.767 0.834 4.112
 235MOL H7 8908 1.612 0.913 4.067
 235MOL C5 8909 1.745 0.856 3.896
 235MOL H8 8910 1.731 0.749 3.873
 235MOL H9 8911 1.662 0.903 3.842
 235MOL C6 8912 1.884 0.915 3.867
 235MOL H10 8913 1.944 0.832 3.908
 235MOL C7 8914 1.938 0.923 3.726
 235MOL C8 8915 1.696 1.268 3.718
 235MOL H11 8916 1.689 1.348 3.792
 235MOL C9 8917 1.806 1.222 3.648
 235MOL C10 8918 1.948 1.263 3.672
 235MOL H12 8919 1.965 1.358 3.725
 235MOL H13 8920 1.989 1.273 3.571
 235MOL C11 8921 1.748 1.133 3.544
 235MOL C12 8922 1.804 1.059 3.440
 235MOL H14 8923 1.911 1.050 3.421
 235MOL C13 8924 1.719 1.000 3.344
 235MOL H15 8925 1.759 0.943 3.261
 235MOL C14 8926 1.580 1.012 3.360
 235MOL H16 8927 1.512 0.979 3.282
 235MOL C15 8928 1.523 1.074 3.466
 235MOL H17 8929 1.416 1.090 3.478
 235MOL C16 8930 1.614 1.132 3.556
 236MOL O1 8931 0.907 1.083 3.964
 236MOL O2 8932 1.304 1.275 3.655
 236MOL N1 8933 1.127 1.112 3.920
 236MOL N2 8934 1.077 1.241 3.681
 236MOL H1 8935 1.059 1.280 3.590
 236MOL N3 8936 1.087 0.721 3.645
 236MOL H2 8937 1.100 0.624 3.667
 236MOL C1 8938 0.963 1.169 3.743
 236MOL H3 8939 0.874 1.233 3.739
 236MOL C2 8940 0.994 1.130 3.889
 236MOL C3 8941 1.161 1.004 4.013
 236MOL H4 8942 1.113 0.914 3.971
 236MOL H5 8943 1.126 1.022 4.115
 236MOL C4 8944 1.314 0.995 4.001
 236MOL H6 8945 1.363 1.042 4.087
 236MOL H7 8946 1.335 0.888 4.005
 236MOL C5 8947 1.349 1.050 3.857
 236MOL H8 8948 1.452 1.088 3.849
 236MOL H9 8949 1.338 0.968 3.785
 236MOL C6 8950 1.236 1.163 3.850
 236MOL H10 8951 1.291 1.236 3.910
 236MOL C7 8952 1.214 1.222 3.713
 236MOL C8 8953 1.007 0.812 3.710
 236MOL H11 8954 0.954 0.789 3.801
 236MOL C9 8955 1.017 0.938 3.647
 236MOL C10 8956 0.915 1.045 3.667
 236MOL H12 8957 0.825 1.003 3.714
 236MOL H13 8958 0.886 1.074 3.565
 236MOL C11 8959 1.109 0.919 3.532
 236MOL C12 8960 1.145 0.996 3.420
 236MOL H14 8961 1.132 1.104 3.424
 236MOL C13 8962 1.221 0.942 3.317
 236MOL H15 8963 1.262 0.999 3.234
 236MOL C14 8964 1.260 0.802 3.329
 236MOL H16 8965 1.325 0.744 3.263
 236MOL C15 8966 1.229 0.728 3.441
 236MOL H17 8967 1.253 0.624 3.463
 236MOL C16 8968 1.150 0.788 3.535
 237MOL O1 8969 1.608 0.208 3.934
 237MOL O2 8970 1.242 0.458 3.635
 237MOL N1 8971 1.475 0.391 3.910
 237MOL N2 8972 1.379 0.281 3.662
 237MOL H1 8973 1.354 0.249 3.570
 237MOL N3 8974 1.780 0.579 3.656
 237MOL H2 8975 1.837 0.654 3.693
 237MOL C1 8976 1.492 0.223 3.725
 237MOL H3 8977 1.457 0.122 3.749
 237MOL C2 8978 1.534 0.273 3.869
 237MOL C3 8979 1.539 0.492 3.996
 237MOL H4 8980 1.644 0.509 3.969
 237MOL H5 8981 1.525 0.459 4.100
 237MOL C4 8982 1.458 0.622 3.976
 237MOL H6 8983 1.395 0.655 4.060
 237MOL H7 8984 1.527 0.705 3.958
 237MOL C5 8985 1.386 0.601 3.846
 237MOL H8 8986 1.300 0.669 3.844
 237MOL H9 8987 1.460 0.619 3.767
 237MOL C6 8988 1.357 0.455 3.841
 237MOL H10 8989 1.266 0.440 3.900
 237MOL C7 8990 1.319 0.400 3.704
 237MOL C8 8991 1.747 0.455 3.713
 237MOL H11 8992 1.795 0.421 3.804
 237MOL C9 8993 1.659 0.387 3.627
 237MOL C10 8994 1.618 0.244 3.638
 237MOL H12 8995 1.705 0.193 3.681
 237MOL H13 8996 1.602 0.199 3.540
 237MOL C11 8997 1.630 0.480 3.520
 237MOL C12 8998 1.552 0.459 3.404
 237MOL H14 8999 1.488 0.371 3.401
 237MOL C13 9000 1.556 0.560 3.304
 237MOL H15 9001 1.490 0.543 3.219
 237MOL C14 9002 1.644 0.673 3.316
 237MOL H16 9003 1.648 0.747 3.236
 237MOL C15 9004 1.719 0.687 3.435
 237MOL H17 9005 1.779 0.776 3.446
 237MOL C16 9006 1.711 0.589 3.536
 238MOL O1 9007 1.731 0.046 3.411
 238MOL O2 9008 1.821 0.475 3.097
 238MOL N1 9009 1.860 0.229 3.369
 238MOL N2 9010 1.719 0.272 3.116
 238MOL H1 9011 1.685 0.287 3.022
 238MOL N3 9012 2.143 0.060 3.106
 238MOL H2 9013 2.236 0.025 3.128
 238MOL C1 9014 1.707 0.145 3.188
 238MOL H3 9015 1.600 0.127 3.201
 238MOL C2 9016 1.764 0.136 3.330
 238MOL C3 9017 1.960 0.216 3.475
 238MOL H4 9018 2.028 0.133 3.452
 238MOL H5 9019 1.916 0.193 3.572
 238MOL C4 9020 2.034 0.348 3.479
 238MOL H6 9021 1.990 0.411 3.558
 238MOL H7 9022 2.140 0.336 3.506
 238MOL C5 9023 2.009 0.410 3.341
 238MOL H8 9024 2.006 0.520 3.344
 238MOL H9 9025 2.083 0.394 3.261
 238MOL C6 9026 1.864 0.361 3.303
 238MOL H10 9027 1.810 0.426 3.372
 238MOL C7 9028 1.807 0.370 3.162
 238MOL C8 9029 2.020 0.018 3.159
 238MOL H11 9030 6.491 7.747 3.259
 238MOL C9 9031 1.919 0.060 3.072
 238MOL C10 9032 1.773 0.034 3.106
 238MOL H12 9033 6.236 7.712 3.166
 238MOL H13 9034 1.717 0.027 3.011
 238MOL C11 9035 1.982 0.120 2.958
 238MOL C12 9036 1.929 0.164 2.842
 238MOL H14 9037 1.822 0.165 2.822
 238MOL C13 9038 2.017 0.215 2.746
 238MOL H15 9039 1.981 0.260 2.654
 238MOL C14 9040 2.162 0.213 2.769
 238MOL H16 9041 2.228 0.257 2.694
 238MOL C15 9042 2.212 0.156 2.893
 238MOL H17 9043 2.319 0.159 2.913
 238MOL C16 9044 2.117 0.111 2.981
 239MOL O1 9045 2.840 0.208 3.376
 239MOL O2 9046 2.416 0.018 3.094
 239MOL N1 9047 2.609 0.178 3.365
 239MOL N2 9048 2.642 0.044 3.122
 239MOL H1 9049 7.144 7.756 3.039
 239MOL N3 9050 2.622 0.508 3.118
 239MOL H2 9051 2.600 0.603 3.144
 239MOL C1 9052 2.765 0.096 3.184
 239MOL H3 9053 2.840 0.017 3.196
 239MOL C2 9054 2.743 0.159 3.318
 239MOL C3 9055 2.566 0.296 3.436
 239MOL H4 9056 2.612 0.377 3.379
 239MOL H5 9057 2.603 0.287 3.539
 239MOL C4 9058 2.409 0.295 3.420
 239MOL H6 9059 2.367 0.233 3.500
 239MOL H7 9060 2.382 0.400 3.435
 239MOL C5 9061 2.396 0.247 3.282
 239MOL H8 9062 2.291 0.220 3.267
 239MOL H9 9063 2.428 0.324 3.211
 239MOL C6 9064 2.491 0.124 3.291
 239MOL H10 9065 2.442 0.050 3.356
 239MOL C7 9066 2.513 0.055 3.159
 239MOL C8 9067 2.735 0.431 3.156
 239MOL H11 9068 2.785 0.443 3.251
 239MOL C9 9069 2.732 0.317 3.073
 239MOL C10 9070 2.828 0.201 3.091
 239MOL H12 9071 2.931 0.226 3.121
 239MOL H13 9072 2.840 0.147 2.996
 239MOL C11 9073 2.621 0.331 2.983
 239MOL C12 9074 2.586 0.259 2.870
 239MOL H14 9075 2.635 0.165 2.846
 239MOL C13 9076 2.503 0.325 2.776
 239MOL H15 9077 2.477 0.267 2.688
 239MOL C14 9078 2.434 0.440 2.810
 239MOL H16 9079 2.364 0.486 2.741
 239MOL C15 9080 2.467 0.504 2.930
 239MOL H17 9081 2.420 0.597 2.958
 239MOL C16 9082 2.561 0.449 3.009
 240MOL O1 9083 2.133 1.058 3.393
 240MOL O2 9084 2.528 0.802 3.127
 240MOL N1 9085 2.279 0.889 3.391
 240MOL N2 9086 2.395 0.979 3.153
 240MOL H1 9087 2.433 0.999 3.062
 240MOL N3 9088 2.006 0.695 3.132
 240MOL H2 9089 1.931 0.636 3.164
 240MOL C1 9090 2.271 1.045 3.196
 240MOL H3 9091 2.297 1.151 3.203
 240MOL C2 9092 2.224 1.003 3.338
 240MOL C3 9093 2.202 0.795 3.474
 240MOL H4 9094 2.101 0.789 3.433
 240MOL H5 9095 2.203 0.821 3.580
 240MOL C4 9096 2.270 0.658 3.461
 240MOL H6 9097 2.351 0.643 3.533
 240MOL H7 9098 2.205 0.569 3.466
 240MOL C5 9099 2.336 0.665 3.321
 240MOL H8 9100 2.418 0.593 3.312
 240MOL H9 9101 2.260 0.648 3.244
 240MOL C6 9102 2.390 0.805 3.327
 240MOL H10 9103 2.474 0.807 3.397
 240MOL C7 9104 2.443 0.856 3.193
 240MOL C8 9105 2.028 0.826 3.175
 240MOL H11 9106 1.981 0.869 3.262
 240MOL C9 9107 2.116 0.884 3.093
 240MOL C10 9108 2.149 1.032 3.100
 240MOL H12 9109 2.067 1.094 3.137
 240MOL H13 9110 2.174 1.059 2.996
 240MOL C11 9111 2.148 0.789 2.993
 240MOL C12 9112 2.208 0.808 2.864
 240MOL H14 9113 2.251 0.903 2.836
 240MOL C13 9114 2.203 0.700 2.766
 240MOL H15 9115 2.237 0.720 2.665
 240MOL C14 9116 2.130 0.586 2.798
 240MOL H16 9117 2.127 0.504 2.726
 240MOL C15 9118 2.066 0.570 2.923
 240MOL H17 9119 2.005 0.481 2.935
 240MOL C16 9120 2.082 0.670 3.020
 241MOL O1 9121 1.994 1.230 5.041
 241MOL O2 9122 1.968 0.785 4.745
 241MOL N1 9123 1.906 1.023 5.017
 241MOL N2 9124 2.016 1.000 4.755
 241MOL H1 9125 2.060 0.984 4.665
 241MOL N3 9126 1.611 1.234 4.747
 241MOL H2 9127 1.520 1.276 4.758
 241MOL C1 9128 2.040 1.125 4.829
 241MOL H3 9129 2.147 1.139 4.854
 241MOL C2 9130 1.984 1.131 4.975
 241MOL C3 9131 1.790 1.044 5.100
 241MOL H4 9132 1.757 1.147 5.081
 241MOL H5 9133 1.839 1.042 5.198
 241MOL C4 9134 1.691 0.927 5.071
 241MOL H6 9135 1.693 0.849 5.148
 241MOL H7 9136 1.584 0.953 5.067
 241MOL C5 9137 1.744 0.872 4.943
 241MOL H8 9138 1.716 0.766 4.944
 241MOL H9 9139 1.694 0.933 4.866
 241MOL C6 9140 1.896 0.895 4.948
 241MOL H10 9141 1.928 0.816 5.016
 241MOL C7 9142 1.963 0.889 4.808
 241MOL C8 9143 1.733 1.278 4.802
 241MOL H11 9144 1.735 1.331 4.896
 241MOL C9 9145 1.839 1.221 4.722
 241MOL C10 9146 1.986 1.242 4.752
 241MOL H12 9147 1.999 1.343 4.792
 241MOL H13 9148 2.034 1.232 4.654
 241MOL C11 9149 1.773 1.156 4.614
 241MOL C12 9150 1.826 1.084 4.504
 241MOL H14 9151 1.933 1.064 4.503
 241MOL C13 9152 1.741 1.040 4.407
 241MOL H15 9153 1.790 1.001 4.318
 241MOL C14 9154 1.599 1.041 4.424
 241MOL H16 9155 1.538 0.987 4.353
 241MOL C15 9156 1.547 1.104 4.541
 241MOL H17 9157 1.438 1.101 4.549
 241MOL C16 9158 1.637 1.170 4.631
 242MOL O1 9159 0.922 1.110 5.040
 242MOL O2 9160 1.317 1.252 4.704
 242MOL N1 9161 1.146 1.096 4.989
 242MOL N2 9162 1.102 1.213 4.741
 242MOL H1 9163 1.086 1.236 4.644
 242MOL N3 9164 1.160 0.751 4.707
 242MOL H2 9165 1.192 0.660 4.736
 242MOL C1 9166 0.983 1.159 4.809
 242MOL H3 9167 0.911 1.242 4.815
 242MOL C2 9168 1.012 1.127 4.961
 242MOL C3 9169 1.190 1.000 5.089
 242MOL H4 9170 1.144 0.900 5.082
 242MOL H5 9171 1.162 1.031 5.190
 242MOL C4 9172 1.339 0.993 5.076
 242MOL H6 9173 1.379 1.058 5.154
 242MOL H7 9174 1.379 0.891 5.087
 242MOL C5 9175 1.374 1.055 4.935
 242MOL H8 9176 1.476 1.096 4.929
 242MOL H9 9177 1.360 0.976 4.861
 242MOL C6 9178 1.261 1.159 4.924
 242MOL H10 9179 1.290 1.246 4.985
 242MOL C7 9180 1.233 1.206 4.782
 242MOL C8 9181 1.062 0.829 4.769
 242MOL H11 9182 1.010 0.795 4.858
 242MOL C9 9183 1.038 0.942 4.690
 242MOL C10 9184 0.930 1.044 4.720
 242MOL H12 9185 0.844 0.996 4.767
 242MOL H13 9186 0.884 1.066 4.623
 242MOL C11 9187 1.131 0.939 4.580
 242MOL C12 9188 1.130 1.010 4.459
 242MOL H14 9189 1.068 1.098 4.444
 242MOL C13 9190 1.228 0.972 4.361
 242MOL H15 9191 1.239 1.034 4.273
 242MOL C14 9192 1.305 0.854 4.376
 242MOL H16 9193 1.375 0.819 4.301
 242MOL C15 9194 1.292 0.776 4.494
 242MOL H17 9195 1.347 0.682 4.503
 242MOL C16 9196 1.196 0.818 4.593
 243MOL O1 9197 1.574 0.220 5.034
 243MOL O2 9198 1.268 0.511 4.701
 243MOL N1 9199 1.441 0.403 5.006
 243MOL N2 9200 1.358 0.323 4.748
 243MOL H1 9201 1.329 0.296 4.655
 243MOL N3 9202 1.788 0.585 4.740
 243MOL H2 9203 1.860 0.645 4.779
 243MOL C1 9204 1.467 0.243 4.814
 243MOL H3 9205 1.429 0.140 4.810
 243MOL C2 9206 1.498 0.285 4.962
 243MOL C3 9207 1.508 0.485 5.104
 243MOL H4 9208 1.613 0.499 5.076
 243MOL H5 9209 1.507 0.446 5.207
 243MOL C4 9210 1.445 0.624 5.094
 243MOL H6 9211 1.356 0.625 5.157
 243MOL H7 9212 1.512 0.707 5.122
 243MOL C5 9213 1.398 0.634 4.948
 243MOL H8 9214 1.314 0.704 4.940
 243MOL H9 9215 1.486 0.654 4.885
 243MOL C6 9216 1.351 0.490 4.931
 243MOL H10 9217 1.253 0.492 4.980
 243MOL C7 9218 1.325 0.448 4.785
 243MOL C8 9219 1.747 0.455 4.795
 243MOL H11 9220 1.789 0.416 4.886
 243MOL C9 9221 1.656 0.394 4.709
 243MOL C10 9222 1.601 0.250 4.728
 243MOL H12 9223 1.665 0.185 4.790
 243MOL H13 9224 1.581 0.205 4.630
 243MOL C11 9225 1.630 0.484 4.599
 243MOL C12 9226 1.549 0.463 4.485
 243MOL H14 9227 1.506 0.364 4.472
 243MOL C13 9228 1.558 0.569 4.392
 243MOL H15 9229 1.517 0.572 4.291
 243MOL C14 9230 1.632 0.688 4.412
 243MOL H16 9231 1.639 0.756 4.327
 243MOL C15 9232 1.717 0.695 4.519
 243MOL H17 9233 1.789 0.776 4.523
 243MOL C16 9234 1.707 0.596 4.620
 244MOL O1 9235 1.738 0.045 4.498
 244MOL O2 9236 1.837 0.440 4.149
 244MOL N1 9237 1.830 0.251 4.462
 244MOL N2 9238 1.709 0.258 4.199
 244MOL H1 9239 1.695 0.261 4.099
 244MOL N3 9240 2.156 0.064 4.216
 244MOL H2 9241 2.249 0.030 4.234
 244MOL C1 9242 1.704 0.128 4.276
 244MOL H3 9243 1.602 0.088 4.286
 244MOL C2 9244 1.757 0.139 4.422
 244MOL C3 9245 1.940 0.244 4.557
 244MOL H4 9246 2.006 0.164 4.521
 244MOL H5 9247 1.901 0.235 4.659
 244MOL C4 9248 2.020 0.368 4.536
 244MOL H6 9249 1.982 0.448 4.600
 244MOL H7 9250 2.128 0.351 4.551
 244MOL C5 9251 1.996 0.406 4.388
 244MOL H8 9252 2.017 0.509 4.358
 244MOL H9 9253 2.051 0.347 4.314
 244MOL C6 9254 1.855 0.364 4.379
 244MOL H10 9255 1.795 0.447 4.420
 244MOL C7 9256 1.802 0.361 4.235
 244MOL C8 9257 2.039 0.023 4.279
 244MOL H11 9258 6.520 7.735 4.372
 244MOL C9 9259 1.932 0.053 4.189
 244MOL C10 9260 1.786 0.022 4.204
 244MOL H12 9261 6.265 7.702 4.270
 244MOL H13 9262 1.745 0.015 4.102
 244MOL C11 9263 1.988 0.118 4.073
 244MOL C12 9264 1.931 0.157 3.949
 244MOL H14 9265 1.824 0.144 3.933
 244MOL C13 9266 2.014 0.211 3.849
 244MOL H15 9267 1.974 0.259 3.760
 244MOL C14 9268 2.154 0.224 3.880
 244MOL H16 9269 2.217 0.275 3.807
 244MOL C15 9270 2.205 0.176 4.001
 244MOL H17 9271 2.312 0.194 4.017
 244MOL C16 9272 2.123 0.117 4.095
 245MOL O1 9273 2.818 0.229 4.510
 245MOL O2 9274 2.430 0.025 4.196
 245MOL N1 9275 2.595 0.218 4.461
 245MOL N2 9276 2.647 0.074 4.226
 245MOL H1 9277 2.663 0.033 4.135
 245MOL N3 9278 2.626 0.567 4.176
 245MOL H2 9279 2.605 0.664 4.191
 245MOL C1 9280 2.759 0.143 4.295
 245MOL H3 9281 2.832 0.066 4.324
 245MOL C2 9282 2.729 0.203 4.431
 245MOL C3 9283 2.546 0.311 4.561
 245MOL H4 9284 2.561 0.412 4.522
 245MOL H5 9285 2.607 0.297 4.652
 245MOL C4 9286 2.399 0.287 4.570
 245MOL H6 9287 2.377 0.217 4.651
 245MOL H7 9288 2.345 0.382 4.585
 245MOL C5 9289 2.367 0.220 4.433
 245MOL H8 9290 2.269 0.170 4.436
 245MOL H9 9291 2.362 0.293 4.350
 245MOL C6 9292 2.496 0.136 4.406
 245MOL H10 9293 2.484 0.051 4.474
 245MOL C7 9294 2.517 0.075 4.269
 245MOL C8 9295 2.730 0.487 4.238
 245MOL H11 9296 2.791 0.520 4.321
 245MOL C9 9297 2.722 0.362 4.175
 245MOL C10 9298 2.823 0.258 4.204
 245MOL H12 9299 2.910 0.300 4.256
 245MOL H13 9300 2.866 0.213 4.114
 245MOL C11 9301 2.635 0.377 4.065
 245MOL C12 9302 2.614 0.290 3.955
 245MOL H14 9303 2.671 0.197 3.953
 245MOL C13 9304 2.535 0.334 3.846
 245MOL H15 9305 2.509 0.263 3.768
 245MOL C14 9306 2.474 0.461 3.850
 245MOL H16 9307 2.410 0.492 3.768
 245MOL C15 9308 2.492 0.546 3.961
 245MOL H17 9309 2.450 0.646 3.967
 245MOL C16 9310 2.572 0.498 4.070
 246MOL O1 9311 2.156 1.047 4.496
 246MOL O2 9312 2.527 0.821 4.183
 246MOL N1 9313 2.287 0.867 4.460
 246MOL N2 9314 2.392 0.983 4.221
 246MOL H1 9315 2.418 1.015 4.128
 246MOL N3 9316 1.973 0.689 4.181
 246MOL H2 9317 1.901 0.623 4.205
 246MOL C1 9318 2.263 1.036 4.279
 246MOL H3 9319 2.286 1.143 4.284
 246MOL C2 9320 2.231 0.989 4.423
 246MOL C3 9321 2.223 0.774 4.555
 246MOL H4 9322 2.114 0.781 4.554
 246MOL H5 9323 2.261 0.794 4.656
 246MOL C4 9324 2.285 0.639 4.519
 246MOL H6 9325 2.365 0.620 4.592
 246MOL H7 9326 2.216 0.554 4.523
 246MOL C5 9327 2.361 0.662 4.381
 246MOL H8 9328 2.454 0.603 4.369
 246MOL H9 9329 2.293 0.647 4.296
 246MOL C6 9330 2.400 0.807 4.391
 246MOL H10 9331 2.483 0.802 4.462
 246MOL C7 9332 2.451 0.871 4.260
 246MOL C8 9333 2.009 0.812 4.242
 246MOL H11 9334 1.956 0.843 4.330
 246MOL C9 9335 2.115 0.874 4.172
 246MOL C10 9336 2.142 1.017 4.187
 246MOL H12 9337 2.058 1.067 4.236
 246MOL H13 9338 2.157 1.054 4.085
 246MOL C11 9339 2.153 0.780 4.063
 246MOL C12 9340 2.221 0.797 3.943
 246MOL H14 9341 2.284 0.884 3.927
 246MOL C13 9342 2.221 0.696 3.848
 246MOL H15 9343 2.270 0.720 3.754
 246MOL C14 9344 2.140 0.583 3.871
 246MOL H16 9345 2.145 0.511 3.791
 246MOL C15 9346 2.060 0.571 3.989
 246MOL H17 9347 2.003 0.479 3.996
 246MOL C16 9348 2.056 0.678 4.070
 247MOL O1 9349 1.995 1.253 6.104
 247MOL O2 9350 1.901 0.852 5.774
 247MOL N1 9351 1.893 1.053 6.080
 247MOL N2 9352 2.030 1.019 5.833
 247MOL H1 9353 2.070 1.015 5.740
 247MOL N3 9354 1.598 1.248 5.824
 247MOL H2 9355 1.507 1.277 5.859
 247MOL C1 9356 2.038 1.153 5.894
 247MOL H3 9357 2.141 1.190 5.887
 247MOL C2 9358 1.979 1.156 6.041
 247MOL C3 9359 1.791 1.068 6.186
 247MOL H4 9360 1.739 1.164 6.180
 247MOL H5 9361 1.844 1.063 6.282
 247MOL C4 9362 1.693 0.955 6.156
 247MOL H6 9363 1.733 0.871 6.214
 247MOL H7 9364 1.592 0.990 6.178
 247MOL C5 9365 1.718 0.915 6.009
 247MOL H8 9366 1.685 0.813 5.988
 247MOL H9 9367 1.665 0.982 5.941
 247MOL C6 9368 1.870 0.935 5.995
 247MOL H10 9369 1.920 0.847 6.037
 247MOL C7 9370 1.936 0.931 5.861
 247MOL C8 9371 1.720 1.279 5.875
 247MOL H11 9372 1.719 1.338 5.965
 247MOL C9 9373 1.813 1.220 5.790
 247MOL C10 9374 1.962 1.253 5.802
 247MOL H12 9375 1.976 1.350 5.850
 247MOL H13 9376 2.017 1.254 5.707
 247MOL C11 9377 1.738 1.158 5.679
 247MOL C12 9378 1.782 1.089 5.565
 247MOL H14 9379 1.888 1.085 5.541
 247MOL C13 9380 1.691 1.035 5.480
 247MOL H15 9381 1.720 0.978 5.393
 247MOL C14 9382 1.555 1.056 5.508
 247MOL H16 9383 1.480 0.993 5.462
 247MOL C15 9384 1.508 1.119 5.631
 247MOL H17 9385 1.402 1.120 5.657
 247MOL C16 9386 1.606 1.172 5.711
 248MOL O1 9387 0.910 1.107 6.117
 248MOL O2 9388 1.308 1.306 5.828
 248MOL N1 9389 1.130 1.130 6.101
 248MOL N2 9390 1.093 1.264 5.840
 248MOL H1 9391 1.089 1.322 5.756
 248MOL N3 9392 1.108 0.748 5.833
 248MOL H2 9393 1.140 0.661 5.873
 248MOL C1 9394 0.975 1.196 5.906
 248MOL H3 9395 0.883 1.255 5.896
 248MOL C2 9396 1.005 1.144 6.049
 248MOL C3 9397 1.165 1.005 6.177
 248MOL H4 9398 1.106 0.923 6.135
 248MOL H5 9399 1.139 1.009 6.283
 248MOL C4 9400 1.314 0.978 6.150
 248MOL H6 9401 1.371 1.026 6.231
 248MOL H7 9402 1.336 0.872 6.163
 248MOL C5 9403 1.331 1.032 6.006
 248MOL H8 9404 1.437 1.046 5.979
 248MOL H9 9405 1.288 0.958 5.936
 248MOL C6 9406 1.248 1.169 6.023
 248MOL H10 9407 1.312 1.230 6.088
 248MOL C7 9408 1.223 1.248 5.892
 248MOL C8 9409 1.022 0.842 5.889
 248MOL H11 9410 0.954 0.829 5.973
 248MOL C9 9411 1.034 0.959 5.824
 248MOL C10 9412 0.931 1.066 5.819
 248MOL H12 9413 0.831 1.026 5.843
 248MOL H13 9414 0.926 1.107 5.718
 248MOL C11 9415 1.119 0.930 5.706
 248MOL C12 9416 1.141 0.998 5.585
 248MOL H14 9417 1.091 1.091 5.561
 248MOL C13 9418 1.218 0.936 5.483
 248MOL H15 9419 1.237 0.999 5.396
 248MOL C14 9420 1.262 0.801 5.500
 248MOL H16 9421 1.314 0.758 5.414
 248MOL C15 9422 1.236 0.734 5.621
 248MOL H17 9423 1.284 0.637 5.631
 248MOL C16 9424 1.162 0.802 5.717
 249MOL O1 9425 1.554 0.204 6.131
 249MOL O2 9426 1.239 0.477 5.811
 249MOL N1 9427 1.441 0.392 6.099
 249MOL N2 9428 1.374 0.315 5.838
 249MOL H1 9429 1.340 0.280 5.750
 249MOL N3 9430 1.745 0.588 5.801
 249MOL H2 9431 1.800 0.664 5.838
 249MOL C1 9432 1.475 0.234 5.909
 249MOL H3 9433 1.446 0.129 5.907
 249MOL C2 9434 1.487 0.273 6.058
 249MOL C3 9435 1.530 0.484 6.175
 249MOL H4 9436 1.628 0.482 6.126
 249MOL H5 9437 1.541 0.452 6.279
 249MOL C4 9438 1.468 0.622 6.169
 249MOL H6 9439 1.391 0.647 6.243
 249MOL H7 9440 1.537 0.705 6.189
 249MOL C5 9441 1.406 0.622 6.025
 249MOL H8 9442 1.329 0.699 6.009
 249MOL H9 9443 1.481 0.628 5.946
 249MOL C6 9444 1.349 0.479 6.027
 249MOL H10 9445 1.260 0.478 6.090
 249MOL C7 9446 1.318 0.426 5.885
 249MOL C8 9447 1.729 0.456 5.858
 249MOL H11 9448 1.784 0.424 5.945
 249MOL C9 9449 1.644 0.386 5.782
 249MOL C10 9450 1.597 0.244 5.820
 249MOL H12 9451 1.688 0.193 5.854
 249MOL H13 9452 1.581 0.186 5.728
 249MOL C11 9453 1.611 0.472 5.671
 249MOL C12 9454 1.525 0.445 5.561
 249MOL H14 9455 1.489 0.343 5.555
 249MOL C13 9456 1.514 0.548 5.466
 249MOL H15 9457 1.449 0.539 5.379
 249MOL C14 9458 1.582 0.672 5.481
 249MOL H16 9459 1.583 0.748 5.404
 249MOL C15 9460 1.662 0.693 5.593
 249MOL H17 9461 1.709 0.791 5.604
 249MOL C16 9462 1.676 0.587 5.683
 250MOL O1 9463 1.739 0.056 5.573
 250MOL O2 9464 1.789 0.479 5.241
 250MOL N1 9465 1.843 0.255 5.530
 250MOL N2 9466 1.706 0.278 5.282
 250MOL H1 9467 1.676 0.272 5.185
 250MOL N3 9468 2.151 0.069 5.294
 250MOL H2 9469 2.243 0.050 5.331
 250MOL C1 9470 1.699 0.152 5.355
 250MOL H3 9471 1.593 0.122 5.353
 250MOL C2 9472 1.750 0.150 5.502
 250MOL C3 9473 1.957 0.248 5.617
 250MOL H4 9474 2.016 0.161 5.589
 250MOL H5 9475 1.914 0.241 5.718
 250MOL C4 9476 2.037 0.381 5.601
 250MOL H6 9477 2.018 0.449 5.685
 250MOL H7 9478 2.147 0.384 5.604
 250MOL C5 9479 1.986 0.440 5.473
 250MOL H8 9480 1.982 0.549 5.486
 250MOL H9 9481 2.046 0.399 5.391
 250MOL C6 9482 1.848 0.384 5.459
 250MOL H10 9483 1.784 0.451 5.518
 250MOL C7 9484 1.782 0.384 5.319
 250MOL C8 9485 2.023 0.040 5.356
 250MOL H11 9486 6.505 7.757 5.452
 250MOL C9 9487 1.927 0.073 5.260
 250MOL C10 9488 1.780 0.047 5.273
 250MOL H12 9489 6.258 7.716 5.322
 250MOL H13 9490 1.733 0.041 5.174
 250MOL C11 9491 1.992 0.138 5.149
 250MOL C12 9492 1.944 0.194 5.035
 250MOL H14 9493 1.838 0.197 5.011
 250MOL C13 9494 2.036 0.244 4.943
 250MOL H15 9495 2.003 0.297 4.854
 250MOL C14 9496 2.173 0.247 4.971
 250MOL H16 9497 2.247 0.297 4.909
 250MOL C15 9498 2.220 0.187 5.089
 250MOL H17 9499 2.327 0.195 5.107
 250MOL C16 9500 2.124 0.134 5.177
 251MOL O1 9501 2.826 0.207 5.569
 251MOL O2 9502 2.432 0.026 5.269
 251MOL N1 9503 2.602 0.178 5.554
 251MOL N2 9504 2.648 0.051 5.302
 251MOL H1 9505 2.660 0.014 5.208
 251MOL N3 9506 2.636 0.539 5.297
 251MOL H2 9507 2.636 0.639 5.311
 251MOL C1 9508 2.764 0.114 5.366
 251MOL H3 9509 2.837 0.033 5.380
 251MOL C2 9510 2.734 0.163 5.506
 251MOL C3 9511 2.562 0.282 5.648
 251MOL H4 9512 2.646 0.346 5.677
 251MOL H5 9513 2.529 0.240 5.744
 251MOL C4 9514 2.453 0.359 5.567
 251MOL H6 9515 2.378 0.396 5.636
 251MOL H7 9516 2.507 0.444 5.522
 251MOL C5 9517 2.398 0.255 5.466
 251MOL H8 9518 2.294 0.225 5.483
 251MOL H9 9519 2.414 0.301 5.368
 251MOL C6 9520 2.488 0.131 5.476
 251MOL H10 9521 2.422 0.061 5.528
 251MOL C7 9522 2.520 0.065 5.340
 251MOL C8 9523 2.723 0.444 5.347
 251MOL H11 9524 2.773 0.457 5.442
 251MOL C9 9525 2.733 0.336 5.258
 251MOL C10 9526 2.827 0.217 5.272
 251MOL H12 9527 2.920 0.255 5.315
 251MOL H13 9528 2.847 0.167 5.176
 251MOL C11 9529 2.632 0.360 5.163
 251MOL C12 9530 2.601 0.284 5.045
 251MOL H14 9531 2.641 0.186 5.021
 251MOL C13 9532 2.511 0.341 4.954
 251MOL H15 9533 2.491 0.285 4.863
 251MOL C14 9534 2.456 0.462 4.981
 251MOL H16 9535 2.375 0.497 4.918
 251MOL C15 9536 2.496 0.539 5.088
 251MOL H17 9537 2.439 0.628 5.112
 251MOL C16 9538 2.581 0.483 5.183
 252MOL O1 9539 2.151 1.072 5.564
 252MOL O2 9540 2.523 0.812 5.262
 252MOL N1 9541 2.292 0.889 5.541
 252MOL N2 9542 2.389 0.980 5.297
 252MOL H1 9543 2.420 0.996 5.202
 252MOL N3 9544 1.982 0.685 5.275
 252MOL H2 9545 1.910 0.618 5.299
 252MOL C1 9546 2.270 1.051 5.356
 252MOL H3 9547 2.287 1.160 5.357
 252MOL C2 9548 2.244 1.010 5.500
 252MOL C3 9549 2.218 0.809 5.638
 252MOL H4 9550 2.110 0.820 5.622
 252MOL H5 9551 2.240 0.844 5.740
 252MOL C4 9552 2.259 0.662 5.616
 252MOL H6 9553 2.327 0.625 5.694
 252MOL H7 9554 2.169 0.601 5.624
 252MOL C5 9555 2.319 0.673 5.473
 252MOL H8 9556 2.395 0.594 5.463
 252MOL H9 9557 2.245 0.666 5.393
 252MOL C6 9558 2.387 0.804 5.471
 252MOL H10 9559 2.480 0.802 5.528
 252MOL C7 9560 2.437 0.860 5.336
 252MOL C8 9561 2.009 0.810 5.333
 252MOL H11 9562 1.952 0.846 5.417
 252MOL C9 9563 2.111 0.868 5.258
 252MOL C10 9564 2.144 1.013 5.277
 252MOL H12 9565 2.061 1.078 5.307
 252MOL H13 9566 2.165 1.051 5.176
 252MOL C11 9567 2.135 0.781 5.146
 252MOL C12 9568 2.213 0.803 5.030
 252MOL H14 9569 2.274 0.892 5.017
 252MOL C13 9570 2.213 0.701 4.937
 252MOL H15 9571 2.259 0.724 4.842
 252MOL C14 9572 2.132 0.588 4.954
 252MOL H16 9573 2.129 0.512 4.877
 252MOL C15 9574 2.056 0.567 5.066
 252MOL H17 9575 1.991 0.480 5.066
 252MOL C16 9576 2.058 0.672 5.166
 253MOL O1 9577 1.266 2.519 0.720
 253MOL O2 9578 1.180 2.103 0.389
 253MOL N1 9579 1.164 2.318 0.682
 253MOL N2 9580 1.290 2.292 0.434
 253MOL H1 9581 1.322 2.295 0.338
 253MOL N3 9582 0.850 2.518 0.403
 253MOL H2 9583 0.756 2.541 0.432
 253MOL C1 9584 1.301 2.420 0.501
 253MOL H3 9585 1.407 2.444 0.515
 253MOL C2 9586 1.243 2.428 0.642
 253MOL C3 9587 1.053 2.353 0.773
 253MOL H4 9588 1.002 2.441 0.732
 253MOL H5 9589 1.091 2.389 0.870
 253MOL C4 9590 0.950 2.237 0.765
 253MOL H6 9591 0.968 2.164 0.845
 253MOL H7 9592 0.847 2.269 0.781
 253MOL C5 9593 0.990 2.169 0.626
 253MOL H8 9594 0.974 2.060 0.629
 253MOL H9 9595 0.926 2.218 0.552
 253MOL C6 9596 1.141 2.192 0.611
 253MOL H10 9597 1.192 2.115 0.671
 253MOL C7 9598 1.202 2.191 0.467
 253MOL C8 9599 0.976 2.557 0.456
 253MOL H11 9600 0.980 2.625 0.540
 253MOL C9 9601 1.080 2.496 0.387
 253MOL C10 9602 1.230 2.527 0.412
 253MOL H12 9603 1.231 2.630 0.452
 253MOL H13 9604 1.278 2.534 0.314
 253MOL C11 9605 1.012 2.425 0.280
 253MOL C12 9606 1.066 2.370 0.164
 253MOL H14 9607 1.173 2.356 0.157
 253MOL C13 9608 0.982 2.328 0.059
 253MOL H15 9609 1.020 2.286 6.459
 253MOL C14 9610 0.845 2.356 0.065
 253MOL H16 9611 0.777 2.323 6.479
 253MOL C15 9612 0.787 2.410 0.183
 253MOL H17 9613 0.680 2.427 0.197
 253MOL C16 9614 0.876 2.440 0.294
 254MOL O1 9615 0.178 2.407 0.732
 254MOL O2 9616 0.565 2.566 0.400
 254MOL N1 9617 0.398 2.434 0.691
 254MOL N2 9618 0.353 2.552 0.442
 254MOL H1 9619 0.344 2.567 0.343
 254MOL N3 9620 0.381 2.056 0.421
 254MOL H2 9621 0.404 1.963 0.452
 254MOL C1 9622 0.237 2.486 0.507
 254MOL H3 9623 0.155 2.557 0.494
 254MOL C2 9624 0.265 2.444 0.652
 254MOL C3 9625 0.434 2.327 0.788
 254MOL H4 9626 0.364 2.244 0.770
 254MOL H5 9627 0.433 2.360 0.892
 254MOL C4 9628 0.577 2.295 0.755
 254MOL H6 9629 0.635 2.352 0.828
 254MOL H7 9630 0.594 2.187 0.770
 254MOL C5 9631 0.603 2.344 0.617
 254MOL H8 9632 0.709 2.369 0.605
 254MOL H9 9633 0.568 2.275 0.539
 254MOL C6 9634 0.517 2.466 0.610
 254MOL H10 9635 0.586 2.540 0.653
 254MOL C7 9636 0.481 2.522 0.472
 254MOL C8 9637 0.287 2.144 0.482
 254MOL H11 9638 0.239 2.126 0.577
 254MOL C9 9639 0.279 2.255 0.403
 254MOL C10 9640 0.183 2.364 0.417
 254MOL H12 9641 0.084 2.333 0.453
 254MOL H13 9642 0.163 2.404 0.317
 254MOL C11 9643 0.362 2.228 0.283
 254MOL C12 9644 0.382 2.308 0.172
 254MOL H14 9645 0.331 2.402 0.151
 254MOL C13 9646 0.483 2.261 0.077
 254MOL H15 9647 0.504 2.322 6.482
 254MOL C14 9648 0.554 2.139 0.107
 254MOL H16 9649 0.632 2.095 0.045
 254MOL C15 9650 0.523 2.057 0.216
 254MOL H17 9651 0.568 1.960 0.234
 254MOL C16 9652 0.429 2.108 0.301
 255MOL O1 9653 0.797 1.523 0.707
 255MOL O2 9654 0.471 1.790 0.385
 255MOL N1 9655 0.674 1.702 0.667
 255MOL N2 9656 0.614 1.612 0.405
 255MOL H1 9657 0.593 1.577 0.312
 255MOL N3 9658 0.974 1.910 0.415
 255MOL H2 9659 1.036 1.984 0.444
 255MOL C1 9660 0.720 1.540 0.477
 255MOL H3 9661 0.684 1.437 0.472
 255MOL C2 9662 0.729 1.580 0.627
 255MOL C3 9663 0.748 1.790 0.760
 255MOL H4 9664 0.856 1.790 0.739
 255MOL H5 9665 0.741 1.758 0.865
 255MOL C4 9666 0.690 1.930 0.740
 255MOL H6 9667 0.608 1.960 0.807
 255MOL H7 9668 0.759 2.014 0.756
 255MOL C5 9669 0.638 1.931 0.604
 255MOL H8 9670 0.544 1.986 0.590
 255MOL H9 9671 0.718 1.958 0.534
 255MOL C6 9672 0.595 1.787 0.581
 255MOL H10 9673 0.495 1.778 0.626
 255MOL C7 9674 0.559 1.730 0.441
 255MOL C8 9675 0.977 1.781 0.469
 255MOL H11 9676 1.036 1.766 0.559
 255MOL C9 9677 0.886 1.709 0.391
 255MOL C10 9678 0.860 1.566 0.406
 255MOL H12 9679 0.936 1.519 0.469
 255MOL H13 9680 0.849 1.522 0.306
 255MOL C11 9681 0.849 1.791 0.280
 255MOL C12 9682 0.783 1.758 0.159
 255MOL H14 9683 0.742 1.658 0.151
 255MOL C13 9684 0.782 1.851 0.052
 255MOL H15 9685 0.731 1.824 6.452
 255MOL C14 9686 0.855 1.971 0.064
 255MOL H16 9687 0.867 2.031 6.467
 255MOL C15 9688 0.907 2.006 0.193
 255MOL H17 9689 0.955 2.102 0.206
 255MOL C16 9690 0.897 1.915 0.300
 256MOL O1 9691 0.985 1.344 0.181
 256MOL O2 9692 1.069 1.767 6.343
 256MOL N1 9693 1.076 1.546 0.150
 256MOL N2 9694 0.977 1.562 6.372
 256MOL H1 9695 0.949 1.559 6.275
 256MOL N3 9696 1.393 1.345 6.403
 256MOL H2 9697 1.483 1.331 6.447
 256MOL C1 9698 0.961 1.437 6.451
 256MOL H3 9699 0.856 1.404 6.452
 256MOL C2 9700 1.006 1.437 0.106
 256MOL C3 9701 1.170 1.548 0.260
 256MOL H4 9702 1.240 1.466 0.241
 256MOL H5 9703 1.125 1.534 0.359
 256MOL C4 9704 1.254 1.675 0.236
 256MOL H6 9705 1.217 1.761 0.294
 256MOL H7 9706 1.358 1.664 0.269
 256MOL C5 9707 1.244 1.701 0.084
 256MOL H8 9708 1.274 1.804 0.060
 256MOL H9 9709 1.302 1.635 0.018
 256MOL C6 9710 1.090 1.666 0.068
 256MOL H10 9711 1.041 1.751 0.117
 256MOL C7 9712 1.044 1.673 6.411
 256MOL C8 9713 1.267 1.298 6.446
 256MOL H11 9714 1.246 1.239 0.042
 256MOL C9 9715 1.178 1.348 6.355
 256MOL C10 9716 1.031 1.326 6.369
 256MOL H12 9717 1.010 1.231 6.422
 256MOL H13 9718 0.972 1.315 6.278
 256MOL C11 9719 1.244 1.419 6.254
 256MOL C12 9720 1.191 1.481 6.138
 256MOL H14 9721 1.086 1.479 6.115
 256MOL C13 9722 1.277 1.538 6.046
 256MOL H15 9723 1.244 1.581 5.952
 256MOL C14 9724 1.414 1.545 6.082
 256MOL H16 9725 1.487 1.580 6.010
 256MOL C15 9726 1.460 1.486 6.202
 256MOL H17 9727 1.565 1.483 6.229
 256MOL C16 9728 1.374 1.413 6.282
 257MOL O1 9729 2.082 1.476 0.177
 257MOL O2 9730 1.683 1.312 6.340
 257MOL N1 9731 1.857 1.455 0.140
 257MOL N2 9732 1.903 1.327 6.378
 257MOL H1 9733 1.911 1.291 6.284
 257MOL N3 9734 1.896 1.821 6.360
 257MOL H2 9735 1.889 1.919 6.385
 257MOL C1 9736 2.019 1.388 6.451
 257MOL H3 9737 2.091 1.308 6.470
 257MOL C2 9738 1.987 1.444 0.100
 257MOL C3 9739 1.806 1.552 0.237
 257MOL H4 9740 1.882 1.630 0.245
 257MOL H5 9741 1.778 1.510 0.335
 257MOL C4 9742 1.670 1.614 0.187
 257MOL H6 9743 1.588 1.589 0.254
 257MOL H7 9744 1.676 1.723 0.174
 257MOL C5 9745 1.651 1.552 0.048
 257MOL H8 9746 1.549 1.525 0.021
 257MOL H9 9747 1.683 1.623 6.464
 257MOL C6 9748 1.747 1.428 0.048
 257MOL H10 9749 1.688 1.354 0.105
 257MOL C7 9750 1.774 1.355 6.410
 257MOL C8 9751 1.972 1.721 6.428
 257MOL H11 9752 2.025 1.746 0.026
 257MOL C9 9753 1.967 1.609 6.344
 257MOL C10 9754 2.069 1.493 6.352
 257MOL H12 9755 2.170 1.533 6.373
 257MOL H13 9756 2.069 1.439 6.257
 257MOL C11 9757 1.874 1.642 6.237
 257MOL C12 9758 1.837 1.564 6.125
 257MOL H14 9759 1.872 1.462 6.126
 257MOL C13 9760 1.761 1.623 6.026
 257MOL H15 9761 1.722 1.574 5.938
 257MOL C14 9762 1.717 1.756 6.044
 257MOL H16 9763 1.648 1.804 5.976
 257MOL C15 9764 1.753 1.832 6.153
 257MOL H17 9765 1.724 1.936 6.159
 257MOL C16 9766 1.834 1.770 6.250
 258MOL O1 9767 1.412 2.344 0.163
 258MOL O2 9768 1.779 2.093 6.345
 258MOL N1 9769 1.553 2.168 0.135
 258MOL N2 9770 1.644 2.263 6.375
 258MOL H1 9771 1.665 2.271 6.276
 258MOL N3 9772 1.236 1.992 6.339
 258MOL H2 9773 1.159 1.930 6.360
 258MOL C1 9774 1.522 2.328 6.438
 258MOL H3 9775 1.549 2.434 6.444
 258MOL C2 9776 1.494 2.284 0.094
 258MOL C3 9777 1.482 2.082 0.230
 258MOL H4 9778 1.373 2.088 0.215
 258MOL H5 9779 1.502 2.124 0.329
 258MOL C4 9780 1.528 1.939 0.207
 258MOL H6 9781 1.601 1.907 0.282
 258MOL H7 9782 1.451 1.862 0.216
 258MOL C5 9783 1.590 1.945 0.065
 258MOL H8 9784 1.659 1.866 0.031
 258MOL H9 9785 1.506 1.944 6.488
 258MOL C6 9786 1.657 2.087 0.068
 258MOL H10 9787 1.745 2.087 0.134
 258MOL C7 9788 1.701 2.147 6.424
 258MOL C8 9789 1.261 2.112 6.401
 258MOL H11 9790 1.223 2.144 0.004
 258MOL C9 9791 1.362 2.174 6.326
 258MOL C10 9792 1.401 2.320 6.347
 258MOL H12 9793 1.310 2.372 6.381
 258MOL H13 9794 1.419 2.363 6.248
 258MOL C11 9795 1.392 2.084 6.213
 258MOL C12 9796 1.470 2.106 6.098
 258MOL H14 9797 1.534 2.194 6.094
 258MOL C13 9798 1.470 2.006 5.998
 258MOL H15 9799 1.537 2.018 5.914
 258MOL C14 9800 1.387 1.893 6.011
 258MOL H16 9801 1.394 1.808 5.944
 258MOL C15 9802 1.304 1.883 6.121
 258MOL H17 9803 1.236 1.799 6.121
 258MOL C16 9804 1.309 1.979 6.224
 259MOL O1 9805 1.273 2.538 1.791
 259MOL O2 9806 1.207 2.108 1.455
 259MOL N1 9807 1.164 2.334 1.739
 259MOL N2 9808 1.297 2.314 1.493
 259MOL H1 9809 1.335 2.306 1.399
 259MOL N3 9810 0.858 2.513 1.514
 259MOL H2 9811 0.765 2.534 1.546
 259MOL C1 9812 1.310 2.444 1.564
 259MOL H3 9813 1.415 2.476 1.574
 259MOL C2 9814 1.254 2.440 1.710
 259MOL C3 9815 1.054 2.357 1.829
 259MOL H4 9816 0.998 2.445 1.794
 259MOL H5 9817 1.099 2.372 1.928
 259MOL C4 9818 0.974 2.227 1.822
 259MOL H6 9819 1.002 2.148 1.893
 259MOL H7 9820 0.869 2.256 1.837
 259MOL C5 9821 1.006 2.170 1.685
 259MOL H8 9822 1.006 2.060 1.675
 259MOL H9 9823 0.943 2.217 1.610
 259MOL C6 9824 1.155 2.209 1.669
 259MOL H10 9825 1.205 2.138 1.736
 259MOL C7 9826 1.224 2.204 1.532
 259MOL C8 9827 0.982 2.559 1.560
 259MOL H11 9828 0.997 2.623 1.647
 259MOL C9 9829 1.080 2.507 1.473
 259MOL C10 9830 1.227 2.544 1.483
 259MOL H12 9831 1.238 2.645 1.523
 259MOL H13 9832 1.272 2.555 1.383
 259MOL C11 9833 1.018 2.444 1.363
 259MOL C12 9834 1.067 2.395 1.237
 259MOL H14 9835 1.174 2.392 1.218
 259MOL C13 9836 0.976 2.350 1.136
 259MOL H15 9837 1.003 2.303 1.042
 259MOL C14 9838 0.837 2.355 1.174
 259MOL H16 9839 0.761 2.335 1.099
 259MOL C15 9840 0.790 2.403 1.295
 259MOL H17 9841 0.683 2.410 1.307
 259MOL C16 9842 0.881 2.452 1.392
 260MOL O1 9843 0.191 2.389 1.804
 260MOL O2 9844 0.579 2.563 1.480
 260MOL N1 9845 0.412 2.424 1.774
 260MOL N2 9846 0.365 2.522 1.504
 260MOL H1 9847 0.348 2.571 1.417
 260MOL N3 9848 0.357 2.034 1.518
 260MOL H2 9849 0.358 1.935 1.537
 260MOL C1 9850 0.251 2.465 1.578
 260MOL H3 9851 0.177 2.544 1.590
 260MOL C2 9852 0.280 2.425 1.731
 260MOL C3 9853 0.463 2.322 1.869
 260MOL H4 9854 0.418 2.232 1.825
 260MOL H5 9855 0.445 2.336 1.976
 260MOL C4 9856 0.614 2.313 1.846
 260MOL H6 9857 0.665 2.369 1.926
 260MOL H7 9858 0.642 2.208 1.841
 260MOL C5 9859 0.644 2.376 1.710
 260MOL H8 9860 0.738 2.432 1.717
 260MOL H9 9861 0.642 2.303 1.628
 260MOL C6 9862 0.525 2.474 1.692
 260MOL H10 9863 0.561 2.560 1.751
 260MOL C7 9864 0.493 2.523 1.554
 260MOL C8 9865 0.267 2.128 1.570
 260MOL H11 9866 0.217 2.123 1.666
 260MOL C9 9867 0.263 2.233 1.482
 260MOL C10 9868 0.176 2.351 1.505
 260MOL H12 9869 0.085 2.329 1.561
 260MOL H13 9870 0.143 2.395 1.410
 260MOL C11 9871 0.356 2.214 1.377
 260MOL C12 9872 0.401 2.291 1.272
 260MOL H14 9873 0.370 2.395 1.271
 260MOL C13 9874 0.495 2.241 1.185
 260MOL H15 9875 0.536 2.304 1.107
 260MOL C14 9876 0.552 2.111 1.206
 260MOL H16 9877 0.638 2.092 1.143
 260MOL C15 9878 0.513 2.036 1.320
 260MOL H17 9879 0.566 1.945 1.347
 260MOL C16 9880 0.419 2.093 1.408
 261MOL O1 9881 0.851 1.520 1.791
 261MOL O2 9882 0.482 1.784 1.526
 261MOL N1 9883 0.737 1.712 1.759
 261MOL N2 9884 0.636 1.626 1.515
 261MOL H1 9885 0.618 1.608 1.417
 261MOL N3 9886 1.036 1.887 1.477
 261MOL H2 9887 1.086 1.963 1.521
 261MOL C1 9888 0.747 1.548 1.574
 261MOL H3 9889 0.724 1.442 1.558
 261MOL C2 9890 0.780 1.588 1.719
 261MOL C3 9891 0.806 1.796 1.854
 261MOL H4 9892 0.915 1.798 1.837
 261MOL H5 9893 0.786 1.769 1.959
 261MOL C4 9894 0.753 1.941 1.826
 261MOL H6 9895 0.696 1.987 1.908
 261MOL H7 9896 0.829 2.017 1.804
 261MOL C5 9897 0.666 1.933 1.704
 261MOL H8 9898 0.576 1.995 1.710
 261MOL H9 9899 0.716 1.959 1.609
 261MOL C6 9900 0.624 1.787 1.710
 261MOL H10 9901 0.548 1.771 1.787
 261MOL C7 9902 0.575 1.735 1.577
 261MOL C8 9903 1.021 1.756 1.529
 261MOL H11 9904 1.073 1.722 1.618
 261MOL C9 9905 0.918 1.697 1.457
 261MOL C10 9906 0.873 1.558 1.481
 261MOL H12 9907 0.951 1.494 1.524
 261MOL H13 9908 0.838 1.520 1.384
 261MOL C11 9909 0.881 1.791 1.352
 261MOL C12 9910 0.793 1.779 1.247
 261MOL H14 9911 0.737 1.688 1.229
 261MOL C13 9912 0.787 1.885 1.149
 261MOL H15 9913 0.714 1.873 1.070
 261MOL C14 9914 0.883 1.991 1.156
 261MOL H16 9915 0.880 2.079 1.092
 261MOL C15 9916 0.968 2.003 1.269
 261MOL H17 9917 1.027 2.093 1.284
 261MOL C16 9918 0.956 1.902 1.364
 262MOL O1 9919 0.985 1.327 1.260
 262MOL O2 9920 1.059 1.746 0.933
 262MOL N1 9921 1.092 1.528 1.221
 262MOL N2 9922 0.952 1.560 0.977
 262MOL H1 9923 0.911 1.569 0.885
 262MOL N3 9924 1.409 1.341 0.952
 262MOL H2 9925 1.499 1.304 0.975
 262MOL C1 9926 0.952 1.425 1.037
 262MOL H3 9927 0.853 1.379 1.040
 262MOL C2 9928 1.007 1.422 1.185
 262MOL C3 9929 1.205 1.513 1.327
 262MOL H4 9930 1.264 1.422 1.311
 262MOL H5 9931 1.157 1.520 1.425
 262MOL C4 9932 1.298 1.630 1.302
 262MOL H6 9933 1.267 1.703 1.378
 262MOL H7 9934 1.404 1.603 1.316
 262MOL C5 9935 1.262 1.677 1.158
 262MOL H8 9936 1.283 1.785 1.155
 262MOL H9 9937 1.316 1.622 1.080
 262MOL C6 9938 1.109 1.649 1.146
 262MOL H10 9939 1.058 1.729 1.202
 262MOL C7 9940 1.038 1.658 1.014
 262MOL C8 9941 1.285 1.307 1.018
 262MOL H11 9942 1.277 1.224 1.087
 262MOL C9 9943 1.183 1.375 0.945
 262MOL C10 9944 1.036 1.337 0.952
 262MOL H12 9945 1.038 1.233 0.989
 262MOL H13 9946 0.990 1.336 0.853
 262MOL C11 9947 1.250 1.444 0.837
 262MOL C12 9948 1.181 1.500 0.728
 262MOL H14 9949 1.073 1.507 0.714
 262MOL C13 9950 1.261 1.546 0.626
 262MOL H15 9951 1.218 1.607 0.548
 262MOL C14 9952 1.404 1.512 0.626
 262MOL H16 9953 1.460 1.543 0.538
 262MOL C15 9954 1.468 1.459 0.744
 262MOL H17 9955 1.576 1.449 0.752
 262MOL C16 9956 1.382 1.423 0.846
 263MOL O1 9957 2.106 1.455 1.259
 263MOL O2 9958 1.697 1.324 0.924
 263MOL N1 9959 1.878 1.464 1.213
 263MOL N2 9960 1.920 1.342 0.965
 263MOL H1 9961 1.940 1.306 0.872
 263MOL N3 9962 1.874 1.788 0.976
 263MOL H2 9963 1.845 1.879 1.009
 263MOL C1 9964 2.037 1.393 1.034
 263MOL H3 9965 2.106 1.309 1.046
 263MOL C2 9966 2.010 1.438 1.182
 263MOL C3 9967 1.839 1.564 1.316
 263MOL H4 9968 1.891 1.659 1.299
 263MOL H5 9969 1.867 1.535 1.418
 263MOL C4 9970 1.690 1.578 1.293
 263MOL H6 9971 1.652 1.502 1.363
 263MOL H7 9972 1.658 1.676 1.328
 263MOL C5 9973 1.659 1.531 1.150
 263MOL H8 9974 1.557 1.493 1.144
 263MOL H9 9975 1.673 1.606 1.071
 263MOL C6 9976 1.763 1.419 1.137
 263MOL H10 9977 1.717 1.337 1.193
 263MOL C7 9978 1.786 1.360 1.001
 263MOL C8 9979 1.984 1.713 1.012
 263MOL H11 9980 2.042 1.741 1.099
 263MOL C9 9981 2.002 1.614 0.913
 263MOL C10 9982 2.101 1.499 0.944
 263MOL H12 9983 2.189 1.541 0.993
 263MOL H13 9984 2.140 1.471 0.846
 263MOL C11 9985 1.891 1.627 0.820
 263MOL C12 9986 1.869 1.567 0.699
 263MOL H14 9987 1.928 1.482 0.665
 263MOL C13 9988 1.759 1.613 0.619
 263MOL H15 9989 1.725 1.570 0.525
 263MOL C14 9990 1.679 1.721 0.667
 263MOL H16 9991 1.596 1.750 0.603
 263MOL C15 9992 1.700 1.775 0.798
 263MOL H17 9993 1.650 1.865 0.832
 263MOL C16 9994 1.813 1.727 0.865
 264MOL O1 9995 1.424 2.342 1.245
 264MOL O2 9996 1.792 2.074 0.930
 264MOL N1 9997 1.543 2.146 1.206
 264MOL N2 9998 1.640 2.237 0.957
 264MOL H1 9999 1.663 2.260 0.861
 264MOL N310000 1.225 1.985 0.940 -0.2871
 264MOL H210001 1.145 1.928 0.964 -0.8833
 264MOL C110002 1.526 2.319 1.017 -0.5317
 264MOL H310003 1.554 2.425 1.008 -0.0137
 264MOL C210004 1.493 2.273 1.169 0.2169
 264MOL C310005 1.485 2.061 1.310 -0.3575
 264MOL H410006 1.380 2.043 1.284 0.1656
 264MOL H510007 1.500 2.114 1.405 -2.1636
 264MOL C410008 1.562 1.933 1.300 -0.9042
 264MOL H610009 1.636 1.942 1.380 -2.6698
 264MOL H710010 1.497 1.851 1.333 -2.1892
 264MOL C510011 1.624 1.926 1.159 -0.6490
 264MOL H810012 1.710 1.859 1.155 -0.0931
 264MOL H910013 1.558 1.892 1.079 -1.5886
 264MOL C610014 1.651 2.076 1.135 -0.1182
 264MOL H1010015 1.733 2.102 1.204 -1.6434
 264MOL C710016 1.706 2.127 1.001 0.0862
 264MOL C810017 1.257 2.104 0.995 0.8789
 264MOL H1110018 1.198 2.138 1.079 -1.2716
 264MOL C910019 1.360 2.158 0.918 -0.8533
 264MOL C1010020 1.403 2.303 0.932 0.8241
 264MOL H1210021 1.322 2.364 0.974 0.9038
 264MOL H1310022 1.432 2.336 0.831 0.6171
 264MOL C1110023 1.387 2.065 0.809 0.0911
 264MOL C1210024 1.470 2.078 0.696 -0.0982
 264MOL H1410025 1.541 2.159 0.681 -1.5299
 264MOL C1310026 1.474 1.971 0.606 -0.0849
 264MOL H1510027 1.547 1.983 0.527 -0.2417
 264MOL C1410028 1.381 1.868 0.620 -0.9120
 264MOL H1610029 1.371 1.785 0.551 0.3611
 264MOL C1510030 1.301 1.859 0.737 0.2295
 264MOL H1710031 1.229 1.779 0.745 -1.3779
 264MOL C1610032 1.311 1.957 0.836 0.2304
 265MOL O110033 1.256 2.514 2.854 0.0253
 265MOL O210034 1.214 2.070 2.548 -0.1258
 265MOL N110035 1.166 2.311 2.824 0.7121
 265MOL N210036 1.292 2.282 2.569 0.5575
 265MOL H110037 1.347 2.265 2.485 0.0052
 265MOL N310038 0.853 2.485 2.557 0.1885
 265MOL H210039 0.759 2.507 2.586 -0.1929
 265MOL C110040 1.299 2.411 2.637 -0.8278
 265MOL H310041 1.407 2.433 2.645 -0.4226
 265MOL C210042 1.239 2.420 2.783 0.4452
 265MOL C310043 1.048 2.338 2.910 -1.2237
 265MOL H410044 0.987 2.423 2.875 -1.1091
 265MOL H510045 1.074 2.337 3.016 0.2620
 265MOL C410046 0.950 2.230 2.875 0.2048
 265MOL H610047 0.970 2.149 2.947 -1.1197
 265MOL H710048 0.845 2.262 2.877 0.8392
 265MOL C510049 0.992 2.175 2.740 0.3294
 265MOL H810050 0.960 2.073 2.718 -1.2256
 265MOL H910051 0.949 2.237 2.660 0.7721
 265MOL C610052 1.142 2.187 2.751 -0.0908
 265MOL H1010053 1.185 2.102 2.806 0.6920
 265MOL C710054 1.217 2.175 2.617 0.7622
 265MOL C810055 0.972 2.530 2.615 -0.1094
 265MOL H1110056 0.974 2.593 2.703 -0.2037
 265MOL C910057 1.082 2.481 2.539 0.6399
 265MOL C1010058 1.226 2.518 2.561 -0.0120
 265MOL H1210059 1.241 2.618 2.603 -0.6839
 265MOL H1310060 1.281 2.515 2.467 3.4192
 265MOL C1110061 1.026 2.421 2.422 0.1560
 265MOL C1210062 1.077 2.366 2.306 -0.3394
 265MOL H1410063 1.185 2.360 2.296 -0.4218
 265MOL C1310064 0.994 2.332 2.199 -0.6702
 265MOL H1510065 1.036 2.288 2.109 -1.6192
 265MOL C1410066 0.854 2.354 2.207 -0.4971
 265MOL H1610067 0.786 2.324 2.128 -3.8021
 265MOL C1510068 0.798 2.394 2.330 0.0059
 265MOL H1710069 0.693 2.415 2.344 -0.3318
 265MOL C1610070 0.887 2.430 2.432 -1.3076
 266MOL O110071 0.160 2.387 2.884 0.4679
 266MOL O210072 0.558 2.547 2.563 0.3250
 266MOL N110073 0.386 2.395 2.846 -0.7787
 266MOL N210074 0.336 2.531 2.600 0.0117
 266MOL H110075 0.312 2.582 2.515 3.8057
 266MOL N310076 0.375 2.023 2.551 -0.2434
 266MOL H210077 0.399 1.926 2.565 0.4584
 266MOL C110078 0.225 2.458 2.668 0.4918
 266MOL H310079 0.157 2.543 2.680 1.8825
 266MOL C210080 0.252 2.409 2.809 0.2246
 266MOL C310081 0.439 2.287 2.931 -0.2766
 266MOL H410082 0.391 2.197 2.890 -0.2425
 266MOL H510083 0.406 2.293 3.035 -1.9235
 266MOL C410084 0.591 2.281 2.912 -0.5096
 266MOL H610085 0.644 2.332 2.994 0.5804
 266MOL H710086 0.620 2.176 2.905 1.7272
 266MOL C510087 0.600 2.340 2.771 -0.7939
 266MOL H810088 0.696 2.378 2.736 -1.5652
 266MOL H910089 0.573 2.264 2.697 -1.5070
 266MOL C610090 0.498 2.452 2.768 0.1959
 266MOL H1010091 0.550 2.525 2.831 -1.2412
 266MOL C710092 0.468 2.513 2.638 -0.0750
 266MOL C810093 0.298 2.112 2.618 0.0172
 266MOL H1110094 0.253 2.088 2.713 0.2311
 266MOL C910095 0.293 2.233 2.544 -0.1424
 266MOL C1010096 0.181 2.334 2.577 -0.5175
 266MOL H1210097 0.089 2.286 2.612 -0.5684
 266MOL H1310098 0.147 2.389 2.488 2.4895
 266MOL C1110099 0.382 2.214 2.436 -0.1516
 266MOL C1210100 0.409 2.306 2.336 0.9579
 266MOL H1410101 0.362 2.404 2.335 -0.0792
 266MOL C1310102 0.505 2.269 2.242 -0.3197
 266MOL H1510103 0.533 2.332 2.158 -0.0411
 266MOL C1410104 0.583 2.150 2.261 -0.1279
 266MOL H1610105 0.669 2.131 2.197 -0.6009
 266MOL C1510106 0.548 2.055 2.369 -1.1123
 266MOL H1710107 0.605 1.966 2.394 -0.7399
 266MOL C1610108 0.437 2.091 2.445 -0.0556
 267MOL O110109 0.843 1.489 2.858 -0.1287
 267MOL O210110 0.535 1.786 2.521 -0.4093
 267MOL N110111 0.728 1.674 2.818 0.7333
 267MOL N210112 0.626 1.599 2.572 0.0306
 267MOL H110113 0.578 1.570 2.487 0.8766
 267MOL N310114 1.025 1.867 2.544 -0.1545
 267MOL H210115 1.105 1.923 2.570 -1.0650
 267MOL C110116 0.732 1.514 2.634 -0.1395
 267MOL H310117 0.704 1.408 2.629 0.8072
 267MOL C210118 0.776 1.553 2.779 0.1298
 267MOL C310119 0.795 1.757 2.918 0.0199
 267MOL H410120 0.901 1.768 2.892 0.3461
 267MOL H510121 0.787 1.696 3.009 0.1844
 267MOL C410122 0.735 1.898 2.914 0.2257
 267MOL H610123 0.665 1.919 2.996 -0.4753
 267MOL H710124 0.811 1.977 2.912 -1.3842
 267MOL C510125 0.667 1.903 2.776 0.3930
 267MOL H810126 0.589 1.980 2.779 -1.7042
 267MOL H910127 0.739 1.935 2.700 -0.4191
 267MOL C610128 0.626 1.761 2.752 0.0733
 267MOL H1010129 0.531 1.752 2.805 0.0935
 267MOL C710130 0.593 1.727 2.609 -0.2170
 267MOL C810131 0.999 1.736 2.600 -0.1076
 267MOL H1110132 1.054 1.699 2.685 0.8524
 267MOL C910133 0.902 1.674 2.523 0.3850
 267MOL C1010134 0.858 1.532 2.542 -0.6297
 267MOL H1210135 0.937 1.475 2.594 -0.1419
 267MOL H1310136 0.849 1.486 2.443 -0.2471
 267MOL C1110137 0.869 1.767 2.415 0.1717
 267MOL C1210138 0.786 1.757 2.309 -0.4796
 267MOL H1410139 0.724 1.671 2.284 0.7979
 267MOL C1310140 0.789 1.855 2.208 -0.4177
 267MOL H1510141 0.720 1.841 2.126 -0.5702
 267MOL C1410142 0.879 1.967 2.217 0.2955
 267MOL H1610143 0.876 2.056 2.155 -0.9876
 267MOL C1510144 0.939 1.985 2.344 0.2022
 267MOL H1710145 0.994 2.077 2.367 -2.9614
 267MOL C1610146 0.945 1.879 2.436 -0.1171
 268MOL O110147 1.002 1.341 2.342 1.0158
 268MOL O210148 1.078 1.767 2.023 0.3833
 268MOL N110149 1.102 1.540 2.307 0.4053
 268MOL N210150 0.989 1.567 2.052 -0.0147
 268MOL H110151 0.943 1.584 1.963 -0.8468
 268MOL N310152 1.413 1.349 2.038 -0.3781
 268MOL H210153 1.502 1.305 2.054 -0.1881
 268MOL C110154 0.971 1.439 2.113 -0.1366
 268MOL H310155 0.862 1.421 2.115 0.0220
 268MOL C210156 1.018 1.436 2.262 0.4167
 268MOL C310157 1.223 1.506 2.381 -0.0530
 268MOL H410158 1.269 1.418 2.334 -1.1166
 268MOL H510159 1.206 1.483 2.487 1.5240
 268MOL C410160 1.320 1.627 2.374 -0.1672
 268MOL H610161 1.288 1.703 2.447 -2.2727
 268MOL H710162 1.427 1.605 2.390 0.3410
 268MOL C510163 1.278 1.692 2.237 0.4913
 268MOL H810164 1.286 1.801 2.230 -3.1100
 268MOL H910165 1.320 1.639 2.151 0.8505
 268MOL C610166 1.125 1.669 2.234 0.2759
 268MOL H1010167 1.067 1.743 2.290 0.3782
 268MOL C710168 1.066 1.672 2.091 -0.1925
 268MOL C810169 1.289 1.302 2.089 -0.6091
 268MOL H1110170 1.293 1.253 2.185 2.9815
 268MOL C910171 1.187 1.347 2.006 -0.0350
 268MOL C1010172 1.044 1.318 2.042 -0.4941
 268MOL H1210173 1.038 1.224 2.100 0.9657
 268MOL H1310174 0.997 1.313 1.944 0.5301
 268MOL C1110175 1.257 1.417 1.898 -0.4707
 268MOL C1210176 1.201 1.470 1.778 -0.3797
 268MOL H1410177 1.098 1.483 1.746 -0.3824
 268MOL C1310178 1.296 1.516 1.688 -0.2892
 268MOL H1510179 1.258 1.577 1.607 1.9052
 268MOL C1410180 1.435 1.500 1.702 0.3132
 268MOL H1610181 1.503 1.541 1.627 -1.1542
 268MOL C1510182 1.485 1.462 1.825 -0.1551
 268MOL H1710183 1.591 1.468 1.847 -0.1719
 268MOL C1610184 1.393 1.409 1.922 1.0201
 269MOL O110185 2.106 1.454 2.327 0.7566
 269MOL O210186 1.691 1.278 2.036 -0.0172
 269MOL N110187 1.883 1.452 2.301 -0.5264
 269MOL N210188 1.916 1.321 2.040 -0.0653
 269MOL H110189 1.934 1.277 1.950 3.6027
 269MOL N310190 1.873 1.815 1.991 0.1152
 269MOL H210191 1.838 1.907 2.012 0.0493
 269MOL C110192 2.034 1.385 2.104 0.5248
 269MOL H310193 2.114 1.311 2.112 -0.9301
 269MOL C210194 2.010 1.430 2.253 -0.3910
 269MOL C310195 1.845 1.565 2.391 0.0249
 269MOL H410196 1.903 1.653 2.362 -1.4503
 269MOL H510197 1.866 1.528 2.492 -1.4060
 269MOL C410198 1.691 1.585 2.377 -0.0723
 269MOL H610199 1.647 1.535 2.464 -1.3263
 269MOL H710200 1.657 1.689 2.379 -1.0825
 269MOL C510201 1.651 1.502 2.244 0.2212
 269MOL H810202 1.549 1.465 2.261 -0.1706
 269MOL H910203 1.647 1.561 2.152 -0.3321
 269MOL C610204 1.767 1.396 2.234 -0.2749
 269MOL H1010205 1.728 1.319 2.302 -1.0633
 269MOL C710206 1.787 1.325 2.095 0.8805
 269MOL C810207 1.951 1.729 2.067 0.0079
 269MOL H1110208 2.000 1.760 2.159 -1.2575
 269MOL C910209 1.960 1.606 1.999 -0.0840
 269MOL C1010210 2.073 1.510 2.022 0.5143
 269MOL H1210211 2.160 1.550 2.076 0.0912
 269MOL H1310212 2.124 1.479 1.930 -0.4637
 269MOL C1110213 1.886 1.618 1.878 0.7000
 269MOL C1210214 1.860 1.531 1.773 -0.2187
 269MOL H1410215 1.898 1.430 1.781 -0.5224
 269MOL C1310216 1.779 1.580 1.663 -0.0244
 269MOL H1510217 1.759 1.515 1.578 2.4607
 269MOL C1410218 1.721 1.708 1.665 0.7202
 269MOL H1610219 1.641 1.735 1.597 0.4316
 269MOL C1510220 1.743 1.796 1.781 -0.3393
 269MOL H1710221 1.691 1.890 1.795 0.4159
 269MOL C1610222 1.831 1.745 1.882 0.2540
 270MOL O110223 1.442 2.344 2.312 0.3651
 270MOL O210224 1.759 2.054 2.001 0.0394
 270MOL N110225 1.569 2.159 2.290 0.0908
 270MOL N210226 1.658 2.249 2.038 -0.9384
 270MOL H110227 1.683 2.265 1.941 0.7177
 270MOL N310228 1.220 1.998 2.010 -0.3693
 270MOL H210229 1.146 1.933 2.033 -0.6514
 270MOL C110230 1.544 2.314 2.095 -0.0018
 270MOL H310231 1.581 2.416 2.110 1.6062
 270MOL C210232 1.519 2.276 2.244 -0.1852
 270MOL C310233 1.508 2.072 2.394 -0.2935
 270MOL H410234 1.402 2.068 2.366 0.1975
 270MOL H510235 1.518 2.107 2.497 1.3543
 270MOL C410236 1.562 1.928 2.373 -0.4766
 270MOL H610237 1.635 1.918 2.455 -0.7860
 270MOL H710238 1.480 1.856 2.376 -1.2516
 270MOL C510239 1.626 1.926 2.235 -0.0273
 270MOL H810240 1.714 1.861 2.231 1.5934
 270MOL H910241 1.547 1.898 2.165 -1.4743
 270MOL C610242 1.670 2.077 2.223 0.7215
 270MOL H1010243 1.762 2.084 2.283 1.5316
 270MOL C710244 1.703 2.128 2.082 -0.1017
 270MOL C810245 1.264 2.114 2.073 1.1235
 270MOL H1110246 1.223 2.161 2.162 -0.3334
 270MOL C910247 1.363 2.160 1.988 0.4016
 270MOL C1010248 1.417 2.301 2.006 -0.0889
 270MOL H1210249 1.346 2.373 2.049 -1.7243
 270MOL H1310250 1.462 2.346 1.917 1.4823
 270MOL C1110251 1.386 2.067 1.881 0.4080
 270MOL C1210252 1.468 2.081 1.766 -0.0774
 270MOL H1410253 1.538 2.163 1.753 1.3270
 270MOL C1310254 1.456 1.977 1.668 1.1759
 270MOL H1510255 1.504 1.991 1.572 1.2989
 270MOL C1410256 1.374 1.860 1.697 -0.5308
 270MOL H1610257 1.372 1.779 1.626 -0.2959
 270MOL C1510258 1.290 1.864 1.809 -0.2196
 270MOL H1710259 1.222 1.780 1.821 -0.2035
 270MOL C1610260 1.296 1.972 1.896 0.2501
 271MOL O110261 1.264 2.543 3.951 -0.3300
 271MOL O210262 1.182 2.117 3.620 -0.3165
 271MOL N110263 1.145 2.351 3.901 0.2390
 271MOL N210264 1.289 2.312 3.659 -0.2292
 271MOL H110265 1.318 2.305 3.562 -0.7117
 271MOL N310266 0.847 2.505 3.652 -0.0139
 271MOL H210267 0.751 2.530 3.671 -0.1394
 271MOL C110268 1.292 2.443 3.729 -0.0499
 271MOL H310269 1.394 2.476 3.753 0.2645
 271MOL C210270 1.238 2.451 3.871 -0.1518
 271MOL C310271 1.024 2.360 3.987 -0.2175
 271MOL H410272 0.950 2.430 3.946 1.7210
 271MOL H510273 1.046 2.394 4.089 -0.5385
 271MOL C410274 0.968 2.219 3.997 -0.4101
 271MOL H610275 1.026 2.168 4.076 -1.0201
 271MOL H710276 0.863 2.202 4.025 -0.1388
 271MOL C510277 1.006 2.162 3.858 0.1041
 271MOL H810278 1.021 2.054 3.869 0.3140
 271MOL H910279 0.934 2.191 3.781 -0.5067
 271MOL C610280 1.143 2.222 3.834 -0.1702
 271MOL H1010281 1.207 2.160 3.899 0.4009
 271MOL C710282 1.204 2.210 3.694 0.2036
 271MOL C810283 0.969 2.565 3.701 -0.1005
 271MOL H1110284 0.974 2.635 3.783 3.6535
 271MOL C910285 1.073 2.508 3.626 -0.0670
 271MOL C1010286 1.220 2.550 3.644 0.3445
 271MOL H1210287 1.216 2.645 3.698 0.3091
 271MOL H1310288 1.259 2.545 3.542 0.2039
 271MOL C1110289 1.016 2.428 3.523 -0.1047
 271MOL C1210290 1.067 2.370 3.408 0.7294
 271MOL H1410291 1.173 2.381 3.384 0.9105
 271MOL C1310292 0.975 2.319 3.316 0.0612
 271MOL H1510293 1.008 2.271 3.224 -0.9801
 271MOL C1410294 0.832 2.313 3.336 -0.2540
 271MOL H1610295 0.768 2.272 3.258 0.5291
 271MOL C1510296 0.787 2.373 3.457 -0.4635
 271MOL H1710297 0.680 2.373 3.477 -0.0551
 271MOL C1610298 0.879 2.426 3.546 0.2172
 272MOL O110299 0.165 2.388 3.965 -0.2447
 272MOL O210300 0.565 2.552 3.644 0.0891
 272MOL N110301 0.388 2.393 3.925 0.1082
 272MOL N210302 0.352 2.528 3.679 0.1234
 272MOL H110303 0.355 2.553 3.581 -0.3273
 272MOL N310304 0.373 2.022 3.653 0.9359
 272MOL H210305 0.375 1.922 3.668 -1.3257
 272MOL C110306 0.231 2.466 3.742 0.8592
 272MOL H310307 0.151 2.539 3.762 -0.8842
 272MOL C210308 0.255 2.410 3.886 0.3522
 272MOL C310309 0.435 2.301 4.034 0.1850
 272MOL H410310 0.382 2.205 4.025 1.1721
 272MOL H510311 0.413 2.349 4.130 1.6573
 272MOL C410312 0.585 2.284 4.011 -0.3127
 272MOL H610313 0.647 2.343 4.079 1.1992
 272MOL H710314 0.615 2.179 4.028 1.6073
 272MOL C510315 0.618 2.345 3.873 -0.3475
 272MOL H810316 0.715 2.395 3.873 -0.0083
 272MOL H910317 0.608 2.271 3.793 -1.7752
 272MOL C610318 0.505 2.449 3.859 -1.0835
 272MOL H1010319 0.536 2.534 3.921 0.7418
 272MOL C710320 0.477 2.512 3.714 0.6081
 272MOL C810321 0.286 2.116 3.716 0.1075
 272MOL H1110322 0.224 2.093 3.801 0.0376
 272MOL C910323 0.268 2.233 3.634 -0.2627
 272MOL C1010324 0.176 2.354 3.655 0.0301
 272MOL H1210325 0.080 2.323 3.698 -0.2545
 272MOL H1310326 0.146 2.388 3.555 -3.4169
 272MOL C1110327 0.357 2.208 3.523 0.4252
 272MOL C1210328 0.386 2.289 3.416 -0.1447
 272MOL H1410329 0.341 2.388 3.412 2.7034
 272MOL C1310330 0.458 2.243 3.307 0.8655
 272MOL H1510331 0.467 2.308 3.221 -4.4156
 272MOL C1410332 0.514 2.104 3.312 0.9870
 272MOL H1610333 0.569 2.071 3.224 1.4497
 272MOL C1510334 0.499 2.035 3.434 -0.0983
 272MOL H1710335 0.526 1.929 3.436 -0.5566
 272MOL C1610336 0.417 2.086 3.537 -0.5524
 273MOL O110337 0.834 1.501 3.947 -0.4424
 273MOL O210338 0.470 1.761 3.642 -0.2078
 273MOL N110339 0.703 1.684 3.912 0.4114
 273MOL N210340 0.608 1.589 3.657 -0.2372
 273MOL H110341 0.588 1.562 3.561 1.2661
 273MOL N310342 0.999 1.874 3.632 0.4735
 273MOL H210343 1.072 1.940 3.656 -0.5337
 273MOL C110344 0.724 1.523 3.724 -0.3292
 273MOL H310345 0.699 1.416 3.722 0.3453
 273MOL C210346 0.759 1.560 3.872 -0.0416
 273MOL C310347 0.758 1.765 4.021 0.0779
 273MOL H410348 0.866 1.753 4.035 -0.0589
 273MOL H510349 0.713 1.737 4.117 2.7299
 273MOL C410350 0.733 1.911 3.982 0.3404
 273MOL H610351 0.660 1.955 4.051 -0.2313
 273MOL H710352 0.827 1.968 3.989 0.0750
 273MOL C510353 0.672 1.904 3.839 -0.1788
 273MOL H810354 0.596 1.978 3.808 0.7518
 273MOL H910355 0.748 1.896 3.761 0.0649
 273MOL C610356 0.609 1.766 3.840 -0.0548
 273MOL H1010357 0.517 1.769 3.900 -1.8295
 273MOL C710358 0.560 1.708 3.704 0.1081
 273MOL C810359 0.987 1.738 3.684 0.0466
 273MOL H1110360 1.047 1.715 3.771 0.4474
 273MOL C910361 0.890 1.673 3.610 -1.2554
 273MOL C1010362 0.847 1.531 3.642 -0.7381
 273MOL H1210363 0.928 1.475 3.691 -0.4606
 273MOL H1310364 0.826 1.475 3.550 -0.4399
 273MOL C1110365 0.851 1.761 3.505 0.0137
 273MOL C1210366 0.784 1.733 3.383 0.0871
 273MOL H1410367 0.733 1.639 3.361 -0.0711
 273MOL C1310368 0.785 1.827 3.281 -0.2756
 273MOL H1510369 0.715 1.810 3.200 0.2799
 273MOL C1410370 0.860 1.951 3.296 -0.1257
 273MOL H1610371 0.868 2.032 3.224 0.4611
 273MOL C1510372 0.929 1.976 3.423 0.7282
 273MOL H1710373 0.996 2.061 3.423 -1.7444
 273MOL C1610374 0.918 1.878 3.521 -0.0148
 274MOL O110375 0.978 1.344 3.405 -0.0159
 274MOL O210376 1.045 1.771 3.070 -0.1626
 274MOL N110377 1.078 1.541 3.363 0.7470
 274MOL N210378 0.973 1.558 3.100 0.6000
 274MOL H110379 0.938 1.550 3.005 0.1949
 274MOL N310380 1.422 1.342 3.108 -0.9722
 274MOL H210381 1.518 1.316 3.127 -0.8146
 274MOL C110382 0.966 1.424 3.173 0.2622
 274MOL H310383 0.861 1.391 3.167 0.7484
 274MOL C210384 1.004 1.433 3.322 -0.2063
 274MOL C310385 1.188 1.535 3.462 0.2299
 274MOL H410386 1.227 1.432 3.464 -1.0144
 274MOL H510387 1.147 1.559 3.560 -0.0975
 274MOL C410388 1.290 1.644 3.427 -0.2446
 274MOL H610389 1.277 1.725 3.500 -0.7167
 274MOL H710390 1.395 1.615 3.435 0.3117
 274MOL C510391 1.258 1.696 3.291 0.6337
 274MOL H810392 1.283 1.802 3.277 -0.0135
 274MOL H910393 1.309 1.640 3.212 0.8733
 274MOL C610394 1.103 1.666 3.282 -0.5730
 274MOL H1010395 1.045 1.743 3.334 -0.4538
 274MOL C710396 1.038 1.673 3.141 -0.2046
 274MOL C810397 1.300 1.306 3.172 -1.0524
 274MOL H1110398 1.301 1.252 3.266 1.0330
 274MOL C910399 1.195 1.349 3.091 -0.3718
 274MOL C1010400 1.045 1.322 3.105 -0.1987
 274MOL H1210401 1.042 1.223 3.154 1.5578
 274MOL H1310402 1.002 1.302 3.006 -2.9007
 274MOL C1110403 1.259 1.433 2.988 -0.2710
 274MOL C1210404 1.204 1.495 2.871 0.1533
 274MOL H1410405 1.098 1.504 2.847 -0.0438
 274MOL C1310406 1.292 1.547 2.772 -0.5893
 274MOL H1510407 1.258 1.579 2.673 -1.2780
 274MOL C1410408 1.430 1.531 2.790 -0.1699
 274MOL H1610409 1.490 1.568 2.708 -1.1236
 274MOL C1510410 1.481 1.470 2.905 -0.0452
 274MOL H1710411 1.586 1.443 2.917 0.1093
 274MOL C1610412 1.392 1.424 3.001 -0.2423
 275MOL O110413 2.103 1.456 3.426 -0.3422
 275MOL O210414 1.703 1.299 3.140 -0.3012
 275MOL N110415 1.877 1.461 3.403 0.8473
 275MOL N210416 1.910 1.360 3.137 -0.2101
 275MOL H110417 1.917 1.318 3.045 -0.2768
 275MOL N310418 1.847 1.824 3.135 -0.3582
 275MOL H210419 1.823 1.921 3.148 -0.7309
 275MOL C110420 2.028 1.411 3.202 -0.6233
 275MOL H310421 2.111 1.341 3.189 0.3721
 275MOL C210422 2.005 1.440 3.354 0.0684
 275MOL C310423 1.842 1.581 3.481 -0.8014
 275MOL H410424 1.872 1.677 3.437 0.3132
 275MOL H510425 1.882 1.565 3.583 -2.0324
 275MOL C410426 1.693 1.575 3.481 -0.4773
 275MOL H610427 1.654 1.516 3.565 0.1352
 275MOL H710428 1.643 1.670 3.503 -0.8791
 275MOL C510429 1.662 1.524 3.343 -0.5737
 275MOL H810430 1.556 1.500 3.326 -0.8871
 275MOL H910431 1.687 1.598 3.266 -0.0049
 275MOL C610432 1.763 1.411 3.334 -0.1824
 275MOL H1010433 1.725 1.324 3.388 0.0601
 275MOL C710434 1.787 1.355 3.195 -0.0252
 275MOL C810435 1.953 1.752 3.190 -0.2946
 275MOL H1110436 2.006 1.786 3.279 -2.0395
 275MOL C910437 1.977 1.642 3.106 -0.2982
 275MOL C1010438 2.080 1.537 3.133 -0.0038
 275MOL H1210439 2.155 1.583 3.198 0.8663
 275MOL H1310440 2.128 1.504 3.040 -0.8958
 275MOL C1110441 1.888 1.647 2.993 0.3368
 275MOL C1210442 1.872 1.570 2.881 0.7619
 275MOL H1410443 1.934 1.482 2.874 0.4250
 275MOL C1310444 1.782 1.612 2.780 0.6788
 275MOL H1510445 1.759 1.547 2.697 -0.5270
 275MOL C1410446 1.717 1.735 2.798 0.2273
 275MOL H1610447 1.643 1.774 2.728 1.5716
 275MOL C1510448 1.724 1.805 2.919 -0.4599
 275MOL H1710449 1.661 1.892 2.933 0.3208
 275MOL C1610450 1.816 1.765 3.010 0.6786
 276MOL O110451 1.395 2.348 3.408 -0.2748
 276MOL O210452 1.765 2.102 3.103 0.1356
 276MOL N110453 1.526 2.167 3.378 -0.6553
 276MOL N210454 1.620 2.265 3.131 0.1685
 276MOL H110455 1.644 2.295 3.037 -2.2096
 276MOL N310456 1.207 1.989 3.079 -0.1391
 276MOL H210457 1.130 1.927 3.099 -1.0027
 276MOL C110458 1.509 2.335 3.197 0.2507
 276MOL H310459 1.518 2.444 3.188 -1.5297
 276MOL C210460 1.478 2.290 3.342 -0.3116
 276MOL C310461 1.457 2.076 3.471 -0.1200
 276MOL H410462 1.353 2.060 3.441 0.2693
 276MOL H510463 1.474 2.115 3.572 -0.8007
 276MOL C410464 1.517 1.935 3.446 0.1566
 276MOL H610465 1.599 1.914 3.516 0.2954
 276MOL H710466 1.443 1.855 3.454 1.2599
 276MOL C510467 1.575 1.942 3.304 0.4002
 276MOL H810468 1.657 1.874 3.279 1.2702
 276MOL H910469 1.484 1.933 3.243 -0.3446
 276MOL C610470 1.624 2.086 3.302 -0.1991
 276MOL H1010471 1.713 2.074 3.364 -1.0338
 276MOL C710472 1.670 2.142 3.166 0.0927
 276MOL C810473 1.243 2.098 3.156 0.1248
 276MOL H1110474 1.184 2.134 3.239 0.1249
 276MOL C910475 1.350 2.163 3.082 0.8087
 276MOL C1010476 1.387 2.305 3.105 -0.3122
 276MOL H1210477 1.307 2.361 3.154 0.3351
 276MOL H1310478 1.405 2.350 3.007 1.0172
 276MOL C1110479 1.385 2.083 2.969 0.8702
 276MOL C1210480 1.478 2.099 2.865 0.1100
 276MOL H1410481 1.527 2.195 2.856 -1.1257
 276MOL C1310482 1.483 2.000 2.761 -0.3338
 276MOL H1510483 1.551 2.008 2.677 -0.5936
 276MOL C1410484 1.394 1.891 2.774 -0.3582
 276MOL H1610485 1.392 1.810 2.701 -2.1621
 276MOL C1510486 1.298 1.883 2.879 -0.1090
 276MOL H1710487 1.231 1.797 2.882 1.1761
 276MOL C1610488 1.298 1.983 2.973 -0.6303
 277MOL O110489 1.240 2.555 5.034 -0.4321
 277MOL O210490 1.214 2.112 4.734 -0.5468
 277MOL N110491 1.123 2.363 4.985 0.0426
 277MOL N210492 1.251 2.328 4.739 -0.2656
 277MOL H110493 1.290 2.312 4.647 -0.1909
 277MOL N310494 0.811 2.546 4.734 -0.3784
 277MOL H210495 0.714 2.546 4.762 -1.0500
 277MOL C110496 1.265 2.459 4.810 -0.0293
 277MOL H310497 1.366 2.500 4.803 0.3239
 277MOL C210498 1.218 2.460 4.957 0.0263
 277MOL C310499 1.009 2.378 5.076 0.0557
 277MOL H410500 0.950 2.466 5.045 0.9671
 277MOL H510501 1.041 2.388 5.180 0.0115
 277MOL C410502 0.929 2.250 5.068 0.0005
 277MOL H610503 0.964 2.178 5.143 2.1665
 277MOL H710504 0.821 2.263 5.082 -0.1973
 277MOL C510505 0.986 2.179 4.937 0.3629
 277MOL H810506 0.968 2.071 4.944 0.6235
 277MOL H910507 0.931 2.219 4.851 3.0285
 277MOL C610508 1.131 2.225 4.930 -0.3619
 277MOL H1010509 1.201 2.176 4.998 0.1935
 277MOL C710510 1.198 2.215 4.796 -0.5825
 277MOL C810511 0.933 2.594 4.788 -0.1172
 277MOL H1110512 0.932 2.651 4.880 0.3480
 277MOL C910513 1.044 2.538 4.721 -0.7060
 277MOL C1010514 1.188 2.573 4.741 0.6882
 277MOL H1210515 1.196 2.655 4.812 1.7614
 277MOL H1310516 1.251 2.604 4.657 3.4348
 277MOL C1110517 0.985 2.454 4.621 0.1930
 277MOL C1210518 1.041 2.401 4.504 -0.1145
 277MOL H1410519 1.148 2.392 4.489 -0.4334
 277MOL C1310520 0.956 2.359 4.402 -0.3322
 277MOL H1510521 1.002 2.314 4.315 -0.7977
 277MOL C1410522 0.821 2.384 4.410 -0.0725
 277MOL H1610523 0.756 2.362 4.326 -0.5738
 277MOL C1510524 0.765 2.429 4.524 0.5806
 277MOL H1710525 0.660 2.452 4.537 0.4158
 277MOL C1610526 0.851 2.476 4.626 1.2685
 278MOL O110527 0.129 2.426 5.051 -0.6304
 278MOL O210528 0.537 2.558 4.724 -0.4903
 278MOL N110529 0.357 2.414 5.010 -0.2023
 278MOL N210530 0.314 2.552 4.761 -0.3616
 278MOL H110531 0.303 2.603 4.674 -0.9845
 278MOL N310532 0.384 2.069 4.743 1.2104
 278MOL H210533 0.417 1.978 4.769 1.5604
 278MOL C110534 0.198 2.489 4.825 0.4057
 278MOL H310535 0.117 2.563 4.824 1.7362
 278MOL C210536 0.224 2.448 4.974 -0.4270
 278MOL C310537 0.396 2.296 5.084 -0.1849
 278MOL H410538 0.348 2.207 5.043 0.5868
 278MOL H510539 0.378 2.300 5.192 1.0348
 278MOL C410540 0.546 2.270 5.072 -0.7466
 278MOL H610541 0.600 2.313 5.157 0.8217
 278MOL H710542 0.570 2.164 5.059 0.7642
 278MOL C510543 0.582 2.350 4.943 0.3010
 278MOL H810544 0.683 2.392 4.945 0.3287
 278MOL H910545 0.579 2.287 4.853 0.1583
 278MOL C610546 0.474 2.464 4.937 -0.2859
 278MOL H1010547 0.511 2.548 4.996 -1.9888
 278MOL C710548 0.447 2.525 4.797 0.4823
 278MOL C810549 0.275 2.146 4.807 0.2905
 278MOL H1110550 0.214 2.114 4.891 -1.3878
 278MOL C910551 0.263 2.256 4.729 -0.1552
 278MOL C1010552 0.149 2.361 4.749 -0.1324
 278MOL H1210553 0.057 2.318 4.793 -0.4421
 278MOL H1310554 0.121 2.393 4.647 1.0360
 278MOL C1110555 0.356 2.241 4.615 -0.3440
 278MOL C1210556 0.371 2.318 4.500 0.1572
 278MOL H1410557 0.316 2.412 4.496 1.4438
 278MOL C1310558 0.464 2.274 4.398 -0.0742
 278MOL H1510559 0.475 2.332 4.307 1.1882
 278MOL C1410560 0.533 2.158 4.415 0.4841
 278MOL H1610561 0.591 2.124 4.330 2.2141
 278MOL C1510562 0.522 2.087 4.538 0.1527
 278MOL H1710563 0.581 1.997 4.552 1.7818
 278MOL C1610564 0.433 2.134 4.631 -0.3006
 279MOL O110565 0.825 1.527 5.049 0.3860
 279MOL O210566 0.477 1.761 4.715 0.0712
 279MOL N110567 0.699 1.710 5.010 -0.0183
 279MOL N210568 0.627 1.612 4.757 -0.5861
 279MOL H110569 0.606 1.577 4.665 -1.3298
 279MOL N310570 1.025 1.885 4.728 0.2620
 279MOL H210571 1.094 1.957 4.745 -0.2091
 279MOL C110572 0.729 1.537 4.829 -0.1621
 279MOL H310573 0.707 1.432 4.851 -3.6267
 279MOL C210574 0.751 1.591 4.972 0.9932
 279MOL C310575 0.778 1.807 5.080 -0.7197
 279MOL H410576 0.882 1.802 5.047 -0.8867
 279MOL H510577 0.779 1.773 5.184 2.6776
 279MOL C410578 0.712 1.947 5.067 0.3497
 279MOL H610579 0.635 1.959 5.144 -0.4094
 279MOL H710580 0.778 2.035 5.069 -0.7517
 279MOL C510581 0.646 1.931 4.931 0.1060
 279MOL H810582 0.569 2.009 4.924 -2.2156
 279MOL H910583 0.722 1.951 4.855 0.8379
 279MOL C610584 0.602 1.781 4.930 -0.0978
 279MOL H1010585 0.507 1.776 4.984 1.0378
 279MOL C710586 0.567 1.721 4.790 0.0515
 279MOL C810587 0.985 1.774 4.798 0.1243
 279MOL H1110588 1.031 1.753 4.894 2.2468
 279MOL C910589 0.908 1.690 4.717 0.0278
 279MOL C1010590 0.863 1.548 4.754 0.3904
 279MOL H1210591 0.944 1.504 4.815 -1.2929
 279MOL H1310592 0.854 1.482 4.667 0.2613
 279MOL C1110593 0.877 1.770 4.601 0.7201
 279MOL C1210594 0.794 1.745 4.490 -0.2927
 279MOL H1410595 0.733 1.655 4.492 -1.2335
 279MOL C1310596 0.777 1.861 4.411 0.0708
 279MOL H1510597 0.711 1.848 4.325 -0.0777
 279MOL C1410598 0.843 1.986 4.427 0.4354
 279MOL H1610599 0.828 2.064 4.353 -0.3375
 279MOL C1510600 0.930 2.002 4.541 -0.4026
 279MOL H1710601 0.980 2.096 4.560 1.1334
 279MOL C1610602 0.946 1.887 4.616 0.5682
 280MOL O110603 0.986 1.333 4.513 -0.1319
 280MOL O210604 1.053 1.760 4.188 0.5514
 280MOL N110605 1.086 1.536 4.474 0.1485
 280MOL N210606 0.978 1.553 4.212 -0.3054
 280MOL H110607 0.954 1.553 4.113 1.3858
 280MOL N310608 1.414 1.369 4.197 -0.0099
 280MOL H210609 1.511 1.346 4.212 0.4041
 280MOL C110610 0.964 1.425 4.292 0.2729
 280MOL H310611 0.858 1.399 4.298 -0.3120
 280MOL C210612 1.007 1.424 4.437 -0.0070
 280MOL C310613 1.186 1.518 4.579 -0.0585
 280MOL H410614 1.240 1.427 4.552 2.3681
 280MOL H510615 1.136 1.513 4.676 0.5557
 280MOL C410616 1.280 1.637 4.555 0.2958
 280MOL H610617 1.245 1.717 4.621 1.3851
 280MOL H710618 1.376 1.595 4.586 0.8002
 280MOL C510619 1.267 1.686 4.408 0.4963
 280MOL H810620 1.274 1.795 4.406 0.1946
 280MOL H910621 1.317 1.635 4.324 1.4202
 280MOL C610622 1.115 1.657 4.390 -0.4213
 280MOL H1010623 1.074 1.737 4.452 0.4914
 280MOL C710624 1.048 1.662 4.256 1.0392
 280MOL C810625 1.295 1.326 4.262 -0.0356
 280MOL H1110626 1.289 1.255 4.344 -2.1949
 280MOL C910627 1.190 1.364 4.184 0.1898
 280MOL C1010628 1.051 1.319 4.215 0.2866
 280MOL H1210629 1.048 1.216 4.252 -2.2906
 280MOL H1310630 1.000 1.297 4.120 -0.2906
 280MOL C1110631 1.240 1.436 4.069 -0.4587
 280MOL C1210632 1.176 1.486 3.954 -0.1316
 280MOL H1410633 1.069 1.481 3.937 -0.0273
 280MOL C1310634 1.260 1.540 3.856 0.1046
 280MOL H1510635 1.218 1.581 3.764 3.1736
 280MOL C1410636 1.399 1.539 3.869 0.0008
 280MOL H1610637 1.469 1.591 3.804 3.4960
 280MOL C1510638 1.463 1.484 3.979 -0.2478
 280MOL H1710639 1.571 1.476 3.985 -0.3778
 280MOL C1610640 1.378 1.431 4.077 0.3331
 281MOL O110641 2.069 1.482 4.522 -0.1277
 281MOL O210642 1.679 1.302 4.193 0.0614
 281MOL N110643 1.846 1.469 4.471 -0.2232
 281MOL N210644 1.896 1.352 4.223 -0.0667
 281MOL H110645 1.921 1.301 4.139 -0.6168
 281MOL N310646 1.863 1.837 4.212 0.0185
 281MOL H210647 1.824 1.922 4.250 1.1740
 281MOL C110648 2.011 1.415 4.297 0.4169
 281MOL H310649 2.083 1.336 4.318 2.3381
 281MOL C210650 1.980 1.453 4.440 -0.1874
 281MOL C310651 1.805 1.582 4.556 0.1703
 281MOL H410652 1.856 1.670 4.516 -0.9605
 281MOL H510653 1.832 1.566 4.661 -0.2758
 281MOL C410654 1.654 1.598 4.541 -0.8146
 281MOL H610655 1.608 1.531 4.615 2.5657
 281MOL H710656 1.614 1.700 4.546 0.2335
 281MOL C510657 1.632 1.537 4.400 -0.4145
 281MOL H810658 1.528 1.502 4.396 0.1216
 281MOL H910659 1.645 1.622 4.332 -0.5443
 281MOL C610660 1.731 1.424 4.393 0.3969
 281MOL H1010661 1.679 1.347 4.451 -1.2049
 281MOL C710662 1.766 1.351 4.261 0.2181
 281MOL C810663 1.963 1.748 4.263 0.2870
 281MOL H1110664 2.018 1.771 4.353 0.0433
 281MOL C910665 1.976 1.636 4.181 -0.2196
 281MOL C1010666 2.073 1.528 4.209 -0.5021
 281MOL H1210667 2.171 1.549 4.253 -0.3624
 281MOL H1310668 2.088 1.483 4.110 1.2618
 281MOL C1110669 1.882 1.653 4.077 0.1971
 281MOL C1210670 1.857 1.572 3.962 -0.3991
 281MOL H1410671 1.914 1.482 3.940 -0.9233
 281MOL C1310672 1.767 1.619 3.868 0.1273
 281MOL H1510673 1.745 1.566 3.776 -0.3817
 281MOL C1410674 1.714 1.749 3.886 -0.6366
 281MOL H1610675 1.652 1.794 3.809 1.1078
 281MOL C1510676 1.736 1.832 4.003 -0.1958
 281MOL H1710677 1.688 1.929 4.012 -1.4366
 281MOL C1610678 1.816 1.774 4.094 -0.0846
 282MOL O110679 1.416 2.360 4.513 0.0576
 282MOL O210680 1.735 2.095 4.173 0.4996
 282MOL N110681 1.534 2.166 4.472 -0.3178
 282MOL N210682 1.590 2.265 4.208 0.3833
 282MOL H110683 1.608 2.290 4.112 0.6192
 282MOL N310684 1.212 1.977 4.209 0.3099
 282MOL H210685 1.128 1.922 4.217 -0.2483
 282MOL C110686 1.494 2.340 4.285 -0.1347
 282MOL H310687 1.527 2.444 4.289 -0.5785
 282MOL C210688 1.483 2.294 4.435 -0.5697
 282MOL C310689 1.467 2.076 4.572 -0.2435
 282MOL H410690 1.362 2.093 4.546 -0.4787
 282MOL H510691 1.479 2.108 4.676 1.0574
 282MOL C410692 1.523 1.937 4.543 -0.2182
 282MOL H610693 1.591 1.908 4.625 -0.7838
 282MOL H710694 1.440 1.865 4.540 0.5565
 282MOL C510695 1.593 1.946 4.402 -0.0769
 282MOL H810696 1.664 1.864 4.392 -1.3608
 282MOL H910697 1.514 1.935 4.326 1.1371
 282MOL C610698 1.633 2.095 4.395 0.0190
 282MOL H1010699 1.731 2.092 4.445 0.1591
 282MOL C710700 1.656 2.149 4.253 -0.4491
 282MOL C810701 1.239 2.104 4.272 0.5688
 282MOL H1110702 1.184 2.132 4.361 -1.9370
 282MOL C910703 1.327 2.173 4.194 -0.4813
 282MOL C1010704 1.353 2.320 4.223 -0.2534
 282MOL H1210705 1.283 2.359 4.298 -0.0554
 282MOL H1310706 1.340 2.378 4.130 0.5127
 282MOL C1110707 1.359 2.097 4.078 0.1251
 282MOL C1210708 1.438 2.122 3.964 0.5606
 282MOL H1410709 1.489 2.218 3.957 1.1847
 282MOL C1310710 1.443 2.030 3.864 0.6247
 282MOL H1510711 1.506 2.051 3.778 2.2196
 282MOL C1410712 1.362 1.918 3.872 -0.2533
 282MOL H1610713 1.360 1.846 3.791 -1.3250
 282MOL C1510714 1.281 1.892 3.982 -0.1403
 282MOL H1710715 1.222 1.801 3.990 2.0475
 282MOL C1610716 1.288 1.982 4.090 -0.1924
 283MOL O110717 1.272 2.553 6.111 -0.1224
 283MOL O210718 1.191 2.124 5.790 -0.1974
 283MOL N110719 1.149 2.358 6.071 -0.1064
 283MOL N210720 1.304 2.314 5.844 0.2407
 283MOL H110721 1.337 2.316 5.749 0.2520
 283MOL N310722 0.865 2.544 5.828 0.4133
 283MOL H210723 0.776 2.554 5.875 0.0198
 283MOL C110724 1.312 2.444 5.903 0.4741
 283MOL H310725 1.415 2.479 5.913 -0.4783
 283MOL C210726 1.247 2.459 6.040 -0.4755
 283MOL C310727 1.042 2.378 6.171 0.3947
 283MOL H410728 0.993 2.471 6.140 -1.7433
 283MOL H510729 1.080 2.384 6.274 -1.4356
 283MOL C410730 0.953 2.254 6.147 0.2332
 283MOL H610731 0.994 2.181 6.218 -2.0399
 283MOL H710732 0.849 2.261 6.179 0.0588
 283MOL C510733 0.985 2.204 6.010 0.2742
 283MOL H810734 0.972 2.096 5.996 1.8917
 283MOL H910735 0.928 2.248 5.927 0.7445
 283MOL C610736 1.133 2.235 6.002 0.0340
 283MOL H1010737 1.182 2.164 6.070 0.3549
 283MOL C710738 1.207 2.221 5.868 0.0910
 283MOL C810739 0.994 2.572 5.879 -0.1433
 283MOL H1110740 1.019 2.630 5.967 0.0842
 283MOL C910741 1.092 2.515 5.795 -0.5969
 283MOL C1010742 1.239 2.548 5.816 0.1025
 283MOL H1210743 1.238 2.653 5.848 -0.6077
 283MOL H1310744 1.275 2.562 5.713 -1.0928
 283MOL C1110745 1.020 2.442 5.700 -0.9573
 283MOL C1210746 1.060 2.382 5.576 -0.2010
 283MOL H1410747 1.164 2.384 5.546 -0.5801
 283MOL C1310748 0.960 2.336 5.483 -0.3525
 283MOL H1510749 0.987 2.299 5.385 -1.6082
 283MOL C1410750 0.818 2.359 5.515 -0.0544
 283MOL H1610751 0.742 2.328 5.443 -3.0771
 283MOL C1510752 0.778 2.414 5.638 0.8969
 283MOL H1710753 0.674 2.436 5.657 1.1122
 283MOL C1610754 0.882 2.461 5.720 -0.0155
 284MOL O110755 0.146 2.416 6.143 -0.7758
 284MOL O210756 0.560 2.571 5.820 0.0181
 284MOL N110757 0.373 2.412 6.091 0.4567
 284MOL N210758 0.335 2.548 5.853 0.0978
 284MOL H110759 0.314 2.600 5.769 0.4601
 284MOL N310760 0.372 2.074 5.841 -0.6649
 284MOL H210761 0.401 1.981 5.870 2.1195
 284MOL C110762 0.212 2.495 5.926 0.2679
 284MOL H310763 0.134 2.570 5.941 -1.5277
 284MOL C210764 0.237 2.440 6.065 0.0643
 284MOL C310765 0.414 2.316 6.193 -0.0631
 284MOL H410766 0.360 2.222 6.182 -0.4185
 284MOL H510767 0.389 2.354 6.293 -0.1513
 284MOL C410768 0.562 2.297 6.165 -0.0799
 284MOL H610769 0.612 2.345 6.250 -1.3871
 284MOL H710770 0.597 2.193 6.165 -1.1289
 284MOL C510771 0.597 2.366 6.034 -0.2845
 284MOL H810772 0.696 2.412 6.023 0.6411
 284MOL H910773 0.594 2.294 5.951 -1.7222
 284MOL C610774 0.491 2.479 6.024 -0.0129
 284MOL H1010775 0.531 2.567 6.074 0.9495
 284MOL C710776 0.467 2.533 5.886 0.2088
 284MOL C810777 0.270 2.161 5.895 0.6790
 284MOL H1110778 0.211 2.136 5.982 1.4505
 284MOL C910779 0.253 2.271 5.810 -1.4600
 284MOL C1010780 0.154 2.381 5.832 -0.1463
 284MOL H1210781 0.058 2.345 5.871 1.2248
 284MOL H1310782 0.128 2.427 5.736 -2.2197
 284MOL C1110783 0.356 2.256 5.712 -0.4807
 284MOL C1210784 0.375 2.329 5.592 0.1540
 284MOL H1410785 0.315 2.413 5.561 0.7277
 284MOL C1310786 0.462 2.280 5.493 0.4759
 284MOL H1510787 0.486 2.335 5.401 4.8096
 284MOL C1410788 0.532 2.156 5.521 -0.2239
 284MOL H1610789 0.606 2.114 5.454 1.0064
 284MOL C1510790 0.510 2.081 5.641 -0.4178
 284MOL H1710791 0.568 1.991 5.660 0.2297
 284MOL C1610792 0.423 2.136 5.736 -0.0165
 285MOL O110793 0.827 1.519 6.123 0.2739
 285MOL O210794 0.482 1.808 5.820 0.3810
 285MOL N110795 0.714 1.722 6.087 0.5461
 285MOL N210796 0.603 1.625 5.848 -0.5511
 285MOL H110797 0.575 1.600 5.754 2.6555
 285MOL N310798 1.019 1.898 5.800 -0.5264
 285MOL H210799 1.097 1.960 5.817 -0.8117
 285MOL C110800 0.718 1.553 5.910 0.4700
 285MOL H310801 0.684 1.449 5.915 -0.3528
 285MOL C210802 0.749 1.591 6.053 -0.2725
 285MOL C310803 0.792 1.813 6.166 0.8228
 285MOL H410804 0.894 1.824 6.127 0.8225
 285MOL H510805 0.803 1.782 6.271 -2.1476
 285MOL C410806 0.729 1.958 6.151 -0.7022
 285MOL H610807 0.654 1.985 6.226 -0.8034
 285MOL H710808 0.800 2.041 6.143 2.5391
 285MOL C510809 0.656 1.948 6.011 0.6881
 285MOL H810810 0.575 2.021 6.006 0.4280
 285MOL H910811 0.728 1.961 5.929 -1.4665
 285MOL C610812 0.608 1.803 6.018 -0.3033
 285MOL H1010813 0.522 1.799 6.086 -0.5672
 285MOL C710814 0.558 1.749 5.891 0.1945
 285MOL C810815 1.002 1.769 5.853 0.0322
 285MOL H1110816 1.067 1.723 5.926 1.8188
 285MOL C910817 0.889 1.714 5.788 1.1642
 285MOL C1010818 0.837 1.575 5.814 -0.2615
 285MOL H1210819 0.922 1.517 5.850 0.6552
 285MOL H1310820 0.800 1.528 5.721 -0.1688
 285MOL C1110821 0.850 1.813 5.692 -0.3082
 285MOL C1210822 0.773 1.794 5.579 0.1831
 285MOL H1410823 0.728 1.696 5.562 0.8946
 285MOL C1310824 0.781 1.895 5.477 -0.5991
 285MOL H1510825 0.730 1.879 5.383 0.3799
 285MOL C1410826 0.856 2.010 5.492 0.0320
 285MOL H1610827 0.862 2.084 5.413 3.3183
 285MOL C1510828 0.944 2.018 5.605 0.4720
 285MOL H1710829 1.017 2.098 5.611 0.3707
 285MOL C1610830 0.935 1.923 5.699 -0.0852
 286MOL O110831 1.017 1.340 5.576 -0.4141
 286MOL O210832 0.993 1.798 5.302 -0.2024
 286MOL N110833 1.085 1.562 5.568 0.8597
 286MOL N210834 0.952 1.582 5.310 0.3599
 286MOL H110835 0.920 1.585 5.214 1.1337
 286MOL N310836 1.387 1.332 5.279 0.5652
 286MOL H210837 1.478 1.297 5.308 -0.7712
 286MOL C110838 0.957 1.452 5.384 -0.0473
 286MOL H310839 0.854 1.417 5.400 -0.0056
 286MOL C210840 1.019 1.449 5.520 0.1390
 286MOL C310841 1.216 1.542 5.641 0.2143
 286MOL H410842 1.271 1.449 5.618 1.1468
 286MOL H510843 1.200 1.551 5.749 3.2594
 286MOL C410844 1.303 1.669 5.605 -0.1708
 286MOL H610845 1.281 1.739 5.686 2.3465
 286MOL H710846 1.409 1.641 5.614 -0.4976
 286MOL C510847 1.242 1.701 5.472 0.3573
 286MOL H810848 1.267 1.802 5.438 0.7891
 286MOL H910849 1.286 1.633 5.399 -0.4442
 286MOL C610850 1.092 1.686 5.495 0.4946
 286MOL H1010851 1.070 1.768 5.565 0.6727
 286MOL C710852 1.008 1.694 5.360 0.6240
 286MOL C810853 1.263 1.294 5.337 -0.7295
 286MOL H1110854 1.251 1.234 5.426 2.6382
 286MOL C910855 1.164 1.351 5.259 -0.0903
 286MOL C1010856 1.017 1.339 5.290 0.9848
 286MOL H1210857 0.995 1.248 5.347 2.4240
 286MOL H1310858 0.957 1.336 5.199 0.3783
 286MOL C1110859 1.228 1.419 5.152 0.3777
 286MOL C1210860 1.169 1.482 5.037 -0.0464
 286MOL H1410861 1.062 1.492 5.022 -0.1412
 286MOL C1310862 1.263 1.529 4.941 0.5595
 286MOL H1510863 1.220 1.577 4.853 -2.0013
 286MOL C1410864 1.403 1.514 4.958 -0.3125
 286MOL H1610865 1.471 1.566 4.891 0.0799
 286MOL C1510866 1.457 1.446 5.071 -0.0342
 286MOL H1710867 1.565 1.440 5.087 -0.0505
 286MOL C1610868 1.364 1.403 5.170 -0.0894
 287MOL O110869 2.082 1.505 5.559 -1.0830
 287MOL O210870 1.672 1.311 5.278 -0.2364
 287MOL N110871 1.857 1.472 5.541 0.0898
 287MOL N210872 1.889 1.340 5.298 1.0418
 287MOL H110873 1.898 1.293 5.209 -0.3778
 287MOL N310874 1.843 1.823 5.252 0.0301
 287MOL H210875 1.806 1.912 5.284 0.6566
 287MOL C110876 2.007 1.405 5.353 -0.0190
 287MOL H310877 2.087 1.330 5.360 0.7428
 287MOL C210878 1.986 1.461 5.494 0.1316
 287MOL C310879 1.823 1.581 5.631 0.1239
 287MOL H410880 1.876 1.675 5.608 -0.7717
 287MOL H510881 1.852 1.550 5.732 -1.6441
 287MOL C410882 1.670 1.603 5.620 1.0058
 287MOL H610883 1.619 1.543 5.697 -0.3351
 287MOL H710884 1.632 1.706 5.621 0.7929
 287MOL C510885 1.638 1.532 5.486 -0.0030
 287MOL H810886 1.532 1.503 5.489 0.5976
 287MOL H910887 1.645 1.595 5.397 -1.5386
 287MOL C610888 1.735 1.415 5.484 0.4434
 287MOL H1010889 1.676 1.342 5.542 -0.4695
 287MOL C710890 1.760 1.354 5.344 -0.1827
 287MOL C810891 1.931 1.733 5.327 -0.4719
 287MOL H1110892 1.980 1.751 5.422 1.3815
 287MOL C910893 1.949 1.623 5.242 -0.4908
 287MOL C1010894 2.055 1.516 5.261 0.1600
 287MOL H1210895 2.149 1.560 5.296 0.1854
 287MOL H1310896 2.070 1.469 5.163 0.9480
 287MOL C1110897 1.851 1.637 5.133 -0.2100
 287MOL C1210898 1.821 1.550 5.021 0.7619
 287MOL H1410899 1.878 1.459 5.002 -1.2029
 287MOL C1310900 1.729 1.592 4.928 -0.2910
 287MOL H1510901 1.693 1.537 4.841 2.5310
 287MOL C1410902 1.669 1.720 4.947 0.2922
 287MOL H1610903 1.596 1.758 4.876 1.4226
 287MOL C1510904 1.702 1.801 5.057 0.6730
 287MOL H1710905 1.645 1.894 5.065 -0.3581
 287MOL C1610906 1.801 1.762 5.139 -0.9539
 288MOL O110907 1.395 2.356 5.563 0.8194
 288MOL O210908 1.717 2.088 5.231 0.1367
 288MOL N110909 1.537 2.179 5.529 1.3504
 288MOL N210910 1.594 2.269 5.277 0.1334
 288MOL H110911 1.603 2.285 5.178 -1.5671
 288MOL N310912 1.174 2.014 5.294 0.3852
 288MOL H210913 1.118 1.942 5.337 2.0016
 288MOL C110914 1.494 2.342 5.349 -0.0796
 288MOL H310915 1.537 2.442 5.352 2.5834
 288MOL C210916 1.472 2.296 5.497 -0.0723
 288MOL C310917 1.474 2.098 5.637 0.0074
 288MOL H410918 1.365 2.096 5.623 -0.1233
 288MOL H510919 1.491 2.145 5.735 3.6771
 288MOL C410920 1.541 1.956 5.628 0.5252
 288MOL H610921 1.632 1.956 5.690 0.4713
 288MOL H710922 1.481 1.872 5.665 -0.1910
 288MOL C510923 1.574 1.958 5.476 0.0857
 288MOL H810924 1.652 1.886 5.448 -1.2440
 288MOL H910925 1.486 1.929 5.418 -0.6796
 288MOL C610926 1.625 2.099 5.450 -0.1139
 288MOL H1010927 1.727 2.097 5.492 -0.0467
 288MOL C710928 1.643 2.145 5.309 0.1381
 288MOL C810929 1.219 2.136 5.348 0.2383
 288MOL H1110930 1.183 2.173 5.443 -0.1470
 288MOL C910931 1.317 2.188 5.264 -0.1208
 288MOL C1010932 1.362 2.332 5.266 -0.2828
 288MOL H1210933 1.288 2.388 5.324 0.6850
 288MOL H1310934 1.382 2.374 5.166 -3.7611
 288MOL C1110935 1.335 2.089 5.159 0.6243
 288MOL C1210936 1.417 2.103 5.042 -0.2652
 288MOL H1410937 1.483 2.186 5.022 0.9729
 288MOL C1310938 1.409 1.995 4.955 0.4285
 288MOL H1510939 1.473 1.987 4.868 0.8689
 288MOL C1410940 1.311 1.888 4.977 0.0227
 288MOL H1610941 1.305 1.808 4.904 -1.1159
 288MOL C1510942 1.228 1.882 5.090 -0.4238
 288MOL H1710943 1.157 1.802 5.107 -2.5501
 288MOL C1610944 1.244 1.990 5.180 0.4602
 289MOL O110945 0.497 3.842 0.693 0.0718
 289MOL O210946 0.469 3.398 0.388 -0.3128
 289MOL N110947 0.418 3.638 0.667 -0.4503
 289MOL N210948 0.532 3.609 0.412 0.5893
 289MOL H110949 0.578 3.592 0.324 -0.1721
 289MOL N310950 0.081 3.821 0.410 -0.0763
 289MOL H210951 8.957 3.850 0.440 0.6044
 289MOL C110952 0.540 3.743 0.480 0.0258
 289MOL H310953 0.643 3.780 0.471 0.1083
 289MOL C210954 0.491 3.743 0.622 -0.0647
 289MOL C310955 0.299 3.662 0.748 -0.3683
 289MOL H410956 0.246 3.749 0.706 1.1022
 289MOL H510957 0.320 3.684 0.853 -2.5322
 289MOL C410958 0.216 3.535 0.739 0.5497
 289MOL H610959 0.239 3.471 0.825 0.8480
 289MOL H710960 0.113 3.572 0.740 0.7982
 289MOL C510961 0.257 3.478 0.604 -0.4343
 289MOL H810962 0.227 3.372 0.602 -1.8825
 289MOL H910963 0.202 3.524 0.522 -1.0998
 289MOL C610964 0.405 3.511 0.595 -0.1219
 289MOL H1010965 0.444 3.437 0.665 -1.1115
 289MOL C710966 0.467 3.504 0.456 -0.2039
 289MOL C810967 0.204 3.868 0.462 -0.3771
 289MOL H1110968 0.216 3.942 0.540 2.3709
 289MOL C910969 0.303 3.816 0.376 0.0437
 289MOL C1010970 0.455 3.846 0.395 0.2298
 289MOL H1210971 0.466 3.934 0.459 -0.1344
 289MOL H1310972 0.510 3.873 0.304 2.2748
 289MOL C1110973 0.238 3.737 0.270 0.7615
 289MOL C1210974 0.300 3.674 0.158 0.9533
 289MOL H1410975 0.407 3.684 0.141 0.2862
 289MOL C1310976 0.204 3.632 0.058 0.1424
 289MOL H1510977 0.235 3.579 6.461 3.0401
 289MOL C1410978 0.065 3.652 0.083 0.1352
 289MOL H1610979 8.960 3.625 0.008 1.2548
 289MOL C1510980 0.013 3.708 0.201 0.0252
 289MOL H1710981 8.874 3.711 0.216 0.0939
 289MOL C1610982 0.109 3.750 0.292 0.1357
 290MOL O110983 8.382 3.691 0.732 -0.1429
 290MOL O210984 8.762 3.847 0.391 0.3771
 290MOL N110985 8.601 3.702 0.686 0.4574
 290MOL N210986 8.545 3.826 0.444 -0.2474
 290MOL H110987 8.517 3.865 0.355 -0.9951
 290MOL N310988 8.589 3.329 0.401 0.2954
 290MOL H210989 8.615 3.235 0.428 1.5636
 290MOL C110990 8.430 3.761 0.510 -0.4325
 290MOL H310991 8.348 3.835 0.506 0.7283
 290MOL C210992 8.468 3.719 0.654 0.0444
 290MOL C310993 8.646 3.593 0.768 -0.0977
 290MOL H410994 8.612 3.496 0.728 1.8242
 290MOL H510995 8.613 3.612 0.871 -0.9889
 290MOL C410996 8.796 3.585 0.762 0.3376
 290MOL H610997 8.846 3.652 0.833 -0.4059
 290MOL H710998 8.832 3.482 0.776 2.3447
 290MOL C510999 8.823 3.639 0.623 0.5813
 290MOL H811000 8.926 3.672 0.605 -0.0514
 290MOL H911001 8.795 3.573 0.540 -0.3651
 290MOL C611002 8.713 3.755 0.610 0.0150
 290MOL H1011003 8.752 3.841 0.666 2.0100
 290MOL C711004 8.683 3.812 0.473 0.3247
 290MOL C811005 8.501 3.417 0.466 0.6277
 290MOL H1111006 8.443 3.396 0.555 -0.3124
 290MOL C911007 8.490 3.536 0.394 0.9846
 290MOL C1011008 8.387 3.641 0.425 -0.0229
 290MOL H1211009 8.307 3.591 0.481 -0.3632
 290MOL H1311010 8.336 3.671 0.333 -1.1990
 290MOL C1111011 8.578 3.524 0.279 0.3116
 290MOL C1211012 8.597 3.599 0.168 0.6536
 290MOL H1411013 8.545 3.694 0.155 2.5423
 290MOL C1311014 8.688 3.557 0.067 0.5884
 290MOL H1511015 8.713 3.622 6.476 0.9088
 290MOL C1411016 8.750 3.431 0.077 0.9588
 290MOL H1611017 8.813 3.396 6.489 1.4911
 290MOL C1511018 8.724 3.350 0.194 0.2557
 290MOL H1711019 8.773 3.254 0.208 1.9260
 290MOL C1611020 8.637 3.398 0.292 -0.2019
 291MOL O111021 0.072 2.819 0.729 -0.4193
 291MOL O211022 8.723 3.090 0.389 0.4276
 291MOL N111023 8.923 3.009 0.684 -0.7153
 291MOL N211024 8.818 2.898 0.443 -0.0071
 291MOL H111025 8.796 2.876 0.346 -2.3621
 291MOL N311026 0.243 3.197 0.425 0.0699
 291MOL H211027 0.317 3.258 0.456 -0.4875
 291MOL C111028 8.932 2.835 0.506 0.2502
 291MOL H311029 8.908 2.728 0.505 1.6190
 291MOL C211030 8.965 2.879 0.651 0.2881
 291MOL C311031 0.028 3.104 0.762 -0.3620
 291MOL H411032 0.135 3.102 0.736 0.0532
 291MOL H511033 0.032 3.062 0.864 0.6714
 291MOL C411034 8.924 3.235 0.754 0.2342
 291MOL H611035 8.841 3.235 0.826 0.2380
 291MOL H711036 0.026 3.318 0.763 -0.7181
 291MOL C511037 8.868 3.236 0.616 -0.8990
 291MOL H811038 8.788 3.310 0.607 0.2146
 291MOL H911039 8.938 3.265 0.536 0.4016
 291MOL C611040 8.824 3.087 0.609 -0.0377
 291MOL H1011041 8.734 3.072 0.670 -1.3085
 291MOL C711042 8.784 3.025 0.472 -0.0009
 291MOL C811043 0.207 3.074 0.484 1.1121
 291MOL H1111044 0.255 3.032 0.571 1.5560
 291MOL C911045 0.118 3.010 0.398 -0.2905
 291MOL C1011046 0.084 2.861 0.415 0.0527
 291MOL H1211047 0.166 2.794 0.442 -0.4905
 291MOL H1311048 0.060 2.827 0.313 1.8593
 291MOL C1111049 0.094 3.100 0.285 0.0584
 291MOL C1211050 0.026 3.077 0.163 0.6935
 291MOL H1411051 8.927 2.992 0.154 -0.1653
 291MOL C1311052 0.033 3.175 0.067 -0.5277
 291MOL H1511053 8.942 3.158 6.471 -2.6133
 291MOL C1411054 0.109 3.298 0.096 -0.3742
 291MOL H1611055 0.116 3.373 0.018 0.1430
 291MOL C1511056 0.187 3.306 0.217 0.2202
 291MOL H1711057 0.256 3.389 0.228 -0.9092
 291MOL C1611058 0.173 3.209 0.310 0.1331
 292MOL O111059 0.218 2.654 0.206 -0.0278
 292MOL O211060 0.282 3.056 6.350 -0.3511
 292MOL N111061 0.309 2.852 0.154 -0.0410
 292MOL N211062 0.177 2.854 6.387 0.6674
 292MOL H111063 0.152 2.839 6.291 1.8520
 292MOL N311064 0.659 2.658 6.394 -0.6867
 292MOL H211065 0.745 2.609 6.417 1.1333
 292MOL C111066 0.186 2.726 6.464 -0.3558
 292MOL H311067 0.088 2.678 6.473 0.3912
 292MOL C211068 0.235 2.742 0.119 0.2400
 292MOL C311069 0.421 2.849 0.253 1.1706
 292MOL H411070 0.474 2.754 0.234 0.9273
 292MOL H511071 0.383 2.862 0.355 2.2962
 292MOL C411072 0.515 2.960 0.209 -0.2194
 292MOL H611073 0.489 3.050 0.267 4.1311
 292MOL H711074 0.622 2.946 0.228 -0.1638
 292MOL C511075 0.480 2.992 0.065 -0.3535
 292MOL H811076 0.499 3.098 0.045 -1.1692
 292MOL H911077 0.536 2.932 6.485 -0.5125
 292MOL C611078 0.328 2.966 0.065 0.3423
 292MOL H1011079 0.289 3.056 0.114 -0.2715
 292MOL C711080 0.264 2.960 6.424 0.1216
 292MOL C811081 0.539 2.624 6.454 0.3284
 292MOL H1111082 0.524 2.552 0.040 0.4964
 292MOL C911083 0.428 2.664 6.375 0.0445
 292MOL C1011084 0.280 2.624 6.393 0.2390
 292MOL H1211085 0.271 2.525 6.438 -1.3886
 292MOL H1311086 0.244 2.626 6.289 -0.9732
 292MOL C1111087 0.488 2.730 6.257 -0.4133
 292MOL C1211088 0.430 2.786 6.144 -0.3011
 292MOL H1411089 0.324 2.804 6.126 -0.1983
 292MOL C1311090 0.513 2.837 6.041 0.1355
 292MOL H1511091 0.487 2.876 5.943 -1.2703
 292MOL C1411092 0.654 2.830 6.068 0.2054
 292MOL H1611093 0.727 2.858 5.992 -0.6519
 292MOL C1511094 0.712 2.781 6.185 -0.2755
 292MOL H1711095 0.819 2.780 6.203 0.0458
 292MOL C1611096 0.627 2.729 6.278 0.4654
 293MOL O111097 1.312 2.777 0.195 -0.5349
 293MOL O211098 0.946 2.615 6.328 0.5469
 293MOL N111099 1.094 2.737 0.150 0.2659
 293MOL N211100 1.151 2.646 6.388 -0.1549
 293MOL H111101 1.172 2.627 6.290 0.8438
 293MOL N311102 1.103 3.138 6.341 -1.0239
 293MOL H211103 1.082 3.236 6.347 3.1383
 293MOL C111104 1.262 2.706 6.466 -0.3278
 293MOL H311105 1.342 2.631 6.458 3.0457
 293MOL C211106 1.228 2.743 0.115 0.0470
 293MOL C311107 1.054 2.833 0.248 -0.0455
 293MOL H411108 1.097 2.931 0.224 -1.2023
 293MOL H511109 1.100 2.817 0.347 -0.9136
 293MOL C411110 0.903 2.857 0.230 0.7324
 293MOL H611111 0.841 2.792 0.292 -0.5246
 293MOL H711112 0.886 2.964 0.245 1.1040
 293MOL C511113 0.885 2.821 0.081 -0.1638
 293MOL H811114 0.780 2.794 0.068 0.1986
 293MOL H911115 0.913 2.910 0.023 0.7178
 293MOL C611116 0.979 2.703 0.061 -0.5145
 293MOL H1011117 0.922 2.623 0.110 -0.4785
 293MOL C711118 1.018 2.652 6.414 0.3586
 293MOL C811119 1.206 3.068 6.415 -0.4426
 293MOL H1111120 1.245 3.108 0.015 -0.8355
 293MOL C911121 1.212 2.944 6.351 -0.3112
 293MOL C1011122 1.312 2.833 6.387 0.4346
 293MOL H1211123 1.400 2.878 6.435 -0.9385
 293MOL H1311124 1.353 2.795 6.293 -1.7312
 293MOL C1111125 1.116 2.943 6.239 -0.1501
 293MOL C1211126 1.100 2.847 6.134 0.2156
 293MOL H1411127 1.150 2.751 6.142 -0.8815
 293MOL C1311128 1.023 2.889 6.024 0.2158
 293MOL H1511129 1.008 2.814 5.947 -0.4835
 293MOL C1411130 0.966 3.019 6.018 0.1884
 293MOL H1611131 0.906 3.052 5.934 -0.7498
 293MOL C1511132 0.981 3.107 6.129 -0.6176
 293MOL H1711133 0.944 3.209 6.125 1.0099
 293MOL C1611134 1.051 3.059 6.241 0.3610
 294MOL O111135 0.649 3.643 0.142 -0.0178
 294MOL O211136 0.990 3.390 6.310 0.3751
 294MOL N111137 0.764 3.456 0.091 -0.1726
 294MOL N211138 0.871 3.566 6.347 -0.6772
 294MOL H111139 0.902 3.593 6.254 -1.4651
 294MOL N311140 0.462 3.293 6.320 0.0324
 294MOL H211141 0.392 3.228 6.354 -0.2085
 294MOL C111142 0.756 3.633 6.413 -0.8292
 294MOL H311143 0.780 3.740 6.418 1.6166
 294MOL C211144 0.723 3.585 0.065 -0.5254
 294MOL C311145 0.709 3.377 0.200 0.3709
 294MOL H411146 0.600 3.379 0.200 0.3507
 294MOL H511147 0.729 3.423 0.298 0.0118
 294MOL C411148 0.769 3.234 0.179 -0.6303
 294MOL H611149 0.840 3.202 0.257 0.2193
 294MOL H711150 0.694 3.155 0.192 0.2830
 294MOL C511151 0.832 3.230 0.034 0.2524
 294MOL H811152 0.916 3.160 0.025 3.5200
 294MOL H911153 0.760 3.206 6.447 0.4111
 294MOL C611154 0.869 3.383 0.023 0.0026
 294MOL H1011155 0.960 3.387 0.083 1.5408
 294MOL C711156 0.909 3.438 6.381 0.4693
 294MOL C811157 0.486 3.418 6.367 -0.0490
 294MOL H1111158 0.440 3.453 6.458 0.7179
 294MOL C911159 0.575 3.489 6.289 0.2506
 294MOL C1011160 0.626 3.630 6.319 -0.0110
 294MOL H1211161 0.556 3.700 6.365 2.5936
 294MOL H1311162 0.655 3.674 6.223 3.6694
 294MOL C1111163 0.615 3.396 6.188 -0.1943
 294MOL C1211164 0.704 3.409 6.080 0.6038
 294MOL H1411165 0.768 3.495 6.065 -1.0117
 294MOL C1311166 0.707 3.307 5.983 -0.0517
 294MOL H1511167 0.774 3.320 5.898 0.7704
 294MOL C1411168 0.632 3.191 6.006 -0.0503
 294MOL H1611169 0.647 3.107 5.939 2.3973
 294MOL C1511170 0.540 3.186 6.115 0.0926
 294MOL H1711171 0.480 3.097 6.133 0.7671
 294MOL C1611172 0.545 3.281 6.214 0.5691
 295MOL O111173 0.515 3.839 1.773 -0.3875
 295MOL O211174 0.447 3.403 1.458 0.0299
 295MOL N111175 0.420 3.639 1.744 0.1064
 295MOL N211176 0.544 3.607 1.481 0.7371
 295MOL H111177 0.594 3.604 1.393 -0.1361
 295MOL N311178 0.115 3.847 1.484 -0.4406
 295MOL H211179 0.029 3.895 1.508 -0.3509
 295MOL C111180 0.559 3.735 1.558 -0.2445
 295MOL H311181 0.664 3.765 1.572 -0.6813
 295MOL C211182 0.501 3.742 1.702 0.1488
 295MOL C311183 0.313 3.656 1.838 0.0020
 295MOL H411184 0.251 3.743 1.817 1.7378
 295MOL H511185 0.354 3.657 1.940 -2.3651
 295MOL C411186 0.237 3.524 1.834 0.1791
 295MOL H611187 0.287 3.440 1.884 1.0770
 295MOL H711188 0.133 3.524 1.868 -0.2686
 295MOL C511189 0.257 3.482 1.687 0.0584
 295MOL H811190 0.233 3.375 1.679 -1.8635
 295MOL H911191 0.193 3.534 1.614 2.4492
 295MOL C611192 0.403 3.515 1.663 0.0883
 295MOL H1011193 0.463 3.448 1.725 1.2783
 295MOL C711194 0.467 3.504 1.526 0.2118
 295MOL C811195 0.240 3.881 1.533 0.1390
 295MOL H1111196 0.262 3.947 1.617 0.4885
 295MOL C911197 0.334 3.814 1.456 -0.2173
 295MOL C1011198 0.484 3.844 1.472 -0.8347
 295MOL H1211199 0.506 3.943 1.514 0.6051
 295MOL H1311200 0.538 3.842 1.377 1.1161
 295MOL C1111201 0.265 3.736 1.356 -0.3281
 295MOL C1211202 0.320 3.658 1.251 -0.0867
 295MOL H1411203 0.427 3.665 1.236 -0.2773
 295MOL C1311204 0.233 3.605 1.154 -0.0495
 295MOL H1511205 0.268 3.557 1.063 -0.2011
 295MOL C1411206 0.094 3.633 1.171 0.0980
 295MOL H1611207 0.019 3.596 1.102 0.8445
 295MOL C1511208 0.046 3.699 1.287 -0.0622
 295MOL H1711209 8.907 3.705 1.296 0.0115
 295MOL C1611210 0.131 3.748 1.385 0.0392
 296MOL O111211 8.382 3.722 1.788 -0.3196
 296MOL O211212 8.794 3.868 1.475 0.2179
 296MOL N111213 8.608 3.702 1.744 -0.2096
 296MOL N211214 8.577 3.825 1.497 -0.5147
 296MOL H111215 8.562 3.859 1.402 -2.6265
 296MOL N311216 8.596 3.351 1.488 0.2678
 296MOL H211217 8.619 3.257 1.514 -3.2740
 296MOL C111218 8.448 3.778 1.564 0.3246
 296MOL H311219 8.377 3.862 1.567 -0.7810
 296MOL C211220 8.476 3.737 1.710 0.3110
 296MOL C311221 8.641 3.602 1.844 -0.3456
 296MOL H411222 8.579 3.511 1.839 -0.9271
 296MOL H511223 8.625 3.644 1.945 -1.1735
 296MOL C411224 8.789 3.572 1.829 -0.0514
 296MOL H611225 8.843 3.614 1.916 -0.2192
 296MOL H711226 8.809 3.465 1.829 -0.6806
 296MOL C511227 8.824 3.638 1.696 0.2266
 296MOL H811228 8.931 3.660 1.685 0.8304
 296MOL H911229 8.805 3.567 1.614 0.7139
 296MOL C611230 8.729 3.755 1.688 -0.8442
 296MOL H1011231 8.756 3.835 1.758 -0.9375
 296MOL C711232 8.704 3.820 1.546 -0.1072
 296MOL C811233 8.501 3.439 1.545 0.4291
 296MOL H1111234 8.446 3.403 1.631 -1.2208
 296MOL C911235 8.491 3.551 1.467 0.1372
 296MOL C1011236 8.388 3.660 1.484 0.0752
 296MOL H1211237 8.291 3.615 1.508 0.4051
 296MOL H1311238 8.369 3.711 1.389 -1.4668
 296MOL C1111239 8.584 3.525 1.366 -0.2384
 296MOL C1211240 8.601 3.595 1.243 -0.1478
 296MOL H1411241 8.559 3.694 1.236 0.1639
 296MOL C1311242 8.680 3.538 1.141 -0.6810
 296MOL H1511243 8.704 3.587 1.047 1.6857
 296MOL C1411244 8.733 3.407 1.156 0.5366
 296MOL H1611245 8.797 3.366 1.079 2.0704
 296MOL C1511246 8.714 3.338 1.278 -0.1161
 296MOL H1711247 8.754 3.238 1.289 -0.9827
 296MOL C1611248 8.648 3.407 1.380 -0.4396
 297MOL O111249 0.080 2.799 1.778 -0.2951
 297MOL O211250 8.698 3.102 1.471 -0.1677
 297MOL N111251 8.922 2.996 1.754 0.0782
 297MOL N211252 8.830 2.917 1.498 0.5641
 297MOL H111253 8.829 2.898 1.398 -0.8082
 297MOL N311254 0.247 3.167 1.489 -0.1652
 297MOL H211255 0.318 3.228 1.527 -1.4083
 297MOL C111256 8.926 2.832 1.570 0.1388
 297MOL H311257 8.885 2.730 1.573 -0.9022
 297MOL C211258 8.964 2.866 1.716 -0.2778
 297MOL C311259 0.028 3.070 1.852 0.0404
 297MOL H411260 0.135 3.070 1.827 0.1378
 297MOL H511261 0.006 3.022 1.948 2.1265
 297MOL C411262 8.942 3.216 1.853 0.0420
 297MOL H611263 8.867 3.231 1.931 -1.2769
 297MOL H711264 0.054 3.290 1.862 1.4266
 297MOL C511265 8.879 3.226 1.712 0.4902
 297MOL H811266 8.794 3.295 1.699 1.4281
 297MOL H911267 8.955 3.235 1.633 -0.8235
 297MOL C611268 8.821 3.083 1.679 0.1715
 297MOL H1011269 8.723 3.073 1.727 0.2983
 297MOL C711270 8.783 3.040 1.541 -0.4320
 297MOL C811271 0.210 3.040 1.544 0.3256
 297MOL H1111272 0.234 3.003 1.643 0.1461
 297MOL C911273 0.124 2.983 1.448 0.4042
 297MOL C1011274 0.080 2.844 1.473 0.9047
 297MOL H1211275 0.169 2.788 1.504 1.5939
 297MOL H1311276 0.056 2.794 1.378 0.8478
 297MOL C1111277 0.101 3.076 1.347 -0.4453
 297MOL C1211278 0.030 3.057 1.229 0.3182
 297MOL H1411279 8.940 2.966 1.216 0.8246
 297MOL C1311280 0.038 3.160 1.136 0.8398
 297MOL H1511281 8.955 3.152 1.041 1.2984
 297MOL C1411282 0.118 3.275 1.155 0.0617
 297MOL H1611283 0.111 3.352 1.079 -0.9378
 297MOL C1511284 0.198 3.279 1.275 0.5840
 297MOL H1711285 0.274 3.356 1.287 -0.7537
 297MOL C1611286 0.179 3.181 1.371 -0.5344
 298MOL O111287 0.247 2.652 1.285 0.0641
 298MOL O211288 0.287 3.055 0.935 0.0418
 298MOL N111289 0.341 2.848 1.231 0.1054
 298MOL N211290 0.217 2.845 0.978 0.3429
 298MOL H111291 0.180 2.838 0.884 1.2187
 298MOL N311292 0.654 2.646 0.971 -0.1941
 298MOL H211293 0.749 2.636 1.004 0.4593
 298MOL C111294 0.211 2.718 1.058 -0.6301
 298MOL H311295 0.109 2.679 1.072 -1.2351
 298MOL C211296 0.255 2.743 1.209 -0.0591
 298MOL C311297 0.460 2.842 1.320 -0.0428
 298MOL H411298 0.520 2.752 1.302 -0.6892
 298MOL H511299 0.430 2.832 1.425 -0.0254
 298MOL C411300 0.549 2.962 1.287 -0.0191
 298MOL H611301 0.529 3.038 1.364 1.6280
 298MOL H711302 0.655 2.939 1.296 0.0249
 298MOL C511303 0.500 3.004 1.147 -0.1215
 298MOL H811304 0.507 3.113 1.146 2.4352
 298MOL H911305 0.553 2.954 1.065 -3.3623
 298MOL C611306 0.352 2.965 1.146 0.5938
 298MOL H1011307 0.292 3.042 1.194 0.1454
 298MOL C711308 0.286 2.962 1.013 0.1773
 298MOL C811309 0.537 2.602 1.031 0.0203
 298MOL H1111310 0.523 2.530 1.110 1.3509
 298MOL C911311 0.429 2.643 0.956 0.8055
 298MOL C1011312 0.291 2.602 0.996 -0.3883
 298MOL H1211313 0.290 2.517 1.065 0.4665
 298MOL H1311314 0.237 2.562 0.908 -0.0937
 298MOL C1111315 0.482 2.711 0.839 -0.0702
 298MOL C1211316 0.426 2.779 0.735 -0.0804
 298MOL H1411317 0.319 2.777 0.713 0.3907
 298MOL C1311318 0.507 2.845 0.643 0.2909
 298MOL H1511319 0.457 2.884 0.555 0.9938
 298MOL C1411320 0.649 2.852 0.662 -0.0465
 298MOL H1611321 0.705 2.910 0.590 -0.1477
 298MOL C1511322 0.703 2.790 0.776 -0.3313
 298MOL H1711323 0.808 2.798 0.802 -0.1587
 298MOL C1611324 0.618 2.722 0.863 0.0315
 299MOL O111325 1.367 2.767 1.229 -0.0674
 299MOL O211326 0.943 2.619 0.921 -0.2897
 299MOL N111327 1.138 2.758 1.207 -0.3881
 299MOL N211328 1.162 2.645 0.952 -0.4402
 299MOL H111329 1.175 2.601 0.862 1.6585
 299MOL N311330 1.121 3.133 0.937 0.0803
 299MOL H211331 1.125 3.234 0.949 -1.3303
 299MOL C111332 1.283 2.703 1.012 -0.9225
 299MOL H311333 1.365 2.631 1.002 -0.1210
 299MOL C211334 1.270 2.734 1.161 -0.5111
 299MOL C311335 1.111 2.840 1.310 -0.1017
 299MOL H411336 1.195 2.911 1.314 1.0307
 299MOL H511337 1.113 2.794 1.409 -2.4184
 299MOL C411338 0.977 2.910 1.279 -0.4056
 299MOL H611339 0.915 2.881 1.364 -1.0537
 299MOL H711340 0.997 3.018 1.279 -0.7879
 299MOL C511341 0.927 2.848 1.145 -0.3000
 299MOL H811342 0.821 2.821 1.158 -0.0424
 299MOL H911343 0.942 2.912 1.057 0.6875
 299MOL C611344 1.013 2.719 1.133 -0.0976
 299MOL H1011345 0.963 2.638 1.188 -0.9772
 299MOL C711346 1.033 2.659 0.992 -0.3214
 299MOL C811347 1.219 3.045 0.981 0.0104
 299MOL H1111348 1.296 3.082 1.047 -0.2664
 299MOL C911349 1.216 2.931 0.909 0.1500
 299MOL C1011350 1.319 2.824 0.918 -0.2481
 299MOL H1211351 1.422 2.855 0.939 -0.2140
 299MOL H1311352 1.332 2.779 0.818 0.4992
 299MOL C1111353 1.114 2.955 0.810 0.2171
 299MOL C1211354 1.085 2.889 0.693 -0.3342
 299MOL H1411355 1.137 2.795 0.678 -0.9034
 299MOL C1311356 0.998 2.943 0.598 0.9235
 299MOL H1511357 0.973 2.885 0.509 -1.5656
 299MOL C1411358 0.935 3.067 0.617 0.1916
 299MOL H1611359 0.872 3.113 0.542 -0.0007
 299MOL C1511360 0.972 3.143 0.738 -0.0068
 299MOL H1711361 0.933 3.243 0.755 -1.4839
 299MOL C1611362 1.053 3.077 0.829 0.0206
 300MOL O111363 0.691 3.661 1.253 0.6089
 300MOL O211364 1.009 3.392 0.922 0.8330
 300MOL N111365 0.794 3.467 1.205 0.6486
 300MOL N211366 0.882 3.564 0.959 0.3745
 300MOL H111367 0.905 3.591 0.864 -1.7741
 300MOL N311368 0.485 3.297 0.953 0.6242
 300MOL H211369 0.423 3.220 0.974 -1.2399
 300MOL C111370 0.775 3.642 1.028 -0.4140
 300MOL H311371 0.801 3.748 1.042 1.2681
 300MOL C211372 0.753 3.597 1.168 0.1054
 300MOL C311373 0.733 3.388 1.314 -0.1872
 300MOL H411374 0.626 3.374 1.298 -0.5188
 300MOL H511375 0.745 3.438 1.411 1.1367
 300MOL C411376 0.797 3.248 1.297 0.2867
 300MOL H611377 0.878 3.230 1.368 0.4226
 300MOL H711378 0.724 3.167 1.310 1.4902
 300MOL C511379 0.849 3.239 1.155 0.4468
 300MOL H811380 0.924 3.160 1.143 -0.9374
 300MOL H911381 0.763 3.221 1.089 1.1900
 300MOL C611382 0.900 3.385 1.133 0.6377
 300MOL H1011383 0.996 3.385 1.188 0.0489
 300MOL C711384 0.928 3.438 0.996 -0.5475
 300MOL C811385 0.508 3.427 1.002 0.1809
 300MOL H1111386 0.466 3.455 1.097 0.8939
 300MOL C911387 0.597 3.496 0.923 -0.1430
 300MOL C1011388 0.642 3.640 0.952 0.2884
 300MOL H1211389 0.567 3.683 1.019 0.6111
 300MOL H1311390 0.644 3.687 0.853 -0.3957
 300MOL C1111391 0.639 3.403 0.822 -0.2009
 300MOL C1211392 0.698 3.424 0.695 0.4427
 300MOL H1411393 0.738 3.520 0.665 -1.0174
 300MOL C1311394 0.683 3.323 0.597 0.3100
 300MOL H1511395 0.732 3.335 0.500 -0.4915
 300MOL C1411396 0.617 3.200 0.626 -0.7072
 300MOL H1611397 0.609 3.122 0.551 0.3625
 300MOL C1511398 0.564 3.184 0.754 -0.0643
 300MOL H1711399 0.518 3.089 0.779 0.4882
 300MOL C1611400 0.573 3.284 0.847 -0.7854
 301MOL O111401 0.529 3.835 2.858 0.1285
 301MOL O211402 0.439 3.394 2.560 -0.3454
 301MOL N111403 0.419 3.646 2.822 -0.6539
 301MOL N211404 0.544 3.593 2.583 0.2137
 301MOL H111405 0.589 3.569 2.496 3.1338
 301MOL N311406 0.114 3.808 2.561 -0.5130
 301MOL H211407 0.023 3.845 2.581 -1.7910
 301MOL C111408 0.558 3.731 2.642 -0.3556
 301MOL H311409 0.666 3.747 2.629 -0.4898
 301MOL C211410 0.500 3.743 2.781 -0.1138
 301MOL C311411 0.315 3.679 2.914 0.3886
 301MOL H411412 0.279 3.780 2.895 -0.1262
 301MOL H511413 0.348 3.661 3.017 -0.7143
 301MOL C411414 0.203 3.580 2.886 0.3230
 301MOL H611415 0.193 3.512 2.971 0.5999
 301MOL H711416 0.106 3.630 2.875 -0.8398
 301MOL C511417 0.237 3.513 2.751 -0.5741
 301MOL H811418 0.199 3.410 2.740 0.3335
 301MOL H911419 0.202 3.577 2.670 0.2405
 301MOL C611420 0.388 3.519 2.749 0.2389
 301MOL H1011421 0.416 3.432 2.811 0.6274
 301MOL C711422 0.462 3.494 2.625 0.6614
 301MOL C811423 0.237 3.839 2.622 -0.0004
 301MOL H1111424 0.244 3.894 2.715 -0.2863
 301MOL C911425 0.337 3.791 2.534 -0.5540
 301MOL C1011426 0.482 3.829 2.551 0.3143
 301MOL H1211427 0.485 3.926 2.603 1.0221
 301MOL H1311428 0.538 3.840 2.457 -0.1759
 301MOL C1111429 0.268 3.720 2.428 -0.4069
 301MOL C1211430 0.320 3.639 2.322 0.1963
 301MOL H1411431 0.425 3.616 2.308 -0.0119
 301MOL C1311432 0.222 3.580 2.240 0.5063
 301MOL H1511433 0.253 3.507 2.165 2.6461
 301MOL C1411434 0.084 3.618 2.249 0.2775
 301MOL H1611435 0.013 3.574 2.180 0.5537
 301MOL C1511436 0.042 3.708 2.351 -0.0631
 301MOL H1711437 8.909 3.726 2.383 0.7952
 301MOL C1611438 0.137 3.746 2.444 -0.5720
 302MOL O111439 8.386 3.676 2.867 0.0423
 302MOL O211440 8.788 3.863 2.562 -0.0652
 302MOL N111441 8.606 3.704 2.845 -0.6249
 302MOL N211442 8.573 3.831 2.594 0.2625
 302MOL H111443 8.569 3.863 2.498 -0.5580
 302MOL N311444 8.607 3.363 2.574 0.2225
 302MOL H211445 8.637 3.269 2.595 1.9597
 302MOL C111446 8.455 3.781 2.662 0.1350
 302MOL H311447 8.384 3.863 2.680 -0.6390
 302MOL C211448 8.475 3.719 2.804 -0.3556
 302MOL C311449 8.659 3.598 2.934 -0.2478
 302MOL H411450 8.626 3.498 2.903 0.2137
 302MOL H511451 8.629 3.624 3.036 0.7856
 302MOL C411452 8.813 3.598 2.916 0.0220
 302MOL H611453 8.860 3.664 2.990 -1.1316
 302MOL H711454 8.853 3.495 2.915 -0.0528
 302MOL C511455 8.829 3.654 2.772 0.3618
 302MOL H811456 8.931 3.676 2.739 -0.3654
 302MOL H911457 8.795 3.581 2.697 2.3523
 302MOL C611458 8.725 3.767 2.774 -0.0453
 302MOL H1011459 8.765 3.849 2.834 -1.1611
 302MOL C711460 8.700 3.824 2.638 0.3935
 302MOL C811461 8.511 3.453 2.632 -0.5559
 302MOL H1111462 8.479 3.440 2.735 1.3812
[truncated: 1,594,313 more chars]
