# Supplementary material for: Formation of S- and Z-twist supramolecular micro-ropes by peptide stereoisomers
Source: Nat Commun. 2026 Mar 26;17:4424. doi: 10.1038/s41467-026-71043-5 (PMC13183945; doi:10.1038/s41467-026-71043-5)
Supplement: Supplementary file 3 — Supplementary Data 1 [file 41467_2026_71043_MOESM3_ESM.zip › positionFiles/c-LWLP_initial.txt]

c-lWlP
    1MOL     O1    1   0.489   1.254   0.825
    1MOL     O2    2   0.438   0.824   0.502
    1MOL     N1    3   0.408   1.046   0.793
    1MOL     N2    4   0.535   1.022   0.542
    1MOL     H1    5   0.587   1.011   0.456
    1MOL     N3    6   0.099   1.237   0.529
    1MOL     H2    7   0.004   1.258   0.561
    1MOL     C1    8   0.539   1.153   0.611
    1MOL     H3    9   0.645   1.179   0.621
    1MOL     C2   10   0.481   1.155   0.753
    1MOL     C3   11   0.305   1.055   0.895
    1MOL     H4   12   0.254   1.152   0.888
    1MOL     H5   13   0.352   1.044   0.993
    1MOL     C4   14   0.207   0.942   0.865
    1MOL     H6   15   0.231   0.856   0.930
    1MOL     H7   16   0.104   0.972   0.882
    1MOL     C5   17   0.234   0.905   0.719
    1MOL     H8   18   0.204   0.802   0.695
    1MOL     H9   19   0.183   0.975   0.651
    1MOL     C6   20   0.385   0.925   0.713
    1MOL    H10   21   0.430   0.842   0.768
    1MOL     C7   22   0.451   0.920   0.575
    1MOL     C8   23   0.221   1.278   0.586
    1MOL    H11   24   0.226   1.334   0.679
    1MOL     C9   25   0.323   1.233   0.504
    1MOL    C10   26   0.469   1.262   0.527
    1MOL    H12   27   0.480   1.358   0.579
    1MOL    H13   28   0.521   1.271   0.431
    1MOL    C11   29   0.262   1.163   0.394
    1MOL    C12   30   0.317   1.103   0.281
    1MOL    H14   31   0.424   1.099   0.268
    1MOL    C13   32   0.229   1.050   0.186
    1MOL    H15   33   0.269   1.003   0.097
    1MOL    C14   34   0.090   1.058   0.204
    1MOL    H16   35   0.024   1.018   0.128
    1MOL    C15   36   0.036   1.118   0.319
    1MOL    H17   37   8.898   1.124   0.334
    1MOL    C16   38   0.126   1.170   0.413
    2MOL     O1   39   8.386   1.091   0.825
    2MOL     O2   40   8.783   1.262   0.502
    2MOL     N1   41   8.606   1.125   0.792
    2MOL     N2   42   8.563   1.247   0.542
    2MOL     H1   43   8.547   1.298   0.456
    2MOL     N3   44   8.595   0.761   0.529
    2MOL     H2   45   8.624   0.669   0.561
    2MOL     C1   46   8.448   1.185   0.611
    2MOL     H3   47   8.372   1.263   0.621
    2MOL     C2   48   8.475   1.133   0.753
    2MOL     C3   49   8.649   1.031   0.895
    2MOL     H4   50   8.591   0.938   0.888
    2MOL     H5   51   8.635   1.077   0.993
    2MOL     C4   52   8.797   1.003   0.865
    2MOL     H6   53   8.859   1.066   0.930
    2MOL     H7   54   8.822   0.898   0.881
    2MOL     C5   55   8.816   1.045   0.719
    2MOL     H8   56   8.919   1.071   0.695
    2MOL     H9   57   8.781   0.966   0.651
    2MOL     C6   58   8.722   1.166   0.713
    2MOL    H10   59   8.771   1.246   0.768
    2MOL     C7   60   8.694   1.225   0.575
    2MOL     C8   61   8.499   0.847   0.586
    2MOL    H11   62   8.447   0.824   0.679
    2MOL     C9   63   8.487   0.958   0.504
    2MOL    C10   64   8.389   1.070   0.527
    2MOL    H12   65   8.300   1.031   0.579
    2MOL    H13   66   8.355   1.110   0.432
    2MOL    C11   67   8.577   0.939   0.394
    2MOL    C12   68   8.602   1.018   0.281
    2MOL    H14   69   8.552   1.113   0.267
    2MOL    C13   70   8.692   0.968   0.186
    2MOL    H15   71   8.713   1.026   0.097
    2MOL    C14   72   8.755   0.843   0.204
    2MOL    H16   73   8.823   0.806   0.128
    2MOL    C15   74   8.729   0.767   0.319
    2MOL    H17   75   8.778   0.671   0.334
    2MOL    C16   76   8.640   0.819   0.413
    3MOL     O1   77   0.094   0.244   0.825
    3MOL     O2   78   8.715   0.503   0.502
    3MOL     N1   79   8.923   0.418   0.792
    3MOL     N2   80   8.839   0.320   0.542
    3MOL     H1   81   8.802   0.280   0.456
    3MOL     N3   82   0.275   0.590   0.529
    3MOL     H2   83   0.340   0.662   0.561
    3MOL     C1   84   8.950   0.251   0.611
    3MOL     H3   85   8.920   0.146   0.621
    3MOL     C2   86   0.013   0.300   0.753
    3MOL     C3   87   0.014   0.503   0.895
    3MOL     H4   88   0.123   0.498   0.888
    3MOL     H5   89   8.949   0.468   0.993
    3MOL     C4   90   8.933   0.645   0.865
    3MOL     H6   91   8.847   0.667   0.930
    3MOL     H7   92   0.043   0.719   0.881
    3MOL     C5   93   8.888   0.640   0.719
    3MOL     H8   94   8.813   0.717   0.695
    3MOL     H9   95   0.005   0.648   0.651
    3MOL     C6   96   8.829   0.499   0.713
    3MOL    H10   97   8.735   0.501   0.768
    3MOL     C7   98   8.792   0.444   0.575
    3MOL     C8   99   0.248   0.464   0.586
    3MOL    H11  100   0.295   0.431   0.679
    3MOL     C9  101   0.158   0.398   0.504
    3MOL    C10  102   0.110   0.257   0.527
    3MOL    H12  103   0.189   0.200   0.579
    3MOL    H13  104   0.092   0.208   0.431
    3MOL    C11  105   0.129   0.486   0.394
    3MOL    C12  106   0.049   0.468   0.281
    3MOL    H14  107   8.960   0.378   0.268
    3MOL    C13  108   0.047   0.571   0.186
    3MOL    H15  109   8.955   0.560   0.097
    3MOL    C14  110   0.124   0.688   0.204
    3MOL    H16  111   0.122   0.765   0.128
    3MOL    C15  112   0.203   0.704   0.319
    3MOL    H17  113   0.261   0.794   0.334
    3MOL    C16  114   0.203   0.600   0.413
    4MOL     O1  115   0.258   0.041   0.284
    4MOL     O2  116   0.309   0.471   6.453
    4MOL     N1  117   0.339   0.249   0.251
    4MOL     N2  118   0.212   0.272   0.001
    4MOL     H1  119   0.160   0.284   6.408
    4MOL     N3  120   0.649   0.057   6.481
    4MOL     H2  121   0.743   0.037   0.020
    4MOL     C1  122   0.208   0.142   0.070
    4MOL     H3  123   0.102   0.115   0.080
    4MOL     C2  124   0.266   0.139   0.212
    4MOL     C3  125   0.442   0.239   0.354
    4MOL     H4  126   0.493   0.142   0.347
    4MOL     H5  127   0.395   0.250   0.452
    4MOL     C4  128   0.541   0.353   0.324
    4MOL     H6  129   0.517   0.439   0.388
    4MOL     H7  130   0.644   0.322   0.340
    4MOL     C5  131   0.513   0.390   0.178
    4MOL     H8  132   0.543   0.493   0.154
    4MOL     H9  133   0.564   0.320   0.110
    4MOL     C6  134   0.362   0.370   0.172
    4MOL    H10  135   0.317   0.452   0.227
    4MOL     C7  136   0.297   0.375   0.034
    4MOL     C8  137   0.526   0.017   0.045
    4MOL    H11  138   5.005   7.727   0.138
    4MOL     C9  139   0.424   0.062   6.455
    4MOL    C10  140   0.278   0.033   6.479
    4MOL    H12  141   4.752   7.704   0.038
    4MOL    H13  142   0.226   0.023   6.383
    4MOL    C11  143   0.486   0.131   6.346
    4MOL    C12  144   0.430   0.191   6.233
    4MOL    H14  145   0.323   0.196   6.219
    4MOL    C13  146   0.518   0.244   6.138
    4MOL    H15  147   0.478   0.291   6.049
    4MOL    C14  148   0.657   0.236   6.156
    4MOL    H16  149   0.724   0.277   6.080
    4MOL    C15  150   0.711   0.176   6.271
    4MOL    H17  151   0.818   0.170   6.286
    4MOL    C16  152   0.621   0.125   6.365
    5MOL     O1  153   1.330   0.203   0.284
    5MOL     O2  154   0.932   0.033   6.453
    5MOL     N1  155   1.110   0.170   0.251
    5MOL     N2  156   1.153   0.048   0.001
    5MOL     H1  157   5.653   7.763   6.408
    5MOL     N3  158   1.121   0.533   6.481
    5MOL     H2  159   1.092   0.625   0.020
    5MOL     C1  160   1.268   0.109   0.070
    5MOL     H3  161   1.344   0.031   0.080
    5MOL     C2  162   1.241   0.161   0.212
    5MOL     C3  163   1.066   0.264   0.354
    5MOL     H4  164   1.125   0.356   0.347
    5MOL     H5  165   1.080   0.217   0.452
    5MOL     C4  166   0.919   0.291   0.324
    5MOL     H6  167   0.857   0.228   0.388
    5MOL     H7  168   0.894   0.396   0.340
    5MOL     C5  169   0.900   0.250   0.178
    5MOL     H8  170   0.797   0.224   0.154
    5MOL     H9  171   0.936   0.329   0.110
    5MOL     C6  172   0.993   0.129   0.172
    5MOL    H10  173   0.945   0.048   0.227
    5MOL     C7  174   1.022   0.070   0.034
    5MOL     C8  175   1.217   0.447   0.045
    5MOL    H11  176   1.269   0.471   0.137
    5MOL     C9  177   1.229   0.336   6.456
    5MOL    C10  178   1.327   0.224   6.479
    5MOL    H12  179   1.416   0.263   0.038
    5MOL    H13  180   1.361   0.184   6.383
    5MOL    C11  181   1.138   0.355   6.346
    5MOL    C12  182   1.114   0.277   6.233
    5MOL    H14  183   1.163   0.182   6.219
    5MOL    C13  184   1.024   0.326   6.138
    5MOL    H15  185   1.003   0.269   6.049
    5MOL    C14  186   0.961   0.451   6.156
    5MOL    H16  187   0.893   0.488   6.080
    5MOL    C15  188   0.987   0.528   6.271
    5MOL    H17  189   0.938   0.623   6.286
    5MOL    C16  190   1.076   0.476   6.364
    6MOL     O1  191   0.654   1.050   0.284
    6MOL     O2  192   1.000   0.791   6.453
    6MOL     N1  193   0.793   0.876   0.251
    6MOL     N2  194   0.877   0.974   0.001
    6MOL     H1  195   0.913   1.014   6.408
    6MOL     N3  196   0.472   0.704   6.481
    6MOL     H2  197   0.407   0.632   0.020
    6MOL     C1  198   0.766   1.044   0.070
    6MOL     H3  199   0.795   1.148   0.080
    6MOL     C2  200   0.735   0.994   0.212
    6MOL     C3  201   0.733   0.792   0.354
    6MOL     H4  202   0.624   0.796   0.347
    6MOL     H5  203   0.766   0.827   0.452
    6MOL     C4  204   0.783   0.650   0.324
    6MOL     H6  205   0.869   0.628   0.388
    6MOL     H7  206   0.705   0.575   0.340
    6MOL     C5  207   0.828   0.655   0.178
    6MOL     H8  208   0.903   0.578   0.154
    6MOL     H9  209   0.743   0.646   0.110
    6MOL     C6  210   0.886   0.796   0.172
    6MOL    H10  211   0.980   0.794   0.226
    6MOL     C7  212   0.923   0.850   0.034
    6MOL     C8  213   0.499   0.830   0.045
    6MOL    H11  214   0.452   0.863   0.138
    6MOL     C9  215   0.589   0.896   6.455
    6MOL    C10  216   0.637   1.037   6.479
    6MOL    H12  217   0.559   1.094   0.038
    6MOL    H13  218   0.655   1.087   6.383
    6MOL    C11  219   0.618   0.808   6.346
    6MOL    C12  220   0.698   0.827   6.233
    6MOL    H14  221   0.755   0.917   6.219
    6MOL    C13  222   0.700   0.724   6.138
    6MOL    H15  223   0.760   0.735   6.049
    6MOL    C14  224   0.623   0.607   6.156
    6MOL    H16  225   0.625   0.529   6.080
    6MOL    C15  226   0.545   0.591   6.271
    6MOL    H17  227   0.486   0.501   6.286
    6MOL    C16  228   0.545   0.694   6.365
    7MOL     O1  229   0.489   1.254   1.907
    7MOL     O2  230   0.438   0.824   1.584
    7MOL     N1  231   0.408   1.046   1.875
    7MOL     N2  232   0.535   1.022   1.624
    7MOL     H1  233   0.587   1.011   1.538
    7MOL     N3  234   0.099   1.237   1.611
    7MOL     H2  235   0.004   1.258   1.643
    7MOL     C1  236   0.539   1.153   1.693
    7MOL     H3  237   0.645   1.179   1.703
    7MOL     C2  238   0.481   1.155   1.835
    7MOL     C3  239   0.305   1.055   1.977
    7MOL     H4  240   0.254   1.152   1.970
    7MOL     H5  241   0.352   1.044   2.075
    7MOL     C4  242   0.207   0.942   1.947
    7MOL     H6  243   0.231   0.856   2.012
    7MOL     H7  244   0.104   0.972   1.964
    7MOL     C5  245   0.234   0.905   1.801
    7MOL     H8  246   0.204   0.802   1.777
    7MOL     H9  247   0.183   0.975   1.733
    7MOL     C6  248   0.385   0.925   1.795
    7MOL    H10  249   0.430   0.842   1.850
    7MOL     C7  250   0.451   0.920   1.657
    7MOL     C8  251   0.221   1.278   1.668
    7MOL    H11  252   0.226   1.334   1.761
    7MOL     C9  253   0.323   1.233   1.586
    7MOL    C10  254   0.469   1.262   1.610
    7MOL    H12  255   0.480   1.358   1.661
    7MOL    H13  256   0.521   1.271   1.514
    7MOL    C11  257   0.262   1.163   1.476
    7MOL    C12  258   0.317   1.103   1.363
    7MOL    H14  259   0.424   1.099   1.350
    7MOL    C13  260   0.229   1.050   1.268
    7MOL    H15  261   0.269   1.003   1.179
    7MOL    C14  262   0.090   1.058   1.286
    7MOL    H16  263   0.024   1.018   1.210
    7MOL    C15  264   0.036   1.118   1.401
    7MOL    H17  265   8.898   1.124   1.416
    7MOL    C16  266   0.126   1.170   1.495
    8MOL     O1  267   8.386   1.091   1.907
    8MOL     O2  268   8.783   1.261   1.584
    8MOL     N1  269   8.606   1.125   1.874
    8MOL     N2  270   8.563   1.247   1.624
    8MOL     H1  271   8.547   1.298   1.538
    8MOL     N3  272   8.595   0.761   1.611
    8MOL     H2  273   8.624   0.669   1.643
    8MOL     C1  274   8.448   1.185   1.693
    8MOL     H3  275   8.372   1.263   1.703
    8MOL     C2  276   8.475   1.133   1.835
    8MOL     C3  277   8.649   1.031   1.977
    8MOL     H4  278   8.591   0.938   1.970
    8MOL     H5  279   8.635   1.077   2.075
    8MOL     C4  280   8.797   1.003   1.947
    8MOL     H6  281   8.859   1.066   2.012
    8MOL     H7  282   8.822   0.898   1.963
    8MOL     C5  283   8.816   1.045   1.801
    8MOL     H8  284   8.919   1.071   1.777
    8MOL     H9  285   8.781   0.966   1.733
    8MOL     C6  286   8.722   1.166   1.795
    8MOL    H10  287   8.771   1.246   1.850
    8MOL     C7  288   8.694   1.225   1.657
    8MOL     C8  289   8.499   0.847   1.668
    8MOL    H11  290   8.447   0.824   1.761
    8MOL     C9  291   8.487   0.958   1.586
    8MOL    C10  292   8.389   1.070   1.610
    8MOL    H12  293   8.300   1.031   1.661
    8MOL    H13  294   8.355   1.110   1.514
    8MOL    C11  295   8.577   0.939   1.476
    8MOL    C12  296   8.602   1.018   1.363
    8MOL    H14  297   8.552   1.113   1.349
    8MOL    C13  298   8.692   0.968   1.268
    8MOL    H15  299   8.713   1.026   1.179
    8MOL    C14  300   8.755   0.843   1.286
    8MOL    H16  301   8.823   0.806   1.210
    8MOL    C15  302   8.729   0.767   1.401
    8MOL    H17  303   8.778   0.671   1.416
    8MOL    C16  304   8.640   0.819   1.495
    9MOL     O1  305   0.094   0.244   1.907
    9MOL     O2  306   8.715   0.503   1.584
    9MOL     N1  307   8.923   0.418   1.874
    9MOL     N2  308   8.839   0.320   1.624
    9MOL     H1  309   8.802   0.280   1.538
    9MOL     N3  310   0.275   0.590   1.611
    9MOL     H2  311   0.340   0.662   1.643
    9MOL     C1  312   8.950   0.251   1.693
    9MOL     H3  313   8.920   0.146   1.704
    9MOL     C2  314   0.013   0.300   1.835
    9MOL     C3  315   0.014   0.503   1.977
    9MOL     H4  316   0.123   0.498   1.970
    9MOL     H5  317   8.949   0.468   2.075
    9MOL     C4  318   8.933   0.645   1.947
    9MOL     H6  319   8.847   0.667   2.012
    9MOL     H7  320   0.043   0.719   1.963
    9MOL     C5  321   8.888   0.640   1.801
    9MOL     H8  322   8.813   0.717   1.777
    9MOL     H9  323   0.005   0.648   1.733
    9MOL     C6  324   8.829   0.499   1.795
    9MOL    H10  325   8.735   0.500   1.850
    9MOL     C7  326   8.792   0.444   1.657
    9MOL     C8  327   0.248   0.464   1.668
    9MOL    H11  328   0.295   0.431   1.761
    9MOL     C9  329   0.158   0.398   1.586
    9MOL    C10  330   0.110   0.257   1.609
    9MOL    H12  331   0.189   0.200   1.661
    9MOL    H13  332   0.092   0.208   1.514
    9MOL    C11  333   0.129   0.486   1.476
    9MOL    C12  334   0.049   0.468   1.363
    9MOL    H14  335   8.960   0.378   1.350
    9MOL    C13  336   0.047   0.571   1.268
    9MOL    H15  337   8.955   0.560   1.179
    9MOL    C14  338   0.124   0.688   1.286
    9MOL    H16  339   0.122   0.765   1.210
    9MOL    C15  340   0.203   0.704   1.401
    9MOL    H17  341   0.261   0.794   1.416
    9MOL    C16  342   0.203   0.600   1.495
   10MOL     O1  343   0.258   0.041   1.366
   10MOL     O2  344   0.309   0.471   1.043
   10MOL     N1  345   0.339   0.249   1.333
   10MOL     N2  346   0.212   0.272   1.083
   10MOL     H1  347   0.160   0.284   0.997
   10MOL     N3  348   0.649   0.057   1.070
   10MOL     H2  349   0.743   0.037   1.102
   10MOL     C1  350   0.208   0.142   1.152
   10MOL     H3  351   0.102   0.115   1.162
   10MOL     C2  352   0.266   0.139   1.294
   10MOL     C3  353   0.442   0.239   1.436
   10MOL     H4  354   0.493   0.142   1.429
   10MOL     H5  355   0.395   0.250   1.534
   10MOL     C4  356   0.541   0.353   1.406
   10MOL     H6  357   0.517   0.438   1.471
   10MOL     H7  358   0.644   0.322   1.422
   10MOL     C5  359   0.513   0.390   1.260
   10MOL     H8  360   0.543   0.493   1.236
   10MOL     H9  361   0.564   0.320   1.192
   10MOL     C6  362   0.362   0.370   1.254
   10MOL    H10  363   0.317   0.452   1.309
   10MOL     C7  364   0.297   0.375   1.116
   10MOL     C8  365   0.526   0.017   1.127
   10MOL    H11  366   5.005   7.727   1.220
   10MOL     C9  367   0.424   0.062   1.045
   10MOL    C10  368   0.278   0.033   1.069
   10MOL    H12  369   4.752   7.704   1.120
   10MOL    H13  370   0.226   0.024   0.973
   10MOL    C11  371   0.486   0.131   0.935
   10MOL    C12  372   0.430   0.191   0.822
   10MOL    H14  373   0.323   0.196   0.809
   10MOL    C13  374   0.518   0.244   0.727
   10MOL    H15  375   0.478   0.291   0.638
   10MOL    C14  376   0.657   0.236   0.745
   10MOL    H16  377   0.724   0.277   0.669
   10MOL    C15  378   0.711   0.176   0.860
   10MOL    H17  379   0.818   0.170   0.875
   10MOL    C16  380   0.621   0.125   0.954
   11MOL     O1  381   1.330   0.203   1.366
   11MOL     O2  382   0.932   0.033   1.043
   11MOL     N1  383   1.110   0.170   1.333
   11MOL     N2  384   1.153   0.048   1.083
   11MOL     H1  385   5.653   7.763   0.997
   11MOL     N3  386   1.121   0.533   1.070
   11MOL     H2  387   1.092   0.625   1.102
   11MOL     C1  388   1.268   0.109   1.152
   11MOL     H3  389   1.344   0.031   1.162
   11MOL     C2  390   1.241   0.161   1.294
   11MOL     C3  391   1.066   0.264   1.436
   11MOL     H4  392   1.125   0.356   1.429
   11MOL     H5  393   1.080   0.217   1.534
   11MOL     C4  394   0.919   0.291   1.406
   11MOL     H6  395   0.857   0.228   1.471
   11MOL     H7  396   0.894   0.396   1.423
   11MOL     C5  397   0.900   0.250   1.260
   11MOL     H8  398   0.797   0.224   1.236
   11MOL     H9  399   0.936   0.328   1.192
   11MOL     C6  400   0.993   0.129   1.254
   11MOL    H10  401   0.945   0.048   1.309
   11MOL     C7  402   1.022   0.070   1.116
   11MOL     C8  403   1.217   0.447   1.127
   11MOL    H11  404   1.269   0.471   1.219
   11MOL     C9  405   1.229   0.336   1.045
   11MOL    C10  406   1.327   0.224   1.069
   11MOL    H12  407   1.416   0.263   1.120
   11MOL    H13  408   1.361   0.184   0.973
   11MOL    C11  409   1.138   0.355   0.935
   11MOL    C12  410   1.114   0.277   0.822
   11MOL    H14  411   1.163   0.182   0.809
   11MOL    C13  412   1.024   0.326   0.727
   11MOL    H15  413   1.003   0.269   0.638
   11MOL    C14  414   0.961   0.451   0.745
   11MOL    H16  415   0.893   0.488   0.670
   11MOL    C15  416   0.987   0.528   0.860
   11MOL    H17  417   0.938   0.623   0.875
   11MOL    C16  418   1.076   0.476   0.954
   12MOL     O1  419   0.653   1.050   1.366
   12MOL     O2  420   1.000   0.791   1.043
   12MOL     N1  421   0.793   0.876   1.333
   12MOL     N2  422   0.877   0.974   1.083
   12MOL     H1  423   0.913   1.014   0.997
   12MOL     N3  424   0.472   0.704   1.070
   12MOL     H2  425   0.407   0.632   1.102
   12MOL     C1  426   0.766   1.044   1.152
   12MOL     H3  427   0.796   1.148   1.162
   12MOL     C2  428   0.735   0.994   1.294
   12MOL     C3  429   0.733   0.792   1.436
   12MOL     H4  430   0.624   0.796   1.429
   12MOL     H5  431   0.766   0.827   1.534
   12MOL     C4  432   0.783   0.650   1.406
   12MOL     H6  433   0.869   0.628   1.471
   12MOL     H7  434   0.705   0.575   1.423
   12MOL     C5  435   0.829   0.655   1.260
   12MOL     H8  436   0.903   0.578   1.236
   12MOL     H9  437   0.743   0.646   1.192
   12MOL     C6  438   0.886   0.796   1.254
   12MOL    H10  439   0.981   0.794   1.309
   12MOL     C7  440   0.923   0.850   1.116
   12MOL     C8  441   0.499   0.830   1.127
   12MOL    H11  442   0.452   0.863   1.220
   12MOL     C9  443   0.589   0.896   1.045
   12MOL    C10  444   0.637   1.037   1.069
   12MOL    H12  445   0.559   1.094   1.120
   12MOL    H13  446   0.655   1.087   0.973
   12MOL    C11  447   0.618   0.808   0.935
   12MOL    C12  448   0.698   0.827   0.822
   12MOL    H14  449   0.755   0.917   0.809
   12MOL    C13  450   0.700   0.724   0.727
   12MOL    H15  451   0.760   0.735   0.638
   12MOL    C14  452   0.623   0.607   0.745
   12MOL    H16  453   0.625   0.529   0.669
   12MOL    C15  454   0.545   0.591   0.860
   12MOL    H17  455   0.486   0.501   0.875
   12MOL    C16  456   0.545   0.694   0.954
   13MOL     O1  457   0.489   1.254   2.989
   13MOL     O2  458   0.438   0.824   2.666
   13MOL     N1  459   0.408   1.046   2.957
   13MOL     N2  460   0.535   1.022   2.706
   13MOL     H1  461   0.587   1.011   2.620
   13MOL     N3  462   0.099   1.237   2.693
   13MOL     H2  463   0.004   1.258   2.725
   13MOL     C1  464   0.539   1.153   2.775
   13MOL     H3  465   0.645   1.179   2.786
   13MOL     C2  466   0.481   1.155   2.917
   13MOL     C3  467   0.305   1.055   3.059
   13MOL     H4  468   0.254   1.152   3.052
   13MOL     H5  469   0.352   1.044   3.157
   13MOL     C4  470   0.207   0.942   3.029
   13MOL     H6  471   0.231   0.856   3.094
   13MOL     H7  472   0.104   0.972   3.046
   13MOL     C5  473   0.234   0.905   2.883
   13MOL     H8  474   0.204   0.802   2.859
   13MOL     H9  475   0.183   0.975   2.815
   13MOL     C6  476   0.385   0.925   2.877
   13MOL    H10  477   0.430   0.842   2.932
   13MOL     C7  478   0.451   0.920   2.739
   13MOL     C8  479   0.221   1.278   2.750
   13MOL    H11  480   0.226   1.334   2.843
   13MOL     C9  481   0.323   1.233   2.668
   13MOL    C10  482   0.469   1.262   2.692
   13MOL    H12  483   0.480   1.358   2.743
   13MOL    H13  484   0.521   1.271   2.596
   13MOL    C11  485   0.262   1.163   2.558
   13MOL    C12  486   0.317   1.103   2.445
   13MOL    H14  487   0.424   1.099   2.432
   13MOL    C13  488   0.229   1.050   2.350
   13MOL    H15  489   0.269   1.003   2.261
   13MOL    C14  490   0.090   1.058   2.368
   13MOL    H16  491   0.024   1.018   2.292
   13MOL    C15  492   0.036   1.118   2.484
   13MOL    H17  493   8.898   1.124   2.498
   13MOL    C16  494   0.126   1.170   2.577
   14MOL     O1  495   8.386   1.091   2.989
   14MOL     O2  496   8.783   1.261   2.666
   14MOL     N1  497   8.606   1.125   2.957
   14MOL     N2  498   8.563   1.247   2.706
   14MOL     H1  499   8.546   1.298   2.620
   14MOL     N3  500   8.595   0.761   2.693
   14MOL     H2  501   8.624   0.669   2.725
   14MOL     C1  502   8.448   1.185   2.775
   14MOL     H3  503   8.372   1.263   2.786
   14MOL     C2  504   8.475   1.133   2.917
   14MOL     C3  505   8.649   1.031   3.059
   14MOL     H4  506   8.591   0.938   3.052
   14MOL     H5  507   8.635   1.077   3.157
   14MOL     C4  508   8.797   1.003   3.029
   14MOL     H6  509   8.859   1.066   3.094
   14MOL     H7  510   8.822   0.898   3.045
   14MOL     C5  511   8.816   1.045   2.883
   14MOL     H8  512   8.919   1.071   2.859
   14MOL     H9  513   8.781   0.966   2.815
   14MOL     C6  514   8.722   1.166   2.877
   14MOL    H10  515   8.771   1.246   2.932
   14MOL     C7  516   8.694   1.225   2.739
   14MOL     C8  517   8.499   0.847   2.750
   14MOL    H11  518   8.447   0.824   2.843
   14MOL     C9  519   8.487   0.958   2.668
   14MOL    C10  520   8.389   1.070   2.692
   14MOL    H12  521   8.300   1.031   2.743
   14MOL    H13  522   8.355   1.110   2.596
   14MOL    C11  523   8.578   0.939   2.558
   14MOL    C12  524   8.602   1.018   2.445
   14MOL    H14  525   8.552   1.113   2.431
   14MOL    C13  526   8.692   0.968   2.350
   14MOL    H15  527   8.713   1.026   2.261
   14MOL    C14  528   8.755   0.843   2.368
   14MOL    H16  529   8.823   0.806   2.292
   14MOL    C15  530   8.729   0.767   2.483
   14MOL    H17  531   8.778   0.671   2.498
   14MOL    C16  532   8.640   0.819   2.577
   15MOL     O1  533   0.094   0.244   2.989
   15MOL     O2  534   8.715   0.503   2.666
   15MOL     N1  535   8.923   0.418   2.957
   15MOL     N2  536   8.839   0.320   2.706
   15MOL     H1  537   8.802   0.280   2.620
   15MOL     N3  538   0.275   0.590   2.693
   15MOL     H2  539   0.340   0.662   2.725
   15MOL     C1  540   8.950   0.251   2.775
   15MOL     H3  541   8.920   0.146   2.786
   15MOL     C2  542   0.013   0.300   2.917
   15MOL     C3  543   0.014   0.503   3.059
   15MOL     H4  544   0.123   0.498   3.052
   15MOL     H5  545   8.949   0.468   3.157
   15MOL     C4  546   8.933   0.645   3.029
   15MOL     H6  547   8.847   0.667   3.094
   15MOL     H7  548   0.043   0.719   3.045
   15MOL     C5  549   8.888   0.640   2.883
   15MOL     H8  550   8.813   0.717   2.859
   15MOL     H9  551   0.005   0.648   2.815
   15MOL     C6  552   8.829   0.499   2.877
   15MOL    H10  553   8.735   0.500   2.932
   15MOL     C7  554   8.792   0.444   2.739
   15MOL     C8  555   0.248   0.464   2.750
   15MOL    H11  556   0.295   0.431   2.843
   15MOL     C9  557   0.158   0.398   2.668
   15MOL    C10  558   0.110   0.257   2.692
   15MOL    H12  559   0.189   0.200   2.743
   15MOL    H13  560   0.092   0.208   2.596
   15MOL    C11  561   0.129   0.486   2.558
   15MOL    C12  562   0.049   0.468   2.445
   15MOL    H14  563   8.960   0.378   2.432
   15MOL    C13  564   0.047   0.571   2.350
   15MOL    H15  565   8.955   0.560   2.261
   15MOL    C14  566   0.124   0.688   2.368
   15MOL    H16  567   0.122   0.765   2.292
   15MOL    C15  568   0.203   0.704   2.483
   15MOL    H17  569   0.261   0.794   2.498
   15MOL    C16  570   0.202   0.600   2.577
   16MOL     O1  571   0.258   0.041   2.448
   16MOL     O2  572   0.309   0.471   2.125
   16MOL     N1  573   0.339   0.249   2.415
   16MOL     N2  574   0.212   0.272   2.165
   16MOL     H1  575   0.160   0.284   2.079
   16MOL     N3  576   0.649   0.057   2.152
   16MOL     H2  577   0.743   0.037   2.184
   16MOL     C1  578   0.208   0.142   2.234
   16MOL     H3  579   0.102   0.115   2.244
   16MOL     C2  580   0.266   0.139   2.376
   16MOL     C3  581   0.442   0.239   2.518
   16MOL     H4  582   0.493   0.142   2.511
   16MOL     H5  583   0.395   0.250   2.616
   16MOL     C4  584   0.541   0.353   2.488
   16MOL     H6  585   0.517   0.438   2.553
   16MOL     H7  586   0.644   0.322   2.504
   16MOL     C5  587   0.513   0.390   2.342
   16MOL     H8  588   0.543   0.493   2.318
   16MOL     H9  589   0.564   0.320   2.274
   16MOL     C6  590   0.362   0.370   2.336
   16MOL    H10  591   0.317   0.452   2.391
   16MOL     C7  592   0.297   0.375   2.198
   16MOL     C8  593   0.526   0.017   2.209
   16MOL    H11  594   5.005   7.727   2.302
   16MOL     C9  595   0.424   0.062   2.127
   16MOL    C10  596   0.278   0.033   2.151
   16MOL    H12  597   4.752   7.704   2.202
   16MOL    H13  598   0.226   0.024   2.055
   16MOL    C11  599   0.486   0.131   2.018
   16MOL    C12  600   0.430   0.191   1.904
   16MOL    H14  601   0.323   0.196   1.891
   16MOL    C13  602   0.518   0.244   1.809
   16MOL    H15  603   0.478   0.291   1.720
   16MOL    C14  604   0.657   0.236   1.827
   16MOL    H16  605   0.724   0.277   1.751
   16MOL    C15  606   0.711   0.176   1.942
   16MOL    H17  607   0.818   0.170   1.957
   16MOL    C16  608   0.621   0.125   2.036
   17MOL     O1  609   1.330   0.203   2.448
   17MOL     O2  610   0.932   0.033   2.125
   17MOL     N1  611   1.110   0.170   2.415
   17MOL     N2  612   1.153   0.048   2.165
   17MOL     H1  613   5.653   7.763   2.079
   17MOL     N3  614   1.121   0.533   2.152
   17MOL     H2  615   1.092   0.625   2.184
   17MOL     C1  616   1.268   0.109   2.234
   17MOL     H3  617   1.344   0.031   2.244
   17MOL     C2  618   1.241   0.161   2.376
   17MOL     C3  619   1.066   0.264   2.518
   17MOL     H4  620   1.125   0.356   2.511
   17MOL     H5  621   1.080   0.217   2.616
   17MOL     C4  622   0.919   0.291   2.488
   17MOL     H6  623   0.857   0.228   2.553
   17MOL     H7  624   0.894   0.396   2.505
   17MOL     C5  625   0.900   0.250   2.342
   17MOL     H8  626   0.797   0.224   2.318
   17MOL     H9  627   0.936   0.328   2.274
   17MOL     C6  628   0.993   0.129   2.336
   17MOL    H10  629   0.945   0.048   2.391
   17MOL     C7  630   1.022   0.070   2.198
   17MOL     C8  631   1.217   0.447   2.209
   17MOL    H11  632   1.269   0.471   2.302
   17MOL     C9  633   1.229   0.336   2.127
   17MOL    C10  634   1.327   0.224   2.151
   17MOL    H12  635   1.416   0.263   2.202
   17MOL    H13  636   1.361   0.184   2.055
   17MOL    C11  637   1.138   0.355   2.017
   17MOL    C12  638   1.114   0.277   1.904
   17MOL    H14  639   1.163   0.182   1.891
   17MOL    C13  640   1.024   0.326   1.809
   17MOL    H15  641   1.003   0.269   1.720
   17MOL    C14  642   0.961   0.451   1.827
   17MOL    H16  643   0.893   0.488   1.752
   17MOL    C15  644   0.987   0.528   1.942
   17MOL    H17  645   0.938   0.623   1.957
   17MOL    C16  646   1.076   0.476   2.036
   18MOL     O1  647   0.653   1.050   2.448
   18MOL     O2  648   1.000   0.791   2.125
   18MOL     N1  649   0.793   0.876   2.415
   18MOL     N2  650   0.877   0.974   2.165
   18MOL     H1  651   0.913   1.014   2.079
   18MOL     N3  652   0.473   0.704   2.152
   18MOL     H2  653   0.407   0.632   2.184
   18MOL     C1  654   0.766   1.044   2.234
   18MOL     H3  655   0.796   1.148   2.244
   18MOL     C2  656   0.735   0.994   2.376
   18MOL     C3  657   0.733   0.792   2.518
   18MOL     H4  658   0.624   0.796   2.511
   18MOL     H5  659   0.766   0.827   2.616
   18MOL     C4  660   0.783   0.650   2.488
   18MOL     H6  661   0.869   0.628   2.553
   18MOL     H7  662   0.705   0.575   2.505
   18MOL     C5  663   0.829   0.655   2.342
   18MOL     H8  664   0.903   0.578   2.318
   18MOL     H9  665   0.743   0.646   2.274
   18MOL     C6  666   0.886   0.796   2.336
   18MOL    H10  667   0.981   0.794   2.391
   18MOL     C7  668   0.923   0.850   2.198
   18MOL     C8  669   0.499   0.830   2.209
   18MOL    H11  670   0.452   0.863   2.302
   18MOL     C9  671   0.589   0.896   2.127
   18MOL    C10  672   0.637   1.037   2.151
   18MOL    H12  673   0.559   1.094   2.202
   18MOL    H13  674   0.655   1.087   2.055
   18MOL    C11  675   0.618   0.808   2.017
   18MOL    C12  676   0.698   0.827   1.904
   18MOL    H14  677   0.755   0.917   1.891
   18MOL    C13  678   0.700   0.724   1.809
   18MOL    H15  679   0.760   0.735   1.720
   18MOL    C14  680   0.623   0.607   1.827
   18MOL    H16  681   0.625   0.530   1.751
   18MOL    C15  682   0.545   0.591   1.942
   18MOL    H17  683   0.486   0.501   1.957
   18MOL    C16  684   0.545   0.694   2.036
   19MOL     O1  685   0.489   1.254   4.071
   19MOL     O2  686   0.438   0.824   3.748
   19MOL     N1  687   0.408   1.046   4.039
   19MOL     N2  688   0.535   1.022   3.788
   19MOL     H1  689   0.587   1.011   3.702
   19MOL     N3  690   0.099   1.237   3.775
   19MOL     H2  691   0.004   1.258   3.807
   19MOL     C1  692   0.539   1.153   3.857
   19MOL     H3  693   0.645   1.179   3.868
   19MOL     C2  694   0.481   1.155   3.999
   19MOL     C3  695   0.305   1.056   4.141
   19MOL     H4  696   0.254   1.152   4.134
   19MOL     H5  697   0.352   1.044   4.239
   19MOL     C4  698   0.207   0.942   4.112
   19MOL     H6  699   0.231   0.856   4.176
   19MOL     H7  700   0.104   0.972   4.128
   19MOL     C5  701   0.234   0.905   3.965
   19MOL     H8  702   0.204   0.802   3.941
   19MOL     H9  703   0.183   0.975   3.897
   19MOL     C6  704   0.385   0.925   3.959
   19MOL    H10  705   0.430   0.842   4.014
   19MOL     C7  706   0.451   0.920   3.821
   19MOL     C8  707   0.221   1.278   3.832
   19MOL    H11  708   0.226   1.334   3.925
   19MOL     C9  709   0.323   1.233   3.750
   19MOL    C10  710   0.469   1.262   3.774
   19MOL    H12  711   0.480   1.358   3.825
   19MOL    H13  712   0.521   1.271   3.678
   19MOL    C11  713   0.262   1.163   3.641
   19MOL    C12  714   0.317   1.103   3.528
   19MOL    H14  715   0.424   1.098   3.514
   19MOL    C13  716   0.229   1.050   3.432
   19MOL    H15  717   0.269   1.003   3.343
   19MOL    C14  718   0.090   1.058   3.450
   19MOL    H16  719   0.024   1.018   3.374
   19MOL    C15  720   0.036   1.118   3.566
   19MOL    H17  721   8.898   1.124   3.580
   19MOL    C16  722   0.126   1.170   3.659
   20MOL     O1  723   8.386   1.091   4.071
   20MOL     O2  724   8.783   1.261   3.748
   20MOL     N1  725   8.606   1.125   4.039
   20MOL     N2  726   8.563   1.247   3.788
   20MOL     H1  727   8.547   1.298   3.702
   20MOL     N3  728   8.595   0.761   3.775
   20MOL     H2  729   8.624   0.669   3.807
   20MOL     C1  730   8.448   1.185   3.857
   20MOL     H3  731   8.372   1.263   3.868
   20MOL     C2  732   8.475   1.133   3.999
   20MOL     C3  733   8.649   1.031   4.141
   20MOL     H4  734   8.591   0.938   4.134
   20MOL     H5  735   8.635   1.077   4.239
   20MOL     C4  736   8.797   1.003   4.112
   20MOL     H6  737   8.859   1.067   4.176
   20MOL     H7  738   8.822   0.898   4.128
   20MOL     C5  739   8.816   1.045   3.965
   20MOL     H8  740   8.919   1.071   3.941
   20MOL     H9  741   8.781   0.966   3.897
   20MOL     C6  742   8.722   1.166   3.959
   20MOL    H10  743   8.771   1.246   4.014
   20MOL     C7  744   8.694   1.225   3.821
   20MOL     C8  745   8.499   0.847   3.832
   20MOL    H11  746   8.447   0.824   3.925
   20MOL     C9  747   8.487   0.958   3.750
   20MOL    C10  748   8.389   1.070   3.774
   20MOL    H12  749   8.300   1.031   3.825
   20MOL    H13  750   8.355   1.110   3.678
   20MOL    C11  751   8.578   0.939   3.641
   20MOL    C12  752   8.602   1.018   3.528
   20MOL    H14  753   8.552   1.113   3.514
   20MOL    C13  754   8.692   0.968   3.432
   20MOL    H15  755   8.713   1.026   3.343
   20MOL    C14  756   8.755   0.843   3.450
   20MOL    H16  757   8.823   0.806   3.375
   20MOL    C15  758   8.729   0.767   3.566
   20MOL    H17  759   8.778   0.671   3.580
   20MOL    C16  760   8.640   0.819   3.659
   21MOL     O1  761   0.094   0.244   4.071
   21MOL     O2  762   8.715   0.503   3.748
   21MOL     N1  763   8.923   0.418   4.039
   21MOL     N2  764   8.839   0.320   3.788
   21MOL     H1  765   8.802   0.280   3.702
   21MOL     N3  766   0.275   0.590   3.775
   21MOL     H2  767   0.340   0.662   3.807
   21MOL     C1  768   8.950   0.251   3.857
   21MOL     H3  769   8.920   0.146   3.868
   21MOL     C2  770   0.013   0.300   3.999
   21MOL     C3  771   0.014   0.503   4.141
   21MOL     H4  772   0.123   0.498   4.134
   21MOL     H5  773   8.949   0.468   4.239
   21MOL     C4  774   8.933   0.645   4.111
   21MOL     H6  775   8.847   0.667   4.176
   21MOL     H7  776   0.043   0.719   4.128
   21MOL     C5  777   8.888   0.640   3.965
   21MOL     H8  778   8.813   0.717   3.941
   21MOL     H9  779   0.005   0.648   3.897
   21MOL     C6  780   8.829   0.499   3.959
   21MOL    H10  781   8.735   0.500   4.014
   21MOL     C7  782   8.792   0.444   3.821
   21MOL     C8  783   0.248   0.464   3.832
   21MOL    H11  784   0.295   0.431   3.925
   21MOL     C9  785   0.158   0.398   3.750
   21MOL    C10  786   0.110   0.257   3.774
   21MOL    H12  787   0.189   0.200   3.825
   21MOL    H13  788   0.092   0.208   3.678
   21MOL    C11  789   0.129   0.486   3.641
   21MOL    C12  790   0.049   0.468   3.528
   21MOL    H14  791   8.960   0.378   3.514
   21MOL    C13  792   0.047   0.571   3.432
   21MOL    H15  793   8.955   0.560   3.343
   21MOL    C14  794   0.124   0.688   3.450
   21MOL    H16  795   0.122   0.765   3.375
   21MOL    C15  796   0.203   0.704   3.566
   21MOL    H17  797   0.261   0.794   3.580
   21MOL    C16  798   0.202   0.600   3.659
   22MOL     O1  799   0.258   0.041   3.530
   22MOL     O2  800   0.309   0.471   3.207
   22MOL     N1  801   0.340   0.249   3.498
   22MOL     N2  802   0.212   0.272   3.247
   22MOL     H1  803   0.160   0.284   3.161
   22MOL     N3  804   0.649   0.057   3.234
   22MOL     H2  805   0.743   0.037   3.266
   22MOL     C1  806   0.208   0.142   3.316
   22MOL     H3  807   0.102   0.115   3.327
   22MOL     C2  808   0.266   0.139   3.458
   22MOL     C3  809   0.442   0.239   3.600
   22MOL     H4  810   0.493   0.142   3.593
   22MOL     H5  811   0.395   0.250   3.698
   22MOL     C4  812   0.541   0.353   3.570
   22MOL     H6  813   0.516   0.439   3.635
   22MOL     H7  814   0.644   0.322   3.587
   22MOL     C5  815   0.513   0.390   3.424
   22MOL     H8  816   0.543   0.493   3.400
   22MOL     H9  817   0.564   0.320   3.356
   22MOL     C6  818   0.362   0.370   3.418
   22MOL    H10  819   0.317   0.452   3.473
   22MOL     C7  820   0.297   0.375   3.280
   22MOL     C8  821   0.526   0.017   3.291
   22MOL    H11  822   5.005   7.727   3.384
   22MOL     C9  823   0.424   0.062   3.209
   22MOL    C10  824   0.278   0.033   3.233
   22MOL    H12  825   4.752   7.704   3.284
   22MOL    H13  826   0.226   0.024   3.137
   22MOL    C11  827   0.486   0.131   3.100
   22MOL    C12  828   0.430   0.191   2.986
   22MOL    H14  829   0.323   0.196   2.972
   22MOL    C13  830   0.518   0.244   2.891
   22MOL    H15  831   0.478   0.291   2.802
   22MOL    C14  832   0.657   0.236   2.909
   22MOL    H16  833   0.724   0.276   2.833
   22MOL    C15  834   0.711   0.176   3.025
   22MOL    H17  835   0.818   0.170   3.039
   22MOL    C16  836   0.621   0.125   3.118
   23MOL     O1  837   1.330   0.203   3.530
   23MOL     O2  838   0.932   0.033   3.207
   23MOL     N1  839   1.110   0.170   3.498
   23MOL     N2  840   1.153   0.048   3.247
   23MOL     H1  841   5.653   7.763   3.161
   23MOL     N3  842   1.121   0.533   3.234
   23MOL     H2  843   1.092   0.625   3.266
   23MOL     C1  844   1.268   0.109   3.316
   23MOL     H3  845   1.344   0.031   3.327
   23MOL     C2  846   1.241   0.161   3.458
   23MOL     C3  847   1.066   0.264   3.600
   23MOL     H4  848   1.125   0.356   3.593
   23MOL     H5  849   1.080   0.217   3.698
   23MOL     C4  850   0.919   0.291   3.570
   23MOL     H6  851   0.857   0.228   3.635
   23MOL     H7  852   0.894   0.396   3.587
   23MOL     C5  853   0.900   0.250   3.424
   23MOL     H8  854   0.797   0.224   3.400
   23MOL     H9  855   0.936   0.329   3.356
   23MOL     C6  856   0.993   0.129   3.418
   23MOL    H10  857   0.945   0.048   3.473
   23MOL     C7  858   1.022   0.070   3.280
   23MOL     C8  859   1.217   0.447   3.291
   23MOL    H11  860   1.269   0.471   3.384
   23MOL     C9  861   1.229   0.336   3.209
   23MOL    C10  862   1.327   0.224   3.233
   23MOL    H12  863   1.416   0.263   3.284
   23MOL    H13  864   1.361   0.184   3.137
   23MOL    C11  865   1.138   0.355   3.100
   23MOL    C12  866   1.114   0.277   2.986
   23MOL    H14  867   1.163   0.182   2.973
   23MOL    C13  868   1.024   0.326   2.891
   23MOL    H15  869   1.003   0.269   2.802
   23MOL    C14  870   0.961   0.451   2.909
   23MOL    H16  871   0.893   0.488   2.834
   23MOL    C15  872   0.987   0.527   3.025
   23MOL    H17  873   0.938   0.623   3.039
   23MOL    C16  874   1.076   0.475   3.118
   24MOL     O1  875   0.653   1.050   3.530
   24MOL     O2  876   1.000   0.791   3.207
   24MOL     N1  877   0.793   0.876   3.498
   24MOL     N2  878   0.877   0.974   3.247
   24MOL     H1  879   0.913   1.014   3.161
   24MOL     N3  880   0.473   0.704   3.234
   24MOL     H2  881   0.407   0.632   3.266
   24MOL     C1  882   0.766   1.044   3.316
   24MOL     H3  883   0.795   1.148   3.327
   24MOL     C2  884   0.735   0.994   3.458
   24MOL     C3  885   0.733   0.792   3.600
   24MOL     H4  886   0.624   0.796   3.593
   24MOL     H5  887   0.766   0.827   3.698
   24MOL     C4  888   0.783   0.650   3.570
   24MOL     H6  889   0.869   0.628   3.635
   24MOL     H7  890   0.705   0.575   3.587
   24MOL     C5  891   0.828   0.655   3.424
   24MOL     H8  892   0.903   0.578   3.400
   24MOL     H9  893   0.743   0.646   3.356
   24MOL     C6  894   0.886   0.796   3.418
   24MOL    H10  895   0.981   0.794   3.473
   24MOL     C7  896   0.923   0.850   3.280
   24MOL     C8  897   0.499   0.830   3.291
   24MOL    H11  898   0.452   0.863   3.384
   24MOL     C9  899   0.589   0.896   3.209
   24MOL    C10  900   0.637   1.037   3.233
   24MOL    H12  901   0.559   1.094   3.284
   24MOL    H13  902   0.655   1.087   3.137
   24MOL    C11  903   0.618   0.808   3.100
   24MOL    C12  904   0.698   0.827   2.986
   24MOL    H14  905   0.755   0.917   2.973
   24MOL    C13  906   0.700   0.724   2.891
   24MOL    H15  907   0.760   0.735   2.802
   24MOL    C14  908   0.623   0.607   2.909
   24MOL    H16  909   0.625   0.529   2.833
   24MOL    C15  910   0.545   0.591   3.025
   24MOL    H17  911   0.486   0.501   3.039
   24MOL    C16  912   0.545   0.694   3.118
   25MOL     O1  913   0.489   1.254   5.154
   25MOL     O2  914   0.438   0.824   4.830
   25MOL     N1  915   0.408   1.046   5.121
   25MOL     N2  916   0.535   1.022   4.871
   25MOL     H1  917   0.587   1.011   4.784
   25MOL     N3  918   0.099   1.237   4.858
   25MOL     H2  919   0.004   1.258   4.889
   25MOL     C1  920   0.539   1.153   4.939
   25MOL     H3  921   0.645   1.180   4.950
   25MOL     C2  922   0.481   1.155   5.082
   25MOL     C3  923   0.305   1.055   5.224
   25MOL     H4  924   0.254   1.152   5.217
   25MOL     H5  925   0.352   1.044   5.322
   25MOL     C4  926   0.207   0.942   5.194
   25MOL     H6  927   0.231   0.856   5.258
   25MOL     H7  928   0.104   0.972   5.210
   25MOL     C5  929   0.234   0.905   5.047
   25MOL     H8  930   0.204   0.802   5.023
   25MOL     H9  931   0.183   0.975   4.979
   25MOL     C6  932   0.385   0.925   5.041
   25MOL    H10  933   0.430   0.842   5.096
   25MOL     C7  934   0.451   0.920   4.904
   25MOL     C8  935   0.221   1.278   4.915
   25MOL    H11  936   0.226   1.334   5.007
   25MOL     C9  937   0.323   1.233   4.832
   25MOL    C10  938   0.469   1.262   4.856
   25MOL    H12  939   0.480   1.358   4.907
   25MOL    H13  940   0.521   1.271   4.760
   25MOL    C11  941   0.262   1.163   4.723
   25MOL    C12  942   0.317   1.103   4.610
   25MOL    H14  943   0.424   1.098   4.596
   25MOL    C13  944   0.229   1.050   4.514
   25MOL    H15  945   0.269   1.003   4.425
   25MOL    C14  946   0.090   1.058   4.533
   25MOL    H16  947   0.024   1.018   4.457
   25MOL    C15  948   0.036   1.118   4.648
   25MOL    H17  949   8.898   1.123   4.663
   25MOL    C16  950   0.126   1.170   4.741
   26MOL     O1  951   8.386   1.091   5.154
   26MOL     O2  952   8.783   1.261   4.830
   26MOL     N1  953   8.606   1.125   5.121
   26MOL     N2  954   8.563   1.247   4.871
   26MOL     H1  955   8.546   1.298   4.784
   26MOL     N3  956   8.595   0.761   4.858
   26MOL     H2  957   8.624   0.669   4.889
   26MOL     C1  958   8.448   1.185   4.939
   26MOL     H3  959   8.372   1.263   4.950
   26MOL     C2  960   8.475   1.133   5.082
   26MOL     C3  961   8.649   1.031   5.224
   26MOL     H4  962   8.591   0.938   5.217
   26MOL     H5  963   8.635   1.077   5.321
   26MOL     C4  964   8.797   1.003   5.194
   26MOL     H6  965   8.859   1.067   5.258
   26MOL     H7  966   8.822   0.898   5.210
   26MOL     C5  967   8.816   1.045   5.047
   26MOL     H8  968   8.919   1.071   5.023
   26MOL     H9  969   8.781   0.966   4.979
   26MOL     C6  970   8.722   1.166   5.041
   26MOL    H10  971   8.771   1.246   5.096
   26MOL     C7  972   8.694   1.225   4.903
   26MOL     C8  973   8.499   0.847   4.915
   26MOL    H11  974   8.447   0.823   5.007
   26MOL     C9  975   8.487   0.958   4.832
   26MOL    C10  976   8.389   1.070   4.856
   26MOL    H12  977   8.300   1.031   4.907
   26MOL    H13  978   8.355   1.110   4.760
   26MOL    C11  979   8.577   0.939   4.723
   26MOL    C12  980   8.602   1.018   4.610
   26MOL    H14  981   8.552   1.113   4.596
   26MOL    C13  982   8.692   0.968   4.514
   26MOL    H15  983   8.713   1.026   4.425
   26MOL    C14  984   8.754   0.843   4.533
   26MOL    H16  985   8.823   0.806   4.457
   26MOL    C15  986   8.729   0.767   4.648
   26MOL    H17  987   8.778   0.671   4.663
   26MOL    C16  988   8.640   0.819   4.741
   27MOL     O1  989   0.094   0.244   5.154
   27MOL     O2  990   8.715   0.503   4.830
   27MOL     N1  991   8.923   0.418   5.121
   27MOL     N2  992   8.839   0.320   4.871
   27MOL     H1  993   8.803   0.280   4.785
   27MOL     N3  994   0.275   0.590   4.858
   27MOL     H2  995   0.340   0.662   4.889
   27MOL     C1  996   8.950   0.251   4.939
   27MOL     H3  997   8.920   0.146   4.950
   27MOL     C2  998   0.013   0.300   5.081
   27MOL     C3  999   0.014   0.503   5.224
   27MOL     H4 1000   0.123   0.498   5.217
   27MOL     H5 1001   8.949   0.468   5.322
   27MOL     C4 1002   8.933   0.645   5.194
   27MOL     H6 1003   8.847   0.667   5.258
   27MOL     H7 1004   0.043   0.719   5.210
   27MOL     C5 1005   8.888   0.640   5.047
   27MOL     H8 1006   8.814   0.717   5.023
   27MOL     H9 1007   0.005   0.648   4.979
   27MOL     C6 1008   8.829   0.499   5.041
   27MOL    H10 1009   8.735   0.501   5.096
   27MOL     C7 1010   8.792   0.444   4.904
   27MOL     C8 1011   0.248   0.464   4.915
   27MOL    H11 1012   0.295   0.431   5.007
   27MOL     C9 1013   0.158   0.398   4.832
   27MOL    C10 1014   0.110   0.257   4.856
   27MOL    H12 1015   0.189   0.200   4.907
   27MOL    H13 1016   0.092   0.208   4.760
   27MOL    C11 1017   0.129   0.486   4.723
   27MOL    C12 1018   0.049   0.468   4.610
   27MOL    H14 1019   8.960   0.378   4.596
   27MOL    C13 1020   0.047   0.571   4.514
   27MOL    H15 1021   8.955   0.560   4.425
   27MOL    C14 1022   0.124   0.688   4.533
   27MOL    H16 1023   0.122   0.765   4.457
   27MOL    C15 1024   0.203   0.704   4.648
   27MOL    H17 1025   0.261   0.794   4.663
   27MOL    C16 1026   0.202   0.600   4.741
   28MOL     O1 1027   0.258   0.041   4.612
   28MOL     O2 1028   0.309   0.471   4.289
   28MOL     N1 1029   0.339   0.249   4.580
   28MOL     N2 1030   0.212   0.272   4.329
   28MOL     H1 1031   0.160   0.284   4.243
   28MOL     N3 1032   0.649   0.057   4.317
   28MOL     H2 1033   0.743   0.037   4.348
   28MOL     C1 1034   0.208   0.142   4.398
   28MOL     H3 1035   0.102   0.115   4.409
   28MOL     C2 1036   0.266   0.139   4.540
   28MOL     C3 1037   0.442   0.239   4.683
   28MOL     H4 1038   0.493   0.142   4.676
   28MOL     H5 1039   0.395   0.250   4.780
   28MOL     C4 1040   0.540   0.353   4.653
   28MOL     H6 1041   0.517   0.439   4.717
   28MOL     H7 1042   0.644   0.322   4.669
   28MOL     C5 1043   0.513   0.390   4.506
   28MOL     H8 1044   0.543   0.493   4.482
   28MOL     H9 1045   0.564   0.320   4.438
   28MOL     C6 1046   0.362   0.370   4.500
   28MOL    H10 1047   0.317   0.452   4.555
   28MOL     C7 1048   0.297   0.375   4.363
   28MOL     C8 1049   0.526   0.017   4.374
   28MOL    H11 1050   5.005   7.727   4.466
   28MOL     C9 1051   0.424   0.062   4.291
   28MOL    C10 1052   0.278   0.033   4.315
   28MOL    H12 1053   4.752   7.704   4.366
   28MOL    H13 1054   0.227   0.024   4.219
   28MOL    C11 1055   0.486   0.131   4.182
   28MOL    C12 1056   0.430   0.191   4.069
   28MOL    H14 1057   0.323   0.196   4.055
   28MOL    C13 1058   0.518   0.244   3.973
   28MOL    H15 1059   0.478   0.291   3.884
   28MOL    C14 1060   0.657   0.236   3.991
   28MOL    H16 1061   0.724   0.276   3.916
   28MOL    C15 1062   0.711   0.176   4.107
   28MOL    H17 1063   0.818   0.171   4.122
   28MOL    C16 1064   0.621   0.125   4.200
   29MOL     O1 1065   1.330   0.203   4.612
   29MOL     O2 1066   0.932   0.033   4.289
   29MOL     N1 1067   1.110   0.170   4.580
   29MOL     N2 1068   1.153   0.048   4.329
   29MOL     H1 1069   5.653   7.763   4.243
   29MOL     N3 1070   1.121   0.533   4.317
   29MOL     H2 1071   1.092   0.625   4.348
   29MOL     C1 1072   1.268   0.109   4.398
   29MOL     H3 1073   1.344   0.031   4.409
   29MOL     C2 1074   1.241   0.161   4.540
   29MOL     C3 1075   1.066   0.264   4.683
   29MOL     H4 1076   1.125   0.356   4.676
   29MOL     H5 1077   1.080   0.217   4.780
   29MOL     C4 1078   0.919   0.291   4.653
   29MOL     H6 1079   0.857   0.228   4.717
   29MOL     H7 1080   0.894   0.396   4.669
   29MOL     C5 1081   0.900   0.250   4.506
   29MOL     H8 1082   0.797   0.224   4.482
   29MOL     H9 1083   0.936   0.329   4.438
   29MOL     C6 1084   0.993   0.129   4.500
   29MOL    H10 1085   0.945   0.048   4.555
   29MOL     C7 1086   1.022   0.070   4.362
   29MOL     C8 1087   1.217   0.447   4.374
   29MOL    H11 1088   1.269   0.471   4.466
   29MOL     C9 1089   1.229   0.336   4.291
   29MOL    C10 1090   1.327   0.224   4.315
   29MOL    H12 1091   1.416   0.263   4.366
   29MOL    H13 1092   1.361   0.184   4.219
   29MOL    C11 1093   1.138   0.355   4.182
   29MOL    C12 1094   1.114   0.276   4.069
   29MOL    H14 1095   1.163   0.182   4.055
   29MOL    C13 1096   1.024   0.326   3.973
   29MOL    H15 1097   1.003   0.269   3.884
   29MOL    C14 1098   0.961   0.451   3.991
   29MOL    H16 1099   0.893   0.488   3.916
   29MOL    C15 1100   0.987   0.527   4.107
   29MOL    H17 1101   0.938   0.623   4.122
   29MOL    C16 1102   1.076   0.476   4.200
   30MOL     O1 1103   0.653   1.050   4.612
   30MOL     O2 1104   1.000   0.791   4.289
   30MOL     N1 1105   0.793   0.876   4.580
   30MOL     N2 1106   0.877   0.974   4.330
   30MOL     H1 1107   0.913   1.014   4.243
   30MOL     N3 1108   0.473   0.704   4.317
   30MOL     H2 1109   0.407   0.632   4.348
   30MOL     C1 1110   0.766   1.044   4.398
   30MOL     H3 1111   0.795   1.148   4.409
   30MOL     C2 1112   0.735   0.994   4.540
   30MOL     C3 1113   0.733   0.792   4.683
   30MOL     H4 1114   0.624   0.796   4.676
   30MOL     H5 1115   0.766   0.827   4.780
   30MOL     C4 1116   0.783   0.650   4.653
   30MOL     H6 1117   0.869   0.628   4.717
   30MOL     H7 1118   0.705   0.575   4.669
   30MOL     C5 1119   0.828   0.655   4.506
   30MOL     H8 1120   0.903   0.578   4.482
   30MOL     H9 1121   0.743   0.646   4.438
   30MOL     C6 1122   0.886   0.796   4.500
   30MOL    H10 1123   0.981   0.794   4.555
   30MOL     C7 1124   0.923   0.850   4.363
   30MOL     C8 1125   0.499   0.830   4.374
   30MOL    H11 1126   0.452   0.863   4.466
   30MOL     C9 1127   0.589   0.896   4.291
   30MOL    C10 1128   0.637   1.037   4.315
   30MOL    H12 1129   0.559   1.094   4.366
   30MOL    H13 1130   0.655   1.086   4.219
   30MOL    C11 1131   0.618   0.808   4.182
   30MOL    C12 1132   0.698   0.827   4.069
   30MOL    H14 1133   0.755   0.917   4.055
   30MOL    C13 1134   0.700   0.724   3.973
   30MOL    H15 1135   0.760   0.735   3.884
   30MOL    C14 1136   0.623   0.607   3.991
   30MOL    H16 1137   0.625   0.530   3.916
   30MOL    C15 1138   0.545   0.591   4.107
   30MOL    H17 1139   0.486   0.501   4.122
   30MOL    C16 1140   0.545   0.694   4.200
   31MOL     O1 1141   0.489   1.254   6.236
   31MOL     O2 1142   0.438   0.824   5.912
   31MOL     N1 1143   0.408   1.046   6.203
   31MOL     N2 1144   0.535   1.022   5.953
   31MOL     H1 1145   0.587   1.011   5.866
   31MOL     N3 1146   0.099   1.237   5.940
   31MOL     H2 1147   0.004   1.258   5.971
   31MOL     C1 1148   0.539   1.153   6.021
   31MOL     H3 1149   0.645   1.180   6.032
   31MOL     C2 1150   0.481   1.155   6.164
   31MOL     C3 1151   0.305   1.055   6.306
   31MOL     H4 1152   0.254   1.152   6.299
   31MOL     H5 1153   0.352   1.044   6.404
   31MOL     C4 1154   0.207   0.942   6.276
   31MOL     H6 1155   0.231   0.856   6.340
   31MOL     H7 1156   0.104   0.972   6.292
   31MOL     C5 1157   0.234   0.905   6.129
   31MOL     H8 1158   0.204   0.802   6.106
   31MOL     H9 1159   0.183   0.974   6.061
   31MOL     C6 1160   0.385   0.925   6.123
   31MOL    H10 1161   0.430   0.842   6.178
   31MOL     C7 1162   0.451   0.920   5.986
   31MOL     C8 1163   0.221   1.278   5.997
   31MOL    H11 1164   0.226   1.334   6.089
   31MOL     C9 1165   0.323   1.233   5.914
   31MOL    C10 1166   0.469   1.262   5.938
   31MOL    H12 1167   0.480   1.358   5.989
   31MOL    H13 1168   0.521   1.271   5.842
   31MOL    C11 1169   0.262   1.163   5.805
   31MOL    C12 1170   0.317   1.103   5.692
   31MOL    H14 1171   0.424   1.098   5.678
   31MOL    C13 1172   0.229   1.050   5.596
   31MOL    H15 1173   0.269   1.003   5.508
   31MOL    C14 1174   0.090   1.058   5.615
   31MOL    H16 1175   0.024   1.018   5.539
   31MOL    C15 1176   0.036   1.118   5.730
   31MOL    H17 1177   8.898   1.123   5.745
   31MOL    C16 1178   0.126   1.170   5.824
   32MOL     O1 1179   8.386   1.091   6.236
   32MOL     O2 1180   8.783   1.261   5.912
   32MOL     N1 1181   8.606   1.125   6.203
   32MOL     N2 1182   8.563   1.247   5.953
   32MOL     H1 1183   8.546   1.298   5.866
   32MOL     N3 1184   8.595   0.761   5.940
   32MOL     H2 1185   8.624   0.669   5.971
   32MOL     C1 1186   8.448   1.185   6.021
   32MOL     H3 1187   8.372   1.263   6.032
   32MOL     C2 1188   8.475   1.133   6.164
   32MOL     C3 1189   8.649   1.031   6.306
   32MOL     H4 1190   8.591   0.938   6.299
   32MOL     H5 1191   8.635   1.077   6.404
   32MOL     C4 1192   8.797   1.003   6.276
   32MOL     H6 1193   8.859   1.067   6.340
   32MOL     H7 1194   8.822   0.898   6.292
   32MOL     C5 1195   8.816   1.045   6.129
   32MOL     H8 1196   8.919   1.071   6.106
   32MOL     H9 1197   8.781   0.966   6.061
   32MOL     C6 1198   8.722   1.166   6.123
   32MOL    H10 1199   8.771   1.246   6.178
   32MOL     C7 1200   8.694   1.225   5.986
   32MOL     C8 1201   8.499   0.847   5.997
   32MOL    H11 1202   8.447   0.823   6.089
   32MOL     C9 1203   8.487   0.958   5.914
   32MOL    C10 1204   8.389   1.070   5.938
   32MOL    H12 1205   8.300   1.031   5.989
   32MOL    H13 1206   8.355   1.110   5.842
   32MOL    C11 1207   8.577   0.939   5.805
   32MOL    C12 1208   8.602   1.018   5.692
   32MOL    H14 1209   8.552   1.113   5.678
   32MOL    C13 1210   8.692   0.968   5.596
   32MOL    H15 1211   8.713   1.026   5.508
   32MOL    C14 1212   8.755   0.843   5.615
   32MOL    H16 1213   8.823   0.806   5.539
   32MOL    C15 1214   8.729   0.767   5.730
   32MOL    H17 1215   8.778   0.671   5.745
   32MOL    C16 1216   8.640   0.819   5.823
   33MOL     O1 1217   0.094   0.244   6.236
   33MOL     O2 1218   8.715   0.503   5.912
   33MOL     N1 1219   8.923   0.418   6.203
   33MOL     N2 1220   8.839   0.320   5.953
   33MOL     H1 1221   8.803   0.280   5.867
   33MOL     N3 1222   0.275   0.590   5.940
   33MOL     H2 1223   0.340   0.662   5.971
   33MOL     C1 1224   8.950   0.251   6.021
   33MOL     H3 1225   8.920   0.146   6.032
   33MOL     C2 1226   0.013   0.300   6.164
   33MOL     C3 1227   0.014   0.503   6.306
   33MOL     H4 1228   0.123   0.498   6.299
   33MOL     H5 1229   8.949   0.468   6.404
   33MOL     C4 1230   8.933   0.645   6.276
   33MOL     H6 1231   8.847   0.667   6.340
   33MOL     H7 1232   0.043   0.719   6.292
   33MOL     C5 1233   8.888   0.640   6.129
   33MOL     H8 1234   8.813   0.717   6.106
   33MOL     H9 1235   0.005   0.648   6.061
   33MOL     C6 1236   8.829   0.499   6.123
   33MOL    H10 1237   8.735   0.501   6.178
   33MOL     C7 1238   8.792   0.444   5.986
   33MOL     C8 1239   0.248   0.464   5.997
   33MOL    H11 1240   0.295   0.431   6.089
   33MOL     C9 1241   0.158   0.398   5.914
   33MOL    C10 1242   0.110   0.257   5.938
   33MOL    H12 1243   0.189   0.200   5.989
   33MOL    H13 1244   0.092   0.208   5.842
   33MOL    C11 1245   0.129   0.486   5.805
   33MOL    C12 1246   0.049   0.468   5.692
   33MOL    H14 1247   8.960   0.378   5.678
   33MOL    C13 1248   0.047   0.571   5.596
   33MOL    H15 1249   8.955   0.560   5.508
   33MOL    C14 1250   0.124   0.688   5.615
   33MOL    H16 1251   0.122   0.765   5.539
   33MOL    C15 1252   0.203   0.704   5.730
   33MOL    H17 1253   0.261   0.794   5.745
   33MOL    C16 1254   0.202   0.600   5.823
   34MOL     O1 1255   0.258   0.041   5.695
   34MOL     O2 1256   0.309   0.471   5.371
   34MOL     N1 1257   0.339   0.249   5.662
   34MOL     N2 1258   0.212   0.272   5.412
   34MOL     H1 1259   0.160   0.284   5.325
   34MOL     N3 1260   0.649   0.057   5.399
   34MOL     H2 1261   0.743   0.037   5.430
   34MOL     C1 1262   0.208   0.142   5.480
   34MOL     H3 1263   0.102   0.115   5.491
   34MOL     C2 1264   0.266   0.139   5.623
   34MOL     C3 1265   0.442   0.239   5.765
   34MOL     H4 1266   0.493   0.142   5.758
   34MOL     H5 1267   0.395   0.250   5.862
   34MOL     C4 1268   0.541   0.353   5.735
   34MOL     H6 1269   0.517   0.439   5.799
   34MOL     H7 1270   0.644   0.322   5.751
   34MOL     C5 1271   0.513   0.390   5.588
   34MOL     H8 1272   0.543   0.493   5.564
   34MOL     H9 1273   0.564   0.320   5.520
   34MOL     C6 1274   0.362   0.370   5.582
   34MOL    H10 1275   0.317   0.452   5.637
   34MOL     C7 1276   0.297   0.375   5.445
   34MOL     C8 1277   0.526   0.017   5.456
   34MOL    H11 1278   5.005   7.727   5.548
   34MOL     C9 1279   0.424   0.062   5.373
   34MOL    C10 1280   0.278   0.033   5.397
   34MOL    H12 1281   4.752   7.703   5.448
   34MOL    H13 1282   0.226   0.024   5.301
   34MOL    C11 1283   0.486   0.131   5.264
   34MOL    C12 1284   0.430   0.191   5.151
   34MOL    H14 1285   0.323   0.196   5.137
   34MOL    C13 1286   0.518   0.244   5.055
   34MOL    H15 1287   0.478   0.291   4.966
   34MOL    C14 1288   0.657   0.236   5.074
   34MOL    H16 1289   0.724   0.277   4.998
   34MOL    C15 1290   0.711   0.176   5.189
   34MOL    H17 1291   0.818   0.171   5.204
   34MOL    C16 1292   0.621   0.125   5.282
   35MOL     O1 1293   1.330   0.203   5.695
   35MOL     O2 1294   0.932   0.033   5.371
   35MOL     N1 1295   1.110   0.170   5.662
   35MOL     N2 1296   1.153   0.048   5.412
   35MOL     H1 1297   5.653   7.763   5.325
   35MOL     N3 1298   1.121   0.533   5.399
   35MOL     H2 1299   1.092   0.625   5.430
   35MOL     C1 1300   1.268   0.109   5.480
   35MOL     H3 1301   1.344   0.031   5.491
   35MOL     C2 1302   1.241   0.161   5.623
   35MOL     C3 1303   1.066   0.264   5.765
   35MOL     H4 1304   1.125   0.356   5.758
   35MOL     H5 1305   1.080   0.217   5.862
   35MOL     C4 1306   0.919   0.291   5.735
   35MOL     H6 1307   0.857   0.228   5.799
   35MOL     H7 1308   0.894   0.396   5.751
   35MOL     C5 1309   0.900   0.250   5.588
   35MOL     H8 1310   0.797   0.224   5.564
   35MOL     H9 1311   0.936   0.329   5.520
   35MOL     C6 1312   0.993   0.129   5.582
   35MOL    H10 1313   0.945   0.048   5.637
   35MOL     C7 1314   1.022   0.070   5.445
   35MOL     C8 1315   1.217   0.447   5.456
   35MOL    H11 1316   1.269   0.471   5.548
   35MOL     C9 1317   1.229   0.336   5.373
   35MOL    C10 1318   1.327   0.224   5.397
   35MOL    H12 1319   1.416   0.263   5.448
   35MOL    H13 1320   1.361   0.184   5.301
   35MOL    C11 1321   1.138   0.355   5.264
   35MOL    C12 1322   1.114   0.277   5.151
   35MOL    H14 1323   1.163   0.182   5.137
   35MOL    C13 1324   1.024   0.326   5.055
   35MOL    H15 1325   1.003   0.269   4.966
   35MOL    C14 1326   0.961   0.451   5.074
   35MOL    H16 1327   0.893   0.488   4.998
   35MOL    C15 1328   0.987   0.527   5.189
   35MOL    H17 1329   0.938   0.623   5.204
   35MOL    C16 1330   1.076   0.476   5.282
   36MOL     O1 1331   0.654   1.050   5.695
   36MOL     O2 1332   1.000   0.791   5.371
   36MOL     N1 1333   0.793   0.876   5.662
   36MOL     N2 1334   0.877   0.974   5.412
   36MOL     H1 1335   0.913   1.014   5.325
   36MOL     N3 1336   0.473   0.704   5.399
   36MOL     H2 1337   0.407   0.632   5.430
   36MOL     C1 1338   0.766   1.044   5.480
   36MOL     H3 1339   0.795   1.148   5.491
   36MOL     C2 1340   0.735   0.994   5.623
   36MOL     C3 1341   0.733   0.792   5.765
   36MOL     H4 1342   0.624   0.796   5.758
   36MOL     H5 1343   0.766   0.827   5.862
   36MOL     C4 1344   0.783   0.650   5.735
   36MOL     H6 1345   0.869   0.628   5.799
   36MOL     H7 1346   0.705   0.575   5.751
   36MOL     C5 1347   0.828   0.655   5.588
   36MOL     H8 1348   0.903   0.578   5.564
   36MOL     H9 1349   0.743   0.646   5.520
   36MOL     C6 1350   0.886   0.796   5.582
   36MOL    H10 1351   0.981   0.794   5.637
   36MOL     C7 1352   0.923   0.850   5.445
   36MOL     C8 1353   0.499   0.830   5.456
   36MOL    H11 1354   0.452   0.863   5.548
   36MOL     C9 1355   0.589   0.896   5.373
   36MOL    C10 1356   0.637   1.037   5.397
   36MOL    H12 1357   0.559   1.094   5.448
   36MOL    H13 1358   0.655   1.087   5.301
   36MOL    C11 1359   0.618   0.808   5.264
   36MOL    C12 1360   0.698   0.827   5.151
   36MOL    H14 1361   0.755   0.917   5.137
   36MOL    C13 1362   0.700   0.724   5.055
   36MOL    H15 1363   0.760   0.735   4.966
   36MOL    C14 1364   0.623   0.607   5.074
   36MOL    H16 1365   0.625   0.529   4.998
   36MOL    C15 1366   0.545   0.591   5.189
   36MOL    H17 1367   0.486   0.501   5.204
   36MOL    C16 1368   0.545   0.694   5.282
   37MOL     O1 1369   8.710   2.548   0.825
   37MOL     O2 1370   8.659   2.118   0.502
   37MOL     N1 1371   8.629   2.340   0.792
   37MOL     N2 1372   8.756   2.317   0.542
   37MOL     H1 1373   8.809   2.305   0.456
   37MOL     N3 1374   8.320   2.532   0.529
   37MOL     H2 1375   8.225   2.552   0.561
   37MOL     C1 1376   8.761   2.447   0.611
   37MOL     H3 1377   8.866   2.474   0.621
   37MOL     C2 1378   8.702   2.450   0.753
   37MOL     C3 1379   8.526   2.350   0.895
   37MOL     H4 1380   8.475   2.447   0.888
   37MOL     H5 1381   8.573   2.339   0.993
   37MOL     C4 1382   8.428   2.236   0.865
   37MOL     H6 1383   8.452   2.150   0.930
   37MOL     H7 1384   8.325   2.267   0.881
   37MOL     C5 1385   8.455   2.199   0.719
   37MOL     H8 1386   8.426   2.096   0.695
   37MOL     H9 1387   8.404   2.269   0.651
   37MOL     C6 1388   8.606   2.219   0.713
   37MOL    H10 1389   8.651   2.137   0.768
   37MOL     C7 1390   8.672   2.214   0.575
   37MOL     C8 1391   8.442   2.572   0.586
   37MOL    H11 1392   8.447   2.629   0.679
   37MOL     C9 1393   8.545   2.527   0.504
   37MOL    C10 1394   8.690   2.556   0.528
   37MOL    H12 1395   8.701   2.652   0.579
   37MOL    H13 1396   8.742   2.565   0.432
   37MOL    C11 1397   8.483   2.458   0.394
   37MOL    C12 1398   8.539   2.397   0.281
   37MOL    H14 1399   8.645   2.393   0.268
   37MOL    C13 1400   8.450   2.345   0.186
   37MOL    H15 1401   8.490   2.298   0.097
   37MOL    C14 1402   8.311   2.352   0.204
   37MOL    H16 1403   8.245   2.312   0.128
   37MOL    C15 1404   8.258   2.413   0.319
   37MOL    H17 1405   8.150   2.418   0.334
   37MOL    C16 1406   8.347   2.464   0.413
   38MOL     O1 1407   7.638   2.386   0.825
   38MOL     O2 1408   8.036   2.556   0.502
   38MOL     N1 1409   7.859   2.419   0.792
   38MOL     N2 1410   7.816   2.541   0.542
   38MOL     H1 1411   7.799   2.593   0.456
   38MOL     N3 1412   7.848   2.056   0.529
   38MOL     H2 1413   7.877   1.964   0.561
   38MOL     C1 1414   7.700   2.480   0.611
   38MOL     H3 1415   7.625   2.558   0.621
   38MOL     C2 1416   7.727   2.428   0.753
   38MOL     C3 1417   7.902   2.325   0.895
   38MOL     H4 1418   7.844   2.233   0.888
   38MOL     H5 1419   7.888   2.372   0.993
   38MOL     C4 1420   8.050   2.297   0.865
   38MOL     H6 1421   8.112   2.361   0.930
   38MOL     H7 1422   8.075   2.193   0.882
   38MOL     C5 1423   8.068   2.339   0.719
   38MOL     H8 1424   8.172   2.365   0.695
   38MOL     H9 1425   8.033   2.260   0.651
   38MOL     C6 1426   7.975   2.460   0.713
   38MOL    H10 1427   8.024   2.540   0.768
   38MOL     C7 1428   7.947   2.519   0.575
   38MOL     C8 1429   7.752   2.142   0.586
   38MOL    H11 1430   7.700   2.118   0.679
   38MOL     C9 1431   7.739   2.253   0.504
   38MOL    C10 1432   7.641   2.364   0.528
   38MOL    H12 1433   7.553   2.326   0.579
   38MOL    H13 1434   7.608   2.405   0.431
   38MOL    C11 1435   7.830   2.234   0.394
   38MOL    C12 1436   7.855   2.312   0.281
   38MOL    H14 1437   7.805   2.407   0.268
   38MOL    C13 1438   7.944   2.263   0.186
   38MOL    H15 1439   7.965   2.320   0.097
   38MOL    C14 1440   8.007   2.138   0.204
   38MOL    H16 1441   8.075   2.101   0.128
   38MOL    C15 1442   7.982   2.061   0.319
   38MOL    H17 1443   8.030   1.966   0.334
   38MOL    C16 1444   7.892   2.113   0.413
   39MOL     O1 1445   8.315   1.539   0.825
   39MOL     O2 1446   7.968   1.798   0.502
   39MOL     N1 1447   8.176   1.713   0.792
   39MOL     N2 1448   8.091   1.615   0.542
   39MOL     H1 1449   8.055   1.575   0.456
   39MOL     N3 1450   8.496   1.885   0.529
   39MOL     H2 1451   8.561   1.956   0.561
   39MOL     C1 1452   8.202   1.545   0.611
   39MOL     H3 1453   8.173   1.441   0.621
   39MOL     C2 1454   8.234   1.595   0.753
   39MOL     C3 1455   8.235   1.797   0.895
   39MOL     H4 1456   8.345   1.793   0.888
   39MOL     H5 1457   8.202   1.762   0.993
   39MOL     C4 1458   8.185   1.939   0.865
   39MOL     H6 1459   8.099   1.961   0.930
   39MOL     H7 1460   8.263   2.013   0.882
   39MOL     C5 1461   8.140   1.934   0.719
   39MOL     H8 1462   8.066   2.011   0.695
   39MOL     H9 1463   8.226   1.943   0.651
   39MOL     C6 1464   8.082   1.793   0.713
   39MOL    H10 1465   7.988   1.795   0.768
   39MOL     C7 1466   8.045   1.739   0.575
   39MOL     C8 1467   8.470   1.759   0.586
   39MOL    H11 1468   8.516   1.726   0.678
   39MOL     C9 1469   8.379   1.693   0.504
   39MOL    C10 1470   8.332   1.552   0.527
   39MOL    H12 1471   8.410   1.495   0.579
   39MOL    H13 1472   8.314   1.502   0.432
   39MOL    C11 1473   8.350   1.781   0.394
   39MOL    C12 1474   8.270   1.762   0.281
   39MOL    H14 1475   8.213   1.672   0.268
   39MOL    C13 1476   8.268   1.865   0.186
   39MOL    H15 1477   8.208   1.854   0.097
   39MOL    C14 1478   8.345   1.982   0.204
   39MOL    H16 1479   8.343   2.060   0.128
   39MOL    C15 1480   8.424   1.998   0.319
   39MOL    H17 1481   8.483   2.088   0.334
   39MOL    C16 1482   8.424   1.895   0.413
   40MOL     O1 1483   8.480   1.335   0.284
   40MOL     O2 1484   8.530   1.765   6.453
   40MOL     N1 1485   8.561   1.543   0.251
   40MOL     N2 1486   8.434   1.567   0.001
   40MOL     H1 1487   8.381   1.578   6.408
   40MOL     N3 1488   8.870   1.352   6.481
   40MOL     H2 1489   8.964   1.331   0.020
   40MOL     C1 1490   8.429   1.436   0.070
   40MOL     H3 1491   8.324   1.409   0.080
   40MOL     C2 1492   8.487   1.434   0.212
   40MOL     C3 1493   8.664   1.534   0.354
   40MOL     H4 1494   8.714   1.437   0.347
   40MOL     H5 1495   8.617   1.545   0.452
   40MOL     C4 1496   8.762   1.647   0.324
   40MOL     H6 1497   8.738   1.733   0.388
   40MOL     H7 1498   8.865   1.617   0.340
   40MOL     C5 1499   8.735   1.684   0.178
   40MOL     H8 1500   8.764   1.787   0.154
   40MOL     H9 1501   8.785   1.614   0.110
   40MOL     C6 1502   8.583   1.664   0.172
   40MOL    H10 1503   8.538   1.747   0.226
   40MOL     C7 1504   8.518   1.669   0.034
   40MOL     C8 1505   8.747   1.311   0.045
   40MOL    H11 1506   8.742   1.255   0.138
   40MOL     C9 1507   8.645   1.356   6.455
   40MOL    C10 1508   8.499   1.327   6.479
   40MOL    H12 1509   8.489   1.231   0.038
   40MOL    H13 1510   8.448   1.318   6.383
   40MOL    C11 1511   8.707   1.426   6.346
   40MOL    C12 1512   8.651   1.486   6.233
   40MOL    H14 1513   8.544   1.490   6.219
   40MOL    C13 1514   8.739   1.539   6.138
   40MOL    H15 1515   8.700   1.586   6.049
   40MOL    C14 1516   8.879   1.531   6.156
   40MOL    H16 1517   8.945   1.571   6.080
   40MOL    C15 1518   8.932   1.471   6.271
   40MOL    H17 1519   0.071   1.465   6.286
   40MOL    C16 1520   8.842   1.419   6.365
   41MOL     O1 1521   0.583   1.498   0.284
   41MOL     O2 1522   0.185   1.327   6.453
   41MOL     N1 1523   0.362   1.464   0.251
   41MOL     N2 1524   0.405   1.342   0.001
   41MOL     H1 1525   0.422   1.291   6.408
   41MOL     N3 1526   0.374   1.828   6.481
   41MOL     H2 1527   0.344   1.920   0.020
   41MOL     C1 1528   0.521   1.404   0.070
   41MOL     H3 1529   0.597   1.326   0.080
   41MOL     C2 1530   0.494   1.455   0.212
   41MOL     C3 1531   0.319   1.558   0.354
   41MOL     H4 1532   0.378   1.651   0.347
   41MOL     H5 1533   0.333   1.512   0.452
   41MOL     C4 1534   0.171   1.586   0.324
   41MOL     H6 1535   0.109   1.522   0.388
   41MOL     H7 1536   0.146   1.691   0.340
   41MOL     C5 1537   0.153   1.544   0.178
   41MOL     H8 1538   0.049   1.518   0.154
   41MOL     H9 1539   0.188   1.623   0.110
   41MOL     C6 1540   0.246   1.423   0.172
   41MOL    H10 1541   0.198   1.343   0.226
   41MOL     C7 1542   0.275   1.364   0.034
   41MOL     C8 1543   0.469   1.742   0.045
   41MOL    H11 1544   0.521   1.765   0.138
   41MOL     C9 1545   0.482   1.631   6.455
   41MOL    C10 1546   0.580   1.519   6.479
   41MOL    H12 1547   0.668   1.558   0.038
   41MOL    H13 1548   0.614   1.479   6.383
   41MOL    C11 1549   0.391   1.650   6.346
   41MOL    C12 1550   0.367   1.571   6.233
   41MOL    H14 1551   0.416   1.476   6.219
   41MOL    C13 1552   0.277   1.621   6.138
   41MOL    H15 1553   0.256   1.563   6.049
   41MOL    C14 1554   0.214   1.746   6.156
   41MOL    H16 1555   0.146   1.783   6.080
   41MOL    C15 1556   0.239   1.822   6.271
   41MOL    H17 1557   0.190   1.918   6.286
   41MOL    C16 1558   0.329   1.770   6.365
   42MOL     O1 1559   8.875   2.345   0.284
   42MOL     O2 1560   0.253   2.086   6.453
   42MOL     N1 1561   0.046   2.171   0.251
   42MOL     N2 1562   0.130   2.269   0.001
   42MOL     H1 1563   0.166   2.309   6.408
   42MOL     N3 1564   8.694   1.999   6.481
   42MOL     H2 1565   8.629   1.927   0.020
   42MOL     C1 1566   0.019   2.338   0.070
   42MOL     H3 1567   0.048   2.443   0.080
   42MOL     C2 1568   8.956   2.289   0.212
   42MOL     C3 1569   8.954   2.086   0.354
   42MOL     H4 1570   8.845   2.091   0.347
   42MOL     H5 1571   0.019   2.121   0.452
   42MOL     C4 1572   0.035   1.944   0.324
   42MOL     H6 1573   0.122   1.922   0.388
   42MOL     H7 1574   8.925   1.870   0.340
   42MOL     C5 1575   0.081   1.949   0.178
   42MOL     H8 1576   0.155   1.872   0.154
   42MOL     H9 1577   8.964   1.941   0.109
   42MOL     C6 1578   0.139   2.090   0.172
   42MOL    H10 1579   0.233   2.088   0.227
   42MOL     C7 1580   0.176   2.145   0.034
   42MOL     C8 1581   8.720   2.125   0.045
   42MOL    H11 1582   8.674   2.158   0.138
   42MOL     C9 1583   8.810   2.191   6.455
   42MOL    C10 1584   8.858   2.332   6.479
   42MOL    H12 1585   8.780   2.389   0.038
   42MOL    H13 1586   8.876   2.381   6.383
   42MOL    C11 1587   8.839   2.103   6.346
   42MOL    C12 1588   8.919   2.121   6.233
   42MOL    H14 1589   0.008   2.211   6.219
   42MOL    C13 1590   8.921   2.018   6.138
   42MOL    H15 1591   0.013   2.029   6.049
   42MOL    C14 1592   8.845   1.901   6.156
   42MOL    H16 1593   8.846   1.824   6.080
   42MOL    C15 1594   8.766   1.885   6.271
   42MOL    H17 1595   8.707   1.795   6.286
   42MOL    C16 1596   8.766   1.989   6.364
   43MOL     O1 1597   8.710   2.548   1.907
   43MOL     O2 1598   8.659   2.118   1.584
   43MOL     N1 1599   8.629   2.340   1.874
   43MOL     N2 1600   8.756   2.317   1.624
   43MOL     H1 1601   8.809   2.305   1.538
   43MOL     N3 1602   8.320   2.532   1.611
   43MOL     H2 1603   8.225   2.552   1.643
   43MOL     C1 1604   8.761   2.447   1.693
   43MOL     H3 1605   8.866   2.474   1.703
   43MOL     C2 1606   8.702   2.450   1.835
   43MOL     C3 1607   8.526   2.350   1.977
   43MOL     H4 1608   8.475   2.447   1.970
   43MOL     H5 1609   8.573   2.339   2.075
   43MOL     C4 1610   8.428   2.236   1.947
   43MOL     H6 1611   8.452   2.150   2.012
   43MOL     H7 1612   8.325   2.267   1.963
   43MOL     C5 1613   8.455   2.199   1.801
   43MOL     H8 1614   8.426   2.096   1.777
   43MOL     H9 1615   8.404   2.269   1.733
   43MOL     C6 1616   8.606   2.219   1.795
   43MOL    H10 1617   8.651   2.137   1.850
   43MOL     C7 1618   8.672   2.214   1.657
   43MOL     C8 1619   8.442   2.572   1.668
   43MOL    H11 1620   8.447   2.629   1.761
   43MOL     C9 1621   8.545   2.527   1.586
   43MOL    C10 1622   8.690   2.556   1.610
   43MOL    H12 1623   8.701   2.652   1.661
   43MOL    H13 1624   8.742   2.565   1.514
   43MOL    C11 1625   8.483   2.458   1.476
   43MOL    C12 1626   8.539   2.397   1.363
   43MOL    H14 1627   8.645   2.393   1.350
   43MOL    C13 1628   8.450   2.345   1.268
   43MOL    H15 1629   8.490   2.298   1.179
   43MOL    C14 1630   8.311   2.352   1.286
   43MOL    H16 1631   8.245   2.312   1.210
   43MOL    C15 1632   8.258   2.413   1.401
   43MOL    H17 1633   8.150   2.418   1.416
   43MOL    C16 1634   8.347   2.464   1.495
   44MOL     O1 1635   7.638   2.386   1.907
   44MOL     O2 1636   8.036   2.556   1.584
   44MOL     N1 1637   7.859   2.419   1.874
   44MOL     N2 1638   7.816   2.541   1.624
   44MOL     H1 1639   7.799   2.593   1.538
   44MOL     N3 1640   7.848   2.056   1.611
   44MOL     H2 1641   7.877   1.964   1.643
   44MOL     C1 1642   7.700   2.480   1.693
   44MOL     H3 1643   7.625   2.558   1.703
   44MOL     C2 1644   7.727   2.428   1.835
   44MOL     C3 1645   7.902   2.325   1.977
   44MOL     H4 1646   7.844   2.233   1.970
   44MOL     H5 1647   7.888   2.372   2.075
   44MOL     C4 1648   8.050   2.297   1.947
   44MOL     H6 1649   8.112   2.361   2.012
   44MOL     H7 1650   8.075   2.193   1.964
   44MOL     C5 1651   8.068   2.339   1.801
   44MOL     H8 1652   8.172   2.365   1.777
   44MOL     H9 1653   8.033   2.260   1.733
   44MOL     C6 1654   7.975   2.460   1.795
   44MOL    H10 1655   8.024   2.540   1.850
   44MOL     C7 1656   7.947   2.519   1.657
   44MOL     C8 1657   7.752   2.142   1.668
   44MOL    H11 1658   7.700   2.118   1.761
   44MOL     C9 1659   7.739   2.253   1.586
   44MOL    C10 1660   7.641   2.365   1.610
   44MOL    H12 1661   7.553   2.326   1.661
   44MOL    H13 1662   7.608   2.405   1.514
   44MOL    C11 1663   7.830   2.234   1.476
   44MOL    C12 1664   7.855   2.312   1.363
   44MOL    H14 1665   7.805   2.407   1.350
   44MOL    C13 1666   7.944   2.263   1.268
   44MOL    H15 1667   7.965   2.320   1.179
   44MOL    C14 1668   8.007   2.138   1.286
   44MOL    H16 1669   8.075   2.101   1.210
   44MOL    C15 1670   7.982   2.061   1.401
   44MOL    H17 1671   8.030   1.966   1.416
   44MOL    C16 1672   7.892   2.113   1.495
   45MOL     O1 1673   8.315   1.539   1.907
   45MOL     O2 1674   7.968   1.798   1.584
   45MOL     N1 1675   8.176   1.713   1.874
   45MOL     N2 1676   8.091   1.615   1.624
   45MOL     H1 1677   8.055   1.575   1.538
   45MOL     N3 1678   8.496   1.885   1.611
   45MOL     H2 1679   8.561   1.956   1.643
   45MOL     C1 1680   8.202   1.545   1.693
   45MOL     H3 1681   8.173   1.441   1.703
   45MOL     C2 1682   8.234   1.595   1.835
   45MOL     C3 1683   8.235   1.797   1.977
   45MOL     H4 1684   8.345   1.793   1.970
   45MOL     H5 1685   8.202   1.762   2.075
   45MOL     C4 1686   8.185   1.939   1.947
   45MOL     H6 1687   8.099   1.961   2.012
   45MOL     H7 1688   8.263   2.013   1.964
   45MOL     C5 1689   8.140   1.934   1.801
   45MOL     H8 1690   8.066   2.011   1.777
   45MOL     H9 1691   8.226   1.943   1.733
   45MOL     C6 1692   8.082   1.793   1.795
   45MOL    H10 1693   7.988   1.795   1.850
   45MOL     C7 1694   8.045   1.739   1.657
   45MOL     C8 1695   8.470   1.759   1.668
   45MOL    H11 1696   8.516   1.726   1.760
   45MOL     C9 1697   8.379   1.692   1.586
   45MOL    C10 1698   8.332   1.552   1.610
   45MOL    H12 1699   8.410   1.495   1.661
   45MOL    H13 1700   8.314   1.502   1.514
   45MOL    C11 1701   8.350   1.781   1.476
   45MOL    C12 1702   8.270   1.762   1.363
   45MOL    H14 1703   8.213   1.672   1.350
   45MOL    C13 1704   8.268   1.865   1.268
   45MOL    H15 1705   8.208   1.854   1.179
   45MOL    C14 1706   8.345   1.982   1.286
   45MOL    H16 1707   8.343   2.060   1.210
   45MOL    C15 1708   8.424   1.998   1.401
   45MOL    H17 1709   8.483   2.088   1.416
   45MOL    C16 1710   8.424   1.895   1.495
   46MOL     O1 1711   8.480   1.335   1.366
   46MOL     O2 1712   8.531   1.765   1.043
   46MOL     N1 1713   8.561   1.543   1.334
   46MOL     N2 1714   8.434   1.567   1.083
   46MOL     H1 1715   8.381   1.578   0.997
   46MOL     N3 1716   8.870   1.352   1.070
   46MOL     H2 1717   8.964   1.331   1.102
   46MOL     C1 1718   8.429   1.436   1.152
   46MOL     H3 1719   8.324   1.409   1.162
   46MOL     C2 1720   8.488   1.434   1.294
   46MOL     C3 1721   8.664   1.533   1.436
   46MOL     H4 1722   8.714   1.437   1.429
   46MOL     H5 1723   8.617   1.545   1.534
   46MOL     C4 1724   8.762   1.647   1.406
   46MOL     H6 1725   8.738   1.733   1.471
   46MOL     H7 1726   8.865   1.617   1.423
   46MOL     C5 1727   8.735   1.684   1.260
   46MOL     H8 1728   8.764   1.787   1.236
   46MOL     H9 1729   8.785   1.614   1.192
   46MOL     C6 1730   8.583   1.664   1.254
   46MOL    H10 1731   8.538   1.747   1.309
   46MOL     C7 1732   8.518   1.669   1.116
   46MOL     C8 1733   8.747   1.311   1.127
   46MOL    H11 1734   8.742   1.255   1.220
   46MOL     C9 1735   8.645   1.356   1.045
   46MOL    C10 1736   8.499   1.327   1.069
   46MOL    H12 1737   8.489   1.231   1.120
   46MOL    H13 1738   8.448   1.318   0.973
   46MOL    C11 1739   8.707   1.426   0.935
   46MOL    C12 1740   8.651   1.486   0.822
   46MOL    H14 1741   8.544   1.490   0.809
   46MOL    C13 1742   8.739   1.539   0.727
   46MOL    H15 1743   8.700   1.586   0.638
   46MOL    C14 1744   8.879   1.531   0.745
   46MOL    H16 1745   8.945   1.571   0.669
   46MOL    C15 1746   8.932   1.471   0.860
   46MOL    H17 1747   0.071   1.465   0.875
   46MOL    C16 1748   8.842   1.419   0.954
   47MOL     O1 1749   0.583   1.498   1.366
   47MOL     O2 1750   0.185   1.328   1.042
   47MOL     N1 1751   0.362   1.464   1.334
   47MOL     N2 1752   0.405   1.342   1.083
   47MOL     H1 1753   0.422   1.291   0.997
   47MOL     N3 1754   0.374   1.828   1.070
   47MOL     H2 1755   0.344   1.920   1.102
   47MOL     C1 1756   0.521   1.404   1.152
   47MOL     H3 1757   0.597   1.326   1.162
   47MOL     C2 1758   0.494   1.456   1.294
   47MOL     C3 1759   0.319   1.558   1.436
   47MOL     H4 1760   0.378   1.651   1.429
   47MOL     H5 1761   0.333   1.512   1.534
   47MOL     C4 1762   0.171   1.586   1.406
   47MOL     H6 1763   0.109   1.522   1.471
   47MOL     H7 1764   0.146   1.691   1.422
   47MOL     C5 1765   0.153   1.544   1.260
   47MOL     H8 1766   0.049   1.518   1.236
   47MOL     H9 1767   0.188   1.623   1.192
   47MOL     C6 1768   0.246   1.423   1.254
   47MOL    H10 1769   0.198   1.343   1.309
   47MOL     C7 1770   0.275   1.364   1.116
   47MOL     C8 1771   0.469   1.742   1.127
   47MOL    H11 1772   0.521   1.765   1.220
   47MOL     C9 1773   0.482   1.631   1.045
   47MOL    C10 1774   0.580   1.519   1.069
   47MOL    H12 1775   0.668   1.558   1.120
   47MOL    H13 1776   0.614   1.479   0.973
   47MOL    C11 1777   0.391   1.650   0.935
   47MOL    C12 1778   0.367   1.571   0.822
   47MOL    H14 1779   0.416   1.476   0.808
   47MOL    C13 1780   0.277   1.621   0.727
   47MOL    H15 1781   0.256   1.563   0.638
   47MOL    C14 1782   0.214   1.746   0.745
   47MOL    H16 1783   0.146   1.783   0.669
   47MOL    C15 1784   0.239   1.822   0.860
   47MOL    H17 1785   0.190   1.918   0.875
   47MOL    C16 1786   0.329   1.770   0.954
   48MOL     O1 1787   8.875   2.345   1.366
   48MOL     O2 1788   0.253   2.086   1.043
   48MOL     N1 1789   0.046   2.171   1.334
   48MOL     N2 1790   0.130   2.269   1.083
   48MOL     H1 1791   0.166   2.309   0.997
   48MOL     N3 1792   8.694   1.999   1.070
   48MOL     H2 1793   8.629   1.927   1.102
   48MOL     C1 1794   0.019   2.338   1.152
   48MOL     H3 1795   0.048   2.443   1.163
   48MOL     C2 1796   8.956   2.289   1.294
   48MOL     C3 1797   8.954   2.086   1.436
   48MOL     H4 1798   8.845   2.091   1.429
   48MOL     H5 1799   0.019   2.121   1.534
   48MOL     C4 1800   0.035   1.944   1.406
   48MOL     H6 1801   0.121   1.922   1.471
   48MOL     H7 1802   8.925   1.870   1.422
   48MOL     C5 1803   0.081   1.949   1.260
   48MOL     H8 1804   0.155   1.872   1.236
   48MOL     H9 1805   8.964   1.941   1.192
   48MOL     C6 1806   0.139   2.090   1.254
   48MOL    H10 1807   0.233   2.089   1.309
   48MOL     C7 1808   0.176   2.145   1.116
   48MOL     C8 1809   8.720   2.125   1.127
   48MOL    H11 1810   8.674   2.158   1.220
   48MOL     C9 1811   8.810   2.191   1.045
   48MOL    C10 1812   8.858   2.332   1.068
   48MOL    H12 1813   8.780   2.389   1.120
   48MOL    H13 1814   8.876   2.381   0.973
   48MOL    C11 1815   8.839   2.103   0.935
   48MOL    C12 1816   8.919   2.121   0.822
   48MOL    H14 1817   0.008   2.211   0.809
   48MOL    C13 1818   8.921   2.018   0.727
   48MOL    H15 1819   0.013   2.029   0.638
   48MOL    C14 1820   8.845   1.901   0.745
   48MOL    H16 1821   8.846   1.824   0.669
   48MOL    C15 1822   8.766   1.885   0.860
   48MOL    H17 1823   8.707   1.795   0.875
   48MOL    C16 1824   8.766   1.989   0.954
   49MOL     O1 1825   8.710   2.548   2.989
   49MOL     O2 1826   8.659   2.118   2.666
   49MOL     N1 1827   8.629   2.340   2.957
   49MOL     N2 1828   8.756   2.317   2.706
   49MOL     H1 1829   8.809   2.305   2.620
   49MOL     N3 1830   8.320   2.532   2.693
   49MOL     H2 1831   8.225   2.552   2.725
   49MOL     C1 1832   8.761   2.447   2.775
   49MOL     H3 1833   8.866   2.474   2.786
   49MOL     C2 1834   8.702   2.450   2.917
   49MOL     C3 1835   8.526   2.350   3.059
   49MOL     H4 1836   8.475   2.447   3.052
   49MOL     H5 1837   8.573   2.339   3.157
   49MOL     C4 1838   8.428   2.236   3.029
   49MOL     H6 1839   8.452   2.150   3.094
   49MOL     H7 1840   8.325   2.267   3.045
   49MOL     C5 1841   8.455   2.199   2.883
   49MOL     H8 1842   8.426   2.096   2.859
   49MOL     H9 1843   8.404   2.269   2.815
   49MOL     C6 1844   8.606   2.219   2.877
   49MOL    H10 1845   8.651   2.137   2.932
   49MOL     C7 1846   8.672   2.214   2.739
   49MOL     C8 1847   8.442   2.572   2.750
   49MOL    H11 1848   8.447   2.629   2.843
   49MOL     C9 1849   8.545   2.527   2.668
   49MOL    C10 1850   8.690   2.556   2.692
   49MOL    H12 1851   8.701   2.652   2.743
   49MOL    H13 1852   8.742   2.565   2.596
   49MOL    C11 1853   8.483   2.458   2.558
   49MOL    C12 1854   8.539   2.397   2.445
   49MOL    H14 1855   8.645   2.393   2.432
   49MOL    C13 1856   8.450   2.345   2.350
   49MOL    H15 1857   8.490   2.298   2.261
   49MOL    C14 1858   8.311   2.352   2.368
   49MOL    H16 1859   8.245   2.312   2.293
   49MOL    C15 1860   8.258   2.413   2.483
   49MOL    H17 1861   8.150   2.418   2.498
   49MOL    C16 1862   8.347   2.464   2.577
   50MOL     O1 1863   7.638   2.386   2.989
   50MOL     O2 1864   8.036   2.556   2.666
   50MOL     N1 1865   7.859   2.419   2.957
   50MOL     N2 1866   7.816   2.541   2.706
   50MOL     H1 1867   7.799   2.593   2.620
   50MOL     N3 1868   7.848   2.056   2.693
   50MOL     H2 1869   7.877   1.964   2.725
   50MOL     C1 1870   7.700   2.480   2.775
   50MOL     H3 1871   7.625   2.558   2.786
   50MOL     C2 1872   7.727   2.428   2.917
   50MOL     C3 1873   7.902   2.325   3.059
   50MOL     H4 1874   7.844   2.233   3.052
   50MOL     H5 1875   7.888   2.372   3.157
   50MOL     C4 1876   8.050   2.297   3.029
   50MOL     H6 1877   8.112   2.361   3.094
   50MOL     H7 1878   8.075   2.193   3.046
   50MOL     C5 1879   8.068   2.339   2.883
   50MOL     H8 1880   8.172   2.365   2.859
   50MOL     H9 1881   8.033   2.260   2.815
   50MOL     C6 1882   7.975   2.460   2.877
   50MOL    H10 1883   8.024   2.540   2.932
   50MOL     C7 1884   7.947   2.519   2.739
   50MOL     C8 1885   7.752   2.142   2.750
   50MOL    H11 1886   7.700   2.118   2.843
   50MOL     C9 1887   7.739   2.253   2.668
   50MOL    C10 1888   7.641   2.365   2.692
   50MOL    H12 1889   7.553   2.326   2.743
   50MOL    H13 1890   7.608   2.405   2.596
   50MOL    C11 1891   7.830   2.234   2.558
   50MOL    C12 1892   7.855   2.312   2.445
   50MOL    H14 1893   7.805   2.407   2.432
   50MOL    C13 1894   7.944   2.263   2.350
   50MOL    H15 1895   7.965   2.320   2.261
   50MOL    C14 1896   8.007   2.138   2.368
   50MOL    H16 1897   8.075   2.101   2.293
   50MOL    C15 1898   7.982   2.062   2.483
   50MOL    H17 1899   8.030   1.966   2.498
   50MOL    C16 1900   7.892   2.114   2.577
   51MOL     O1 1901   8.315   1.539   2.989
   51MOL     O2 1902   7.968   1.798   2.666
   51MOL     N1 1903   8.176   1.713   2.957
   51MOL     N2 1904   8.091   1.615   2.706
   51MOL     H1 1905   8.055   1.575   2.620
   51MOL     N3 1906   8.496   1.885   2.693
   51MOL     H2 1907   8.561   1.956   2.725
   51MOL     C1 1908   8.202   1.545   2.775
   51MOL     H3 1909   8.173   1.441   2.786
   51MOL     C2 1910   8.234   1.595   2.917
   51MOL     C3 1911   8.235   1.797   3.059
   51MOL     H4 1912   8.345   1.793   3.052
   51MOL     H5 1913   8.202   1.762   3.157
   51MOL     C4 1914   8.185   1.939   3.029
   51MOL     H6 1915   8.099   1.961   3.094
   51MOL     H7 1916   8.263   2.014   3.046
   51MOL     C5 1917   8.140   1.934   2.883
   51MOL     H8 1918   8.066   2.011   2.859
   51MOL     H9 1919   8.226   1.943   2.815
   51MOL     C6 1920   8.082   1.793   2.877
   51MOL    H10 1921   7.988   1.795   2.932
   51MOL     C7 1922   8.045   1.739   2.739
   51MOL     C8 1923   8.470   1.759   2.750
   51MOL    H11 1924   8.516   1.726   2.842
   51MOL     C9 1925   8.379   1.692   2.668
   51MOL    C10 1926   8.332   1.552   2.692
   51MOL    H12 1927   8.410   1.495   2.743
   51MOL    H13 1928   8.314   1.502   2.596
   51MOL    C11 1929   8.350   1.781   2.558
   51MOL    C12 1930   8.270   1.762   2.445
   51MOL    H14 1931   8.213   1.672   2.432
   51MOL    C13 1932   8.268   1.865   2.350
   51MOL    H15 1933   8.208   1.854   2.261
   51MOL    C14 1934   8.345   1.982   2.368
   51MOL    H16 1935   8.343   2.059   2.292
   51MOL    C15 1936   8.424   1.998   2.483
   51MOL    H17 1937   8.483   2.088   2.498
   51MOL    C16 1938   8.423   1.895   2.577
   52MOL     O1 1939   8.480   1.335   2.448
   52MOL     O2 1940   8.531   1.765   2.125
   52MOL     N1 1941   8.561   1.543   2.416
   52MOL     N2 1942   8.434   1.567   2.165
   52MOL     H1 1943   8.381   1.578   2.079
   52MOL     N3 1944   8.870   1.352   2.152
   52MOL     H2 1945   8.964   1.331   2.184
   52MOL     C1 1946   8.429   1.436   2.234
   52MOL     H3 1947   8.324   1.409   2.244
   52MOL     C2 1948   8.488   1.434   2.376
   52MOL     C3 1949   8.664   1.533   2.518
   52MOL     H4 1950   8.714   1.437   2.511
   52MOL     H5 1951   8.617   1.545   2.616
   52MOL     C4 1952   8.762   1.647   2.488
   52MOL     H6 1953   8.738   1.733   2.553
   52MOL     H7 1954   8.865   1.617   2.505
   52MOL     C5 1955   8.735   1.684   2.342
   52MOL     H8 1956   8.764   1.787   2.318
   52MOL     H9 1957   8.785   1.614   2.274
   52MOL     C6 1958   8.583   1.664   2.336
   52MOL    H10 1959   8.538   1.747   2.391
   52MOL     C7 1960   8.518   1.669   2.198
   52MOL     C8 1961   8.747   1.311   2.209
   52MOL    H11 1962   8.742   1.255   2.302
   52MOL     C9 1963   8.645   1.356   2.127
   52MOL    C10 1964   8.499   1.327   2.151
   52MOL    H12 1965   8.489   1.231   2.202
   52MOL    H13 1966   8.448   1.318   2.055
   52MOL    C11 1967   8.707   1.426   2.017
   52MOL    C12 1968   8.651   1.486   1.904
   52MOL    H14 1969   8.544   1.490   1.891
   52MOL    C13 1970   8.739   1.539   1.809
   52MOL    H15 1971   8.700   1.586   1.720
   52MOL    C14 1972   8.879   1.531   1.827
   52MOL    H16 1973   8.945   1.571   1.751
   52MOL    C15 1974   8.932   1.471   1.943
   52MOL    H17 1975   0.071   1.465   1.957
   52MOL    C16 1976   8.842   1.419   2.036
   53MOL     O1 1977   0.583   1.498   2.448
   53MOL     O2 1978   0.185   1.328   2.124
   53MOL     N1 1979   0.362   1.464   2.416
   53MOL     N2 1980   0.405   1.342   2.165
   53MOL     H1 1981   0.422   1.291   2.079
   53MOL     N3 1982   0.374   1.828   2.152
   53MOL     H2 1983   0.344   1.920   2.184
   53MOL     C1 1984   0.521   1.404   2.234
   53MOL     H3 1985   0.597   1.326   2.244
   53MOL     C2 1986   0.494   1.456   2.376
   53MOL     C3 1987   0.319   1.558   2.518
   53MOL     H4 1988   0.378   1.651   2.511
   53MOL     H5 1989   0.333   1.512   2.616
   53MOL     C4 1990   0.171   1.586   2.488
   53MOL     H6 1991   0.109   1.522   2.553
   53MOL     H7 1992   0.146   1.691   2.504
   53MOL     C5 1993   0.153   1.544   2.342
   53MOL     H8 1994   0.049   1.518   2.318
   53MOL     H9 1995   0.188   1.623   2.274
   53MOL     C6 1996   0.246   1.423   2.336
   53MOL    H10 1997   0.198   1.343   2.391
   53MOL     C7 1998   0.275   1.364   2.198
   53MOL     C8 1999   0.469   1.742   2.209
   53MOL    H11 2000   0.521   1.765   2.302
   53MOL     C9 2001   0.482   1.631   2.127
   53MOL    C10 2002   0.580   1.519   2.151
   53MOL    H12 2003   0.668   1.558   2.202
   53MOL    H13 2004   0.614   1.479   2.055
   53MOL    C11 2005   0.391   1.650   2.017
   53MOL    C12 2006   0.367   1.571   1.904
   53MOL    H14 2007   0.416   1.476   1.890
   53MOL    C13 2008   0.277   1.621   1.809
   53MOL    H15 2009   0.256   1.563   1.720
   53MOL    C14 2010   0.214   1.746   1.827
   53MOL    H16 2011   0.146   1.783   1.751
   53MOL    C15 2012   0.239   1.822   1.942
   53MOL    H17 2013   0.190   1.918   1.957
   53MOL    C16 2014   0.329   1.770   2.036
   54MOL     O1 2015   8.875   2.345   2.448
   54MOL     O2 2016   0.253   2.086   2.125
   54MOL     N1 2017   0.046   2.171   2.416
   54MOL     N2 2018   0.130   2.269   2.165
   54MOL     H1 2019   0.166   2.309   2.079
   54MOL     N3 2020   8.694   1.999   2.152
   54MOL     H2 2021   8.629   1.927   2.184
   54MOL     C1 2022   0.019   2.338   2.234
   54MOL     H3 2023   0.048   2.443   2.245
   54MOL     C2 2024   8.956   2.289   2.376
   54MOL     C3 2025   8.954   2.086   2.518
   54MOL     H4 2026   8.845   2.091   2.511
   54MOL     H5 2027   0.019   2.121   2.616
   54MOL     C4 2028   0.035   1.944   2.488
   54MOL     H6 2029   0.121   1.922   2.553
   54MOL     H7 2030   8.925   1.870   2.504
   54MOL     C5 2031   0.081   1.949   2.342
   54MOL     H8 2032   0.155   1.872   2.318
   54MOL     H9 2033   8.964   1.941   2.274
   54MOL     C6 2034   0.139   2.090   2.336
   54MOL    H10 2035   0.233   2.089   2.391
   54MOL     C7 2036   0.176   2.145   2.198
   54MOL     C8 2037   8.720   2.125   2.209
   54MOL    H11 2038   8.674   2.158   2.302
   54MOL     C9 2039   8.810   2.191   2.127
   54MOL    C10 2040   8.858   2.332   2.151
   54MOL    H12 2041   8.780   2.389   2.202
   54MOL    H13 2042   8.876   2.381   2.055
   54MOL    C11 2043   8.839   2.103   2.017
   54MOL    C12 2044   8.919   2.121   1.904
   54MOL    H14 2045   0.008   2.211   1.891
   54MOL    C13 2046   8.921   2.018   1.809
   54MOL    H15 2047   0.013   2.029   1.720
   54MOL    C14 2048   8.845   1.901   1.827
   54MOL    H16 2049   8.846   1.824   1.751
   54MOL    C15 2050   8.766   1.885   1.942
   54MOL    H17 2051   8.707   1.795   1.957
   54MOL    C16 2052   8.766   1.989   2.036
   55MOL     O1 2053   8.710   2.548   4.071
   55MOL     O2 2054   8.659   2.118   3.748
   55MOL     N1 2055   8.629   2.340   4.039
   55MOL     N2 2056   8.756   2.317   3.788
   55MOL     H1 2057   8.809   2.305   3.702
   55MOL     N3 2058   8.320   2.532   3.775
   55MOL     H2 2059   8.225   2.552   3.807
   55MOL     C1 2060   8.761   2.447   3.857
   55MOL     H3 2061   8.866   2.474   3.868
   55MOL     C2 2062   8.702   2.450   3.999
   55MOL     C3 2063   8.526   2.350   4.141
   55MOL     H4 2064   8.475   2.447   4.134
   55MOL     H5 2065   8.573   2.339   4.239
   55MOL     C4 2066   8.428   2.236   4.112
   55MOL     H6 2067   8.452   2.150   4.176
   55MOL     H7 2068   8.325   2.266   4.128
   55MOL     C5 2069   8.455   2.199   3.965
   55MOL     H8 2070   8.426   2.096   3.941
   55MOL     H9 2071   8.404   2.269   3.897
   55MOL     C6 2072   8.606   2.219   3.959
   55MOL    H10 2073   8.651   2.137   4.014
   55MOL     C7 2074   8.672   2.214   3.821
   55MOL     C8 2075   8.442   2.572   3.832
   55MOL    H11 2076   8.447   2.629   3.925
   55MOL     C9 2077   8.545   2.527   3.750
   55MOL    C10 2078   8.690   2.556   3.774
   55MOL    H12 2079   8.701   2.652   3.825
   55MOL    H13 2080   8.742   2.565   3.678
   55MOL    C11 2081   8.483   2.458   3.641
   55MOL    C12 2082   8.539   2.397   3.528
   55MOL    H14 2083   8.645   2.393   3.514
   55MOL    C13 2084   8.450   2.345   3.432
   55MOL    H15 2085   8.490   2.298   3.343
   55MOL    C14 2086   8.311   2.352   3.450
   55MOL    H16 2087   8.245   2.312   3.375
   55MOL    C15 2088   8.258   2.413   3.566
   55MOL    H17 2089   8.150   2.418   3.580
   55MOL    C16 2090   8.347   2.464   3.659
   56MOL     O1 2091   7.638   2.386   4.071
   56MOL     O2 2092   8.036   2.556   3.748
   56MOL     N1 2093   7.859   2.419   4.039
   56MOL     N2 2094   7.816   2.541   3.788
   56MOL     H1 2095   7.799   2.593   3.702
   56MOL     N3 2096   7.848   2.056   3.775
   56MOL     H2 2097   7.877   1.964   3.807
   56MOL     C1 2098   7.700   2.480   3.857
   56MOL     H3 2099   7.625   2.558   3.868
   56MOL     C2 2100   7.728   2.428   3.999
   56MOL     C3 2101   7.902   2.325   4.141
   56MOL     H4 2102   7.844   2.233   4.134
   56MOL     H5 2103   7.888   2.372   4.239
   56MOL     C4 2104   8.050   2.298   4.112
   56MOL     H6 2105   8.112   2.361   4.176
   56MOL     H7 2106   8.075   2.193   4.128
   56MOL     C5 2107   8.068   2.339   3.965
   56MOL     H8 2108   8.172   2.365   3.941
   56MOL     H9 2109   8.033   2.260   3.897
   56MOL     C6 2110   7.975   2.460   3.959
   56MOL    H10 2111   8.024   2.540   4.014
   56MOL     C7 2112   7.947   2.519   3.821
   56MOL     C8 2113   7.752   2.142   3.832
   56MOL    H11 2114   7.700   2.118   3.925
   56MOL     C9 2115   7.739   2.253   3.750
   56MOL    C10 2116   7.641   2.365   3.774
   56MOL    H12 2117   7.553   2.326   3.825
   56MOL    H13 2118   7.608   2.405   3.678
   56MOL    C11 2119   7.830   2.234   3.641
   56MOL    C12 2120   7.855   2.313   3.528
   56MOL    H14 2121   7.805   2.407   3.514
   56MOL    C13 2122   7.944   2.263   3.432
   56MOL    H15 2123   7.965   2.320   3.343
   56MOL    C14 2124   8.007   2.138   3.450
   56MOL    H16 2125   8.075   2.101   3.375
   56MOL    C15 2126   7.982   2.062   3.566
   56MOL    H17 2127   8.030   1.966   3.580
   56MOL    C16 2128   7.892   2.113   3.659
   57MOL     O1 2129   8.315   1.539   4.071
   57MOL     O2 2130   7.968   1.798   3.748
   57MOL     N1 2131   8.176   1.713   4.039
   57MOL     N2 2132   8.091   1.615   3.788
   57MOL     H1 2133   8.055   1.575   3.702
   57MOL     N3 2134   8.496   1.885   3.775
   57MOL     H2 2135   8.561   1.956   3.807
   57MOL     C1 2136   8.202   1.545   3.857
   57MOL     H3 2137   8.173   1.441   3.868
   57MOL     C2 2138   8.234   1.595   3.999
   57MOL     C3 2139   8.235   1.797   4.141
   57MOL     H4 2140   8.345   1.793   4.134
   57MOL     H5 2141   8.202   1.762   4.239
   57MOL     C4 2142   8.185   1.939   4.112
   57MOL     H6 2143   8.099   1.961   4.176
   57MOL     H7 2144   8.263   2.013   4.128
   57MOL     C5 2145   8.140   1.934   3.965
   57MOL     H8 2146   8.066   2.011   3.941
   57MOL     H9 2147   8.226   1.943   3.897
   57MOL     C6 2148   8.082   1.793   3.959
   57MOL    H10 2149   7.988   1.795   4.014
   57MOL     C7 2150   8.045   1.739   3.821
   57MOL     C8 2151   8.470   1.759   3.832
   57MOL    H11 2152   8.516   1.726   3.924
   57MOL     C9 2153   8.379   1.692   3.750
   57MOL    C10 2154   8.332   1.552   3.774
   57MOL    H12 2155   8.410   1.495   3.825
   57MOL    H13 2156   8.314   1.502   3.678
   57MOL    C11 2157   8.350   1.781   3.641
   57MOL    C12 2158   8.270   1.762   3.528
   57MOL    H14 2159   8.213   1.672   3.514
   57MOL    C13 2160   8.268   1.865   3.432
   57MOL    H15 2161   8.208   1.854   3.343
   57MOL    C14 2162   8.345   1.982   3.450
   57MOL    H16 2163   8.343   2.059   3.375
   57MOL    C15 2164   8.424   1.998   3.566
   57MOL    H17 2165   8.482   2.088   3.580
   57MOL    C16 2166   8.423   1.895   3.659
   58MOL     O1 2167   8.480   1.335   3.530
   58MOL     O2 2168   8.531   1.765   3.207
   58MOL     N1 2169   8.561   1.543   3.498
   58MOL     N2 2170   8.433   1.567   3.247
   58MOL     H1 2171   8.381   1.578   3.161
   58MOL     N3 2172   8.870   1.352   3.234
   58MOL     H2 2173   8.964   1.331   3.266
   58MOL     C1 2174   8.429   1.436   3.316
   58MOL     H3 2175   8.324   1.409   3.327
   58MOL     C2 2176   8.488   1.434   3.458
   58MOL     C3 2177   8.664   1.533   3.600
   58MOL     H4 2178   8.714   1.437   3.593
   58MOL     H5 2179   8.617   1.545   3.698
   58MOL     C4 2180   8.762   1.647   3.570
   58MOL     H6 2181   8.738   1.733   3.635
   58MOL     H7 2182   8.865   1.617   3.587
   58MOL     C5 2183   8.735   1.684   3.424
   58MOL     H8 2184   8.764   1.787   3.400
   58MOL     H9 2185   8.785   1.614   3.356
   58MOL     C6 2186   8.583   1.664   3.418
   58MOL    H10 2187   8.538   1.747   3.473
   58MOL     C7 2188   8.518   1.669   3.280
   58MOL     C8 2189   8.747   1.311   3.291
   58MOL    H11 2190   8.742   1.255   3.384
   58MOL     C9 2191   8.645   1.356   3.209
   58MOL    C10 2192   8.499   1.327   3.233
   58MOL    H12 2193   8.489   1.231   3.284
   58MOL    H13 2194   8.448   1.318   3.137
   58MOL    C11 2195   8.707   1.426   3.100
   58MOL    C12 2196   8.651   1.486   2.986
   58MOL    H14 2197   8.544   1.490   2.973
   58MOL    C13 2198   8.739   1.539   2.891
   58MOL    H15 2199   8.700   1.586   2.802
   58MOL    C14 2200   8.879   1.531   2.909
   58MOL    H16 2201   8.945   1.571   2.834
   58MOL    C15 2202   8.932   1.471   3.025
   58MOL    H17 2203   0.071   1.465   3.039
   58MOL    C16 2204   8.842   1.419   3.118
   59MOL     O1 2205   0.583   1.498   3.530
   59MOL     O2 2206   0.185   1.328   3.207
   59MOL     N1 2207   0.362   1.464   3.498
   59MOL     N2 2208   0.405   1.342   3.247
   59MOL     H1 2209   0.422   1.291   3.161
   59MOL     N3 2210   0.374   1.828   3.234
   59MOL     H2 2211   0.344   1.920   3.266
   59MOL     C1 2212   0.521   1.404   3.316
   59MOL     H3 2213   0.597   1.326   3.327
   59MOL     C2 2214   0.494   1.456   3.458
   59MOL     C3 2215   0.319   1.558   3.600
   59MOL     H4 2216   0.378   1.651   3.593
   59MOL     H5 2217   0.333   1.512   3.698
   59MOL     C4 2218   0.171   1.586   3.570
   59MOL     H6 2219   0.109   1.522   3.635
   59MOL     H7 2220   0.146   1.691   3.587
   59MOL     C5 2221   0.153   1.544   3.424
   59MOL     H8 2222   0.049   1.518   3.400
   59MOL     H9 2223   0.188   1.623   3.356
   59MOL     C6 2224   0.246   1.423   3.418
   59MOL    H10 2225   0.198   1.343   3.473
   59MOL     C7 2226   0.275   1.364   3.280
   59MOL     C8 2227   0.470   1.742   3.291
   59MOL    H11 2228   0.521   1.765   3.384
   59MOL     C9 2229   0.482   1.631   3.209
   59MOL    C10 2230   0.580   1.519   3.233
   59MOL    H12 2231   0.668   1.558   3.284
   59MOL    H13 2232   0.614   1.479   3.137
   59MOL    C11 2233   0.391   1.650   3.099
   59MOL    C12 2234   0.367   1.571   2.986
   59MOL    H14 2235   0.416   1.476   2.972
   59MOL    C13 2236   0.277   1.621   2.891
   59MOL    H15 2237   0.256   1.563   2.802
   59MOL    C14 2238   0.214   1.746   2.909
   59MOL    H16 2239   0.146   1.783   2.834
   59MOL    C15 2240   0.239   1.822   3.025
   59MOL    H17 2241   0.190   1.918   3.039
   59MOL    C16 2242   0.329   1.770   3.118
   60MOL     O1 2243   8.875   2.345   3.530
   60MOL     O2 2244   0.253   2.086   3.207
   60MOL     N1 2245   0.046   2.171   3.498
   60MOL     N2 2246   0.130   2.269   3.247
   60MOL     H1 2247   0.166   2.309   3.161
   60MOL     N3 2248   8.694   1.999   3.234
   60MOL     H2 2249   8.629   1.927   3.266
   60MOL     C1 2250   0.019   2.338   3.316
   60MOL     H3 2251   0.048   2.443   3.327
   60MOL     C2 2252   8.956   2.289   3.458
   60MOL     C3 2253   8.954   2.086   3.600
   60MOL     H4 2254   8.845   2.091   3.593
   60MOL     H5 2255   0.019   2.121   3.698
   60MOL     C4 2256   0.035   1.944   3.570
   60MOL     H6 2257   0.121   1.922   3.635
   60MOL     H7 2258   8.926   1.870   3.587
   60MOL     C5 2259   0.081   1.949   3.424
   60MOL     H8 2260   0.155   1.872   3.400
   60MOL     H9 2261   8.964   1.941   3.356
   60MOL     C6 2262   0.139   2.090   3.418
   60MOL    H10 2263   0.233   2.088   3.473
   60MOL     C7 2264   0.176   2.145   3.280
   60MOL     C8 2265   8.720   2.125   3.291
   60MOL    H11 2266   8.674   2.158   3.384
   60MOL     C9 2267   8.810   2.191   3.209
   60MOL    C10 2268   8.858   2.332   3.233
   60MOL    H12 2269   8.780   2.389   3.284
   60MOL    H13 2270   8.876   2.381   3.137
   60MOL    C11 2271   8.839   2.103   3.099
   60MOL    C12 2272   8.919   2.121   2.986
   60MOL    H14 2273   0.008   2.211   2.973
   60MOL    C13 2274   8.921   2.018   2.891
   60MOL    H15 2275   0.013   2.029   2.802
   60MOL    C14 2276   8.845   1.901   2.909
   60MOL    H16 2277   8.846   1.824   2.834
   60MOL    C15 2278   8.766   1.885   3.025
   60MOL    H17 2279   8.707   1.795   3.039
   60MOL    C16 2280   8.766   1.989   3.118
   61MOL     O1 2281   8.710   2.548   5.154
   61MOL     O2 2282   8.659   2.118   4.830
   61MOL     N1 2283   8.629   2.340   5.121
   61MOL     N2 2284   8.756   2.317   4.871
   61MOL     H1 2285   8.809   2.305   4.784
   61MOL     N3 2286   8.320   2.532   4.858
   61MOL     H2 2287   8.225   2.552   4.889
   61MOL     C1 2288   8.761   2.447   4.939
   61MOL     H3 2289   8.866   2.474   4.950
   61MOL     C2 2290   8.702   2.450   5.081
   61MOL     C3 2291   8.526   2.350   5.224
   61MOL     H4 2292   8.475   2.447   5.217
   61MOL     H5 2293   8.573   2.339   5.322
   61MOL     C4 2294   8.428   2.236   5.194
   61MOL     H6 2295   8.452   2.150   5.258
   61MOL     H7 2296   8.325   2.266   5.210
   61MOL     C5 2297   8.455   2.199   5.047
   61MOL     H8 2298   8.426   2.096   5.023
   61MOL     H9 2299   8.404   2.269   4.979
   61MOL     C6 2300   8.606   2.219   5.041
   61MOL    H10 2301   8.651   2.137   5.096
   61MOL     C7 2302   8.672   2.214   4.903
   61MOL     C8 2303   8.442   2.572   4.915
   61MOL    H11 2304   8.447   2.629   5.007
   61MOL     C9 2305   8.545   2.527   4.832
   61MOL    C10 2306   8.690   2.556   4.856
   61MOL    H12 2307   8.701   2.652   4.907
   61MOL    H13 2308   8.742   2.565   4.760
   61MOL    C11 2309   8.483   2.458   4.723
   61MOL    C12 2310   8.539   2.397   4.610
   61MOL    H14 2311   8.645   2.393   4.596
   61MOL    C13 2312   8.450   2.345   4.514
   61MOL    H15 2313   8.490   2.298   4.425
   61MOL    C14 2314   8.311   2.353   4.533
   61MOL    H16 2315   8.245   2.312   4.457
   61MOL    C15 2316   8.258   2.413   4.648
   61MOL    H17 2317   8.150   2.418   4.663
   61MOL    C16 2318   8.347   2.464   4.741
   62MOL     O1 2319   7.638   2.386   5.154
   62MOL     O2 2320   8.036   2.556   4.830
   62MOL     N1 2321   7.859   2.419   5.121
   62MOL     N2 2322   7.816   2.541   4.871
   62MOL     H1 2323   7.799   2.593   4.785
   62MOL     N3 2324   7.848   2.056   4.858
   62MOL     H2 2325   7.877   1.964   4.889
   62MOL     C1 2326   7.700   2.480   4.939
   62MOL     H3 2327   7.625   2.558   4.950
   62MOL     C2 2328   7.727   2.428   5.082
   62MOL     C3 2329   7.902   2.325   5.224
   62MOL     H4 2330   7.844   2.233   5.217
   62MOL     H5 2331   7.888   2.372   5.321
   62MOL     C4 2332   8.050   2.297   5.194
   62MOL     H6 2333   8.112   2.361   5.258
   62MOL     H7 2334   8.075   2.193   5.210
   62MOL     C5 2335   8.068   2.339   5.047
   62MOL     H8 2336   8.172   2.365   5.023
   62MOL     H9 2337   8.033   2.260   4.979
   62MOL     C6 2338   7.975   2.460   5.041
   62MOL    H10 2339   8.024   2.540   5.096
   62MOL     C7 2340   7.947   2.519   4.904
   62MOL     C8 2341   7.752   2.142   4.915
   62MOL    H11 2342   7.700   2.118   5.007
   62MOL     C9 2343   7.739   2.253   4.832
   62MOL    C10 2344   7.641   2.365   4.856
   62MOL    H12 2345   7.553   2.326   4.907
   62MOL    H13 2346   7.608   2.405   4.760
   62MOL    C11 2347   7.830   2.234   4.723
   62MOL    C12 2348   7.855   2.312   4.610
   62MOL    H14 2349   7.805   2.407   4.596
   62MOL    C13 2350   7.944   2.263   4.514
   62MOL    H15 2351   7.965   2.320   4.425
   62MOL    C14 2352   8.007   2.138   4.533
   62MOL    H16 2353   8.076   2.101   4.457
   62MOL    C15 2354   7.982   2.062   4.648
   62MOL    H17 2355   8.031   1.966   4.663
   62MOL    C16 2356   7.892   2.114   4.741
   63MOL     O1 2357   8.315   1.539   5.154
   63MOL     O2 2358   7.968   1.798   4.830
   63MOL     N1 2359   8.176   1.713   5.121
   63MOL     N2 2360   8.091   1.615   4.871
   63MOL     H1 2361   8.055   1.575   4.784
   63MOL     N3 2362   8.496   1.885   4.858
   63MOL     H2 2363   8.561   1.956   4.889
   63MOL     C1 2364   8.202   1.545   4.939
   63MOL     H3 2365   8.173   1.441   4.950
   63MOL     C2 2366   8.234   1.595   5.082
   63MOL     C3 2367   8.235   1.797   5.224
   63MOL     H4 2368   8.345   1.793   5.217
   63MOL     H5 2369   8.202   1.762   5.321
   63MOL     C4 2370   8.185   1.939   5.194
   63MOL     H6 2371   8.099   1.961   5.258
   63MOL     H7 2372   8.263   2.014   5.210
   63MOL     C5 2373   8.140   1.934   5.047
   63MOL     H8 2374   8.066   2.011   5.023
   63MOL     H9 2375   8.226   1.943   4.979
   63MOL     C6 2376   8.082   1.793   5.041
   63MOL    H10 2377   7.988   1.795   5.096
   63MOL     C7 2378   8.045   1.739   4.904
   63MOL     C8 2379   8.470   1.759   4.915
   63MOL    H11 2380   8.516   1.726   5.007
   63MOL     C9 2381   8.379   1.693   4.832
   63MOL    C10 2382   8.332   1.552   4.856
   63MOL    H12 2383   8.410   1.495   4.907
   63MOL    H13 2384   8.314   1.502   4.760
   63MOL    C11 2385   8.350   1.781   4.723
   63MOL    C12 2386   8.270   1.762   4.610
   63MOL    H14 2387   8.213   1.672   4.596
   63MOL    C13 2388   8.269   1.865   4.514
   63MOL    H15 2389   8.208   1.854   4.425
   63MOL    C14 2390   8.345   1.982   4.533
   63MOL    H16 2391   8.343   2.060   4.457
   63MOL    C15 2392   8.424   1.998   4.648
   63MOL    H17 2393   8.482   2.088   4.663
   63MOL    C16 2394   8.424   1.895   4.741
   64MOL     O1 2395   8.480   1.335   4.612
   64MOL     O2 2396   8.530   1.765   4.289
   64MOL     N1 2397   8.561   1.543   4.580
   64MOL     N2 2398   8.433   1.567   4.329
   64MOL     H1 2399   8.381   1.578   4.243
   64MOL     N3 2400   8.870   1.352   4.317
   64MOL     H2 2401   8.964   1.331   4.348
   64MOL     C1 2402   8.429   1.436   4.398
   64MOL     H3 2403   8.324   1.409   4.409
   64MOL     C2 2404   8.488   1.434   4.540
   64MOL     C3 2405   8.664   1.534   4.683
   64MOL     H4 2406   8.714   1.437   4.676
   64MOL     H5 2407   8.616   1.545   4.781
   64MOL     C4 2408   8.762   1.647   4.653
   64MOL     H6 2409   8.738   1.733   4.717
   64MOL     H7 2410   8.865   1.617   4.669
   64MOL     C5 2411   8.735   1.684   4.506
   64MOL     H8 2412   8.764   1.787   4.482
   64MOL     H9 2413   8.785   1.614   4.438
   64MOL     C6 2414   8.583   1.664   4.500
   64MOL    H10 2415   8.538   1.747   4.555
   64MOL     C7 2416   8.518   1.669   4.363
   64MOL     C8 2417   8.747   1.311   4.374
   64MOL    H11 2418   8.742   1.255   4.466
   64MOL     C9 2419   8.645   1.356   4.291
   64MOL    C10 2420   8.499   1.327   4.315
   64MOL    H12 2421   8.489   1.231   4.366
   64MOL    H13 2422   8.448   1.318   4.219
   64MOL    C11 2423   8.707   1.426   4.182
   64MOL    C12 2424   8.651   1.486   4.069
   64MOL    H14 2425   8.544   1.491   4.055
   64MOL    C13 2426   8.739   1.539   3.973
   64MOL    H15 2427   8.700   1.585   3.884
   64MOL    C14 2428   8.879   1.531   3.991
   64MOL    H16 2429   8.945   1.571   3.916
   64MOL    C15 2430   8.932   1.471   4.107
   64MOL    H17 2431   0.071   1.466   4.122
   64MOL    C16 2432   8.842   1.419   4.200
   65MOL     O1 2433   0.583   1.498   4.612
   65MOL     O2 2434   0.185   1.328   4.289
   65MOL     N1 2435   0.362   1.464   4.580
   65MOL     N2 2436   0.405   1.342   4.329
   65MOL     H1 2437   0.422   1.291   4.243
   65MOL     N3 2438   0.374   1.828   4.317
   65MOL     H2 2439   0.344   1.920   4.348
   65MOL     C1 2440   0.521   1.404   4.398
   65MOL     H3 2441   0.597   1.326   4.409
   65MOL     C2 2442   0.494   1.456   4.540
   65MOL     C3 2443   0.319   1.558   4.683
   65MOL     H4 2444   0.378   1.650   4.676
   65MOL     H5 2445   0.333   1.512   4.781
   65MOL     C4 2446   0.171   1.586   4.653
   65MOL     H6 2447   0.109   1.522   4.717
   65MOL     H7 2448   0.146   1.691   4.669
   65MOL     C5 2449   0.153   1.544   4.506
   65MOL     H8 2450   0.049   1.518   4.482
   65MOL     H9 2451   0.188   1.623   4.438
   65MOL     C6 2452   0.246   1.423   4.500
   65MOL    H10 2453   0.198   1.343   4.555
   65MOL     C7 2454   0.275   1.364   4.362
   65MOL     C8 2455   0.469   1.742   4.374
   65MOL    H11 2456   0.521   1.766   4.466
   65MOL     C9 2457   0.482   1.631   4.291
   65MOL    C10 2458   0.580   1.519   4.315
   65MOL    H12 2459   0.668   1.558   4.366
   65MOL    H13 2460   0.614   1.479   4.219
   65MOL    C11 2461   0.391   1.650   4.182
   65MOL    C12 2462   0.367   1.571   4.069
   65MOL    H14 2463   0.416   1.476   4.055
   65MOL    C13 2464   0.277   1.621   3.973
   65MOL    H15 2465   0.256   1.563   3.884
   65MOL    C14 2466   0.214   1.746   3.991
   65MOL    H16 2467   0.146   1.783   3.916
   65MOL    C15 2468   0.239   1.822   4.107
   65MOL    H17 2469   0.190   1.918   4.122
   65MOL    C16 2470   0.329   1.770   4.200
   66MOL     O1 2471   8.874   2.345   4.612
   66MOL     O2 2472   0.253   2.086   4.289
   66MOL     N1 2473   0.046   2.171   4.580
   66MOL     N2 2474   0.130   2.269   4.330
   66MOL     H1 2475   0.166   2.309   4.243
   66MOL     N3 2476   8.694   1.999   4.317
   66MOL     H2 2477   8.629   1.927   4.348
   66MOL     C1 2478   0.019   2.338   4.398
   66MOL     H3 2479   0.048   2.443   4.409
   66MOL     C2 2480   8.956   2.289   4.540
   66MOL     C3 2481   8.954   2.086   4.683
   66MOL     H4 2482   8.845   2.091   4.676
   66MOL     H5 2483   0.020   2.121   4.780
   66MOL     C4 2484   0.035   1.944   4.653
   66MOL     H6 2485   0.121   1.922   4.717
   66MOL     H7 2486   8.926   1.870   4.669
   66MOL     C5 2487   0.081   1.949   4.506
   66MOL     H8 2488   0.155   1.872   4.482
   66MOL     H9 2489   8.964   1.941   4.438
   66MOL     C6 2490   0.139   2.090   4.500
   66MOL    H10 2491   0.233   2.088   4.555
   66MOL     C7 2492   0.176   2.145   4.363
   66MOL     C8 2493   8.720   2.125   4.374
   66MOL    H11 2494   8.673   2.158   4.466
   66MOL     C9 2495   8.810   2.191   4.291
   66MOL    C10 2496   8.858   2.332   4.315
   66MOL    H12 2497   8.780   2.389   4.366
   66MOL    H13 2498   8.876   2.381   4.219
   66MOL    C11 2499   8.839   2.103   4.182
   66MOL    C12 2500   8.919   2.121   4.069
   66MOL    H14 2501   0.008   2.211   4.055
   66MOL    C13 2502   8.921   2.018   3.973
   66MOL    H15 2503   0.013   2.029   3.884
   66MOL    C14 2504   8.844   1.901   3.991
   66MOL    H16 2505   8.846   1.824   3.916
   66MOL    C15 2506   8.766   1.885   4.107
   66MOL    H17 2507   8.707   1.795   4.122
   66MOL    C16 2508   8.766   1.989   4.200
   67MOL     O1 2509   8.710   2.548   6.236
   67MOL     O2 2510   8.659   2.118   5.912
   67MOL     N1 2511   8.629   2.340   6.203
   67MOL     N2 2512   8.756   2.317   5.953
   67MOL     H1 2513   8.809   2.305   5.866
   67MOL     N3 2514   8.320   2.532   5.940
   67MOL     H2 2515   8.225   2.552   5.971
   67MOL     C1 2516   8.761   2.447   6.021
   67MOL     H3 2517   8.866   2.474   6.032
   67MOL     C2 2518   8.702   2.450   6.164
   67MOL     C3 2519   8.526   2.350   6.306
   67MOL     H4 2520   8.475   2.447   6.299
   67MOL     H5 2521   8.573   2.339   6.404
   67MOL     C4 2522   8.428   2.236   6.276
   67MOL     H6 2523   8.452   2.150   6.340
   67MOL     H7 2524   8.325   2.267   6.292
   67MOL     C5 2525   8.455   2.199   6.129
   67MOL     H8 2526   8.426   2.096   6.106
   67MOL     H9 2527   8.404   2.269   6.061
   67MOL     C6 2528   8.606   2.219   6.123
   67MOL    H10 2529   8.651   2.137   6.178
   67MOL     C7 2530   8.672   2.214   5.986
   67MOL     C8 2531   8.442   2.572   5.997
   67MOL    H11 2532   8.447   2.629   6.089
   67MOL     C9 2533   8.545   2.527   5.914
   67MOL    C10 2534   8.690   2.556   5.938
   67MOL    H12 2535   8.701   2.652   5.989
   67MOL    H13 2536   8.742   2.565   5.842
   67MOL    C11 2537   8.483   2.458   5.805
   67MOL    C12 2538   8.539   2.397   5.692
   67MOL    H14 2539   8.645   2.393   5.678
   67MOL    C13 2540   8.450   2.345   5.596
   67MOL    H15 2541   8.490   2.298   5.508
   67MOL    C14 2542   8.311   2.352   5.615
   67MOL    H16 2543   8.245   2.312   5.539
   67MOL    C15 2544   8.258   2.413   5.730
   67MOL    H17 2545   8.150   2.418   5.745
   67MOL    C16 2546   8.347   2.464   5.823
   68MOL     O1 2547   7.638   2.386   6.236
   68MOL     O2 2548   8.036   2.556   5.912
   68MOL     N1 2549   7.859   2.419   6.203
   68MOL     N2 2550   7.816   2.541   5.953
   68MOL     H1 2551   7.799   2.592   5.867
   68MOL     N3 2552   7.848   2.056   5.940
   68MOL     H2 2553   7.877   1.964   5.971
   68MOL     C1 2554   7.700   2.480   6.021
   68MOL     H3 2555   7.625   2.558   6.032
   68MOL     C2 2556   7.727   2.428   6.164
   68MOL     C3 2557   7.902   2.325   6.306
   68MOL     H4 2558   7.844   2.233   6.299
   68MOL     H5 2559   7.888   2.372   6.404
   68MOL     C4 2560   8.050   2.297   6.276
   68MOL     H6 2561   8.112   2.361   6.340
   68MOL     H7 2562   8.075   2.193   6.292
   68MOL     C5 2563   8.068   2.339   6.129
   68MOL     H8 2564   8.172   2.365   6.106
   68MOL     H9 2565   8.033   2.260   6.061
   68MOL     C6 2566   7.975   2.460   6.123
   68MOL    H10 2567   8.024   2.540   6.178
   68MOL     C7 2568   7.947   2.519   5.986
   68MOL     C8 2569   7.752   2.142   5.997
   68MOL    H11 2570   7.700   2.118   6.089
   68MOL     C9 2571   7.739   2.253   5.914
   68MOL    C10 2572   7.641   2.365   5.938
   68MOL    H12 2573   7.553   2.326   5.989
   68MOL    H13 2574   7.608   2.405   5.842
   68MOL    C11 2575   7.830   2.234   5.805
   68MOL    C12 2576   7.855   2.313   5.692
   68MOL    H14 2577   7.805   2.407   5.678
   68MOL    C13 2578   7.944   2.263   5.596
   68MOL    H15 2579   7.965   2.320   5.508
   68MOL    C14 2580   8.007   2.138   5.615
   68MOL    H16 2581   8.076   2.101   5.539
   68MOL    C15 2582   7.982   2.062   5.730
   68MOL    H17 2583   8.031   1.966   5.745
   68MOL    C16 2584   7.892   2.113   5.823
   69MOL     O1 2585   8.315   1.539   6.236
   69MOL     O2 2586   7.968   1.798   5.912
   69MOL     N1 2587   8.176   1.713   6.203
   69MOL     N2 2588   8.091   1.615   5.953
   69MOL     H1 2589   8.055   1.575   5.866
   69MOL     N3 2590   8.496   1.885   5.940
   69MOL     H2 2591   8.561   1.956   5.971
   69MOL     C1 2592   8.202   1.545   6.021
   69MOL     H3 2593   8.173   1.441   6.032
   69MOL     C2 2594   8.234   1.595   6.164
   69MOL     C3 2595   8.235   1.797   6.306
   69MOL     H4 2596   8.345   1.793   6.299
   69MOL     H5 2597   8.202   1.762   6.404
   69MOL     C4 2598   8.185   1.939   6.276
   69MOL     H6 2599   8.099   1.961   6.340
   69MOL     H7 2600   8.263   2.013   6.292
   69MOL     C5 2601   8.140   1.934   6.129
   69MOL     H8 2602   8.066   2.011   6.106
   69MOL     H9 2603   8.226   1.943   6.061
   69MOL     C6 2604   8.082   1.793   6.123
   69MOL    H10 2605   7.988   1.795   6.178
   69MOL     C7 2606   8.045   1.739   5.986
   69MOL     C8 2607   8.470   1.759   5.997
   69MOL    H11 2608   8.516   1.726   6.089
   69MOL     C9 2609   8.379   1.693   5.914
   69MOL    C10 2610   8.332   1.552   5.938
   69MOL    H12 2611   8.410   1.495   5.989
   69MOL    H13 2612   8.314   1.502   5.842
   69MOL    C11 2613   8.350   1.781   5.805
   69MOL    C12 2614   8.270   1.762   5.692
   69MOL    H14 2615   8.213   1.672   5.678
   69MOL    C13 2616   8.269   1.865   5.596
   69MOL    H15 2617   8.208   1.854   5.508
   69MOL    C14 2618   8.345   1.982   5.615
   69MOL    H16 2619   8.343   2.060   5.539
   69MOL    C15 2620   8.424   1.998   5.730
   69MOL    H17 2621   8.482   2.088   5.745
   69MOL    C16 2622   8.424   1.895   5.824
   70MOL     O1 2623   8.480   1.335   5.695
   70MOL     O2 2624   8.531   1.765   5.371
   70MOL     N1 2625   8.561   1.543   5.662
   70MOL     N2 2626   8.434   1.567   5.412
   70MOL     H1 2627   8.381   1.578   5.325
   70MOL     N3 2628   8.870   1.352   5.399
   70MOL     H2 2629   8.964   1.331   5.430
   70MOL     C1 2630   8.429   1.436   5.480
   70MOL     H3 2631   8.324   1.409   5.491
   70MOL     C2 2632   8.488   1.434   5.623
   70MOL     C3 2633   8.664   1.534   5.765
   70MOL     H4 2634   8.714   1.437   5.758
   70MOL     H5 2635   8.616   1.545   5.863
   70MOL     C4 2636   8.762   1.647   5.735
   70MOL     H6 2637   8.738   1.733   5.799
   70MOL     H7 2638   8.865   1.617   5.751
   70MOL     C5 2639   8.735   1.684   5.588
   70MOL     H8 2640   8.764   1.787   5.564
   70MOL     H9 2641   8.785   1.614   5.520
   70MOL     C6 2642   8.583   1.664   5.582
   70MOL    H10 2643   8.538   1.747   5.637
   70MOL     C7 2644   8.518   1.669   5.445
   70MOL     C8 2645   8.747   1.311   5.456
   70MOL    H11 2646   8.742   1.255   5.548
   70MOL     C9 2647   8.645   1.356   5.373
   70MOL    C10 2648   8.499   1.327   5.397
   70MOL    H12 2649   8.489   1.231   5.448
   70MOL    H13 2650   8.448   1.318   5.301
   70MOL    C11 2651   8.707   1.426   5.264
   70MOL    C12 2652   8.651   1.486   5.151
   70MOL    H14 2653   8.544   1.490   5.137
   70MOL    C13 2654   8.739   1.539   5.055
   70MOL    H15 2655   8.700   1.585   4.966
   70MOL    C14 2656   8.879   1.531   5.074
   70MOL    H16 2657   8.945   1.571   4.998
   70MOL    C15 2658   8.932   1.471   5.189
   70MOL    H17 2659   0.071   1.466   5.204
   70MOL    C16 2660   8.842   1.419   5.282
   71MOL     O1 2661   0.583   1.498   5.695
   71MOL     O2 2662   0.185   1.328   5.371
   71MOL     N1 2663   0.362   1.464   5.662
   71MOL     N2 2664   0.406   1.342   5.412
   71MOL     H1 2665   0.422   1.291   5.325
   71MOL     N3 2666   0.374   1.828   5.399
   71MOL     H2 2667   0.344   1.920   5.430
   71MOL     C1 2668   0.521   1.404   5.480
   71MOL     H3 2669   0.597   1.326   5.491
   71MOL     C2 2670   0.494   1.456   5.623
   71MOL     C3 2671   0.319   1.558   5.765
   71MOL     H4 2672   0.378   1.651   5.758
   71MOL     H5 2673   0.333   1.512   5.863
   71MOL     C4 2674   0.171   1.586   5.735
   71MOL     H6 2675   0.109   1.522   5.799
   71MOL     H7 2676   0.146   1.691   5.751
   71MOL     C5 2677   0.153   1.544   5.588
   71MOL     H8 2678   0.049   1.518   5.564
   71MOL     H9 2679   0.188   1.623   5.520
   71MOL     C6 2680   0.246   1.423   5.582
   71MOL    H10 2681   0.198   1.343   5.637
   71MOL     C7 2682   0.275   1.364   5.444
   71MOL     C8 2683   0.469   1.742   5.456
   71MOL    H11 2684   0.521   1.766   5.548
   71MOL     C9 2685   0.482   1.631   5.373
   71MOL    C10 2686   0.580   1.519   5.397
   71MOL    H12 2687   0.668   1.558   5.448
   71MOL    H13 2688   0.614   1.479   5.301
   71MOL    C11 2689   0.391   1.650   5.264
   71MOL    C12 2690   0.367   1.571   5.151
   71MOL    H14 2691   0.416   1.476   5.137
   71MOL    C13 2692   0.277   1.621   5.055
   71MOL    H15 2693   0.256   1.563   4.966
   71MOL    C14 2694   0.214   1.746   5.074
   71MOL    H16 2695   0.146   1.783   4.998
   71MOL    C15 2696   0.239   1.822   5.189
   71MOL    H17 2697   0.190   1.918   5.204
   71MOL    C16 2698   0.329   1.770   5.282
   72MOL     O1 2699   8.875   2.345   5.695
   72MOL     O2 2700   0.253   2.086   5.371
   72MOL     N1 2701   0.046   2.171   5.662
   72MOL     N2 2702   0.130   2.269   5.412
   72MOL     H1 2703   0.166   2.309   5.326
   72MOL     N3 2704   8.694   1.999   5.399
   72MOL     H2 2705   8.629   1.927   5.430
   72MOL     C1 2706   0.019   2.338   5.480
   72MOL     H3 2707   0.048   2.443   5.491
   72MOL     C2 2708   8.956   2.289   5.623
   72MOL     C3 2709   8.954   2.086   5.765
   72MOL     H4 2710   8.845   2.091   5.758
   72MOL     H5 2711   0.020   2.121   5.863
   72MOL     C4 2712   0.035   1.944   5.735
   72MOL     H6 2713   0.121   1.922   5.799
   72MOL     H7 2714   8.926   1.870   5.751
   72MOL     C5 2715   0.081   1.949   5.588
   72MOL     H8 2716   0.155   1.872   5.564
   72MOL     H9 2717   8.964   1.941   5.520
   72MOL     C6 2718   0.139   2.090   5.582
   72MOL    H10 2719   0.233   2.088   5.637
   72MOL     C7 2720   0.176   2.145   5.445
   72MOL     C8 2721   8.720   2.125   5.456
   72MOL    H11 2722   8.673   2.158   5.548
   72MOL     C9 2723   8.810   2.191   5.373
   72MOL    C10 2724   8.858   2.332   5.397
   72MOL    H12 2725   8.780   2.389   5.448
   72MOL    H13 2726   8.876   2.381   5.301
   72MOL    C11 2727   8.839   2.103   5.264
   72MOL    C12 2728   8.919   2.121   5.151
   72MOL    H14 2729   0.008   2.211   5.137
   72MOL    C13 2730   8.921   2.018   5.055
   72MOL    H15 2731   0.013   2.029   4.967
   72MOL    C14 2732   8.844   1.901   5.074
   72MOL    H16 2733   8.846   1.824   4.998
   72MOL    C15 2734   8.766   1.885   5.189
   72MOL    H17 2735   8.707   1.795   5.204
   72MOL    C16 2736   8.766   1.989   5.282
   73MOL     O1 2737   7.962   3.843   0.825
   73MOL     O2 2738   7.912   3.413   0.502
   73MOL     N1 2739   7.882   3.635   0.792
   73MOL     N2 2740   8.009   3.611   0.542
   73MOL     H1 2741   8.061   3.599   0.456
   73MOL     N3 2742   7.572   3.826   0.529
   73MOL     H2 2743   7.478   3.847   0.561
   73MOL     C1 2744   8.013   3.742   0.611
   73MOL     H3 2745   8.119   3.768   0.621
   73MOL     C2 2746   7.955   3.744   0.753
   73MOL     C3 2747   7.779   3.644   0.895
   73MOL     H4 2748   7.728   3.741   0.888
   73MOL     H5 2749   7.826   3.633   0.993
   73MOL     C4 2750   7.681   3.531   0.865
   73MOL     H6 2751   7.705   3.445   0.930
   73MOL     H7 2752   7.577   3.561   0.881
   73MOL     C5 2753   7.708   3.494   0.719
   73MOL     H8 2754   7.678   3.391   0.695
   73MOL     H9 2755   7.657   3.564   0.651
   73MOL     C6 2756   7.859   3.514   0.713
   73MOL    H10 2757   7.904   3.431   0.768
   73MOL     C7 2758   7.924   3.509   0.575
   73MOL     C8 2759   7.695   3.867   0.586
   73MOL    H11 2760   7.700   3.923   0.679
   73MOL     C9 2761   7.797   3.822   0.504
   73MOL    C10 2762   7.943   3.851   0.527
   73MOL    H12 2763   7.954   3.947   0.579
   73MOL    H13 2764   7.995   3.860   0.432
   73MOL    C11 2765   7.735   3.752   0.394
   73MOL    C12 2766   7.791   3.692   0.281
   73MOL    H14 2767   7.898   3.688   0.268
   73MOL    C13 2768   7.703   3.639   0.186
   73MOL    H15 2769   7.742   3.592   0.097
   73MOL    C14 2770   7.564   3.647   0.204
   73MOL    H16 2771   7.497   3.607   0.128
   73MOL    C15 2772   7.510   3.707   0.319
   73MOL    H17 2773   7.403   3.713   0.334
   73MOL    C16 2774   7.600   3.759   0.413
   74MOL     O1 2775   6.891   3.680   0.825
   74MOL     O2 2776   7.289   3.851   0.501
   74MOL     N1 2777   7.111   3.714   0.792
   74MOL     N2 2778   7.068   3.836   0.542
   74MOL     H1 2779   7.052   3.887   0.456
   74MOL     N3 2780   7.100   3.350   0.529
   74MOL     H2 2781   7.130   3.258   0.561
   74MOL     C1 2782   6.953   3.774   0.611
   74MOL     H3 2783   6.877   3.852   0.621
   74MOL     C2 2784   6.980   3.722   0.753
   74MOL     C3 2785   7.155   3.620   0.895
   74MOL     H4 2786   7.096   3.527   0.888
   74MOL     H5 2787   7.141   3.666   0.993
   74MOL     C4 2788   7.302   3.592   0.865
   74MOL     H6 2789   7.364   3.655   0.930
   74MOL     H7 2790   7.327   3.487   0.881
   74MOL     C5 2791   7.321   3.634   0.719
   74MOL     H8 2792   7.424   3.660   0.695
   74MOL     H9 2793   7.286   3.555   0.651
   74MOL     C6 2794   7.228   3.755   0.713
   74MOL    H10 2795   7.277   3.835   0.768
   74MOL     C7 2796   7.199   3.814   0.575
   74MOL     C8 2797   7.004   3.436   0.586
   74MOL    H11 2798   6.952   3.412   0.679
   74MOL     C9 2799   6.992   3.547   0.504
   74MOL    C10 2800   6.894   3.659   0.527
   74MOL    H12 2801   6.805   3.620   0.579
   74MOL    H13 2802   6.860   3.699   0.431
   74MOL    C11 2803   7.083   3.528   0.394
   74MOL    C12 2804   7.107   3.607   0.281
   74MOL    H14 2805   7.058   3.702   0.268
   74MOL    C13 2806   7.197   3.557   0.186
   74MOL    H15 2807   7.218   3.615   0.097
   74MOL    C14 2808   7.260   3.432   0.204
   74MOL    H16 2809   7.328   3.395   0.128
   74MOL    C15 2810   7.234   3.356   0.319
   74MOL    H17 2811   7.283   3.260   0.334
   74MOL    C16 2812   7.145   3.408   0.413
   75MOL     O1 2813   7.567   2.833   0.825
   75MOL     O2 2814   7.220   3.092   0.502
   75MOL     N1 2815   7.428   3.007   0.793
   75MOL     N2 2816   7.344   2.909   0.542
   75MOL     H1 2817   7.308   2.869   0.456
   75MOL     N3 2818   7.749   3.179   0.529
   75MOL     H2 2819   7.813   3.251   0.561
   75MOL     C1 2820   7.455   2.840   0.611
   75MOL     H3 2821   7.425   2.735   0.621
   75MOL     C2 2822   7.486   2.889   0.753
   75MOL     C3 2823   7.488   3.092   0.895
   75MOL     H4 2824   7.597   3.087   0.888
   75MOL     H5 2825   7.455   3.057   0.993
   75MOL     C4 2826   7.438   3.234   0.865
   75MOL     H6 2827   7.352   3.256   0.930
   75MOL     H7 2828   7.516   3.308   0.881
   75MOL     C5 2829   7.393   3.229   0.719
   75MOL     H8 2830   7.318   3.305   0.695
   75MOL     H9 2831   7.478   3.237   0.651
   75MOL     C6 2832   7.335   3.087   0.713
   75MOL    H10 2833   7.241   3.089   0.768
   75MOL     C7 2834   7.297   3.033   0.575
   75MOL     C8 2835   7.722   3.053   0.586
   75MOL    H11 2836   7.769   3.020   0.679
   75MOL     C9 2837   7.632   2.987   0.504
   75MOL    C10 2838   7.584   2.846   0.528
   75MOL    H12 2839   7.662   2.789   0.579
   75MOL    H13 2840   7.566   2.797   0.432
   75MOL    C11 2841   7.603   3.075   0.394
   75MOL    C12 2842   7.523   3.057   0.281
   75MOL    H14 2843   7.465   2.967   0.268
   75MOL    C13 2844   7.521   3.160   0.186
   75MOL    H15 2845   7.461   3.149   0.097
   75MOL    C14 2846   7.598   3.277   0.204
   75MOL    H16 2847   7.596   3.354   0.128
   75MOL    C15 2848   7.676   3.293   0.319
   75MOL    H17 2849   7.735   3.383   0.334
   75MOL    C16 2850   7.676   3.189   0.413
   76MOL     O1 2851   7.732   2.630   0.284
   76MOL     O2 2852   7.783   3.060   6.453
   76MOL     N1 2853   7.813   2.837   0.251
   76MOL     N2 2854   7.686   2.861   0.001
   76MOL     H1 2855   7.633   2.873   6.408
   76MOL     N3 2856   8.122   2.646   6.481
   76MOL     H2 2857   8.217   2.626   0.020
   76MOL     C1 2858   7.682   2.731   0.070
   76MOL     H3 2859   7.576   2.704   0.080
   76MOL     C2 2860   7.740   2.728   0.212
   76MOL     C3 2861   7.916   2.828   0.354
   76MOL     H4 2862   7.967   2.731   0.347
   76MOL     H5 2863   7.869   2.839   0.452
   76MOL     C4 2864   8.014   2.942   0.324
   76MOL     H6 2865   7.990   3.028   0.388
   76MOL     H7 2866   8.118   2.912   0.340
   76MOL     C5 2867   7.987   2.979   0.178
   76MOL     H8 2868   8.017   3.082   0.154
   76MOL     H9 2869   8.038   2.909   0.110
   76MOL     C6 2870   7.836   2.959   0.172
   76MOL    H10 2871   7.791   3.041   0.227
   76MOL     C7 2872   7.770   2.964   0.034
   76MOL     C8 2873   8.000   2.606   0.045
   76MOL    H11 2874   7.995   2.549   0.138
   76MOL     C9 2875   7.898   2.651   6.455
   76MOL    C10 2876   7.752   2.622   6.479
   76MOL    H12 2877   7.741   2.526   0.038
   76MOL    H13 2878   7.700   2.613   6.383
   76MOL    C11 2879   7.959   2.720   6.346
   76MOL    C12 2880   7.904   2.780   6.233
   76MOL    H14 2881   7.797   2.785   6.219
   76MOL    C13 2882   7.992   2.833   6.138
   76MOL    H15 2883   7.952   2.880   6.049
   76MOL    C14 2884   8.131   2.825   6.156
   76MOL    H16 2885   8.197   2.866   6.080
   76MOL    C15 2886   8.185   2.765   6.271
   76MOL    H17 2887   8.292   2.759   6.286
   76MOL    C16 2888   8.095   2.714   6.365
   77MOL     O1 2889   8.804   2.792   0.284
   77MOL     O2 2890   8.406   2.621   6.453
   77MOL     N1 2891   8.583   2.759   0.251
   77MOL     N2 2892   8.626   2.637   0.001
   77MOL     H1 2893   8.643   2.585   6.408
   77MOL     N3 2894   8.595   3.122   6.481
   77MOL     H2 2895   8.565   3.214   0.020
   77MOL     C1 2896   8.742   2.698   0.070
   77MOL     H3 2897   8.818   2.620   0.080
   77MOL     C2 2898   8.715   2.750   0.212
   77MOL     C3 2899   8.540   2.852   0.354
   77MOL     H4 2900   8.598   2.945   0.347
   77MOL     H5 2901   8.554   2.806   0.452
   77MOL     C4 2902   8.392   2.880   0.324
   77MOL     H6 2903   8.330   2.817   0.388
   77MOL     H7 2904   8.367   2.985   0.340
   77MOL     C5 2905   8.374   2.839   0.178
   77MOL     H8 2906   8.270   2.813   0.154
   77MOL     H9 2907   8.409   2.918   0.110
   77MOL     C6 2908   8.467   2.718   0.172
   77MOL    H10 2909   8.418   2.637   0.226
   77MOL     C7 2910   8.496   2.659   0.034
   77MOL     C8 2911   8.691   3.036   0.045
   77MOL    H11 2912   8.742   3.060   0.137
   77MOL     C9 2913   8.703   2.925   6.455
   77MOL    C10 2914   8.801   2.813   6.479
   77MOL    H12 2915   8.890   2.852   0.038
   77MOL    H13 2916   8.835   2.773   6.383
   77MOL    C11 2917   8.612   2.944   6.346
   77MOL    C12 2918   8.588   2.865   6.233
   77MOL    H14 2919   8.637   2.771   6.219
   77MOL    C13 2920   8.498   2.915   6.138
   77MOL    H15 2921   8.477   2.858   6.049
   77MOL    C14 2922   8.435   3.040   6.156
   77MOL    H16 2923   8.367   3.077   6.080
   77MOL    C15 2924   8.460   3.116   6.271
   77MOL    H17 2925   8.412   3.212   6.286
   77MOL    C16 2926   8.550   3.065   6.365
   78MOL     O1 2927   8.127   3.639   0.284
   78MOL     O2 2928   8.474   3.380   6.453
   78MOL     N1 2929   8.267   3.465   0.251
   78MOL     N2 2930   8.351   3.563   0.001
   78MOL     H1 2931   8.387   3.603   6.408
   78MOL     N3 2932   7.946   3.293   6.481
   78MOL     H2 2933   7.881   3.221   0.020
   78MOL     C1 2934   8.240   3.633   0.070
   78MOL     H3 2935   8.270   3.737   0.080
   78MOL     C2 2936   8.208   3.583   0.212
   78MOL     C3 2937   8.207   3.381   0.354
   78MOL     H4 2938   8.098   3.385   0.347
   78MOL     H5 2939   8.240   3.416   0.452
   78MOL     C4 2940   8.257   3.239   0.324
   78MOL     H6 2941   8.343   3.217   0.388
   78MOL     H7 2942   8.179   3.164   0.340
   78MOL     C5 2943   8.302   3.244   0.178
   78MOL     H8 2944   8.376   3.167   0.154
   78MOL     H9 2945   8.216   3.235   0.110
   78MOL     C6 2946   8.360   3.385   0.172
   78MOL    H10 2947   8.454   3.383   0.226
   78MOL     C7 2948   8.397   3.439   0.034
   78MOL     C8 2949   7.973   3.419   0.045
   78MOL    H11 2950   7.926   3.452   0.138
   78MOL     C9 2951   8.063   3.485   6.456
   78MOL    C10 2952   8.111   3.626   6.479
   78MOL    H12 2953   8.032   3.683   0.038
   78MOL    H13 2954   8.128   3.675   6.383
   78MOL    C11 2955   8.092   3.397   6.346
   78MOL    C12 2956   8.172   3.416   6.233
   78MOL    H14 2957   8.229   3.506   6.219
   78MOL    C13 2958   8.174   3.313   6.137
   78MOL    H15 2959   8.234   3.324   6.049
   78MOL    C14 2960   8.097   3.196   6.156
   78MOL    H16 2961   8.099   3.118   6.080
   78MOL    C15 2962   8.018   3.180   6.271
   78MOL    H17 2963   7.960   3.090   6.286
   78MOL    C16 2964   8.019   3.283   6.364
   79MOL     O1 2965   7.962   3.843   1.907
   79MOL     O2 2966   7.911   3.413   1.584
   79MOL     N1 2967   7.882   3.635   1.875
   79MOL     N2 2968   8.009   3.611   1.624
   79MOL     H1 2969   8.061   3.600   1.538
   79MOL     N3 2970   7.572   3.826   1.611
   79MOL     H2 2971   7.478   3.847   1.643
   79MOL     C1 2972   8.013   3.742   1.693
   79MOL     H3 2973   8.118   3.768   1.704
   79MOL     C2 2974   7.955   3.744   1.835
   79MOL     C3 2975   7.779   3.644   1.977
   79MOL     H4 2976   7.728   3.741   1.970
   79MOL     H5 2977   7.826   3.633   2.075
   79MOL     C4 2978   7.681   3.530   1.947
   79MOL     H6 2979   7.705   3.445   2.012
   79MOL     H7 2980   7.577   3.561   1.963
   79MOL     C5 2981   7.708   3.494   1.801
   79MOL     H8 2982   7.678   3.391   1.777
   79MOL     H9 2983   7.657   3.564   1.733
   79MOL     C6 2984   7.859   3.514   1.795
   79MOL    H10 2985   7.904   3.431   1.850
   79MOL     C7 2986   7.924   3.509   1.657
   79MOL     C8 2987   7.695   3.867   1.668
   79MOL    H11 2988   7.700   3.923   1.761
   79MOL     C9 2989   7.797   3.822   1.586
   79MOL    C10 2990   7.943   3.851   1.609
   79MOL    H12 2991   7.954   3.947   1.661
   79MOL    H13 2992   7.995   3.860   1.514
   79MOL    C11 2993   7.735   3.752   1.476
   79MOL    C12 2994   7.791   3.692   1.363
   79MOL    H14 2995   7.898   3.688   1.350
   79MOL    C13 2996   7.703   3.639   1.268
   79MOL    H15 2997   7.742   3.592   1.179
   79MOL    C14 2998   7.564   3.647   1.286
   79MOL    H16 2999   7.497   3.607   1.210
   79MOL    C15 3000   7.510   3.707   1.401
   79MOL    H17 3001   7.403   3.713   1.416
   79MOL    C16 3002   7.600   3.759   1.495
   80MOL     O1 3003   6.891   3.680   1.907
   80MOL     O2 3004   7.289   3.850   1.584
   80MOL     N1 3005   7.111   3.714   1.875
   80MOL     N2 3006   7.068   3.836   1.624
   80MOL     H1 3007   7.052   3.887   1.538
   80MOL     N3 3008   7.100   3.350   1.611
   80MOL     H2 3009   7.130   3.258   1.643
   80MOL     C1 3010   6.953   3.774   1.693
   80MOL     H3 3011   6.877   3.852   1.703
   80MOL     C2 3012   6.980   3.722   1.835
   80MOL     C3 3013   7.155   3.620   1.977
   80MOL     H4 3014   7.096   3.527   1.970
   80MOL     H5 3015   7.141   3.666   2.075
   80MOL     C4 3016   7.302   3.592   1.947
   80MOL     H6 3017   7.364   3.655   2.012
   80MOL     H7 3018   7.327   3.487   1.963
   80MOL     C5 3019   7.321   3.634   1.801
   80MOL     H8 3020   7.424   3.660   1.777
   80MOL     H9 3021   7.286   3.555   1.733
   80MOL     C6 3022   7.228   3.755   1.795
   80MOL    H10 3023   7.276   3.835   1.850
   80MOL     C7 3024   7.199   3.814   1.657
   80MOL     C8 3025   7.004   3.436   1.668
   80MOL    H11 3026   6.952   3.412   1.761
   80MOL     C9 3027   6.992   3.547   1.586
   80MOL    C10 3028   6.894   3.659   1.610
   80MOL    H12 3029   6.805   3.620   1.661
   80MOL    H13 3030   6.860   3.699   1.514
   80MOL    C11 3031   7.083   3.528   1.476
   80MOL    C12 3032   7.107   3.607   1.363
   80MOL    H14 3033   7.058   3.702   1.350
   80MOL    C13 3034   7.197   3.557   1.268
   80MOL    H15 3035   7.218   3.615   1.179
   80MOL    C14 3036   7.260   3.432   1.286
   80MOL    H16 3037   7.328   3.395   1.210
   80MOL    C15 3038   7.234   3.356   1.401
   80MOL    H17 3039   7.283   3.260   1.416
   80MOL    C16 3040   7.145   3.408   1.495
   81MOL     O1 3041   7.567   2.833   1.907
   81MOL     O2 3042   7.220   3.092   1.584
   81MOL     N1 3043   7.428   3.007   1.875
   81MOL     N2 3044   7.344   2.909   1.624
   81MOL     H1 3045   7.308   2.869   1.538
   81MOL     N3 3046   7.749   3.179   1.611
   81MOL     H2 3047   7.813   3.251   1.643
   81MOL     C1 3048   7.455   2.840   1.693
   81MOL     H3 3049   7.425   2.735   1.703
   81MOL     C2 3050   7.486   2.889   1.835
   81MOL     C3 3051   7.488   3.092   1.977
   81MOL     H4 3052   7.597   3.087   1.970
   81MOL     H5 3053   7.455   3.057   2.075
   81MOL     C4 3054   7.438   3.234   1.947
   81MOL     H6 3055   7.352   3.256   2.012
   81MOL     H7 3056   7.516   3.308   1.963
   81MOL     C5 3057   7.393   3.229   1.801
   81MOL     H8 3058   7.318   3.305   1.777
   81MOL     H9 3059   7.478   3.237   1.733
   81MOL     C6 3060   7.334   3.087   1.795
   81MOL    H10 3061   7.240   3.089   1.850
   81MOL     C7 3062   7.297   3.033   1.657
   81MOL     C8 3063   7.722   3.053   1.668
   81MOL    H11 3064   7.769   3.020   1.761
   81MOL     C9 3065   7.632   2.987   1.586
   81MOL    C10 3066   7.584   2.846   1.610
   81MOL    H12 3067   7.662   2.789   1.661
   81MOL    H13 3068   7.566   2.797   1.514
   81MOL    C11 3069   7.603   3.075   1.476
   81MOL    C12 3070   7.523   3.057   1.363
   81MOL    H14 3071   7.465   2.967   1.350
   81MOL    C13 3072   7.521   3.160   1.268
   81MOL    H15 3073   7.461   3.149   1.179
   81MOL    C14 3074   7.598   3.277   1.286
   81MOL    H16 3075   7.596   3.354   1.210
   81MOL    C15 3076   7.676   3.293   1.401
   81MOL    H17 3077   7.735   3.383   1.416
   81MOL    C16 3078   7.676   3.189   1.495
   82MOL     O1 3079   7.732   2.630   1.366
   82MOL     O2 3080   7.783   3.060   1.043
   82MOL     N1 3081   7.813   2.837   1.333
   82MOL     N2 3082   7.686   2.861   1.083
   82MOL     H1 3083   7.633   2.873   0.997
   82MOL     N3 3084   8.122   2.646   1.070
   82MOL     H2 3085   8.217   2.626   1.102
   82MOL     C1 3086   7.682   2.731   1.152
   82MOL     H3 3087   7.576   2.704   1.162
   82MOL     C2 3088   7.740   2.728   1.294
   82MOL     C3 3089   7.916   2.828   1.436
   82MOL     H4 3090   7.967   2.731   1.429
   82MOL     H5 3091   7.869   2.839   1.534
   82MOL     C4 3092   8.014   2.942   1.406
   82MOL     H6 3093   7.990   3.027   1.471
   82MOL     H7 3094   8.118   2.912   1.422
   82MOL     C5 3095   7.987   2.979   1.260
   82MOL     H8 3096   8.016   3.082   1.236
   82MOL     H9 3097   8.038   2.909   1.192
   82MOL     C6 3098   7.836   2.959   1.254
   82MOL    H10 3099   7.791   3.041   1.309
   82MOL     C7 3100   7.770   2.964   1.116
   82MOL     C8 3101   8.000   2.606   1.127
   82MOL    H11 3102   7.995   2.549   1.220
   82MOL     C9 3103   7.898   2.651   1.045
   82MOL    C10 3104   7.752   2.622   1.069
   82MOL    H12 3105   7.741   2.526   1.120
   82MOL    H13 3106   7.700   2.613   0.973
   82MOL    C11 3107   7.959   2.720   0.935
   82MOL    C12 3108   7.904   2.780   0.822
   82MOL    H14 3109   7.797   2.785   0.808
   82MOL    C13 3110   7.992   2.833   0.727
   82MOL    H15 3111   7.952   2.880   0.638
   82MOL    C14 3112   8.131   2.825   0.745
   82MOL    H16 3113   8.197   2.866   0.669
   82MOL    C15 3114   8.185   2.765   0.860
   82MOL    H17 3115   8.292   2.759   0.875
   82MOL    C16 3116   8.095   2.714   0.954
   83MOL     O1 3117   8.804   2.792   1.366
   83MOL     O2 3118   8.406   2.622   1.043
   83MOL     N1 3119   8.583   2.759   1.333
   83MOL     N2 3120   8.626   2.637   1.083
   83MOL     H1 3121   8.643   2.585   0.997
   83MOL     N3 3122   8.595   3.122   1.070
   83MOL     H2 3123   8.565   3.214   1.102
   83MOL     C1 3124   8.742   2.698   1.152
   83MOL     H3 3125   8.818   2.620   1.162
   83MOL     C2 3126   8.715   2.750   1.294
   83MOL     C3 3127   8.540   2.852   1.436
   83MOL     H4 3128   8.598   2.945   1.429
   83MOL     H5 3129   8.554   2.806   1.534
   83MOL     C4 3130   8.392   2.880   1.406
   83MOL     H6 3131   8.330   2.817   1.471
   83MOL     H7 3132   8.367   2.985   1.423
   83MOL     C5 3133   8.374   2.839   1.260
   83MOL     H8 3134   8.270   2.813   1.236
   83MOL     H9 3135   8.409   2.917   1.192
   83MOL     C6 3136   8.467   2.718   1.254
   83MOL    H10 3137   8.418   2.637   1.309
   83MOL     C7 3138   8.496   2.659   1.116
   83MOL     C8 3139   8.691   3.036   1.127
   83MOL    H11 3140   8.742   3.060   1.220
   83MOL     C9 3141   8.703   2.925   1.045
   83MOL    C10 3142   8.801   2.813   1.069
   83MOL    H12 3143   8.890   2.852   1.120
   83MOL    H13 3144   8.835   2.773   0.972
   83MOL    C11 3145   8.612   2.944   0.935
   83MOL    C12 3146   8.588   2.865   0.822
   83MOL    H14 3147   8.637   2.771   0.809
   83MOL    C13 3148   8.498   2.915   0.727
   83MOL    H15 3149   8.477   2.858   0.638
   83MOL    C14 3150   8.435   3.040   0.745
   83MOL    H16 3151   8.367   3.077   0.669
   83MOL    C15 3152   8.460   3.116   0.860
   83MOL    H17 3153   8.412   3.212   0.875
   83MOL    C16 3154   8.550   3.065   0.954
   84MOL     O1 3155   8.127   3.639   1.366
   84MOL     O2 3156   8.474   3.380   1.042
   84MOL     N1 3157   8.267   3.465   1.334
   84MOL     N2 3158   8.351   3.563   1.083
   84MOL     H1 3159   8.387   3.603   0.997
   84MOL     N3 3160   7.946   3.293   1.070
   84MOL     H2 3161   7.882   3.221   1.102
   84MOL     C1 3162   8.240   3.633   1.152
   84MOL     H3 3163   8.270   3.737   1.162
   84MOL     C2 3164   8.208   3.583   1.294
   84MOL     C3 3165   8.207   3.381   1.436
   84MOL     H4 3166   8.098   3.385   1.429
   84MOL     H5 3167   8.240   3.416   1.534
   84MOL     C4 3168   8.257   3.239   1.406
   84MOL     H6 3169   8.343   3.217   1.471
   84MOL     H7 3170   8.179   3.165   1.423
   84MOL     C5 3171   8.302   3.244   1.260
   84MOL     H8 3172   8.376   3.167   1.236
   84MOL     H9 3173   8.216   3.235   1.192
   84MOL     C6 3174   8.360   3.385   1.254
   84MOL    H10 3175   8.454   3.383   1.309
   84MOL     C7 3176   8.397   3.439   1.116
   84MOL     C8 3177   7.973   3.419   1.127
   84MOL    H11 3178   7.926   3.452   1.220
   84MOL     C9 3179   8.063   3.485   1.045
   84MOL    C10 3180   8.111   3.626   1.069
   84MOL    H12 3181   8.032   3.683   1.120
   84MOL    H13 3182   8.128   3.675   0.973
   84MOL    C11 3183   8.092   3.397   0.935
   84MOL    C12 3184   8.172   3.416   0.822
   84MOL    H14 3185   8.229   3.506   0.809
   84MOL    C13 3186   8.174   3.313   0.727
   84MOL    H15 3187   8.234   3.324   0.638
   84MOL    C14 3188   8.097   3.196   0.745
   84MOL    H16 3189   8.099   3.118   0.669
   84MOL    C15 3190   8.018   3.180   0.860
   84MOL    H17 3191   7.960   3.090   0.875
   84MOL    C16 3192   8.019   3.283   0.954
   85MOL     O1 3193   7.962   3.843   2.989
   85MOL     O2 3194   7.911   3.413   2.666
   85MOL     N1 3195   7.882   3.635   2.957
   85MOL     N2 3196   8.009   3.611   2.706
   85MOL     H1 3197   8.061   3.600   2.620
   85MOL     N3 3198   7.572   3.826   2.693
   85MOL     H2 3199   7.478   3.847   2.725
   85MOL     C1 3200   8.013   3.742   2.775
   85MOL     H3 3201   8.119   3.768   2.786
   85MOL     C2 3202   7.955   3.744   2.917
   85MOL     C3 3203   7.779   3.644   3.059
   85MOL     H4 3204   7.728   3.741   3.052
   85MOL     H5 3205   7.826   3.633   3.157
   85MOL     C4 3206   7.681   3.530   3.029
   85MOL     H6 3207   7.705   3.445   3.094
   85MOL     H7 3208   7.577   3.561   3.045
   85MOL     C5 3209   7.708   3.494   2.883
   85MOL     H8 3210   7.678   3.391   2.859
   85MOL     H9 3211   7.657   3.564   2.815
   85MOL     C6 3212   7.859   3.514   2.877
   85MOL    H10 3213   7.904   3.431   2.932
   85MOL     C7 3214   7.924   3.509   2.739
   85MOL     C8 3215   7.695   3.867   2.750
   85MOL    H11 3216   7.700   3.923   2.843
   85MOL     C9 3217   7.797   3.822   2.668
   85MOL    C10 3218   7.943   3.850   2.692
   85MOL    H12 3219   7.954   3.947   2.743
   85MOL    H13 3220   7.995   3.860   2.596
   85MOL    C11 3221   7.735   3.752   2.558
   85MOL    C12 3222   7.791   3.692   2.445
   85MOL    H14 3223   7.898   3.688   2.432
   85MOL    C13 3224   7.703   3.639   2.350
   85MOL    H15 3225   7.742   3.592   2.261
   85MOL    C14 3226   7.564   3.647   2.368
   85MOL    H16 3227   7.497   3.607   2.292
   85MOL    C15 3228   7.510   3.707   2.484
   85MOL    H17 3229   7.403   3.713   2.498
   85MOL    C16 3230   7.600   3.759   2.577
   86MOL     O1 3231   6.891   3.680   2.989
   86MOL     O2 3232   7.289   3.850   2.666
   86MOL     N1 3233   7.111   3.714   2.957
   86MOL     N2 3234   7.068   3.836   2.706
   86MOL     H1 3235   7.052   3.887   2.620
   86MOL     N3 3236   7.100   3.350   2.693
   86MOL     H2 3237   7.130   3.258   2.725
   86MOL     C1 3238   6.953   3.774   2.775
   86MOL     H3 3239   6.877   3.852   2.786
   86MOL     C2 3240   6.980   3.722   2.917
   86MOL     C3 3241   7.155   3.620   3.059
   86MOL     H4 3242   7.096   3.527   3.052
   86MOL     H5 3243   7.141   3.666   3.157
   86MOL     C4 3244   7.302   3.592   3.029
   86MOL     H6 3245   7.365   3.655   3.094
   86MOL     H7 3246   7.327   3.487   3.045
   86MOL     C5 3247   7.321   3.634   2.883
   86MOL     H8 3248   7.424   3.660   2.859
   86MOL     H9 3249   7.286   3.555   2.815
   86MOL     C6 3250   7.228   3.755   2.877
   86MOL    H10 3251   7.277   3.835   2.932
   86MOL     C7 3252   7.199   3.814   2.739
   86MOL     C8 3253   7.004   3.436   2.750
   86MOL    H11 3254   6.952   3.412   2.843
   86MOL     C9 3255   6.992   3.547   2.668
   86MOL    C10 3256   6.894   3.659   2.692
   86MOL    H12 3257   6.805   3.620   2.743
   86MOL    H13 3258   6.860   3.699   2.596
   86MOL    C11 3259   7.083   3.528   2.558
   86MOL    C12 3260   7.107   3.607   2.445
   86MOL    H14 3261   7.058   3.702   2.432
   86MOL    C13 3262   7.197   3.557   2.350
   86MOL    H15 3263   7.218   3.615   2.261
   86MOL    C14 3264   7.260   3.432   2.368
   86MOL    H16 3265   7.328   3.395   2.292
   86MOL    C15 3266   7.234   3.356   2.483
   86MOL    H17 3267   7.283   3.260   2.498
   86MOL    C16 3268   7.145   3.408   2.577
   87MOL     O1 3269   7.568   2.833   2.989
   87MOL     O2 3270   7.221   3.092   2.666
   87MOL     N1 3271   7.428   3.007   2.957
   87MOL     N2 3272   7.344   2.909   2.706
   87MOL     H1 3273   7.308   2.869   2.620
   87MOL     N3 3274   7.749   3.179   2.693
   87MOL     H2 3275   7.813   3.251   2.725
   87MOL     C1 3276   7.455   2.840   2.775
   87MOL     H3 3277   7.425   2.735   2.786
   87MOL     C2 3278   7.486   2.889   2.917
   87MOL     C3 3279   7.488   3.092   3.059
   87MOL     H4 3280   7.597   3.087   3.052
   87MOL     H5 3281   7.455   3.057   3.157
   87MOL     C4 3282   7.438   3.234   3.029
   87MOL     H6 3283   7.352   3.256   3.094
   87MOL     H7 3284   7.516   3.308   3.045
   87MOL     C5 3285   7.393   3.229   2.883
   87MOL     H8 3286   7.318   3.305   2.859
   87MOL     H9 3287   7.478   3.237   2.815
   87MOL     C6 3288   7.334   3.087   2.877
   87MOL    H10 3289   7.240   3.089   2.932
   87MOL     C7 3290   7.297   3.033   2.739
   87MOL     C8 3291   7.722   3.053   2.750
   87MOL    H11 3292   7.769   3.020   2.843
   87MOL     C9 3293   7.632   2.987   2.668
   87MOL    C10 3294   7.584   2.846   2.692
   87MOL    H12 3295   7.662   2.789   2.743
   87MOL    H13 3296   7.566   2.797   2.596
   87MOL    C11 3297   7.603   3.075   2.558
   87MOL    C12 3298   7.523   3.057   2.445
   87MOL    H14 3299   7.465   2.967   2.432
   87MOL    C13 3300   7.521   3.160   2.350
   87MOL    H15 3301   7.461   3.149   2.261
   87MOL    C14 3302   7.598   3.277   2.368
   87MOL    H16 3303   7.596   3.354   2.292
   87MOL    C15 3304   7.676   3.293   2.484
   87MOL    H17 3305   7.735   3.383   2.498
   87MOL    C16 3306   7.676   3.189   2.577
   88MOL     O1 3307   7.732   2.630   2.448
   88MOL     O2 3308   7.783   3.060   2.125
   88MOL     N1 3309   7.813   2.837   2.415
   88MOL     N2 3310   7.686   2.861   2.165
   88MOL     H1 3311   7.633   2.873   2.079
   88MOL     N3 3312   8.122   2.646   2.152
   88MOL     H2 3313   8.217   2.626   2.184
   88MOL     C1 3314   7.682   2.731   2.234
   88MOL     H3 3315   7.576   2.704   2.244
   88MOL     C2 3316   7.740   2.728   2.376
   88MOL     C3 3317   7.916   2.828   2.518
   88MOL     H4 3318   7.967   2.731   2.511
   88MOL     H5 3319   7.869   2.839   2.616
   88MOL     C4 3320   8.014   2.942   2.488
   88MOL     H6 3321   7.990   3.027   2.553
   88MOL     H7 3322   8.118   2.912   2.504
   88MOL     C5 3323   7.987   2.979   2.342
   88MOL     H8 3324   8.016   3.082   2.318
   88MOL     H9 3325   8.038   2.909   2.274
   88MOL     C6 3326   7.836   2.959   2.336
   88MOL    H10 3327   7.791   3.041   2.391
   88MOL     C7 3328   7.770   2.964   2.198
   88MOL     C8 3329   8.000   2.606   2.209
   88MOL    H11 3330   7.995   2.549   2.302
   88MOL     C9 3331   7.897   2.651   2.127
   88MOL    C10 3332   7.752   2.622   2.151
   88MOL    H12 3333   7.741   2.526   2.202
   88MOL    H13 3334   7.700   2.613   2.055
   88MOL    C11 3335   7.959   2.720   2.017
   88MOL    C12 3336   7.904   2.780   1.904
   88MOL    H14 3337   7.797   2.785   1.890
   88MOL    C13 3338   7.992   2.833   1.809
   88MOL    H15 3339   7.952   2.880   1.720
   88MOL    C14 3340   8.131   2.825   1.827
   88MOL    H16 3341   8.197   2.865   1.751
   88MOL    C15 3342   8.185   2.765   1.943
   88MOL    H17 3343   8.292   2.759   1.957
   88MOL    C16 3344   8.095   2.714   2.036
   89MOL     O1 3345   8.804   2.792   2.448
   89MOL     O2 3346   8.406   2.622   2.125
   89MOL     N1 3347   8.583   2.759   2.415
   89MOL     N2 3348   8.626   2.637   2.165
   89MOL     H1 3349   8.643   2.585   2.079
   89MOL     N3 3350   8.595   3.122   2.152
   89MOL     H2 3351   8.565   3.214   2.184
   89MOL     C1 3352   8.742   2.698   2.234
   89MOL     H3 3353   8.818   2.620   2.244
   89MOL     C2 3354   8.715   2.750   2.376
   89MOL     C3 3355   8.540   2.852   2.518
   89MOL     H4 3356   8.598   2.945   2.511
   89MOL     H5 3357   8.554   2.806   2.616
   89MOL     C4 3358   8.392   2.880   2.488
   89MOL     H6 3359   8.330   2.817   2.553
   89MOL     H7 3360   8.367   2.985   2.505
   89MOL     C5 3361   8.374   2.839   2.342
   89MOL     H8 3362   8.270   2.813   2.318
   89MOL     H9 3363   8.409   2.917   2.274
   89MOL     C6 3364   8.467   2.718   2.336
   89MOL    H10 3365   8.418   2.637   2.391
   89MOL     C7 3366   8.496   2.659   2.198
   89MOL     C8 3367   8.691   3.036   2.209
   89MOL    H11 3368   8.742   3.060   2.302
   89MOL     C9 3369   8.703   2.925   2.127
   89MOL    C10 3370   8.801   2.813   2.151
   89MOL    H12 3371   8.890   2.852   2.202
   89MOL    H13 3372   8.835   2.773   2.054
   89MOL    C11 3373   8.612   2.944   2.017
   89MOL    C12 3374   8.588   2.865   1.905
   89MOL    H14 3375   8.637   2.771   1.891
   89MOL    C13 3376   8.498   2.915   1.809
   89MOL    H15 3377   8.477   2.858   1.720
   89MOL    C14 3378   8.435   3.040   1.827
   89MOL    H16 3379   8.367   3.077   1.751
   89MOL    C15 3380   8.460   3.116   1.942
   89MOL    H17 3381   8.412   3.212   1.957
   89MOL    C16 3382   8.550   3.064   2.036
   90MOL     O1 3383   8.127   3.639   2.448
   90MOL     O2 3384   8.474   3.380   2.125
   90MOL     N1 3385   8.267   3.465   2.416
   90MOL     N2 3386   8.351   3.563   2.165
   90MOL     H1 3387   8.387   3.603   2.079
   90MOL     N3 3388   7.946   3.293   2.152
   90MOL     H2 3389   7.881   3.221   2.184
   90MOL     C1 3390   8.240   3.633   2.234
   90MOL     H3 3391   8.270   3.737   2.244
   90MOL     C2 3392   8.208   3.583   2.376
   90MOL     C3 3393   8.207   3.381   2.518
   90MOL     H4 3394   8.098   3.385   2.511
   90MOL     H5 3395   8.240   3.416   2.616
   90MOL     C4 3396   8.257   3.239   2.488
   90MOL     H6 3397   8.343   3.217   2.553
   90MOL     H7 3398   8.179   3.165   2.505
   90MOL     C5 3399   8.302   3.244   2.342
   90MOL     H8 3400   8.376   3.167   2.318
   90MOL     H9 3401   8.216   3.235   2.274
   90MOL     C6 3402   8.360   3.385   2.336
   90MOL    H10 3403   8.454   3.383   2.391
   90MOL     C7 3404   8.397   3.439   2.198
   90MOL     C8 3405   7.973   3.419   2.209
   90MOL    H11 3406   7.926   3.452   2.302
   90MOL     C9 3407   8.063   3.485   2.127
   90MOL    C10 3408   8.111   3.626   2.151
   90MOL    H12 3409   8.032   3.683   2.202
   90MOL    H13 3410   8.128   3.675   2.055
   90MOL    C11 3411   8.092   3.397   2.017
   90MOL    C12 3412   8.172   3.416   1.904
   90MOL    H14 3413   8.229   3.506   1.891
   90MOL    C13 3414   8.174   3.313   1.809
   90MOL    H15 3415   8.234   3.324   1.720
   90MOL    C14 3416   8.097   3.196   1.827
   90MOL    H16 3417   8.099   3.118   1.751
   90MOL    C15 3418   8.019   3.180   1.942
   90MOL    H17 3419   7.960   3.090   1.957
   90MOL    C16 3420   8.019   3.283   2.036
   91MOL     O1 3421   7.962   3.843   4.071
   91MOL     O2 3422   7.911   3.413   3.748
   91MOL     N1 3423   7.882   3.635   4.039
   91MOL     N2 3424   8.009   3.611   3.788
   91MOL     H1 3425   8.061   3.600   3.702
   91MOL     N3 3426   7.572   3.826   3.775
   91MOL     H2 3427   7.478   3.847   3.807
   91MOL     C1 3428   8.013   3.742   3.857
   91MOL     H3 3429   8.119   3.768   3.868
   91MOL     C2 3430   7.954   3.744   3.999
   91MOL     C3 3431   7.779   3.644   4.141
   91MOL     H4 3432   7.728   3.741   4.134
   91MOL     H5 3433   7.826   3.633   4.239
   91MOL     C4 3434   7.681   3.530   4.112
   91MOL     H6 3435   7.705   3.445   4.176
   91MOL     H7 3436   7.577   3.561   4.128
   91MOL     C5 3437   7.708   3.494   3.965
   91MOL     H8 3438   7.678   3.391   3.941
   91MOL     H9 3439   7.657   3.564   3.897
   91MOL     C6 3440   7.859   3.514   3.959
   91MOL    H10 3441   7.904   3.431   4.014
   91MOL     C7 3442   7.924   3.509   3.821
   91MOL     C8 3443   7.695   3.867   3.832
   91MOL    H11 3444   7.700   3.923   3.925
   91MOL     C9 3445   7.797   3.822   3.750
   91MOL    C10 3446   7.943   3.850   3.774
   91MOL    H12 3447   7.954   3.947   3.825
   91MOL    H13 3448   7.995   3.860   3.678
   91MOL    C11 3449   7.735   3.752   3.641
   91MOL    C12 3450   7.791   3.692   3.528
   91MOL    H14 3451   7.898   3.687   3.514
   91MOL    C13 3452   7.703   3.639   3.432
   91MOL    H15 3453   7.742   3.592   3.343
   91MOL    C14 3454   7.564   3.647   3.450
   91MOL    H16 3455   7.497   3.607   3.375
   91MOL    C15 3456   7.510   3.707   3.566
   91MOL    H17 3457   7.403   3.713   3.580
   91MOL    C16 3458   7.600   3.759   3.659
   92MOL     O1 3459   6.891   3.680   4.071
   92MOL     O2 3460   7.289   3.850   3.748
   92MOL     N1 3461   7.111   3.714   4.039
   92MOL     N2 3462   7.068   3.836   3.788
   92MOL     H1 3463   7.052   3.887   3.702
   92MOL     N3 3464   7.100   3.350   3.775
   92MOL     H2 3465   7.130   3.258   3.807
   92MOL     C1 3466   6.953   3.774   3.857
   92MOL     H3 3467   6.877   3.852   3.868
   92MOL     C2 3468   6.980   3.722   3.999
   92MOL     C3 3469   7.155   3.620   4.141
   92MOL     H4 3470   7.096   3.527   4.134
   92MOL     H5 3471   7.141   3.666   4.239
   92MOL     C4 3472   7.302   3.592   4.111
   92MOL     H6 3473   7.364   3.655   4.176
   92MOL     H7 3474   7.327   3.487   4.128
   92MOL     C5 3475   7.321   3.634   3.965
   92MOL     H8 3476   7.424   3.660   3.941
   92MOL     H9 3477   7.286   3.555   3.897
   92MOL     C6 3478   7.228   3.755   3.959
   92MOL    H10 3479   7.277   3.835   4.014
   92MOL     C7 3480   7.199   3.814   3.821
   92MOL     C8 3481   7.004   3.436   3.832
   92MOL    H11 3482   6.952   3.412   3.925
   92MOL     C9 3483   6.992   3.547   3.750
   92MOL    C10 3484   6.894   3.659   3.774
   92MOL    H12 3485   6.805   3.620   3.825
   92MOL    H13 3486   6.860   3.699   3.678
   92MOL    C11 3487   7.083   3.528   3.641
   92MOL    C12 3488   7.107   3.607   3.528
   92MOL    H14 3489   7.058   3.702   3.514
   92MOL    C13 3490   7.197   3.557   3.432
   92MOL    H15 3491   7.218   3.615   3.343
   92MOL    C14 3492   7.260   3.432   3.450
   92MOL    H16 3493   7.328   3.395   3.374
   92MOL    C15 3494   7.234   3.356   3.566
   92MOL    H17 3495   7.283   3.260   3.580
   92MOL    C16 3496   7.145   3.408   3.659
   93MOL     O1 3497   7.567   2.833   4.071
   93MOL     O2 3498   7.221   3.092   3.748
   93MOL     N1 3499   7.428   3.007   4.039
   93MOL     N2 3500   7.344   2.909   3.788
   93MOL     H1 3501   7.308   2.869   3.702
   93MOL     N3 3502   7.749   3.179   3.775
   93MOL     H2 3503   7.814   3.251   3.807
   93MOL     C1 3504   7.455   2.840   3.857
   93MOL     H3 3505   7.425   2.735   3.868
   93MOL     C2 3506   7.486   2.889   3.999
   93MOL     C3 3507   7.488   3.092   4.141
   93MOL     H4 3508   7.597   3.087   4.134
   93MOL     H5 3509   7.455   3.056   4.239
   93MOL     C4 3510   7.438   3.234   4.111
   93MOL     H6 3511   7.352   3.256   4.176
   93MOL     H7 3512   7.516   3.308   4.128
   93MOL     C5 3513   7.393   3.229   3.965
   93MOL     H8 3514   7.318   3.305   3.941
   93MOL     H9 3515   7.478   3.237   3.897
   93MOL     C6 3516   7.335   3.087   3.959
   93MOL    H10 3517   7.240   3.089   4.014
   93MOL     C7 3518   7.297   3.033   3.821
   93MOL     C8 3519   7.722   3.053   3.832
   93MOL    H11 3520   7.769   3.020   3.925
   93MOL     C9 3521   7.632   2.987   3.750
   93MOL    C10 3522   7.584   2.846   3.774
   93MOL    H12 3523   7.662   2.789   3.825
   93MOL    H13 3524   7.566   2.797   3.678
   93MOL    C11 3525   7.603   3.075   3.641
   93MOL    C12 3526   7.523   3.057   3.528
   93MOL    H14 3527   7.465   2.967   3.514
   93MOL    C13 3528   7.521   3.160   3.432
   93MOL    H15 3529   7.461   3.149   3.343
   93MOL    C14 3530   7.598   3.277   3.450
   93MOL    H16 3531   7.596   3.354   3.375
   93MOL    C15 3532   7.676   3.293   3.566
   93MOL    H17 3533   7.735   3.383   3.580
   93MOL    C16 3534   7.676   3.189   3.659
   94MOL     O1 3535   7.732   2.630   3.530
   94MOL     O2 3536   7.783   3.060   3.207
   94MOL     N1 3537   7.813   2.837   3.498
   94MOL     N2 3538   7.686   2.861   3.247
   94MOL     H1 3539   7.633   2.873   3.161
   94MOL     N3 3540   8.122   2.646   3.234
   94MOL     H2 3541   8.217   2.626   3.266
   94MOL     C1 3542   7.681   2.731   3.316
   94MOL     H3 3543   7.576   2.704   3.327
   94MOL     C2 3544   7.740   2.728   3.458
   94MOL     C3 3545   7.916   2.828   3.600
   94MOL     H4 3546   7.967   2.731   3.593
   94MOL     H5 3547   7.869   2.839   3.698
   94MOL     C4 3548   8.014   2.942   3.570
   94MOL     H6 3549   7.990   3.028   3.635
   94MOL     H7 3550   8.118   2.912   3.587
   94MOL     C5 3551   7.987   2.979   3.424
   94MOL     H8 3552   8.017   3.082   3.400
   94MOL     H9 3553   8.038   2.909   3.356
   94MOL     C6 3554   7.836   2.959   3.418
   94MOL    H10 3555   7.791   3.041   3.473
   94MOL     C7 3556   7.770   2.964   3.280
   94MOL     C8 3557   8.000   2.606   3.291
   94MOL    H11 3558   7.995   2.549   3.384
   94MOL     C9 3559   7.897   2.651   3.209
   94MOL    C10 3560   7.752   2.622   3.233
   94MOL    H12 3561   7.741   2.526   3.284
   94MOL    H13 3562   7.700   2.613   3.137
   94MOL    C11 3563   7.959   2.720   3.100
   94MOL    C12 3564   7.904   2.780   2.986
   94MOL    H14 3565   7.797   2.785   2.972
   94MOL    C13 3566   7.992   2.833   2.891
   94MOL    H15 3567   7.952   2.880   2.802
   94MOL    C14 3568   8.131   2.825   2.909
   94MOL    H16 3569   8.197   2.865   2.833
   94MOL    C15 3570   8.185   2.765   3.025
   94MOL    H17 3571   8.292   2.759   3.039
   94MOL    C16 3572   8.095   2.714   3.118
   95MOL     O1 3573   8.804   2.792   3.530
   95MOL     O2 3574   8.406   2.622   3.207
   95MOL     N1 3575   8.583   2.759   3.498
   95MOL     N2 3576   8.627   2.637   3.247
   95MOL     H1 3577   8.643   2.585   3.161
   95MOL     N3 3578   8.595   3.122   3.234
   95MOL     H2 3579   8.565   3.214   3.266
   95MOL     C1 3580   8.742   2.698   3.316
   95MOL     H3 3581   8.818   2.620   3.327
   95MOL     C2 3582   8.715   2.750   3.458
   95MOL     C3 3583   8.540   2.853   3.600
   95MOL     H4 3584   8.598   2.945   3.593
   95MOL     H5 3585   8.554   2.806   3.698
   95MOL     C4 3586   8.392   2.880   3.570
   95MOL     H6 3587   8.330   2.817   3.635
   95MOL     H7 3588   8.367   2.985   3.587
   95MOL     C5 3589   8.374   2.839   3.424
   95MOL     H8 3590   8.270   2.813   3.400
   95MOL     H9 3591   8.409   2.918   3.356
   95MOL     C6 3592   8.467   2.718   3.418
   95MOL    H10 3593   8.418   2.637   3.473
   95MOL     C7 3594   8.496   2.659   3.280
   95MOL     C8 3595   8.691   3.036   3.291
   95MOL    H11 3596   8.743   3.060   3.384
   95MOL     C9 3597   8.703   2.925   3.209
   95MOL    C10 3598   8.801   2.813   3.233
   95MOL    H12 3599   8.890   2.852   3.284
   95MOL    H13 3600   8.834   2.773   3.137
   95MOL    C11 3601   8.612   2.944   3.100
   95MOL    C12 3602   8.588   2.865   2.987
   95MOL    H14 3603   8.637   2.771   2.973
   95MOL    C13 3604   8.498   2.915   2.891
   95MOL    H15 3605   8.477   2.858   2.802
   95MOL    C14 3606   8.435   3.040   2.909
   95MOL    H16 3607   8.367   3.077   2.833
   95MOL    C15 3608   8.460   3.116   3.025
   95MOL    H17 3609   8.412   3.212   3.039
   95MOL    C16 3610   8.550   3.064   3.118
   96MOL     O1 3611   8.127   3.639   3.530
   96MOL     O2 3612   8.474   3.380   3.207
   96MOL     N1 3613   8.267   3.465   3.498
   96MOL     N2 3614   8.351   3.563   3.247
   96MOL     H1 3615   8.387   3.603   3.161
   96MOL     N3 3616   7.946   3.293   3.234
   96MOL     H2 3617   7.881   3.221   3.266
   96MOL     C1 3618   8.240   3.633   3.316
   96MOL     H3 3619   8.270   3.737   3.327
   96MOL     C2 3620   8.208   3.583   3.458
   96MOL     C3 3621   8.207   3.381   3.600
   96MOL     H4 3622   8.098   3.385   3.593
   96MOL     H5 3623   8.240   3.416   3.698
   96MOL     C4 3624   8.257   3.239   3.570
   96MOL     H6 3625   8.343   3.217   3.635
   96MOL     H7 3626   8.179   3.164   3.587
   96MOL     C5 3627   8.302   3.244   3.424
   96MOL     H8 3628   8.376   3.167   3.400
   96MOL     H9 3629   8.216   3.235   3.356
   96MOL     C6 3630   8.360   3.385   3.418
   96MOL    H10 3631   8.454   3.383   3.473
   96MOL     C7 3632   8.397   3.439   3.280
   96MOL     C8 3633   7.973   3.419   3.291
   96MOL    H11 3634   7.926   3.452   3.384
   96MOL     C9 3635   8.063   3.485   3.209
   96MOL    C10 3636   8.111   3.626   3.233
   96MOL    H12 3637   8.032   3.683   3.284
   96MOL    H13 3638   8.128   3.675   3.137
   96MOL    C11 3639   8.092   3.397   3.099
   96MOL    C12 3640   8.172   3.416   2.986
   96MOL    H14 3641   8.229   3.506   2.973
   96MOL    C13 3642   8.174   3.313   2.891
   96MOL    H15 3643   8.234   3.324   2.802
   96MOL    C14 3644   8.097   3.196   2.909
   96MOL    H16 3645   8.099   3.118   2.834
   96MOL    C15 3646   8.019   3.180   3.025
   96MOL    H17 3647   7.960   3.090   3.039
   96MOL    C16 3648   8.019   3.283   3.118
   97MOL     O1 3649   7.962   3.843   5.153
   97MOL     O2 3650   7.911   3.413   4.830
   97MOL     N1 3651   7.882   3.635   5.121
   97MOL     N2 3652   8.009   3.611   4.871
   97MOL     H1 3653   8.061   3.600   4.784
   97MOL     N3 3654   7.572   3.826   4.858
   97MOL     H2 3655   7.478   3.847   4.889
   97MOL     C1 3656   8.013   3.742   4.939
   97MOL     H3 3657   8.119   3.768   4.950
   97MOL     C2 3658   7.955   3.744   5.081
   97MOL     C3 3659   7.779   3.644   5.224
   97MOL     H4 3660   7.728   3.741   5.217
   97MOL     H5 3661   7.826   3.633   5.322
   97MOL     C4 3662   7.681   3.530   5.194
   97MOL     H6 3663   7.705   3.445   5.258
   97MOL     H7 3664   7.577   3.561   5.210
   97MOL     C5 3665   7.708   3.494   5.047
   97MOL     H8 3666   7.678   3.391   5.023
   97MOL     H9 3667   7.657   3.564   4.979
   97MOL     C6 3668   7.859   3.514   5.041
   97MOL    H10 3669   7.904   3.431   5.096
   97MOL     C7 3670   7.924   3.509   4.904
   97MOL     C8 3671   7.695   3.867   4.915
   97MOL    H11 3672   7.700   3.923   5.007
   97MOL     C9 3673   7.797   3.822   4.832
   97MOL    C10 3674   7.943   3.850   4.856
   97MOL    H12 3675   7.954   3.947   4.907
   97MOL    H13 3676   7.995   3.859   4.760
   97MOL    C11 3677   7.735   3.752   4.723
   97MOL    C12 3678   7.791   3.692   4.610
   97MOL    H14 3679   7.898   3.687   4.596
   97MOL    C13 3680   7.703   3.639   4.514
   97MOL    H15 3681   7.742   3.592   4.425
   97MOL    C14 3682   7.563   3.647   4.533
   97MOL    H16 3683   7.497   3.607   4.457
   97MOL    C15 3684   7.510   3.707   4.648
   97MOL    H17 3685   7.403   3.712   4.663
   97MOL    C16 3686   7.600   3.759   4.741
   98MOL     O1 3687   6.891   3.680   5.154
   98MOL     O2 3688   7.289   3.850   4.830
   98MOL     N1 3689   7.111   3.714   5.121
   98MOL     N2 3690   7.068   3.836   4.871
   98MOL     H1 3691   7.052   3.887   4.784
   98MOL     N3 3692   7.100   3.350   4.858
   98MOL     H2 3693   7.130   3.258   4.889
   98MOL     C1 3694   6.953   3.774   4.939
   98MOL     H3 3695   6.877   3.852   4.950
   98MOL     C2 3696   6.980   3.722   5.082
   98MOL     C3 3697   7.155   3.620   5.224
   98MOL     H4 3698   7.096   3.527   5.217
   98MOL     H5 3699   7.141   3.666   5.322
   98MOL     C4 3700   7.302   3.592   5.194
   98MOL     H6 3701   7.365   3.655   5.258
   98MOL     H7 3702   7.327   3.487   5.210
   98MOL     C5 3703   7.321   3.634   5.047
   98MOL     H8 3704   7.424   3.660   5.023
   98MOL     H9 3705   7.286   3.555   4.979
   98MOL     C6 3706   7.228   3.755   5.041
   98MOL    H10 3707   7.277   3.835   5.096
   98MOL     C7 3708   7.199   3.814   4.904
   98MOL     C8 3709   7.004   3.436   4.915
   98MOL    H11 3710   6.952   3.412   5.007
   98MOL     C9 3711   6.992   3.547   4.832
   98MOL    C10 3712   6.894   3.659   4.856
   98MOL    H12 3713   6.805   3.620   4.907
   98MOL    H13 3714   6.860   3.699   4.760
   98MOL    C11 3715   7.083   3.528   4.723
   98MOL    C12 3716   7.107   3.607   4.610
   98MOL    H14 3717   7.058   3.702   4.596
   98MOL    C13 3718   7.197   3.557   4.514
   98MOL    H15 3719   7.218   3.615   4.425
   98MOL    C14 3720   7.260   3.432   4.533
   98MOL    H16 3721   7.328   3.395   4.457
   98MOL    C15 3722   7.234   3.356   4.648
   98MOL    H17 3723   7.283   3.260   4.663
   98MOL    C16 3724   7.145   3.408   4.741
   99MOL     O1 3725   7.567   2.833   5.154
   99MOL     O2 3726   7.221   3.092   4.830
   99MOL     N1 3727   7.428   3.007   5.121
   99MOL     N2 3728   7.344   2.909   4.871
   99MOL     H1 3729   7.308   2.869   4.784
   99MOL     N3 3730   7.749   3.179   4.858
   99MOL     H2 3731   7.814   3.251   4.889
   99MOL     C1 3732   7.455   2.840   4.939
   99MOL     H3 3733   7.425   2.735   4.950
   99MOL     C2 3734   7.486   2.889   5.082
   99MOL     C3 3735   7.488   3.092   5.224
   99MOL     H4 3736   7.597   3.087   5.217
   99MOL     H5 3737   7.454   3.057   5.322
   99MOL     C4 3738   7.438   3.234   5.194
   99MOL     H6 3739   7.352   3.256   5.258
   99MOL     H7 3740   7.516   3.308   5.210
   99MOL     C5 3741   7.393   3.229   5.047
   99MOL     H8 3742   7.318   3.305   5.023
   99MOL     H9 3743   7.478   3.237   4.979
   99MOL     C6 3744   7.335   3.087   5.041
   99MOL    H10 3745   7.240   3.090   5.096
   99MOL     C7 3746   7.298   3.033   4.904
   99MOL     C8 3747   7.722   3.053   4.915
   99MOL    H11 3748   7.769   3.020   5.007
   99MOL     C9 3749   7.632   2.987   4.832
   99MOL    C10 3750   7.584   2.846   4.856
   99MOL    H12 3751   7.662   2.789   4.907
   99MOL    H13 3752   7.566   2.797   4.760
   99MOL    C11 3753   7.603   3.075   4.723
   99MOL    C12 3754   7.523   3.057   4.610
   99MOL    H14 3755   7.465   2.967   4.596
   99MOL    C13 3756   7.521   3.160   4.514
   99MOL    H15 3757   7.461   3.149   4.425
   99MOL    C14 3758   7.598   3.277   4.533
   99MOL    H16 3759   7.596   3.354   4.457
   99MOL    C15 3760   7.676   3.293   4.648
   99MOL    H17 3761   7.735   3.383   4.663
   99MOL    C16 3762   7.676   3.189   4.741
  100MOL     O1 3763   7.732   2.630   4.612
  100MOL     O2 3764   7.783   3.060   4.289
  100MOL     N1 3765   7.813   2.837   4.580
  100MOL     N2 3766   7.686   2.861   4.330
  100MOL     H1 3767   7.633   2.873   4.243
  100MOL     N3 3768   8.122   2.646   4.317
  100MOL     H2 3769   8.217   2.626   4.348
  100MOL     C1 3770   7.681   2.731   4.398
  100MOL     H3 3771   7.576   2.704   4.409
  100MOL     C2 3772   7.740   2.728   4.540
  100MOL     C3 3773   7.916   2.828   4.683
  100MOL     H4 3774   7.967   2.731   4.676
  100MOL     H5 3775   7.869   2.839   4.780
  100MOL     C4 3776   8.014   2.942   4.653
  100MOL     H6 3777   7.990   3.028   4.717
  100MOL     H7 3778   8.118   2.912   4.669
  100MOL     C5 3779   7.987   2.979   4.506
  100MOL     H8 3780   8.016   3.082   4.482
  100MOL     H9 3781   8.038   2.909   4.438
  100MOL     C6 3782   7.836   2.959   4.500
  100MOL    H10 3783   7.791   3.041   4.555
  100MOL     C7 3784   7.770   2.964   4.362
  100MOL     C8 3785   8.000   2.606   4.374
  100MOL    H11 3786   7.995   2.549   4.466
  100MOL     C9 3787   7.898   2.651   4.291
  100MOL    C10 3788   7.752   2.622   4.315
  100MOL    H12 3789   7.741   2.526   4.366
  100MOL    H13 3790   7.700   2.613   4.219
  100MOL    C11 3791   7.959   2.720   4.182
  100MOL    C12 3792   7.904   2.780   4.069
  100MOL    H14 3793   7.797   2.785   4.055
  100MOL    C13 3794   7.992   2.833   3.973
  100MOL    H15 3795   7.952   2.880   3.884
  100MOL    C14 3796   8.131   2.825   3.991
  100MOL    H16 3797   8.197   2.865   3.916
  100MOL    C15 3798   8.185   2.765   4.107
  100MOL    H17 3799   8.292   2.760   4.122
  100MOL    C16 3800   8.095   2.714   4.200
  101MOL     O1 3801   8.804   2.792   4.612
  101MOL     O2 3802   8.406   2.622   4.289
  101MOL     N1 3803   8.583   2.759   4.580
  101MOL     N2 3804   8.626   2.637   4.330
  101MOL     H1 3805   8.643   2.585   4.243
  101MOL     N3 3806   8.595   3.122   4.317
  101MOL     H2 3807   8.565   3.214   4.348
  101MOL     C1 3808   8.742   2.698   4.398
  101MOL     H3 3809   8.818   2.620   4.409
  101MOL     C2 3810   8.715   2.750   4.540
  101MOL     C3 3811   8.540   2.852   4.683
  101MOL     H4 3812   8.598   2.945   4.676
  101MOL     H5 3813   8.554   2.806   4.780
  101MOL     C4 3814   8.392   2.880   4.653
  101MOL     H6 3815   8.330   2.817   4.717
  101MOL     H7 3816   8.367   2.985   4.669
  101MOL     C5 3817   8.374   2.839   4.506
  101MOL     H8 3818   8.270   2.813   4.482
  101MOL     H9 3819   8.409   2.918   4.438
  101MOL     C6 3820   8.467   2.718   4.500
  101MOL    H10 3821   8.418   2.637   4.555
  101MOL     C7 3822   8.496   2.659   4.362
  101MOL     C8 3823   8.691   3.036   4.374
  101MOL    H11 3824   8.743   3.060   4.466
  101MOL     C9 3825   8.703   2.925   4.291
  101MOL    C10 3826   8.801   2.813   4.315
  101MOL    H12 3827   8.890   2.852   4.366
  101MOL    H13 3828   8.834   2.773   4.219
  101MOL    C11 3829   8.612   2.944   4.182
  101MOL    C12 3830   8.587   2.865   4.069
  101MOL    H14 3831   8.637   2.770   4.055
  101MOL    C13 3832   8.498   2.915   3.973
  101MOL    H15 3833   8.477   2.858   3.884
  101MOL    C14 3834   8.435   3.040   3.991
  101MOL    H16 3835   8.367   3.077   3.916
  101MOL    C15 3836   8.460   3.116   4.107
  101MOL    H17 3837   8.412   3.212   4.122
  101MOL    C16 3838   8.550   3.064   4.200
  102MOL     O1 3839   8.127   3.639   4.612
  102MOL     O2 3840   8.474   3.380   4.289
  102MOL     N1 3841   8.267   3.465   4.580
  102MOL     N2 3842   8.351   3.563   4.329
  102MOL     H1 3843   8.387   3.603   4.243
  102MOL     N3 3844   7.946   3.293   4.317
  102MOL     H2 3845   7.881   3.221   4.348
  102MOL     C1 3846   8.240   3.633   4.398
  102MOL     H3 3847   8.270   3.737   4.409
  102MOL     C2 3848   8.208   3.583   4.540
  102MOL     C3 3849   8.207   3.381   4.683
  102MOL     H4 3850   8.098   3.385   4.676
  102MOL     H5 3851   8.240   3.416   4.780
  102MOL     C4 3852   8.257   3.239   4.653
  102MOL     H6 3853   8.343   3.217   4.717
  102MOL     H7 3854   8.179   3.165   4.669
  102MOL     C5 3855   8.302   3.244   4.506
  102MOL     H8 3856   8.376   3.167   4.482
  102MOL     H9 3857   8.216   3.235   4.438
  102MOL     C6 3858   8.360   3.385   4.500
  102MOL    H10 3859   8.454   3.383   4.555
  102MOL     C7 3860   8.397   3.439   4.362
  102MOL     C8 3861   7.973   3.419   4.374
  102MOL    H11 3862   7.926   3.452   4.466
  102MOL     C9 3863   8.063   3.485   4.291
  102MOL    C10 3864   8.111   3.626   4.315
  102MOL    H12 3865   8.032   3.683   4.366
  102MOL    H13 3866   8.128   3.675   4.219
  102MOL    C11 3867   8.092   3.397   4.182
  102MOL    C12 3868   8.172   3.416   4.069
  102MOL    H14 3869   8.229   3.506   4.055
  102MOL    C13 3870   8.174   3.313   3.973
  102MOL    H15 3871   8.234   3.324   3.884
  102MOL    C14 3872   8.097   3.196   3.991
  102MOL    H16 3873   8.099   3.119   3.916
  102MOL    C15 3874   8.019   3.180   4.107
  102MOL    H17 3875   7.960   3.089   4.122
  102MOL    C16 3876   8.019   3.283   4.200
  103MOL     O1 3877   7.962   3.843   6.235
  103MOL     O2 3878   7.911   3.413   5.912
  103MOL     N1 3879   7.882   3.635   6.203
  103MOL     N2 3880   8.009   3.611   5.953
  103MOL     H1 3881   8.061   3.600   5.866
  103MOL     N3 3882   7.572   3.826   5.940
  103MOL     H2 3883   7.478   3.847   5.971
  103MOL     C1 3884   8.013   3.742   6.021
  103MOL     H3 3885   8.119   3.768   6.032
  103MOL     C2 3886   7.955   3.744   6.163
  103MOL     C3 3887   7.779   3.644   6.306
  103MOL     H4 3888   7.728   3.741   6.299
  103MOL     H5 3889   7.826   3.633   6.404
  103MOL     C4 3890   7.681   3.531   6.276
  103MOL     H6 3891   7.705   3.445   6.340
  103MOL     H7 3892   7.577   3.561   6.292
  103MOL     C5 3893   7.708   3.494   6.129
  103MOL     H8 3894   7.678   3.391   6.106
  103MOL     H9 3895   7.657   3.563   6.061
  103MOL     C6 3896   7.859   3.514   6.124
  103MOL    H10 3897   7.904   3.431   6.178
  103MOL     C7 3898   7.924   3.509   5.986
  103MOL     C8 3899   7.695   3.867   5.997
  103MOL    H11 3900   7.700   3.923   6.089
  103MOL     C9 3901   7.797   3.822   5.914
  103MOL    C10 3902   7.943   3.850   5.938
  103MOL    H12 3903   7.954   3.947   5.989
  103MOL    H13 3904   7.995   3.859   5.842
  103MOL    C11 3905   7.735   3.752   5.805
  103MOL    C12 3906   7.791   3.692   5.692
  103MOL    H14 3907   7.898   3.687   5.678
  103MOL    C13 3908   7.703   3.639   5.596
  103MOL    H15 3909   7.742   3.592   5.508
  103MOL    C14 3910   7.563   3.647   5.615
  103MOL    H16 3911   7.497   3.607   5.539
  103MOL    C15 3912   7.510   3.707   5.730
  103MOL    H17 3913   7.403   3.712   5.745
  103MOL    C16 3914   7.600   3.759   5.824
  104MOL     O1 3915   6.891   3.680   6.236
  104MOL     O2 3916   7.289   3.850   5.912
  104MOL     N1 3917   7.111   3.714   6.203
  104MOL     N2 3918   7.068   3.836   5.953
  104MOL     H1 3919   7.052   3.887   5.866
  104MOL     N3 3920   7.100   3.350   5.940
  104MOL     H2 3921   7.130   3.258   5.971
  104MOL     C1 3922   6.953   3.774   6.021
  104MOL     H3 3923   6.877   3.852   6.032
  104MOL     C2 3924   6.980   3.722   6.164
  104MOL     C3 3925   7.155   3.620   6.306
  104MOL     H4 3926   7.096   3.528   6.299
  104MOL     H5 3927   7.141   3.666   6.404
  104MOL     C4 3928   7.302   3.592   6.276
  104MOL     H6 3929   7.365   3.655   6.340
  104MOL     H7 3930   7.327   3.487   6.292
  104MOL     C5 3931   7.321   3.634   6.129
  104MOL     H8 3932   7.424   3.660   6.106
  104MOL     H9 3933   7.286   3.555   6.061
  104MOL     C6 3934   7.228   3.755   6.123
  104MOL    H10 3935   7.277   3.835   6.178
  104MOL     C7 3936   7.199   3.814   5.986
  104MOL     C8 3937   7.004   3.436   5.997
  104MOL    H11 3938   6.952   3.412   6.089
  104MOL     C9 3939   6.992   3.547   5.914
  104MOL    C10 3940   6.894   3.659   5.938
  104MOL    H12 3941   6.805   3.620   5.989
  104MOL    H13 3942   6.860   3.699   5.842
  104MOL    C11 3943   7.083   3.528   5.805
  104MOL    C12 3944   7.107   3.607   5.692
  104MOL    H14 3945   7.058   3.702   5.678
  104MOL    C13 3946   7.197   3.557   5.596
  104MOL    H15 3947   7.218   3.615   5.508
  104MOL    C14 3948   7.260   3.432   5.615
  104MOL    H16 3949   7.328   3.395   5.539
  104MOL    C15 3950   7.234   3.356   5.730
  104MOL    H17 3951   7.283   3.260   5.745
  104MOL    C16 3952   7.145   3.408   5.823
  105MOL     O1 3953   7.567   2.833   6.236
  105MOL     O2 3954   7.221   3.092   5.912
  105MOL     N1 3955   7.428   3.007   6.203
  105MOL     N2 3956   7.344   2.909   5.953
  105MOL     H1 3957   7.308   2.869   5.866
  105MOL     N3 3958   7.749   3.179   5.940
  105MOL     H2 3959   7.814   3.251   5.971
  105MOL     C1 3960   7.455   2.840   6.021
  105MOL     H3 3961   7.425   2.735   6.032
  105MOL     C2 3962   7.486   2.889   6.164
  105MOL     C3 3963   7.488   3.092   6.306
  105MOL     H4 3964   7.597   3.087   6.299
  105MOL     H5 3965   7.455   3.057   6.404
  105MOL     C4 3966   7.438   3.234   6.276
  105MOL     H6 3967   7.352   3.256   6.340
  105MOL     H7 3968   7.516   3.308   6.292
  105MOL     C5 3969   7.393   3.229   6.129
  105MOL     H8 3970   7.318   3.305   6.106
  105MOL     H9 3971   7.478   3.237   6.061
  105MOL     C6 3972   7.335   3.087   6.123
  105MOL    H10 3973   7.240   3.090   6.178
  105MOL     C7 3974   7.298   3.033   5.986
  105MOL     C8 3975   7.722   3.053   5.997
  105MOL    H11 3976   7.769   3.020   6.089
  105MOL     C9 3977   7.632   2.987   5.914
  105MOL    C10 3978   7.584   2.846   5.938
  105MOL    H12 3979   7.662   2.789   5.989
  105MOL    H13 3980   7.566   2.797   5.842
  105MOL    C11 3981   7.603   3.075   5.805
  105MOL    C12 3982   7.523   3.057   5.692
  105MOL    H14 3983   7.465   2.967   5.678
  105MOL    C13 3984   7.521   3.160   5.596
  105MOL    H15 3985   7.461   3.149   5.507
  105MOL    C14 3986   7.598   3.277   5.615
  105MOL    H16 3987   7.596   3.354   5.539
  105MOL    C15 3988   7.676   3.293   5.730
  105MOL    H17 3989   7.735   3.383   5.745
  105MOL    C16 3990   7.676   3.189   5.823
  106MOL     O1 3991   7.732   2.630   5.695
  106MOL     O2 3992   7.783   3.060   5.371
  106MOL     N1 3993   7.813   2.837   5.662
  106MOL     N2 3994   7.686   2.861   5.412
  106MOL     H1 3995   7.633   2.873   5.325
  106MOL     N3 3996   8.122   2.646   5.399
  106MOL     H2 3997   8.217   2.626   5.430
  106MOL     C1 3998   7.681   2.731   5.480
  106MOL     H3 3999   7.576   2.704   5.491
  106MOL     C2 4000   7.740   2.728   5.623
  106MOL     C3 4001   7.916   2.828   5.765
  106MOL     H4 4002   7.967   2.731   5.758
  106MOL     H5 4003   7.869   2.839   5.862
  106MOL     C4 4004   8.014   2.942   5.735
  106MOL     H6 4005   7.990   3.028   5.799
  106MOL     H7 4006   8.118   2.912   5.751
  106MOL     C5 4007   7.987   2.979   5.588
  106MOL     H8 4008   8.016   3.082   5.564
  106MOL     H9 4009   8.038   2.909   5.520
  106MOL     C6 4010   7.836   2.959   5.582
  106MOL    H10 4011   7.791   3.041   5.637
  106MOL     C7 4012   7.770   2.964   5.444
  106MOL     C8 4013   8.000   2.606   5.456
  106MOL    H11 4014   7.995   2.549   5.548
  106MOL     C9 4015   7.898   2.651   5.373
  106MOL    C10 4016   7.752   2.622   5.397
  106MOL    H12 4017   7.741   2.526   5.448
  106MOL    H13 4018   7.700   2.613   5.301
  106MOL    C11 4019   7.959   2.720   5.264
  106MOL    C12 4020   7.904   2.780   5.151
  106MOL    H14 4021   7.797   2.785   5.137
  106MOL    C13 4022   7.992   2.833   5.055
  106MOL    H15 4023   7.952   2.880   4.966
  106MOL    C14 4024   8.131   2.825   5.074
  106MOL    H16 4025   8.197   2.866   4.998
  106MOL    C15 4026   8.185   2.765   5.189
  106MOL    H17 4027   8.292   2.760   5.204
  106MOL    C16 4028   8.095   2.714   5.282
  107MOL     O1 4029   8.804   2.792   5.695
  107MOL     O2 4030   8.406   2.622   5.371
  107MOL     N1 4031   8.583   2.759   5.662
  107MOL     N2 4032   8.627   2.637   5.412
  107MOL     H1 4033   8.643   2.585   5.325
  107MOL     N3 4034   8.595   3.122   5.399
  107MOL     H2 4035   8.565   3.214   5.430
  107MOL     C1 4036   8.742   2.698   5.480
  107MOL     H3 4037   8.818   2.620   5.491
  107MOL     C2 4038   8.715   2.750   5.623
  107MOL     C3 4039   8.540   2.852   5.765
  107MOL     H4 4040   8.598   2.945   5.758
  107MOL     H5 4041   8.554   2.806   5.863
  107MOL     C4 4042   8.392   2.880   5.735
  107MOL     H6 4043   8.330   2.817   5.799
  107MOL     H7 4044   8.367   2.985   5.751
  107MOL     C5 4045   8.374   2.839   5.588
  107MOL     H8 4046   8.270   2.813   5.564
  107MOL     H9 4047   8.409   2.918   5.520
  107MOL     C6 4048   8.467   2.718   5.582
  107MOL    H10 4049   8.418   2.637   5.637
  107MOL     C7 4050   8.496   2.659   5.445
  107MOL     C8 4051   8.691   3.036   5.456
  107MOL    H11 4052   8.743   3.060   5.548
  107MOL     C9 4053   8.703   2.925   5.373
  107MOL    C10 4054   8.801   2.813   5.397
  107MOL    H12 4055   8.890   2.852   5.448
  107MOL    H13 4056   8.834   2.773   5.301
  107MOL    C11 4057   8.612   2.944   5.264
  107MOL    C12 4058   8.588   2.865   5.151
  107MOL    H14 4059   8.637   2.770   5.137
  107MOL    C13 4060   8.498   2.915   5.055
  107MOL    H15 4061   8.477   2.858   4.967
  107MOL    C14 4062   8.435   3.040   5.074
  107MOL    H16 4063   8.367   3.077   4.998
  107MOL    C15 4064   8.460   3.116   5.189
  107MOL    H17 4065   8.412   3.212   5.204
  107MOL    C16 4066   8.550   3.064   5.282
  108MOL     O1 4067   8.127   3.639   5.695
  108MOL     O2 4068   8.474   3.380   5.371
  108MOL     N1 4069   8.267   3.465   5.662
  108MOL     N2 4070   8.351   3.563   5.412
  108MOL     H1 4071   8.387   3.603   5.325
  108MOL     N3 4072   7.946   3.293   5.399
  108MOL     H2 4073   7.881   3.221   5.430
  108MOL     C1 4074   8.240   3.633   5.480
  108MOL     H3 4075   8.270   3.737   5.491
  108MOL     C2 4076   8.208   3.583   5.623
  108MOL     C3 4077   8.207   3.381   5.765
  108MOL     H4 4078   8.098   3.385   5.758
  108MOL     H5 4079   8.240   3.416   5.863
  108MOL     C4 4080   8.257   3.239   5.735
  108MOL     H6 4081   8.343   3.217   5.799
  108MOL     H7 4082   8.179   3.164   5.751
  108MOL     C5 4083   8.302   3.244   5.588
  108MOL     H8 4084   8.376   3.167   5.564
  108MOL     H9 4085   8.216   3.235   5.520
  108MOL     C6 4086   8.360   3.385   5.582
  108MOL    H10 4087   8.454   3.383   5.637
  108MOL     C7 4088   8.397   3.439   5.445
  108MOL     C8 4089   7.973   3.419   5.456
  108MOL    H11 4090   7.926   3.452   5.548
  108MOL     C9 4091   8.063   3.485   5.373
  108MOL    C10 4092   8.111   3.626   5.397
  108MOL    H12 4093   8.032   3.683   5.448
  108MOL    H13 4094   8.128   3.675   5.301
  108MOL    C11 4095   8.092   3.397   5.264
  108MOL    C12 4096   8.172   3.416   5.151
  108MOL    H14 4097   8.229   3.506   5.137
  108MOL    C13 4098   8.173   3.313   5.055
  108MOL    H15 4099   8.234   3.324   4.966
  108MOL    C14 4100   8.097   3.196   5.074
  108MOL    H16 4101   8.099   3.118   4.998
  108MOL    C15 4102   8.019   3.180   5.189
  108MOL    H17 4103   7.960   3.090   5.204
  108MOL    C16 4104   8.019   3.283   5.282
  109MOL     O1 4105   7.215   5.137   0.825
  109MOL     O2 4106   7.164   4.707   0.502
  109MOL     N1 4107   7.134   4.929   0.792
  109MOL     N2 4108   7.261   4.906   0.542
  109MOL     H1 4109   7.314   4.894   0.456
  109MOL     N3 4110   6.825   5.121   0.529
  109MOL     H2 4111   6.730   5.141   0.561
  109MOL     C1 4112   7.266   5.036   0.611
  109MOL     H3 4113   7.371   5.063   0.621
  109MOL     C2 4114   7.207   5.039   0.753
  109MOL     C3 4115   7.031   4.939   0.895
  109MOL     H4 4116   6.980   5.036   0.888
  109MOL     H5 4117   7.078   4.928   0.993
  109MOL     C4 4118   6.933   4.825   0.865
  109MOL     H6 4119   6.957   4.739   0.930
  109MOL     H7 4120   6.830   4.855   0.881
  109MOL     C5 4121   6.960   4.788   0.719
  109MOL     H8 4122   6.931   4.685   0.695
  109MOL     H9 4123   6.910   4.858   0.651
  109MOL     C6 4124   7.111   4.808   0.713
  109MOL    H10 4125   7.157   4.726   0.768
  109MOL     C7 4126   7.177   4.803   0.575
  109MOL     C8 4127   6.947   5.161   0.586
  109MOL    H11 4128   6.953   5.218   0.679
  109MOL     C9 4129   7.050   5.116   0.504
  109MOL    C10 4130   7.195   5.145   0.528
  109MOL    H12 4131   7.206   5.241   0.579
  109MOL    H13 4132   7.247   5.155   0.432
  109MOL    C11 4133   6.988   5.047   0.394
  109MOL    C12 4134   7.044   4.986   0.281
  109MOL    H14 4135   7.151   4.982   0.268
  109MOL    C13 4136   6.956   4.934   0.186
  109MOL    H15 4137   6.995   4.887   0.097
  109MOL    C14 4138   6.816   4.941   0.204
  109MOL    H16 4139   6.750   4.901   0.129
  109MOL    C15 4140   6.763   5.002   0.319
  109MOL    H17 4141   6.656   5.007   0.334
  109MOL    C16 4142   6.853   5.053   0.413
  110MOL     O1 4143   6.144   4.975   0.825
  110MOL     O2 4144   6.541   5.145   0.502
  110MOL     N1 4145   6.364   5.008   0.792
  110MOL     N2 4146   6.321   5.130   0.542
  110MOL     H1 4147   6.305   5.182   0.456
  110MOL     N3 4148   6.353   4.645   0.529
  110MOL     H2 4149   6.382   4.553   0.561
  110MOL     C1 4150   6.206   5.069   0.611
  110MOL     H3 4151   6.130   5.147   0.621
  110MOL     C2 4152   6.233   5.017   0.753
  110MOL     C3 4153   6.407   4.914   0.895
  110MOL     H4 4154   6.349   4.822   0.888
  110MOL     H5 4155   6.393   4.961   0.993
  110MOL     C4 4156   6.555   4.887   0.865
  110MOL     H6 4157   6.617   4.950   0.930
  110MOL     H7 4158   6.580   4.782   0.882
  110MOL     C5 4159   6.573   4.928   0.719
  110MOL     H8 4160   6.677   4.954   0.695
  110MOL     H9 4161   6.538   4.849   0.651
  110MOL     C6 4162   6.480   5.049   0.713
  110MOL    H10 4163   6.529   5.129   0.768
  110MOL     C7 4164   6.452   5.108   0.575
  110MOL     C8 4165   6.257   4.731   0.586
  110MOL    H11 4166   6.205   4.707   0.679
  110MOL     C9 4167   6.245   4.842   0.504
  110MOL    C10 4168   6.147   4.953   0.527
  110MOL    H12 4169   6.058   4.914   0.579
  110MOL    H13 4170   6.113   4.993   0.432
  110MOL    C11 4171   6.336   4.823   0.394
  110MOL    C12 4172   6.360   4.901   0.281
  110MOL    H14 4173   6.310   4.996   0.268
  110MOL    C13 4174   6.450   4.852   0.186
  110MOL    H15 4175   6.470   4.909   0.097
  110MOL    C14 4176   6.512   4.727   0.204
  110MOL    H16 4177   6.581   4.690   0.128
  110MOL    C15 4178   6.487   4.651   0.319
  110MOL    H17 4179   6.536   4.555   0.334
  110MOL    C16 4180   6.398   4.702   0.413
  111MOL     O1 4181   6.820   4.128   0.825
  111MOL     O2 4182   6.473   4.387   0.502
  111MOL     N1 4183   6.681   4.302   0.792
  111MOL     N2 4184   6.597   4.204   0.542
  111MOL     H1 4185   6.560   4.164   0.456
  111MOL     N3 4186   7.001   4.474   0.529
  111MOL     H2 4187   7.066   4.545   0.561
  111MOL     C1 4188   6.708   4.134   0.611
  111MOL     H3 4189   6.678   4.030   0.621
  111MOL     C2 4190   6.739   4.184   0.753
  111MOL     C3 4191   6.741   4.386   0.895
  111MOL     H4 4192   6.850   4.382   0.888
  111MOL     H5 4193   6.707   4.351   0.993
  111MOL     C4 4194   6.691   4.528   0.865
  111MOL     H6 4195   6.605   4.550   0.930
  111MOL     H7 4196   6.769   4.602   0.881
  111MOL     C5 4197   6.646   4.523   0.719
  111MOL     H8 4198   6.571   4.600   0.695
  111MOL     H9 4199   6.731   4.532   0.651
  111MOL     C6 4200   6.587   4.382   0.713
  111MOL    H10 4201   6.493   4.384   0.768
  111MOL     C7 4202   6.550   4.328   0.575
  111MOL     C8 4203   6.975   4.348   0.586
  111MOL    H11 4204   7.021   4.315   0.678
  111MOL     C9 4205   6.885   4.282   0.504
  111MOL    C10 4206   6.837   4.141   0.527
  111MOL    H12 4207   6.915   4.084   0.579
  111MOL    H13 4208   6.819   4.091   0.432
  111MOL    C11 4209   6.856   4.370   0.394
  111MOL    C12 4210   6.775   4.351   0.281
  111MOL    H14 4211   6.718   4.261   0.268
  111MOL    C13 4212   6.774   4.454   0.186
  111MOL    H15 4213   6.713   4.443   0.097
  111MOL    C14 4214   6.850   4.571   0.204
  111MOL    H16 4215   6.848   4.649   0.128
  111MOL    C15 4216   6.929   4.587   0.319
  111MOL    H17 4217   6.988   4.677   0.334
  111MOL    C16 4218   6.929   4.484   0.413
  112MOL     O1 4219   6.985   3.924   0.284
  112MOL     O2 4220   7.035   4.354   6.453
  112MOL     N1 4221   7.066   4.132   0.251
  112MOL     N2 4222   6.939   4.156   0.001
  112MOL     H1 4223   6.886   4.167   6.408
  112MOL     N3 4224   7.375   3.941   6.481
  112MOL     H2 4225   7.470   3.920   0.020
  112MOL     C1 4226   6.934   4.025   0.070
  112MOL     H3 4227   6.829   3.998   0.080
  112MOL     C2 4228   6.993   4.023   0.212
  112MOL     C3 4229   7.169   4.122   0.354
  112MOL     H4 4230   7.220   4.026   0.347
  112MOL     H5 4231   7.122   4.134   0.452
  112MOL     C4 4232   7.267   4.236   0.324
  112MOL     H6 4233   7.243   4.322   0.388
  112MOL     H7 4234   7.370   4.206   0.340
  112MOL     C5 4235   7.240   4.273   0.178
  112MOL     H8 4236   7.269   4.376   0.154
  112MOL     H9 4237   7.290   4.203   0.110
  112MOL     C6 4238   7.089   4.253   0.172
  112MOL    H10 4239   7.043   4.336   0.226
  112MOL     C7 4240   7.023   4.258   0.034
  112MOL     C8 4241   7.253   3.900   0.045
  112MOL    H11 4242   7.248   3.844   0.138
  112MOL     C9 4243   7.150   3.945   6.455
  112MOL    C10 4244   7.005   3.916   6.479
  112MOL    H12 4245   6.994   3.820   0.038
  112MOL    H13 4246   6.953   3.907   6.383
  112MOL    C11 4247   7.212   4.015   6.346
  112MOL    C12 4248   7.156   4.075   6.233
  112MOL    H14 4249   7.049   4.079   6.219
  112MOL    C13 4250   7.244   4.128   6.138
  112MOL    H15 4251   7.205   4.175   6.049
  112MOL    C14 4252   7.384   4.120   6.156
  112MOL    H16 4253   7.450   4.160   6.080
  112MOL    C15 4254   7.437   4.060   6.271
  112MOL    H17 4255   7.544   4.054   6.286
  112MOL    C16 4256   7.347   4.008   6.365
  113MOL     O1 4257   8.056   4.087   0.284
  113MOL     O2 4258   7.658   3.916   6.453
  113MOL     N1 4259   7.836   4.053   0.251
  113MOL     N2 4260   7.879   3.931   0.001
  113MOL     H1 4261   7.895   3.880   6.408
  113MOL     N3 4262   7.847   4.417   6.481
  113MOL     H2 4263   7.818   4.509   0.020
  113MOL     C1 4264   7.994   3.993   0.070
  113MOL     H3 4265   8.070   3.915   0.080
  113MOL     C2 4266   7.967   4.044   0.212
  113MOL     C3 4267   7.793   4.147   0.354
  113MOL     H4 4268   7.851   4.239   0.347
  113MOL     H5 4269   7.807   4.101   0.452
  113MOL     C4 4270   7.645   4.175   0.324
  113MOL     H6 4271   7.583   4.111   0.388
  113MOL     H7 4272   7.620   4.280   0.340
  113MOL     C5 4273   7.627   4.133   0.178
  113MOL     H8 4274   7.523   4.107   0.154
  113MOL     H9 4275   7.662   4.212   0.110
  113MOL     C6 4276   7.720   4.012   0.172
  113MOL    H10 4277   7.671   3.932   0.226
  113MOL     C7 4278   7.748   3.953   0.034
  113MOL     C8 4279   7.943   4.331   0.045
  113MOL    H11 4280   7.994   4.354   0.138
  113MOL     C9 4281   7.955   4.220   6.455
  113MOL    C10 4282   8.053   4.108   6.479
  113MOL    H12 4283   8.142   4.147   0.038
  113MOL    H13 4284   8.087   4.068   6.383
  113MOL    C11 4285   7.865   4.239   6.346
  113MOL    C12 4286   7.840   4.160   6.233
  113MOL    H14 4287   7.890   4.065   6.219
  113MOL    C13 4288   7.750   4.210   6.138
  113MOL    H15 4289   7.730   4.152   6.049
  113MOL    C14 4290   7.687   4.335   6.156
  113MOL    H16 4291   7.619   4.372   6.080
  113MOL    C15 4292   7.713   4.411   6.271
  113MOL    H17 4293   7.664   4.507   6.286
  113MOL    C16 4294   7.802   4.359   6.364
  114MOL     O1 4295   7.380   4.934   0.284
  114MOL     O2 4296   7.727   4.675   6.453
  114MOL     N1 4297   7.519   4.760   0.251
  114MOL     N2 4298   7.603   4.858   0.001
  114MOL     H1 4299   7.640   4.898   6.408
  114MOL     N3 4300   7.199   4.588   6.481
  114MOL     H2 4301   7.134   4.516   0.020
  114MOL     C1 4302   7.492   4.927   0.070
  114MOL     H3 4303   7.522   5.032   0.080
  114MOL     C2 4304   7.461   4.878   0.212
  114MOL     C3 4305   7.459   4.675   0.354
  114MOL     H4 4306   7.350   4.680   0.347
  114MOL     H5 4307   7.493   4.710   0.452
  114MOL     C4 4308   7.509   4.533   0.324
  114MOL     H6 4309   7.595   4.511   0.388
  114MOL     H7 4310   7.431   4.459   0.340
  114MOL     C5 4311   7.555   4.538   0.178
  114MOL     H8 4312   7.629   4.461   0.154
  114MOL     H9 4313   7.469   4.529   0.109
  114MOL     C6 4314   7.613   4.679   0.172
  114MOL    H10 4315   7.707   4.678   0.227
  114MOL     C7 4316   7.650   4.734   0.034
  114MOL     C8 4317   7.225   4.714   0.045
  114MOL    H11 4318   7.179   4.747   0.137
  114MOL     C9 4319   7.315   4.780   6.455
  114MOL    C10 4320   7.363   4.921   6.479
  114MOL    H12 4321   7.285   4.978   0.038
  114MOL    H13 4322   7.381   4.970   6.383
  114MOL    C11 4323   7.344   4.692   6.346
  114MOL    C12 4324   7.425   4.710   6.233
  114MOL    H14 4325   7.482   4.800   6.219
  114MOL    C13 4326   7.426   4.607   6.138
  114MOL    H15 4327   7.487   4.618   6.049
  114MOL    C14 4328   7.350   4.490   6.156
  114MOL    H16 4329   7.351   4.413   6.080
  114MOL    C15 4330   7.271   4.474   6.271
  114MOL    H17 4331   7.212   4.384   6.286
  114MOL    C16 4332   7.271   4.578   6.365
  115MOL     O1 4333   7.215   5.137   1.907
  115MOL     O2 4334   7.164   4.707   1.584
  115MOL     N1 4335   7.134   4.929   1.875
  115MOL     N2 4336   7.261   4.906   1.624
  115MOL     H1 4337   7.314   4.894   1.538
  115MOL     N3 4338   6.825   5.121   1.611
  115MOL     H2 4339   6.730   5.141   1.643
  115MOL     C1 4340   7.266   5.036   1.693
  115MOL     H3 4341   7.371   5.063   1.703
  115MOL     C2 4342   7.207   5.039   1.835
  115MOL     C3 4343   7.031   4.939   1.977
  115MOL     H4 4344   6.980   5.036   1.970
  115MOL     H5 4345   7.078   4.928   2.075
  115MOL     C4 4346   6.933   4.825   1.947
  115MOL     H6 4347   6.957   4.739   2.012
  115MOL     H7 4348   6.830   4.855   1.964
  115MOL     C5 4349   6.960   4.788   1.801
  115MOL     H8 4350   6.931   4.685   1.777
  115MOL     H9 4351   6.910   4.858   1.733
  115MOL     C6 4352   7.111   4.808   1.795
  115MOL    H10 4353   7.157   4.726   1.850
  115MOL     C7 4354   7.177   4.803   1.657
  115MOL     C8 4355   6.947   5.161   1.668
  115MOL    H11 4356   6.953   5.218   1.760
  115MOL     C9 4357   7.050   5.116   1.586
  115MOL    C10 4358   7.195   5.145   1.610
  115MOL    H12 4359   7.206   5.241   1.661
  115MOL    H13 4360   7.247   5.155   1.514
  115MOL    C11 4361   6.988   5.047   1.476
  115MOL    C12 4362   7.044   4.986   1.363
  115MOL    H14 4363   7.151   4.982   1.350
  115MOL    C13 4364   6.956   4.934   1.268
  115MOL    H15 4365   6.995   4.887   1.179
  115MOL    C14 4366   6.816   4.941   1.286
  115MOL    H16 4367   6.750   4.901   1.211
  115MOL    C15 4368   6.763   5.002   1.401
  115MOL    H17 4369   6.656   5.007   1.416
  115MOL    C16 4370   6.853   5.053   1.495
  116MOL     O1 4371   6.144   4.975   1.907
  116MOL     O2 4372   6.541   5.145   1.584
  116MOL     N1 4373   6.364   5.008   1.874
  116MOL     N2 4374   6.321   5.130   1.624
  116MOL     H1 4375   6.305   5.182   1.538
  116MOL     N3 4376   6.353   4.645   1.611
  116MOL     H2 4377   6.382   4.553   1.643
  116MOL     C1 4378   6.206   5.069   1.693
  116MOL     H3 4379   6.130   5.147   1.703
  116MOL     C2 4380   6.233   5.017   1.835
  116MOL     C3 4381   6.407   4.914   1.977
  116MOL     H4 4382   6.349   4.822   1.970
  116MOL     H5 4383   6.393   4.961   2.075
  116MOL     C4 4384   6.555   4.887   1.947
  116MOL     H6 4385   6.617   4.950   2.012
  116MOL     H7 4386   6.580   4.782   1.964
  116MOL     C5 4387   6.573   4.928   1.801
  116MOL     H8 4388   6.677   4.954   1.777
  116MOL     H9 4389   6.538   4.849   1.733
  116MOL     C6 4390   6.480   5.049   1.795
  116MOL    H10 4391   6.529   5.130   1.850
  116MOL     C7 4392   6.452   5.108   1.657
  116MOL     C8 4393   6.257   4.731   1.668
  116MOL    H11 4394   6.205   4.707   1.761
  116MOL     C9 4395   6.245   4.842   1.586
  116MOL    C10 4396   6.147   4.954   1.610
  116MOL    H12 4397   6.058   4.914   1.661
  116MOL    H13 4398   6.113   4.994   1.514
  116MOL    C11 4399   6.336   4.823   1.476
  116MOL    C12 4400   6.360   4.901   1.363
  116MOL    H14 4401   6.310   4.996   1.350
  116MOL    C13 4402   6.450   4.852   1.268
  116MOL    H15 4403   6.470   4.909   1.179
  116MOL    C14 4404   6.512   4.727   1.286
  116MOL    H16 4405   6.581   4.690   1.210
  116MOL    C15 4406   6.487   4.651   1.401
  116MOL    H17 4407   6.536   4.555   1.416
  116MOL    C16 4408   6.398   4.702   1.495
  117MOL     O1 4409   6.820   4.128   1.907
  117MOL     O2 4410   6.473   4.387   1.584
  117MOL     N1 4411   6.681   4.302   1.874
  117MOL     N2 4412   6.597   4.204   1.624
  117MOL     H1 4413   6.560   4.164   1.538
  117MOL     N3 4414   7.001   4.474   1.611
  117MOL     H2 4415   7.066   4.545   1.643
  117MOL     C1 4416   6.708   4.134   1.693
  117MOL     H3 4417   6.678   4.030   1.703
  117MOL     C2 4418   6.739   4.184   1.835
  117MOL     C3 4419   6.741   4.386   1.977
  117MOL     H4 4420   6.850   4.382   1.970
  117MOL     H5 4421   6.707   4.351   2.075
  117MOL     C4 4422   6.691   4.528   1.947
  117MOL     H6 4423   6.605   4.550   2.012
  117MOL     H7 4424   6.769   4.602   1.964
  117MOL     C5 4425   6.645   4.523   1.801
  117MOL     H8 4426   6.571   4.600   1.777
  117MOL     H9 4427   6.731   4.532   1.733
  117MOL     C6 4428   6.587   4.382   1.795
  117MOL    H10 4429   6.493   4.384   1.850
  117MOL     C7 4430   6.550   4.328   1.657
  117MOL     C8 4431   6.975   4.348   1.668
  117MOL    H11 4432   7.021   4.315   1.760
  117MOL     C9 4433   6.885   4.282   1.586
  117MOL    C10 4434   6.837   4.141   1.610
  117MOL    H12 4435   6.915   4.084   1.661
  117MOL    H13 4436   6.819   4.091   1.514
  117MOL    C11 4437   6.856   4.370   1.476
  117MOL    C12 4438   6.775   4.351   1.363
  117MOL    H14 4439   6.718   4.261   1.350
  117MOL    C13 4440   6.774   4.454   1.268
  117MOL    H15 4441   6.713   4.443   1.179
  117MOL    C14 4442   6.850   4.571   1.286
  117MOL    H16 4443   6.848   4.649   1.210
  117MOL    C15 4444   6.929   4.587   1.401
  117MOL    H17 4445   6.988   4.677   1.416
  117MOL    C16 4446   6.929   4.484   1.495
  118MOL     O1 4447   6.985   3.924   1.366
  118MOL     O2 4448   7.035   4.354   1.043
  118MOL     N1 4449   7.066   4.132   1.334
  118MOL     N2 4450   6.939   4.156   1.083
  118MOL     H1 4451   6.886   4.167   0.997
  118MOL     N3 4452   7.375   3.941   1.070
  118MOL     H2 4453   7.470   3.920   1.102
  118MOL     C1 4454   6.934   4.025   1.152
  118MOL     H3 4455   6.829   3.998   1.162
  118MOL     C2 4456   6.993   4.023   1.294
  118MOL     C3 4457   7.169   4.122   1.436
  118MOL     H4 4458   7.220   4.026   1.429
  118MOL     H5 4459   7.122   4.134   1.534
  118MOL     C4 4460   7.267   4.236   1.406
  118MOL     H6 4461   7.243   4.322   1.471
  118MOL     H7 4462   7.370   4.206   1.423
  118MOL     C5 4463   7.240   4.273   1.260
  118MOL     H8 4464   7.269   4.376   1.236
  118MOL     H9 4465   7.290   4.203   1.192
  118MOL     C6 4466   7.088   4.253   1.254
  118MOL    H10 4467   7.043   4.336   1.309
  118MOL     C7 4468   7.023   4.258   1.116
  118MOL     C8 4469   7.253   3.900   1.127
  118MOL    H11 4470   7.248   3.844   1.220
  118MOL     C9 4471   7.150   3.945   1.045
  118MOL    C10 4472   7.005   3.916   1.069
  118MOL    H12 4473   6.994   3.820   1.120
  118MOL    H13 4474   6.953   3.907   0.973
  118MOL    C11 4475   7.212   4.015   0.935
  118MOL    C12 4476   7.156   4.075   0.822
  118MOL    H14 4477   7.049   4.079   0.809
  118MOL    C13 4478   7.244   4.128   0.727
  118MOL    H15 4479   7.205   4.175   0.638
  118MOL    C14 4480   7.384   4.120   0.745
  118MOL    H16 4481   7.450   4.160   0.669
  118MOL    C15 4482   7.437   4.060   0.860
  118MOL    H17 4483   7.544   4.054   0.875
  118MOL    C16 4484   7.347   4.008   0.954
  119MOL     O1 4485   8.056   4.087   1.366
  119MOL     O2 4486   7.658   3.917   1.042
  119MOL     N1 4487   7.836   4.053   1.334
  119MOL     N2 4488   7.879   3.931   1.083
  119MOL     H1 4489   7.895   3.880   0.997
  119MOL     N3 4490   7.847   4.417   1.070
  119MOL     H2 4491   7.818   4.509   1.102
  119MOL     C1 4492   7.994   3.993   1.152
  119MOL     H3 4493   8.070   3.915   1.162
  119MOL     C2 4494   7.967   4.045   1.294
  119MOL     C3 4495   7.793   4.147   1.436
  119MOL     H4 4496   7.851   4.240   1.429
  119MOL     H5 4497   7.807   4.101   1.534
  119MOL     C4 4498   7.645   4.175   1.406
  119MOL     H6 4499   7.583   4.112   1.471
  119MOL     H7 4500   7.620   4.280   1.422
  119MOL     C5 4501   7.626   4.133   1.260
  119MOL     H8 4502   7.523   4.107   1.236
  119MOL     H9 4503   7.662   4.212   1.192
  119MOL     C6 4504   7.720   4.012   1.254
  119MOL    H10 4505   7.671   3.932   1.309
  119MOL     C7 4506   7.748   3.953   1.116
  119MOL     C8 4507   7.943   4.331   1.127
  119MOL    H11 4508   7.994   4.354   1.220
  119MOL     C9 4509   7.955   4.220   1.045
  119MOL    C10 4510   8.053   4.108   1.069
  119MOL    H12 4511   8.142   4.147   1.120
  119MOL    H13 4512   8.087   4.068   0.973
  119MOL    C11 4513   7.865   4.239   0.935
  119MOL    C12 4514   7.840   4.160   0.822
  119MOL    H14 4515   7.890   4.065   0.809
  119MOL    C13 4516   7.750   4.210   0.727
  119MOL    H15 4517   7.730   4.152   0.638
  119MOL    C14 4518   7.687   4.335   0.745
  119MOL    H16 4519   7.619   4.372   0.669
  119MOL    C15 4520   7.713   4.411   0.860
  119MOL    H17 4521   7.664   4.507   0.875
  119MOL    C16 4522   7.802   4.359   0.954
  120MOL     O1 4523   7.380   4.934   1.366
  120MOL     O2 4524   7.727   4.675   1.043
  120MOL     N1 4525   7.519   4.760   1.333
  120MOL     N2 4526   7.603   4.858   1.083
  120MOL     H1 4527   7.640   4.898   0.997
  120MOL     N3 4528   7.199   4.588   1.070
  120MOL     H2 4529   7.134   4.516   1.102
  120MOL     C1 4530   7.492   4.927   1.152
  120MOL     H3 4531   7.522   5.032   1.163
  120MOL     C2 4532   7.461   4.878   1.294
  120MOL     C3 4533   7.459   4.675   1.436
  120MOL     H4 4534   7.350   4.680   1.429
  120MOL     H5 4535   7.493   4.710   1.534
  120MOL     C4 4536   7.509   4.533   1.406
  120MOL     H6 4537   7.595   4.511   1.471
  120MOL     H7 4538   7.431   4.459   1.422
  120MOL     C5 4539   7.555   4.538   1.260
  120MOL     H8 4540   7.629   4.461   1.236
  120MOL     H9 4541   7.469   4.529   1.192
  120MOL     C6 4542   7.613   4.679   1.254
  120MOL    H10 4543   7.707   4.678   1.309
  120MOL     C7 4544   7.650   4.734   1.116
  120MOL     C8 4545   7.225   4.714   1.127
  120MOL    H11 4546   7.179   4.747   1.219
  120MOL     C9 4547   7.315   4.780   1.045
  120MOL    C10 4548   7.363   4.921   1.069
  120MOL    H12 4549   7.285   4.978   1.120
  120MOL    H13 4550   7.381   4.970   0.973
  120MOL    C11 4551   7.344   4.692   0.935
  120MOL    C12 4552   7.425   4.710   0.822
  120MOL    H14 4553   7.482   4.800   0.809
  120MOL    C13 4554   7.426   4.607   0.727
  120MOL    H15 4555   7.487   4.618   0.638
  120MOL    C14 4556   7.350   4.490   0.745
  120MOL    H16 4557   7.351   4.413   0.669
  120MOL    C15 4558   7.271   4.474   0.860
  120MOL    H17 4559   7.212   4.384   0.875
  120MOL    C16 4560   7.271   4.578   0.954
  121MOL     O1 4561   7.215   5.137   2.989
  121MOL     O2 4562   7.164   4.707   2.666
  121MOL     N1 4563   7.134   4.929   2.957
  121MOL     N2 4564   7.261   4.906   2.706
  121MOL     H1 4565   7.314   4.894   2.620
  121MOL     N3 4566   6.825   5.121   2.693
  121MOL     H2 4567   6.730   5.141   2.725
  121MOL     C1 4568   7.266   5.036   2.775
  121MOL     H3 4569   7.371   5.063   2.786
  121MOL     C2 4570   7.207   5.039   2.917
  121MOL     C3 4571   7.031   4.939   3.059
  121MOL     H4 4572   6.980   5.036   3.052
  121MOL     H5 4573   7.078   4.928   3.157
  121MOL     C4 4574   6.933   4.825   3.029
  121MOL     H6 4575   6.957   4.739   3.094
  121MOL     H7 4576   6.830   4.855   3.046
  121MOL     C5 4577   6.960   4.788   2.883
  121MOL     H8 4578   6.931   4.685   2.859
  121MOL     H9 4579   6.910   4.858   2.815
  121MOL     C6 4580   7.111   4.808   2.877
  121MOL    H10 4581   7.157   4.726   2.932
  121MOL     C7 4582   7.177   4.803   2.739
  121MOL     C8 4583   6.947   5.161   2.750
  121MOL    H11 4584   6.953   5.218   2.843
  121MOL     C9 4585   7.050   5.116   2.668
  121MOL    C10 4586   7.196   5.145   2.692
  121MOL    H12 4587   7.206   5.241   2.743
  121MOL    H13 4588   7.247   5.154   2.596
  121MOL    C11 4589   6.988   5.047   2.558
  121MOL    C12 4590   7.044   4.986   2.445
  121MOL    H14 4591   7.151   4.982   2.432
  121MOL    C13 4592   6.956   4.934   2.350
  121MOL    H15 4593   6.995   4.887   2.261
  121MOL    C14 4594   6.816   4.941   2.368
  121MOL    H16 4595   6.750   4.901   2.293
  121MOL    C15 4596   6.763   5.002   2.483
  121MOL    H17 4597   6.656   5.007   2.498
  121MOL    C16 4598   6.853   5.053   2.577
  122MOL     O1 4599   6.144   4.975   2.989
  122MOL     O2 4600   6.541   5.145   2.666
  122MOL     N1 4601   6.364   5.008   2.956
  122MOL     N2 4602   6.321   5.130   2.706
  122MOL     H1 4603   6.304   5.182   2.620
  122MOL     N3 4604   6.353   4.645   2.693
  122MOL     H2 4605   6.382   4.553   2.725
  122MOL     C1 4606   6.206   5.069   2.775
  122MOL     H3 4607   6.130   5.147   2.786
  122MOL     C2 4608   6.233   5.017   2.917
  122MOL     C3 4609   6.407   4.914   3.059
  122MOL     H4 4610   6.349   4.822   3.052
  122MOL     H5 4611   6.393   4.961   3.157
  122MOL     C4 4612   6.555   4.887   3.029
  122MOL     H6 4613   6.617   4.950   3.094
  122MOL     H7 4614   6.581   4.782   3.046
  122MOL     C5 4615   6.573   4.928   2.883
  122MOL     H8 4616   6.677   4.954   2.859
  122MOL     H9 4617   6.538   4.849   2.815
  122MOL     C6 4618   6.480   5.049   2.877
  122MOL    H10 4619   6.529   5.130   2.932
  122MOL     C7 4620   6.452   5.108   2.739
  122MOL     C8 4621   6.257   4.731   2.750
  122MOL    H11 4622   6.205   4.707   2.843
  122MOL     C9 4623   6.245   4.842   2.668
  122MOL    C10 4624   6.147   4.954   2.692
  122MOL    H12 4625   6.058   4.914   2.743
  122MOL    H13 4626   6.113   4.994   2.596
  122MOL    C11 4627   6.336   4.823   2.559
  122MOL    C12 4628   6.360   4.901   2.445
  122MOL    H14 4629   6.310   4.996   2.432
  122MOL    C13 4630   6.450   4.852   2.350
  122MOL    H15 4631   6.470   4.909   2.261
  122MOL    C14 4632   6.512   4.727   2.368
  122MOL    H16 4633   6.581   4.690   2.292
  122MOL    C15 4634   6.487   4.651   2.483
  122MOL    H17 4635   6.536   4.555   2.498
  122MOL    C16 4636   6.398   4.703   2.577
  123MOL     O1 4637   6.820   4.128   2.989
  123MOL     O2 4638   6.473   4.387   2.666
  123MOL     N1 4639   6.681   4.302   2.957
  123MOL     N2 4640   6.596   4.204   2.706
  123MOL     H1 4641   6.560   4.164   2.620
  123MOL     N3 4642   7.001   4.474   2.693
  123MOL     H2 4643   7.066   4.545   2.725
  123MOL     C1 4644   6.708   4.134   2.775
  123MOL     H3 4645   6.678   4.030   2.786
  123MOL     C2 4646   6.739   4.184   2.917
  123MOL     C3 4647   6.741   4.386   3.059
  123MOL     H4 4648   6.850   4.382   3.052
  123MOL     H5 4649   6.707   4.351   3.157
  123MOL     C4 4650   6.691   4.528   3.029
  123MOL     H6 4651   6.605   4.550   3.094
  123MOL     H7 4652   6.769   4.602   3.046
  123MOL     C5 4653   6.645   4.523   2.883
  123MOL     H8 4654   6.571   4.600   2.859
  123MOL     H9 4655   6.731   4.532   2.815
  123MOL     C6 4656   6.587   4.382   2.877
  123MOL    H10 4657   6.493   4.384   2.932
  123MOL     C7 4658   6.550   4.328   2.739
  123MOL     C8 4659   6.975   4.348   2.750
  123MOL    H11 4660   7.021   4.315   2.842
  123MOL     C9 4661   6.885   4.282   2.668
  123MOL    C10 4662   6.837   4.141   2.692
  123MOL    H12 4663   6.915   4.084   2.743
  123MOL    H13 4664   6.819   4.091   2.596
  123MOL    C11 4665   6.855   4.370   2.558
  123MOL    C12 4666   6.775   4.351   2.445
  123MOL    H14 4667   6.718   4.261   2.432
  123MOL    C13 4668   6.774   4.454   2.350
  123MOL    H15 4669   6.713   4.443   2.261
  123MOL    C14 4670   6.850   4.571   2.368
  123MOL    H16 4671   6.848   4.649   2.292
  123MOL    C15 4672   6.929   4.587   2.483
  123MOL    H17 4673   6.988   4.677   2.498
  123MOL    C16 4674   6.929   4.484   2.577
  124MOL     O1 4675   6.985   3.924   2.448
  124MOL     O2 4676   7.035   4.354   2.125
  124MOL     N1 4677   7.066   4.132   2.416
  124MOL     N2 4678   6.939   4.156   2.165
  124MOL     H1 4679   6.886   4.167   2.079
  124MOL     N3 4680   7.375   3.941   2.152
  124MOL     H2 4681   7.470   3.920   2.184
  124MOL     C1 4682   6.934   4.025   2.234
  124MOL     H3 4683   6.829   3.998   2.244
  124MOL     C2 4684   6.993   4.023   2.376
  124MOL     C3 4685   7.169   4.122   2.518
  124MOL     H4 4686   7.220   4.026   2.511
  124MOL     H5 4687   7.122   4.134   2.616
  124MOL     C4 4688   7.267   4.236   2.488
  124MOL     H6 4689   7.243   4.322   2.553
  124MOL     H7 4690   7.370   4.206   2.505
  124MOL     C5 4691   7.240   4.273   2.342
  124MOL     H8 4692   7.269   4.376   2.318
  124MOL     H9 4693   7.290   4.203   2.274
  124MOL     C6 4694   7.088   4.253   2.336
  124MOL    H10 4695   7.043   4.336   2.391
  124MOL     C7 4696   7.023   4.258   2.198
  124MOL     C8 4697   7.253   3.900   2.209
  124MOL    H11 4698   7.248   3.844   2.302
  124MOL     C9 4699   7.150   3.945   2.127
  124MOL    C10 4700   7.005   3.916   2.151
  124MOL    H12 4701   6.994   3.820   2.202
  124MOL    H13 4702   6.953   3.907   2.055
  124MOL    C11 4703   7.212   4.015   2.017
  124MOL    C12 4704   7.156   4.075   1.904
  124MOL    H14 4705   7.049   4.079   1.891
  124MOL    C13 4706   7.244   4.128   1.809
  124MOL    H15 4707   7.205   4.175   1.720
  124MOL    C14 4708   7.384   4.120   1.827
  124MOL    H16 4709   7.450   4.160   1.751
  124MOL    C15 4710   7.437   4.060   1.943
  124MOL    H17 4711   7.544   4.054   1.957
  124MOL    C16 4712   7.347   4.008   2.036
  125MOL     O1 4713   8.056   4.087   2.448
  125MOL     O2 4714   7.658   3.917   2.124
  125MOL     N1 4715   7.836   4.053   2.416
  125MOL     N2 4716   7.879   3.931   2.165
  125MOL     H1 4717   7.895   3.880   2.079
  125MOL     N3 4718   7.847   4.417   2.152
  125MOL     H2 4719   7.818   4.509   2.184
  125MOL     C1 4720   7.994   3.993   2.234
  125MOL     H3 4721   8.070   3.915   2.244
  125MOL     C2 4722   7.967   4.045   2.376
  125MOL     C3 4723   7.793   4.147   2.518
  125MOL     H4 4724   7.851   4.240   2.511
  125MOL     H5 4725   7.807   4.101   2.616
  125MOL     C4 4726   7.645   4.175   2.488
  125MOL     H6 4727   7.583   4.112   2.553
  125MOL     H7 4728   7.620   4.280   2.504
  125MOL     C5 4729   7.626   4.133   2.342
  125MOL     H8 4730   7.523   4.107   2.318
  125MOL     H9 4731   7.662   4.212   2.274
  125MOL     C6 4732   7.720   4.012   2.336
  125MOL    H10 4733   7.671   3.932   2.391
  125MOL     C7 4734   7.748   3.953   2.198
  125MOL     C8 4735   7.943   4.331   2.209
  125MOL    H11 4736   7.995   4.354   2.302
  125MOL     C9 4737   7.955   4.220   2.127
  125MOL    C10 4738   8.053   4.108   2.151
  125MOL    H12 4739   8.142   4.147   2.202
  125MOL    H13 4740   8.087   4.068   2.055
  125MOL    C11 4741   7.865   4.239   2.017
  125MOL    C12 4742   7.840   4.160   1.904
  125MOL    H14 4743   7.890   4.065   1.891
  125MOL    C13 4744   7.750   4.210   1.809
  125MOL    H15 4745   7.730   4.152   1.720
  125MOL    C14 4746   7.687   4.335   1.827
  125MOL    H16 4747   7.619   4.372   1.751
  125MOL    C15 4748   7.713   4.411   1.942
  125MOL    H17 4749   7.664   4.507   1.957
  125MOL    C16 4750   7.802   4.359   2.036
  126MOL     O1 4751   7.380   4.934   2.448
  126MOL     O2 4752   7.727   4.675   2.125
  126MOL     N1 4753   7.519   4.760   2.415
  126MOL     N2 4754   7.603   4.858   2.165
  126MOL     H1 4755   7.640   4.898   2.079
  126MOL     N3 4756   7.199   4.588   2.152
  126MOL     H2 4757   7.134   4.516   2.184
  126MOL     C1 4758   7.492   4.927   2.234
  126MOL     H3 4759   7.522   5.032   2.245
  126MOL     C2 4760   7.461   4.878   2.376
  126MOL     C3 4761   7.459   4.675   2.518
  126MOL     H4 4762   7.350   4.680   2.511
  126MOL     H5 4763   7.493   4.710   2.616
  126MOL     C4 4764   7.509   4.533   2.488
  126MOL     H6 4765   7.595   4.511   2.553
  126MOL     H7 4766   7.431   4.459   2.504
  126MOL     C5 4767   7.555   4.538   2.342
  126MOL     H8 4768   7.629   4.461   2.318
  126MOL     H9 4769   7.469   4.529   2.274
  126MOL     C6 4770   7.613   4.679   2.336
  126MOL    H10 4771   7.707   4.678   2.391
  126MOL     C7 4772   7.650   4.734   2.198
  126MOL     C8 4773   7.225   4.714   2.209
  126MOL    H11 4774   7.179   4.747   2.301
  126MOL     C9 4775   7.315   4.780   2.127
  126MOL    C10 4776   7.363   4.921   2.151
  126MOL    H12 4777   7.285   4.978   2.202
  126MOL    H13 4778   7.381   4.970   2.055
  126MOL    C11 4779   7.345   4.692   2.017
  126MOL    C12 4780   7.425   4.710   1.904
  126MOL    H14 4781   7.482   4.800   1.891
  126MOL    C13 4782   7.426   4.607   1.809
  126MOL    H15 4783   7.487   4.618   1.720
  126MOL    C14 4784   7.350   4.490   1.827
  126MOL    H16 4785   7.351   4.413   1.751
  126MOL    C15 4786   7.271   4.474   1.942
  126MOL    H17 4787   7.212   4.384   1.957
  126MOL    C16 4788   7.271   4.578   2.036
  127MOL     O1 4789   7.215   5.137   4.071
  127MOL     O2 4790   7.164   4.707   3.748
  127MOL     N1 4791   7.134   4.929   4.039
  127MOL     N2 4792   7.261   4.906   3.788
  127MOL     H1 4793   7.314   4.894   3.702
  127MOL     N3 4794   6.825   5.121   3.775
  127MOL     H2 4795   6.730   5.141   3.807
  127MOL     C1 4796   7.266   5.036   3.857
  127MOL     H3 4797   7.371   5.063   3.868
  127MOL     C2 4798   7.207   5.039   3.999
  127MOL     C3 4799   7.031   4.939   4.141
  127MOL     H4 4800   6.980   5.036   4.134
  127MOL     H5 4801   7.078   4.928   4.239
  127MOL     C4 4802   6.933   4.825   4.112
  127MOL     H6 4803   6.957   4.739   4.176
  127MOL     H7 4804   6.830   4.855   4.128
  127MOL     C5 4805   6.960   4.788   3.965
  127MOL     H8 4806   6.931   4.685   3.941
  127MOL     H9 4807   6.910   4.858   3.897
  127MOL     C6 4808   7.111   4.808   3.959
  127MOL    H10 4809   7.157   4.726   4.014
  127MOL     C7 4810   7.177   4.803   3.821
  127MOL     C8 4811   6.947   5.161   3.832
  127MOL    H11 4812   6.953   5.218   3.925
  127MOL     C9 4813   7.050   5.116   3.750
  127MOL    C10 4814   7.196   5.145   3.774
  127MOL    H12 4815   7.206   5.241   3.825
  127MOL    H13 4816   7.247   5.154   3.678
  127MOL    C11 4817   6.988   5.047   3.641
  127MOL    C12 4818   7.044   4.986   3.528
  127MOL    H14 4819   7.151   4.982   3.514
  127MOL    C13 4820   6.956   4.934   3.432
  127MOL    H15 4821   6.995   4.887   3.343
  127MOL    C14 4822   6.816   4.941   3.450
  127MOL    H16 4823   6.750   4.901   3.375
  127MOL    C15 4824   6.763   5.002   3.566
  127MOL    H17 4825   6.656   5.007   3.580
  127MOL    C16 4826   6.853   5.053   3.659
  128MOL     O1 4827   6.144   4.975   4.071
  128MOL     O2 4828   6.541   5.145   3.748
  128MOL     N1 4829   6.364   5.008   4.039
  128MOL     N2 4830   6.321   5.130   3.788
  128MOL     H1 4831   6.304   5.182   3.702
  128MOL     N3 4832   6.353   4.645   3.775
  128MOL     H2 4833   6.382   4.553   3.807
  128MOL     C1 4834   6.206   5.069   3.857
  128MOL     H3 4835   6.130   5.147   3.868
  128MOL     C2 4836   6.233   5.017   3.999
  128MOL     C3 4837   6.407   4.914   4.141
  128MOL     H4 4838   6.349   4.822   4.134
  128MOL     H5 4839   6.393   4.961   4.239
  128MOL     C4 4840   6.555   4.887   4.112
  128MOL     H6 4841   6.617   4.951   4.176
  128MOL     H7 4842   6.581   4.782   4.128
  128MOL     C5 4843   6.573   4.928   3.965
  128MOL     H8 4844   6.677   4.954   3.941
  128MOL     H9 4845   6.538   4.849   3.897
  128MOL     C6 4846   6.480   5.049   3.959
  128MOL    H10 4847   6.529   5.130   4.014
  128MOL     C7 4848   6.452   5.108   3.821
  128MOL     C8 4849   6.257   4.731   3.832
  128MOL    H11 4850   6.205   4.707   3.925
  128MOL     C9 4851   6.245   4.842   3.750
  128MOL    C10 4852   6.147   4.954   3.774
  128MOL    H12 4853   6.058   4.914   3.825
  128MOL    H13 4854   6.113   4.994   3.678
  128MOL    C11 4855   6.336   4.823   3.641
  128MOL    C12 4856   6.360   4.901   3.528
  128MOL    H14 4857   6.310   4.996   3.514
  128MOL    C13 4858   6.450   4.852   3.432
  128MOL    H15 4859   6.470   4.909   3.343
  128MOL    C14 4860   6.512   4.727   3.450
  128MOL    H16 4861   6.580   4.690   3.375
  128MOL    C15 4862   6.487   4.651   3.566
  128MOL    H17 4863   6.536   4.555   3.580
  128MOL    C16 4864   6.398   4.703   3.659
  129MOL     O1 4865   6.820   4.128   4.071
  129MOL     O2 4866   6.473   4.387   3.748
  129MOL     N1 4867   6.681   4.302   4.039
  129MOL     N2 4868   6.596   4.204   3.788
  129MOL     H1 4869   6.560   4.164   3.702
  129MOL     N3 4870   7.001   4.474   3.775
  129MOL     H2 4871   7.066   4.545   3.807
  129MOL     C1 4872   6.708   4.134   3.857
  129MOL     H3 4873   6.678   4.030   3.868
  129MOL     C2 4874   6.739   4.184   3.999
  129MOL     C3 4875   6.741   4.386   4.141
  129MOL     H4 4876   6.850   4.382   4.134
  129MOL     H5 4877   6.707   4.351   4.239
  129MOL     C4 4878   6.691   4.528   4.112
  129MOL     H6 4879   6.605   4.550   4.176
  129MOL     H7 4880   6.769   4.602   4.128
  129MOL     C5 4881   6.646   4.523   3.965
  129MOL     H8 4882   6.571   4.600   3.941
  129MOL     H9 4883   6.731   4.532   3.897
  129MOL     C6 4884   6.587   4.382   3.959
  129MOL    H10 4885   6.493   4.384   4.014
  129MOL     C7 4886   6.550   4.328   3.821
  129MOL     C8 4887   6.975   4.348   3.832
  129MOL    H11 4888   7.021   4.315   3.924
  129MOL     C9 4889   6.885   4.282   3.750
  129MOL    C10 4890   6.837   4.141   3.774
  129MOL    H12 4891   6.915   4.084   3.825
  129MOL    H13 4892   6.819   4.091   3.678
  129MOL    C11 4893   6.856   4.370   3.641
  129MOL    C12 4894   6.775   4.351   3.528
  129MOL    H14 4895   6.718   4.261   3.514
  129MOL    C13 4896   6.774   4.454   3.432
  129MOL    H15 4897   6.713   4.443   3.343
  129MOL    C14 4898   6.850   4.571   3.450
  129MOL    H16 4899   6.848   4.648   3.375
  129MOL    C15 4900   6.929   4.587   3.566
  129MOL    H17 4901   6.988   4.677   3.580
  129MOL    C16 4902   6.929   4.484   3.659
  130MOL     O1 4903   6.985   3.924   3.530
  130MOL     O2 4904   7.035   4.354   3.207
  130MOL     N1 4905   7.066   4.132   3.498
  130MOL     N2 4906   6.939   4.156   3.247
  130MOL     H1 4907   6.886   4.167   3.161
  130MOL     N3 4908   7.375   3.941   3.234
  130MOL     H2 4909   7.470   3.920   3.266
  130MOL     C1 4910   6.934   4.025   3.316
  130MOL     H3 4911   6.829   3.998   3.327
  130MOL     C2 4912   6.993   4.023   3.458
  130MOL     C3 4913   7.169   4.122   3.600
  130MOL     H4 4914   7.220   4.026   3.593
  130MOL     H5 4915   7.122   4.134   3.698
  130MOL     C4 4916   7.267   4.236   3.570
  130MOL     H6 4917   7.243   4.322   3.635
  130MOL     H7 4918   7.370   4.206   3.587
  130MOL     C5 4919   7.240   4.273   3.424
  130MOL     H8 4920   7.269   4.376   3.400
  130MOL     H9 4921   7.290   4.203   3.356
  130MOL     C6 4922   7.089   4.253   3.418
  130MOL    H10 4923   7.043   4.336   3.473
  130MOL     C7 4924   7.023   4.258   3.280
  130MOL     C8 4925   7.253   3.900   3.291
  130MOL    H11 4926   7.248   3.844   3.384
  130MOL     C9 4927   7.150   3.945   3.209
  130MOL    C10 4928   7.005   3.916   3.233
  130MOL    H12 4929   6.994   3.820   3.284
  130MOL    H13 4930   6.953   3.907   3.137
  130MOL    C11 4931   7.212   4.015   3.100
  130MOL    C12 4932   7.156   4.075   2.986
  130MOL    H14 4933   7.049   4.079   2.973
  130MOL    C13 4934   7.244   4.128   2.891
  130MOL    H15 4935   7.205   4.175   2.802
  130MOL    C14 4936   7.384   4.120   2.909
  130MOL    H16 4937   7.450   4.160   2.833
  130MOL    C15 4938   7.437   4.060   3.025
  130MOL    H17 4939   7.544   4.054   3.039
  130MOL    C16 4940   7.347   4.008   3.118
  131MOL     O1 4941   8.056   4.087   3.530
  131MOL     O2 4942   7.658   3.917   3.207
  131MOL     N1 4943   7.836   4.053   3.498
  131MOL     N2 4944   7.879   3.931   3.247
  131MOL     H1 4945   7.895   3.880   3.161
  131MOL     N3 4946   7.847   4.417   3.234
  131MOL     H2 4947   7.818   4.509   3.266
  131MOL     C1 4948   7.994   3.993   3.316
  131MOL     H3 4949   8.070   3.915   3.327
  131MOL     C2 4950   7.967   4.045   3.458
  131MOL     C3 4951   7.793   4.147   3.600
  131MOL     H4 4952   7.851   4.240   3.593
  131MOL     H5 4953   7.807   4.101   3.698
  131MOL     C4 4954   7.645   4.175   3.570
  131MOL     H6 4955   7.583   4.111   3.635
  131MOL     H7 4956   7.620   4.280   3.587
  131MOL     C5 4957   7.626   4.133   3.424
  131MOL     H8 4958   7.523   4.107   3.400
  131MOL     H9 4959   7.662   4.212   3.356
  131MOL     C6 4960   7.720   4.012   3.418
  131MOL    H10 4961   7.671   3.932   3.473
  131MOL     C7 4962   7.748   3.953   3.280
  131MOL     C8 4963   7.943   4.331   3.291
  131MOL    H11 4964   7.995   4.354   3.384
  131MOL     C9 4965   7.955   4.220   3.209
  131MOL    C10 4966   8.053   4.108   3.233
  131MOL    H12 4967   8.142   4.147   3.284
  131MOL    H13 4968   8.087   4.068   3.137
  131MOL    C11 4969   7.865   4.239   3.099
  131MOL    C12 4970   7.840   4.160   2.986
  131MOL    H14 4971   7.890   4.065   2.973
  131MOL    C13 4972   7.750   4.210   2.891
  131MOL    H15 4973   7.730   4.152   2.802
  131MOL    C14 4974   7.687   4.335   2.909
  131MOL    H16 4975   7.619   4.372   2.834
  131MOL    C15 4976   7.713   4.411   3.025
  131MOL    H17 4977   7.664   4.507   3.039
  131MOL    C16 4978   7.802   4.359   3.118
  132MOL     O1 4979   7.380   4.934   3.530
  132MOL     O2 4980   7.727   4.675   3.207
  132MOL     N1 4981   7.519   4.760   3.498
  132MOL     N2 4982   7.603   4.858   3.247
  132MOL     H1 4983   7.640   4.898   3.161
  132MOL     N3 4984   7.199   4.588   3.234
  132MOL     H2 4985   7.134   4.516   3.266
  132MOL     C1 4986   7.492   4.927   3.316
  132MOL     H3 4987   7.522   5.032   3.327
  132MOL     C2 4988   7.461   4.878   3.458
  132MOL     C3 4989   7.459   4.675   3.600
  132MOL     H4 4990   7.350   4.680   3.593
  132MOL     H5 4991   7.493   4.710   3.698
  132MOL     C4 4992   7.509   4.533   3.570
  132MOL     H6 4993   7.595   4.511   3.635
  132MOL     H7 4994   7.431   4.459   3.587
  132MOL     C5 4995   7.555   4.538   3.424
  132MOL     H8 4996   7.629   4.461   3.400
  132MOL     H9 4997   7.469   4.529   3.356
  132MOL     C6 4998   7.613   4.679   3.418
  132MOL    H10 4999   7.707   4.678   3.473
  132MOL     C7 5000   7.650   4.734   3.280
  132MOL     C8 5001   7.225   4.714   3.291
  132MOL    H11 5002   7.179   4.747   3.384
  132MOL     C9 5003   7.315   4.780   3.209
  132MOL    C10 5004   7.363   4.921   3.233
  132MOL    H12 5005   7.285   4.978   3.284
  132MOL    H13 5006   7.381   4.970   3.137
  132MOL    C11 5007   7.345   4.692   3.100
  132MOL    C12 5008   7.425   4.710   2.986
  132MOL    H14 5009   7.482   4.800   2.973
  132MOL    C13 5010   7.426   4.607   2.891
  132MOL    H15 5011   7.487   4.618   2.802
  132MOL    C14 5012   7.350   4.490   2.909
  132MOL    H16 5013   7.351   4.413   2.833
  132MOL    C15 5014   7.271   4.474   3.025
  132MOL    H17 5015   7.212   4.384   3.039
  132MOL    C16 5016   7.271   4.578   3.118
  133MOL     O1 5017   7.215   5.137   5.154
  133MOL     O2 5018   7.164   4.707   4.830
  133MOL     N1 5019   7.134   4.929   5.121
  133MOL     N2 5020   7.261   4.906   4.871
  133MOL     H1 5021   7.314   4.894   4.784
  133MOL     N3 5022   6.825   5.121   4.858
  133MOL     H2 5023   6.730   5.141   4.889
  133MOL     C1 5024   7.266   5.036   4.939
  133MOL     H3 5025   7.371   5.063   4.950
  133MOL     C2 5026   7.207   5.039   5.081
  133MOL     C3 5027   7.031   4.939   5.224
  133MOL     H4 5028   6.980   5.036   5.217
  133MOL     H5 5029   7.078   4.928   5.322
  133MOL     C4 5030   6.933   4.825   5.194
  133MOL     H6 5031   6.957   4.739   5.258
  133MOL     H7 5032   6.830   4.855   5.210
  133MOL     C5 5033   6.960   4.788   5.047
  133MOL     H8 5034   6.931   4.685   5.023
  133MOL     H9 5035   6.910   4.858   4.979
  133MOL     C6 5036   7.111   4.808   5.041
  133MOL    H10 5037   7.157   4.726   5.096
  133MOL     C7 5038   7.177   4.803   4.904
  133MOL     C8 5039   6.947   5.161   4.915
  133MOL    H11 5040   6.953   5.218   5.007
  133MOL     C9 5041   7.050   5.116   4.832
  133MOL    C10 5042   7.195   5.145   4.856
  133MOL    H12 5043   7.206   5.241   4.907
  133MOL    H13 5044   7.247   5.154   4.760
  133MOL    C11 5045   6.988   5.047   4.723
  133MOL    C12 5046   7.044   4.986   4.610
  133MOL    H14 5047   7.151   4.982   4.596
  133MOL    C13 5048   6.956   4.934   4.514
  133MOL    H15 5049   6.995   4.887   4.425
  133MOL    C14 5050   6.816   4.942   4.533
  133MOL    H16 5051   6.750   4.901   4.457
  133MOL    C15 5052   6.763   5.002   4.648
  133MOL    H17 5053   6.656   5.007   4.663
  133MOL    C16 5054   6.853   5.053   4.741
  134MOL     O1 5055   6.144   4.975   5.154
  134MOL     O2 5056   6.541   5.145   4.830
  134MOL     N1 5057   6.364   5.008   5.121
  134MOL     N2 5058   6.321   5.130   4.871
  134MOL     H1 5059   6.304   5.182   4.785
  134MOL     N3 5060   6.353   4.645   4.858
  134MOL     H2 5061   6.382   4.552   4.889
  134MOL     C1 5062   6.206   5.069   4.939
  134MOL     H3 5063   6.130   5.147   4.950
  134MOL     C2 5064   6.233   5.017   5.081
  134MOL     C3 5065   6.407   4.914   5.224
  134MOL     H4 5066   6.349   4.822   5.217
  134MOL     H5 5067   6.393   4.961   5.321
  134MOL     C4 5068   6.555   4.887   5.194
  134MOL     H6 5069   6.617   4.951   5.258
  134MOL     H7 5070   6.581   4.782   5.210
  134MOL     C5 5071   6.573   4.928   5.047
  134MOL     H8 5072   6.677   4.954   5.023
  134MOL     H9 5073   6.538   4.849   4.979
  134MOL     C6 5074   6.480   5.049   5.041
  134MOL    H10 5075   6.529   5.129   5.096
  134MOL     C7 5076   6.452   5.108   4.904
  134MOL     C8 5077   6.257   4.731   4.915
  134MOL    H11 5078   6.205   4.707   5.007
  134MOL     C9 5079   6.245   4.842   4.832
  134MOL    C10 5080   6.147   4.954   4.856
  134MOL    H12 5081   6.058   4.914   4.907
  134MOL    H13 5082   6.113   4.994   4.760
  134MOL    C11 5083   6.336   4.823   4.723
  134MOL    C12 5084   6.360   4.901   4.610
  134MOL    H14 5085   6.310   4.996   4.596
  134MOL    C13 5086   6.449   4.851   4.514
  134MOL    H15 5087   6.470   4.909   4.425
  134MOL    C14 5088   6.512   4.727   4.533
  134MOL    H16 5089   6.581   4.690   4.457
  134MOL    C15 5090   6.487   4.651   4.648
  134MOL    H17 5091   6.536   4.555   4.663
  134MOL    C16 5092   6.398   4.703   4.741
  135MOL     O1 5093   6.820   4.128   5.154
  135MOL     O2 5094   6.473   4.387   4.830
  135MOL     N1 5095   6.681   4.302   5.121
  135MOL     N2 5096   6.596   4.204   4.871
  135MOL     H1 5097   6.560   4.164   4.784
  135MOL     N3 5098   7.001   4.474   4.858
  135MOL     H2 5099   7.066   4.545   4.889
  135MOL     C1 5100   6.708   4.134   4.939
  135MOL     H3 5101   6.678   4.030   4.950
  135MOL     C2 5102   6.739   4.184   5.082
  135MOL     C3 5103   6.741   4.386   5.224
  135MOL     H4 5104   6.850   4.382   5.217
  135MOL     H5 5105   6.707   4.351   5.321
  135MOL     C4 5106   6.691   4.528   5.194
  135MOL     H6 5107   6.605   4.550   5.258
  135MOL     H7 5108   6.769   4.602   5.210
  135MOL     C5 5109   6.646   4.523   5.047
  135MOL     H8 5110   6.571   4.600   5.023
  135MOL     H9 5111   6.731   4.532   4.979
  135MOL     C6 5112   6.587   4.382   5.041
  135MOL    H10 5113   6.493   4.384   5.096
  135MOL     C7 5114   6.550   4.328   4.904
  135MOL     C8 5115   6.975   4.348   4.915
  135MOL    H11 5116   7.021   4.315   5.007
  135MOL     C9 5117   6.885   4.282   4.832
  135MOL    C10 5118   6.837   4.141   4.856
  135MOL    H12 5119   6.915   4.084   4.907
  135MOL    H13 5120   6.819   4.091   4.760
  135MOL    C11 5121   6.855   4.370   4.723
  135MOL    C12 5122   6.775   4.351   4.610
  135MOL    H14 5123   6.718   4.261   4.596
  135MOL    C13 5124   6.774   4.454   4.514
  135MOL    H15 5125   6.713   4.443   4.425
  135MOL    C14 5126   6.850   4.571   4.533
  135MOL    H16 5127   6.848   4.649   4.457
  135MOL    C15 5128   6.929   4.587   4.648
  135MOL    H17 5129   6.987   4.677   4.663
  135MOL    C16 5130   6.929   4.484   4.741
  136MOL     O1 5131   6.985   3.924   4.612
  136MOL     O2 5132   7.035   4.354   4.289
  136MOL     N1 5133   7.066   4.132   4.580
  136MOL     N2 5134   6.939   4.156   4.329
  136MOL     H1 5135   6.886   4.167   4.243
  136MOL     N3 5136   7.375   3.941   4.317
  136MOL     H2 5137   7.470   3.920   4.348
  136MOL     C1 5138   6.934   4.025   4.398
  136MOL     H3 5139   6.829   3.998   4.409
  136MOL     C2 5140   6.993   4.023   4.540
  136MOL     C3 5141   7.169   4.123   4.683
  136MOL     H4 5142   7.220   4.026   4.676
  136MOL     H5 5143   7.121   4.134   4.780
  136MOL     C4 5144   7.267   4.236   4.653
  136MOL     H6 5145   7.243   4.322   4.717
  136MOL     H7 5146   7.370   4.206   4.669
  136MOL     C5 5147   7.240   4.273   4.506
  136MOL     H8 5148   7.269   4.376   4.482
  136MOL     H9 5149   7.290   4.203   4.438
  136MOL     C6 5150   7.089   4.253   4.500
  136MOL    H10 5151   7.043   4.336   4.555
  136MOL     C7 5152   7.023   4.258   4.363
  136MOL     C8 5153   7.253   3.900   4.374
  136MOL    H11 5154   7.248   3.844   4.466
  136MOL     C9 5155   7.150   3.945   4.291
  136MOL    C10 5156   7.005   3.916   4.315
  136MOL    H12 5157   6.994   3.820   4.366
  136MOL    H13 5158   6.953   3.907   4.219
  136MOL    C11 5159   7.212   4.015   4.182
  136MOL    C12 5160   7.156   4.075   4.069
  136MOL    H14 5161   7.049   4.079   4.055
  136MOL    C13 5162   7.244   4.128   3.973
  136MOL    H15 5163   7.205   4.174   3.884
  136MOL    C14 5164   7.384   4.120   3.991
  136MOL    H16 5165   7.450   4.160   3.916
  136MOL    C15 5166   7.437   4.060   4.107
  136MOL    H17 5167   7.544   4.055   4.122
  136MOL    C16 5168   7.347   4.008   4.200
  137MOL     O1 5169   8.056   4.087   4.612
  137MOL     O2 5170   7.659   3.917   4.289
  137MOL     N1 5171   7.836   4.053   4.580
  137MOL     N2 5172   7.879   3.931   4.329
  137MOL     H1 5173   7.895   3.880   4.243
  137MOL     N3 5174   7.847   4.417   4.317
  137MOL     H2 5175   7.818   4.509   4.348
  137MOL     C1 5176   7.994   3.993   4.398
  137MOL     H3 5177   8.070   3.915   4.409
  137MOL     C2 5178   7.967   4.045   4.540
  137MOL     C3 5179   7.793   4.147   4.683
  137MOL     H4 5180   7.851   4.239   4.676
  137MOL     H5 5181   7.807   4.101   4.781
  137MOL     C4 5182   7.645   4.175   4.653
  137MOL     H6 5183   7.583   4.111   4.717
  137MOL     H7 5184   7.620   4.280   4.669
  137MOL     C5 5185   7.627   4.133   4.506
  137MOL     H8 5186   7.523   4.107   4.482
  137MOL     H9 5187   7.662   4.212   4.438
  137MOL     C6 5188   7.720   4.012   4.500
  137MOL    H10 5189   7.671   3.932   4.555
  137MOL     C7 5190   7.748   3.953   4.362
  137MOL     C8 5191   7.943   4.331   4.374
  137MOL    H11 5192   7.995   4.355   4.466
  137MOL     C9 5193   7.955   4.220   4.291
  137MOL    C10 5194   8.053   4.108   4.315
  137MOL    H12 5195   8.142   4.147   4.366
  137MOL    H13 5196   8.087   4.068   4.219
  137MOL    C11 5197   7.865   4.239   4.182
  137MOL    C12 5198   7.840   4.160   4.069
  137MOL    H14 5199   7.890   4.065   4.055
  137MOL    C13 5200   7.751   4.210   3.973
  137MOL    H15 5201   7.730   4.152   3.884
  137MOL    C14 5202   7.688   4.335   3.991
  137MOL    H16 5203   7.619   4.372   3.916
  137MOL    C15 5204   7.713   4.411   4.107
  137MOL    H17 5205   7.664   4.507   4.122
  137MOL    C16 5206   7.802   4.359   4.200
  138MOL     O1 5207   7.380   4.934   4.612
  138MOL     O2 5208   7.727   4.675   4.289
  138MOL     N1 5209   7.519   4.760   4.580
  138MOL     N2 5210   7.603   4.858   4.330
  138MOL     H1 5211   7.640   4.898   4.243
  138MOL     N3 5212   7.199   4.588   4.317
  138MOL     H2 5213   7.134   4.516   4.348
  138MOL     C1 5214   7.492   4.927   4.398
  138MOL     H3 5215   7.522   5.032   4.409
  138MOL     C2 5216   7.461   4.878   4.540
  138MOL     C3 5217   7.459   4.675   4.683
  138MOL     H4 5218   7.350   4.680   4.676
  138MOL     H5 5219   7.493   4.710   4.780
  138MOL     C4 5220   7.509   4.533   4.653
  138MOL     H6 5221   7.595   4.511   4.717
  138MOL     H7 5222   7.431   4.459   4.669
  138MOL     C5 5223   7.555   4.538   4.506
  138MOL     H8 5224   7.629   4.461   4.482
  138MOL     H9 5225   7.469   4.530   4.438
  138MOL     C6 5226   7.613   4.679   4.500
  138MOL    H10 5227   7.707   4.677   4.555
  138MOL     C7 5228   7.650   4.734   4.362
  138MOL     C8 5229   7.225   4.714   4.374
  138MOL    H11 5230   7.178   4.747   4.466
  138MOL     C9 5231   7.315   4.780   4.291
  138MOL    C10 5232   7.363   4.921   4.315
  138MOL    H12 5233   7.285   4.978   4.366
  138MOL    H13 5234   7.381   4.970   4.219
  138MOL    C11 5235   7.345   4.692   4.182
  138MOL    C12 5236   7.425   4.710   4.069
  138MOL    H14 5237   7.482   4.800   4.055
  138MOL    C13 5238   7.426   4.607   3.973
  138MOL    H15 5239   7.487   4.618   3.884
  138MOL    C14 5240   7.350   4.490   3.991
  138MOL    H16 5241   7.351   4.413   3.916
  138MOL    C15 5242   7.271   4.474   4.107
  138MOL    H17 5243   7.213   4.384   4.122
  138MOL    C16 5244   7.271   4.578   4.200
  139MOL     O1 5245   7.215   5.137   6.236
  139MOL     O2 5246   7.164   4.707   5.912
  139MOL     N1 5247   7.134   4.929   6.203
  139MOL     N2 5248   7.261   4.906   5.953
  139MOL     H1 5249   7.314   4.894   5.866
  139MOL     N3 5250   6.825   5.121   5.940
  139MOL     H2 5251   6.730   5.141   5.971
  139MOL     C1 5252   7.266   5.036   6.021
  139MOL     H3 5253   7.371   5.063   6.032
  139MOL     C2 5254   7.207   5.039   6.164
  139MOL     C3 5255   7.031   4.939   6.306
  139MOL     H4 5256   6.980   5.036   6.299
  139MOL     H5 5257   7.078   4.928   6.404
  139MOL     C4 5258   6.933   4.825   6.276
  139MOL     H6 5259   6.957   4.739   6.340
  139MOL     H7 5260   6.830   4.855   6.292
  139MOL     C5 5261   6.960   4.788   6.129
  139MOL     H8 5262   6.931   4.685   6.106
  139MOL     H9 5263   6.910   4.857   6.061
  139MOL     C6 5264   7.111   4.808   6.123
  139MOL    H10 5265   7.157   4.726   6.178
  139MOL     C7 5266   7.177   4.803   5.986
  139MOL     C8 5267   6.947   5.161   5.997
  139MOL    H11 5268   6.953   5.218   6.089
  139MOL     C9 5269   7.050   5.116   5.914
  139MOL    C10 5270   7.195   5.145   5.938
  139MOL    H12 5271   7.206   5.241   5.989
  139MOL    H13 5272   7.247   5.154   5.842
  139MOL    C11 5273   6.988   5.047   5.805
  139MOL    C12 5274   7.044   4.986   5.692
  139MOL    H14 5275   7.151   4.982   5.678
  139MOL    C13 5276   6.956   4.934   5.596
  139MOL    H15 5277   6.995   4.887   5.508
  139MOL    C14 5278   6.816   4.941   5.615
  139MOL    H16 5279   6.750   4.901   5.539
  139MOL    C15 5280   6.763   5.002   5.730
  139MOL    H17 5281   6.656   5.007   5.745
  139MOL    C16 5282   6.853   5.053   5.823
  140MOL     O1 5283   6.144   4.975   6.236
  140MOL     O2 5284   6.541   5.145   5.912
  140MOL     N1 5285   6.364   5.008   6.203
  140MOL     N2 5286   6.321   5.130   5.953
  140MOL     H1 5287   6.304   5.181   5.867
  140MOL     N3 5288   6.353   4.645   5.940
  140MOL     H2 5289   6.382   4.552   5.971
  140MOL     C1 5290   6.206   5.069   6.021
  140MOL     H3 5291   6.130   5.147   6.032
  140MOL     C2 5292   6.233   5.017   6.164
  140MOL     C3 5293   6.407   4.914   6.306
  140MOL     H4 5294   6.349   4.822   6.299
  140MOL     H5 5295   6.393   4.961   6.404
  140MOL     C4 5296   6.555   4.887   6.276
  140MOL     H6 5297   6.617   4.950   6.340
  140MOL     H7 5298   6.580   4.782   6.292
  140MOL     C5 5299   6.573   4.928   6.129
  140MOL     H8 5300   6.677   4.954   6.106
  140MOL     H9 5301   6.538   4.849   6.061
  140MOL     C6 5302   6.480   5.049   6.123
  140MOL    H10 5303   6.529   5.130   6.178
  140MOL     C7 5304   6.452   5.108   5.986
  140MOL     C8 5305   6.257   4.731   5.997
  140MOL    H11 5306   6.205   4.707   6.089
  140MOL     C9 5307   6.245   4.842   5.914
  140MOL    C10 5308   6.147   4.954   5.938
  140MOL    H12 5309   6.058   4.914   5.989
  140MOL    H13 5310   6.113   4.994   5.842
  140MOL    C11 5311   6.336   4.823   5.805
  140MOL    C12 5312   6.360   4.901   5.692
  140MOL    H14 5313   6.310   4.996   5.678
  140MOL    C13 5314   6.450   4.852   5.596
  140MOL    H15 5315   6.470   4.909   5.508
  140MOL    C14 5316   6.512   4.727   5.615
  140MOL    H16 5317   6.581   4.690   5.539
  140MOL    C15 5318   6.487   4.651   5.730
  140MOL    H17 5319   6.536   4.555   5.745
  140MOL    C16 5320   6.398   4.703   5.823
  141MOL     O1 5321   6.820   4.128   6.236
  141MOL     O2 5322   6.474   4.387   5.912
  141MOL     N1 5323   6.681   4.302   6.203
  141MOL     N2 5324   6.596   4.204   5.953
  141MOL     H1 5325   6.560   4.164   5.866
  141MOL     N3 5326   7.001   4.474   5.940
  141MOL     H2 5327   7.066   4.545   5.971
  141MOL     C1 5328   6.708   4.134   6.021
  141MOL     H3 5329   6.678   4.030   6.032
  141MOL     C2 5330   6.739   4.184   6.164
  141MOL     C3 5331   6.741   4.386   6.306
  141MOL     H4 5332   6.850   4.382   6.299
  141MOL     H5 5333   6.707   4.351   6.404
  141MOL     C4 5334   6.691   4.528   6.276
  141MOL     H6 5335   6.605   4.550   6.340
  141MOL     H7 5336   6.769   4.602   6.292
  141MOL     C5 5337   6.646   4.523   6.129
  141MOL     H8 5338   6.571   4.600   6.106
  141MOL     H9 5339   6.731   4.532   6.061
  141MOL     C6 5340   6.587   4.382   6.123
  141MOL    H10 5341   6.493   4.384   6.178
  141MOL     C7 5342   6.550   4.328   5.986
  141MOL     C8 5343   6.975   4.348   5.997
  141MOL    H11 5344   7.021   4.315   6.089
  141MOL     C9 5345   6.885   4.282   5.914
  141MOL    C10 5346   6.837   4.141   5.938
  141MOL    H12 5347   6.915   4.084   5.989
  141MOL    H13 5348   6.819   4.091   5.842
  141MOL    C11 5349   6.856   4.370   5.805
  141MOL    C12 5350   6.775   4.351   5.692
  141MOL    H14 5351   6.718   4.261   5.678
  141MOL    C13 5352   6.774   4.454   5.596
  141MOL    H15 5353   6.713   4.443   5.508
  141MOL    C14 5354   6.850   4.571   5.615
  141MOL    H16 5355   6.848   4.649   5.539
  141MOL    C15 5356   6.929   4.587   5.730
  141MOL    H17 5357   6.987   4.677   5.745
  141MOL    C16 5358   6.929   4.484   5.823
  142MOL     O1 5359   6.985   3.924   5.695
  142MOL     O2 5360   7.036   4.354   5.371
  142MOL     N1 5361   7.066   4.132   5.662
  142MOL     N2 5362   6.939   4.156   5.412
  142MOL     H1 5363   6.886   4.167   5.325
  142MOL     N3 5364   7.375   3.941   5.399
  142MOL     H2 5365   7.470   3.920   5.430
  142MOL     C1 5366   6.934   4.025   5.480
  142MOL     H3 5367   6.829   3.998   5.491
  142MOL     C2 5368   6.993   4.023   5.623
  142MOL     C3 5369   7.169   4.123   5.765
  142MOL     H4 5370   7.220   4.026   5.758
  142MOL     H5 5371   7.121   4.134   5.863
  142MOL     C4 5372   7.267   4.236   5.735
  142MOL     H6 5373   7.243   4.322   5.799
  142MOL     H7 5374   7.370   4.206   5.751
  142MOL     C5 5375   7.240   4.273   5.588
  142MOL     H8 5376   7.269   4.376   5.564
  142MOL     H9 5377   7.290   4.203   5.520
  142MOL     C6 5378   7.089   4.253   5.582
  142MOL    H10 5379   7.043   4.336   5.637
  142MOL     C7 5380   7.023   4.258   5.445
  142MOL     C8 5381   7.253   3.900   5.456
  142MOL    H11 5382   7.248   3.844   5.548
  142MOL     C9 5383   7.150   3.945   5.373
  142MOL    C10 5384   7.005   3.916   5.397
  142MOL    H12 5385   6.994   3.820   5.448
  142MOL    H13 5386   6.953   3.907   5.301
  142MOL    C11 5387   7.212   4.015   5.264
  142MOL    C12 5388   7.156   4.075   5.151
  142MOL    H14 5389   7.049   4.079   5.137
  142MOL    C13 5390   7.244   4.128   5.055
  142MOL    H15 5391   7.205   4.175   4.966
  142MOL    C14 5392   7.384   4.120   5.074
  142MOL    H16 5393   7.450   4.160   4.998
  142MOL    C15 5394   7.437   4.060   5.189
  142MOL    H17 5395   7.544   4.055   5.204
  142MOL    C16 5396   7.347   4.008   5.282
  143MOL     O1 5397   8.056   4.087   5.695
  143MOL     O2 5398   7.659   3.917   5.371
  143MOL     N1 5399   7.836   4.053   5.662
  143MOL     N2 5400   7.879   3.931   5.412
  143MOL     H1 5401   7.895   3.880   5.325
  143MOL     N3 5402   7.847   4.417   5.399
  143MOL     H2 5403   7.818   4.509   5.430
  143MOL     C1 5404   7.994   3.993   5.480
  143MOL     H3 5405   8.070   3.915   5.491
  143MOL     C2 5406   7.967   4.045   5.623
  143MOL     C3 5407   7.793   4.147   5.765
  143MOL     H4 5408   7.851   4.239   5.758
  143MOL     H5 5409   7.807   4.101   5.863
  143MOL     C4 5410   7.645   4.175   5.735
  143MOL     H6 5411   7.583   4.111   5.799
  143MOL     H7 5412   7.620   4.280   5.751
  143MOL     C5 5413   7.627   4.133   5.588
  143MOL     H8 5414   7.523   4.107   5.564
  143MOL     H9 5415   7.662   4.212   5.520
  143MOL     C6 5416   7.720   4.012   5.582
  143MOL    H10 5417   7.671   3.932   5.637
  143MOL     C7 5418   7.748   3.953   5.444
  143MOL     C8 5419   7.943   4.331   5.456
  143MOL    H11 5420   7.995   4.355   5.548
  143MOL     C9 5421   7.955   4.220   5.373
  143MOL    C10 5422   8.053   4.108   5.397
  143MOL    H12 5423   8.142   4.147   5.448
  143MOL    H13 5424   8.087   4.068   5.301
  143MOL    C11 5425   7.865   4.239   5.264
  143MOL    C12 5426   7.840   4.160   5.151
  143MOL    H14 5427   7.890   4.065   5.137
  143MOL    C13 5428   7.751   4.210   5.055
  143MOL    H15 5429   7.730   4.152   4.966
  143MOL    C14 5430   7.687   4.335   5.074
  143MOL    H16 5431   7.619   4.372   4.998
  143MOL    C15 5432   7.713   4.411   5.189
  143MOL    H17 5433   7.664   4.507   5.204
  143MOL    C16 5434   7.802   4.359   5.282
  144MOL     O1 5435   7.380   4.934   5.695
  144MOL     O2 5436   7.726   4.675   5.371
  144MOL     N1 5437   7.519   4.760   5.662
  144MOL     N2 5438   7.603   4.858   5.412
  144MOL     H1 5439   7.639   4.898   5.326
  144MOL     N3 5440   7.199   4.588   5.399
  144MOL     H2 5441   7.134   4.516   5.430
  144MOL     C1 5442   7.492   4.927   5.480
  144MOL     H3 5443   7.522   5.032   5.491
  144MOL     C2 5444   7.461   4.878   5.623
  144MOL     C3 5445   7.459   4.675   5.765
  144MOL     H4 5446   7.350   4.680   5.758
  144MOL     H5 5447   7.493   4.710   5.862
  144MOL     C4 5448   7.509   4.533   5.735
  144MOL     H6 5449   7.595   4.511   5.799
  144MOL     H7 5450   7.431   4.459   5.751
  144MOL     C5 5451   7.555   4.538   5.588
  144MOL     H8 5452   7.629   4.461   5.564
  144MOL     H9 5453   7.469   4.530   5.520
  144MOL     C6 5454   7.613   4.679   5.582
  144MOL    H10 5455   7.707   4.677   5.637
  144MOL     C7 5456   7.650   4.734   5.445
  144MOL     C8 5457   7.225   4.714   5.456
  144MOL    H11 5458   7.179   4.747   5.548
  144MOL     C9 5459   7.315   4.780   5.373
  144MOL    C10 5460   7.363   4.921   5.397
  144MOL    H12 5461   7.285   4.978   5.448
  144MOL    H13 5462   7.381   4.970   5.301
  144MOL    C11 5463   7.345   4.692   5.264
  144MOL    C12 5464   7.425   4.710   5.151
  144MOL    H14 5465   7.482   4.800   5.137
  144MOL    C13 5466   7.426   4.607   5.055
  144MOL    H15 5467   7.487   4.618   4.966
  144MOL    C14 5468   7.350   4.490   5.074
  144MOL    H16 5469   7.351   4.413   4.998
  144MOL    C15 5470   7.271   4.474   5.189
  144MOL    H17 5471   7.213   4.384   5.204
  144MOL    C16 5472   7.271   4.578   5.282
  145MOL     O1 5473   6.468   6.432   0.825
  145MOL     O2 5474   6.417   6.002   0.502
  145MOL     N1 5475   6.387   6.224   0.792
  145MOL     N2 5476   6.514   6.200   0.542
  145MOL     H1 5477   6.567   6.188   0.456
  145MOL     N3 5478   6.078   6.415   0.529
  145MOL     H2 5479   5.983   6.436   0.561
  145MOL     C1 5480   6.519   6.331   0.611
  145MOL     H3 5481   6.624   6.357   0.621
  145MOL     C2 5482   6.460   6.333   0.753
  145MOL     C3 5483   6.284   6.233   0.895
  145MOL     H4 5484   6.233   6.330   0.888
  145MOL     H5 5485   6.331   6.222   0.993
  145MOL     C4 5486   6.186   6.120   0.865
  145MOL     H6 5487   6.210   6.034   0.930
  145MOL     H7 5488   6.083   6.150   0.881
  145MOL     C5 5489   6.213   6.083   0.719
  145MOL     H8 5490   6.183   5.980   0.695
  145MOL     H9 5491   6.162   6.153   0.651
  145MOL     C6 5492   6.364   6.103   0.713
  145MOL    H10 5493   6.409   6.020   0.768
  145MOL     C7 5494   6.430   6.098   0.575
  145MOL     C8 5495   6.200   6.456   0.586
  145MOL    H11 5496   6.205   6.512   0.679
  145MOL     C9 5497   6.303   6.411   0.504
  145MOL    C10 5498   6.448   6.440   0.527
  145MOL    H12 5499   6.459   6.536   0.579
  145MOL    H13 5500   6.500   6.449   0.432
  145MOL    C11 5501   6.241   6.341   0.394
  145MOL    C12 5502   6.297   6.281   0.281
  145MOL    H14 5503   6.403   6.277   0.268
  145MOL    C13 5504   6.208   6.228   0.186
  145MOL    H15 5505   6.248   6.181   0.097
  145MOL    C14 5506   6.069   6.236   0.204
  145MOL    H16 5507   6.003   6.196   0.128
  145MOL    C15 5508   6.016   6.296   0.319
  145MOL    H17 5509   5.908   6.302   0.334
  145MOL    C16 5510   6.105   6.348   0.413
  146MOL     O1 5511   5.396   6.269   0.825
  146MOL     O2 5512   5.794   6.440   0.502
  146MOL     N1 5513   5.617   6.303   0.792
  146MOL     N2 5514   5.574   6.425   0.542
  146MOL     H1 5515   5.557   6.476   0.456
  146MOL     N3 5516   5.605   5.939   0.529
  146MOL     H2 5517   5.635   5.847   0.561
  146MOL     C1 5518   5.458   6.363   0.611
  146MOL     H3 5519   5.382   6.441   0.621
  146MOL     C2 5520   5.485   6.311   0.753
  146MOL     C3 5521   5.660   6.209   0.895
  146MOL     H4 5522   5.602   6.116   0.888
  146MOL     H5 5523   5.646   6.255   0.993
  146MOL     C4 5524   5.808   6.181   0.865
  146MOL     H6 5525   5.870   6.244   0.930
  146MOL     H7 5526   5.833   6.076   0.881
  146MOL     C5 5527   5.826   6.223   0.719
  146MOL     H8 5528   5.930   6.249   0.695
  146MOL     H9 5529   5.791   6.144   0.651
  146MOL     C6 5530   5.733   6.344   0.713
  146MOL    H10 5531   5.782   6.424   0.768
  146MOL     C7 5532   5.704   6.403   0.575
  146MOL     C8 5533   5.509   6.025   0.586
  146MOL    H11 5534   5.457   6.001   0.678
  146MOL     C9 5535   5.497   6.136   0.504
  146MOL    C10 5536   5.399   6.248   0.527
  146MOL    H12 5537   5.310   6.209   0.579
  146MOL    H13 5538   5.365   6.288   0.432
  146MOL    C11 5539   5.588   6.117   0.394
  146MOL    C12 5540   5.612   6.196   0.281
  146MOL    H14 5541   5.563   6.291   0.268
  146MOL    C13 5542   5.702   6.146   0.186
  146MOL    H15 5543   5.723   6.204   0.097
  146MOL    C14 5544   5.765   6.021   0.204
  146MOL    H16 5545   5.833   5.984   0.128
  146MOL    C15 5546   5.740   5.945   0.319
  146MOL    H17 5547   5.788   5.849   0.334
  146MOL    C16 5548   5.650   5.997   0.413
  147MOL     O1 5549   6.073   5.422   0.825
  147MOL     O2 5550   5.726   5.681   0.502
  147MOL     N1 5551   5.933   5.596   0.792
  147MOL     N2 5552   5.849   5.498   0.542
  147MOL     H1 5553   5.813   5.458   0.456
  147MOL     N3 5554   6.254   5.768   0.529
  147MOL     H2 5555   6.319   5.840   0.561
  147MOL     C1 5556   5.960   5.429   0.611
  147MOL     H3 5557   5.931   5.324   0.621
  147MOL     C2 5558   5.992   5.478   0.753
  147MOL     C3 5559   5.993   5.681   0.895
  147MOL     H4 5560   6.102   5.676   0.888
  147MOL     H5 5561   5.960   5.646   0.993
  147MOL     C4 5562   5.943   5.823   0.865
  147MOL     H6 5563   5.857   5.845   0.930
  147MOL     H7 5564   6.021   5.897   0.881
  147MOL     C5 5565   5.898   5.818   0.719
  147MOL     H8 5566   5.824   5.894   0.695
  147MOL     H9 5567   5.984   5.826   0.651
  147MOL     C6 5568   5.840   5.676   0.713
  147MOL    H10 5569   5.746   5.678   0.768
  147MOL     C7 5570   5.803   5.622   0.575
  147MOL     C8 5571   6.227   5.642   0.586
  147MOL    H11 5572   6.274   5.609   0.679
  147MOL     C9 5573   6.137   5.576   0.504
  147MOL    C10 5574   6.090   5.435   0.527
  147MOL    H12 5575   6.168   5.378   0.579
  147MOL    H13 5576   6.072   5.386   0.431
  147MOL    C11 5577   6.108   5.664   0.394
  147MOL    C12 5578   6.028   5.646   0.281
  147MOL    H14 5579   5.970   5.556   0.268
  147MOL    C13 5580   6.026   5.749   0.186
  147MOL    H15 5581   5.966   5.738   0.097
  147MOL    C14 5582   6.103   5.866   0.204
  147MOL    H16 5583   6.101   5.943   0.128
  147MOL    C15 5584   6.182   5.882   0.319
  147MOL    H17 5585   6.240   5.972   0.334
  147MOL    C16 5586   6.182   5.778   0.413
  148MOL     O1 5587   6.237   5.219   0.284
  148MOL     O2 5588   6.288   5.649   6.453
  148MOL     N1 5589   6.318   5.427   0.251
  148MOL     N2 5590   6.191   5.450   0.001
  148MOL     H1 5591   6.139   5.462   6.408
  148MOL     N3 5592   6.628   5.235   6.481
  148MOL     H2 5593   6.722   5.215   0.020
  148MOL     C1 5594   6.187   5.320   0.070
  148MOL     H3 5595   6.082   5.293   0.080
  148MOL     C2 5596   6.245   5.317   0.212
  148MOL     C3 5597   6.421   5.417   0.354
  148MOL     H4 5598   6.472   5.320   0.347
  148MOL     H5 5599   6.375   5.428   0.452
  148MOL     C4 5600   6.519   5.531   0.324
  148MOL     H6 5601   6.495   5.617   0.388
  148MOL     H7 5602   6.623   5.501   0.340
  148MOL     C5 5603   6.492   5.568   0.178
  148MOL     H8 5604   6.522   5.671   0.154
  148MOL     H9 5605   6.543   5.498   0.110
  148MOL     C6 5606   6.341   5.548   0.172
  148MOL    H10 5607   6.296   5.630   0.226
  148MOL     C7 5608   6.276   5.553   0.034
  148MOL     C8 5609   6.505   5.195   0.045
  148MOL    H11 5610   6.500   5.138   0.138
  148MOL     C9 5611   6.403   5.240   6.455
  148MOL    C10 5612   6.257   5.211   6.479
  148MOL    H12 5613   6.247   5.115   0.038
  148MOL    H13 5614   6.206   5.201   6.383
  148MOL    C11 5615   6.465   5.309   6.346
  148MOL    C12 5616   6.409   5.369   6.233
  148MOL    H14 5617   6.302   5.374   6.219
  148MOL    C13 5618   6.497   5.422   6.138
  148MOL    H15 5619   6.458   5.469   6.049
  148MOL    C14 5620   6.636   5.414   6.156
  148MOL    H16 5621   6.703   5.455   6.080
  148MOL    C15 5622   6.690   5.354   6.271
  148MOL    H17 5623   6.797   5.348   6.286
  148MOL    C16 5624   6.600   5.303   6.365
  149MOL     O1 5625   7.309   5.381   0.284
  149MOL     O2 5626   6.911   5.210   6.453
  149MOL     N1 5627   7.089   5.348   0.251
  149MOL     N2 5628   7.132   5.226   0.001
  149MOL     H1 5629   7.148   5.174   6.408
  149MOL     N3 5630   7.100   5.711   6.481
  149MOL     H2 5631   7.071   5.803   0.020
  149MOL     C1 5632   7.247   5.287   0.070
  149MOL     H3 5633   7.323   5.209   0.080
  149MOL     C2 5634   7.220   5.339   0.212
  149MOL     C3 5635   7.045   5.441   0.354
  149MOL     H4 5636   7.104   5.534   0.347
  149MOL     H5 5637   7.059   5.395   0.452
  149MOL     C4 5638   6.898   5.469   0.324
  149MOL     H6 5639   6.835   5.406   0.388
  149MOL     H7 5640   6.872   5.574   0.340
  149MOL     C5 5641   6.879   5.428   0.178
  149MOL     H8 5642   6.776   5.402   0.154
  149MOL     H9 5643   6.914   5.507   0.110
  149MOL     C6 5644   6.972   5.307   0.172
  149MOL    H10 5645   6.923   5.226   0.226
  149MOL     C7 5646   7.001   5.248   0.034
  149MOL     C8 5647   7.196   5.625   0.045
  149MOL    H11 5648   7.247   5.649   0.138
  149MOL     C9 5649   7.208   5.514   6.456
  149MOL    C10 5650   7.306   5.402   6.479
  149MOL    H12 5651   7.395   5.442   0.038
  149MOL    H13 5652   7.340   5.362   6.383
  149MOL    C11 5653   7.117   5.533   6.346
  149MOL    C12 5654   7.093   5.455   6.233
  149MOL    H14 5655   7.143   5.360   6.219
  149MOL    C13 5656   7.003   5.504   6.138
  149MOL    H15 5657   6.982   5.447   6.049
  149MOL    C14 5658   6.940   5.629   6.156
  149MOL    H16 5659   6.872   5.666   6.080
  149MOL    C15 5660   6.966   5.706   6.271
  149MOL    H17 5661   6.917   5.801   6.286
  149MOL    C16 5662   7.055   5.654   6.365
  150MOL     O1 5663   6.632   6.228   0.284
  150MOL     O2 5664   6.979   5.969   6.453
  150MOL     N1 5665   6.772   6.054   0.251
  150MOL     N2 5666   6.856   6.152   0.001
  150MOL     H1 5667   6.893   6.192   6.408
  150MOL     N3 5668   6.452   5.882   6.481
  150MOL     H2 5669   6.387   5.810   0.020
  150MOL     C1 5670   6.745   6.222   0.070
  150MOL     H3 5671   6.775   6.326   0.080
  150MOL     C2 5672   6.714   6.172   0.212
  150MOL     C3 5673   6.712   5.970   0.354
  150MOL     H4 5674   6.603   5.974   0.347
  150MOL     H5 5675   6.745   6.005   0.452
  150MOL     C4 5676   6.762   5.828   0.324
  150MOL     H6 5677   6.848   5.806   0.388
  150MOL     H7 5678   6.684   5.754   0.340
  150MOL     C5 5679   6.807   5.833   0.178
  150MOL     H8 5680   6.882   5.756   0.154
  150MOL     H9 5681   6.721   5.824   0.109
  150MOL     C6 5682   6.865   5.974   0.172
  150MOL    H10 5683   6.959   5.972   0.227
  150MOL     C7 5684   6.902   6.028   0.034
  150MOL     C8 5685   6.478   6.008   0.045
  150MOL    H11 5686   6.432   6.041   0.138
  150MOL     C9 5687   6.568   6.074   6.456
  150MOL    C10 5688   6.616   6.215   6.479
  150MOL    H12 5689   6.538   6.272   0.038
  150MOL    H13 5690   6.634   6.264   6.383
  150MOL    C11 5691   6.597   5.986   6.346
  150MOL    C12 5692   6.677   6.005   6.233
  150MOL    H14 5693   6.735   6.095   6.219
  150MOL    C13 5694   6.679   5.902   6.138
  150MOL    H15 5695   6.740   5.913   6.049
  150MOL    C14 5696   6.603   5.785   6.156
  150MOL    H16 5697   6.605   5.707   6.080
  150MOL    C15 5698   6.524   5.769   6.271
  150MOL    H17 5699   6.465   5.679   6.286
  150MOL    C16 5700   6.524   5.872   6.364
  151MOL     O1 5701   6.468   6.432   1.907
  151MOL     O2 5702   6.417   6.002   1.584
  151MOL     N1 5703   6.387   6.224   1.875
  151MOL     N2 5704   6.514   6.200   1.624
  151MOL     H1 5705   6.567   6.188   1.538
  151MOL     N3 5706   6.078   6.415   1.611
  151MOL     H2 5707   5.983   6.436   1.643
  151MOL     C1 5708   6.519   6.331   1.693
  151MOL     H3 5709   6.624   6.357   1.703
  151MOL     C2 5710   6.460   6.333   1.835
  151MOL     C3 5711   6.284   6.233   1.977
  151MOL     H4 5712   6.233   6.330   1.970
  151MOL     H5 5713   6.331   6.222   2.075
  151MOL     C4 5714   6.186   6.120   1.947
  151MOL     H6 5715   6.210   6.034   2.012
  151MOL     H7 5716   6.083   6.150   1.963
  151MOL     C5 5717   6.213   6.083   1.801
  151MOL     H8 5718   6.183   5.980   1.777
  151MOL     H9 5719   6.162   6.153   1.733
  151MOL     C6 5720   6.364   6.103   1.795
  151MOL    H10 5721   6.409   6.020   1.850
  151MOL     C7 5722   6.430   6.098   1.657
  151MOL     C8 5723   6.200   6.456   1.668
  151MOL    H11 5724   6.205   6.512   1.761
  151MOL     C9 5725   6.303   6.411   1.586
  151MOL    C10 5726   6.448   6.440   1.610
  151MOL    H12 5727   6.459   6.536   1.661
  151MOL    H13 5728   6.500   6.449   1.514
  151MOL    C11 5729   6.241   6.341   1.476
  151MOL    C12 5730   6.297   6.281   1.363
  151MOL    H14 5731   6.403   6.277   1.350
  151MOL    C13 5732   6.208   6.228   1.268
  151MOL    H15 5733   6.248   6.181   1.179
  151MOL    C14 5734   6.069   6.236   1.286
  151MOL    H16 5735   6.003   6.196   1.210
  151MOL    C15 5736   6.016   6.296   1.401
  151MOL    H17 5737   5.908   6.302   1.416
  151MOL    C16 5738   6.105   6.348   1.495
  152MOL     O1 5739   5.396   6.269   1.907
  152MOL     O2 5740   5.794   6.439   1.584
  152MOL     N1 5741   5.617   6.303   1.875
  152MOL     N2 5742   5.574   6.425   1.624
  152MOL     H1 5743   5.557   6.476   1.538
  152MOL     N3 5744   5.605   5.939   1.611
  152MOL     H2 5745   5.635   5.847   1.643
  152MOL     C1 5746   5.458   6.363   1.693
  152MOL     H3 5747   5.382   6.441   1.703
  152MOL     C2 5748   5.485   6.311   1.835
  152MOL     C3 5749   5.660   6.209   1.977
  152MOL     H4 5750   5.602   6.116   1.970
  152MOL     H5 5751   5.646   6.255   2.075
  152MOL     C4 5752   5.808   6.181   1.947
  152MOL     H6 5753   5.870   6.244   2.012
  152MOL     H7 5754   5.833   6.076   1.963
  152MOL     C5 5755   5.826   6.223   1.801
  152MOL     H8 5756   5.930   6.249   1.777
  152MOL     H9 5757   5.791   6.144   1.733
  152MOL     C6 5758   5.733   6.344   1.795
  152MOL    H10 5759   5.782   6.424   1.850
  152MOL     C7 5760   5.704   6.403   1.657
  152MOL     C8 5761   5.509   6.025   1.668
  152MOL    H11 5762   5.457   6.001   1.760
  152MOL     C9 5763   5.497   6.136   1.586
  152MOL    C10 5764   5.399   6.248   1.610
  152MOL    H12 5765   5.310   6.209   1.661
  152MOL    H13 5766   5.365   6.288   1.514
  152MOL    C11 5767   5.588   6.117   1.476
  152MOL    C12 5768   5.612   6.196   1.363
  152MOL    H14 5769   5.563   6.291   1.350
  152MOL    C13 5770   5.702   6.146   1.268
  152MOL    H15 5771   5.723   6.204   1.179
  152MOL    C14 5772   5.765   6.021   1.286
  152MOL    H16 5773   5.833   5.984   1.210
  152MOL    C15 5774   5.740   5.945   1.401
  152MOL    H17 5775   5.788   5.849   1.416
  152MOL    C16 5776   5.650   5.997   1.495
  153MOL     O1 5777   6.073   5.422   1.907
  153MOL     O2 5778   5.726   5.681   1.584
  153MOL     N1 5779   5.933   5.596   1.875
  153MOL     N2 5780   5.849   5.498   1.624
  153MOL     H1 5781   5.813   5.458   1.538
  153MOL     N3 5782   6.254   5.768   1.611
  153MOL     H2 5783   6.319   5.840   1.643
  153MOL     C1 5784   5.960   5.429   1.693
  153MOL     H3 5785   5.931   5.324   1.703
  153MOL     C2 5786   5.992   5.478   1.835
  153MOL     C3 5787   5.993   5.681   1.977
  153MOL     H4 5788   6.102   5.676   1.970
  153MOL     H5 5789   5.960   5.646   2.075
  153MOL     C4 5790   5.943   5.823   1.947
  153MOL     H6 5791   5.857   5.845   2.012
  153MOL     H7 5792   6.021   5.897   1.963
  153MOL     C5 5793   5.898   5.818   1.801
  153MOL     H8 5794   5.823   5.894   1.777
  153MOL     H9 5795   5.984   5.826   1.733
  153MOL     C6 5796   5.840   5.676   1.795
  153MOL    H10 5797   5.746   5.678   1.850
  153MOL     C7 5798   5.803   5.622   1.657
  153MOL     C8 5799   6.227   5.642   1.668
  153MOL    H11 5800   6.274   5.609   1.761
  153MOL     C9 5801   6.137   5.576   1.586
  153MOL    C10 5802   6.090   5.435   1.610
  153MOL    H12 5803   6.168   5.378   1.661
  153MOL    H13 5804   6.072   5.386   1.514
  153MOL    C11 5805   6.108   5.664   1.476
  153MOL    C12 5806   6.028   5.646   1.363
  153MOL    H14 5807   5.970   5.556   1.350
  153MOL    C13 5808   6.026   5.749   1.268
  153MOL    H15 5809   5.966   5.738   1.179
  153MOL    C14 5810   6.103   5.866   1.286
  153MOL    H16 5811   6.101   5.943   1.210
  153MOL    C15 5812   6.182   5.882   1.401
  153MOL    H17 5813   6.240   5.972   1.416
  153MOL    C16 5814   6.182   5.778   1.495
  154MOL     O1 5815   6.238   5.219   1.366
  154MOL     O2 5816   6.289   5.649   1.043
  154MOL     N1 5817   6.318   5.427   1.334
  154MOL     N2 5818   6.191   5.450   1.083
  154MOL     H1 5819   6.139   5.462   0.997
  154MOL     N3 5820   6.628   5.235   1.070
  154MOL     H2 5821   6.722   5.215   1.102
  154MOL     C1 5822   6.187   5.320   1.152
  154MOL     H3 5823   6.082   5.293   1.162
  154MOL     C2 5824   6.245   5.317   1.294
  154MOL     C3 5825   6.422   5.417   1.436
  154MOL     H4 5826   6.472   5.320   1.429
  154MOL     H5 5827   6.374   5.428   1.534
  154MOL     C4 5828   6.519   5.531   1.406
  154MOL     H6 5829   6.495   5.617   1.471
  154MOL     H7 5830   6.623   5.501   1.423
  154MOL     C5 5831   6.492   5.568   1.260
  154MOL     H8 5832   6.522   5.671   1.236
  154MOL     H9 5833   6.543   5.498   1.192
  154MOL     C6 5834   6.341   5.548   1.254
  154MOL    H10 5835   6.296   5.630   1.309
  154MOL     C7 5836   6.276   5.553   1.116
  154MOL     C8 5837   6.505   5.195   1.127
  154MOL    H11 5838   6.500   5.138   1.220
  154MOL     C9 5839   6.403   5.240   1.045
  154MOL    C10 5840   6.257   5.211   1.069
  154MOL    H12 5841   6.247   5.115   1.120
  154MOL    H13 5842   6.206   5.201   0.973
  154MOL    C11 5843   6.465   5.309   0.935
  154MOL    C12 5844   6.409   5.369   0.822
  154MOL    H14 5845   6.302   5.374   0.809
  154MOL    C13 5846   6.497   5.422   0.727
  154MOL    H15 5847   6.458   5.469   0.638
  154MOL    C14 5848   6.636   5.414   0.745
  154MOL    H16 5849   6.703   5.455   0.669
  154MOL    C15 5850   6.690   5.354   0.860
  154MOL    H17 5851   6.797   5.348   0.875
  154MOL    C16 5852   6.600   5.303   0.954
  155MOL     O1 5853   7.309   5.381   1.366
  155MOL     O2 5854   6.911   5.211   1.043
  155MOL     N1 5855   7.089   5.348   1.333
  155MOL     N2 5856   7.132   5.226   1.083
  155MOL     H1 5857   7.148   5.174   0.997
  155MOL     N3 5858   7.100   5.711   1.070
  155MOL     H2 5859   7.071   5.803   1.102
  155MOL     C1 5860   7.247   5.287   1.152
  155MOL     H3 5861   7.323   5.209   1.162
  155MOL     C2 5862   7.220   5.339   1.294
  155MOL     C3 5863   7.045   5.442   1.436
  155MOL     H4 5864   7.104   5.534   1.429
  155MOL     H5 5865   7.060   5.395   1.534
  155MOL     C4 5866   6.898   5.469   1.406
  155MOL     H6 5867   6.835   5.406   1.471
  155MOL     H7 5868   6.872   5.574   1.423
  155MOL     C5 5869   6.879   5.428   1.260
  155MOL     H8 5870   6.776   5.402   1.236
  155MOL     H9 5871   6.914   5.506   1.192
  155MOL     C6 5872   6.972   5.307   1.254
  155MOL    H10 5873   6.923   5.226   1.309
  155MOL     C7 5874   7.001   5.248   1.116
  155MOL     C8 5875   7.196   5.625   1.127
  155MOL    H11 5876   7.248   5.649   1.220
  155MOL     C9 5877   7.208   5.514   1.045
  155MOL    C10 5878   7.306   5.402   1.069
  155MOL    H12 5879   7.395   5.441   1.120
  155MOL    H13 5880   7.340   5.362   0.973
  155MOL    C11 5881   7.117   5.533   0.935
  155MOL    C12 5882   7.093   5.455   0.822
  155MOL    H14 5883   7.143   5.360   0.809
  155MOL    C13 5884   7.003   5.504   0.727
  155MOL    H15 5885   6.982   5.447   0.638
  155MOL    C14 5886   6.940   5.629   0.745
  155MOL    H16 5887   6.872   5.666   0.669
  155MOL    C15 5888   6.966   5.706   0.860
  155MOL    H17 5889   6.917   5.801   0.875
  155MOL    C16 5890   7.055   5.654   0.954
  156MOL     O1 5891   6.632   6.228   1.366
  156MOL     O2 5892   6.979   5.969   1.043
  156MOL     N1 5893   6.772   6.054   1.334
  156MOL     N2 5894   6.856   6.152   1.083
  156MOL     H1 5895   6.892   6.192   0.997
  156MOL     N3 5896   6.452   5.882   1.070
  156MOL     H2 5897   6.387   5.810   1.102
  156MOL     C1 5898   6.745   6.222   1.152
  156MOL     H3 5899   6.775   6.326   1.162
  156MOL     C2 5900   6.714   6.172   1.294
  156MOL     C3 5901   6.712   5.970   1.436
  156MOL     H4 5902   6.603   5.974   1.429
  156MOL     H5 5903   6.745   6.005   1.534
  156MOL     C4 5904   6.762   5.828   1.406
  156MOL     H6 5905   6.848   5.806   1.471
  156MOL     H7 5906   6.684   5.754   1.423
  156MOL     C5 5907   6.807   5.833   1.260
  156MOL     H8 5908   6.882   5.756   1.236
  156MOL     H9 5909   6.722   5.824   1.192
  156MOL     C6 5910   6.865   5.974   1.254
  156MOL    H10 5911   6.959   5.972   1.309
  156MOL     C7 5912   6.903   6.028   1.116
  156MOL     C8 5913   6.478   6.008   1.127
  156MOL    H11 5914   6.432   6.041   1.220
  156MOL     C9 5915   6.568   6.074   1.045
  156MOL    C10 5916   6.616   6.215   1.069
  156MOL    H12 5917   6.538   6.272   1.120
  156MOL    H13 5918   6.634   6.264   0.973
  156MOL    C11 5919   6.597   5.986   0.935
  156MOL    C12 5920   6.677   6.005   0.822
  156MOL    H14 5921   6.735   6.095   0.809
  156MOL    C13 5922   6.679   5.902   0.727
  156MOL    H15 5923   6.740   5.913   0.638
  156MOL    C14 5924   6.603   5.785   0.745
  156MOL    H16 5925   6.605   5.707   0.669
  156MOL    C15 5926   6.524   5.769   0.860
  156MOL    H17 5927   6.465   5.679   0.875
  156MOL    C16 5928   6.524   5.872   0.954
  157MOL     O1 5929   6.468   6.432   2.989
  157MOL     O2 5930   6.417   6.002   2.666
  157MOL     N1 5931   6.387   6.224   2.957
  157MOL     N2 5932   6.514   6.200   2.706
  157MOL     H1 5933   6.567   6.188   2.620
  157MOL     N3 5934   6.078   6.415   2.693
  157MOL     H2 5935   5.983   6.436   2.725
  157MOL     C1 5936   6.519   6.331   2.775
  157MOL     H3 5937   6.624   6.357   2.786
  157MOL     C2 5938   6.460   6.333   2.917
  157MOL     C3 5939   6.284   6.233   3.059
  157MOL     H4 5940   6.233   6.330   3.052
  157MOL     H5 5941   6.331   6.222   3.157
  157MOL     C4 5942   6.186   6.120   3.029
  157MOL     H6 5943   6.210   6.034   3.094
  157MOL     H7 5944   6.083   6.150   3.045
  157MOL     C5 5945   6.213   6.083   2.883
  157MOL     H8 5946   6.183   5.980   2.859
  157MOL     H9 5947   6.162   6.153   2.815
  157MOL     C6 5948   6.364   6.103   2.877
  157MOL    H10 5949   6.409   6.020   2.932
  157MOL     C7 5950   6.430   6.098   2.739
  157MOL     C8 5951   6.200   6.456   2.750
  157MOL    H11 5952   6.205   6.512   2.843
  157MOL     C9 5953   6.303   6.411   2.668
  157MOL    C10 5954   6.448   6.439   2.692
  157MOL    H12 5955   6.459   6.536   2.743
  157MOL    H13 5956   6.500   6.449   2.596
  157MOL    C11 5957   6.241   6.341   2.558
  157MOL    C12 5958   6.297   6.281   2.445
  157MOL    H14 5959   6.403   6.277   2.432
  157MOL    C13 5960   6.208   6.228   2.350
  157MOL    H15 5961   6.248   6.181   2.261
  157MOL    C14 5962   6.069   6.236   2.368
  157MOL    H16 5963   6.003   6.196   2.292
  157MOL    C15 5964   6.016   6.296   2.484
  157MOL    H17 5965   5.908   6.302   2.498
  157MOL    C16 5966   6.105   6.348   2.577
  158MOL     O1 5967   5.396   6.269   2.989
  158MOL     O2 5968   5.794   6.439   2.666
  158MOL     N1 5969   5.617   6.303   2.957
  158MOL     N2 5970   5.574   6.425   2.706
  158MOL     H1 5971   5.557   6.476   2.620
  158MOL     N3 5972   5.605   5.939   2.693
  158MOL     H2 5973   5.635   5.847   2.725
  158MOL     C1 5974   5.458   6.363   2.775
  158MOL     H3 5975   5.382   6.441   2.786
  158MOL     C2 5976   5.485   6.311   2.917
  158MOL     C3 5977   5.660   6.209   3.059
  158MOL     H4 5978   5.602   6.116   3.052
  158MOL     H5 5979   5.646   6.255   3.157
  158MOL     C4 5980   5.808   6.181   3.029
  158MOL     H6 5981   5.870   6.244   3.094
  158MOL     H7 5982   5.833   6.076   3.045
  158MOL     C5 5983   5.826   6.223   2.883
  158MOL     H8 5984   5.930   6.249   2.859
  158MOL     H9 5985   5.791   6.144   2.815
  158MOL     C6 5986   5.733   6.344   2.877
  158MOL    H10 5987   5.782   6.424   2.932
  158MOL     C7 5988   5.704   6.403   2.739
  158MOL     C8 5989   5.509   6.025   2.750
  158MOL    H11 5990   5.457   6.001   2.843
  158MOL     C9 5991   5.497   6.136   2.668
  158MOL    C10 5992   5.399   6.248   2.692
  158MOL    H12 5993   5.310   6.209   2.743
  158MOL    H13 5994   5.365   6.288   2.596
  158MOL    C11 5995   5.588   6.117   2.558
  158MOL    C12 5996   5.612   6.196   2.445
  158MOL    H14 5997   5.563   6.291   2.432
  158MOL    C13 5998   5.702   6.146   2.350
  158MOL    H15 5999   5.723   6.204   2.261
  158MOL    C14 6000   5.765   6.021   2.368
  158MOL    H16 6001   5.833   5.984   2.292
  158MOL    C15 6002   5.740   5.945   2.484
  158MOL    H17 6003   5.788   5.849   2.498
  158MOL    C16 6004   5.650   5.997   2.577
  159MOL     O1 6005   6.073   5.422   2.989
  159MOL     O2 6006   5.726   5.681   2.666
  159MOL     N1 6007   5.933   5.596   2.957
  159MOL     N2 6008   5.849   5.498   2.706
  159MOL     H1 6009   5.813   5.458   2.620
  159MOL     N3 6010   6.254   5.768   2.693
  159MOL     H2 6011   6.319   5.840   2.725
  159MOL     C1 6012   5.960   5.429   2.775
  159MOL     H3 6013   5.931   5.324   2.786
  159MOL     C2 6014   5.992   5.478   2.917
  159MOL     C3 6015   5.993   5.681   3.059
  159MOL     H4 6016   6.102   5.676   3.052
  159MOL     H5 6017   5.960   5.646   3.157
  159MOL     C4 6018   5.943   5.823   3.029
  159MOL     H6 6019   5.857   5.845   3.094
  159MOL     H7 6020   6.021   5.897   3.045
  159MOL     C5 6021   5.898   5.818   2.883
  159MOL     H8 6022   5.823   5.894   2.859
  159MOL     H9 6023   5.984   5.826   2.815
  159MOL     C6 6024   5.840   5.676   2.877
  159MOL    H10 6025   5.746   5.678   2.932
  159MOL     C7 6026   5.803   5.622   2.739
  159MOL     C8 6027   6.227   5.642   2.750
  159MOL    H11 6028   6.274   5.609   2.843
  159MOL     C9 6029   6.137   5.576   2.668
  159MOL    C10 6030   6.089   5.435   2.692
  159MOL    H12 6031   6.168   5.378   2.743
  159MOL    H13 6032   6.072   5.386   2.596
  159MOL    C11 6033   6.108   5.664   2.558
  159MOL    C12 6034   6.028   5.646   2.445
  159MOL    H14 6035   5.970   5.556   2.432
  159MOL    C13 6036   6.026   5.749   2.350
  159MOL    H15 6037   5.966   5.738   2.261
  159MOL    C14 6038   6.103   5.866   2.368
  159MOL    H16 6039   6.102   5.943   2.292
  159MOL    C15 6040   6.182   5.882   2.483
  159MOL    H17 6041   6.240   5.972   2.498
  159MOL    C16 6042   6.182   5.778   2.577
  160MOL     O1 6043   6.238   5.219   2.448
  160MOL     O2 6044   6.289   5.649   2.125
  160MOL     N1 6045   6.318   5.427   2.416
  160MOL     N2 6046   6.191   5.450   2.165
  160MOL     H1 6047   6.139   5.462   2.079
  160MOL     N3 6048   6.628   5.235   2.152
  160MOL     H2 6049   6.722   5.215   2.184
  160MOL     C1 6050   6.187   5.320   2.234
  160MOL     H3 6051   6.082   5.293   2.244
  160MOL     C2 6052   6.245   5.317   2.376
  160MOL     C3 6053   6.422   5.417   2.518
  160MOL     H4 6054   6.472   5.320   2.511
  160MOL     H5 6055   6.374   5.428   2.616
  160MOL     C4 6056   6.519   5.531   2.488
  160MOL     H6 6057   6.495   5.617   2.553
  160MOL     H7 6058   6.623   5.501   2.505
  160MOL     C5 6059   6.492   5.568   2.342
  160MOL     H8 6060   6.522   5.671   2.318
  160MOL     H9 6061   6.543   5.498   2.274
  160MOL     C6 6062   6.341   5.548   2.336
  160MOL    H10 6063   6.296   5.630   2.391
  160MOL     C7 6064   6.276   5.553   2.198
  160MOL     C8 6065   6.505   5.195   2.209
  160MOL    H11 6066   6.500   5.138   2.302
  160MOL     C9 6067   6.403   5.240   2.127
  160MOL    C10 6068   6.257   5.211   2.151
  160MOL    H12 6069   6.247   5.115   2.202
  160MOL    H13 6070   6.206   5.201   2.055
  160MOL    C11 6071   6.465   5.309   2.017
  160MOL    C12 6072   6.409   5.369   1.904
  160MOL    H14 6073   6.302   5.374   1.891
  160MOL    C13 6074   6.497   5.422   1.809
  160MOL    H15 6075   6.458   5.469   1.720
  160MOL    C14 6076   6.636   5.414   1.827
  160MOL    H16 6077   6.703   5.454   1.751
  160MOL    C15 6078   6.690   5.354   1.942
  160MOL    H17 6079   6.797   5.348   1.957
  160MOL    C16 6080   6.600   5.303   2.036
  161MOL     O1 6081   7.309   5.381   2.448
  161MOL     O2 6082   6.911   5.211   2.125
  161MOL     N1 6083   7.089   5.348   2.415
  161MOL     N2 6084   7.132   5.226   2.165
  161MOL     H1 6085   7.148   5.174   2.079
  161MOL     N3 6086   7.100   5.711   2.152
  161MOL     H2 6087   7.071   5.803   2.184
  161MOL     C1 6088   7.247   5.287   2.234
  161MOL     H3 6089   7.323   5.209   2.244
  161MOL     C2 6090   7.220   5.339   2.376
  161MOL     C3 6091   7.045   5.442   2.518
  161MOL     H4 6092   7.104   5.534   2.511
  161MOL     H5 6093   7.060   5.395   2.616
  161MOL     C4 6094   6.898   5.469   2.488
  161MOL     H6 6095   6.835   5.406   2.553
  161MOL     H7 6096   6.872   5.574   2.505
  161MOL     C5 6097   6.879   5.428   2.342
  161MOL     H8 6098   6.776   5.402   2.318
  161MOL     H9 6099   6.914   5.506   2.274
  161MOL     C6 6100   6.972   5.307   2.336
  161MOL    H10 6101   6.923   5.226   2.391
  161MOL     C7 6102   7.001   5.248   2.198
  161MOL     C8 6103   7.196   5.625   2.209
  161MOL    H11 6104   7.248   5.649   2.302
  161MOL     C9 6105   7.208   5.514   2.127
  161MOL    C10 6106   7.306   5.402   2.151
  161MOL    H12 6107   7.395   5.441   2.202
  161MOL    H13 6108   7.340   5.362   2.055
  161MOL    C11 6109   7.117   5.533   2.017
  161MOL    C12 6110   7.093   5.455   1.904
  161MOL    H14 6111   7.143   5.360   1.891
  161MOL    C13 6112   7.003   5.504   1.809
  161MOL    H15 6113   6.982   5.447   1.720
  161MOL    C14 6114   6.940   5.629   1.827
  161MOL    H16 6115   6.872   5.666   1.751
  161MOL    C15 6116   6.966   5.705   1.942
  161MOL    H17 6117   6.917   5.801   1.957
  161MOL    C16 6118   7.055   5.653   2.036
  162MOL     O1 6119   6.632   6.228   2.448
  162MOL     O2 6120   6.979   5.969   2.125
  162MOL     N1 6121   6.772   6.054   2.416
  162MOL     N2 6122   6.856   6.152   2.165
  162MOL     H1 6123   6.892   6.192   2.079
  162MOL     N3 6124   6.452   5.882   2.152
  162MOL     H2 6125   6.387   5.810   2.184
  162MOL     C1 6126   6.745   6.222   2.234
  162MOL     H3 6127   6.775   6.326   2.244
  162MOL     C2 6128   6.714   6.172   2.376
  162MOL     C3 6129   6.712   5.970   2.518
  162MOL     H4 6130   6.603   5.974   2.511
  162MOL     H5 6131   6.745   6.005   2.616
  162MOL     C4 6132   6.762   5.828   2.488
  162MOL     H6 6133   6.848   5.806   2.553
  162MOL     H7 6134   6.684   5.754   2.505
  162MOL     C5 6135   6.807   5.833   2.342
  162MOL     H8 6136   6.882   5.756   2.318
  162MOL     H9 6137   6.722   5.824   2.274
  162MOL     C6 6138   6.865   5.974   2.336
  162MOL    H10 6139   6.959   5.972   2.391
  162MOL     C7 6140   6.903   6.028   2.198
  162MOL     C8 6141   6.478   6.008   2.209
  162MOL    H11 6142   6.432   6.041   2.302
  162MOL     C9 6143   6.568   6.074   2.127
  162MOL    C10 6144   6.616   6.215   2.151
  162MOL    H12 6145   6.538   6.272   2.202
  162MOL    H13 6146   6.634   6.264   2.055
  162MOL    C11 6147   6.597   5.986   2.017
  162MOL    C12 6148   6.677   6.005   1.904
  162MOL    H14 6149   6.734   6.095   1.891
  162MOL    C13 6150   6.679   5.902   1.809
  162MOL    H15 6151   6.740   5.913   1.720
  162MOL    C14 6152   6.603   5.785   1.827
  162MOL    H16 6153   6.604   5.707   1.751
  162MOL    C15 6154   6.524   5.769   1.942
  162MOL    H17 6155   6.465   5.679   1.957
  162MOL    C16 6156   6.524   5.872   2.036
  163MOL     O1 6157   6.468   6.432   4.071
  163MOL     O2 6158   6.417   6.002   3.748
  163MOL     N1 6159   6.387   6.224   4.039
  163MOL     N2 6160   6.514   6.200   3.788
  163MOL     H1 6161   6.567   6.188   3.702
  163MOL     N3 6162   6.078   6.415   3.775
  163MOL     H2 6163   5.983   6.436   3.807
  163MOL     C1 6164   6.519   6.331   3.857
  163MOL     H3 6165   6.624   6.357   3.868
  163MOL     C2 6166   6.460   6.333   3.999
  163MOL     C3 6167   6.284   6.233   4.141
  163MOL     H4 6168   6.233   6.330   4.134
  163MOL     H5 6169   6.331   6.222   4.239
  163MOL     C4 6170   6.186   6.120   4.112
  163MOL     H6 6171   6.210   6.034   4.176
  163MOL     H7 6172   6.083   6.150   4.128
  163MOL     C5 6173   6.213   6.083   3.965
  163MOL     H8 6174   6.183   5.980   3.941
  163MOL     H9 6175   6.162   6.153   3.897
  163MOL     C6 6176   6.364   6.103   3.959
  163MOL    H10 6177   6.409   6.020   4.014
  163MOL     C7 6178   6.430   6.098   3.821
  163MOL     C8 6179   6.200   6.456   3.832
  163MOL    H11 6180   6.205   6.512   3.925
  163MOL     C9 6181   6.303   6.411   3.750
  163MOL    C10 6182   6.448   6.439   3.774
  163MOL    H12 6183   6.459   6.536   3.825
  163MOL    H13 6184   6.500   6.449   3.678
  163MOL    C11 6185   6.241   6.341   3.641
  163MOL    C12 6186   6.297   6.281   3.528
  163MOL    H14 6187   6.403   6.276   3.514
  163MOL    C13 6188   6.208   6.228   3.432
  163MOL    H15 6189   6.248   6.181   3.343
  163MOL    C14 6190   6.069   6.236   3.450
  163MOL    H16 6191   6.003   6.196   3.374
  163MOL    C15 6192   6.016   6.296   3.566
  163MOL    H17 6193   5.908   6.302   3.580
  163MOL    C16 6194   6.105   6.348   3.659
  164MOL     O1 6195   5.396   6.269   4.071
  164MOL     O2 6196   5.794   6.439   3.748
  164MOL     N1 6197   5.617   6.303   4.039
  164MOL     N2 6198   5.574   6.425   3.788
  164MOL     H1 6199   5.557   6.476   3.702
  164MOL     N3 6200   5.605   5.939   3.775
  164MOL     H2 6201   5.635   5.847   3.807
  164MOL     C1 6202   5.458   6.363   3.857
  164MOL     H3 6203   5.382   6.441   3.868
  164MOL     C2 6204   5.485   6.311   3.999
  164MOL     C3 6205   5.660   6.209   4.141
  164MOL     H4 6206   5.602   6.116   4.134
  164MOL     H5 6207   5.646   6.255   4.239
  164MOL     C4 6208   5.808   6.181   4.112
  164MOL     H6 6209   5.870   6.244   4.176
  164MOL     H7 6210   5.833   6.076   4.128
  164MOL     C5 6211   5.826   6.223   3.965
  164MOL     H8 6212   5.930   6.249   3.941
  164MOL     H9 6213   5.791   6.144   3.897
  164MOL     C6 6214   5.733   6.344   3.959
  164MOL    H10 6215   5.782   6.424   4.014
  164MOL     C7 6216   5.704   6.403   3.821
  164MOL     C8 6217   5.509   6.025   3.832
  164MOL    H11 6218   5.457   6.001   3.925
  164MOL     C9 6219   5.497   6.136   3.750
  164MOL    C10 6220   5.399   6.248   3.774
  164MOL    H12 6221   5.310   6.209   3.825
  164MOL    H13 6222   5.365   6.288   3.678
  164MOL    C11 6223   5.588   6.117   3.641
  164MOL    C12 6224   5.612   6.196   3.528
  164MOL    H14 6225   5.563   6.291   3.514
  164MOL    C13 6226   5.702   6.146   3.432
  164MOL    H15 6227   5.723   6.204   3.343
  164MOL    C14 6228   5.765   6.021   3.450
  164MOL    H16 6229   5.833   5.984   3.374
  164MOL    C15 6230   5.740   5.945   3.566
  164MOL    H17 6231   5.788   5.849   3.580
  164MOL    C16 6232   5.650   5.997   3.659
  165MOL     O1 6233   6.073   5.422   4.071
  165MOL     O2 6234   5.726   5.681   3.748
  165MOL     N1 6235   5.933   5.596   4.039
  165MOL     N2 6236   5.849   5.498   3.788
  165MOL     H1 6237   5.813   5.458   3.702
  165MOL     N3 6238   6.254   5.768   3.775
  165MOL     H2 6239   6.319   5.840   3.807
  165MOL     C1 6240   5.960   5.429   3.857
  165MOL     H3 6241   5.931   5.324   3.868
  165MOL     C2 6242   5.992   5.478   3.999
  165MOL     C3 6243   5.993   5.681   4.141
  165MOL     H4 6244   6.102   5.676   4.134
  165MOL     H5 6245   5.960   5.645   4.239
  165MOL     C4 6246   5.943   5.823   4.112
  165MOL     H6 6247   5.857   5.845   4.176
  165MOL     H7 6248   6.021   5.897   4.128
  165MOL     C5 6249   5.898   5.818   3.965
  165MOL     H8 6250   5.824   5.894   3.941
  165MOL     H9 6251   5.984   5.826   3.897
  165MOL     C6 6252   5.840   5.676   3.959
  165MOL    H10 6253   5.746   5.678   4.014
  165MOL     C7 6254   5.803   5.622   3.821
  165MOL     C8 6255   6.227   5.642   3.832
  165MOL    H11 6256   6.274   5.609   3.925
  165MOL     C9 6257   6.137   5.576   3.750
  165MOL    C10 6258   6.089   5.435   3.774
  165MOL    H12 6259   6.168   5.378   3.825
  165MOL    H13 6260   6.072   5.386   3.678
  165MOL    C11 6261   6.108   5.664   3.641
  165MOL    C12 6262   6.028   5.646   3.528
  165MOL    H14 6263   5.970   5.556   3.514
  165MOL    C13 6264   6.026   5.749   3.432
  165MOL    H15 6265   5.966   5.738   3.343
  165MOL    C14 6266   6.103   5.866   3.450
  165MOL    H16 6267   6.102   5.943   3.374
  165MOL    C15 6268   6.182   5.882   3.566
  165MOL    H17 6269   6.240   5.972   3.580
  165MOL    C16 6270   6.182   5.778   3.659
  166MOL     O1 6271   6.238   5.219   3.530
  166MOL     O2 6272   6.289   5.649   3.207
  166MOL     N1 6273   6.319   5.427   3.498
  166MOL     N2 6274   6.191   5.450   3.247
  166MOL     H1 6275   6.139   5.462   3.161
  166MOL     N3 6276   6.628   5.235   3.234
  166MOL     H2 6277   6.722   5.215   3.266
  166MOL     C1 6278   6.187   5.320   3.316
  166MOL     H3 6279   6.082   5.293   3.327
  166MOL     C2 6280   6.245   5.317   3.458
  166MOL     C3 6281   6.422   5.417   3.600
  166MOL     H4 6282   6.472   5.320   3.593
  166MOL     H5 6283   6.374   5.428   3.698
  166MOL     C4 6284   6.519   5.531   3.570
  166MOL     H6 6285   6.495   5.617   3.635
  166MOL     H7 6286   6.623   5.501   3.587
  166MOL     C5 6287   6.492   5.568   3.424
  166MOL     H8 6288   6.522   5.671   3.400
  166MOL     H9 6289   6.543   5.498   3.356
  166MOL     C6 6290   6.341   5.548   3.418
  166MOL    H10 6291   6.296   5.630   3.473
  166MOL     C7 6292   6.276   5.553   3.280
  166MOL     C8 6293   6.505   5.195   3.291
  166MOL    H11 6294   6.500   5.138   3.384
  166MOL     C9 6295   6.403   5.240   3.209
  166MOL    C10 6296   6.257   5.211   3.233
  166MOL    H12 6297   6.247   5.115   3.284
  166MOL    H13 6298   6.206   5.202   3.137
  166MOL    C11 6299   6.465   5.309   3.100
  166MOL    C12 6300   6.409   5.369   2.986
  166MOL    H14 6301   6.302   5.374   2.973
  166MOL    C13 6302   6.497   5.422   2.891
  166MOL    H15 6303   6.458   5.469   2.802
  166MOL    C14 6304   6.636   5.414   2.909
  166MOL    H16 6305   6.703   5.454   2.833
  166MOL    C15 6306   6.690   5.354   3.025
  166MOL    H17 6307   6.797   5.348   3.039
  166MOL    C16 6308   6.600   5.303   3.118
  167MOL     O1 6309   7.309   5.381   3.530
  167MOL     O2 6310   6.911   5.211   3.207
  167MOL     N1 6311   7.089   5.348   3.498
  167MOL     N2 6312   7.132   5.226   3.247
  167MOL     H1 6313   7.148   5.174   3.161
  167MOL     N3 6314   7.100   5.711   3.234
  167MOL     H2 6315   7.071   5.803   3.266
  167MOL     C1 6316   7.247   5.287   3.316
  167MOL     H3 6317   7.323   5.209   3.327
  167MOL     C2 6318   7.220   5.339   3.458
  167MOL     C3 6319   7.045   5.442   3.600
  167MOL     H4 6320   7.104   5.534   3.593
  167MOL     H5 6321   7.060   5.395   3.698
  167MOL     C4 6322   6.898   5.469   3.570
  167MOL     H6 6323   6.836   5.406   3.635
  167MOL     H7 6324   6.872   5.574   3.587
  167MOL     C5 6325   6.879   5.428   3.424
  167MOL     H8 6326   6.776   5.402   3.400
  167MOL     H9 6327   6.914   5.507   3.356
  167MOL     C6 6328   6.972   5.307   3.418
  167MOL    H10 6329   6.923   5.226   3.473
  167MOL     C7 6330   7.001   5.248   3.280
  167MOL     C8 6331   7.196   5.625   3.291
  167MOL    H11 6332   7.248   5.649   3.384
  167MOL     C9 6333   7.208   5.514   3.209
  167MOL    C10 6334   7.306   5.402   3.233
  167MOL    H12 6335   7.395   5.441   3.284
  167MOL    H13 6336   7.340   5.362   3.137
  167MOL    C11 6337   7.117   5.533   3.100
  167MOL    C12 6338   7.093   5.455   2.986
  167MOL    H14 6339   7.143   5.360   2.973
  167MOL    C13 6340   7.003   5.504   2.891
  167MOL    H15 6341   6.982   5.447   2.802
  167MOL    C14 6342   6.940   5.629   2.909
  167MOL    H16 6343   6.872   5.666   2.834
  167MOL    C15 6344   6.966   5.705   3.025
  167MOL    H17 6345   6.917   5.801   3.039
  167MOL    C16 6346   7.055   5.653   3.118
  168MOL     O1 6347   6.632   6.228   3.530
  168MOL     O2 6348   6.979   5.969   3.207
  168MOL     N1 6349   6.772   6.054   3.498
  168MOL     N2 6350   6.856   6.152   3.247
  168MOL     H1 6351   6.892   6.192   3.161
  168MOL     N3 6352   6.452   5.882   3.234
  168MOL     H2 6353   6.387   5.810   3.266
  168MOL     C1 6354   6.745   6.222   3.316
  168MOL     H3 6355   6.775   6.326   3.327
  168MOL     C2 6356   6.714   6.172   3.458
  168MOL     C3 6357   6.712   5.970   3.600
  168MOL     H4 6358   6.603   5.974   3.593
  168MOL     H5 6359   6.745   6.005   3.698
  168MOL     C4 6360   6.762   5.828   3.570
  168MOL     H6 6361   6.848   5.806   3.635
  168MOL     H7 6362   6.684   5.754   3.587
  168MOL     C5 6363   6.807   5.833   3.424
  168MOL     H8 6364   6.882   5.756   3.400
  168MOL     H9 6365   6.722   5.824   3.356
  168MOL     C6 6366   6.865   5.974   3.418
  168MOL    H10 6367   6.959   5.972   3.473
  168MOL     C7 6368   6.902   6.028   3.280
  168MOL     C8 6369   6.478   6.008   3.291
  168MOL    H11 6370   6.432   6.041   3.384
  168MOL     C9 6371   6.568   6.074   3.209
  168MOL    C10 6372   6.616   6.215   3.233
  168MOL    H12 6373   6.538   6.272   3.284
  168MOL    H13 6374   6.634   6.264   3.137
  168MOL    C11 6375   6.597   5.986   3.100
  168MOL    C12 6376   6.677   6.005   2.986
  168MOL    H14 6377   6.734   6.095   2.973
  168MOL    C13 6378   6.679   5.902   2.891
  168MOL    H15 6379   6.740   5.913   2.802
  168MOL    C14 6380   6.603   5.785   2.909
  168MOL    H16 6381   6.604   5.707   2.834
  168MOL    C15 6382   6.524   5.769   3.024
  168MOL    H17 6383   6.465   5.679   3.039
  168MOL    C16 6384   6.524   5.872   3.118
  169MOL     O1 6385   6.468   6.432   5.153
  169MOL     O2 6386   6.417   6.002   4.830
  169MOL     N1 6387   6.387   6.224   5.121
  169MOL     N2 6388   6.514   6.200   4.871
  169MOL     H1 6389   6.567   6.188   4.784
  169MOL     N3 6390   6.078   6.415   4.858
  169MOL     H2 6391   5.983   6.436   4.889
  169MOL     C1 6392   6.519   6.331   4.939
  169MOL     H3 6393   6.624   6.357   4.950
  169MOL     C2 6394   6.460   6.333   5.081
  169MOL     C3 6395   6.284   6.233   5.224
  169MOL     H4 6396   6.233   6.330   5.217
  169MOL     H5 6397   6.331   6.222   5.322
  169MOL     C4 6398   6.186   6.120   5.194
  169MOL     H6 6399   6.210   6.034   5.258
  169MOL     H7 6400   6.083   6.150   5.210
  169MOL     C5 6401   6.213   6.083   5.047
  169MOL     H8 6402   6.183   5.980   5.023
  169MOL     H9 6403   6.162   6.153   4.979
  169MOL     C6 6404   6.364   6.103   5.041
  169MOL    H10 6405   6.409   6.020   5.096
  169MOL     C7 6406   6.430   6.098   4.904
  169MOL     C8 6407   6.200   6.456   4.915
  169MOL    H11 6408   6.205   6.512   5.007
  169MOL     C9 6409   6.303   6.411   4.832
  169MOL    C10 6410   6.448   6.439   4.856
  169MOL    H12 6411   6.459   6.536   4.907
  169MOL    H13 6412   6.500   6.449   4.760
  169MOL    C11 6413   6.241   6.341   4.723
  169MOL    C12 6414   6.297   6.281   4.610
  169MOL    H14 6415   6.403   6.276   4.596
  169MOL    C13 6416   6.208   6.228   4.514
  169MOL    H15 6417   6.248   6.181   4.425
  169MOL    C14 6418   6.069   6.236   4.533
  169MOL    H16 6419   6.003   6.196   4.457
  169MOL    C15 6420   6.016   6.296   4.648
  169MOL    H17 6421   5.908   6.301   4.663
  169MOL    C16 6422   6.105   6.348   4.741
  170MOL     O1 6423   5.396   6.269   5.154
  170MOL     O2 6424   5.794   6.439   4.830
  170MOL     N1 6425   5.617   6.303   5.121
  170MOL     N2 6426   5.574   6.425   4.871
  170MOL     H1 6427   5.557   6.476   4.784
  170MOL     N3 6428   5.605   5.939   4.858
  170MOL     H2 6429   5.635   5.847   4.889
  170MOL     C1 6430   5.458   6.363   4.939
  170MOL     H3 6431   5.382   6.441   4.950
  170MOL     C2 6432   5.485   6.311   5.082
  170MOL     C3 6433   5.660   6.209   5.224
  170MOL     H4 6434   5.602   6.116   5.217
  170MOL     H5 6435   5.646   6.255   5.322
  170MOL     C4 6436   5.808   6.181   5.194
  170MOL     H6 6437   5.870   6.244   5.258
  170MOL     H7 6438   5.833   6.076   5.210
  170MOL     C5 6439   5.826   6.223   5.047
  170MOL     H8 6440   5.930   6.249   5.023
  170MOL     H9 6441   5.791   6.144   4.979
  170MOL     C6 6442   5.733   6.344   5.041
  170MOL    H10 6443   5.782   6.424   5.096
  170MOL     C7 6444   5.704   6.403   4.904
  170MOL     C8 6445   5.509   6.025   4.915
  170MOL    H11 6446   5.457   6.001   5.007
  170MOL     C9 6447   5.497   6.136   4.832
  170MOL    C10 6448   5.399   6.248   4.856
  170MOL    H12 6449   5.310   6.209   4.907
  170MOL    H13 6450   5.366   6.288   4.760
  170MOL    C11 6451   5.588   6.117   4.723
  170MOL    C12 6452   5.612   6.196   4.610
  170MOL    H14 6453   5.563   6.291   4.596
  170MOL    C13 6454   5.702   6.146   4.514
  170MOL    H15 6455   5.723   6.203   4.425
  170MOL    C14 6456   5.765   6.021   4.533
  170MOL    H16 6457   5.833   5.984   4.457
  170MOL    C15 6458   5.740   5.945   4.648
  170MOL    H17 6459   5.788   5.849   4.663
  170MOL    C16 6460   5.650   5.997   4.741
  171MOL     O1 6461   6.073   5.422   5.154
  171MOL     O2 6462   5.726   5.681   4.830
  171MOL     N1 6463   5.933   5.596   5.121
  171MOL     N2 6464   5.849   5.498   4.871
  171MOL     H1 6465   5.813   5.458   4.784
  171MOL     N3 6466   6.254   5.768   4.858
  171MOL     H2 6467   6.319   5.840   4.889
  171MOL     C1 6468   5.960   5.429   4.939
  171MOL     H3 6469   5.931   5.324   4.950
  171MOL     C2 6470   5.992   5.478   5.082
  171MOL     C3 6471   5.993   5.681   5.224
  171MOL     H4 6472   6.102   5.676   5.217
  171MOL     H5 6473   5.960   5.646   5.322
  171MOL     C4 6474   5.943   5.823   5.194
  171MOL     H6 6475   5.857   5.845   5.258
  171MOL     H7 6476   6.021   5.897   5.210
  171MOL     C5 6477   5.898   5.818   5.047
  171MOL     H8 6478   5.824   5.894   5.023
  171MOL     H9 6479   5.984   5.826   4.979
  171MOL     C6 6480   5.840   5.676   5.041
  171MOL    H10 6481   5.746   5.678   5.096
  171MOL     C7 6482   5.803   5.622   4.904
  171MOL     C8 6483   6.227   5.642   4.915
  171MOL    H11 6484   6.274   5.609   5.007
  171MOL     C9 6485   6.137   5.576   4.832
  171MOL    C10 6486   6.090   5.435   4.856
  171MOL    H12 6487   6.168   5.378   4.907
  171MOL    H13 6488   6.072   5.386   4.760
  171MOL    C11 6489   6.108   5.664   4.723
  171MOL    C12 6490   6.028   5.646   4.610
  171MOL    H14 6491   5.970   5.556   4.596
  171MOL    C13 6492   6.026   5.749   4.514
  171MOL    H15 6493   5.966   5.738   4.425
  171MOL    C14 6494   6.103   5.866   4.533
  171MOL    H16 6495   6.102   5.943   4.457
  171MOL    C15 6496   6.182   5.882   4.648
  171MOL    H17 6497   6.240   5.972   4.663
  171MOL    C16 6498   6.182   5.778   4.741
  172MOL     O1 6499   6.238   5.219   4.612
  172MOL     O2 6500   6.289   5.649   4.289
  172MOL     N1 6501   6.318   5.427   4.580
  172MOL     N2 6502   6.191   5.450   4.330
  172MOL     H1 6503   6.139   5.462   4.243
  172MOL     N3 6504   6.628   5.235   4.317
  172MOL     H2 6505   6.722   5.215   4.348
  172MOL     C1 6506   6.187   5.319   4.398
  172MOL     H3 6507   6.082   5.293   4.409
  172MOL     C2 6508   6.245   5.317   4.540
  172MOL     C3 6509   6.421   5.417   4.683
  172MOL     H4 6510   6.472   5.320   4.676
  172MOL     H5 6511   6.374   5.428   4.781
  172MOL     C4 6512   6.519   5.531   4.653
  172MOL     H6 6513   6.495   5.617   4.717
  172MOL     H7 6514   6.623   5.501   4.669
  172MOL     C5 6515   6.492   5.568   4.506
  172MOL     H8 6516   6.522   5.671   4.482
  172MOL     H9 6517   6.543   5.498   4.438
  172MOL     C6 6518   6.341   5.548   4.500
  172MOL    H10 6519   6.296   5.630   4.555
  172MOL     C7 6520   6.276   5.553   4.362
  172MOL     C8 6521   6.505   5.195   4.374
  172MOL    H11 6522   6.500   5.138   4.466
  172MOL     C9 6523   6.403   5.240   4.291
  172MOL    C10 6524   6.257   5.211   4.315
  172MOL    H12 6525   6.247   5.115   4.366
  172MOL    H13 6526   6.206   5.202   4.219
  172MOL    C11 6527   6.465   5.309   4.182
  172MOL    C12 6528   6.409   5.370   4.069
  172MOL    H14 6529   6.302   5.374   4.055
  172MOL    C13 6530   6.497   5.422   3.973
  172MOL    H15 6531   6.458   5.469   3.884
  172MOL    C14 6532   6.636   5.414   3.991
  172MOL    H16 6533   6.703   5.454   3.916
  172MOL    C15 6534   6.690   5.354   4.107
  172MOL    H17 6535   6.797   5.349   4.122
  172MOL    C16 6536   6.600   5.303   4.200
  173MOL     O1 6537   7.309   5.381   4.612
  173MOL     O2 6538   6.911   5.211   4.289
  173MOL     N1 6539   7.089   5.348   4.580
  173MOL     N2 6540   7.132   5.226   4.330
  173MOL     H1 6541   7.148   5.174   4.243
  173MOL     N3 6542   7.100   5.711   4.317
  173MOL     H2 6543   7.071   5.804   4.348
  173MOL     C1 6544   7.247   5.287   4.398
  173MOL     H3 6545   7.323   5.209   4.409
  173MOL     C2 6546   7.220   5.339   4.540
  173MOL     C3 6547   7.045   5.441   4.683
  173MOL     H4 6548   7.104   5.534   4.676
  173MOL     H5 6549   7.059   5.395   4.780
  173MOL     C4 6550   6.898   5.469   4.653
  173MOL     H6 6551   6.835   5.406   4.717
  173MOL     H7 6552   6.872   5.574   4.669
  173MOL     C5 6553   6.879   5.428   4.506
  173MOL     H8 6554   6.776   5.402   4.482
  173MOL     H9 6555   6.914   5.507   4.438
  173MOL     C6 6556   6.972   5.307   4.500
  173MOL    H10 6557   6.923   5.226   4.555
  173MOL     C7 6558   7.001   5.248   4.362
  173MOL     C8 6559   7.196   5.625   4.374
  173MOL    H11 6560   7.248   5.649   4.466
  173MOL     C9 6561   7.208   5.514   4.291
  173MOL    C10 6562   7.306   5.402   4.315
  173MOL    H12 6563   7.395   5.441   4.366
  173MOL    H13 6564   7.340   5.362   4.219
  173MOL    C11 6565   7.117   5.533   4.182
  173MOL    C12 6566   7.093   5.455   4.069
  173MOL    H14 6567   7.143   5.360   4.055
  173MOL    C13 6568   7.003   5.504   3.973
  173MOL    H15 6569   6.982   5.447   3.884
  173MOL    C14 6570   6.940   5.629   3.991
  173MOL    H16 6571   6.872   5.666   3.916
  173MOL    C15 6572   6.966   5.705   4.107
  173MOL    H17 6573   6.917   5.801   4.122
  173MOL    C16 6574   7.055   5.653   4.200
  174MOL     O1 6575   6.632   6.228   4.612
  174MOL     O2 6576   6.979   5.969   4.289
  174MOL     N1 6577   6.772   6.054   4.580
  174MOL     N2 6578   6.856   6.152   4.330
  174MOL     H1 6579   6.892   6.192   4.243
  174MOL     N3 6580   6.452   5.882   4.317
  174MOL     H2 6581   6.387   5.810   4.348
  174MOL     C1 6582   6.745   6.222   4.398
  174MOL     H3 6583   6.775   6.326   4.409
  174MOL     C2 6584   6.714   6.172   4.540
  174MOL     C3 6585   6.712   5.970   4.683
  174MOL     H4 6586   6.603   5.974   4.676
  174MOL     H5 6587   6.745   6.005   4.781
  174MOL     C4 6588   6.762   5.828   4.653
  174MOL     H6 6589   6.848   5.806   4.717
  174MOL     H7 6590   6.684   5.754   4.669
  174MOL     C5 6591   6.807   5.833   4.506
  174MOL     H8 6592   6.881   5.756   4.482
  174MOL     H9 6593   6.722   5.824   4.438
  174MOL     C6 6594   6.865   5.974   4.500
  174MOL    H10 6595   6.959   5.972   4.555
  174MOL     C7 6596   6.902   6.028   4.363
  174MOL     C8 6597   6.478   6.008   4.374
  174MOL    H11 6598   6.431   6.041   4.466
  174MOL     C9 6599   6.568   6.074   4.291
  174MOL    C10 6600   6.616   6.215   4.315
  174MOL    H12 6601   6.538   6.272   4.366
  174MOL    H13 6602   6.634   6.264   4.219
  174MOL    C11 6603   6.597   5.986   4.182
  174MOL    C12 6604   6.677   6.005   4.069
  174MOL    H14 6605   6.735   6.095   4.055
  174MOL    C13 6606   6.679   5.902   3.973
  174MOL    H15 6607   6.739   5.913   3.884
  174MOL    C14 6608   6.603   5.785   3.991
  174MOL    H16 6609   6.604   5.708   3.916
  174MOL    C15 6610   6.524   5.769   4.107
  174MOL    H17 6611   6.465   5.679   4.122
  174MOL    C16 6612   6.524   5.872   4.200
  175MOL     O1 6613   6.468   6.432   6.236
  175MOL     O2 6614   6.417   6.002   5.912
  175MOL     N1 6615   6.387   6.224   6.203
  175MOL     N2 6616   6.514   6.200   5.953
  175MOL     H1 6617   6.567   6.188   5.867
  175MOL     N3 6618   6.078   6.415   5.940
  175MOL     H2 6619   5.983   6.436   5.971
  175MOL     C1 6620   6.519   6.331   6.021
  175MOL     H3 6621   6.624   6.357   6.032
  175MOL     C2 6622   6.460   6.333   6.164
  175MOL     C3 6623   6.284   6.233   6.306
  175MOL     H4 6624   6.233   6.330   6.299
  175MOL     H5 6625   6.331   6.222   6.404
  175MOL     C4 6626   6.186   6.120   6.276
  175MOL     H6 6627   6.210   6.034   6.340
  175MOL     H7 6628   6.083   6.150   6.292
  175MOL     C5 6629   6.213   6.083   6.129
  175MOL     H8 6630   6.183   5.980   6.106
  175MOL     H9 6631   6.162   6.152   6.061
  175MOL     C6 6632   6.364   6.103   6.123
  175MOL    H10 6633   6.409   6.020   6.178
  175MOL     C7 6634   6.429   6.098   5.986
  175MOL     C8 6635   6.200   6.456   5.997
  175MOL    H11 6636   6.205   6.512   6.089
  175MOL     C9 6637   6.303   6.411   5.914
  175MOL    C10 6638   6.448   6.439   5.938
  175MOL    H12 6639   6.459   6.536   5.989
  175MOL    H13 6640   6.500   6.449   5.842
  175MOL    C11 6641   6.241   6.341   5.805
  175MOL    C12 6642   6.297   6.281   5.692
  175MOL    H14 6643   6.403   6.276   5.678
  175MOL    C13 6644   6.208   6.228   5.596
  175MOL    H15 6645   6.248   6.181   5.508
  175MOL    C14 6646   6.069   6.236   5.615
  175MOL    H16 6647   6.003   6.196   5.539
  175MOL    C15 6648   6.016   6.296   5.730
  175MOL    H17 6649   5.908   6.301   5.745
  175MOL    C16 6650   6.105   6.348   5.824
  176MOL     O1 6651   5.396   6.269   6.236
  176MOL     O2 6652   5.794   6.439   5.912
  176MOL     N1 6653   5.617   6.303   6.203
  176MOL     N2 6654   5.574   6.425   5.953
  176MOL     H1 6655   5.557   6.476   5.866
  176MOL     N3 6656   5.605   5.939   5.940
  176MOL     H2 6657   5.635   5.847   5.971
  176MOL     C1 6658   5.458   6.363   6.021
  176MOL     H3 6659   5.382   6.441   6.032
  176MOL     C2 6660   5.485   6.311   6.164
  176MOL     C3 6661   5.660   6.209   6.306
  176MOL     H4 6662   5.602   6.116   6.299
  176MOL     H5 6663   5.646   6.255   6.404
  176MOL     C4 6664   5.808   6.181   6.276
  176MOL     H6 6665   5.870   6.244   6.340
  176MOL     H7 6666   5.833   6.076   6.292
  176MOL     C5 6667   5.826   6.223   6.129
  176MOL     H8 6668   5.930   6.249   6.106
  176MOL     H9 6669   5.791   6.144   6.061
  176MOL     C6 6670   5.733   6.344   6.123
  176MOL    H10 6671   5.782   6.424   6.178
  176MOL     C7 6672   5.704   6.403   5.986
  176MOL     C8 6673   5.509   6.025   5.997
  176MOL    H11 6674   5.457   6.001   6.089
  176MOL     C9 6675   5.497   6.136   5.914
  176MOL    C10 6676   5.399   6.248   5.938
  176MOL    H12 6677   5.310   6.209   5.989
  176MOL    H13 6678   5.366   6.288   5.842
  176MOL    C11 6679   5.588   6.117   5.805
  176MOL    C12 6680   5.612   6.196   5.692
  176MOL    H14 6681   5.563   6.291   5.678
  176MOL    C13 6682   5.702   6.146   5.596
  176MOL    H15 6683   5.723   6.204   5.508
  176MOL    C14 6684   5.765   6.021   5.615
  176MOL    H16 6685   5.833   5.984   5.539
  176MOL    C15 6686   5.740   5.945   5.730
  176MOL    H17 6687   5.788   5.849   5.745
  176MOL    C16 6688   5.650   5.997   5.823
  177MOL     O1 6689   6.073   5.422   6.236
  177MOL     O2 6690   5.726   5.681   5.912
  177MOL     N1 6691   5.933   5.596   6.203
  177MOL     N2 6692   5.849   5.498   5.953
  177MOL     H1 6693   5.813   5.458   5.866
  177MOL     N3 6694   6.254   5.768   5.940
  177MOL     H2 6695   6.319   5.840   5.971
  177MOL     C1 6696   5.960   5.429   6.021
  177MOL     H3 6697   5.931   5.324   6.032
  177MOL     C2 6698   5.992   5.478   6.164
  177MOL     C3 6699   5.993   5.681   6.306
  177MOL     H4 6700   6.102   5.676   6.299
  177MOL     H5 6701   5.960   5.646   6.404
  177MOL     C4 6702   5.943   5.823   6.276
  177MOL     H6 6703   5.857   5.845   6.340
  177MOL     H7 6704   6.021   5.897   6.292
  177MOL     C5 6705   5.898   5.818   6.129
  177MOL     H8 6706   5.824   5.894   6.106
  177MOL     H9 6707   5.984   5.826   6.061
  177MOL     C6 6708   5.840   5.676   6.123
  177MOL    H10 6709   5.746   5.678   6.178
  177MOL     C7 6710   5.803   5.622   5.986
  177MOL     C8 6711   6.227   5.642   5.997
  177MOL    H11 6712   6.274   5.609   6.089
  177MOL     C9 6713   6.137   5.576   5.914
  177MOL    C10 6714   6.090   5.435   5.938
  177MOL    H12 6715   6.168   5.378   5.989
  177MOL    H13 6716   6.072   5.386   5.842
  177MOL    C11 6717   6.108   5.664   5.805
  177MOL    C12 6718   6.028   5.646   5.692
  177MOL    H14 6719   5.970   5.556   5.678
  177MOL    C13 6720   6.026   5.749   5.596
  177MOL    H15 6721   5.966   5.738   5.508
  177MOL    C14 6722   6.103   5.866   5.615
  177MOL    H16 6723   6.101   5.943   5.539
  177MOL    C15 6724   6.182   5.882   5.730
  177MOL    H17 6725   6.240   5.972   5.745
  177MOL    C16 6726   6.182   5.778   5.823
  178MOL     O1 6727   6.238   5.219   5.695
  178MOL     O2 6728   6.289   5.648   5.371
  178MOL     N1 6729   6.318   5.427   5.662
  178MOL     N2 6730   6.191   5.450   5.412
  178MOL     H1 6731   6.139   5.462   5.325
  178MOL     N3 6732   6.628   5.235   5.399
  178MOL     H2 6733   6.722   5.215   5.430
  178MOL     C1 6734   6.187   5.319   5.480
  178MOL     H3 6735   6.082   5.293   5.491
  178MOL     C2 6736   6.245   5.317   5.623
  178MOL     C3 6737   6.421   5.417   5.765
  178MOL     H4 6738   6.472   5.320   5.758
  178MOL     H5 6739   6.374   5.428   5.863
  178MOL     C4 6740   6.519   5.531   5.735
  178MOL     H6 6741   6.495   5.617   5.799
  178MOL     H7 6742   6.623   5.501   5.751
  178MOL     C5 6743   6.492   5.568   5.588
  178MOL     H8 6744   6.522   5.671   5.564
  178MOL     H9 6745   6.543   5.498   5.520
  178MOL     C6 6746   6.341   5.548   5.582
  178MOL    H10 6747   6.296   5.630   5.637
  178MOL     C7 6748   6.276   5.553   5.445
  178MOL     C8 6749   6.505   5.195   5.456
  178MOL    H11 6750   6.500   5.138   5.548
  178MOL     C9 6751   6.403   5.240   5.373
  178MOL    C10 6752   6.257   5.211   5.397
  178MOL    H12 6753   6.247   5.115   5.448
  178MOL    H13 6754   6.206   5.202   5.301
  178MOL    C11 6755   6.465   5.309   5.264
  178MOL    C12 6756   6.409   5.369   5.151
  178MOL    H14 6757   6.302   5.374   5.137
  178MOL    C13 6758   6.497   5.422   5.055
  178MOL    H15 6759   6.458   5.469   4.966
  178MOL    C14 6760   6.636   5.414   5.074
  178MOL    H16 6761   6.703   5.455   4.998
  178MOL    C15 6762   6.690   5.354   5.189
  178MOL    H17 6763   6.797   5.349   5.204
  178MOL    C16 6764   6.600   5.303   5.282
  179MOL     O1 6765   7.309   5.381   5.695
  179MOL     O2 6766   6.911   5.211   5.371
  179MOL     N1 6767   7.089   5.348   5.662
  179MOL     N2 6768   7.132   5.226   5.412
  179MOL     H1 6769   7.148   5.174   5.325
  179MOL     N3 6770   7.100   5.711   5.399
  179MOL     H2 6771   7.071   5.804   5.430
  179MOL     C1 6772   7.247   5.287   5.480
  179MOL     H3 6773   7.323   5.209   5.491
  179MOL     C2 6774   7.220   5.339   5.623
  179MOL     C3 6775   7.045   5.441   5.765
  179MOL     H4 6776   7.104   5.534   5.758
  179MOL     H5 6777   7.059   5.395   5.862
  179MOL     C4 6778   6.898   5.469   5.735
  179MOL     H6 6779   6.835   5.406   5.799
  179MOL     H7 6780   6.872   5.574   5.751
  179MOL     C5 6781   6.879   5.428   5.588
  179MOL     H8 6782   6.776   5.402   5.564
  179MOL     H9 6783   6.914   5.507   5.520
  179MOL     C6 6784   6.972   5.307   5.582
  179MOL    H10 6785   6.923   5.226   5.637
  179MOL     C7 6786   7.001   5.248   5.445
  179MOL     C8 6787   7.196   5.625   5.456
  179MOL    H11 6788   7.248   5.649   5.548
  179MOL     C9 6789   7.208   5.514   5.373
  179MOL    C10 6790   7.306   5.402   5.397
  179MOL    H12 6791   7.395   5.442   5.448
  179MOL    H13 6792   7.340   5.362   5.301
  179MOL    C11 6793   7.117   5.533   5.264
  179MOL    C12 6794   7.093   5.455   5.151
  179MOL    H14 6795   7.143   5.360   5.137
  179MOL    C13 6796   7.003   5.504   5.055
  179MOL    H15 6797   6.982   5.447   4.967
  179MOL    C14 6798   6.940   5.629   5.074
  179MOL    H16 6799   6.872   5.666   4.998
  179MOL    C15 6800   6.966   5.705   5.189
  179MOL    H17 6801   6.917   5.801   5.204
  179MOL    C16 6802   7.055   5.653   5.282
  180MOL     O1 6803   6.632   6.228   5.695
  180MOL     O2 6804   6.979   5.969   5.371
  180MOL     N1 6805   6.772   6.054   5.662
  180MOL     N2 6806   6.856   6.152   5.412
  180MOL     H1 6807   6.892   6.192   5.326
  180MOL     N3 6808   6.452   5.882   5.399
  180MOL     H2 6809   6.386   5.810   5.430
  180MOL     C1 6810   6.745   6.222   5.480
  180MOL     H3 6811   6.775   6.326   5.491
  180MOL     C2 6812   6.714   6.172   5.623
  180MOL     C3 6813   6.712   5.970   5.765
  180MOL     H4 6814   6.603   5.974   5.758
  180MOL     H5 6815   6.745   6.005   5.863
  180MOL     C4 6816   6.762   5.828   5.735
  180MOL     H6 6817   6.848   5.806   5.799
  180MOL     H7 6818   6.684   5.754   5.751
  180MOL     C5 6819   6.807   5.833   5.588
  180MOL     H8 6820   6.881   5.756   5.564
  180MOL     H9 6821   6.722   5.824   5.520
  180MOL     C6 6822   6.865   5.974   5.582
  180MOL    H10 6823   6.959   5.972   5.637
  180MOL     C7 6824   6.902   6.028   5.445
  180MOL     C8 6825   6.478   6.008   5.456
  180MOL    H11 6826   6.432   6.041   5.548
  180MOL     C9 6827   6.568   6.074   5.373
  180MOL    C10 6828   6.616   6.215   5.397
  180MOL    H12 6829   6.538   6.272   5.448
  180MOL    H13 6830   6.634   6.264   5.301
  180MOL    C11 6831   6.597   5.986   5.264
  180MOL    C12 6832   6.677   6.005   5.151
  180MOL    H14 6833   6.735   6.095   5.137
  180MOL    C13 6834   6.679   5.902   5.055
  180MOL    H15 6835   6.739   5.913   4.966
  180MOL    C14 6836   6.603   5.785   5.074
  180MOL    H16 6837   6.604   5.707   4.998
  180MOL    C15 6838   6.524   5.769   5.189
  180MOL    H17 6839   6.465   5.679   5.204
  180MOL    C16 6840   6.524   5.872   5.282
  181MOL     O1 6841   5.720   7.726   0.825
  181MOL     O2 6842   5.669   7.296   0.502
  181MOL     N1 6843   5.639   7.518   0.792
  181MOL     N2 6844   5.767   7.495   0.542
  181MOL     H1 6845   5.819   7.483   0.456
  181MOL     N3 6846   5.330   7.710   0.529
  181MOL     H2 6847   5.236   7.730   0.561
  181MOL     C1 6848   5.771   7.625   0.611
  181MOL     H3 6849   5.876   7.652   0.621
  181MOL     C2 6850   5.713   7.628   0.753
  181MOL     C3 6851   5.536   7.528   0.895
  181MOL     H4 6852   5.485   7.625   0.888
  181MOL     H5 6853   5.583   7.517   0.993
  181MOL     C4 6854   5.439   7.414   0.865
  181MOL     H6 6855   5.463   7.328   0.930
  181MOL     H7 6856   5.335   7.444   0.881
  181MOL     C5 6857   5.466   7.377   0.719
  181MOL     H8 6858   5.436   7.274   0.695
  181MOL     H9 6859   5.415   7.446   0.651
  181MOL     C6 6860   5.617   7.397   0.713
  181MOL    H10 6861   5.662   7.315   0.768
  181MOL     C7 6862   5.682   7.392   0.575
  181MOL     C8 6863   5.453   7.750   0.586
  181MOL    H11 6864   0.974   0.040   0.678
  181MOL     C9 6865   5.555   7.705   0.504
  181MOL    C10 6866   5.701   7.734   0.528
  181MOL    H12 6867   1.227   0.063   0.579
  181MOL    H13 6868   5.752   7.744   0.432
  181MOL    C11 6869   5.493   7.636   0.394
  181MOL    C12 6870   5.549   7.575   0.281
  181MOL    H14 6871   5.656   7.571   0.268
  181MOL    C13 6872   5.461   7.523   0.186
  181MOL    H15 6873   5.500   7.476   0.097
  181MOL    C14 6874   5.321   7.530   0.204
  181MOL    H16 6875   5.255   7.490   0.129
  181MOL    C15 6876   5.268   7.591   0.319
  181MOL    H17 6877   5.161   7.596   0.334
  181MOL    C16 6878   5.358   7.642   0.413
  182MOL     O1 6879   4.649   7.564   0.825
  182MOL     O2 6880   5.047   7.734   0.502
  182MOL     N1 6881   4.869   7.597   0.792
  182MOL     N2 6882   4.826   7.719   0.542
  182MOL     H1 6883   0.326   0.004   0.456
  182MOL     N3 6884   4.858   7.234   0.529
  182MOL     H2 6885   4.887   7.142   0.561
  182MOL     C1 6886   4.711   7.658   0.611
  182MOL     H3 6887   4.635   7.736   0.621
  182MOL     C2 6888   4.738   7.606   0.753
  182MOL     C3 6889   4.912   7.503   0.895
  182MOL     H4 6890   4.854   7.411   0.888
  182MOL     H5 6891   4.898   7.550   0.993
  182MOL     C4 6892   5.060   7.475   0.865
  182MOL     H6 6893   5.122   7.539   0.930
  182MOL     H7 6894   5.086   7.371   0.882
  182MOL     C5 6895   5.079   7.517   0.719
  182MOL     H8 6896   5.182   7.543   0.695
  182MOL     H9 6897   5.044   7.438   0.651
  182MOL     C6 6898   4.986   7.638   0.713
  182MOL    H10 6899   5.034   7.718   0.768
  182MOL     C7 6900   4.957   7.697   0.575
  182MOL     C8 6901   4.762   7.320   0.586
  182MOL    H11 6902   4.710   7.296   0.679
  182MOL     C9 6903   4.750   7.431   0.504
  182MOL    C10 6904   4.652   7.542   0.527
  182MOL    H12 6905   4.563   7.503   0.579
  182MOL    H13 6906   4.618   7.583   0.432
  182MOL    C11 6907   4.841   7.412   0.394
  182MOL    C12 6908   4.865   7.491   0.281
  182MOL    H14 6909   4.815   7.585   0.268
  182MOL    C13 6910   4.955   7.441   0.186
  182MOL    H15 6911   4.976   7.498   0.097
  182MOL    C14 6912   5.018   7.316   0.204
  182MOL    H16 6913   5.086   7.279   0.128
  182MOL    C15 6914   4.992   7.239   0.319
  182MOL    H17 6915   5.041   7.144   0.334
  182MOL    C16 6916   4.903   7.291   0.413
  183MOL     O1 6917   5.325   6.717   0.825
  183MOL     O2 6918   4.978   6.976   0.502
  183MOL     N1 6919   5.186   6.891   0.793
  183MOL     N2 6920   5.102   6.793   0.542
  183MOL     H1 6921   5.066   6.753   0.456
  183MOL     N3 6922   5.507   7.063   0.529
  183MOL     H2 6923   5.571   7.135   0.561
  183MOL     C1 6924   5.213   6.723   0.611
  183MOL     H3 6925   5.183   6.619   0.621
  183MOL     C2 6926   5.244   6.773   0.753
  183MOL     C3 6927   5.246   6.975   0.895
  183MOL     H4 6928   5.355   6.971   0.888
  183MOL     H5 6929   5.213   6.940   0.993
  183MOL     C4 6930   5.196   7.117   0.865
  183MOL     H6 6931   5.110   7.139   0.930
  183MOL     H7 6932   5.274   7.191   0.881
  183MOL     C5 6933   5.151   7.112   0.719
  183MOL     H8 6934   5.076   7.189   0.695
  183MOL     H9 6935   5.236   7.121   0.651
  183MOL     C6 6936   5.092   6.971   0.713
  183MOL    H10 6937   4.998   6.973   0.768
  183MOL     C7 6938   5.055   6.917   0.575
  183MOL     C8 6939   5.480   6.937   0.586
  183MOL    H11 6940   5.527   6.904   0.678
  183MOL     C9 6941   5.390   6.870   0.504
  183MOL    C10 6942   5.342   6.730   0.528
  183MOL    H12 6943   5.420   6.673   0.579
  183MOL    H13 6944   5.325   6.680   0.432
  183MOL    C11 6945   5.361   6.959   0.394
  183MOL    C12 6946   5.281   6.940   0.281
  183MOL    H14 6947   5.223   6.850   0.268
  183MOL    C13 6948   5.279   7.043   0.186
  183MOL    H15 6949   5.219   7.032   0.097
  183MOL    C14 6950   5.356   7.160   0.204
  183MOL    H16 6951   5.354   7.238   0.128
  183MOL    C15 6952   5.434   7.176   0.319
  183MOL    H17 6953   5.493   7.266   0.334
  183MOL    C16 6954   5.434   7.073   0.413
  184MOL     O1 6955   5.490   6.513   0.284
  184MOL     O2 6956   5.541   6.943   6.453
  184MOL     N1 6957   5.571   6.721   0.251
  184MOL     N2 6958   5.444   6.745   0.001
  184MOL     H1 6959   5.391   6.756   6.408
  184MOL     N3 6960   5.880   6.530   6.481
  184MOL     H2 6961   5.975   6.509   0.020
  184MOL     C1 6962   5.439   6.614   0.070
  184MOL     H3 6963   5.334   6.587   0.080
  184MOL     C2 6964   5.498   6.612   0.212
  184MOL     C3 6965   5.674   6.711   0.354
  184MOL     H4 6966   5.725   6.615   0.347
  184MOL     H5 6967   5.627   6.723   0.452
  184MOL     C4 6968   5.772   6.825   0.324
  184MOL     H6 6969   5.748   6.911   0.388
  184MOL     H7 6970   5.875   6.795   0.340
  184MOL     C5 6971   5.745   6.862   0.178
  184MOL     H8 6972   5.774   6.965   0.154
  184MOL     H9 6973   5.796   6.792   0.110
  184MOL     C6 6974   5.594   6.842   0.172
  184MOL    H10 6975   5.549   6.925   0.226
  184MOL     C7 6976   5.528   6.847   0.034
  184MOL     C8 6977   5.758   6.489   0.045
  184MOL    H11 6978   5.753   6.433   0.138
  184MOL     C9 6979   5.655   6.534   6.455
  184MOL    C10 6980   5.510   6.505   6.479
  184MOL    H12 6981   5.499   6.409   0.038
  184MOL    H13 6982   5.458   6.496   6.383
  184MOL    C11 6983   5.717   6.604   6.346
  184MOL    C12 6984   5.661   6.664   6.233
  184MOL    H14 6985   5.554   6.668   6.219
  184MOL    C13 6986   5.749   6.717   6.138
  184MOL    H15 6987   5.710   6.764   6.049
  184MOL    C14 6988   5.889   6.709   6.156
  184MOL    H16 6989   5.955   6.749   6.080
  184MOL    C15 6990   5.942   6.649   6.271
  184MOL    H17 6991   6.050   6.643   6.286
  184MOL    C16 6992   5.853   6.597   6.365
  185MOL     O1 6993   6.562   6.676   0.284
  185MOL     O2 6994   6.164   6.505   6.453
  185MOL     N1 6995   6.341   6.642   0.252
  185MOL     N2 6996   6.384   6.520   0.001
  185MOL     H1 6997   6.401   6.469   6.408
  185MOL     N3 6998   6.353   7.006   6.481
  185MOL     H2 6999   6.323   7.098   0.020
  185MOL     C1 7000   6.500   6.582   0.070
  185MOL     H3 7001   6.576   6.504   0.080
  185MOL     C2 7002   6.473   6.634   0.212
  185MOL     C3 7003   6.298   6.736   0.354
  185MOL     H4 7004   6.356   6.828   0.347
  185MOL     H5 7005   6.312   6.690   0.452
  185MOL     C4 7006   6.150   6.764   0.324
  185MOL     H6 7007   6.088   6.700   0.388
  185MOL     H7 7008   6.125   6.869   0.340
  185MOL     C5 7009   6.132   6.722   0.178
  185MOL     H8 7010   6.028   6.696   0.154
  185MOL     H9 7011   6.167   6.801   0.110
  185MOL     C6 7012   6.225   6.601   0.172
  185MOL    H10 7013   6.176   6.521   0.226
  185MOL     C7 7014   6.254   6.542   0.034
  185MOL     C8 7015   6.449   6.920   0.045
  185MOL    H11 7016   6.500   6.944   0.138
  185MOL     C9 7017   6.461   6.809   6.455
  185MOL    C10 7018   6.559   6.697   6.479
  185MOL    H12 7019   6.648   6.736   0.038
  185MOL    H13 7020   6.593   6.657   6.383
  185MOL    C11 7021   6.370   6.828   6.346
  185MOL    C12 7022   6.346   6.749   6.233
  185MOL    H14 7023   6.395   6.654   6.219
  185MOL    C13 7024   6.256   6.799   6.138
  185MOL    H15 7025   6.235   6.741   6.049
  185MOL    C14 7026   6.193   6.924   6.156
  185MOL    H16 7027   6.125   6.961   6.080
  185MOL    C15 7028   6.218   7.000   6.271
  185MOL    H17 7029   6.169   7.096   6.286
  185MOL    C16 7030   6.308   6.948   6.365
  186MOL     O1 7031   5.885   7.523   0.284
  186MOL     O2 7032   6.232   7.264   6.453
  186MOL     N1 7033   6.025   7.349   0.251
  186MOL     N2 7034   6.109   7.447   0.001
  186MOL     H1 7035   6.145   7.487   6.408
  186MOL     N3 7036   5.704   7.177   6.481
  186MOL     H2 7037   5.639   7.105   0.020
  186MOL     C1 7038   5.998   7.516   0.070
  186MOL     H3 7039   6.027   7.621   0.080
  186MOL     C2 7040   5.966   7.467   0.212
  186MOL     C3 7041   5.965   7.264   0.354
  186MOL     H4 7042   5.856   7.269   0.347
  186MOL     H5 7043   5.998   7.299   0.452
  186MOL     C4 7044   6.015   7.122   0.324
  186MOL     H6 7045   6.101   7.100   0.388
  186MOL     H7 7046   5.936   7.048   0.340
  186MOL     C5 7047   6.060   7.127   0.178
  186MOL     H8 7048   6.134   7.050   0.154
  186MOL     H9 7049   5.974   7.119   0.110
  186MOL     C6 7050   6.118   7.268   0.172
  186MOL    H10 7051   6.212   7.267   0.226
  186MOL     C7 7052   6.155   7.323   0.034
  186MOL     C8 7053   5.730   7.303   0.045
  186MOL    H11 7054   5.684   7.335   0.138
  186MOL     C9 7055   5.820   7.369   6.455
  186MOL    C10 7056   5.868   7.510   6.479
  186MOL    H12 7057   5.790   7.567   0.038
  186MOL    H13 7058   5.886   7.559   6.383
  186MOL    C11 7059   5.850   7.281   6.346
  186MOL    C12 7060   5.930   7.299   6.233
  186MOL    H14 7061   5.987   7.389   6.219
  186MOL    C13 7062   5.932   7.196   6.138
  186MOL    H15 7063   5.992   7.207   6.049
  186MOL    C14 7064   5.855   7.079   6.156
  186MOL    H16 7065   5.857   7.002   6.080
  186MOL    C15 7066   5.776   7.063   6.271
  186MOL    H17 7067   5.717   6.973   6.286
  186MOL    C16 7068   5.776   7.167   6.364
  187MOL     O1 7069   5.720   7.726   1.907
  187MOL     O2 7070   5.669   7.296   1.584
  187MOL     N1 7071   5.639   7.518   1.875
  187MOL     N2 7072   5.767   7.495   1.624
  187MOL     H1 7073   5.819   7.483   1.538
  187MOL     N3 7074   5.330   7.710   1.611
  187MOL     H2 7075   5.236   7.730   1.643
  187MOL     C1 7076   5.771   7.625   1.693
  187MOL     H3 7077   5.876   7.652   1.704
  187MOL     C2 7078   5.712   7.628   1.835
  187MOL     C3 7079   5.536   7.528   1.977
  187MOL     H4 7080   5.485   7.625   1.970
  187MOL     H5 7081   5.583   7.517   2.075
  187MOL     C4 7082   5.439   7.414   1.947
  187MOL     H6 7083   5.463   7.328   2.012
  187MOL     H7 7084   5.335   7.444   1.963
  187MOL     C5 7085   5.466   7.377   1.801
  187MOL     H8 7086   5.436   7.274   1.777
  187MOL     H9 7087   5.415   7.446   1.733
  187MOL     C6 7088   5.617   7.397   1.795
  187MOL    H10 7089   5.662   7.315   1.850
  187MOL     C7 7090   5.682   7.392   1.657
  187MOL     C8 7091   5.453   7.750   1.668
  187MOL    H11 7092   0.974   0.040   1.761
  187MOL     C9 7093   5.555   7.705   1.586
  187MOL    C10 7094   5.701   7.734   1.610
  187MOL    H12 7095   1.227   0.063   1.661
  187MOL    H13 7096   5.752   7.744   1.514
  187MOL    C11 7097   5.493   7.636   1.476
  187MOL    C12 7098   5.549   7.575   1.363
  187MOL    H14 7099   5.656   7.571   1.350
  187MOL    C13 7100   5.461   7.523   1.268
  187MOL    H15 7101   5.500   7.476   1.179
  187MOL    C14 7102   5.321   7.530   1.286
  187MOL    H16 7103   5.255   7.490   1.211
  187MOL    C15 7104   5.268   7.591   1.401
  187MOL    H17 7105   5.161   7.596   1.416
  187MOL    C16 7106   5.358   7.642   1.495
  188MOL     O1 7107   4.649   7.564   1.907
  188MOL     O2 7108   5.047   7.734   1.584
  188MOL     N1 7109   4.869   7.597   1.874
  188MOL     N2 7110   4.826   7.719   1.624
  188MOL     H1 7111   0.326   0.004   1.538
  188MOL     N3 7112   4.858   7.234   1.611
  188MOL     H2 7113   4.887   7.142   1.643
  188MOL     C1 7114   4.711   7.658   1.693
  188MOL     H3 7115   4.635   7.736   1.703
  188MOL     C2 7116   4.738   7.606   1.835
  188MOL     C3 7117   4.912   7.503   1.977
  188MOL     H4 7118   4.854   7.411   1.970
  188MOL     H5 7119   4.898   7.550   2.075
  188MOL     C4 7120   5.060   7.475   1.947
  188MOL     H6 7121   5.122   7.539   2.012
  188MOL     H7 7122   5.086   7.371   1.964
  188MOL     C5 7123   5.079   7.517   1.801
  188MOL     H8 7124   5.182   7.543   1.777
  188MOL     H9 7125   5.044   7.438   1.733
  188MOL     C6 7126   4.986   7.638   1.795
  188MOL    H10 7127   5.034   7.718   1.850
  188MOL     C7 7128   4.957   7.697   1.657
  188MOL     C8 7129   4.762   7.320   1.668
  188MOL    H11 7130   4.710   7.296   1.761
  188MOL     C9 7131   4.750   7.431   1.586
  188MOL    C10 7132   4.652   7.543   1.610
  188MOL    H12 7133   4.563   7.503   1.661
  188MOL    H13 7134   4.618   7.583   1.514
  188MOL    C11 7135   4.841   7.412   1.476
  188MOL    C12 7136   4.865   7.491   1.363
  188MOL    H14 7137   4.815   7.585   1.350
  188MOL    C13 7138   4.955   7.441   1.268
  188MOL    H15 7139   4.976   7.498   1.179
  188MOL    C14 7140   5.018   7.316   1.286
  188MOL    H16 7141   5.086   7.279   1.210
  188MOL    C15 7142   4.992   7.239   1.401
  188MOL    H17 7143   5.041   7.144   1.416
  188MOL    C16 7144   4.903   7.291   1.495
  189MOL     O1 7145   5.326   6.717   1.907
  189MOL     O2 7146   4.979   6.976   1.584
  189MOL     N1 7147   5.186   6.891   1.875
  189MOL     N2 7148   5.102   6.793   1.624
  189MOL     H1 7149   5.066   6.753   1.538
  189MOL     N3 7150   5.507   7.063   1.611
  189MOL     H2 7151   5.571   7.135   1.643
  189MOL     C1 7152   5.213   6.723   1.693
  189MOL     H3 7153   5.183   6.619   1.703
  189MOL     C2 7154   5.244   6.773   1.835
  189MOL     C3 7155   5.246   6.975   1.977
  189MOL     H4 7156   5.355   6.971   1.970
  189MOL     H5 7157   5.213   6.940   2.075
  189MOL     C4 7158   5.196   7.117   1.947
  189MOL     H6 7159   5.110   7.139   2.012
  189MOL     H7 7160   5.274   7.191   1.964
  189MOL     C5 7161   5.151   7.112   1.801
  189MOL     H8 7162   5.076   7.189   1.777
  189MOL     H9 7163   5.236   7.121   1.733
  189MOL     C6 7164   5.092   6.971   1.795
  189MOL    H10 7165   4.998   6.973   1.850
  189MOL     C7 7166   5.055   6.917   1.657
  189MOL     C8 7167   5.480   6.937   1.668
  189MOL    H11 7168   5.527   6.904   1.760
  189MOL     C9 7169   5.390   6.870   1.586
  189MOL    C10 7170   5.342   6.730   1.610
  189MOL    H12 7171   5.420   6.673   1.661
  189MOL    H13 7172   5.325   6.680   1.514
  189MOL    C11 7173   5.361   6.959   1.476
  189MOL    C12 7174   5.281   6.940   1.363
  189MOL    H14 7175   5.223   6.850   1.350
  189MOL    C13 7176   5.279   7.043   1.268
  189MOL    H15 7177   5.219   7.032   1.179
  189MOL    C14 7178   5.356   7.160   1.286
  189MOL    H16 7179   5.354   7.238   1.210
  189MOL    C15 7180   5.434   7.176   1.401
  189MOL    H17 7181   5.493   7.266   1.416
  189MOL    C16 7182   5.434   7.073   1.495
  190MOL     O1 7183   5.490   6.513   1.366
  190MOL     O2 7184   5.541   6.943   1.043
  190MOL     N1 7185   5.571   6.721   1.333
  190MOL     N2 7186   5.444   6.745   1.083
  190MOL     H1 7187   5.391   6.756   0.997
  190MOL     N3 7188   5.880   6.530   1.070
  190MOL     H2 7189   5.975   6.509   1.102
  190MOL     C1 7190   5.439   6.614   1.152
  190MOL     H3 7191   5.334   6.588   1.162
  190MOL     C2 7192   5.498   6.612   1.294
  190MOL     C3 7193   5.674   6.711   1.436
  190MOL     H4 7194   5.725   6.615   1.429
  190MOL     H5 7195   5.627   6.723   1.534
  190MOL     C4 7196   5.772   6.825   1.406
  190MOL     H6 7197   5.748   6.911   1.471
  190MOL     H7 7198   5.875   6.795   1.422
  190MOL     C5 7199   5.745   6.862   1.260
  190MOL     H8 7200   5.774   6.965   1.236
  190MOL     H9 7201   5.795   6.792   1.192
  190MOL     C6 7202   5.594   6.842   1.254
  190MOL    H10 7203   5.549   6.925   1.309
  190MOL     C7 7204   5.528   6.847   1.116
  190MOL     C8 7205   5.758   6.489   1.127
  190MOL    H11 7206   5.753   6.433   1.220
  190MOL     C9 7207   5.655   6.534   1.045
  190MOL    C10 7208   5.510   6.505   1.069
  190MOL    H12 7209   5.499   6.409   1.120
  190MOL    H13 7210   5.458   6.496   0.973
  190MOL    C11 7211   5.717   6.604   0.935
  190MOL    C12 7212   5.661   6.664   0.822
  190MOL    H14 7213   5.554   6.668   0.809
  190MOL    C13 7214   5.749   6.717   0.727
  190MOL    H15 7215   5.710   6.764   0.638
  190MOL    C14 7216   5.889   6.709   0.745
  190MOL    H16 7217   5.955   6.749   0.669
  190MOL    C15 7218   5.942   6.649   0.860
  190MOL    H17 7219   6.050   6.643   0.875
  190MOL    C16 7220   5.853   6.597   0.954
  191MOL     O1 7221   6.562   6.676   1.366
  191MOL     O2 7222   6.164   6.506   1.042
  191MOL     N1 7223   6.341   6.642   1.334
  191MOL     N2 7224   6.384   6.520   1.083
  191MOL     H1 7225   6.401   6.469   0.997
  191MOL     N3 7226   6.353   7.006   1.070
  191MOL     H2 7227   6.323   7.098   1.102
  191MOL     C1 7228   6.500   6.582   1.152
  191MOL     H3 7229   6.576   6.504   1.162
  191MOL     C2 7230   6.473   6.634   1.294
  191MOL     C3 7231   6.298   6.736   1.436
  191MOL     H4 7232   6.356   6.829   1.429
  191MOL     H5 7233   6.312   6.690   1.534
  191MOL     C4 7234   6.150   6.764   1.406
  191MOL     H6 7235   6.088   6.701   1.471
  191MOL     H7 7236   6.125   6.869   1.422
  191MOL     C5 7237   6.132   6.722   1.260
  191MOL     H8 7238   6.028   6.696   1.236
  191MOL     H9 7239   6.167   6.801   1.192
  191MOL     C6 7240   6.225   6.601   1.254
  191MOL    H10 7241   6.176   6.521   1.309
  191MOL     C7 7242   6.254   6.542   1.116
  191MOL     C8 7243   6.449   6.920   1.127
  191MOL    H11 7244   6.500   6.944   1.220
  191MOL     C9 7245   6.461   6.809   1.045
  191MOL    C10 7246   6.559   6.697   1.069
  191MOL    H12 7247   6.648   6.736   1.120
  191MOL    H13 7248   6.593   6.657   0.973
  191MOL    C11 7249   6.370   6.828   0.935
  191MOL    C12 7250   6.346   6.749   0.822
  191MOL    H14 7251   6.395   6.654   0.809
  191MOL    C13 7252   6.256   6.799   0.727
  191MOL    H15 7253   6.235   6.741   0.638
  191MOL    C14 7254   6.193   6.924   0.745
  191MOL    H16 7255   6.125   6.961   0.669
  191MOL    C15 7256   6.218   7.000   0.860
  191MOL    H17 7257   6.169   7.096   0.875
  191MOL    C16 7258   6.308   6.948   0.954
  192MOL     O1 7259   5.885   7.523   1.366
  192MOL     O2 7260   6.232   7.264   1.042
  192MOL     N1 7261   6.025   7.349   1.334
  192MOL     N2 7262   6.109   7.447   1.083
  192MOL     H1 7263   6.145   7.487   0.997
  192MOL     N3 7264   5.704   7.177   1.070
  192MOL     H2 7265   5.639   7.105   1.102
  192MOL     C1 7266   5.998   7.516   1.152
  192MOL     H3 7267   6.027   7.621   1.162
  192MOL     C2 7268   5.966   7.467   1.294
  192MOL     C3 7269   5.965   7.264   1.436
  192MOL     H4 7270   5.856   7.269   1.429
  192MOL     H5 7271   5.998   7.299   1.534
  192MOL     C4 7272   6.015   7.122   1.406
  192MOL     H6 7273   6.101   7.100   1.471
  192MOL     H7 7274   5.936   7.048   1.422
  192MOL     C5 7275   6.060   7.127   1.260
  192MOL     H8 7276   6.134   7.050   1.236
  192MOL     H9 7277   5.974   7.119   1.192
  192MOL     C6 7278   6.118   7.268   1.254
  192MOL    H10 7279   6.212   7.267   1.309
  192MOL     C7 7280   6.155   7.323   1.116
  192MOL     C8 7281   5.730   7.303   1.127
  192MOL    H11 7282   5.684   7.335   1.220
  192MOL     C9 7283   5.820   7.369   1.045
  192MOL    C10 7284   5.868   7.510   1.069
  192MOL    H12 7285   5.790   7.567   1.120
  192MOL    H13 7286   5.886   7.559   0.973
  192MOL    C11 7287   5.850   7.281   0.935
  192MOL    C12 7288   5.930   7.299   0.822
  192MOL    H14 7289   5.987   7.389   0.809
  192MOL    C13 7290   5.932   7.196   0.727
  192MOL    H15 7291   5.992   7.207   0.638
  192MOL    C14 7292   5.855   7.079   0.745
  192MOL    H16 7293   5.857   7.002   0.669
  192MOL    C15 7294   5.776   7.063   0.860
  192MOL    H17 7295   5.717   6.973   0.875
  192MOL    C16 7296   5.776   7.167   0.954
  193MOL     O1 7297   5.720   7.726   2.989
  193MOL     O2 7298   5.669   7.296   2.666
  193MOL     N1 7299   5.639   7.518   2.957
  193MOL     N2 7300   5.767   7.495   2.706
  193MOL     H1 7301   5.819   7.483   2.620
  193MOL     N3 7302   5.330   7.710   2.693
  193MOL     H2 7303   5.236   7.730   2.725
  193MOL     C1 7304   5.771   7.625   2.775
  193MOL     H3 7305   5.876   7.652   2.786
  193MOL     C2 7306   5.712   7.628   2.917
  193MOL     C3 7307   5.536   7.528   3.059
  193MOL     H4 7308   5.485   7.625   3.052
  193MOL     H5 7309   5.583   7.517   3.157
  193MOL     C4 7310   5.439   7.414   3.029
  193MOL     H6 7311   5.463   7.328   3.094
  193MOL     H7 7312   5.335   7.444   3.045
  193MOL     C5 7313   5.466   7.377   2.883
  193MOL     H8 7314   5.436   7.274   2.859
  193MOL     H9 7315   5.415   7.446   2.815
  193MOL     C6 7316   5.617   7.397   2.877
  193MOL    H10 7317   5.662   7.315   2.932
  193MOL     C7 7318   5.682   7.392   2.739
  193MOL     C8 7319   5.453   7.750   2.750
  193MOL    H11 7320   0.974   0.040   2.843
  193MOL     C9 7321   5.555   7.705   2.668
  193MOL    C10 7322   5.701   7.734   2.692
  193MOL    H12 7323   1.227   0.063   2.743
  193MOL    H13 7324   5.752   7.743   2.596
  193MOL    C11 7325   5.493   7.636   2.558
  193MOL    C12 7326   5.549   7.575   2.445
  193MOL    H14 7327   5.656   7.571   2.432
  193MOL    C13 7328   5.461   7.523   2.350
  193MOL    H15 7329   5.500   7.476   2.261
  193MOL    C14 7330   5.321   7.530   2.368
  193MOL    H16 7331   5.255   7.490   2.293
  193MOL    C15 7332   5.268   7.591   2.483
  193MOL    H17 7333   5.161   7.597   2.498
  193MOL    C16 7334   5.358   7.642   2.577
  194MOL     O1 7335   4.649   7.564   2.989
  194MOL     O2 7336   5.047   7.734   2.666
  194MOL     N1 7337   4.869   7.597   2.957
  194MOL     N2 7338   4.826   7.719   2.706
  194MOL     H1 7339   0.326   0.004   2.620
  194MOL     N3 7340   4.858   7.234   2.693
  194MOL     H2 7341   4.887   7.142   2.725
  194MOL     C1 7342   4.711   7.658   2.775
  194MOL     H3 7343   4.635   7.736   2.786
  194MOL     C2 7344   4.738   7.606   2.917
  194MOL     C3 7345   4.912   7.503   3.059
  194MOL     H4 7346   4.854   7.411   3.052
  194MOL     H5 7347   4.898   7.550   3.157
  194MOL     C4 7348   5.060   7.475   3.029
  194MOL     H6 7349   5.122   7.539   3.094
  194MOL     H7 7350   5.086   7.371   3.046
  194MOL     C5 7351   5.079   7.517   2.883
  194MOL     H8 7352   5.182   7.543   2.859
  194MOL     H9 7353   5.044   7.438   2.815
  194MOL     C6 7354   4.986   7.638   2.877
  194MOL    H10 7355   5.034   7.718   2.932
  194MOL     C7 7356   4.957   7.697   2.739
  194MOL     C8 7357   4.762   7.320   2.750
  194MOL    H11 7358   4.710   7.296   2.843
  194MOL     C9 7359   4.750   7.431   2.668
  194MOL    C10 7360   4.652   7.543   2.692
  194MOL    H12 7361   4.563   7.503   2.743
  194MOL    H13 7362   4.618   7.583   2.596
  194MOL    C11 7363   4.841   7.412   2.558
  194MOL    C12 7364   4.865   7.491   2.445
  194MOL    H14 7365   4.815   7.585   2.432
  194MOL    C13 7366   4.955   7.441   2.350
  194MOL    H15 7367   4.976   7.498   2.261
  194MOL    C14 7368   5.018   7.316   2.368
  194MOL    H16 7369   5.086   7.279   2.292
  194MOL    C15 7370   4.992   7.239   2.483
  194MOL    H17 7371   5.041   7.144   2.498
  194MOL    C16 7372   4.903   7.292   2.577
  195MOL     O1 7373   5.326   6.717   2.989
  195MOL     O2 7374   4.979   6.976   2.666
  195MOL     N1 7375   5.186   6.891   2.957
  195MOL     N2 7376   5.102   6.793   2.706
  195MOL     H1 7377   5.066   6.753   2.620
  195MOL     N3 7378   5.506   7.063   2.693
  195MOL     H2 7379   5.571   7.134   2.725
  195MOL     C1 7380   5.213   6.723   2.775
  195MOL     H3 7381   5.183   6.619   2.786
  195MOL     C2 7382   5.244   6.773   2.917
  195MOL     C3 7383   5.246   6.975   3.059
  195MOL     H4 7384   5.355   6.971   3.052
  195MOL     H5 7385   5.213   6.940   3.157
  195MOL     C4 7386   5.196   7.117   3.029
  195MOL     H6 7387   5.110   7.139   3.094
  195MOL     H7 7388   5.274   7.191   3.046
  195MOL     C5 7389   5.151   7.112   2.883
  195MOL     H8 7390   5.076   7.189   2.859
  195MOL     H9 7391   5.236   7.121   2.815
  195MOL     C6 7392   5.092   6.971   2.877
  195MOL    H10 7393   4.998   6.973   2.932
  195MOL     C7 7394   5.055   6.917   2.739
  195MOL     C8 7395   5.480   6.937   2.750
  195MOL    H11 7396   5.527   6.904   2.842
  195MOL     C9 7397   5.390   6.870   2.668
  195MOL    C10 7398   5.342   6.730   2.692
  195MOL    H12 7399   5.420   6.673   2.743
  195MOL    H13 7400   5.324   6.680   2.596
  195MOL    C11 7401   5.361   6.959   2.558
  195MOL    C12 7402   5.281   6.940   2.445
  195MOL    H14 7403   5.223   6.850   2.432
  195MOL    C13 7404   5.279   7.043   2.350
  195MOL    H15 7405   5.219   7.032   2.261
  195MOL    C14 7406   5.356   7.160   2.368
  195MOL    H16 7407   5.354   7.238   2.292
  195MOL    C15 7408   5.434   7.176   2.483
  195MOL    H17 7409   5.493   7.266   2.498
  195MOL    C16 7410   5.434   7.073   2.577
  196MOL     O1 7411   5.490   6.513   2.448
  196MOL     O2 7412   5.541   6.943   2.125
  196MOL     N1 7413   5.571   6.721   2.416
  196MOL     N2 7414   5.444   6.745   2.165
  196MOL     H1 7415   5.391   6.756   2.079
  196MOL     N3 7416   5.880   6.530   2.152
  196MOL     H2 7417   5.975   6.509   2.184
  196MOL     C1 7418   5.439   6.614   2.234
  196MOL     H3 7419   5.334   6.588   2.244
  196MOL     C2 7420   5.498   6.612   2.376
  196MOL     C3 7421   5.674   6.711   2.518
  196MOL     H4 7422   5.725   6.615   2.511
  196MOL     H5 7423   5.627   6.723   2.616
  196MOL     C4 7424   5.772   6.825   2.488
  196MOL     H6 7425   5.748   6.911   2.553
  196MOL     H7 7426   5.875   6.795   2.504
  196MOL     C5 7427   5.745   6.862   2.342
  196MOL     H8 7428   5.774   6.965   2.318
  196MOL     H9 7429   5.795   6.792   2.274
  196MOL     C6 7430   5.594   6.842   2.336
  196MOL    H10 7431   5.549   6.925   2.391
  196MOL     C7 7432   5.528   6.847   2.198
  196MOL     C8 7433   5.758   6.489   2.209
  196MOL    H11 7434   5.753   6.433   2.302
  196MOL     C9 7435   5.655   6.534   2.127
  196MOL    C10 7436   5.510   6.505   2.151
  196MOL    H12 7437   5.499   6.409   2.202
  196MOL    H13 7438   5.458   6.496   2.055
  196MOL    C11 7439   5.717   6.604   2.017
  196MOL    C12 7440   5.661   6.664   1.904
  196MOL    H14 7441   5.555   6.668   1.891
  196MOL    C13 7442   5.749   6.717   1.809
  196MOL    H15 7443   5.710   6.764   1.720
  196MOL    C14 7444   5.889   6.709   1.827
  196MOL    H16 7445   5.955   6.749   1.751
  196MOL    C15 7446   5.942   6.649   1.943
  196MOL    H17 7447   6.050   6.643   1.957
  196MOL    C16 7448   5.853   6.597   2.036
  197MOL     O1 7449   6.562   6.676   2.448
  197MOL     O2 7450   6.164   6.506   2.124
  197MOL     N1 7451   6.341   6.642   2.416
  197MOL     N2 7452   6.384   6.520   2.165
  197MOL     H1 7453   6.401   6.469   2.079
  197MOL     N3 7454   6.353   7.006   2.152
  197MOL     H2 7455   6.323   7.098   2.184
  197MOL     C1 7456   6.500   6.582   2.234
  197MOL     H3 7457   6.576   6.504   2.245
  197MOL     C2 7458   6.473   6.634   2.376
  197MOL     C3 7459   6.298   6.736   2.518
  197MOL     H4 7460   6.356   6.829   2.511
  197MOL     H5 7461   6.312   6.690   2.616
  197MOL     C4 7462   6.150   6.764   2.488
  197MOL     H6 7463   6.088   6.701   2.553
  197MOL     H7 7464   6.125   6.869   2.504
  197MOL     C5 7465   6.132   6.722   2.342
  197MOL     H8 7466   6.028   6.696   2.318
  197MOL     H9 7467   6.167   6.801   2.274
  197MOL     C6 7468   6.225   6.601   2.336
  197MOL    H10 7469   6.176   6.521   2.391
  197MOL     C7 7470   6.254   6.542   2.198
  197MOL     C8 7471   6.449   6.920   2.209
  197MOL    H11 7472   6.500   6.944   2.302
  197MOL     C9 7473   6.461   6.809   2.127
  197MOL    C10 7474   6.559   6.697   2.151
  197MOL    H12 7475   6.648   6.736   2.202
  197MOL    H13 7476   6.593   6.657   2.055
  197MOL    C11 7477   6.370   6.828   2.017
  197MOL    C12 7478   6.346   6.749   1.904
  197MOL    H14 7479   6.395   6.654   1.891
  197MOL    C13 7480   6.256   6.799   1.809
  197MOL    H15 7481   6.235   6.741   1.720
  197MOL    C14 7482   6.193   6.924   1.827
  197MOL    H16 7483   6.125   6.961   1.751
  197MOL    C15 7484   6.218   7.000   1.943
  197MOL    H17 7485   6.170   7.096   1.957
  197MOL    C16 7486   6.308   6.948   2.036
  198MOL     O1 7487   5.885   7.523   2.448
  198MOL     O2 7488   6.232   7.264   2.124
  198MOL     N1 7489   6.025   7.349   2.416
  198MOL     N2 7490   6.109   7.447   2.165
  198MOL     H1 7491   6.145   7.487   2.079
  198MOL     N3 7492   5.704   7.177   2.152
  198MOL     H2 7493   5.639   7.105   2.184
  198MOL     C1 7494   5.998   7.516   2.234
  198MOL     H3 7495   6.027   7.621   2.244
  198MOL     C2 7496   5.966   7.467   2.376
  198MOL     C3 7497   5.965   7.264   2.518
  198MOL     H4 7498   5.856   7.269   2.511
  198MOL     H5 7499   5.998   7.299   2.616
  198MOL     C4 7500   6.015   7.122   2.488
  198MOL     H6 7501   6.101   7.100   2.553
  198MOL     H7 7502   5.936   7.048   2.504
  198MOL     C5 7503   6.060   7.127   2.342
  198MOL     H8 7504   6.134   7.050   2.318
  198MOL     H9 7505   5.974   7.119   2.274
  198MOL     C6 7506   6.118   7.268   2.336
  198MOL    H10 7507   6.212   7.267   2.391
  198MOL     C7 7508   6.155   7.323   2.198
  198MOL     C8 7509   5.730   7.303   2.209
  198MOL    H11 7510   5.684   7.336   2.302
  198MOL     C9 7511   5.820   7.369   2.127
  198MOL    C10 7512   5.868   7.510   2.151
  198MOL    H12 7513   5.790   7.567   2.202
  198MOL    H13 7514   5.886   7.559   2.055
  198MOL    C11 7515   5.850   7.281   2.017
  198MOL    C12 7516   5.930   7.299   1.904
  198MOL    H14 7517   5.987   7.389   1.891
  198MOL    C13 7518   5.932   7.196   1.809
  198MOL    H15 7519   5.992   7.207   1.720
  198MOL    C14 7520   5.855   7.079   1.827
  198MOL    H16 7521   5.857   7.002   1.751
  198MOL    C15 7522   5.776   7.063   1.942
  198MOL    H17 7523   5.717   6.973   1.957
  198MOL    C16 7524   5.776   7.167   2.036
  199MOL     O1 7525   5.720   7.726   4.071
  199MOL     O2 7526   5.669   7.296   3.748
  199MOL     N1 7527   5.639   7.518   4.039
  199MOL     N2 7528   5.767   7.495   3.788
  199MOL     H1 7529   5.819   7.483   3.702
  199MOL     N3 7530   5.330   7.710   3.775
  199MOL     H2 7531   5.236   7.730   3.807
  199MOL     C1 7532   5.771   7.625   3.857
  199MOL     H3 7533   5.876   7.652   3.868
  199MOL     C2 7534   5.712   7.628   3.999
  199MOL     C3 7535   5.536   7.528   4.141
  199MOL     H4 7536   5.485   7.625   4.134
  199MOL     H5 7537   5.584   7.517   4.239
  199MOL     C4 7538   5.439   7.414   4.112
  199MOL     H6 7539   5.463   7.328   4.176
  199MOL     H7 7540   5.335   7.444   4.128
  199MOL     C5 7541   5.466   7.377   3.965
  199MOL     H8 7542   5.436   7.274   3.941
  199MOL     H9 7543   5.415   7.446   3.897
  199MOL     C6 7544   5.617   7.397   3.959
  199MOL    H10 7545   5.662   7.315   4.014
  199MOL     C7 7546   5.682   7.392   3.821
  199MOL     C8 7547   5.453   7.750   3.832
  199MOL    H11 7548   0.974   0.040   3.925
  199MOL     C9 7549   5.555   7.705   3.750
  199MOL    C10 7550   5.701   7.734   3.774
  199MOL    H12 7551   1.227   0.063   3.825
  199MOL    H13 7552   5.752   7.743   3.678
  199MOL    C11 7553   5.493   7.636   3.641
  199MOL    C12 7554   5.549   7.575   3.528
  199MOL    H14 7555   5.656   7.571   3.514
  199MOL    C13 7556   5.461   7.523   3.432
  199MOL    H15 7557   5.500   7.476   3.343
  199MOL    C14 7558   5.321   7.530   3.450
  199MOL    H16 7559   5.255   7.490   3.375
  199MOL    C15 7560   5.268   7.591   3.566
  199MOL    H17 7561   5.161   7.596   3.580
  199MOL    C16 7562   5.358   7.642   3.659
  200MOL     O1 7563   4.649   7.564   4.071
  200MOL     O2 7564   5.047   7.734   3.748
  200MOL     N1 7565   4.869   7.597   4.039
  200MOL     N2 7566   4.826   7.719   3.788
  200MOL     H1 7567   0.326   0.004   3.702
  200MOL     N3 7568   4.858   7.234   3.775
  200MOL     H2 7569   4.887   7.142   3.807
  200MOL     C1 7570   4.711   7.658   3.857
  200MOL     H3 7571   4.635   7.736   3.868
  200MOL     C2 7572   4.738   7.606   3.999
  200MOL     C3 7573   4.912   7.503   4.141
  200MOL     H4 7574   4.854   7.411   4.134
  200MOL     H5 7575   4.898   7.550   4.239
  200MOL     C4 7576   5.060   7.476   4.112
  200MOL     H6 7577   5.122   7.539   4.176
  200MOL     H7 7578   5.086   7.371   4.128
  200MOL     C5 7579   5.079   7.517   3.965
  200MOL     H8 7580   5.182   7.543   3.941
  200MOL     H9 7581   5.044   7.438   3.897
  200MOL     C6 7582   4.986   7.638   3.959
  200MOL    H10 7583   5.034   7.718   4.014
  200MOL     C7 7584   4.957   7.697   3.821
  200MOL     C8 7585   4.762   7.320   3.832
  200MOL    H11 7586   4.710   7.296   3.925
  200MOL     C9 7587   4.750   7.431   3.750
  200MOL    C10 7588   4.652   7.543   3.774
  200MOL    H12 7589   4.563   7.503   3.825
  200MOL    H13 7590   4.618   7.583   3.678
  200MOL    C11 7591   4.841   7.412   3.641
  200MOL    C12 7592   4.865   7.491   3.528
  200MOL    H14 7593   4.815   7.585   3.514
  200MOL    C13 7594   4.955   7.441   3.432
  200MOL    H15 7595   4.976   7.498   3.343
  200MOL    C14 7596   5.018   7.316   3.450
  200MOL    H16 7597   5.086   7.279   3.375
  200MOL    C15 7598   4.992   7.240   3.566
  200MOL    H17 7599   5.041   7.144   3.580
  200MOL    C16 7600   4.903   7.292   3.659
  201MOL     O1 7601   5.326   6.717   4.071
  201MOL     O2 7602   4.979   6.976   3.748
  201MOL     N1 7603   5.186   6.891   4.039
  201MOL     N2 7604   5.102   6.793   3.788
  201MOL     H1 7605   5.066   6.753   3.702
  201MOL     N3 7606   5.507   7.063   3.775
  201MOL     H2 7607   5.571   7.134   3.807
  201MOL     C1 7608   5.213   6.723   3.857
  201MOL     H3 7609   5.183   6.619   3.868
  201MOL     C2 7610   5.244   6.773   3.999
  201MOL     C3 7611   5.246   6.975   4.141
  201MOL     H4 7612   5.355   6.971   4.134
  201MOL     H5 7613   5.213   6.940   4.239
  201MOL     C4 7614   5.196   7.117   4.112
  201MOL     H6 7615   5.110   7.139   4.176
  201MOL     H7 7616   5.274   7.191   4.128
  201MOL     C5 7617   5.151   7.112   3.965
  201MOL     H8 7618   5.076   7.189   3.941
  201MOL     H9 7619   5.236   7.121   3.897
  201MOL     C6 7620   5.093   6.971   3.959
  201MOL    H10 7621   4.998   6.973   4.014
  201MOL     C7 7622   5.055   6.917   3.821
  201MOL     C8 7623   5.480   6.937   3.832
  201MOL    H11 7624   5.527   6.904   3.925
  201MOL     C9 7625   5.390   6.870   3.750
  201MOL    C10 7626   5.342   6.730   3.774
  201MOL    H12 7627   5.420   6.673   3.825
  201MOL    H13 7628   5.324   6.680   3.678
  201MOL    C11 7629   5.361   6.959   3.641
  201MOL    C12 7630   5.281   6.940   3.528
  201MOL    H14 7631   5.223   6.850   3.514
  201MOL    C13 7632   5.279   7.043   3.432
  201MOL    H15 7633   5.219   7.032   3.343
  201MOL    C14 7634   5.356   7.160   3.450
  201MOL    H16 7635   5.354   7.237   3.375
  201MOL    C15 7636   5.434   7.176   3.566
  201MOL    H17 7637   5.493   7.266   3.580
  201MOL    C16 7638   5.434   7.073   3.659
  202MOL     O1 7639   5.490   6.513   3.530
  202MOL     O2 7640   5.541   6.943   3.207
  202MOL     N1 7641   5.571   6.721   3.498
  202MOL     N2 7642   5.444   6.745   3.247
  202MOL     H1 7643   5.391   6.756   3.161
  202MOL     N3 7644   5.880   6.530   3.234
  202MOL     H2 7645   5.975   6.509   3.266
  202MOL     C1 7646   5.439   6.614   3.316
  202MOL     H3 7647   5.334   6.587   3.327
  202MOL     C2 7648   5.498   6.612   3.458
  202MOL     C3 7649   5.674   6.711   3.600
  202MOL     H4 7650   5.725   6.615   3.593
  202MOL     H5 7651   5.627   6.723   3.698
  202MOL     C4 7652   5.772   6.825   3.570
  202MOL     H6 7653   5.748   6.911   3.635
  202MOL     H7 7654   5.875   6.795   3.587
  202MOL     C5 7655   5.745   6.862   3.424
  202MOL     H8 7656   5.774   6.965   3.400
  202MOL     H9 7657   5.796   6.792   3.356
  202MOL     C6 7658   5.594   6.842   3.418
  202MOL    H10 7659   5.549   6.925   3.473
  202MOL     C7 7660   5.528   6.847   3.280
  202MOL     C8 7661   5.758   6.489   3.291
  202MOL    H11 7662   5.753   6.433   3.384
  202MOL     C9 7663   5.655   6.534   3.209
  202MOL    C10 7664   5.510   6.505   3.233
  202MOL    H12 7665   5.499   6.409   3.284
  202MOL    H13 7666   5.458   6.496   3.137
  202MOL    C11 7667   5.717   6.604   3.100
  202MOL    C12 7668   5.661   6.664   2.986
  202MOL    H14 7669   5.555   6.668   2.973
  202MOL    C13 7670   5.750   6.717   2.891
  202MOL    H15 7671   5.710   6.764   2.802
  202MOL    C14 7672   5.889   6.709   2.909
  202MOL    H16 7673   5.955   6.749   2.833
  202MOL    C15 7674   5.942   6.649   3.025
  202MOL    H17 7675   6.050   6.643   3.039
  202MOL    C16 7676   5.853   6.597   3.118
  203MOL     O1 7677   6.562   6.676   3.530
  203MOL     O2 7678   6.164   6.506   3.206
  203MOL     N1 7679   6.341   6.642   3.498
  203MOL     N2 7680   6.384   6.520   3.247
  203MOL     H1 7681   6.401   6.469   3.161
  203MOL     N3 7682   6.353   7.006   3.234
  203MOL     H2 7683   6.323   7.098   3.266
  203MOL     C1 7684   6.500   6.582   3.316
  203MOL     H3 7685   6.576   6.504   3.327
  203MOL     C2 7686   6.473   6.634   3.458
  203MOL     C3 7687   6.298   6.736   3.600
  203MOL     H4 7688   6.356   6.829   3.593
  203MOL     H5 7689   6.312   6.690   3.698
  203MOL     C4 7690   6.150   6.764   3.570
  203MOL     H6 7691   6.088   6.700   3.635
  203MOL     H7 7692   6.125   6.869   3.587
  203MOL     C5 7693   6.132   6.722   3.424
  203MOL     H8 7694   6.028   6.696   3.400
  203MOL     H9 7695   6.167   6.801   3.356
  203MOL     C6 7696   6.225   6.601   3.418
  203MOL    H10 7697   6.176   6.521   3.473
  203MOL     C7 7698   6.254   6.542   3.280
  203MOL     C8 7699   6.449   6.920   3.291
  203MOL    H11 7700   6.500   6.944   3.384
  203MOL     C9 7701   6.461   6.809   3.209
  203MOL    C10 7702   6.559   6.697   3.233
  203MOL    H12 7703   6.648   6.736   3.284
  203MOL    H13 7704   6.592   6.657   3.137
  203MOL    C11 7705   6.370   6.828   3.099
  203MOL    C12 7706   6.346   6.749   2.986
  203MOL    H14 7707   6.395   6.654   2.973
  203MOL    C13 7708   6.256   6.799   2.891
  203MOL    H15 7709   6.235   6.741   2.802
  203MOL    C14 7710   6.193   6.924   2.909
  203MOL    H16 7711   6.125   6.961   2.833
  203MOL    C15 7712   6.218   7.000   3.025
  203MOL    H17 7713   6.169   7.096   3.039
  203MOL    C16 7714   6.308   6.948   3.118
  204MOL     O1 7715   5.885   7.523   3.530
  204MOL     O2 7716   6.232   7.264   3.207
  204MOL     N1 7717   6.025   7.349   3.498
  204MOL     N2 7718   6.109   7.447   3.247
  204MOL     H1 7719   6.145   7.487   3.161
  204MOL     N3 7720   5.704   7.177   3.234
  204MOL     H2 7721   5.639   7.105   3.266
  204MOL     C1 7722   5.998   7.516   3.316
  204MOL     H3 7723   6.027   7.621   3.327
  204MOL     C2 7724   5.966   7.467   3.458
  204MOL     C3 7725   5.965   7.264   3.600
  204MOL     H4 7726   5.856   7.269   3.593
  204MOL     H5 7727   5.998   7.299   3.698
  204MOL     C4 7728   6.015   7.122   3.570
  204MOL     H6 7729   6.101   7.100   3.635
  204MOL     H7 7730   5.936   7.048   3.587
  204MOL     C5 7731   6.060   7.127   3.424
  204MOL     H8 7732   6.134   7.050   3.400
  204MOL     H9 7733   5.974   7.119   3.356
  204MOL     C6 7734   6.118   7.268   3.418
  204MOL    H10 7735   6.212   7.267   3.473
  204MOL     C7 7736   6.155   7.323   3.280
  204MOL     C8 7737   5.730   7.303   3.291
  204MOL    H11 7738   5.684   7.336   3.384
  204MOL     C9 7739   5.820   7.369   3.209
  204MOL    C10 7740   5.868   7.510   3.233
  204MOL    H12 7741   5.790   7.567   3.284
  204MOL    H13 7742   5.886   7.559   3.137
  204MOL    C11 7743   5.850   7.281   3.099
  204MOL    C12 7744   5.930   7.299   2.986
  204MOL    H14 7745   5.987   7.389   2.973
  204MOL    C13 7746   5.932   7.196   2.891
  204MOL    H15 7747   5.992   7.207   2.802
  204MOL    C14 7748   5.855   7.079   2.909
  204MOL    H16 7749   5.857   7.002   2.834
  204MOL    C15 7750   5.776   7.063   3.025
  204MOL    H17 7751   5.718   6.973   3.039
  204MOL    C16 7752   5.776   7.167   3.118
  205MOL     O1 7753   5.720   7.726   5.154
  205MOL     O2 7754   5.669   7.296   4.830
  205MOL     N1 7755   5.639   7.518   5.121
  205MOL     N2 7756   5.767   7.495   4.871
  205MOL     H1 7757   5.819   7.483   4.784
  205MOL     N3 7758   5.330   7.710   4.858
  205MOL     H2 7759   5.236   7.730   4.889
  205MOL     C1 7760   5.771   7.625   4.939
  205MOL     H3 7761   5.876   7.652   4.950
  205MOL     C2 7762   5.712   7.628   5.082
  205MOL     C3 7763   5.536   7.528   5.224
  205MOL     H4 7764   5.485   7.624   5.217
  205MOL     H5 7765   5.584   7.517   5.322
  205MOL     C4 7766   5.439   7.414   5.194
  205MOL     H6 7767   5.463   7.328   5.258
  205MOL     H7 7768   5.335   7.444   5.210
  205MOL     C5 7769   5.466   7.377   5.047
  205MOL     H8 7770   5.436   7.274   5.023
  205MOL     H9 7771   5.415   7.447   4.979
  205MOL     C6 7772   5.617   7.397   5.041
  205MOL    H10 7773   5.662   7.315   5.096
  205MOL     C7 7774   5.682   7.392   4.904
  205MOL     C8 7775   5.453   7.750   4.915
  205MOL    H11 7776   0.974   0.040   5.007
  205MOL     C9 7777   5.555   7.705   4.832
  205MOL    C10 7778   5.701   7.734   4.856
  205MOL    H12 7779   1.227   0.063   4.907
  205MOL    H13 7780   5.752   7.743   4.760
  205MOL    C11 7781   5.493   7.636   4.723
  205MOL    C12 7782   5.549   7.575   4.610
  205MOL    H14 7783   5.656   7.571   4.596
  205MOL    C13 7784   5.461   7.523   4.514
  205MOL    H15 7785   5.500   7.476   4.425
  205MOL    C14 7786   5.321   7.531   4.533
  205MOL    H16 7787   5.255   7.490   4.457
  205MOL    C15 7788   5.268   7.591   4.648
  205MOL    H17 7789   5.161   7.596   4.663
  205MOL    C16 7790   5.358   7.642   4.741
  206MOL     O1 7791   4.649   7.564   5.154
  206MOL     O2 7792   5.047   7.734   4.830
  206MOL     N1 7793   4.869   7.597   5.121
  206MOL     N2 7794   4.826   7.719   4.871
  206MOL     H1 7795   0.326   0.004   4.784
  206MOL     N3 7796   4.858   7.234   4.858
  206MOL     H2 7797   4.887   7.141   4.889
  206MOL     C1 7798   4.711   7.658   4.939
  206MOL     H3 7799   4.635   7.736   4.950
  206MOL     C2 7800   4.738   7.606   5.081
  206MOL     C3 7801   4.912   7.503   5.224
  206MOL     H4 7802   4.854   7.411   5.217
  206MOL     H5 7803   4.898   7.550   5.321
  206MOL     C4 7804   5.060   7.475   5.194
  206MOL     H6 7805   5.122   7.539   5.258
  206MOL     H7 7806   5.086   7.371   5.210
  206MOL     C5 7807   5.079   7.517   5.047
  206MOL     H8 7808   5.182   7.543   5.023
  206MOL     H9 7809   5.044   7.438   4.979
  206MOL     C6 7810   4.986   7.638   5.041
  206MOL    H10 7811   5.034   7.718   5.096
  206MOL     C7 7812   4.957   7.697   4.904
  206MOL     C8 7813   4.762   7.320   4.915
  206MOL    H11 7814   4.710   7.296   5.007
  206MOL     C9 7815   4.750   7.431   4.832
  206MOL    C10 7816   4.652   7.543   4.856
  206MOL    H12 7817   4.563   7.503   4.907
  206MOL    H13 7818   4.618   7.583   4.760
  206MOL    C11 7819   4.841   7.412   4.723
  206MOL    C12 7820   4.865   7.490   4.610
  206MOL    H14 7821   4.815   7.585   4.596
  206MOL    C13 7822   4.955   7.441   4.514
  206MOL    H15 7823   4.976   7.498   4.425
  206MOL    C14 7824   5.018   7.316   4.533
  206MOL    H16 7825   5.086   7.279   4.457
  206MOL    C15 7826   4.992   7.240   4.648
  206MOL    H17 7827   5.041   7.144   4.663
  206MOL    C16 7828   4.903   7.292   4.741
  207MOL     O1 7829   5.325   6.717   5.154
  207MOL     O2 7830   4.979   6.976   4.830
  207MOL     N1 7831   5.186   6.891   5.121
  207MOL     N2 7832   5.102   6.793   4.871
  207MOL     H1 7833   5.066   6.753   4.784
  207MOL     N3 7834   5.506   7.063   4.858
  207MOL     H2 7835   5.571   7.134   4.889
  207MOL     C1 7836   5.213   6.723   4.939
  207MOL     H3 7837   5.183   6.619   4.950
  207MOL     C2 7838   5.244   6.773   5.082
  207MOL     C3 7839   5.246   6.975   5.224
  207MOL     H4 7840   5.355   6.971   5.217
  207MOL     H5 7841   5.213   6.940   5.322
  207MOL     C4 7842   5.196   7.117   5.194
  207MOL     H6 7843   5.110   7.139   5.258
  207MOL     H7 7844   5.274   7.191   5.210
  207MOL     C5 7845   5.151   7.112   5.047
  207MOL     H8 7846   5.076   7.189   5.023
  207MOL     H9 7847   5.236   7.121   4.979
  207MOL     C6 7848   5.093   6.971   5.041
  207MOL    H10 7849   4.998   6.973   5.096
  207MOL     C7 7850   5.056   6.917   4.904
  207MOL     C8 7851   5.480   6.937   4.915
  207MOL    H11 7852   5.527   6.904   5.007
  207MOL     C9 7853   5.390   6.870   4.832
  207MOL    C10 7854   5.342   6.730   4.856
  207MOL    H12 7855   5.420   6.673   4.907
  207MOL    H13 7856   5.324   6.680   4.760
  207MOL    C11 7857   5.361   6.959   4.723
  207MOL    C12 7858   5.281   6.940   4.610
  207MOL    H14 7859   5.223   6.850   4.596
  207MOL    C13 7860   5.279   7.043   4.514
  207MOL    H15 7861   5.219   7.032   4.425
  207MOL    C14 7862   5.356   7.160   4.533
  207MOL    H16 7863   5.354   7.238   4.457
  207MOL    C15 7864   5.434   7.176   4.648
  207MOL    H17 7865   5.493   7.266   4.663
  207MOL    C16 7866   5.434   7.073   4.741
  208MOL     O1 7867   5.490   6.513   4.612
  208MOL     O2 7868   5.541   6.943   4.289
  208MOL     N1 7869   5.571   6.721   4.580
  208MOL     N2 7870   5.444   6.745   4.330
  208MOL     H1 7871   5.391   6.756   4.243
  208MOL     N3 7872   5.880   6.530   4.317
  208MOL     H2 7873   5.975   6.509   4.348
  208MOL     C1 7874   5.439   6.614   4.398
  208MOL     H3 7875   5.334   6.587   4.409
  208MOL     C2 7876   5.498   6.612   4.540
  208MOL     C3 7877   5.674   6.711   4.683
  208MOL     H4 7878   5.725   6.615   4.676
  208MOL     H5 7879   5.627   6.723   4.780
  208MOL     C4 7880   5.772   6.825   4.653
  208MOL     H6 7881   5.748   6.911   4.717
  208MOL     H7 7882   5.875   6.795   4.669
  208MOL     C5 7883   5.745   6.862   4.506
  208MOL     H8 7884   5.774   6.965   4.482
  208MOL     H9 7885   5.795   6.792   4.438
  208MOL     C6 7886   5.594   6.842   4.500
  208MOL    H10 7887   5.549   6.925   4.555
  208MOL     C7 7888   5.528   6.847   4.362
  208MOL     C8 7889   5.758   6.489   4.374
  208MOL    H11 7890   5.753   6.433   4.466
  208MOL     C9 7891   5.655   6.534   4.291
  208MOL    C10 7892   5.510   6.505   4.315
  208MOL    H12 7893   5.499   6.409   4.366
  208MOL    H13 7894   5.458   6.496   4.219
  208MOL    C11 7895   5.717   6.604   4.182
  208MOL    C12 7896   5.661   6.664   4.069
  208MOL    H14 7897   5.555   6.669   4.055
  208MOL    C13 7898   5.749   6.717   3.973
  208MOL    H15 7899   5.710   6.763   3.884
  208MOL    C14 7900   5.889   6.709   3.991
  208MOL    H16 7901   5.955   6.749   3.916
  208MOL    C15 7902   5.942   6.649   4.107
  208MOL    H17 7903   6.050   6.644   4.122
  208MOL    C16 7904   5.853   6.597   4.200
  209MOL     O1 7905   6.562   6.676   4.612
  209MOL     O2 7906   6.164   6.506   4.289
  209MOL     N1 7907   6.341   6.642   4.580
  209MOL     N2 7908   6.384   6.520   4.330
  209MOL     H1 7909   6.401   6.469   4.243
  209MOL     N3 7910   6.353   7.006   4.317
  209MOL     H2 7911   6.323   7.098   4.348
  209MOL     C1 7912   6.500   6.582   4.398
  209MOL     H3 7913   6.576   6.504   4.409
  209MOL     C2 7914   6.473   6.634   4.540
  209MOL     C3 7915   6.298   6.736   4.683
  209MOL     H4 7916   6.356   6.828   4.676
  209MOL     H5 7917   6.312   6.689   4.781
  209MOL     C4 7918   6.150   6.764   4.653
  209MOL     H6 7919   6.088   6.700   4.717
  209MOL     H7 7920   6.125   6.869   4.669
  209MOL     C5 7921   6.132   6.722   4.506
  209MOL     H8 7922   6.028   6.696   4.482
  209MOL     H9 7923   6.167   6.801   4.438
  209MOL     C6 7924   6.225   6.601   4.500
  209MOL    H10 7925   6.176   6.521   4.555
  209MOL     C7 7926   6.254   6.542   4.362
  209MOL     C8 7927   6.449   6.920   4.374
  209MOL    H11 7928   6.501   6.944   4.466
  209MOL     C9 7929   6.461   6.809   4.291
  209MOL    C10 7930   6.559   6.697   4.315
  209MOL    H12 7931   6.648   6.736   4.366
  209MOL    H13 7932   6.592   6.657   4.219
  209MOL    C11 7933   6.370   6.828   4.182
  209MOL    C12 7934   6.346   6.749   4.069
  209MOL    H14 7935   6.395   6.654   4.055
  209MOL    C13 7936   6.256   6.799   3.973
  209MOL    H15 7937   6.235   6.741   3.884
  209MOL    C14 7938   6.193   6.924   3.991
  209MOL    H16 7939   6.125   6.961   3.916
  209MOL    C15 7940   6.218   7.000   4.107
  209MOL    H17 7941   6.169   7.096   4.122
  209MOL    C16 7942   6.308   6.948   4.200
  210MOL     O1 7943   5.885   7.523   4.612
  210MOL     O2 7944   6.232   7.264   4.289
  210MOL     N1 7945   6.025   7.349   4.580
  210MOL     N2 7946   6.109   7.447   4.330
  210MOL     H1 7947   6.145   7.487   4.243
  210MOL     N3 7948   5.704   7.177   4.317
  210MOL     H2 7949   5.639   7.105   4.348
  210MOL     C1 7950   5.998   7.516   4.398
  210MOL     H3 7951   6.027   7.621   4.409
  210MOL     C2 7952   5.966   7.467   4.540
  210MOL     C3 7953   5.965   7.264   4.683
  210MOL     H4 7954   5.856   7.269   4.676
  210MOL     H5 7955   5.998   7.299   4.781
  210MOL     C4 7956   6.015   7.122   4.653
  210MOL     H6 7957   6.101   7.100   4.717
  210MOL     H7 7958   5.936   7.048   4.669
  210MOL     C5 7959   6.060   7.127   4.506
  210MOL     H8 7960   6.134   7.050   4.482
  210MOL     H9 7961   5.974   7.119   4.438
  210MOL     C6 7962   6.118   7.268   4.500
  210MOL    H10 7963   6.212   7.267   4.555
  210MOL     C7 7964   6.155   7.323   4.362
  210MOL     C8 7965   5.730   7.303   4.374
  210MOL    H11 7966   5.684   7.336   4.466
  210MOL     C9 7967   5.821   7.369   4.291
  210MOL    C10 7968   5.868   7.510   4.315
  210MOL    H12 7969   5.790   7.567   4.366
  210MOL    H13 7970   5.886   7.559   4.219
  210MOL    C11 7971   5.850   7.281   4.182
  210MOL    C12 7972   5.930   7.299   4.069
  210MOL    H14 7973   5.988   7.389   4.055
  210MOL    C13 7974   5.931   7.196   3.973
  210MOL    H15 7975   5.992   7.207   3.884
  210MOL    C14 7976   5.855   7.079   3.991
  210MOL    H16 7977   5.857   7.002   3.916
  210MOL    C15 7978   5.776   7.063   4.107
  210MOL    H17 7979   5.718   6.973   4.122
  210MOL    C16 7980   5.776   7.167   4.200
  211MOL     O1 7981   5.720   7.726   6.236
  211MOL     O2 7982   5.669   7.296   5.912
  211MOL     N1 7983   5.640   7.518   6.203
  211MOL     N2 7984   5.767   7.495   5.953
  211MOL     H1 7985   5.819   7.483   5.866
  211MOL     N3 7986   5.330   7.710   5.940
  211MOL     H2 7987   5.236   7.730   5.971
  211MOL     C1 7988   5.771   7.625   6.021
  211MOL     H3 7989   5.876   7.652   6.032
  211MOL     C2 7990   5.713   7.628   6.164
  211MOL     C3 7991   5.537   7.528   6.306
  211MOL     H4 7992   5.485   7.624   6.299
  211MOL     H5 7993   5.583   7.517   6.404
  211MOL     C4 7994   5.439   7.414   6.276
  211MOL     H6 7995   5.463   7.328   6.340
  211MOL     H7 7996   5.335   7.444   6.292
  211MOL     C5 7997   5.466   7.377   6.129
  211MOL     H8 7998   5.436   7.274   6.106
  211MOL     H9 7999   5.415   7.446   6.061
  211MOL     C6 8000   5.617   7.397   6.123
  211MOL    H10 8001   5.662   7.315   6.178
  211MOL     C7 8002   5.682   7.392   5.986
  211MOL     C8 8003   5.453   7.750   5.997
  211MOL    H11 8004   0.974   0.040   6.089
  211MOL     C9 8005   5.555   7.705   5.914
  211MOL    C10 8006   5.701   7.734   5.938
  211MOL    H12 8007   1.227   0.063   5.989
  211MOL    H13 8008   5.752   7.743   5.842
  211MOL    C11 8009   5.493   7.636   5.805
  211MOL    C12 8010   5.549   7.575   5.692
  211MOL    H14 8011   5.656   7.571   5.678
  211MOL    C13 8012   5.461   7.523   5.596
  211MOL    H15 8013   5.500   7.476   5.508
  211MOL    C14 8014   5.321   7.530   5.615
  211MOL    H16 8015   5.255   7.490   5.539
  211MOL    C15 8016   5.268   7.591   5.730
  211MOL    H17 8017   5.161   7.596   5.745
  211MOL    C16 8018   5.358   7.642   5.823
  212MOL     O1 8019   4.649   7.564   6.236
  212MOL     O2 8020   5.047   7.734   5.912
  212MOL     N1 8021   4.869   7.597   6.203
  212MOL     N2 8022   4.826   7.719   5.953
  212MOL     H1 8023   0.326   0.004   5.867
  212MOL     N3 8024   4.858   7.234   5.940
  212MOL     H2 8025   4.887   7.141   5.971
  212MOL     C1 8026   4.711   7.658   6.021
  212MOL     H3 8027   4.635   7.736   6.032
  212MOL     C2 8028   4.738   7.606   6.164
  212MOL     C3 8029   4.912   7.503   6.306
  212MOL     H4 8030   4.854   7.411   6.299
  212MOL     H5 8031   4.898   7.550   6.404
  212MOL     C4 8032   5.060   7.475   6.276
  212MOL     H6 8033   5.122   7.539   6.340
  212MOL     H7 8034   5.086   7.371   6.292
  212MOL     C5 8035   5.079   7.517   6.129
  212MOL     H8 8036   5.182   7.543   6.106
  212MOL     H9 8037   5.044   7.438   6.061
  212MOL     C6 8038   4.986   7.638   6.123
  212MOL    H10 8039   5.034   7.718   6.178
  212MOL     C7 8040   4.957   7.697   5.986
  212MOL     C8 8041   4.762   7.320   5.997
  212MOL    H11 8042   4.710   7.296   6.089
  212MOL     C9 8043   4.750   7.431   5.914
  212MOL    C10 8044   4.652   7.543   5.938
  212MOL    H12 8045   4.563   7.503   5.989
  212MOL    H13 8046   4.618   7.583   5.842
  212MOL    C11 8047   4.841   7.412   5.805
  212MOL    C12 8048   4.865   7.491   5.692
  212MOL    H14 8049   4.815   7.585   5.678
  212MOL    C13 8050   4.955   7.441   5.596
  212MOL    H15 8051   4.976   7.498   5.508
  212MOL    C14 8052   5.018   7.316   5.615
  212MOL    H16 8053   5.086   7.279   5.539
  212MOL    C15 8054   4.992   7.240   5.730
  212MOL    H17 8055   5.041   7.144   5.745
  212MOL    C16 8056   4.903   7.292   5.823
  213MOL     O1 8057   5.326   6.717   6.236
  213MOL     O2 8058   4.979   6.976   5.912
  213MOL     N1 8059   5.186   6.891   6.203
  213MOL     N2 8060   5.102   6.793   5.953
  213MOL     H1 8061   5.066   6.753   5.866
  213MOL     N3 8062   5.506   7.063   5.940
  213MOL     H2 8063   5.571   7.134   5.971
  213MOL     C1 8064   5.213   6.723   6.021
  213MOL     H3 8065   5.183   6.619   6.032
  213MOL     C2 8066   5.244   6.773   6.164
  213MOL     C3 8067   5.246   6.975   6.306
  213MOL     H4 8068   5.355   6.971   6.299
  213MOL     H5 8069   5.213   6.940   6.404
  213MOL     C4 8070   5.196   7.117   6.276
  213MOL     H6 8071   5.110   7.139   6.340
  213MOL     H7 8072   5.274   7.191   6.292
  213MOL     C5 8073   5.151   7.112   6.129
  213MOL     H8 8074   5.076   7.189   6.106
  213MOL     H9 8075   5.236   7.121   6.061
  213MOL     C6 8076   5.093   6.971   6.123
  213MOL    H10 8077   4.998   6.973   6.178
  213MOL     C7 8078   5.056   6.917   5.986
  213MOL     C8 8079   5.480   6.937   5.997
  213MOL    H11 8080   5.527   6.904   6.089
  213MOL     C9 8081   5.390   6.870   5.914
  213MOL    C10 8082   5.342   6.730   5.938
  213MOL    H12 8083   5.420   6.673   5.989
  213MOL    H13 8084   5.324   6.680   5.842
  213MOL    C11 8085   5.361   6.959   5.805
  213MOL    C12 8086   5.281   6.940   5.692
  213MOL    H14 8087   5.223   6.850   5.678
  213MOL    C13 8088   5.279   7.043   5.596
  213MOL    H15 8089   5.219   7.032   5.508
  213MOL    C14 8090   5.356   7.160   5.615
  213MOL    H16 8091   5.354   7.238   5.539
  213MOL    C15 8092   5.434   7.176   5.730
  213MOL    H17 8093   5.493   7.266   5.745
  213MOL    C16 8094   5.434   7.073   5.823
  214MOL     O1 8095   5.490   6.513   5.695
  214MOL     O2 8096   5.541   6.943   5.371
  214MOL     N1 8097   5.571   6.721   5.662
  214MOL     N2 8098   5.444   6.745   5.412
  214MOL     H1 8099   5.391   6.756   5.325
  214MOL     N3 8100   5.880   6.530   5.399
  214MOL     H2 8101   5.975   6.509   5.430
  214MOL     C1 8102   5.439   6.614   5.480
  214MOL     H3 8103   5.334   6.587   5.491
  214MOL     C2 8104   5.498   6.612   5.623
  214MOL     C3 8105   5.674   6.712   5.765
  214MOL     H4 8106   5.725   6.615   5.758
  214MOL     H5 8107   5.627   6.723   5.863
  214MOL     C4 8108   5.772   6.825   5.735
  214MOL     H6 8109   5.748   6.911   5.799
  214MOL     H7 8110   5.875   6.795   5.751
  214MOL     C5 8111   5.745   6.862   5.588
  214MOL     H8 8112   5.774   6.965   5.564
  214MOL     H9 8113   5.795   6.792   5.520
  214MOL     C6 8114   5.594   6.842   5.582
  214MOL    H10 8115   5.549   6.925   5.637
  214MOL     C7 8116   5.528   6.847   5.445
  214MOL     C8 8117   5.758   6.489   5.456
  214MOL    H11 8118   5.753   6.433   5.548
  214MOL     C9 8119   5.655   6.534   5.373
  214MOL    C10 8120   5.510   6.505   5.397
  214MOL    H12 8121   5.499   6.409   5.448
  214MOL    H13 8122   5.458   6.496   5.301
  214MOL    C11 8123   5.717   6.604   5.264
  214MOL    C12 8124   5.661   6.664   5.151
  214MOL    H14 8125   5.554   6.668   5.137
  214MOL    C13 8126   5.749   6.717   5.055
  214MOL    H15 8127   5.710   6.763   4.966
  214MOL    C14 8128   5.889   6.709   5.074
  214MOL    H16 8129   5.955   6.749   4.998
  214MOL    C15 8130   5.942   6.649   5.189
  214MOL    H17 8131   6.050   6.644   5.204
  214MOL    C16 8132   5.852   6.597   5.282
  215MOL     O1 8133   6.562   6.676   5.695
  215MOL     O2 8134   6.164   6.506   5.371
  215MOL     N1 8135   6.341   6.642   5.662
  215MOL     N2 8136   6.385   6.520   5.412
  215MOL     H1 8137   6.401   6.469   5.325
  215MOL     N3 8138   6.353   7.006   5.399
  215MOL     H2 8139   6.323   7.098   5.430
  215MOL     C1 8140   6.500   6.582   5.480
  215MOL     H3 8141   6.576   6.504   5.491
  215MOL     C2 8142   6.473   6.634   5.623
  215MOL     C3 8143   6.298   6.736   5.765
  215MOL     H4 8144   6.356   6.828   5.758
  215MOL     H5 8145   6.312   6.690   5.863
  215MOL     C4 8146   6.150   6.764   5.735
  215MOL     H6 8147   6.088   6.700   5.799
  215MOL     H7 8148   6.125   6.869   5.751
  215MOL     C5 8149   6.132   6.722   5.588
  215MOL     H8 8150   6.028   6.696   5.564
  215MOL     H9 8151   6.167   6.801   5.520
  215MOL     C6 8152   6.225   6.601   5.582
  215MOL    H10 8153   6.176   6.521   5.637
  215MOL     C7 8154   6.254   6.542   5.444
  215MOL     C8 8155   6.449   6.920   5.456
  215MOL    H11 8156   6.500   6.944   5.548
  215MOL     C9 8157   6.461   6.809   5.373
  215MOL    C10 8158   6.559   6.697   5.397
  215MOL    H12 8159   6.648   6.736   5.448
  215MOL    H13 8160   6.592   6.657   5.301
  215MOL    C11 8161   6.370   6.828   5.264
  215MOL    C12 8162   6.346   6.749   5.151
  215MOL    H14 8163   6.395   6.654   5.137
  215MOL    C13 8164   6.256   6.799   5.055
  215MOL    H15 8165   6.235   6.742   4.966
  215MOL    C14 8166   6.193   6.924   5.074
  215MOL    H16 8167   6.125   6.961   4.998
  215MOL    C15 8168   6.218   7.000   5.189
  215MOL    H17 8169   6.169   7.096   5.204
  215MOL    C16 8170   6.308   6.948   5.282
  216MOL     O1 8171   5.885   7.523   5.695
  216MOL     O2 8172   6.232   7.264   5.371
  216MOL     N1 8173   6.025   7.349   5.662
  216MOL     N2 8174   6.109   7.447   5.412
  216MOL     H1 8175   6.145   7.487   5.325
  216MOL     N3 8176   5.704   7.177   5.399
  216MOL     H2 8177   5.639   7.105   5.430
  216MOL     C1 8178   5.998   7.516   5.480
  216MOL     H3 8179   6.027   7.621   5.491
  216MOL     C2 8180   5.966   7.467   5.623
  216MOL     C3 8181   5.965   7.264   5.765
  216MOL     H4 8182   5.856   7.269   5.758
  216MOL     H5 8183   5.998   7.299   5.863
  216MOL     C4 8184   6.015   7.122   5.735
  216MOL     H6 8185   6.101   7.100   5.799
  216MOL     H7 8186   5.936   7.048   5.751
  216MOL     C5 8187   6.060   7.127   5.588
  216MOL     H8 8188   6.134   7.050   5.564
  216MOL     H9 8189   5.974   7.119   5.520
  216MOL     C6 8190   6.118   7.268   5.582
  216MOL    H10 8191   6.212   7.267   5.637
  216MOL     C7 8192   6.155   7.323   5.444
  216MOL     C8 8193   5.730   7.303   5.456
  216MOL    H11 8194   5.684   7.336   5.548
  216MOL     C9 8195   5.821   7.369   5.373
  216MOL    C10 8196   5.868   7.510   5.397
  216MOL    H12 8197   5.790   7.567   5.448
  216MOL    H13 8198   5.886   7.559   5.301
  216MOL    C11 8199   5.850   7.281   5.264
  216MOL    C12 8200   5.930   7.299   5.151
  216MOL    H14 8201   5.988   7.389   5.137
  216MOL    C13 8202   5.931   7.196   5.055
  216MOL    H15 8203   5.992   7.207   4.966
  216MOL    C14 8204   5.855   7.079   5.074
  216MOL    H16 8205   5.857   7.002   4.998
  216MOL    C15 8206   5.776   7.063   5.189
  216MOL    H17 8207   5.718   6.973   5.204
  216MOL    C16 8208   5.776   7.167   5.282
  217MOL     O1 8209   1.984   1.254   0.825
  217MOL     O2 8210   1.933   0.824   0.502
  217MOL     N1 8211   1.903   1.046   0.792
  217MOL     N2 8212   2.030   1.022   0.542
  217MOL     H1 8213   2.082   1.011   0.456
  217MOL     N3 8214   1.593   1.237   0.529
  217MOL     H2 8215   1.499   1.258   0.561
  217MOL     C1 8216   2.034   1.153   0.611
  217MOL     H3 8217   2.140   1.179   0.621
  217MOL     C2 8218   1.976   1.155   0.753
  217MOL     C3 8219   1.800   1.056   0.895
  217MOL     H4 8220   1.749   1.152   0.888
  217MOL     H5 8221   1.847   1.044   0.993
  217MOL     C4 8222   1.702   0.942   0.865
  217MOL     H6 8223   1.726   0.856   0.930
  217MOL     H7 8224   1.598   0.972   0.881
  217MOL     C5 8225   1.729   0.905   0.719
  217MOL     H8 8226   1.699   0.802   0.695
  217MOL     H9 8227   1.678   0.975   0.651
  217MOL     C6 8228   1.880   0.925   0.713
  217MOL    H10 8229   1.925   0.842   0.768
  217MOL     C7 8230   1.945   0.920   0.575
  217MOL     C8 8231   1.716   1.278   0.586
  217MOL    H11 8232   1.721   1.334   0.679
  217MOL     C9 8233   1.818   1.233   0.504
  217MOL    C10 8234   1.964   1.262   0.527
  217MOL    H12 8235   1.974   1.358   0.579
  217MOL    H13 8236   2.016   1.271   0.432
  217MOL    C11 8237   1.756   1.163   0.394
  217MOL    C12 8238   1.812   1.103   0.281
  217MOL    H14 8239   1.919   1.099   0.268
  217MOL    C13 8240   1.724   1.050   0.186
  217MOL    H15 8241   1.764   1.003   0.097
  217MOL    C14 8242   1.585   1.058   0.204
  217MOL    H16 8243   1.519   1.018   0.128
  217MOL    C15 8244   1.531   1.118   0.319
  217MOL    H17 8245   1.424   1.124   0.334
  217MOL    C16 8246   1.621   1.170   0.413
  218MOL     O1 8247   0.912   1.091   0.825
  218MOL     O2 8248   1.310   1.262   0.501
  218MOL     N1 8249   1.133   1.125   0.792
  218MOL     N2 8250   1.090   1.247   0.542
  218MOL     H1 8251   1.073   1.298   0.456
  218MOL     N3 8252   1.121   0.761   0.529
  218MOL     H2 8253   1.151   0.669   0.561
  218MOL     C1 8254   0.974   1.185   0.611
  218MOL     H3 8255   0.898   1.263   0.621
  218MOL     C2 8256   1.001   1.133   0.753
  218MOL     C3 8257   1.176   1.031   0.895
  218MOL     H4 8258   1.117   0.938   0.888
  218MOL     H5 8259   1.162   1.077   0.993
  218MOL     C4 8260   1.323   1.003   0.865
  218MOL     H6 8261   1.386   1.066   0.930
  218MOL     H7 8262   1.348   0.898   0.881
  218MOL     C5 8263   1.342   1.045   0.719
  218MOL     H8 8264   1.446   1.071   0.695
  218MOL     H9 8265   1.307   0.966   0.651
  218MOL     C6 8266   1.249   1.166   0.713
  218MOL    H10 8267   1.297   1.246   0.768
  218MOL     C7 8268   1.220   1.225   0.575
  218MOL     C8 8269   1.025   0.847   0.586
  218MOL    H11 8270   0.974   0.823   0.679
  218MOL     C9 8271   1.013   0.958   0.504
  218MOL    C10 8272   0.915   1.070   0.527
  218MOL    H12 8273   0.827   1.031   0.579
  218MOL    H13 8274   0.881   1.110   0.432
  218MOL    C11 8275   1.104   0.939   0.394
  218MOL    C12 8276   1.128   1.018   0.281
  218MOL    H14 8277   1.078   1.113   0.268
  218MOL    C13 8278   1.218   0.968   0.186
  218MOL    H15 8279   1.239   1.026   0.097
  218MOL    C14 8280   1.281   0.843   0.204
  218MOL    H16 8281   1.349   0.806   0.128
  218MOL    C15 8282   1.256   0.767   0.319
  218MOL    H17 8283   1.305   0.671   0.334
  218MOL    C16 8284   1.166   0.819   0.413
  219MOL     O1 8285   1.588   0.244   0.825
  219MOL     O2 8286   1.242   0.503   0.502
  219MOL     N1 8287   1.449   0.418   0.792
  219MOL     N2 8288   1.365   0.320   0.542
  219MOL     H1 8289   1.329   0.280   0.456
  219MOL     N3 8290   1.770   0.590   0.529
  219MOL     H2 8291   1.835   0.662   0.561
  219MOL     C1 8292   1.476   0.251   0.611
  219MOL     H3 8293   1.447   0.146   0.621
  219MOL     C2 8294   1.507   0.300   0.753
  219MOL     C3 8295   1.509   0.503   0.895
  219MOL     H4 8296   1.618   0.498   0.888
  219MOL     H5 8297   1.476   0.468   0.993
  219MOL     C4 8298   1.459   0.645   0.865
  219MOL     H6 8299   1.373   0.667   0.930
  219MOL     H7 8300   1.538   0.719   0.881
  219MOL     C5 8301   1.414   0.640   0.719
  219MOL     H8 8302   1.340   0.717   0.695
  219MOL     H9 8303   1.499   0.648   0.651
  219MOL     C6 8304   1.356   0.499   0.713
  219MOL    H10 8305   1.262   0.500   0.768
  219MOL     C7 8306   1.319   0.444   0.575
  219MOL     C8 8307   1.743   0.464   0.586
  219MOL    H11 8308   1.790   0.431   0.678
  219MOL     C9 8309   1.653   0.398   0.504
  219MOL    C10 8310   1.605   0.257   0.527
  219MOL    H12 8311   1.684   0.200   0.579
  219MOL    H13 8312   1.587   0.208   0.432
  219MOL    C11 8313   1.624   0.486   0.394
  219MOL    C12 8314   1.544   0.468   0.281
  219MOL    H14 8315   1.487   0.378   0.267
  219MOL    C13 8316   1.542   0.571   0.186
  219MOL    H15 8317   1.482   0.560   0.097
  219MOL    C14 8318   1.619   0.688   0.204
  219MOL    H16 8319   1.617   0.765   0.128
  219MOL    C15 8320   1.697   0.704   0.319
  219MOL    H17 8321   1.756   0.794   0.334
  219MOL    C16 8322   1.697   0.600   0.413
  220MOL     O1 8323   1.753   0.041   0.284
  220MOL     O2 8324   1.804   0.471   6.453
  220MOL     N1 8325   1.834   0.249   0.251
  220MOL     N2 8326   1.707   0.272   0.001
  220MOL     H1 8327   1.655   0.284   6.408
  220MOL     N3 8328   2.143   0.057   6.481
  220MOL     H2 8329   2.238   0.037   0.020
  220MOL     C1 8330   1.703   0.142   0.070
  220MOL     H3 8331   1.597   0.115   0.080
  220MOL     C2 8332   1.761   0.139   0.212
  220MOL     C3 8333   1.937   0.239   0.354
  220MOL     H4 8334   1.988   0.142   0.347
  220MOL     H5 8335   1.890   0.250   0.452
  220MOL     C4 8336   2.035   0.353   0.324
  220MOL     H6 8337   2.011   0.439   0.388
  220MOL     H7 8338   2.139   0.323   0.340
  220MOL     C5 8339   2.008   0.390   0.178
  220MOL     H8 8340   2.038   0.493   0.154
  220MOL     H9 8341   2.059   0.320   0.110
  220MOL     C6 8342   1.857   0.370   0.172
  220MOL    H10 8343   1.812   0.452   0.227
  220MOL     C7 8344   1.792   0.375   0.034
  220MOL     C8 8345   2.021   0.017   0.045
  220MOL    H11 8346   6.500   7.727   0.138
  220MOL     C9 8347   1.919   0.062   6.455
  220MOL    C10 8348   1.773   0.033   6.479
  220MOL    H12 8349   6.247   7.704   0.038
  220MOL    H13 8350   1.721   0.023   6.383
  220MOL    C11 8351   1.980   0.131   6.346
  220MOL    C12 8352   1.925   0.191   6.233
  220MOL    H14 8353   1.818   0.196   6.219
  220MOL    C13 8354   2.013   0.244   6.138
  220MOL    H15 8355   1.973   0.291   6.049
  220MOL    C14 8356   2.152   0.236   6.156
  220MOL    H16 8357   2.218   0.277   6.080
  220MOL    C15 8358   2.206   0.176   6.271
  220MOL    H17 8359   2.313   0.170   6.286
  220MOL    C16 8360   2.116   0.125   6.365
  221MOL     O1 8361   2.825   0.203   0.284
  221MOL     O2 8362   2.427   0.032   6.453
  221MOL     N1 8363   2.604   0.170   0.251
  221MOL     N2 8364   2.647   0.048   0.001
  221MOL     H1 8365   7.148   7.763   6.408
  221MOL     N3 8366   2.616   0.533   6.481
  221MOL     H2 8367   2.586   0.625   0.020
  221MOL     C1 8368   2.763   0.109   0.070
  221MOL     H3 8369   2.839   0.031   0.080
  221MOL     C2 8370   2.736   0.161   0.212
  221MOL     C3 8371   2.561   0.264   0.354
  221MOL     H4 8372   2.620   0.356   0.347
  221MOL     H5 8373   2.575   0.217   0.452
  221MOL     C4 8374   2.413   0.291   0.324
  221MOL     H6 8375   2.351   0.227   0.388
  221MOL     H7 8376   2.388   0.396   0.341
  221MOL     C5 8377   2.395   0.250   0.178
  221MOL     H8 8378   2.291   0.224   0.154
  221MOL     H9 8379   2.430   0.329   0.110
  221MOL     C6 8380   2.488   0.129   0.172
  221MOL    H10 8381   2.440   0.048   0.227
  221MOL     C7 8382   2.517   0.070   0.034
  221MOL     C8 8383   2.711   0.447   0.045
  221MOL    H11 8384   2.763   0.471   0.138
  221MOL     C9 8385   2.724   0.336   6.456
  221MOL    C10 8386   2.822   0.224   6.479
  221MOL    H12 8387   2.910   0.264   0.038
  221MOL    H13 8388   2.856   0.185   6.383
  221MOL    C11 8389   2.633   0.355   6.346
  221MOL    C12 8390   2.609   0.277   6.233
  221MOL    H14 8391   2.658   0.182   6.219
  221MOL    C13 8392   2.519   0.326   6.138
  221MOL    H15 8393   2.498   0.269   6.049
  221MOL    C14 8394   2.456   0.451   6.156
  221MOL    H16 8395   2.388   0.488   6.080
  221MOL    C15 8396   2.481   0.527   6.271
  221MOL    H17 8397   2.432   0.623   6.286
  221MOL    C16 8398   2.571   0.476   6.365
  222MOL     O1 8399   2.148   1.050   0.284
  222MOL     O2 8400   2.495   0.791   6.453
  222MOL     N1 8401   2.288   0.876   0.251
  222MOL     N2 8402   2.372   0.974   0.001
  222MOL     H1 8403   2.408   1.014   6.408
  222MOL     N3 8404   1.967   0.704   6.481
  222MOL     H2 8405   1.902   0.632   0.020
  222MOL     C1 8406   2.261   1.044   0.070
  222MOL     H3 8407   2.290   1.148   0.080
  222MOL     C2 8408   2.230   0.994   0.212
  222MOL     C3 8409   2.228   0.792   0.354
  222MOL     H4 8410   2.119   0.796   0.347
  222MOL     H5 8411   2.261   0.827   0.452
  222MOL     C4 8412   2.277   0.650   0.324
  222MOL     H6 8413   2.364   0.628   0.388
  222MOL     H7 8414   2.199   0.576   0.340
  222MOL     C5 8415   2.323   0.655   0.178
  222MOL     H8 8416   2.397   0.578   0.154
  222MOL     H9 8417   2.237   0.646   0.109
  222MOL     C6 8418   2.381   0.796   0.172
  222MOL    H10 8419   2.475   0.794   0.227
  222MOL     C7 8420   2.418   0.850   0.034
  222MOL     C8 8421   1.994   0.830   0.045
  222MOL    H11 8422   1.947   0.863   0.138
  222MOL     C9 8423   2.084   0.896   6.456
  222MOL    C10 8424   2.132   1.037   6.479
  222MOL    H12 8425   2.053   1.094   0.038
  222MOL    H13 8426   2.149   1.087   6.383
  222MOL    C11 8427   2.113   0.808   6.346
  222MOL    C12 8428   2.193   0.827   6.233
  222MOL    H14 8429   2.250   0.917   6.219
  222MOL    C13 8430   2.195   0.724   6.138
  222MOL    H15 8431   2.255   0.735   6.049
  222MOL    C14 8432   2.118   0.607   6.156
  222MOL    H16 8433   2.120   0.529   6.080
  222MOL    C15 8434   2.040   0.591   6.271
  222MOL    H17 8435   1.981   0.501   6.286
  222MOL    C16 8436   2.040   0.694   6.365
  223MOL     O1 8437   1.984   1.254   1.907
  223MOL     O2 8438   1.933   0.824   1.584
  223MOL     N1 8439   1.903   1.046   1.875
  223MOL     N2 8440   2.030   1.022   1.624
  223MOL     H1 8441   2.082   1.011   1.538
  223MOL     N3 8442   1.593   1.237   1.611
  223MOL     H2 8443   1.499   1.258   1.643
  223MOL     C1 8444   2.034   1.153   1.693
  223MOL     H3 8445   2.140   1.179   1.703
  223MOL     C2 8446   1.976   1.155   1.835
  223MOL     C3 8447   1.800   1.056   1.977
  223MOL     H4 8448   1.749   1.152   1.970
  223MOL     H5 8449   1.847   1.044   2.075
  223MOL     C4 8450   1.702   0.942   1.947
  223MOL     H6 8451   1.726   0.856   2.012
  223MOL     H7 8452   1.598   0.972   1.964
  223MOL     C5 8453   1.729   0.905   1.801
  223MOL     H8 8454   1.699   0.802   1.777
  223MOL     H9 8455   1.678   0.975   1.733
  223MOL     C6 8456   1.880   0.925   1.795
  223MOL    H10 8457   1.925   0.842   1.850
  223MOL     C7 8458   1.945   0.920   1.657
  223MOL     C8 8459   1.716   1.278   1.668
  223MOL    H11 8460   1.721   1.334   1.761
  223MOL     C9 8461   1.818   1.233   1.586
  223MOL    C10 8462   1.964   1.262   1.610
  223MOL    H12 8463   1.974   1.358   1.661
  223MOL    H13 8464   2.016   1.271   1.514
  223MOL    C11 8465   1.756   1.163   1.476
  223MOL    C12 8466   1.812   1.103   1.363
  223MOL    H14 8467   1.919   1.099   1.350
  223MOL    C13 8468   1.724   1.050   1.268
  223MOL    H15 8469   1.764   1.003   1.179
  223MOL    C14 8470   1.585   1.058   1.286
  223MOL    H16 8471   1.519   1.018   1.210
  223MOL    C15 8472   1.531   1.118   1.401
  223MOL    H17 8473   1.424   1.124   1.416
  223MOL    C16 8474   1.621   1.170   1.495
  224MOL     O1 8475   0.912   1.091   1.907
  224MOL     O2 8476   1.310   1.261   1.584
  224MOL     N1 8477   1.133   1.125   1.874
  224MOL     N2 8478   1.090   1.247   1.624
  224MOL     H1 8479   1.073   1.298   1.538
  224MOL     N3 8480   1.121   0.761   1.611
  224MOL     H2 8481   1.151   0.669   1.643
  224MOL     C1 8482   0.974   1.185   1.693
  224MOL     H3 8483   0.898   1.263   1.703
  224MOL     C2 8484   1.001   1.133   1.835
  224MOL     C3 8485   1.176   1.031   1.977
  224MOL     H4 8486   1.117   0.938   1.970
  224MOL     H5 8487   1.162   1.077   2.075
  224MOL     C4 8488   1.323   1.003   1.947
  224MOL     H6 8489   1.386   1.066   2.012
  224MOL     H7 8490   1.348   0.898   1.963
  224MOL     C5 8491   1.342   1.045   1.801
  224MOL     H8 8492   1.446   1.071   1.777
  224MOL     H9 8493   1.307   0.966   1.733
  224MOL     C6 8494   1.249   1.166   1.795
  224MOL    H10 8495   1.297   1.246   1.850
  224MOL     C7 8496   1.220   1.225   1.657
  224MOL     C8 8497   1.025   0.847   1.668
  224MOL    H11 8498   0.974   0.824   1.761
  224MOL     C9 8499   1.013   0.958   1.586
  224MOL    C10 8500   0.915   1.070   1.610
  224MOL    H12 8501   0.827   1.031   1.661
  224MOL    H13 8502   0.881   1.110   1.514
  224MOL    C11 8503   1.104   0.939   1.476
  224MOL    C12 8504   1.128   1.018   1.363
  224MOL    H14 8505   1.078   1.113   1.349
  224MOL    C13 8506   1.218   0.968   1.268
  224MOL    H15 8507   1.239   1.026   1.179
  224MOL    C14 8508   1.281   0.843   1.286
  224MOL    H16 8509   1.349   0.806   1.210
  224MOL    C15 8510   1.256   0.767   1.401
  224MOL    H17 8511   1.305   0.671   1.416
  224MOL    C16 8512   1.166   0.819   1.495
  225MOL     O1 8513   1.588   0.244   1.907
  225MOL     O2 8514   1.242   0.503   1.584
  225MOL     N1 8515   1.449   0.418   1.874
  225MOL     N2 8516   1.365   0.320   1.624
  225MOL     H1 8517   1.329   0.280   1.538
  225MOL     N3 8518   1.770   0.590   1.611
  225MOL     H2 8519   1.835   0.662   1.643
  225MOL     C1 8520   1.476   0.251   1.693
  225MOL     H3 8521   1.447   0.146   1.704
  225MOL     C2 8522   1.507   0.300   1.835
  225MOL     C3 8523   1.509   0.503   1.977
  225MOL     H4 8524   1.618   0.498   1.970
  225MOL     H5 8525   1.476   0.468   2.075
  225MOL     C4 8526   1.459   0.645   1.947
  225MOL     H6 8527   1.373   0.667   2.012
  225MOL     H7 8528   1.538   0.719   1.963
  225MOL     C5 8529   1.414   0.640   1.801
  225MOL     H8 8530   1.339   0.717   1.777
  225MOL     H9 8531   1.499   0.648   1.733
  225MOL     C6 8532   1.356   0.499   1.795
  225MOL    H10 8533   1.262   0.500   1.850
  225MOL     C7 8534   1.319   0.444   1.657
  225MOL     C8 8535   1.743   0.464   1.668
  225MOL    H11 8536   1.790   0.431   1.760
  225MOL     C9 8537   1.653   0.398   1.586
  225MOL    C10 8538   1.605   0.257   1.609
  225MOL    H12 8539   1.684   0.200   1.661
  225MOL    H13 8540   1.587   0.208   1.514
  225MOL    C11 8541   1.624   0.486   1.476
  225MOL    C12 8542   1.544   0.468   1.363
  225MOL    H14 8543   1.487   0.378   1.349
  225MOL    C13 8544   1.542   0.571   1.268
  225MOL    H15 8545   1.482   0.560   1.179
  225MOL    C14 8546   1.619   0.688   1.286
  225MOL    H16 8547   1.617   0.765   1.210
  225MOL    C15 8548   1.697   0.704   1.401
  225MOL    H17 8549   1.756   0.794   1.416
  225MOL    C16 8550   1.697   0.600   1.495
  226MOL     O1 8551   1.753   0.041   1.366
  226MOL     O2 8552   1.804   0.471   1.043
  226MOL     N1 8553   1.834   0.249   1.334
  226MOL     N2 8554   1.707   0.272   1.083
  226MOL     H1 8555   1.655   0.284   0.997
  226MOL     N3 8556   2.143   0.057   1.070
  226MOL     H2 8557   2.238   0.037   1.102
  226MOL     C1 8558   1.703   0.142   1.152
  226MOL     H3 8559   1.597   0.115   1.162
  226MOL     C2 8560   1.761   0.139   1.294
  226MOL     C3 8561   1.937   0.239   1.436
  226MOL     H4 8562   1.988   0.142   1.429
  226MOL     H5 8563   1.890   0.250   1.534
  226MOL     C4 8564   2.035   0.353   1.406
  226MOL     H6 8565   2.011   0.438   1.471
  226MOL     H7 8566   2.139   0.323   1.423
  226MOL     C5 8567   2.008   0.390   1.260
  226MOL     H8 8568   2.038   0.493   1.236
  226MOL     H9 8569   2.059   0.320   1.192
  226MOL     C6 8570   1.857   0.370   1.254
  226MOL    H10 8571   1.812   0.452   1.309
  226MOL     C7 8572   1.792   0.375   1.116
  226MOL     C8 8573   2.021   0.017   1.127
  226MOL    H11 8574   6.500   7.727   1.220
  226MOL     C9 8575   1.919   0.062   1.045
  226MOL    C10 8576   1.773   0.033   1.069
  226MOL    H12 8577   6.247   7.704   1.120
  226MOL    H13 8578   1.721   0.023   0.973
  226MOL    C11 8579   1.980   0.131   0.935
  226MOL    C12 8580   1.925   0.191   0.822
  226MOL    H14 8581   1.818   0.196   0.809
  226MOL    C13 8582   2.013   0.244   0.727
  226MOL    H15 8583   1.973   0.291   0.638
  226MOL    C14 8584   2.152   0.236   0.745
  226MOL    H16 8585   2.218   0.277   0.669
  226MOL    C15 8586   2.206   0.176   0.860
  226MOL    H17 8587   2.313   0.170   0.875
  226MOL    C16 8588   2.116   0.125   0.954
  227MOL     O1 8589   2.825   0.203   1.366
  227MOL     O2 8590   2.427   0.033   1.043
  227MOL     N1 8591   2.604   0.170   1.333
  227MOL     N2 8592   2.647   0.048   1.083
  227MOL     H1 8593   7.148   7.763   0.997
  227MOL     N3 8594   2.616   0.533   1.070
  227MOL     H2 8595   2.586   0.625   1.102
  227MOL     C1 8596   2.763   0.109   1.152
  227MOL     H3 8597   2.839   0.031   1.162
  227MOL     C2 8598   2.736   0.161   1.294
  227MOL     C3 8599   2.561   0.264   1.436
  227MOL     H4 8600   2.620   0.356   1.429
  227MOL     H5 8601   2.575   0.217   1.534
  227MOL     C4 8602   2.413   0.291   1.406
  227MOL     H6 8603   2.352   0.228   1.471
  227MOL     H7 8604   2.388   0.396   1.423
  227MOL     C5 8605   2.395   0.250   1.260
  227MOL     H8 8606   2.291   0.224   1.236
  227MOL     H9 8607   2.430   0.328   1.192
  227MOL     C6 8608   2.488   0.129   1.254
  227MOL    H10 8609   2.440   0.048   1.309
  227MOL     C7 8610   2.517   0.070   1.116
  227MOL     C8 8611   2.711   0.447   1.127
  227MOL    H11 8612   2.763   0.471   1.220
  227MOL     C9 8613   2.724   0.336   1.045
  227MOL    C10 8614   2.822   0.224   1.069
  227MOL    H12 8615   2.910   0.264   1.120
  227MOL    H13 8616   2.856   0.184   0.973
  227MOL    C11 8617   2.633   0.355   0.935
  227MOL    C12 8618   2.609   0.277   0.822
  227MOL    H14 8619   2.658   0.182   0.809
  227MOL    C13 8620   2.519   0.326   0.727
  227MOL    H15 8621   2.498   0.269   0.638
  227MOL    C14 8622   2.456   0.451   0.745
  227MOL    H16 8623   2.388   0.488   0.669
  227MOL    C15 8624   2.481   0.527   0.860
  227MOL    H17 8625   2.432   0.623   0.875
  227MOL    C16 8626   2.571   0.475   0.954
  228MOL     O1 8627   2.148   1.050   1.366
  228MOL     O2 8628   2.495   0.791   1.043
  228MOL     N1 8629   2.288   0.876   1.333
  228MOL     N2 8630   2.372   0.974   1.083
  228MOL     H1 8631   2.408   1.014   0.997
  228MOL     N3 8632   1.967   0.704   1.070
  228MOL     H2 8633   1.902   0.632   1.102
  228MOL     C1 8634   2.261   1.044   1.152
  228MOL     H3 8635   2.290   1.148   1.162
  228MOL     C2 8636   2.229   0.994   1.294
  228MOL     C3 8637   2.228   0.792   1.436
  228MOL     H4 8638   2.119   0.796   1.429
  228MOL     H5 8639   2.261   0.827   1.534
  228MOL     C4 8640   2.277   0.650   1.406
  228MOL     H6 8641   2.363   0.628   1.471
  228MOL     H7 8642   2.199   0.576   1.422
  228MOL     C5 8643   2.323   0.655   1.260
  228MOL     H8 8644   2.397   0.578   1.236
  228MOL     H9 8645   2.237   0.646   1.192
  228MOL     C6 8646   2.381   0.796   1.254
  228MOL    H10 8647   2.475   0.794   1.309
  228MOL     C7 8648   2.418   0.850   1.116
  228MOL     C8 8649   1.994   0.830   1.127
  228MOL    H11 8650   1.947   0.863   1.220
  228MOL     C9 8651   2.084   0.896   1.045
  228MOL    C10 8652   2.132   1.037   1.069
  228MOL    H12 8653   2.053   1.094   1.120
  228MOL    H13 8654   2.149   1.087   0.973
  228MOL    C11 8655   2.113   0.808   0.935
  228MOL    C12 8656   2.193   0.827   0.822
  228MOL    H14 8657   2.250   0.917   0.809
  228MOL    C13 8658   2.195   0.724   0.727
  228MOL    H15 8659   2.255   0.735   0.638
  228MOL    C14 8660   2.118   0.607   0.745
  228MOL    H16 8661   2.120   0.529   0.669
  228MOL    C15 8662   2.040   0.591   0.860
  228MOL    H17 8663   1.981   0.501   0.875
  228MOL    C16 8664   2.040   0.694   0.954
  229MOL     O1 8665   1.984   1.254   2.989
  229MOL     O2 8666   1.933   0.824   2.666
  229MOL     N1 8667   1.903   1.046   2.957
  229MOL     N2 8668   2.030   1.022   2.706
  229MOL     H1 8669   2.082   1.011   2.620
  229MOL     N3 8670   1.593   1.237   2.693
  229MOL     H2 8671   1.499   1.258   2.725
  229MOL     C1 8672   2.034   1.153   2.775
  229MOL     H3 8673   2.140   1.180   2.786
  229MOL     C2 8674   1.976   1.155   2.917
  229MOL     C3 8675   1.800   1.056   3.059
  229MOL     H4 8676   1.749   1.152   3.052
  229MOL     H5 8677   1.847   1.044   3.157
  229MOL     C4 8678   1.702   0.942   3.029
  229MOL     H6 8679   1.726   0.856   3.094
  229MOL     H7 8680   1.598   0.972   3.046
  229MOL     C5 8681   1.729   0.905   2.883
  229MOL     H8 8682   1.699   0.802   2.859
  229MOL     H9 8683   1.678   0.975   2.815
  229MOL     C6 8684   1.880   0.925   2.877
  229MOL    H10 8685   1.925   0.842   2.932
  229MOL     C7 8686   1.946   0.920   2.739
  229MOL     C8 8687   1.716   1.278   2.750
  229MOL    H11 8688   1.721   1.334   2.843
  229MOL     C9 8689   1.818   1.233   2.668
  229MOL    C10 8690   1.964   1.262   2.692
  229MOL    H12 8691   1.974   1.358   2.743
  229MOL    H13 8692   2.016   1.271   2.596
  229MOL    C11 8693   1.756   1.163   2.558
  229MOL    C12 8694   1.812   1.103   2.445
  229MOL    H14 8695   1.919   1.099   2.432
  229MOL    C13 8696   1.724   1.050   2.350
  229MOL    H15 8697   1.764   1.003   2.261
  229MOL    C14 8698   1.585   1.058   2.368
  229MOL    H16 8699   1.519   1.018   2.292
  229MOL    C15 8700   1.531   1.118   2.484
  229MOL    H17 8701   1.424   1.124   2.498
  229MOL    C16 8702   1.621   1.170   2.577
  230MOL     O1 8703   0.912   1.091   2.989
  230MOL     O2 8704   1.310   1.261   2.666
  230MOL     N1 8705   1.133   1.125   2.957
  230MOL     N2 8706   1.089   1.247   2.706
  230MOL     H1 8707   1.073   1.298   2.620
  230MOL     N3 8708   1.121   0.761   2.693
  230MOL     H2 8709   1.151   0.669   2.725
  230MOL     C1 8710   0.974   1.185   2.775
  230MOL     H3 8711   0.898   1.263   2.786
  230MOL     C2 8712   1.001   1.133   2.917
  230MOL     C3 8713   1.176   1.031   3.059
  230MOL     H4 8714   1.117   0.938   3.052
  230MOL     H5 8715   1.162   1.077   3.157
  230MOL     C4 8716   1.323   1.003   3.029
  230MOL     H6 8717   1.386   1.066   3.094
  230MOL     H7 8718   1.348   0.898   3.045
  230MOL     C5 8719   1.342   1.045   2.883
  230MOL     H8 8720   1.446   1.071   2.859
  230MOL     H9 8721   1.307   0.966   2.815
  230MOL     C6 8722   1.249   1.166   2.877
  230MOL    H10 8723   1.297   1.246   2.932
  230MOL     C7 8724   1.220   1.225   2.739
  230MOL     C8 8725   1.025   0.847   2.750
  230MOL    H11 8726   0.974   0.824   2.843
  230MOL     C9 8727   1.013   0.958   2.668
  230MOL    C10 8728   0.915   1.070   2.692
  230MOL    H12 8729   0.827   1.031   2.743
  230MOL    H13 8730   0.881   1.110   2.596
  230MOL    C11 8731   1.104   0.939   2.558
  230MOL    C12 8732   1.128   1.018   2.445
  230MOL    H14 8733   1.078   1.113   2.432
  230MOL    C13 8734   1.218   0.968   2.350
  230MOL    H15 8735   1.239   1.026   2.261
  230MOL    C14 8736   1.281   0.843   2.368
  230MOL    H16 8737   1.349   0.806   2.292
  230MOL    C15 8738   1.256   0.767   2.483
  230MOL    H17 8739   1.305   0.671   2.498
  230MOL    C16 8740   1.166   0.819   2.577
  231MOL     O1 8741   1.589   0.244   2.989
  231MOL     O2 8742   1.242   0.503   2.666
  231MOL     N1 8743   1.449   0.418   2.957
  231MOL     N2 8744   1.365   0.320   2.706
  231MOL     H1 8745   1.329   0.280   2.620
  231MOL     N3 8746   1.770   0.590   2.693
  231MOL     H2 8747   1.835   0.662   2.725
  231MOL     C1 8748   1.476   0.251   2.775
  231MOL     H3 8749   1.447   0.146   2.786
  231MOL     C2 8750   1.507   0.300   2.917
  231MOL     C3 8751   1.509   0.503   3.059
  231MOL     H4 8752   1.618   0.498   3.052
  231MOL     H5 8753   1.476   0.468   3.157
  231MOL     C4 8754   1.459   0.645   3.029
  231MOL     H6 8755   1.373   0.667   3.094
  231MOL     H7 8756   1.538   0.719   3.045
  231MOL     C5 8757   1.414   0.640   2.883
  231MOL     H8 8758   1.339   0.717   2.859
  231MOL     H9 8759   1.499   0.648   2.815
  231MOL     C6 8760   1.356   0.499   2.877
  231MOL    H10 8761   1.262   0.500   2.932
  231MOL     C7 8762   1.319   0.444   2.739
  231MOL     C8 8763   1.743   0.464   2.750
  231MOL    H11 8764   1.790   0.431   2.842
  231MOL     C9 8765   1.653   0.398   2.668
  231MOL    C10 8766   1.605   0.257   2.692
  231MOL    H12 8767   1.684   0.200   2.743
  231MOL    H13 8768   1.587   0.208   2.596
  231MOL    C11 8769   1.624   0.486   2.558
  231MOL    C12 8770   1.544   0.468   2.445
  231MOL    H14 8771   1.487   0.378   2.431
  231MOL    C13 8772   1.542   0.571   2.350
  231MOL    H15 8773   1.482   0.560   2.261
  231MOL    C14 8774   1.619   0.688   2.368
  231MOL    H16 8775   1.617   0.765   2.292
  231MOL    C15 8776   1.697   0.704   2.484
  231MOL    H17 8777   1.756   0.794   2.498
  231MOL    C16 8778   1.697   0.600   2.577
  232MOL     O1 8779   1.753   0.041   2.448
  232MOL     O2 8780   1.804   0.471   2.125
  232MOL     N1 8781   1.834   0.249   2.416
  232MOL     N2 8782   1.707   0.272   2.165
  232MOL     H1 8783   1.655   0.284   2.079
  232MOL     N3 8784   2.143   0.057   2.152
  232MOL     H2 8785   2.238   0.037   2.184
  232MOL     C1 8786   1.703   0.142   2.234
  232MOL     H3 8787   1.597   0.115   2.244
  232MOL     C2 8788   1.761   0.139   2.376
  232MOL     C3 8789   1.937   0.239   2.518
  232MOL     H4 8790   1.988   0.142   2.511
  232MOL     H5 8791   1.890   0.250   2.616
  232MOL     C4 8792   2.035   0.353   2.488
  232MOL     H6 8793   2.011   0.438   2.553
  232MOL     H7 8794   2.139   0.323   2.505
  232MOL     C5 8795   2.008   0.390   2.342
  232MOL     H8 8796   2.038   0.493   2.318
  232MOL     H9 8797   2.059   0.320   2.274
  232MOL     C6 8798   1.857   0.370   2.336
  232MOL    H10 8799   1.812   0.452   2.391
  232MOL     C7 8800   1.791   0.375   2.198
  232MOL     C8 8801   2.021   0.017   2.209
  232MOL    H11 8802   6.500   7.727   2.302
  232MOL     C9 8803   1.919   0.062   2.127
  232MOL    C10 8804   1.773   0.033   2.151
  232MOL    H12 8805   6.247   7.704   2.202
  232MOL    H13 8806   1.721   0.023   2.055
  232MOL    C11 8807   1.980   0.131   2.017
  232MOL    C12 8808   1.925   0.191   1.904
  232MOL    H14 8809   1.818   0.196   1.891
  232MOL    C13 8810   2.013   0.244   1.809
  232MOL    H15 8811   1.973   0.291   1.720
  232MOL    C14 8812   2.152   0.236   1.827
  232MOL    H16 8813   2.218   0.276   1.751
  232MOL    C15 8814   2.206   0.176   1.942
  232MOL    H17 8815   2.313   0.170   1.957
  232MOL    C16 8816   2.116   0.125   2.036
  233MOL     O1 8817   2.825   0.203   2.448
  233MOL     O2 8818   2.427   0.033   2.125
  233MOL     N1 8819   2.604   0.170   2.415
  233MOL     N2 8820   2.647   0.048   2.165
  233MOL     H1 8821   7.148   7.763   2.079
  233MOL     N3 8822   2.616   0.533   2.152
  233MOL     H2 8823   2.586   0.625   2.184
  233MOL     C1 8824   2.763   0.109   2.234
  233MOL     H3 8825   2.839   0.031   2.244
  233MOL     C2 8826   2.736   0.161   2.376
  233MOL     C3 8827   2.561   0.264   2.518
  233MOL     H4 8828   2.620   0.356   2.511
  233MOL     H5 8829   2.575   0.217   2.616
  233MOL     C4 8830   2.413   0.291   2.488
  233MOL     H6 8831   2.352   0.228   2.553
  233MOL     H7 8832   2.388   0.396   2.505
  233MOL     C5 8833   2.395   0.250   2.342
  233MOL     H8 8834   2.291   0.224   2.318
  233MOL     H9 8835   2.430   0.328   2.274
  233MOL     C6 8836   2.488   0.129   2.336
  233MOL    H10 8837   2.440   0.048   2.391
  233MOL     C7 8838   2.517   0.070   2.198
  233MOL     C8 8839   2.711   0.447   2.209
  233MOL    H11 8840   2.763   0.471   2.302
  233MOL     C9 8841   2.724   0.336   2.127
  233MOL    C10 8842   2.822   0.224   2.151
  233MOL    H12 8843   2.910   0.264   2.202
  233MOL    H13 8844   2.856   0.184   2.055
  233MOL    C11 8845   2.633   0.355   2.018
  233MOL    C12 8846   2.609   0.277   1.904
  233MOL    H14 8847   2.658   0.182   1.891
  233MOL    C13 8848   2.519   0.326   1.809
  233MOL    H15 8849   2.498   0.269   1.720
  233MOL    C14 8850   2.456   0.451   1.827
  233MOL    H16 8851   2.388   0.488   1.751
  233MOL    C15 8852   2.481   0.527   1.942
  233MOL    H17 8853   2.432   0.623   1.957
  233MOL    C16 8854   2.571   0.475   2.036
  234MOL     O1 8855   2.148   1.050   2.448
  234MOL     O2 8856   2.495   0.791   2.125
  234MOL     N1 8857   2.288   0.876   2.415
  234MOL     N2 8858   2.372   0.974   2.165
  234MOL     H1 8859   2.408   1.014   2.079
  234MOL     N3 8860   1.967   0.704   2.152
  234MOL     H2 8861   1.902   0.632   2.184
  234MOL     C1 8862   2.261   1.044   2.234
  234MOL     H3 8863   2.290   1.148   2.244
  234MOL     C2 8864   2.229   0.994   2.376
  234MOL     C3 8865   2.228   0.792   2.518
  234MOL     H4 8866   2.119   0.796   2.511
  234MOL     H5 8867   2.261   0.827   2.616
  234MOL     C4 8868   2.277   0.650   2.488
  234MOL     H6 8869   2.363   0.628   2.553
  234MOL     H7 8870   2.199   0.576   2.504
  234MOL     C5 8871   2.323   0.655   2.342
  234MOL     H8 8872   2.397   0.578   2.318
  234MOL     H9 8873   2.237   0.646   2.274
  234MOL     C6 8874   2.381   0.796   2.336
  234MOL    H10 8875   2.475   0.794   2.391
  234MOL     C7 8876   2.418   0.850   2.198
  234MOL     C8 8877   1.994   0.830   2.209
  234MOL    H11 8878   1.947   0.863   2.302
  234MOL     C9 8879   2.084   0.896   2.127
  234MOL    C10 8880   2.132   1.037   2.151
  234MOL    H12 8881   2.053   1.094   2.202
  234MOL    H13 8882   2.149   1.087   2.055
  234MOL    C11 8883   2.113   0.808   2.017
  234MOL    C12 8884   2.193   0.827   1.904
  234MOL    H14 8885   2.250   0.917   1.891
  234MOL    C13 8886   2.195   0.724   1.809
  234MOL    H15 8887   2.255   0.735   1.720
  234MOL    C14 8888   2.118   0.607   1.827
[truncated: 1,816,201 more chars]
