# Supplementary material for: Formation of S- and Z-twist supramolecular micro-ropes by peptide stereoisomers
Source: Nat Commun. 2026 Mar 26;17:4424. doi: 10.1038/s41467-026-71043-5 (PMC13183945; doi:10.1038/s41467-026-71043-5)
Supplement: Supplementary file 15 — Source data [file 41467_2026_71043_MOESM15_ESM.xlsx]

## Sheet: Figure 1f
IR	c-LWLP	c-LWDP	c-DWLP	c-DWDP				c-LWLP	c-LWLP	c-LWLP	c-LWLP
X1	Y	Y2	Y3	Y4			X5	Y6	Y7	Y8	Y9
1396.36	0.25296	0.07725	0.07307	0.23372			1396.36	-2.99e-05	-4.53e-05	-9.94e-06	1.07e-05
1400.22	0.23168	0.09949	0.09135	0.21599			1400.22	-2.96e-05	-4.69e-05	-9.43e-06	3.1e-05
1404.07	0.24879	0.12313	0.11251	0.23501			1404.07	-3.68e-05	-5.55e-05	-6.6e-06	3.82e-05
1407.93	0.2752	0.15217	0.13827	0.2641			1407.93	-3.89e-05	-6.37e-05	-1.05e-05	2.34e-05
1411.79	0.28447	0.18026	0.16204	0.27494			1411.79	-3.39e-05	-5.74e-05	-3.1e-05	3.5e-06
1415.65	0.28489	0.19824	0.17686	0.27497			1415.65	-3.29e-05	-5.24e-05	-4.7e-05	-9.89e-06
1419.5	0.29133	0.2085	0.18534	0.2814			1419.5	-4.54e-05	-6.64e-05	-4.28e-05	-8.31e-06
1423.36	0.29179	0.20796	0.18467	0.28321			1423.36	-5.64e-05	-7.71e-05	-3.38e-05	1.38e-06
1427.22	0.28038	0.19812	0.17636	0.27365			1427.22	-6.17e-05	-7.99e-05	-3.03e-05	1.08e-05
1431.08	0.26143	0.18634	0.16676	0.25628			1431.08	-6.55e-05	-7.75e-05	-2.98e-05	1.93e-05
1434.93	0.24792	0.18045	0.16258	0.24357			1434.93	-6.98e-05	-7.29e-05	-2.98e-05	2.35e-05
1438.79	0.24585	0.18765	0.16911	0.24298			1438.79	-7.25e-05	-6.98e-05	-3.23e-05	1.9e-05
1442.65	0.24535	0.20467	0.1825	0.2449			1442.65	-6.72e-05	-6.44e-05	-3.91e-05	1.33e-05
1446.51	0.23872	0.22042	0.19415	0.24016			1446.51	-5.43e-05	-5.19e-05	-5.13e-05	1.05e-05
1450.36	0.23238	0.22778	0.19891	0.23438			1450.36	-3.99e-05	-4.06e-05	-5.92e-05	9.77e-06
1454.22	0.23481	0.22626	0.19673	0.23732			1454.22	-3.38e-05	-4.59e-05	-4.98e-05	1.79e-05
1458.08	0.24548	0.21523	0.18667	0.24993			1458.08	-3.52e-05	-5.98e-05	-2.72e-05	3.49e-05
1461.94	0.24667	0.18949	0.16457	0.25413			1461.94	-3.21e-05	-6.42e-05	-1.06e-05	5.03e-05
1465.79	0.22875	0.15205	0.13299	0.23816			1465.79	-2.52e-05	-5.74e-05	-8.49e-06	5.8e-05
1469.65	0.19306	0.10989	0.09718	0.20287			1469.65	-2.01e-05	-4.29e-05	-1.64e-05	5.87e-05
1473.51	0.15146	0.07347	0.06536	0.15955			1473.51	-1.69e-05	-2.34e-05	-3.31e-05	5.33e-05
1477.36	0.11079	0.04869	0.04225	0.1168			1477.36	-1.44e-05	-9.09e-07	-5.66e-05	4.57e-05
1481.22	0.07129	0.0303	0.02362	0.07555			1481.22	-8.33e-06	2.56e-05	-8.25e-05	4.14e-05
1485.08	0.03562	0.0184	0.011	0.0376			1485.08	2.33e-07	5.82e-05	-0.000113	3.69e-05
1488.94	0.00878	0.01673	0.00849	0.00937			1488.94	9.55e-06	9.05e-05	-0.000146	3.06e-05
1492.79	0	0.02413	0.01448	0			1492.79	2.56e-05	0.000114	-0.000167	3.02e-05
1496.65	0.00878	0.03629	0.02501	0.00851			1496.65	4.4e-05	0.000123	-0.00017	3.27e-05
1500.51	0.02253	0.04744	0.03534	0.02223			1500.51	5.5e-05	0.000118	-0.000162	3.41e-05
1504.37	0.03355	0.05419	0.04156	0.03282			1504.37	5.76e-05	0.000105	-0.000148	3.67e-05
1508.22	0.03986	0.05632	0.04289	0.03812			1508.22	5.48e-05	8.56e-05	-0.000128	4.03e-05
1512.08	0.04501	0.05713	0.04268	0.04155			1512.08	4.95e-05	6.26e-05	-0.000102	4.4e-05
1515.94	0.04849	0.05739	0.04219	0.04354			1515.94	4.05e-05	4.2e-05	-7.84e-05	4.78e-05
1519.8	0.04873	0.05783	0.04231	0.04304			1519.8	2.7e-05	2.56e-05	-5.98e-05	5.09e-05
1523.65	0.04716	0.06165	0.04593	0.0412			1523.65	1.34e-05	1.91e-05	-4.98e-05	5.18e-05
1527.51	0.04382	0.06927	0.05334	0.03867			1527.51	8.84e-06	2.65e-05	-4.75e-05	5.55e-05
1531.37	0.04407	0.07788	0.06198	0.03942			1531.37	1.76e-05	3.95e-05	-4.54e-05	6.53e-05
1535.22	0.05105	0.08634	0.07119	0.04582			1535.22	2.68e-05	4.69e-05	-4.41e-05	7.01e-05
1539.08	0.06193	0.09376	0.07974	0.05589			1539.08	2.58e-05	4.99e-05	-4.91e-05	6.52e-05
1542.94	0.06917	0.10101	0.08742	0.06417			1542.94	2.16e-05	5.83e-05	-5.92e-05	5.88e-05
1546.8	0.07233	0.11069	0.097	0.07039			1546.8	2.05e-05	6.91e-05	-6.99e-05	5.55e-05
1550.65	0.07829	0.12237	0.10861	0.07855			1550.65	1.96e-05	7.55e-05	-8.12e-05	5.35e-05
1554.51	0.08781	0.13646	0.12286	0.08945			1554.51	1.46e-05	7.83e-05	-9.21e-05	5.28e-05
1558.37	0.10089	0.15269	0.13959	0.10338			1558.37	3.83e-06	7.57e-05	-0.000101	5.41e-05
1562.23	0.1169	0.16982	0.15734	0.1194			1562.23	-5.47e-06	7.43e-05	-0.00011	5.78e-05
1566.08	0.13576	0.18739	0.17557	0.13734			1566.08	-6.22e-06	7.98e-05	-0.00012	6.4e-05
1569.94	0.15872	0.20499	0.19448	0.15852			1569.94	-3.08e-06	8.42e-05	-0.000126	6.94e-05
1573.8	0.18766	0.22424	0.21513	0.18443			1573.8	-2.31e-06	8.21e-05	-0.00013	6.89e-05
1577.66	0.21866	0.24529	0.23708	0.21269			1577.66	-4.03e-06	7.96e-05	-0.000137	6.36e-05
1581.51	0.2446	0.26946	0.2612	0.23835			1581.51	-4.7e-06	8.57e-05	-0.000144	6.19e-05
1585.37	0.26839	0.29807	0.28905	0.2631			1585.37	-6.98e-06	9.77e-05	-0.00015	6.4e-05
1589.23	0.29743	0.33117	0.3206	0.29163			1589.23	-1.22e-05	0.000115	-0.000161	6.51e-05
1593.08	0.33287	0.37373	0.36069	0.32604			1593.08	-2.09e-05	0.000143	-0.000173	6.85e-05
1596.94	0.37709	0.42865	0.41277	0.36876			1596.94	-3.75e-05	0.000174	-0.000186	7.3e-05
1600.8	0.42974	0.49295	0.47451	0.42007			1600.8	-5.61e-05	0.000193	-0.000208	7.32e-05
1604.66	0.49249	0.56327	0.54228	0.48183			1604.66	-7.75e-05	0.000186	-0.000234	6.53e-05
1608.51	0.56651	0.63791	0.61376	0.55498			1608.51	-0.000106	0.000148	-0.000249	5.67e-05
1612.37	0.65023	0.71887	0.69129	0.63867			1612.37	-0.000128	9.97e-05	-0.000245	5.11e-05
1616.23	0.74046	0.8014	0.77112	0.73097			1616.23	-0.000132	7.22e-05	-0.00022	3.75e-05
1620.09	0.82994	0.87652	0.84547	0.82531			1620.09	-0.000122	9.52e-05	-0.00018	2e-05
1623.94	0.90856	0.93689	0.90887	0.90864			1623.94	-0.00011	0.000156	-0.000133	8.91e-06
1627.8	0.96718	0.97916	0.95832	0.96978			1627.8	-9.58e-05	0.000218	-7.74e-05	9.74e-06
1631.66	0.99903	1	0.99003	1			1631.66	-7.01e-05	0.000272	-3.52e-05	1.68e-05
1635.52	1	0.99642	1	0.99612			1635.52	-2.97e-05	0.000316	-2.93e-05	1.27e-05
1639.37	0.97299	0.96871	0.98669	0.96434			1639.37	3.19e-05	0.000335	-6.13e-05	-7.54e-06
1643.23	0.93489	0.92614	0.95666	0.91996			1643.23	0.000113	0.000324	-0.000126	-5.06e-05
1647.09	0.90127	0.88394	0.92255	0.87877			1647.09	0.000209	0.000317	-0.000206	-0.000118
1650.95	0.88427	0.85897	0.89916	0.85567			1650.95	0.000308	0.000339	-0.000286	-0.000199
1654.8	0.89083	0.85636	0.89026	0.86065			1654.8	0.000373	0.000366	-0.000341	-0.00029
1658.66	0.91599	0.87187	0.89165	0.89121			1658.66	0.000384	0.000351	-0.000346	-0.000366
1662.52	0.94797	0.90071	0.90066	0.93353			1662.52	0.000328	0.000242	-0.000296	-0.000384
1666.37	0.97314	0.93637	0.91317	0.97209			1666.37	0.000208	3.19e-05	-0.000193	-0.000325
1670.23	0.97208	0.94501	0.90423	0.97987			1670.23	5.46e-05	-0.000204	-4.94e-05	-0.00019
1674.09	0.93076	0.90905	0.86076	0.94153			1674.09	-9.99e-05	-0.00039	0.000122	-1.27e-05
1677.95	0.84793	0.83015	0.785	0.85834			1677.95	-0.000218	-0.000499	0.000298	0.000158
1681.8	0.73665	0.71526	0.68243	0.7422			1681.8	-0.000274	-0.000512	0.000434	0.000279
1685.66	0.61203	0.57668	0.56218	0.60991			1685.66	-0.000264	-0.000417	0.0005	0.00033
1689.52	0.4898	0.43359	0.43881	0.47869			1689.52	-0.000215	-0.000248	0.000493	0.00032
1693.38	0.38269	0.30258	0.32431	0.36358			1693.38	-0.000154	-8.06e-05	0.000438	0.000258
1697.23	0.29621	0.19568	0.22723	0.27386			1697.23	-8.88e-05	2.84e-05	0.000354	0.000162
1701.09	0.23544	0.12187	0.15484	0.21447			1701.09	-3.21e-05	6.44e-05	0.000248	7.09e-05
1704.95	0.19566	0.08131	0.1095	0.1797			1704.95	3.4e-06	5.37e-05	0.000148	1.52e-05
1708.81	0.1681	0.05461	0.07849	0.1548			1708.81	1.64e-05	3.65e-05	8.62e-05	4.16e-06
1712.66	0.14658	0.03842	0.0593	0.13375			1712.66	1.35e-05	3.08e-05	6.03e-05	1.26e-05
1716.52	0.12728	0.03154	0.04971	0.11498			1716.52	5.58e-06	3.23e-05	4.93e-05	1.58e-05
1720.38	0.10685	0.02648	0.04199	0.09661			1720.38	3.48e-07	3.46e-05	3.97e-05	1.35e-05
1724.23	0.08645	0.0199	0.03298	0.07925			1724.23	-8.04e-07	3.38e-05	2.99e-05	9.46e-06
1728.09	0.07027	0.01368	0.02441	0.06464			1728.09	-6.14e-07	3e-05	2.43e-05	7.27e-06
1731.95	0.06099	0.00846	0.01666	0.05434			1731.95	-2.21e-06	2.51e-05	2e-05	5.38e-06
1735.81	0.05469	0.00437	0.00987	0.04639			1735.81	-3.81e-06	1.83e-05	1.57e-05	2.49e-06
1739.66	0.04927	0.00138	0.00413	0.03978			1739.66	-3e-06	1.24e-05	1.45e-05	2.14e-06
1743.52	0.04216	0	0.000571514	0.03297			1743.52	-1.32e-06	9.91e-06	1.69e-05	4.97e-06
1747.38	0.03514	0.00112	0	0.02701			1747.38	-1.02e-06	8.22e-06	2.06e-05	7.62e-06
1751.24	0.02833	0.00356	0.00136	0.02209			1751.24	-4.71e-06	3.6e-06	2.06e-05	4.88e-06
1755.09	0.02198	0.00589	0.00264	0.01832			1755.09	-8.99e-06	-1.64e-06	1.5e-05	3.55e-07
1758.95	0.01511	0.00793	0.00359	0.01472			1758.95	-8.74e-06	-2.47e-06	9.79e-06	1.68e-06
1762.81	0.00977	0.01037	0.00516	0.01202			1762.81	-6.16e-06	-1.95e-06	1.08e-05	7.43e-06
1766.67	0.00857	0.01319	0.00718	0.01168			1766.67	-3.37e-06	-2.19e-06	1.5e-05	1.39e-05
1770.52	0.01093	0.01589	0.0091	0.01347			1770.52	-1.5e-06	-2.52e-06	1.7e-05	1.77e-05
1774.38	0.01333	0.01735	0.01011	0.01561			1774.38	-7.6e-07	-3.99e-06	1.79e-05	1.82e-05
1778.24	0.01606	0.01799	0.01044	0.01818			1778.24	-4.07e-07	-5.73e-06	1.74e-05	1.67e-05
1782.1	0.02005	0.01836	0.0105	0.02145			1782.1	-5.81e-07	-6.72e-06	1.36e-05	1.29e-05
1785.95	0.02347	0.01831	0.01045	0.02468			1785.95	-2.86e-06	-9.05e-06	8.92e-06	4.8e-06
1789.81	0.0269	0.01727	0.00937	0.02793			1789.81	-6.35e-06	-1.09e-05	2.17e-06	-5.6e-06
1793.67	0.03086	0.01636	0.008	0.03094			1793.67	-4.65e-06	-7.22e-06	-1.29e-06	-7e-06
1797.52	0.03496	0.01712	0.00857	0.03345			1797.52	-3.83e-23	0	0	0
1801.38	0.03256	0.01911	0.01172	0.03247			1801.38	7.74e-07	5.86e-06	-4.27e-06	-1.86e-06

## Sheet: Figure 1g
	c-LWLP		c-LWDP		c-DWLP		c-DWDP
X1	Y1	X2	Y2	X3	Y3	X4	Y4
4	28	5	115	5	108	4	16
4.0203	41	5.0201	97	5.0201	96	4.0203	19
4.0406	22	5.0402	99	5.0402	109	4.0406	22
4.0608	29	5.0602	117	5.0602	102	4.0608	25
4.0811	42	5.0803	115	5.0803	115	4.0811	24
4.1014	29	5.1004	109	5.1004	99	4.1014	27
4.1217	39	5.1205	112	5.1205	93	4.1217	19
4.142	31	5.1406	91	5.1406	105	4.142	16
4.1623	32	5.1607	111	5.1607	101	4.1623	23
4.1825	29	5.1807	113	5.1807	91	4.1825	21
4.2028	25	5.2008	105	5.2008	114	4.2028	20
4.2231	39	5.2209	91	5.2209	80	4.2231	18
4.2434	25	5.241	108	5.241	105	4.2434	13
4.2637	32	5.2611	111	5.2611	95	4.2637	14
4.2839	31	5.2811	97	5.2811	96	4.2839	17
4.3042	21	5.3012	92	5.3012	87	4.3042	17
4.3245	34	5.3213	101	5.3213	77	4.3245	18
4.3448	29	5.3414	92	5.3414	92	4.3448	10
4.3651	25	5.3615	100	5.3615	112	4.3651	12
4.3853	32	5.3815	88	5.3815	85	4.3853	17
4.4056	27	5.4016	95	5.4016	86	4.4056	14
4.4259	17	5.4217	96	5.4217	101	4.4259	12
4.4462	23	5.4418	100	5.4418	93	4.4462	16
4.4665	21	5.4619	103	5.4619	88	4.4665	17
4.4868	32	5.482	92	5.482	86	4.4868	15
4.507	29	5.502	99	5.502	87	4.507	14
4.5273	22	5.5221	106	5.5221	99	4.5273	12
4.5476	21	5.5422	78	5.5422	85	4.5476	17
4.5679	23	5.5623	97	5.5623	83	4.5679	14
4.5882	14	5.5824	104	5.5824	83	4.5882	13
4.6084	23	5.6024	97	5.6024	83	4.6084	22
4.6287	22	5.6225	98	5.6225	88	4.6287	15
4.649	28	5.6426	104	5.6426	80	4.649	12
4.6693	19	5.6627	80	5.6627	82	4.6693	20
4.6896	24	5.6828	88	5.6828	108	4.6896	12
4.7099	23	5.7028	73	5.7028	82	4.7099	12
4.7301	23	5.7229	105	5.7229	92	4.7301	11
4.7504	22	5.743	83	5.743	98	4.7504	16
4.7707	24	5.7631	98	5.7631	88	4.7707	23
4.791	19	5.7832	107	5.7832	84	4.791	16
4.8113	18	5.8033	95	5.8033	115	4.8113	24
4.8315	28	5.8233	80	5.8233	87	4.8315	15
4.8518	27	5.8434	83	5.8434	90	4.8518	11
4.8721	22	5.8635	93	5.8635	101	4.8721	11
4.8924	22	5.8836	77	5.8836	86	4.8924	24
4.9127	24	5.9037	85	5.9037	108	4.9127	26
4.933	26	5.9237	101	5.9237	93	4.933	21
4.9532	25	5.9438	91	5.9438	94	4.9532	18
4.9735	22	5.9639	87	5.9639	92	4.9735	8
4.9938	20	5.984	99	5.984	75	4.9938	12
5.0141	14	6.0041	94	6.0041	86	5.0141	16
5.0344	23	6.0242	91	6.0242	76	5.0344	18
5.0546	18	6.0442	91	6.0442	93	5.0546	17
5.0749	19	6.0643	98	6.0643	73	5.0749	15
5.0952	21	6.0844	98	6.0844	93	5.0952	22
5.1155	16	6.1045	88	6.1045	90	5.1155	19
5.1358	26	6.1246	97	6.1246	89	5.1358	12
5.156	18	6.1446	97	6.1446	103	5.156	13
5.1763	9	6.1647	86	6.1647	88	5.1763	14
5.1966	28	6.1848	91	6.1848	89	5.1966	12
5.2169	20	6.2049	103	6.2049	93	5.2169	14
5.2372	25	6.225	87	6.225	90	5.2372	12
5.2575	17	6.245	94	6.245	85	5.2575	14
5.2777	22	6.2651	86	6.2651	73	5.2777	10
5.298	24	6.2852	94	6.2852	74	5.298	22
5.3183	17	6.3053	114	6.3053	86	5.3183	19
5.3386	14	6.3254	98	6.3254	91	5.3386	13
5.3589	15	6.3455	114	6.3455	103	5.3589	16
5.3791	19	6.3655	89	6.3655	93	5.3791	15
5.3994	18	6.3856	100	6.3856	89	5.3994	15
5.4197	20	6.4057	118	6.4057	99	5.4197	17
5.44	20	6.4258	115	6.4258	112	5.44	24
5.4603	22	6.4459	117	6.4459	95	5.4603	9
5.4806	23	6.4659	115	6.4659	111	5.4806	19
5.5008	13	6.486	127	6.486	116	5.5008	22
5.5211	25	6.5061	123	6.5061	152	5.5211	15
5.5414	26	6.5262	124	6.5262	198	5.5414	8
5.5617	16	6.5463	160	6.5463	425	5.5617	16
5.582	31	6.5664	180	6.5664	370	5.582	17
5.6022	16	6.5864	210	6.5864	392	5.6022	25
5.6225	15	6.6065	361	6.6065	610	5.6225	15
5.6428	20	6.6266	459	6.6266	760	5.6428	9
5.6631	16	6.6467	505	6.6467	649	5.6631	5
5.6834	14	6.6668	469	6.6668	492	5.6834	25
5.7037	20	6.6868	407	6.6868	342	5.7037	22
5.7239	15	6.7069	271	6.7069	166	5.7239	15
5.7442	21	6.727	230	6.727	120	5.7442	13
5.7645	17	6.7471	148	6.7471	107	5.7645	14
5.7848	19	6.7672	120	6.7672	95	5.7848	13
5.8051	24	6.7872	116	6.7872	95	5.8051	13
5.8253	17	6.8073	110	6.8073	104	5.8253	15
5.8456	19	6.8274	101	6.8274	78	5.8456	15
5.8659	13	6.8475	102	6.8475	91	5.8659	12
5.8862	16	6.8676	100	6.8676	79	5.8862	15
5.9065	19	6.8877	94	6.8877	68	5.9065	16
5.9267	17	6.9077	104	6.9077	77	5.9267	16
5.947	21	6.9278	90	6.9278	78	5.947	16
5.9673	16	6.9479	86	6.9479	90	5.9673	13
5.9876	18	6.968	101	6.968	80	5.9876	19
6.0079	18	6.9881	89	6.9881	84	6.0079	19
6.0282	14	7.0081	86	7.0081	88	6.0282	14
6.0484	24	7.0282	98	7.0282	79	6.0484	7
6.0687	27	7.0483	84	7.0483	90	6.0687	14
6.089	17	7.0684	83	7.0684	87	6.089	26
6.1093	16	7.0885	79	7.0885	87	6.1093	11
6.1296	30	7.1085	87	7.1085	82	6.1296	18
6.1498	21	7.1286	92	7.1286	82	6.1498	15
6.1701	11	7.1487	99	7.1487	78	6.1701	20
6.1904	15	7.1688	95	7.1688	93	6.1904	23
6.2107	17	7.1889	82	7.1889	80	6.2107	14
6.231	23	7.209	91	7.209	85	6.231	16
6.2513	18	7.229	111	7.229	86	6.2513	14
6.2715	14	7.2491	107	7.2491	88	6.2715	14
6.2918	26	7.2692	79	7.2692	83	6.2918	12
6.3121	17	7.2893	91	7.2893	80	6.3121	16
6.3324	22	7.3094	77	7.3094	81	6.3324	15
6.3527	14	7.3294	91	7.3294	86	6.3527	18
6.3729	25	7.3495	93	7.3495	95	6.3729	19
6.3932	21	7.3696	85	7.3696	72	6.3932	13
6.4135	16	7.3897	96	7.3897	68	6.4135	12
6.4338	18	7.4098	99	7.4098	71	6.4338	8
6.4541	21	7.4299	84	7.4299	94	6.4541	14
6.4744	36	7.4499	82	7.4499	68	6.4744	15
6.4946	39	7.47	97	7.47	95	6.4946	10
6.5149	40	7.4901	91	7.4901	79	6.5149	13
6.5352	41	7.5102	96	7.5102	85	6.5352	15
6.5555	40	7.5303	95	7.5303	103	6.5555	20
6.5758	36	7.5503	73	7.5503	78	6.5758	13
6.596	60	7.5704	91	7.5704	76	6.596	22
6.6163	60	7.5905	73	7.5905	71	6.6163	18
6.6366	71	7.6106	98	7.6106	79	6.6366	29
6.6569	84	7.6307	78	7.6307	84	6.6569	30
6.6772	183	7.6507	91	7.6507	86	6.6772	27
6.6974	1470	7.6708	77	7.6708	80	6.6974	24
6.7177	4711	7.6909	76	7.6909	74	6.7177	37
6.738	2583	7.711	87	7.711	80	6.738	49
6.7583	361	7.7311	82	7.7311	76	6.7583	135
6.7786	82	7.7512	90	7.7512	76	6.7786	156
6.7989	51	7.7712	109	7.7712	94	6.7989	369
6.8191	26	7.7913	103	7.7913	80	6.8191	743
6.8394	34	7.8114	88	7.8114	73	6.8394	1127
6.8597	37	7.8315	79	7.8315	83	6.8597	847
6.88	21	7.8516	83	7.8516	70	6.88	190
6.9003	27	7.8716	74	7.8716	67	6.9003	33
6.9205	25	7.8917	73	7.8917	83	6.9205	31
6.9408	28	7.9118	81	7.9118	72	6.9408	20
6.9611	25	7.9319	104	7.9319	74	6.9611	15
6.9814	30	7.952	80	7.952	84	6.9814	24
7.0017	27	7.972	87	7.972	73	7.0017	23
7.022	25	7.9921	86	7.9921	67	7.022	16
7.0422	28	8.0122	98	8.0122	84	7.0422	22
7.0625	12	8.0323	83	8.0323	91	7.0625	12
7.0828	23	8.0524	98	8.0524	73	7.0828	20
7.1031	21	8.0725	101	8.0725	64	7.1031	21
7.1234	24	8.0925	90	8.0925	80	7.1234	26
7.1436	12	8.1126	93	8.1126	92	7.1436	8
7.1639	24	8.1327	78	8.1327	87	7.1639	12
7.1842	23	8.1528	84	8.1528	81	7.1842	14
7.2045	17	8.1729	92	8.1729	78	7.2045	12
7.2248	13	8.1929	104	8.1929	92	7.2248	17
7.245	21	8.213	87	8.213	80	7.245	15
7.2653	26	8.2331	56	8.2331	69	7.2653	13
7.2856	28	8.2532	91	8.2532	80	7.2856	13
7.3059	24	8.2733	72	8.2733	78	7.3059	16
7.3262	25	8.2934	87	8.2934	85	7.3262	12
7.3465	23	8.3134	73	8.3134	79	7.3465	23
7.3667	16	8.3335	81	8.3335	69	7.3667	14
7.387	24	8.3536	76	8.3536	93	7.387	13
7.4073	12	8.3737	84	8.3737	67	7.4073	12
7.4276	18	8.3938	85	8.3938	78	7.4276	16
7.4479	23	8.4138	89	8.4138	85	7.4479	23
7.4681	9	8.4339	69	8.4339	71	7.4681	14
7.4884	14	8.454	87	8.454	72	7.4884	21
7.5087	27	8.4741	100	8.4741	68	7.5087	24
7.529	17	8.4942	88	8.4942	107	7.529	17
7.5493	16	8.5142	76	8.5142	73	7.5493	12
7.5696	12	8.5343	95	8.5343	90	7.5696	9
7.5898	19	8.5544	98	8.5544	76	7.5898	17
7.6101	16	8.5745	71	8.5745	64	7.6101	11
7.6304	14	8.5946	77	8.5946	76	7.6304	15
7.6507	14	8.6147	87	8.6147	79	7.6507	8
7.671	11	8.6347	87	8.6347	62	7.671	19
7.6912	19	8.6548	80	8.6548	77	7.6912	12
7.7115	17	8.6749	74	8.6749	76	7.7115	15
7.7318	11	8.695	108	8.695	84	7.7318	11
7.7521	14	8.7151	98	8.7151	73	7.7521	12
7.7724	22	8.7351	83	8.7351	73	7.7724	16
7.7927	20	8.7552	73	8.7552	84	7.7927	12
7.8129	9	8.7753	74	8.7753	74	7.8129	19
7.8332	12	8.7954	81	8.7954	74	7.8332	9
7.8535	21	8.8155	87	8.8155	78	7.8535	16
7.8738	16	8.8356	92	8.8356	74	7.8738	14
7.8941	11	8.8556	83	8.8556	70	7.8941	17
7.9143	14	8.8757	84	8.8757	76	7.9143	15
7.9346	18	8.8958	83	8.8958	66	7.9346	18
7.9549	15	8.9159	83	8.9159	69	7.9549	19
7.9752	13	8.936	92	8.936	86	7.9752	13
7.9955	17	8.956	92	8.956	66	7.9955	15
8.0157	10	8.9761	85	8.9761	74	8.0157	23
8.036	22	8.9962	85	8.9962	72	8.036	18
8.0563	15	9.0163	82	9.0163	85	8.0563	9
8.0766	17	9.0364	82	9.0364	64	8.0766	16
8.0969	12	9.0564	84	9.0564	78	8.0969	10
8.1172	16	9.0765	75	9.0765	88	8.1172	15
8.1374	14	9.0966	88	9.0966	72	8.1374	15
8.1577	10	9.1167	76	9.1167	61	8.1577	12
8.178	16	9.1368	103	9.1368	94	8.178	15
8.1983	22	9.1569	76	9.1569	74	8.1983	12
8.2186	11	9.1769	98	9.1769	82	8.2186	12
8.2388	15	9.197	99	9.197	77	8.2388	14
8.2591	14	9.2171	100	9.2171	80	8.2591	13
8.2794	21	9.2372	87	9.2372	83	8.2794	9
8.2997	19	9.2573	69	9.2573	80	8.2997	16
8.32	16	9.2773	81	9.2773	74	8.32	15
8.3403	13	9.2974	84	9.2974	87	8.3403	15
8.3605	13	9.3175	94	9.3175	65	8.3605	15
8.3808	12	9.3376	86	9.3376	88	8.3808	15
8.4011	15	9.3577	81	9.3577	80	8.4011	9
8.4214	11	9.3777	107	9.3777	73	8.4214	14
8.4417	15	9.3978	76	9.3978	88	8.4417	22
8.4619	18	9.4179	79	9.4179	76	8.4619	19
8.4822	9	9.438	78	9.438	84	8.4822	9
8.5025	14	9.4581	97	9.4581	81	8.5025	13
8.5228	8	9.4782	85	9.4782	74	8.5228	13
8.5431	11	9.4982	98	9.4982	77	8.5431	18
8.5634	9	9.5183	82	9.5183	94	8.5634	15
8.5836	19	9.5384	95	9.5384	83	8.5836	15
8.6039	15	9.5585	77	9.5585	86	8.6039	11
8.6242	11	9.5786	90	9.5786	88	8.6242	11
8.6445	11	9.5986	92	9.5986	80	8.6445	13
8.6648	15	9.6187	94	9.6187	69	8.6648	12
8.685	8	9.6388	81	9.6388	83	8.685	15
8.7053	12	9.6589	108	9.6589	73	8.7053	11
8.7256	12	9.679	101	9.679	75	8.7256	11
8.7459	15	9.6991	64	9.6991	66	8.7459	12
8.7662	14	9.7191	91	9.7191	73	8.7662	15
8.7864	16	9.7392	82	9.7392	81	8.7864	7
8.8067	13	9.7593	87	9.7593	80	8.8067	12
8.827	14	9.7794	92	9.7794	80	8.827	12
8.8473	12	9.7995	91	9.7995	74	8.8473	11
8.8676	11	9.8195	92	9.8195	63	8.8676	8
8.8879	15	9.8396	84	9.8396	79	8.8879	11
8.9081	12	9.8597	97	9.8597	77	8.9081	11
8.9284	18	9.8798	77	9.8798	81	8.9284	13
8.9487	11	9.8999	72	9.8999	84	8.9487	11
8.969	15	9.9199	84	9.9199	76	8.969	17
8.9893	11	9.94	105	9.94	100	8.9893	9
9.0095	15	9.9601	86	9.9601	67	9.0095	18
9.0298	6	9.9802	94	9.9802	68	9.0298	13
9.0501	18	10.0003	89	10.0003	71	9.0501	4
9.0704	11	10.0204	66	10.0204	90	9.0704	17
9.0907	13	10.0404	82	10.0404	84	9.0907	9
9.111	13	10.0605	84	10.0605	92	9.111	13
9.1312	11	10.0806	100	10.0806	81	9.1312	11
9.1515	13	10.1007	107	10.1007	66	9.1515	15
9.1718	12	10.1208	91	10.1208	102	9.1718	11
9.1921	8	10.1408	108	10.1408	68	9.1921	8
9.2124	19	10.1609	97	10.1609	83	9.2124	11
9.2326	19	10.181	119	10.181	83	9.2326	6
9.2529	14	10.2011	89	10.2011	86	9.2529	19
9.2732	9	10.2212	87	10.2212	87	9.2732	15
9.2935	10	10.2413	93	10.2413	90	9.2935	12
9.3138	11	10.2613	91	10.2613	88	9.3138	12
9.3341	14	10.2814	101	10.2814	95	9.3341	11
9.3543	22	10.3015	115	10.3015	82	9.3543	18
9.3746	7	10.3216	123	10.3216	110	9.3746	15
9.3949	20	10.3417	199	10.3417	106	9.3949	14
9.4152	12	10.3617	217	10.3617	136	9.4152	15
9.4355	14	10.3818	228	10.3818	245	9.4355	9
9.4557	9	10.4019	316	10.4019	347	9.4557	16
9.476	12	10.422	494	10.422	624	9.476	13
9.4963	9	10.4421	706	10.4421	1195	9.4963	16
9.5166	14	10.4621	977	10.4621	1429	9.5166	16
9.5369	15	10.4822	1119	10.4822	1112	9.5369	21
9.5571	15	10.5023	958	10.5023	622	9.5571	10
9.5774	21	10.5224	731	10.5224	296	9.5774	9
9.5977	13	10.5425	442	10.5425	163	9.5977	13
9.618	16	10.5626	286	10.5626	112	9.618	15
9.6383	14	10.5826	153	10.5826	120	9.6383	11
9.6586	10	10.6027	141	10.6027	98	9.6586	7
9.6788	12	10.6228	135	10.6228	93	9.6788	8
9.6991	11	10.6429	97	10.6429	91	9.6991	13
9.7194	17	10.663	104	10.663	78	9.7194	13
9.7397	12	10.683	105	10.683	100	9.7397	12
9.76	20	10.7031	97	10.7031	81	9.76	10
9.7802	20	10.7232	107	10.7232	79	9.7802	10
9.8005	13	10.7433	86	10.7433	74	9.8005	10
9.8208	16	10.7634	98	10.7634	86	9.8208	13
9.8411	12	10.7834	96	10.7834	85	9.8411	5
9.8614	9	10.8035	132	10.8035	90	9.8614	12
9.8817	7	10.8236	84	10.8236	109	9.8817	15
9.9019	10	10.8437	106	10.8437	73	9.9019	16
9.9222	13	10.8638	87	10.8638	96	9.9222	12
9.9425	13	10.8839	98	10.8839	90	9.9425	8
9.9628	16	10.9039	90	10.9039	79	9.9628	15
9.9831	13	10.924	98	10.924	64	9.9831	11
10.0033	18	10.9441	103	10.9441	78	10.0033	9
10.0236	16	10.9642	75	10.9642	80	10.0236	13
10.0439	12	10.9843	107	10.9843	60	10.0439	5
10.0642	9	11.0043	108	11.0043	94	10.0642	19
10.0845	11	11.0244	96	11.0244	77	10.0845	7
10.1047	15	11.0445	89	11.0445	86	10.1047	14
10.125	11	11.0646	85	11.0646	64	10.125	8
10.1453	15	11.0847	92	11.0847	88	10.1453	14
10.1656	14	11.1048	106	11.1048	100	10.1656	9
10.1859	18	11.1248	98	11.1248	91	10.1859	15
10.2062	8	11.1449	95	11.1449	115	10.2062	10
10.2264	15	11.165	103	11.165	97	10.2264	11
10.2467	17	11.1851	103	11.1851	100	10.2467	18
10.267	15	11.2052	106	11.2052	107	10.267	9
10.2873	16	11.2252	115	11.2252	101	10.2873	11
10.3076	14	11.2453	110	11.2453	115	10.3076	8
10.3278	11	11.2654	132	11.2654	104	10.3278	14
10.3481	12	11.2855	117	11.2855	125	10.3481	14
10.3684	8	11.3056	119	11.3056	106	10.3684	15
10.3887	9	11.3256	120	11.3256	129	10.3887	14
10.409	11	11.3457	129	11.3457	115	10.409	21
10.4293	14	11.3658	144	11.3658	124	10.4293	14
10.4495	30	11.3859	173	11.3859	147	10.4495	17
10.4698	36	11.406	213	11.406	164	10.4698	9
10.4901	39	11.4261	199	11.4261	197	10.4901	21
10.5104	70	11.4461	276	11.4461	270	10.5104	34
10.5307	119	11.4662	429	11.4662	407	10.5307	20
10.5509	239	11.4863	788	11.4863	634	10.5509	19
10.5712	101	11.5064	1019	11.5064	1199	10.5712	13
10.5915	53	11.5265	1367	11.5265	3107	10.5915	24
10.6118	15	11.5465	1683	11.5465	5523	10.6118	83
10.6321	15	11.5666	1996	11.5666	5492	10.6321	146
10.6524	11	11.5867	2170	11.5867	3704	10.6524	169
10.6726	14	11.6068	1987	11.6068	1960	10.6726	88
10.6929	12	11.6269	1596	11.6269	826	10.6929	37
10.7132	13	11.6469	1118	11.6469	382	10.7132	25
10.7335	11	11.667	630	11.667	243	10.7335	16
10.7538	17	11.6871	378	11.6871	197	10.7538	14
10.774	14	11.7072	266	11.7072	141	10.774	22
10.7943	7	11.7273	208	11.7273	132	10.7943	14
10.8146	9	11.7474	177	11.7474	119	10.8146	10
10.8349	14	11.7674	170	11.7674	121	10.8349	18
10.8552	12	11.7875	140	11.7875	116	10.8552	11
10.8754	16	11.8076	137	11.8076	100	10.8754	11
10.8957	23	11.8277	139	11.8277	117	10.8957	8
10.916	18	11.8478	120	11.8478	107	10.916	12
10.9363	8	11.8678	114	11.8678	109	10.9363	13
10.9566	15	11.8879	117	11.8879	89	10.9566	15
10.9769	12	11.908	104	11.908	105	10.9769	8
10.9971	15	11.9281	107	11.9281	94	10.9971	12
11.0174	12	11.9482	112	11.9482	91	11.0174	17
11.0377	17	11.9683	116	11.9683	96	11.0377	19
11.058	15	11.9883	107	11.9883	85	11.058	9
11.0783	15	12.0084	115	12.0084	101	11.0783	9
11.0985	17	12.0285	107	12.0285	92	11.0985	12
11.1188	12	12.0486	117	12.0486	105	11.1188	14
11.1391	13	12.0687	101	12.0687	90	11.1391	7
11.1594	9	12.0887	110	12.0887	110	11.1594	13
11.1797	13	12.1088	105	12.1088	90	11.1797	8
11.2	16	12.1289	112	12.1289	111	11.2	14
11.2202	28	12.149	105	12.149	113	11.2202	15
11.2405	15	12.1691	110	12.1691	108	11.2405	12
11.2608	14	12.1891	133	12.1891	103	11.2608	14
11.2811	12	12.2092	121	12.2092	95	11.2811	11
11.3014	16	12.2293	113	12.2293	93	11.3014	12
11.3216	18	12.2494	106	12.2494	90	11.3216	8
11.3419	13	12.2695	83	12.2695	82	11.3419	15
11.3622	15	12.2896	113	12.2896	113	11.3622	13
11.3825	9	12.3096	124	12.3096	68	11.3825	20
11.4028	16	12.3297	92	12.3297	93	11.4028	18
11.4231	14	12.3498	97	12.3498	88	11.4231	11
11.4433	7	12.3699	109	12.3699	97	11.4433	24
11.4636	20	12.39	111	12.39	102	11.4636	17
11.4839	9	12.41	89	12.41	102	11.4839	18
11.5042	19	12.4301	89	12.4301	85	11.5042	16
11.5245	9	12.4502	93	12.4502	88	11.5245	11
11.5447	23	12.4703	97	12.4703	89	11.5447	12
11.565	28	12.4904	106	12.4904	77	11.565	23
11.5853	32	12.5105	77	12.5105	101	11.5853	30
11.6056	47	12.5305	112	12.5305	98	11.6056	19
11.6259	62	12.5506	111	12.5506	89	11.6259	27
11.6461	98	12.5707	94	12.5707	71	11.6461	23
11.6664	244	12.5908	87	12.5908	109	11.6664	43
11.6867	229	12.6109	95	12.6109	102	11.6867	71
11.707	148	12.6309	102	12.6309	85	11.707	69
11.7273	51	12.651	102	12.651	105	11.7273	113
11.7476	26	12.6711	93	12.6711	77	11.7476	185
11.7678	17	12.6912	108	12.6912	76	11.7678	253
11.7881	18	12.7113	103	12.7113	76	11.7881	783
11.8084	10	12.7313	111	12.7313	100	11.8084	1813
11.8287	14	12.7514	106	12.7514	79	11.8287	1131
11.849	12	12.7715	101	12.7715	85	11.849	664
11.8692	11	12.7916	110	12.7916	99	11.8692	88
11.8895	15	12.8117	99	12.8117	88	11.8895	45
11.9098	14	12.8318	102	12.8318	80	11.9098	31
11.9301	18	12.8518	94	12.8518	75	11.9301	17
11.9504	6	12.8719	111	12.8719	108	11.9504	24
11.9707	12	12.892	84	12.892	84	11.9707	19
11.9909	10	12.9121	96	12.9121	86	11.9909	15
12.0112	14	12.9322	94	12.9322	96	12.0112	20
12.0315	12	12.9522	97	12.9522	82	12.0315	20
12.0518	13	12.9723	107	12.9723	95	12.0518	16
12.0721	20	12.9924	100	12.9924	110	12.0721	21
12.0923	10	13.0125	110	13.0125	83	12.0923	12
12.1126	18	13.0326	104	13.0326	86	12.1126	21
12.1329	13	13.0526	108	13.0526	92	12.1329	12
12.1532	9	13.0727	103	13.0727	90	12.1532	12
12.1735	25	13.0928	94	13.0928	89	12.1735	13
12.1938	36	13.1129	94	13.1129	104	12.1938	15
12.214	16	13.133	110	13.133	86	12.214	19
12.2343	10	13.1531	88	13.1531	113	12.2343	14
12.2546	15	13.1731	109	13.1731	94	12.2546	12
12.2749	12	13.1932	113	13.1932	89	12.2749	17
12.2952	11	13.2133	120	13.2133	124	12.2952	19
12.3154	10	13.2334	123	13.2334	107	12.3154	21
12.3357	7	13.2535	144	13.2535	126	12.3357	18
12.356	16	13.2735	176	13.2735	135	12.356	5
12.3763	12	13.2936	247	13.2936	229	12.3763	10
12.3966	13	13.3137	417	13.3137	491	12.3966	13
12.4168	6	13.3338	691	13.3338	777	12.4168	18
12.4371	9	13.3539	920	13.3539	875	12.4371	9
12.4574	11	13.374	1036	13.374	862	12.4574	11
12.4777	3	13.394	844	13.394	628	12.4777	13
12.498	9	13.4141	721	13.4141	356	12.498	12
12.5183	7	13.4342	562	13.4342	231	12.5183	11
12.5385	11	13.4543	419	13.4543	143	12.5385	14
12.5588	10	13.4744	245	13.4744	128	12.5588	9
12.5791	9	13.4944	218	13.4944	115	12.5791	21
12.5994	13	13.5145	137	13.5145	100	12.5994	7
12.6197	11	13.5346	115	13.5346	87	12.6197	14
12.6399	9	13.5547	110	13.5547	84	12.6399	15
12.6602	9	13.5748	129	13.5748	94	12.6602	10
12.6805	16	13.5948	100	13.5948	87	12.6805	10
12.7008	11	13.6149	115	13.6149	64	12.7008	6
12.7211	12	13.635	111	13.635	92	12.7211	9
12.7414	12	13.6551	122	13.6551	81	12.7414	10
12.7616	7	13.6752	117	13.6752	89	12.7616	16
12.7819	14	13.6953	105	13.6953	77	12.7819	15
12.8022	6	13.7153	87	13.7153	78	12.8022	8
12.8225	12	13.7354	111	13.7354	84	12.8225	14
12.8428	13	13.7555	120	13.7555	96	12.8428	11
12.863	21	13.7756	107	13.7756	86	12.863	14
12.8833	17	13.7957	107	13.7957	105	12.8833	11
12.9036	15	13.8157	108	13.8157	99	12.9036	17
12.9239	16	13.8358	116	13.8358	103	12.9239	8
12.9442	10	13.8559	107	13.8559	85	12.9442	21
12.9644	11	13.876	119	13.876	107	12.9644	10
12.9847	6	13.8961	134	13.8961	110	12.9847	15
13.005	5	13.9161	118	13.9161	104	13.005	6
13.0253	32	13.9362	126	13.9362	88	13.0253	13
13.0456	39	13.9563	136	13.9563	103	13.0456	15
13.0659	45	13.9764	154	13.9764	133	13.0659	10
13.0861	34	13.9965	181	13.9965	121	13.0861	11
13.1064	35	14.0166	225	14.0166	153	13.1064	11
13.1267	31	14.0366	228	14.0366	240	13.1267	21
13.147	29	14.0567	312	14.0567	378	13.147	23
13.1673	36	14.0768	513	14.0768	636	13.1673	22
13.1875	30	14.0969	781	14.0969	1056	13.1875	23
13.2078	30	14.117	977	14.117	1299	13.2078	21
13.2281	33	14.137	1209	14.137	1125	13.2281	18
13.2484	32	14.1571	1096	14.1571	779	13.2484	16
13.2687	35	14.1772	933	14.1772	420	13.2687	17
13.289	37	14.1973	718	14.1973	256	13.289	19
13.3092	26	14.2174	495	14.2174	149	13.3092	14
13.3295	32	14.2375	342	14.2375	103	13.3295	20
13.3498	50	14.2575	241	14.2575	115	13.3498	15
13.3701	26	14.2776	194	14.2776	98	13.3701	21
13.3904	31	14.2977	182	14.2977	101	13.3904	18
13.4106	76	14.3178	139	14.3178	111	13.4106	26
13.4309	94	14.3379	120	14.3379	84	13.4309	16
13.4512	256	14.3579	130	14.3579	89	13.4512	26
13.4715	757	14.378	112	14.378	101	13.4715	35
13.4918	6769	14.3981	117	14.3981	77	13.4918	102
13.5121	5380	14.4182	113	14.4182	97	13.5121	54
13.5323	4422	14.4383	108	14.4383	108	13.5323	93
13.5526	1341	14.4583	102	14.4583	87	13.5526	114
13.5729	220	14.4784	99	14.4784	75	13.5729	331
13.5932	91	14.4985	97	14.4985	86	13.5932	1000
13.6135	59	14.5186	131	14.5186	78	13.6135	1507
13.6337	51	14.5387	114	14.5387	92	13.6337	1611
13.654	43	14.5588	91	14.5588	87	13.654	946
13.6743	38	14.5788	95	14.5788	96	13.6743	416
13.6946	24	14.5989	107	14.5989	89	13.6946	121
13.7149	35	14.619	101	14.619	100	13.7149	32
13.7351	36	14.6391	106	14.6391	87	13.7351	36
13.7554	27	14.6592	110	14.6592	92	13.7554	22
13.7757	30	14.6792	87	14.6792	64	13.7757	21
13.796	24	14.6993	113	14.6993	79	13.796	26
13.8163	26	14.7194	115	14.7194	105	13.8163	19
13.8366	28	14.7395	112	14.7395	73	13.8366	15
13.8568	32	14.7596	115	14.7596	90	13.8568	18
13.8771	21	14.7797	113	14.7797	89	13.8771	24
13.8974	26	14.7997	97	14.7997	102	13.8974	28
13.9177	24	14.8198	113	14.8198	97	13.9177	18
13.938	18	14.8399	93	14.8399	84	13.938	26
13.9582	14	14.86	96	14.86	80	13.9582	20
13.9785	27	14.8801	124	14.8801	79	13.9785	19
13.9988	18	14.9001	89	14.9001	81	13.9988	12
14.0191	30	14.9202	99	14.9202	76	14.0191	14
14.0394	27	14.9403	94	14.9403	80	14.0394	11
14.0597	20	14.9604	90	14.9604	82	14.0597	17
14.0799	26	14.9805	103	14.9805	91	14.0799	23
14.1002	18	15.0005	103	15.0005	97	14.1002	17
14.1205	27	15.0206	112	15.0206	93	14.1205	15
14.1408	29	15.0407	110	15.0407	91	14.1408	20
14.1611	29	15.0608	119	15.0608	85	14.1611	15
14.1813	29	15.0809	105	15.0809	88	14.1813	22
14.2016	52	15.101	110	15.101	83	14.2016	16
14.2219	73	15.121	141	15.121	98	14.2219	25
14.2422	221	15.1411	127	15.1411	95	14.2422	15
14.2625	584	15.1612	136	15.1612	94	14.2625	32
14.2828	233	15.1813	97	15.1813	80	14.2828	101
14.303	247	15.2014	117	15.2014	115	14.303	132
14.3233	35	15.2214	116	15.2214	104	14.3233	150
14.3436	19	15.2415	122	15.2415	99	14.3436	126
14.3639	24	15.2616	135	15.2616	103	14.3639	363
14.3842	19	15.2817	118	15.2817	104	14.3842	208
14.4044	14	15.3018	142	15.3018	109	14.4044	220
14.4247	13	15.3218	119	15.3218	93	14.4247	53
14.445	22	15.3419	131	15.3419	99	14.445	32
14.4653	14	15.362	133	15.362	89	14.4653	15
14.4856	16	15.3821	130	15.3821	110	14.4856	9
14.5058	15	15.4022	177	15.4022	104	14.5058	19
14.5261	17	15.4223	131	15.4223	93	14.5261	17
14.5464	18	15.4423	160	15.4423	117	14.5464	12
14.5667	10	15.4624	155	15.4624	130	14.5667	11
14.587	14	15.4825	164	15.4825	133	14.587	15
14.6073	14	15.5026	219	15.5026	147	14.6073	17
14.6275	13	15.5227	242	15.5227	223	14.6275	12
14.6478	23	15.5427	371	15.5427	307	14.6478	17
14.6681	18	15.5628	635	15.5628	493	14.6681	16
14.6884	18	15.5829	1000	15.5829	1194	14.6884	9
14.7087	18	15.603	2039	15.603	2451	14.7087	11
14.7289	27	15.6231	3618	15.6231	4053	14.7289	12
14.7492	17	15.6432	4045	15.6432	3284	14.7492	14
14.7695	18	15.6632	3713	15.6632	2829	14.7695	7
14.7898	24	15.6833	3393	15.6833	1553	14.7898	13
14.8101	13	15.7034	2224	15.7034	826	14.8101	16
14.8304	19	15.7235	1549	15.7235	433	14.8304	17
14.8506	20	15.7436	983	15.7436	251	14.8506	11
14.8709	19	15.7636	526	15.7636	184	14.8709	8
14.8912	15	15.7837	374	15.7837	156	14.8912	7
14.9115	12	15.8038	299	15.8038	141	14.9115	10
14.9318	11	15.8239	223	15.8239	112	14.9318	13
14.952	11	15.844	190	15.844	123	14.952	18
14.9723	13	15.864	172	15.864	104	14.9723	16
14.9926	9	15.8841	174	15.8841	103	14.9926	9
15.0129	17	15.9042	134	15.9042	109	15.0129	9
15.0332	14	15.9243	142	15.9243	89	15.0332	14
15.0535	11	15.9444	146	15.9444	93	15.0535	8
15.0737	10	15.9645	127	15.9645	84	15.0737	11
15.094	10	15.9845	129	15.9845	93	15.094	15
15.1143	9	16.0046	131	16.0046	96	15.1143	17
15.1346	16	16.0247	123	16.0247	82	15.1346	6
15.1549	17	16.0448	117	16.0448	99	15.1549	12
15.1751	10	16.0649	112	16.0649	91	15.1751	5
15.1954	26	16.0849	123	16.0849	101	15.1954	11
15.2157	13	16.105	105	16.105	93	15.2157	13
15.236	10	16.1251	88	16.1251	91	15.236	10
15.2563	11	16.1452	105	16.1452	93	15.2563	8
15.2765	15	16.1653	107	16.1653	101	15.2765	12
15.2968	9	16.1854	114	16.1854	80	15.2968	16
15.3171	18	16.2054	106	16.2054	95	15.3171	19
15.3374	10	16.2255	128	16.2255	81	15.3374	19
15.3577	15	16.2456	95	16.2456	86	15.3577	15
15.378	14	16.2657	110	16.2657	94	15.378	18
15.3982	9	16.2858	100	16.2858	87	15.3982	10
15.4185	12	16.3058	104	16.3058	93	15.4185	11
15.4388	11	16.3259	112	16.3259	90	15.4388	12
15.4591	7	16.346	116	16.346	92	15.4591	13
15.4794	13	16.3661	94	16.3661	88	15.4794	17
15.4996	19	16.3862	96	16.3862	90	15.4996	10
15.5199	11	16.4062	98	16.4062	76	15.5199	16
15.5402	8	16.4263	121	16.4263	74	15.5402	13
15.5605	16	16.4464	83	16.4464	75	15.5605	12
15.5808	11	16.4665	96	16.4665	74	15.5808	11
15.6011	14	16.4866	127	16.4866	77	15.6011	13
15.6213	10	16.5067	96	16.5067	87	15.6213	14
15.6416	19	16.5267	97	16.5267	96	15.6416	18
15.6619	14	16.5468	103	16.5468	98	15.6619	12
15.6822	19	16.5669	109	16.5669	79	15.6822	20
15.7025	19	16.587	98	16.587	96	15.7025	17
15.7227	36	16.6071	101	16.6071	80	15.7227	20
15.743	71	16.6271	95	16.6271	87	15.743	15
15.7633	130	16.6472	106	16.6472	85	15.7633	22
15.7836	194	16.6673	90	16.6673	91	15.7836	36
15.8039	110	16.6874	108	16.6874	88	15.8039	68
15.8241	93	16.7075	101	16.7075	88	15.8241	266
15.8444	20	16.7275	95	16.7275	80	15.8444	576
15.8647	15	16.7476	105	16.7476	92	15.8647	532
15.885	17	16.7677	96	16.7677	85	15.885	530
15.9053	12	16.7878	108	16.7878	92	15.9053	347
15.9256	9	16.8079	101	16.8079	79	15.9256	172
15.9458	13	16.828	89	16.828	81	15.9458	74
15.9661	6	16.848	110	16.848	101	15.9661	41
15.9864	9	16.8681	94	16.8681	76	15.9864	25
16.0067	7	16.8882	93	16.8882	73	16.0067	10
16.027	14	16.9083	101	16.9083	74	16.027	18
16.0472	11	16.9284	90	16.9284	88	16.0472	16
16.0675	7	16.9484	84	16.9484	84	16.0675	15
16.0878	6	16.9685	105	16.9685	86	16.0878	14
16.1081	10	16.9886	105	16.9886	84	16.1081	11
16.1284	9	17.0087	101	17.0087	85	16.1284	18
16.1487	9	17.0288	108	17.0288	89	16.1487	20
16.1689	15	17.0489	87	17.0489	94	16.1689	17
16.1892	12	17.0689	89	17.0689	77	16.1892	9
16.2095	11	17.089	99	17.089	81	16.2095	13
16.2298	9	17.1091	121	17.1091	98	16.2298	12
16.2501	5	17.1292	79	17.1292	72	16.2501	13
16.2703	4	17.1493	91	17.1493	65	16.2703	9
16.2906	10	17.1693	106	17.1693	96	16.2906	16
16.3109	11	17.1894	99	17.1894	93	16.3109	17
16.3312	9	17.2095	89	17.2095	73	16.3312	8
16.3515	7	17.2296	96	17.2296	78	16.3515	18
16.3718	12	17.2497	99	17.2497	72	16.3718	13
16.392	7	17.2697	88	17.2697	73	16.392	13
16.4123	12	17.2898	117	17.2898	85	16.4123	10
16.4326	11	17.3099	80	17.3099	86	16.4326	16
16.4529	6	17.33	98	17.33	80	16.4529	10
16.4732	10	17.3501	90	17.3501	92	16.4732	10
16.4934	13	17.3702	91	17.3702	92	16.4934	14
16.5137	8	17.3902	99	17.3902	82	16.5137	8
16.534	13	17.4103	88	17.4103	95	16.534	15
16.5543	8	17.4304	98	17.4304	94	16.5543	12
16.5746	6	17.4505	108	17.4505	97	16.5746	2
16.5948	11	17.4706	153	17.4706	120	16.5948	11
16.6151	7	17.4906	179	17.4906	178	16.6151	13
16.6354	8	17.5107	197	17.5107	191	16.6354	8
16.6557	15	17.5308	216	17.5308	182	16.6557	11
16.676	7	17.5509	286	17.5509	206	16.676	8
16.6963	4	17.571	266	17.571	166	16.6963	15
16.7165	8	17.591	269	17.591	131	16.7165	11
16.7368	6	17.6111	223	17.6111	115	16.7368	9
16.7571	7	17.6312	175	17.6312	128	16.7571	8
16.7774	10	17.6513	165	17.6513	172	16.7774	6
16.7977	16	17.6714	188	17.6714	308	16.7977	11
16.8179	4	17.6915	246	17.6915	555	16.8179	10
16.8382	5	17.7115	296	17.7115	669	16.8382	10
16.8585	9	17.7316	490	17.7316	529	16.8585	8
16.8788	7	17.7517	522	17.7517	533	16.8788	7
16.8991	8	17.7718	371	17.7718	278	16.8991	6
16.9194	14	17.7919	433	17.7919	242	16.9194	11
16.9396	16	17.8119	274	17.8119	165	16.9396	9
16.9599	11	17.832	219	17.832	103	16.9599	13
16.9802	7	17.8521	156	17.8521	77	16.9802	7
17.0005	11	17.8722	155	17.8722	101	17.0005	7
17.0208	6	17.8923	115	17.8923	70	17.0208	5
17.041	4	17.9124	108	17.9124	93	17.041	12
17.0613	11	17.9324	107	17.9324	78	17.0613	6
17.0816	15	17.9525	100	17.9525	80	17.0816	11
17.1019	10	17.9726	98	17.9726	83	17.1019	13
17.1222	17	17.9927	82	17.9927	93	17.1222	10
17.1425	9	18.0128	81	18.0128	78	17.1425	9
17.1627	9	18.0328	104	18.0328	100	17.1627	9
17.183	7	18.0529	105	18.0529	82	17.183	10
17.2033	6	18.073	113	18.073	67	17.2033	10
17.2236	9	18.0931	93	18.0931	80	17.2236	10
17.2439	9	18.1132	88	18.1132	84	17.2439	9
17.2641	10	18.1332	109	18.1332	77	17.2641	21
17.2844	5	18.1533	96	18.1533	99	17.2844	10
17.3047	4	18.1734	81	18.1734	72	17.3047	12
17.325	11	18.1935	88	18.1935	59	17.325	8
17.3453	8	18.2136	98	18.2136	82	17.3453	10
17.3655	15	18.2337	89	18.2337	109	17.3655	11
17.3858	7	18.2537	89	18.2537	75	17.3858	6
17.4061	7	18.2738	104	18.2738	89	17.4061	9
17.4264	11	18.2939	90	18.2939	72	17.4264	14
17.4467	9	18.314	88	18.314	69	17.4467	18
17.467	16	18.3341	75	18.3341	80	17.467	12
17.4872	9	18.3541	107	18.3541	69	17.4872	6
17.5075	7	18.3742	89	18.3742	82	17.5075	12
17.5278	10	18.3943	99	18.3943	82	17.5278	17
17.5481	10	18.4144	86	18.4144	81	17.5481	10
17.5684	14	18.4345	96	18.4345	72	17.5684	6
17.5886	21	18.4546	103	18.4546	86	17.5886	17
17.6089	19	18.4746	94	18.4746	95	17.6089	11
17.6292	29	18.4947	96	18.4947	73	17.6292	15
17.6495	16	18.5148	90	18.5148	71	17.6495	12
17.6698	10	18.5349	79	18.5349	80	17.6698	20
17.6901	11	18.555	103	18.555	73	17.6901	23
17.7103	5	18.575	97	18.575	103	17.7103	36
17.7306	15	18.5951	98	18.5951	66	17.7306	23
17.7509	15	18.6152	86	18.6152	67	17.7509	25
17.7712	8	18.6353	102	18.6353	88	17.7712	17
17.7915	14	18.6554	98	18.6554	84	17.7915	14
17.8117	6	18.6754	93	18.6754	77	17.8117	16
17.832	11	18.6955	95	18.6955	73	17.832	7
17.8523	14	18.7156	109	18.7156	87	17.8523	13
17.8726	13	18.7357	88	18.7357	69	17.8726	12
17.8929	43	18.7558	92	18.7558	77	17.8929	12
17.9132	48	18.7759	96	18.7759	89	17.9132	20
17.9334	24	18.7959	98	18.7959	92	17.9334	31
17.9537	26	18.816	98	18.816	80	17.9537	19
17.974	9	18.8361	84	18.8361	83	17.974	24
17.9943	5	18.8562	110	18.8562	76	17.9943	47
18.0146	11	18.8763	110	18.8763	82	18.0146	72
18.0348	6	18.8963	120	18.8963	110	18.0348	79
18.0551	9	18.9164	100	18.9164	89	18.0551	45
18.0754	7	18.9365	110	18.9365	83	18.0754	58
18.0957	8	18.9566	121	18.9566	86	18.0957	29
18.116	10	18.9767	119	18.9767	89	18.116	10
18.1362	8	18.9967	121	18.9967	86	18.1362	6
18.1565	3	19.0168	114	19.0168	69	18.1565	9
18.1768	6	19.0369	92	19.0369	92	18.1768	11
18.1971	7	19.057	106	19.057	68	18.1971	10
18.2174	12	19.0771	130	19.0771	71	18.2174	9
18.2377	14	19.0972	110	19.0972	85	18.2377	14
18.2579	8	19.1172	110	19.1172	87	18.2579	8
18.2782	10	19.1373	115	19.1373	92	18.2782	17
18.2985	5	19.1574	116	19.1574	81	18.2985	11
18.3188	10	19.1775	96	19.1775	83	18.3188	10
18.3391	11	19.1976	107	19.1976	81	18.3391	11
18.3593	7	19.2176	110	19.2176	83	18.3593	9
18.3796	19	19.2377	126	19.2377	89	18.3796	12
18.3999	11	19.2578	118	19.2578	86	18.3999	13
18.4202	12	19.2779	116	19.2779	85	18.4202	9
18.4405	14	19.298	133	19.298	110	18.4405	4
18.4608	6	19.3181	143	19.3181	88	18.4608	15
18.481	6	19.3381	140	19.3381	110	18.481	15
18.5013	6	19.3582	170	19.3582	113	18.5013	9
18.5216	12	19.3783	194	19.3783	126	18.5216	9
18.5419	9	19.3984	245	19.3984	182	18.5419	11
18.5622	13	19.4185	312	19.4185	307	18.5622	7
18.5824	7	19.4385	525	19.4385	518	18.5824	8
18.6027	8	19.4586	822	19.4586	1171	18.6027	7
18.623	4	19.4787	1348	19.4787	1816	18.623	5
18.6433	5	19.4988	2200	19.4988	2219	18.6433	11
18.6636	9	19.5189	2965	19.5189	2391	18.6636	11
18.6838	13	19.5389	2461	19.5389	1611	18.6838	11
18.7041	13	19.559	2402	19.559	1481	18.7041	9
18.7244	9	19.5791	2117	19.5791	875	18.7244	15
18.7447	4	19.5992	1378	19.5992	492	18.7447	15
18.765	8	19.6193	1058	19.6193	283	18.765	6
18.7853	10	19.6394	672	19.6394	183	18.7853	10
18.8055	5	19.6594	485	19.6594	180	18.8055	9
18.8258	6	19.6795	293	19.6795	113	18.8258	15
18.8461	10	19.6996	246	19.6996	133	18.8461	6
18.8664	10	19.7197	216	19.7197	120	18.8664	12
18.8867	8	19.7398	177	19.7398	118	18.8867	15
18.9069	10	19.7598	172	19.7598	92	18.9069	10
18.9272	6	19.7799	168	19.7799	86	18.9272	10
18.9475	8	19.8	143	19.8	103	18.9475	9
18.9678	6	19.8201	147	19.8201	108	18.9678	10
18.9881	8	19.8402	149	19.8402	125	18.9881	12
19.0084	10	19.8602	178	19.8602	126	19.0084	14
19.0286	9	19.8803	177	19.8803	273	19.0286	4
19.0489	9	19.9004	243	19.9004	243	19.0489	16
19.0692	8	19.9205	323	19.9205	459	19.0692	10
19.0895	12	19.9406	507	19.9406	578	19.0895	9
19.1098	5	19.9607	549	19.9607	499	19.1098	12
19.13	9	19.9807	629	19.9807	414	19.13	13
19.1503	11	20.0008	540	20.0008	305	19.1503	17
19.1706	10	20.0209	451	20.0209	246	19.1706	11
19.1909	6	20.041	383	20.041	165	19.1909	12
19.2112	10	20.0611	332	20.0611	157	19.2112	18
19.2315	8	20.0811	260	20.0811	163	19.2315	20
19.2517	6	20.1012	278	20.1012	214	19.2517	16
19.272	10	20.1213	294	20.1213	191	19.272	20
19.2923	16	20.1414	256	20.1414	180	19.2923	8
19.3126	9	20.1615	268	20.1615	160	19.3126	7
19.3329	15	20.1816	245	20.1816	146	19.3329	10
19.3531	11	20.2016	200	20.2016	116	19.3531	15
19.3734	8	20.2217	184	20.2217	100	19.3734	15
19.3937	6	20.2418	158	20.2418	99	19.3937	14
19.414	10	20.2619	145	20.2619	102	19.414	13
19.4343	5	20.282	131	20.282	91	19.4343	15
19.4545	12	20.302	106	20.302	81	19.4545	9
19.4748	8	20.3221	126	20.3221	88	19.4748	13
19.4951	12	20.3422	118	20.3422	96	19.4951	9
19.5154	15	20.3623	113	20.3623	82	19.5154	16
19.5357	8	20.3824	104	20.3824	71	19.5357	8
19.556	12	20.4024	103	20.4024	67	19.556	19
19.5762	16	20.4225	133	20.4225	102	19.5762	15
19.5965	19	20.4426	119	20.4426	82	19.5965	9
19.6168	14	20.4627	108	20.4627	87	19.6168	15
19.6371	33	20.4828	93	20.4828	84	19.6371	15
19.6574	37	20.5029	100	20.5029	79	19.6574	27
19.6776	81	20.5229	102	20.5229	97	19.6776	20
19.6979	82	20.543	105	20.543	100	19.6979	20
19.7182	38	20.5631	100	20.5631	81	19.7182	73
19.7385	48	20.5832	106	20.5832	84	19.7385	110
19.7588	27	20.6033	106	20.6033	96	19.7588	121
19.7791	10	20.6233	99	20.6233	84	19.7791	380
19.7993	14	20.6434	107	20.6434	83	19.7993	486
19.8196	15	20.6635	105	20.6635	87	19.8196	303
19.8399	12	20.6836	96	20.6836	77	19.8399	370
19.8602	14	20.7037	83	20.7037	74	19.8602	204
19.8805	14	20.7238	94	20.7238	75	19.8805	109
19.9007	13	20.7438	105	20.7438	103	19.9007	44
19.921	16	20.7639	103	20.7639	76	19.921	33
19.9413	9	20.784	114	20.784	85	19.9413	20
19.9616	11	20.8041	99	20.8041	81	19.9616	14
19.9819	12	20.8242	97	20.8242	91	19.9819	19
20.0022	10	20.8442	110	20.8442	81	20.0022	18
20.0224	10	20.8643	112	20.8643	86	20.0224	27
20.0427	20	20.8844	126	20.8844	90	20.0427	19
20.063	39	20.9045	98	20.9045	98	20.063	15
20.0833	29	20.9246	133	20.9246	97	20.0833	19
20.1036	31	20.9446	127	20.9446	93	20.1036	16
20.1238	29	20.9647	149	20.9647	149	20.1238	27
20.1441	21	20.9848	178	20.9848	201	20.1441	56
20.1644	20	21.0049	233	21.0049	314	20.1644	151
20.1847	14	21.025	391	21.025	669	20.1847	203
20.205	13	21.0451	614	21.0451	1023	20.205	135
20.2252	14	21.0651	744	21.0651	793	20.2252	138
20.2455	22	21.0852	750	21.0852	730	20.2455	69
20.2658	24	21.1053	696	21.1053	605	20.2658	44
20.2861	44	21.1254	672	21.1254	335	20.2861	36
20.3064	172	21.1455	490	21.1455	224	20.3064	24
20.3267	983	21.1655	372	21.1655	172	20.3267	19
20.3469	497	21.1856	290	21.1856	133	20.3469	14
20.3672	303	21.2057	189	21.2057	106	20.3672	21
20.3875	458	21.2258	157	21.2258	82	20.3875	32
20.4078	111	21.2459	127	21.2459	97	20.4078	75
20.4281	27	21.2659	133	21.2659	96	20.4281	145
20.4483	32	21.286	130	21.286	73	20.4483	95
20.4686	9	21.3061	119	21.3061	92	20.4686	104
20.4889	14	21.3262	106	21.3262	91	20.4889	76
20.5092	15	21.3463	126	21.3463	91	20.5092	44
20.5295	12	21.3664	103	21.3664	91	20.5295	21
20.5498	10	21.3864	83	21.3864	83	20.5498	16
20.57	13	21.4065	112	21.4065	81	20.57	13
20.5903	17	21.4266	117	21.4266	70	20.5903	15
20.6106	16	21.4467	114	21.4467	93	20.6106	17
20.6309	8	21.4668	112	21.4668	77	20.6309	14
20.6512	11	21.4868	111	21.4868	77	20.6512	11
20.6714	9	21.5069	101	21.5069	94	20.6714	8
20.6917	11	21.527	110	21.527	89	20.6917	11
20.712	15	21.5471	117	21.5471	88	20.712	10
20.7323	13	21.5672	116	21.5672	106	20.7323	8
20.7526	14	21.5873	120	21.5873	114	20.7526	12
20.7729	11	21.6073	141	21.6073	132	20.7729	10
20.7931	6	21.6274	193	21.6274	151	20.7931	15
20.8134	11	21.6475	231	21.6475	250	20.8134	13
20.8337	15	21.6676	353	21.6676	740	20.8337	11
20.854	6	21.6877	527	21.6877	1226	20.854	13
20.8743	9	21.7077	679	21.7077	1344	20.8743	19
20.8945	8	21.7278	877	21.7278	1210	20.8945	18
20.9148	15	21.7479	978	21.7479	1087	20.9148	16
20.9351	9	21.768	1033	21.768	846	20.9351	15
20.9554	6	21.7881	860	21.7881	546	20.9554	17
20.9757	11	21.8081	703	21.8081	326	20.9757	18
20.9959	16	21.8282	599	21.8282	187	20.9959	10
21.0162	11	21.8483	419	21.8483	134	21.0162	13
21.0365	9	21.8684	318	21.8684	120	21.0365	16
21.0568	14	21.8885	215	21.8885	94	21.0568	12
21.0771	9	21.9086	202	21.9086	89	21.0771	8
21.0974	13	21.9286	168	21.9286	81	21.0974	10
21.1176	15	21.9487	152	21.9487	90	21.1176	12
21.1379	21	21.9688	137	21.9688	73	21.1379	18
21.1582	20	21.9889	134	21.9889	97	21.1582	6
21.1785	29	22.009	112	22.009	91	21.1785	17
21.1988	132	22.029	117	22.029	72	21.1988	18
21.219	357	22.0491	112	22.0491	74	21.219	22
21.2393	100	22.0692	115	22.0692	102	21.2393	19
21.2596	173	22.0893	111	22.0893	94	21.2596	46
21.2799	113	22.1094	103	22.1094	78	21.2799	71
21.3002	20	22.1295	100	22.1295	78	21.3002	87
21.3205	17	22.1495	92	22.1495	67	21.3205	76
21.3407	14	22.1696	90	22.1696	80	21.3407	92
21.361	11	22.1897	84	22.1897	80	21.361	63
21.3813	12	22.2098	100	22.2098	66	21.3813	58
21.4016	7	22.2299	117	22.2299	77	21.4016	34
21.4219	11	22.2499	113	22.2499	81	21.4219	16
21.4421	7	22.27	88	22.27	90	21.4421	15
21.4624	14	22.2901	107	22.2901	85	21.4624	14
21.4827	6	22.3102	92	22.3102	72	21.4827	13
21.503	9	22.3303	104	22.3303	67	21.503	9
21.5233	12	22.3503	81	22.3503	87	21.5233	17
21.5435	15	22.3704	95	22.3704	85	21.5435	15
21.5638	10	22.3905	95	22.3905	82	21.5638	21
21.5841	8	22.4106	103	22.4106	73	21.5841	16
21.6044	10	22.4307	119	22.4307	77	21.6044	16
21.6247	12	22.4508	90	22.4508	85	21.6247	10
21.645	15	22.4708	79	22.4708	78	21.645	12
21.6652	6	22.4909	111	22.4909	77	21.6652	12
21.6855	6	22.511	85	22.511	83	21.6855	17
21.7058	9	22.5311	118	22.5311	69	21.7058	17
21.7261	10	22.5512	114	22.5512	85	21.7261	16
21.7464	6	22.5712	109	22.5712	76	21.7464	6
21.7666	17	22.5913	90	22.5913	94	21.7666	14
21.7869	5	22.6114	86	22.6114	76	21.7869	22
21.8072	10	22.6315	104	22.6315	65	21.8072	13
21.8275	11	22.6516	110	22.6516	75	21.8275	19
21.8478	11	22.6716	104	22.6716	77	21.8478	14
21.8681	21	22.6917	86	22.6917	93	21.8681	13
21.8883	40	22.7118	107	22.7118	87	21.8883	32
21.9086	86	22.7319	112	22.7319	63	21.9086	16
21.9289	119	22.752	81	22.752	87	21.9289	23
21.9492	39	22.7721	91	22.7721	65	21.9492	50
21.9695	63	22.7921	90	22.7921	70	21.9695	35
21.9897	36	22.8122	99	22.8122	83	21.9897	58
22.01	15	22.8323	112	22.8323	78	22.01	84
22.0303	7	22.8524	100	22.8524	85	22.0303	100
22.0506	12	22.8725	102	22.8725	77	22.0506	91
22.0709	10	22.8925	98	22.8925	62	22.0709	89
22.0912	6	22.9126	85	22.9126	76	22.0912	74
22.1114	13	22.9327	84	22.9327	67	22.1114	48
22.1317	8	22.9528	105	22.9528	69	22.1317	33
22.152	13	22.9729	95	22.9729	77	22.152	26
22.1723	12	22.993	102	22.993	84	22.1723	14
22.1926	8	23.013	95	23.013	73	22.1926	10
22.2128	13	23.0331	103	23.0331	71	22.2128	12
22.2331	12	23.0532	96	23.0532	59	22.2331	15
22.2534	12	23.0733	96	23.0733	84	22.2534	12
22.2737	8	23.0934	98	23.0934	67	22.2737	14
22.294	7	23.1134	92	23.1134	85	22.294	20
22.3142	8	23.1335	90	23.1335	74	22.3142	7
22.3345	4	23.1536	75	23.1536	75	22.3345	16
22.3548	4	23.1737	104	23.1737	87	22.3548	18
22.3751	9	23.1938	103	23.1938	71	22.3751	9
22.3954	9	23.2138	97	23.2138	85	22.3954	11
22.4157	6	23.2339	100	23.2339	78	22.4157	11
22.4359	6	23.254	84	23.254	91	22.4359	17
22.4562	10	23.2741	101	23.2741	76	22.4562	11
22.4765	10	23.2942	100	23.2942	86	22.4765	10
22.4968	8	23.3143	116	23.3143	87	22.4968	14
22.5171	7	23.3343	100	23.3343	94	22.5171	15
22.5373	8	23.3544	91	23.3544	82	22.5373	14
22.5576	10	23.3745	103	23.3745	74	22.5576	17
22.5779	11	23.3946	105	23.3946	91	22.5779	19
22.5982	7	23.4147	98	23.4147	88	22.5982	11
22.6185	5	23.4347	120	23.4347	117	22.6185	9
22.6388	12	23.4548	105	23.4548	89	22.6388	23
22.659	12	23.4749	126	23.4749	75	22.659	16
22.6793	7	23.495	107	23.495	80	22.6793	6
22.6996	9	23.5151	95	23.5151	91	22.6996	15
22.7199	7	23.5351	100	23.5351	75	22.7199	11
22.7402	12	23.5552	102	23.5552	71	22.7402	17
22.7604	11	23.5753	118	23.5753	87	22.7604	15
22.7807	13	23.5954	114	23.5954	86	22.7807	7
22.801	9	23.6155	99	23.6155	91	22.801	12
22.8213	7	23.6356	87	23.6356	93	22.8213	15
22.8416	11	23.6556	100	23.6556	89	22.8416	13
22.8619	17	23.6757	107	23.6757	70	22.8619	7
22.8821	12	23.6958	114	23.6958	89	22.8821	16
22.9024	13	23.7159	97	23.7159	70	22.9024	14
22.9227	10	23.736	128	23.736	79	22.9227	16
22.943	9	23.756	101	23.756	93	22.943	11
22.9633	13	23.7761	104	23.7761	62	22.9633	18
22.9835	6	23.7962	92	23.7962	87	22.9835	9
23.0038	8	23.8163	110	23.8163	74	23.0038	11
23.0241	7	23.8364	119	23.8364	93	23.0241	5
23.0444	6	23.8565	112	23.8565	97	23.0444	15
23.0647	11	23.8765	104	23.8765	77	23.0647	14
23.0849	8	23.8966	125	23.8966	74	23.0849	8
23.1052	7	23.9167	132	23.9167	101	23.1052	15
23.1255	9	23.9368	129	23.9368	86	23.1255	8
23.1458	6	23.9569	123	23.9569	90	23.1458	11
23.1661	8	23.9769	127	23.9769	96	23.1661	15
23.1864	13	23.997	161	23.997	120	23.1864	10
23.2066	11	24.0171	198	24.0171	165	23.2066	13
23.2269	14	24.0372	258	24.0372	235	23.2269	15
23.2472	12	24.0573	458	24.0573	448	23.2472	16
23.2675	8	24.0773	845	24.0773	985	23.2675	14
23.2878	6	24.0974	1034	24.0974	1154	23.2878	14
23.308	9	24.1175	1391	24.1175	1023	23.308	13
23.3283	7	24.1376	1347	24.1376	934	23.3283	18
23.3486	6	24.1577	1196	24.1577	805	23.3486	16
23.3689	12	24.1778	1036	24.1778	598	23.3689	12
23.3892	12	24.1978	851	24.1978	354	23.3892	19
23.4095	10	24.2179	616	24.2179	209	23.4095	13
23.4297	7	24.238	465	24.238	193	23.4297	20
23.45	12	24.2581	327	24.2581	156	23.45	13
23.4703	9	24.2782	262	24.2782	148	23.4703	11
23.4906	20	24.2982	229	24.2982	124	23.4906	18
23.5109	24	24.3183	204	24.3183	113	23.5109	17
23.5311	22	24.3384	171	24.3384	105	23.5311	10
23.5514	21	24.3585	164	24.3585	116	23.5514	14
23.5717	22	24.3786	137	24.3786	87	23.5717	22
23.592	18	24.3987	150	24.3987	99	23.592	20
23.6123	11	24.4187	115	24.4187	99	23.6123	30
23.6326	7	24.4388	102	24.4388	101	23.6326	92
23.6528	11	24.4589	119	24.4589	87	23.6528	91
23.6731	5	24.479	106	24.479	103	23.6731	47
23.6934	11	24.4991	108	24.4991	68	23.6934	56
23.7137	8	24.5191	109	24.5191	82	23.7137	51
23.734	9	24.5392	131	24.5392	88	23.734	25
23.7542	9	24.5593	117	24.5593	98	23.7542	18
23.7745	10	24.5794	119	24.5794	115	23.7745	16
23.7948	4	24.5995	131	24.5995	112	23.7948	13
23.8151	13	24.6195	148	24.6195	198	23.8151	13
23.8354	6	24.6396	272	24.6396	348	23.8354	19
23.8556	5	24.6597	489	24.6597	407	23.8556	20
23.8759	9	24.6798	597	24.6798	364	23.8759	11
23.8962	9	24.6999	422	24.6999	384	23.8962	18
23.9165	8	24.72	523	24.72	343	23.9165	17
23.9368	9	24.74	539	24.74	286	23.9368	8
23.9571	7	24.7601	404	24.7601	207	23.9571	19
23.9773	8	24.7802	342	24.7802	152	23.9773	21
23.9976	6	24.8003	302	24.8003	153	23.9976	18
24.0179	10	24.8204	233	24.8204	119	24.0179	15
24.0382	9	24.8404	190	24.8404	100	24.0382	9
24.0585	6	24.8605	151	24.8605	96	24.0585	16
24.0787	11	24.8806	151	24.8806	76	24.0787	13
24.099	11	24.9007	141	24.9007	105	24.099	14
24.1193	9	24.9208	147	24.9208	83	24.1193	14
24.1396	9	24.9408	131	24.9408	97	24.1396	8
24.1599	16	24.9609	127	24.9609	90	24.1599	20
24.1802	19	24.981	110	24.981	87	24.1802	11
24.2004	15	25.0011	125	25.0011	107	24.2004	14
24.2207	10	25.0212	138	25.0212	100	24.2207	11
24.241	18	25.0413	118	25.0413	98	24.241	23
24.2613	29	25.0613	128	25.0613	100	24.2613	11
24.2816	53	25.0814	130	25.0814	94	24.2816	14
24.3018	39	25.1015	141	25.1015	110	24.3018	20
24.3221	31	25.1216	140	25.1216	108	24.3221	31
24.3424	23	25.1417	142	25.1417	93	24.3424	40
24.3627	20	25.1617	147	25.1617	96	24.3627	87
24.383	13	25.1818	128	25.1818	113	24.383	239
24.4032	15	25.2019	138	25.2019	97	24.4032	308
24.4235	15	25.222	136	25.222	112	24.4235	173
24.4438	18	25.2421	159	25.2421	107	24.4438	166
24.4641	11	25.2622	135	25.2622	141	24.4641	166
24.4844	26	25.2822	207	25.2822	207	24.4844	96
24.5047	37	25.3023	210	25.3023	254	24.5047	44
24.5249	18	25.3224	270	25.3224	251	24.5249	28
24.5452	15	25.3425	278	25.3425	213	24.5452	41
24.5655	19	25.3626	313	25.3626	231	24.5655	34
24.5858	11	25.3826	289	25.3826	183	24.5858	73
24.6061	12	25.4027	257	25.4027	180	24.6061	98
24.6263	10	25.4228	262	25.4228	157	24.6263	36
24.6466	10	25.4429	244	25.4429	169	24.6466	39
24.6669	11	25.463	276	25.463	155	24.6669	58
24.6872	10	25.483	333	25.483	171	24.6872	25
24.7075	6	25.5031	468	25.5031	223	24.7075	16
24.7278	9	25.5232	533	25.5232	341	24.7278	19
24.748	6	25.5433	725	25.5433	828	24.748	19
24.7683	14	25.5634	1328	25.5634	1869	24.7683	14
24.7886	3	25.5835	1715	25.5835	2446	24.7886	22
24.8089	10	25.6035	2015	25.6035	1984	24.8089	14
24.8292	8	25.6236	2559	25.6236	1881	24.8292	23
24.8494	9	25.6437	2933	25.6437	1835	24.8494	11
24.8697	10	25.6638	2824	25.6638	1407	24.8697	14
24.89	14	25.6839	2217	25.6839	851	24.89	11
24.9103	21	25.7039	1820	25.7039	652	24.9103	18
24.9306	20	25.724	1579	25.724	414	24.9306	10
24.9509	11	25.7441	987	25.7441	315	24.9509	11
24.9711	8	25.7642	638	25.7642	246	24.9711	23
24.9914	12	25.7843	500	25.7843	218	24.9914	23
25.0117	10	25.8043	390	25.8043	225	25.0117	37
25.032	16	25.8244	366	25.8244	196	25.032	56
25.0523	10	25.8445	349	25.8445	229	25.0523	52
25.0725	5	25.8646	353	25.8646	296	25.0725	93
25.0928	6	25.8847	440	25.8847	522	25.0928	52
25.1131	10	25.9048	740	25.9048	1198	25.1131	41
25.1334	11	25.9248	1306	25.9248	2116	25.1334	64
25.1537	6	25.9449	1737	25.9449	1906	25.1537	25
25.1739	5	25.965	1806	25.965	1498	25.1739	12
25.1942	7	25.9851	1690	25.9851	1475	25.1942	13
25.2145	10	26.0052	1649	26.0052	1296	25.2145	19
25.2348	9	26.0252	1543	26.0252	796	25.2348	18
25.2551	3	26.0453	1532	26.0453	500	25.2551	11
25.2754	9	26.0654	1026	26.0654	308	25.2754	16
25.2956	8	26.0855	681	26.0855	212	25.2956	18
25.3159	12	26.1056	684	26.1056	156	25.3159	15
25.3362	8	26.1257	502	26.1257	164	25.3362	24
25.3565	8	26.1457	319	26.1457	135	25.3565	15
25.3768	9	26.1658	248	26.1658	124	25.3768	21
25.397	12	26.1859	243	26.1859	125	25.397	16
25.4173	11	26.206	203	26.206	122	25.4173	16
25.4376	10	26.2261	180	26.2261	88	25.4376	19
25.4579	11	26.2461	151	26.2461	120	25.4579	21
25.4782	12	26.2662	127	26.2662	89	25.4782	21
25.4985	4	26.2863	140	26.2863	109	25.4985	18
25.5187	12	26.3064	148	26.3064	93	25.5187	22
25.539	7	26.3265	138	26.3265	109	25.539	54
25.5593	11	26.3465	136	26.3465	93	25.5593	49
25.5796	11	26.3666	123	26.3666	85	25.5796	42
25.5999	9	26.3867	128	26.3867	94	25.5999	27
25.6201	12	26.4068	138	26.4068	113	25.6201	38
25.6404	12	26.4269	113	26.4269	93	25.6404	24
25.6607	14	26.447	114	26.447	83	25.6607	14
25.681	11	26.467	104	26.467	76	25.681	18
25.7013	20	26.4871	110	26.4871	91	25.7013	18
25.7216	12	26.5072	118	26.5072	95	25.7216	13
25.7418	10	26.5273	140	26.5273	87	25.7418	20
25.7621	18	26.5474	114	26.5474	94	25.7621	32
25.7824	32	26.5674	115	26.5674	103	25.7824	24
25.8027	110	26.5875	117	26.5875	112	25.8027	27
25.823	118	26.6076	105	26.6076	89	25.823	33
25.8432	253	26.6277	109	26.6277	72	25.8432	72
25.8635	293	26.6478	123	26.6478	97	25.8635	116
25.8838	120	26.6679	106	26.6679	93	25.8838	89
25.9041	115	26.6879	117	26.6879	87	25.9041	88
25.9244	139	26.708	122	26.708	96	25.9244	179
25.9446	67	26.7281	109	26.7281	91	25.9446	485
25.9649	25	26.7482	126	26.7482	90	25.9649	458
25.9852	19	26.7683	117	26.7683	101	25.9852	395
26.0055	12	26.7883	117	26.7883	85	26.0055	285
26.0258	14	26.8084	110	26.8084	89	26.0258	312
26.0461	14	26.8285	121	26.8285	74	26.0461	197
26.0663	16	26.8486	110	26.8486	91	26.0663	122
26.0866	19	26.8687	107	26.8687	92	26.0866	66
26.1069	40	26.8887	112	26.8887	98	26.1069	38
26.1272	44	26.9088	117	26.9088	93	26.1272	26
26.1475	33	26.9289	131	26.9289	112	26.1475	18
26.1677	54	26.949	160	26.949	113	26.1677	30
26.188	44	26.9691	169	26.9691	105	26.188	29
26.2083	31	26.9892	164	26.9892	119	26.2083	32
26.2286	29	27.0092	158	27.0092	90	26.2286	99
26.2489	18	27.0293	130	27.0293	99	26.2489	191
26.2692	19	27.0494	144	27.0494	118	26.2692	278
26.2894	12	27.0695	114	27.0695	109	26.2894	302
26.3097	12	27.0896	127	27.0896	108	26.3097	154
26.33	12	27.1096	133	27.1096	130	26.33	180
26.3503	13	27.1297	110	27.1297	117	26.3503	190
26.3706	10	27.1498	143	27.1498	101	26.3706	72
26.3908	10	27.1699	122	27.1699	99	26.3908	38
26.4111	12	27.19	122	27.19	80	26.4111	17
26.4314	14	27.21	123	27.21	106	26.4314	18
26.4517	6	27.2301	104	27.2301	71	26.4517	18
26.472	6	27.2502	96	27.2502	77	26.472	18
26.4923	16	27.2703	113	27.2703	100	26.4923	15
26.5125	7	27.2904	93	27.2904	91	26.5125	17
26.5328	11	27.3105	101	27.3105	100	26.5328	20
26.5531	11	27.3305	118	27.3305	69	26.5531	15
26.5734	9	27.3506	104	27.3506	93	26.5734	14
26.5937	9	27.3707	93	27.3707	89	26.5937	15
26.6139	5	27.3908	109	27.3908	88	26.6139	18
26.6342	7	27.4109	104	27.4109	94	26.6342	13
26.6545	10	27.4309	117	27.4309	106	26.6545	15
26.6748	8	27.451	103	27.451	90	26.6748	21
26.6951	5	27.4711	118	27.4711	68	26.6951	13
26.7153	8	27.4912	94	27.4912	100	26.7153	22
26.7356	5	27.5113	109	27.5113	76	26.7356	10
26.7559	10	27.5314	91	27.5314	84	26.7559	13
26.7762	14	27.5514	83	27.5514	105	26.7762	13
26.7965	7	27.5715	106	27.5715	83	26.7965	14
26.8168	7	27.5916	89	27.5916	97	26.8168	8
26.837	12	27.6117	88	27.6117	81	26.837	12
26.8573	11	27.6318	106	27.6318	102	26.8573	18
26.8776	7	27.6518	108	27.6518	88	26.8776	15
26.8979	6	27.6719	116	27.6719	76	26.8979	10
26.9182	11	27.692	95	27.692	97	26.9182	16
26.9384	7	27.7121	123	27.7121	80	26.9384	15
26.9587	9	27.7322	82	27.7322	81	26.9587	12
26.979	9	27.7522	100	27.7522	56	26.979	10
26.9993	7	27.7723	111	27.7723	74	26.9993	10
27.0196	12	27.7924	98	27.7924	83	27.0196	19
27.0399	15	27.8125	112	27.8125	103	27.0399	7
27.0601	7	27.8326	111	27.8326	90	27.0601	17
27.0804	11	27.8527	108	27.8527	77	27.0804	10
27.1007	7	27.8727	111	27.8727	98	27.1007	10
27.121	6	27.8928	122	27.8928	100	27.121	7
27.1413	9	27.9129	110	27.9129	93	27.1413	13
27.1615	12	27.933	105	27.933	123	27.1615	17
27.1818	15	27.9531	125	27.9531	116	27.1818	12
27.2021	22	27.9731	126	27.9731	86	27.2021	12
27.2224	89	27.9932	141	27.9932	103	27.2224	15
27.2427	169	28.0133	133	28.0133	107	27.2427	13
27.263	65	28.0334	136	28.0334	113	27.263	19
27.2832	32	28.0535	136	28.0535	120	27.2832	19
27.3035	85	28.0736	141	28.0736	109	27.3035	30
27.3238	46	28.0936	156	28.0936	136	27.3238	43
27.3441	20	28.1137	190	28.1137	182	27.3441	31
27.3644	7	28.1338	259	28.1338	440	27.3644	36
27.3846	5	28.1539	364	28.1539	703	27.3846	27
27.4049	7	28.174	472	28.174	796	27.4049	27
27.4252	13	28.194	603	28.194	570	27.4252	25
27.4455	5	28.2141	590	28.2141	537	27.4455	13
27.4658	9	28.2342	638	28.2342	610	27.4658	18
27.486	11	28.2543	614	28.2543	488	27.486	12
27.5063	5	28.2744	506	28.2744	305	27.5063	15
27.5266	9	28.2944	420	28.2944	245	27.5266	19
27.5469	9	28.3145	404	28.3145	178	27.5469	14
27.5672	8	28.3346	304	28.3346	135	27.5672	19
27.5875	9	28.3547	240	28.3547	159	27.5875	15
27.6077	15	28.3748	193	28.3748	89	27.6077	12
27.628	7	28.3949	210	28.3949	111	27.628	13
27.6483	8	28.4149	178	28.4149	108	27.6483	6
27.6686	11	28.435	176	28.435	103	27.6686	14
27.6889	9	28.4551	149	28.4551	119	27.6889	12
27.7091	9	28.4752	174	28.4752	148	27.7091	11
27.7294	13	28.4953	164	28.4953	131	27.7294	11
27.7497	10	28.5153	181	28.5153	156	27.7497	16
27.77	12	28.5354	168	28.5354	142	27.77	13
27.7903	5	28.5555	180	28.5555	122	27.7903	14
27.8106	8	28.5756	167	28.5756	119	27.8106	8
27.8308	11	28.5957	154	28.5957	100	27.8308	13
27.8511	7	28.6157	143	28.6157	92	27.8511	15
27.8714	11	28.6358	137	28.6358	98	27.8714	16
27.8917	9	28.6559	144	28.6559	93	27.8917	10
27.912	7	28.676	123	28.676	90	27.912	24
27.9322	16	28.6961	107	28.6961	99	27.9322	9
27.9525	13	28.7162	122	28.7162	89	27.9525	15
27.9728	8	28.7362	100	28.7362	84	27.9728	21
27.9931	7	28.7563	105	28.7563	99	27.9931	21
28.0134	13	28.7764	103	28.7764	69	28.0134	15
28.0336	12	28.7965	112	28.7965	76	28.0336	17
28.0539	15	28.8166	121	28.8166	62	28.0539	17
28.0742	7	28.8366	96	28.8366	81	28.0742	10
28.0945	12	28.8567	114	28.8567	76	28.0945	14
28.1148	7	28.8768	102	28.8768	67	28.1148	9
28.1351	15	28.8969	89	28.8969	66	28.1351	11
28.1553	11	28.917	105	28.917	82	28.1553	16
28.1756	10	28.9371	101	28.9371	77	28.1756	21
28.1959	10	28.9571	101	28.9571	75	28.1959	17
28.2162	12	28.9772	106	28.9772	64	28.2162	35
28.2365	12	28.9973	106	28.9973	79	28.2365	49
28.2567	8	29.0174	107	29.0174	87	28.2567	32
28.277	9	29.0375	91	29.0375	81	28.277	20
28.2973	7	29.0575	110	29.0575	81	28.2973	32
28.3176	7	29.0776	117	29.0776	75	28.3176	31
28.3379	12	29.0977	115	29.0977	83	28.3379	27
28.3582	9	29.1178	112	29.1178	84	28.3582	16
28.3784	12	29.1379	113	29.1379	95	28.3784	12
28.3987	15	29.1579	111	29.1579	85	28.3987	16
28.419	29	29.178	125	29.178	107	28.419	14
28.4393	41	29.1981	138	29.1981	105	28.4393	27
28.4596	62	29.2182	149	29.2182	131	28.4596	17
28.4798	78	29.2383	179	29.2383	205	28.4798	11
28.5001	49	29.2584	317	29.2584	275	28.5001	21
28.5204	36	29.2784	481	29.2784	448	28.5204	33
28.5407	47	29.2985	649	29.2985	537	28.5407	58
28.561	28	29.3186	692	29.3186	464	28.561	139
28.5813	17	29.3387	652	29.3387	416	28.5813	132
28.6015	15	29.3588	720	29.3588	369	28.6015	84
28.6218	8	29.3788	714	29.3788	345	28.6218	76
28.6421	10	29.3989	656	29.3989	283	28.6421	95
28.6624	20	29.419	499	29.419	223	28.6624	50
28.6827	19	29.4391	416	29.4391	146	28.6827	41
28.7029	9	29.4592	367	29.4592	138	28.7029	23
28.7232	21	29.4792	280	29.4792	121	28.7232	17
28.7435	45	29.4993	210	29.4993	112	28.7435	13
28.7638	208	29.5194	186	29.5194	94	28.7638	23
28.7841	82	29.5395	160	29.5395	88	28.7841	15
28.8043	33	29.5596	131	29.5596	69	28.8043	20
28.8246	51	29.5797	119	29.5797	60	28.8246	22
28.8449	83	29.5997	126	29.5997	93	28.8449	38
28.8652	23	29.6198	146	29.6198	67	28.8652	96
28.8855	19	29.6399	109	29.6399	70	28.8855	90
28.9058	8	29.66	86	29.66	85	28.9058	58
28.926	8	29.6801	110	29.6801	64	28.926	40
28.9463	13	29.7001	78	29.7001	95	28.9463	64
28.9666	8	29.7202	85	29.7202	58	28.9666	47
28.9869	10	29.7403	89	29.7403	76	28.9869	28
29.0072	12	29.7604	97	29.7604	79	29.0072	22
29.0274	10	29.7805	88	29.7805	78	29.0274	14
29.0477	11	29.8006	87	29.8006	85	29.0477	12
29.068	10	29.8206	99	29.8206	74	29.068	16
29.0883	7	29.8407	97	29.8407	90	29.0883	12
29.1086	13	29.8608	111	29.8608	93	29.1086	12
29.1289	6	29.8809	105	29.8809	60	29.1289	17
29.1491	14	29.901	79	29.901	78	29.1491	15
29.1694	12	29.921	111	29.921	66	29.1694	16
29.1897	6	29.9411	99	29.9411	73	29.1897	12
29.21	5	29.9612	80	29.9612	69	29.21	12
29.2303	7	29.9813	116	29.9813	73	29.2303	21
29.2505	6	30.0014	88	30.0014	78	29.2505	11
29.2708	8	30.0214	107	30.0214	53	29.2708	13
29.2911	8	30.0415	91	30.0415	63	29.2911	13
29.3114	4	30.0616	89	30.0616	77	29.3114	13
29.3317	9	30.0817	85	30.0817	75	29.3317	14
29.352	9	30.1018	118	30.1018	79	29.352	14
29.3722	7	30.1219	110	30.1219	80	29.3722	14
29.3925	8	30.1419	106	30.1419	71	29.3925	12
29.4128	5	30.162	98	30.162	80	29.4128	11
29.4331	20	30.1821	99	30.1821	77	29.4331	8
29.4534	9	30.2022	102	30.2022	76	29.4534	12
29.4736	13	30.2223	142	30.2223	72	29.4736	10
29.4939	8	30.2423	109	30.2423	71	29.4939	17
29.5142	15	30.2624	109	30.2624	106	29.5142	13
29.5345	19	30.2825	137	30.2825	117	29.5345	7
29.5548	30	30.3026	190	30.3026	188	29.5548	18
29.575	17	30.3227	274	30.3227	210	29.575	17
29.5953	15	30.3428	308	30.3428	179	29.5953	15
29.6156	24	30.3628	264	30.3628	165	29.6156	12
29.6359	28	30.3829	274	30.3829	168	29.6359	24
29.6562	16	30.403	265	30.403	175	29.6562	42
29.6765	11	30.4231	261	30.4231	143	29.6765	57
29.6967	6	30.4432	210	30.4432	109	29.6967	43
29.717	10	30.4632	199	30.4632	113	29.717	33
29.7373	10	30.4833	175	30.4833	127	29.7373	38
29.7576	12	30.5034	198	30.5034	128	29.7576	46
29.7779	9	30.5235	197	30.5235	250	29.7779	30
29.7981	13	30.5436	298	30.5436	489	29.7981	13
29.8184	7	30.5636	345	30.5636	354	29.8184	17
29.8387	12	30.5837	399	30.5837	245	29.8387	16
29.859	14	30.6038	443	30.6038	234	29.859	12
29.8793	6	30.6239	373	30.6239	312	29.8793	15
29.8996	10	30.644	333	30.644	236	29.8996	14
29.9198	4	30.6641	335	30.6641	162	29.9198	10
29.9401	10	30.6841	302	30.6841	131	29.9401	14
29.9604	10	30.7042	215	30.7042	131	29.9604	17
29.9807	8	30.7243	179	30.7243	99	29.9807	18
30.001	3	30.7444	150	30.7444	86	30.001	10
30.0212	6	30.7645	130	30.7645	91	30.0212	13
30.0415	6	30.7845	128	30.7845	105	30.0415	17
30.0618	13	30.8046	115	30.8046	74	30.0618	14
30.0821	14	30.8247	125	30.8247	76	30.0821	9
30.1024	10	30.8448	118	30.8448	86	30.1024	9
30.1227	7	30.8649	108	30.8649	71	30.1227	14
30.1429	6	30.8849	131	30.8849	89	30.1429	12
30.1632	11	30.905	150	30.905	87	30.1632	11
30.1835	9	30.9251	166	30.9251	116	30.1835	16
30.2038	11	30.9452	306	30.9452	232	30.2038	18
30.2241	9	30.9653	657	30.9653	261	30.2241	16
30.2443	14	30.9854	1264	30.9854	185	30.2443	10
30.2646	8	31.0054	866	31.0054	226	30.2646	18
30.2849	9	31.0255	541	31.0255	201	30.2849	5
30.3052	14	31.0456	606	31.0456	181	30.3052	17
30.3255	12	31.0657	774	31.0657	142	30.3255	12
30.3457	5	31.0858	533	31.0858	112	30.3457	24
30.366	5	31.1058	290	31.1058	109	30.366	12
30.3863	9	31.1259	239	31.1259	76	30.3863	10
30.4066	7	31.146	206	31.146	84	30.4066	14
30.4269	11	31.1661	159	31.1661	66	30.4269	9
30.4472	7	31.1862	133	31.1862	68	30.4472	12
30.4674	14	31.2063	132	31.2063	54	30.4674	19
30.4877	9	31.2263	108	31.2263	82	30.4877	20
30.508	10	31.2464	118	31.2464	69	30.508	15
30.5283	8	31.2665	108	31.2665	77	30.5283	13
30.5486	15	31.2866	107	31.2866	70	30.5486	17
30.5688	14	31.3067	95	31.3067	78	30.5688	18
30.5891	11	31.3267	109	31.3267	58	30.5891	27
30.6094	13	31.3468	100	31.3468	76	30.6094	74
30.6297	8	31.3669	79	31.3669	67	30.6297	171
30.65	11	31.387	112	31.387	80	30.65	129
30.6703	12	31.4071	105	31.4071	72	30.6703	87
30.6905	9	31.4271	111	31.4271	75	30.6905	94
30.7108	13	31.4472	81	31.4472	68	30.7108	105
30.7311	16	31.4673	95	31.4673	67	30.7311	64
30.7514	15	31.4874	90	31.4874	60	30.7514	58
30.7717	9	31.5075	94	31.5075	58	30.7717	41
30.7919	7	31.5276	93	31.5276	81	30.7919	21
30.8122	13	31.5476	119	31.5476	112	30.8122	15
30.8325	14	31.5677	154	31.5677	151	30.8325	13
30.8528	37	31.5878	229	31.5878	174	30.8528	12
30.8731	42	31.6079	245	31.6079	180	30.8731	20
30.8933	56	31.628	219	31.628	166	30.8933	12
30.9136	23	31.648	210	31.648	126	30.9136	18
30.9339	25	31.6681	233	31.6681	162	30.9339	28
30.9542	46	31.6882	233	31.6882	109	30.9542	31
30.9745	20	31.7083	154	31.7083	119	30.9745	70
30.9948	13	31.7284	188	31.7284	104	30.9948	80
31.015	7	31.7484	140	31.7484	79	31.015	79
31.0353	8	31.7685	120	31.7685	84	31.0353	53
31.0556	7	31.7886	115	31.7886	89	31.0556	38
31.0759	11	31.8087	113	31.8087	129	31.0759	55
31.0962	12	31.8288	105	31.8288	111	31.0962	41
31.1164	5	31.8489	142	31.8489	115	31.1164	25
31.1367	11	31.8689	113	31.8689	83	31.1367	19
31.157	6	31.889	136	31.889	115	31.157	15
31.1773	6	31.9091	131	31.9091	92	31.1773	14
31.1976	7	31.9292	127	31.9292	88	31.1976	19
31.2179	8	31.9493	98	31.9493	88	31.2179	20
31.2381	9	31.9693	103	31.9693	66	31.2381	16
31.2584	6	31.9894	99	31.9894	68	31.2584	16
31.2787	18	32.0095	114	32.0095	99	31.2787	20
31.299	12	32.0296	135	32.0296	98	31.299	23
31.3193	15	32.0497	161	32.0497	130	31.3193	17
31.3395	11	32.0698	145	32.0698	121	31.3395	28
31.3598	13	32.0898	125	32.0898	111	31.3598	43
31.3801	14	32.1099	161	32.1099	86	31.3801	147
31.4004	11	32.13	175	32.13	103	31.4004	436
31.4207	6	32.1501	158	32.1501	116	31.4207	443
31.441	18	32.1702	127	32.1702	60	31.441	114
31.4612	13	32.1902	134	32.1902	67	31.4612	84
31.4815	11	32.2103	124	32.2103	79	31.4815	279
31.5018	17	32.2304	104	32.2304	66	31.5018	230
31.5221	7	32.2505	82	32.2505	75	31.5221	57
31.5424	5	32.2706	76	32.2706	67	31.5424	34
31.5626	7	32.2906	88	32.2906	88	31.5626	20
31.5829	12	32.3107	103	32.3107	77	31.5829	12
31.6032	12	32.3308	97	32.3308	75	31.6032	15
31.6235	7	32.3509	90	32.3509	72	31.6235	13
31.6438	10	32.371	100	32.371	60	31.6438	17
31.664	9	32.3911	90	32.3911	69	31.664	14
31.6843	6	32.4111	85	32.4111	63	31.6843	18
31.7046	10	32.4312	93	32.4312	74	31.7046	15
31.7249	10	32.4513	76	32.4513	69	31.7249	12
31.7452	2	32.4714	90	32.4714	70	31.7452	28
31.7655	6	32.4915	107	32.4915	52	31.7655	16
31.7857	14	32.5115	83	32.5115	63	31.7857	13
31.806	12	32.5316	100	32.5316	68	31.806	9
31.8263	9	32.5517	88	32.5517	81	31.8263	12
31.8466	12	32.5718	89	32.5718	76	31.8466	13
31.8669	13	32.5919	90	32.5919	78	31.8669	6
31.8871	14	32.612	85	32.612	69	31.8871	16
31.9074	16	32.632	88	32.632	71	31.9074	14
31.9277	10	32.6521	85	32.6521	74	31.9277	15
31.948	13	32.6722	104	32.6722	67	31.948	15
31.9683	11	32.6923	115	32.6923	107	31.9683	23
31.9886	15	32.7124	147	32.7124	272	31.9886	16
32.0088	12	32.7324	163	32.7324	324	32.0088	29
32.0291	11	32.7525	184	32.7525	220	32.0291	21
32.0494	9	32.7726	167	32.7726	124	32.0494	10
32.0697	23	32.7927	187	32.7927	169	32.0697	19
32.09	10	32.8128	171	32.8128	222	32.09	25
32.1102	9	32.8328	161	32.8328	132	32.1102	18
32.1305	5	32.8529	149	32.8529	96	32.1305	13
32.1508	12	32.873	129	32.873	82	32.1508	15
32.1711	16	32.8931	140	32.8931	80	32.1711	24
32.1914	11	32.9132	96	32.9132	82	32.1914	15
32.2117	12	32.9333	89	32.9333	71	32.2117	19
32.2319	9	32.9533	99	32.9533	72	32.2319	11
32.2522	8	32.9734	91	32.9734	83	32.2522	12
32.2725	8	32.9935	80	32.9935	64	32.2725	23
32.2928	13	33.0136	92	33.0136	72	32.2928	11
32.3131	13	33.0337	83	33.0337	67	32.3131	20
32.3333	10	33.0537	85	33.0537	66	32.3333	17
32.3536	16	33.0738	85	33.0738	44	32.3536	14
32.3739	50	33.0939	102	33.0939	76	32.3739	14
32.3942	33	33.114	72	33.114	69	32.3942	15
32.4145	26	33.1341	85	33.1341	66	32.4145	20
32.4347	9	33.1541	93	33.1541	70	32.4347	15
32.455	25	33.1742	87	33.1742	56	32.455	26
32.4753	23	33.1943	81	33.1943	67	32.4753	37
32.4956	15	33.2144	84	33.2144	80	32.4956	34
32.5159	5	33.2345	92	33.2345	66	32.5159	58
32.5362	6	33.2546	75	33.2546	56	32.5362	55
32.5564	8	33.2746	79	33.2746	60	32.5564	32
32.5767	11	33.2947	80	33.2947	68	32.5767	22
32.597	10	33.3148	85	33.3148	62	32.597	33
32.6173	12	33.3349	82	33.3349	70	32.6173	28
32.6376	11	33.355	77	33.355	63	32.6376	18
32.6578	8	33.375	93	33.375	56	32.6578	15
32.6781	9	33.3951	107	33.3951	80	32.6781	11
32.6984	10	33.4152	99	33.4152	81	32.6984	11
32.7187	7	33.4353	97	33.4353	124	32.7187	17
32.739	7	33.4554	119	33.4554	139	32.739	10
32.7593	6	33.4755	118	33.4755	96	32.7593	25
32.7795	5	33.4955	121	33.4955	100	32.7795	13
32.7998	11	33.5156	123	33.5156	105	32.7998	22
32.8201	6	33.5357	137	33.5357	96	32.8201	16
32.8404	10	33.5558	132	33.5558	94	32.8404	15
32.8607	10	33.5759	88	33.5759	75	32.8607	19
32.8809	12	33.5959	105	33.5959	77	32.8809	16
32.9012	15	33.616	122	33.616	81	32.9012	9
32.9215	10	33.6361	116	33.6361	70	32.9215	13
32.9418	12	33.6562	120	33.6562	87	32.9418	11
32.9621	5	33.6763	92	33.6763	71	32.9621	15
32.9824	16	33.6963	123	33.6963	86	32.9824	21
33.0026	17	33.7164	131	33.7164	117	33.0026	32
33.0229	11	33.7365	166	33.7365	172	33.0229	22
33.0432	15	33.7566	210	33.7566	209	33.0432	29
33.0635	20	33.7767	237	33.7767	204	33.0635	39
33.0838	16	33.7968	256	33.7968	171	33.0838	95
33.104	20	33.8168	259	33.8168	173	33.104	97
33.1243	17	33.8369	335	33.8369	251	33.1243	30
33.1446	12	33.857	401	33.857	332	33.1446	23
33.1649	19	33.8771	502	33.8771	251	33.1649	52
33.1852	9	33.8972	424	33.8972	225	33.1852	64
33.2054	8	33.9172	376	33.9172	213	33.2054	25
33.2257	10	33.9373	395	33.9373	220	33.2257	22
33.246	10	33.9574	417	33.9574	256	33.246	7
33.2663	12	33.9775	382	33.9775	211	33.2663	16
33.2866	12	33.9976	368	33.9976	187	33.2866	12
33.3069	13	34.0177	354	34.0177	178	33.3069	13
33.3271	16	34.0377	274	34.0377	141	33.3271	12
33.3474	20	34.0578	250	34.0578	158	33.3474	12
33.3677	21	34.0779	250	34.0779	123	33.3677	16
33.388	23	34.098	234	34.098	101	33.388	18
33.4083	16	34.1181	173	34.1181	88	33.4083	11
33.4285	14	34.1381	150	34.1381	84	33.4285	9
33.4488	15	34.1582	130	34.1582	69	33.4488	20
33.4691	10	34.1783	115	34.1783	64	33.4691	10
33.4894	12	34.1984	107	34.1984	74	33.4894	7
33.5097	17	34.2185	106	34.2185	77	33.5097	10
33.53	12	34.2385	105	34.2385	80	33.53	9
33.5502	8	34.2586	101	34.2586	64	33.5502	11
33.5705	9	34.2787	84	34.2787	70	33.5705	7
33.5908	17	34.2988	82	34.2988	63	33.5908	18
33.6111	22	34.3189	66	34.3189	57	33.6111	18
33.6314	38	34.339	85	34.339	64	33.6314	20
33.6516	16	34.359	76	34.359	68	33.6516	15
33.6719	12	34.3791	87	34.3791	87	33.6719	19
33.6922	14	34.3992	90	34.3992	69	33.6922	19
33.7125	16	34.4193	73	34.4193	66	33.7125	23
33.7328	16	34.4394	104	34.4394	47	33.7328	17
33.753	14	34.4594	95	34.4594	61	33.753	15
33.7733	15	34.4795	94	34.4795	61	33.7733	17
33.7936	11	34.4996	90	34.4996	63	33.7936	21
33.8139	18	34.5197	89	34.5197	70	33.8139	29
33.8342	15	34.5398	93	34.5398	70	33.8342	11
33.8545	12	34.5598	74	34.5598	65	33.8545	18
33.8747	8	34.5799	92	34.5799	63	33.8747	15
33.895	14	34.6	80	34.6	80	33.895	21
33.9153	8	34.6201	101	34.6201	64	33.9153	15
33.9356	17	34.6402	87	34.6402	75	33.9356	16
33.9559	11	34.6603	123	34.6603	91	33.9559	13
33.9761	13	34.6803	128	34.6803	89	33.9761	10
33.9964	14	34.7004	112	34.7004	73	33.9964	12
34.0167	15	34.7205	129	34.7205	79	34.0167	19
34.037	28	34.7406	127	34.7406	98	34.037	7
34.0573	24	34.7607	139	34.7607	86	34.0573	18
34.0776	37	34.7807	138	34.7807	83	34.0776	14
34.0978	50	34.8008	143	34.8008	111	34.0978	18
34.1181	42	34.8209	147	34.8209	121	34.1181	18
34.1384	49	34.841	215	34.841	125	34.1384	23
34.1587	45	34.8611	302	34.8611	130	34.1587	29
34.179	74	34.8812	334	34.8812	137	34.179	38
34.1992	161	34.9012	232	34.9012	142	34.1992	50
34.2195	676	34.9213	218	34.9213	126	34.2195	37
34.2398	2651	34.9414	248	34.9414	101	34.2398	27
34.2601	1572	34.9615	225	34.9615	95	34.2601	30
34.2804	433	34.9816	184	34.9816	87	34.2804	50
34.3007	286	35.0016	152	35.0016	77	34.3007	117
34.3209	1004	35.0217	135	35.0217	94	34.3209	217
34.3412	1107	35.0418	122	35.0418	85	34.3412	302
34.3615	383	35.0619	121	35.0619	90	34.3615	187
34.3818	108	35.082	113	35.082	86	34.3818	103
34.4021	44	35.102	127	35.102	66	34.4021	116
34.4223	44	35.1221	107	35.1221	96	34.4223	146
34.4426	22	35.1422	119	35.1422	85	34.4426	120
34.4629	16	35.1623	126	35.1623	87	34.4629	52
34.4832	17	35.1824	110	35.1824	70	34.4832	43
34.5035	22	35.2025	112	35.2025	116	34.5035	24
34.5237	21	35.2225	125	35.2225	258	34.5237	18
34.544	12	35.2426	127	35.2426	227	34.544	14
34.5643	15	35.2627	120	35.2627	160	34.5643	26
34.5846	18	35.2828	148	35.2828	126	34.5846	13
34.6049	19	35.3029	110	35.3029	149	34.6049	9
34.6252	13	35.3229	117	35.3229	174	34.6252	20
34.6454	18	35.343	125	35.343	145	34.6454	17
34.6657	10	35.3631	120	35.3631	111	34.6657	17
34.686	8	35.3832	95	35.3832	118	34.686	8
34.7063	13	35.4033	102	35.4033	88	34.7063	17
34.7266	13	35.4233	110	35.4233	85	34.7266	18
34.7468	12	35.4434	117	35.4434	86	34.7468	14
34.7671	15	35.4635	116	35.4635	71	34.7671	10
34.7874	13	35.4836	89	35.4836	76	34.7874	14
34.8077	11	35.5037	107	35.5037	60	34.8077	9
34.828	25	35.5238	101	35.5238	87	34.828	9
34.8483	12	35.5438	69	35.5438	62	34.8483	15
34.8685	16	35.5639	71	35.5639	62	34.8685	17
34.8888	12	35.584	90	35.584	58	34.8888	15
34.9091	16	35.6041	82	35.6041	76	34.9091	13
34.9294	17	35.6242	83	35.6242	67	34.9294	13
34.9497	12	35.6442	74	35.6442	66	34.9497	19
34.9699	14	35.6643	75	35.6643	62	34.9699	16
34.9902	12	35.6844	94	35.6844	61	34.9902	19
35.0105	13	35.7045	79	35.7045	51	35.0105	17
35.0308	16	35.7246	90	35.7246	65	35.0308	19
35.0511	15	35.7447	84	35.7447	52	35.0511	17
35.0714	8	35.7647	89	35.7647	70	35.0714	19
35.0916	18	35.7848	69	35.7848	67	35.0916	20
35.1119	18	35.8049	79	35.8049	67	35.1119	13
35.1322	17	35.825	74	35.825	57	35.1322	30
35.1525	13	35.8451	93	35.8451	66	35.1525	21
35.1728	9	35.8651	84	35.8651	63	35.1728	17
35.193	13	35.8852	88	35.8852	50	35.193	18
35.2133	15	35.9053	99	35.9053	78	35.2133	22
35.2336	9	35.9254	84	35.9254	78	35.2336	18
35.2539	11	35.9455	69	35.9455	67	35.2539	19
35.2742	11	35.9655	66	35.9655	59	35.2742	15
35.2944	10	35.9856	76	35.9856	72	35.2944	16
35.3147	14	36.0057	93	36.0057	63	35.3147	14
35.335	13	36.0258	88	36.0258	83	35.335	14
35.3553	16	36.0459	91	36.0459	72	35.3553	27
35.3756	22	36.066	86	36.066	71	35.3756	43
35.3959	11	36.086	84	36.086	69	35.3959	33
35.4161	14	36.1061	79	36.1061	75	35.4161	21
35.4364	8	36.1262	87	36.1262	69	35.4364	20
35.4567	14	36.1463	85	36.1463	63	35.4567	29
35.477	22	36.1664	68	36.1664	73	35.477	36
35.4973	11	36.1864	87	36.1864	95	35.4973	17
35.5175	14	36.2065	85	36.2065	130	35.5175	18
35.5378	14	36.2266	94	36.2266	102	35.5378	10
35.5581	14	36.2467	89	36.2467	92	35.5581	26
35.5784	15	36.2668	106	36.2668	92	35.5784	29
35.5987	15	36.2869	93	36.2869	98	35.5987	28
35.619	8	36.3069	118	36.3069	84	35.619	13
35.6392	13	36.327	97	36.327	91	35.6392	19
35.6595	11	36.3471	107	36.3471	81	35.6595	22
35.6798	12	36.3672	91	36.3672	72	35.6798	21
35.7001	12	36.3873	123	36.3873	63	35.7001	16
35.7204	10	36.4073	101	36.4073	60	35.7204	17
35.7406	14	36.4274	93	36.4274	72	35.7406	12
35.7609	9	36.4475	80	36.4475	65	35.7609	19
35.7812	7	36.4676	82	36.4676	59	35.7812	12
35.8015	10	36.4877	80	36.4877	78	35.8015	14
35.8218	12	36.5077	75	36.5077	72	35.8218	12
35.8421	11	36.5278	78	36.5278	63	35.8421	13
35.8623	13	36.5479	78	36.5479	67	35.8623	20
35.8826	11	36.568	75	36.568	66	35.8826	17
35.9029	10	36.5881	81	36.5881	66	35.9029	15
35.9232	7	36.6082	79	36.6082	78	35.9232	17
35.9435	10	36.6282	86	36.6282	95	35.9435	13
35.9637	8	36.6483	96	36.6483	94	35.9637	8
35.984	6	36.6684	132	36.6684	156	35.984	18
36.0043	7	36.6885	125	36.6885	140	36.0043	11
36.0246	14	36.7086	139	36.7086	143	36.0246	17
36.0449	11	36.7286	135	36.7286	118	36.0449	15
36.0651	10	36.7487	139	36.7487	108	36.0651	8
36.0854	11	36.7688	174	36.7688	138	36.0854	7
36.1057	8	36.7889	146	36.7889	139	36.1057	16
36.126	11	36.809	151	36.809	123	36.126	10
36.1463	12	36.829	150	36.829	127	36.1463	18
36.1666	9	36.8491	187	36.8491	156	36.1666	13
36.1868	12	36.8692	198	36.8692	259	36.1868	13
36.2071	11	36.8893	232	36.8893	285	36.2071	12
36.2274	7	36.9094	187	36.9094	171	36.2274	14
36.2477	9	36.9295	195	36.9295	129	36.2477	13
36.268	8	36.9495	185	36.9495	137	36.268	15
36.2882	11	36.9696	182	36.9696	178	36.2882	7
36.3085	17	36.9897	169	36.9897	158	36.3085	11
36.3288	12	37.0098	181	37.0098	109	36.3288	13
36.3491	11	37.0299	156	37.0299	77	36.3491	10
36.3694	15	37.0499	132	37.0499	85	36.3694	13
36.3897	13	37.07	129	37.07	73	36.3897	20
36.4099	14	37.0901	86	37.0901	73	36.4099	33
36.4302	6	37.1102	106	37.1102	71	36.4302	19
36.4505	8	37.1303	85	37.1303	72	36.4505	17
36.4708	12	37.1504	92	37.1504	62	36.4708	18
36.4911	9	37.1704	97	37.1704	63	36.4911	22
36.5113	7	37.1905	84	37.1905	57	36.5113	18
36.5316	7	37.2106	93	37.2106	64	36.5316	9
36.5519	8	37.2307	84	37.2307	63	36.5519	23
36.5722	10	37.2508	69	37.2508	51	36.5722	15
36.5925	10	37.2708	82	37.2708	58	36.5925	12
36.6127	12	37.2909	90	37.2909	68	36.6127	13
36.633	14	37.311	79	37.311	73	36.633	12
36.6533	9	37.3311	73	37.3311	60	36.6533	15
36.6736	7	37.3512	91	37.3512	73	36.6736	17
36.6939	12	37.3712	106	37.3712	81	36.6939	26
36.7142	11	37.3913	97	37.3913	84	36.7142	49
36.7344	12	37.4114	112	37.4114	111	36.7344	90
36.7547	10	37.4315	127	37.4315	140	36.7547	91
36.775	12	37.4516	214	37.4516	219	36.775	41
36.7953	3	37.4717	296	37.4717	218	36.7953	22
36.8156	13	37.4917	308	37.4917	237	36.8156	37
36.8358	12	37.5118	318	37.5118	212	36.8358	47
36.8561	13	37.5319	300	37.5319	144	36.8561	33
36.8764	8	37.552	291	37.552	166	36.8764	21
36.8967	11	37.5721	268	37.5721	171	36.8967	21
36.917	11	37.5921	239	37.5921	135	36.917	17
36.9373	9	37.6122	241	37.6122	109	36.9373	8
36.9575	12	37.6323	216	37.6323	78	36.9575	17
36.9778	11	37.6524	150	37.6524	88	36.9778	12
36.9981	9	37.6725	161	37.6725	76	36.9981	5
37.0184	8	37.6925	115	37.6925	96	37.0184	19
37.0387	10	37.7126	113	37.7126	68	37.0387	21
37.0589	12	37.7327	101	37.7327	48	37.0589	29
37.0792	10	37.7528	100	37.7528	56	37.0792	52
37.0995	10	37.7729	101	37.7729	69	37.0995	42
37.1198	15	37.793	86	37.793	71	37.1198	23
37.1401	8	37.813	121	37.813	106	37.1401	31
37.1604	10	37.8331	110	37.8331	180	37.1604	48
37.1806	14	37.8532	106	37.8532	245	37.1806	47
37.2009	6	37.8733	99	37.8733	308	37.2009	20
37.2212	31	37.8934	99	37.8934	206	37.2212	24
37.2415	28	37.9134	114	37.9134	136	37.2415	21
37.2618	29	37.9335	157	37.9335	156	37.2618	34
37.282	47	37.9536	115	37.9536	198	37.282	14
37.3023	38	37.9737	115	37.9737	173	37.3023	11
37.3226	18	37.9938	101	37.9938	136	37.3226	27
37.3429	20	38.0139	116	38.0139	88	37.3429	52
37.3632	24	38.0339	92	38.0339	71	37.3632	55
37.3834	30	38.054	118	38.054	69	37.3834	57
37.4037	13	38.0741	99	38.0741	64	37.4037	33
37.424	7	38.0942	87	38.0942	64	37.424	34
37.4443	14	38.1143	103	38.1143	81	37.4443	34
37.4646	9	38.1343	76	38.1343	67	37.4646	51
37.4849	9	38.1544	80	38.1544	74	37.4849	38
37.5051	16	38.1745	74	38.1745	51	37.5051	28
37.5254	12	38.1946	83	38.1946	60	37.5254	22
37.5457	7	38.2147	68	38.2147	48	37.5457	22
37.566	10	38.2347	67	38.2347	80	37.566	20
37.5863	8	38.2548	75	38.2548	53	37.5863	15
37.6065	6	38.2749	63	38.2749	75	37.6065	16
37.6268	9	38.295	88	38.295	57	37.6268	8
37.6471	12	38.3151	81	38.3151	47	37.6471	13
37.6674	11	38.3352	66	38.3352	71	37.6674	9
37.6877	14	38.3552	73	38.3552	62	37.6877	16
37.708	15	38.3753	63	38.3753	58	37.708	13
37.7282	15	38.3954	70	38.3954	61	37.7282	12
37.7485	12	38.4155	75	38.4155	65	37.7485	14
37.7688	10	38.4356	68	38.4356	68	37.7688	19
37.7891	8	38.4556	70	38.4556	69	37.7891	19
37.8094	20	38.4757	73	38.4757	62	37.8094	22
37.8296	16	38.4958	85	38.4958	74	37.8296	29
37.8499	14	38.5159	91	38.5159	56	37.8499	28
37.8702	10	38.536	69	38.536	63	37.8702	18
37.8905	9	38.5561	80	38.5561	70	37.8905	20
37.9108	7	38.5761	87	38.5761	78	37.9108	22
37.9311	4	38.5962	91	38.5962	64	37.9311	13
37.9513	7	38.6163	106	38.6163	60	37.9513	24
37.9716	6	38.6364	88	38.6364	66	37.9716	15
37.9919	7	38.6565	98	38.6565	58	37.9919	19
38.0122	10	38.6765	97	38.6765	80	38.0122	15
38.0325	13	38.6966	93	38.6966	74	38.0325	17
38.0527	9	38.7167	113	38.7167	92	38.0527	16
38.073	8	38.7368	132	38.7368	87	38.073	8
38.0933	9	38.7569	155	38.7569	122	38.0933	16
38.1136	9	38.7769	161	38.7769	135	38.1136	13
38.1339	17	38.797	178	38.797	131	38.1339	17
38.1541	12	38.8171	149	38.8171	111	38.1541	18
38.1744	9	38.8372	180	38.8372	108	38.1744	12
38.1947	8	38.8573	186	38.8573	111	38.1947	16
38.215	5	38.8774	190	38.8774	111	38.215	21
38.2353	16	38.8974	162	38.8974	98	38.2353	27
38.2556	10	38.9175	146	38.9175	90	38.2556	24
38.2758	18	38.9376	140	38.9376	91	38.2758	20
38.2961	14	38.9577	126	38.9577	92	38.2961	13
38.3164	14	38.9778	106	38.9778	65	38.3164	17
38.3367	8	38.9978	126	38.9978	88	38.3367	23
38.357	7	39.0179	104	39.0179	87	38.357	31
38.3772	6	39.038	110	39.038	92	38.3772	34
38.3975	11	39.0581	105	39.0581	80	38.3975	27
38.4178	15	39.0782	104	39.0782	69	38.4178	27
38.4381	8	39.0982	97	39.0982	81	38.4381	18
38.4584	7	39.1183	86	39.1183	87	38.4584	20
38.4787	8	39.1384	114	39.1384	61	38.4787	21
38.4989	10	39.1585	72	39.1585	59	38.4989	22
38.5192	11	39.1786	91	39.1786	55	38.5192	22
38.5395	10	39.1987	73	39.1987	54	38.5395	15
38.5598	10	39.2187	86	39.2187	61	38.5598	22
38.5801	5	39.2388	81	39.2388	65	38.5801	18
38.6003	10	39.2589	97	39.2589	49	38.6003	13
38.6206	11	39.279	81	39.279	57	38.6206	12
38.6409	9	39.2991	85	39.2991	57	38.6409	10
38.6612	9	39.3191	81	39.3191	67	38.6612	13
38.6815	9	39.3392	87	39.3392	55	38.6815	9
38.7018	11	39.3593	71	39.3593	56	38.7018	11
38.722	7	39.3794	76	39.3794	71	38.722	9
38.7423	7	39.3995	56	39.3995	41	38.7423	10
38.7626	12	39.4196	82	39.4196	53	38.7626	16
38.7829	8	39.4396	64	39.4396	53	38.7829	10
38.8032	7	39.4597	97	39.4597	51	38.8032	12
38.8234	9	39.4798	72	39.4798	66	38.8234	11
38.8437	8	39.4999	84	39.4999	63	38.8437	12
38.864	5	39.52	77	39.52	60	38.864	19
38.8843	8	39.54	73	39.54	45	38.8843	13
38.9046	10	39.5601	79	39.5601	58	38.9046	9
38.9248	11	39.5802	60	39.5802	68	38.9248	14
38.9451	8	39.6003	85	39.6003	62	38.9451	9
38.9654	9	39.6204	104	39.6204	67	38.9654	14
38.9857	4	39.6404	108	39.6404	67	38.9857	17
39.006	12	39.6605	103	39.6605	75	39.006	18
39.0263	4	39.6806	98	39.6806	65	39.0263	15
39.0465	11	39.7007	104	39.7007	71	39.0465	14
39.0668	15	39.7208	85	39.7208	66	39.0668	23
39.0871	13	39.7409	105	39.7409	71	39.0871	15
39.1074	10	39.7609	121	39.7609	76	39.1074	11
39.1277	7	39.781	100	39.781	110	39.1277	14
39.1479	6	39.8011	150	39.8011	163	39.1479	18
39.1682	9	39.8212	163	39.8212	137	39.1682	16
39.1885	10	39.8413	223	39.8413	137	39.1885	18
39.2088	22	39.8613	195	39.8613	131	39.2088	15
39.2291	8	39.8814	189	39.8814	129	39.2291	15
39.2494	8	39.9015	156	39.9015	109	39.2494	14
39.2696	16	39.9216	164	39.9216	125	39.2696	12
39.2899	15	39.9417	174	39.9417	116	39.2899	17
39.3102	10	39.9618	157	39.9618	95	39.3102	20
39.3305	7	39.9818	147	39.9818	69	39.3305	25
39.3508	9	40.0019	138	40.0019	68	39.3508	16
39.371	6	40.022	105	40.022	74	39.371	11
39.3913	7	40.0421	105	40.0421	51	39.3913	18
39.4116	12	40.0622	81	40.0622	58	39.4116	12
39.4319	11	40.0822	102	40.0822	64	39.4319	20
39.4522	8	40.1023	94	40.1023	65	39.4522	22
39.4724	5	40.1224	93	40.1224	64	39.4724	13
39.4927	7	40.1425	74	40.1425	66	39.4927	11
39.513	12					39.513	14
39.5333	10					39.5333	16
39.5536	6					39.5536	17
39.5739	10					39.5739	16
39.5941	5					39.5941	17
39.6144	15					39.6144	16
39.6347	8					39.6347	13
39.655	5					39.655	16
39.6753	8					39.6753	14
39.6955	10					39.6955	8
39.7158	9					39.7158	10
39.7361	4					39.7361	10
39.7564	4					39.7564	16
39.7767	9					39.7767	8
39.797	7					39.797	7
39.8172	6					39.8172	12
39.8375	8					39.8375	16
39.8578	8					39.8578	15
39.8781	6					39.8781	5
39.8984	8					39.8984	11
39.9186	11					39.9186	11
39.9389	13					39.9389	10
39.9592	8					39.9592	11
39.9795	14					39.9795	11
39.9998	10					39.9998	14

## Sheet: Figure 1h
	c-LWLP		c-LWDP		c-DWLP		c-DWDP
X1	Y1	X2	Y2	X3	Y3	X4	Y4
15.3923	-22.5071	15.3923	-13.7643	15.3923	-6.36426	15.3923	-6.03564
20.1574	-24.1751	20.1574	-77.675	20.1574	-35.8187	20.1574	-8.1543
24.9198	-24.0211	24.9198	-141.586	24.9198	-59.4066	24.9198	-8.16064
29.6794	-26.0459	29.6794	-169.537	29.6794	-75.5603	29.6794	-10.2597
34.4363	-24.9004	34.4363	-181.513	34.4363	-82.1578	34.4363	-10.4437
39.1906	-15.0352	39.1906	-183.182	39.1906	-82.7244	39.1906	-8.75995
43.9421	112.899	43.9421	-115.466	43.9421	-50.2454	43.9421	25.3133
48.6909	890.352	48.6909	321.453	48.6909	143.244	48.6909	227.208
53.437	2354.47	53.437	1232.35	53.437	575.197	53.437	621.861
58.1805	3228.91	58.1805	1816.91	58.1805	855.278	58.1805	924.063
62.9212	3205.66	62.9212	1933.24	62.9212	892.778	62.9212	1047.56
67.6593	3020.83	67.6593	2169.45	67.6593	1028.36	67.6593	1081.14
72.3946	3109.82	72.3946	2700.15	72.3946	1396.59	72.3946	1082.35
77.1273	3283.93	77.1273	3269.23	77.1273	1909.65	77.1273	1064.14
81.8573	3707	81.8573	3517.78	81.8573	2227.68	81.8573	1085.86
86.5846	3950.7	86.5846	3138.42	86.5846	2047.25	86.5846	1084.35
91.3093	3307.66	91.3093	2473.26	91.3093	1618.87	91.3093	931.309
96.0313	2581.3	96.0313	1944.61	96.0313	1190.31	96.0313	811.34
100.751	2504.1	100.751	1691.99	100.751	920.574	100.751	848.139
105.467	2801.02	105.467	1609.9	105.467	792.205	105.467	957.455
110.181	3097.11	110.181	1495.41	110.181	686.695	110.181	1029.39
114.893	3004.16	114.893	1274.28	114.893	592.691	114.893	1002.13
119.601	2490.43	119.601	1155.4	119.601	552.989	119.601	855.389
124.307	1887.17	124.307	1073.35	124.307	546.833	124.307	642.711
129.011	1302.57	129.011	838.192	129.011	446.173	129.011	451.094
133.711	812.585	133.711	577.357	133.711	301.054	133.711	279.938
138.409	498.015	138.409	430.495	138.409	200.374	138.409	170.743
143.105	339.01	143.105	394.802	143.105	152.38	143.105	115.709
147.797	280.518	147.797	399.973	147.797	134.072	147.797	107.783
152.488	298.24	152.488	343.156	152.488	117.297	152.488	123.467
157.175	426.224	157.175	237.848	157.175	92.3524	157.175	193.51
161.86	586.172	161.86	156.844	161.86	66.5878	161.86	277.761
166.542	522.281	166.542	127.744	166.542	56.6516	166.542	251.82
171.222	323.853	171.222	112.844	171.222	48.1423	171.222	152.087
175.899	180.337	175.899	111.891	175.899	46.6588	175.899	82.3109
180.573	114.782	180.573	113.136	180.573	46.8	180.573	54.242
185.245	90.3891	185.245	130.324	185.245	47.5148	185.245	42.08
189.914	79.1569	189.914	168.905	189.914	49.6525	189.914	39.3244
194.58	76.6855	194.58	174.476	194.58	55.6119	194.58	37.5251
199.244	85.9749	199.244	148.137	199.244	52.7424	199.244	41.8821
203.905	90.9246	203.905	104.835	203.905	40.3931	203.905	43.6449
208.564	82.3847	208.564	76.6703	208.564	33.1635	208.564	36.1134
213.22	76.4547	213.22	63.6406	213.22	28.8027	213.22	30.8875
217.873	101.035	217.873	64.145	217.873	35.5601	217.873	44.0168
222.524	149.624	222.524	54.6324	222.524	35.3353	222.524	64.1015
227.172	149.173	227.172	37.4016	227.172	22.2275	227.172	57.6412
231.818	94.3319	231.818	9.90192	231.818	11.4863	231.818	37.2858
236.461	58.8495	236.461	2.48212	236.461	6.06122	236.461	24.4351
241.101	28.9263	241.101	3.74164	241.101	4.90186	241.101	11.6392
245.739	11.6618	245.739	2.22937	245.739	1.30756	245.739	8.34772
250.374	6.20618	250.374	1.1947	250.374	3.52808	250.374	6.3606
255.007	6.05908	255.007	-4.26318	255.007	6.01294	255.007	5.52789
259.637	8.07037	259.637	2.90509	259.637	5.61176	259.637	10.1493
264.265	25.7901	264.265	-0.45123	264.265	7.82428	264.265	14.9248
268.89	44.618	268.89	16.5172	268.89	15.2001	268.89	19.9543
273.512	32.4039	273.512	27.2599	273.512	20.5888	273.512	14.9877
278.132	7.19794	278.132	16.8762	278.132	11.9902	278.132	7.22498
282.749	-7.70032	282.749	-1.03455	282.749	2.40393	282.749	0.46594
287.364	-11.8908	287.364	-5.67267	287.364	2.42969	287.364	0.46057
291.976	-10.9736	291.976	5.36121	291.976	0.76733	291.976	-1.44122
296.585	-13.749	296.585	22.3167	296.585	9.76648	296.585	-3.63953
301.192	-10.9668	301.192	31.6931	301.192	15.8269	301.192	-0.48438
305.797	-6.52734	305.797	20.3903	305.797	7.7984	305.797	0.22412
310.398	18.8693	310.398	-1.09241	310.398	-1.81927	310.398	12.6359
314.998	48.239	314.998	-10.9953	314.998	-6.42706	314.998	24.201
319.594	25.9169	319.594	-17.128	319.594	-10.1683	319.594	15.2692
324.189	-2.74713	324.189	-19.1974	324.189	-8.14331	324.189	1.59045
328.78	-14.3531	328.78	-20.1004	328.78	-7.50275	328.78	-1.73511
333.369	-15.1014	333.369	-13.033	333.369	-8.84705	333.369	-0.55774
337.956	-0.09192	337.956	8.90405	337.956	-0.17651	337.956	4.67261
342.54	28.0253	342.54	43.5106	342.54	7.35834	342.54	20.5059
347.122	58.9999	347.122	56.8362	347.122	18.2072	347.122	32.792
351.701	53.1321	351.701	45.2304	351.701	22.0697	351.701	28.681
356.277	20.3715	356.277	52.593	356.277	36.0955	356.277	14.8726
360.851	-4.38177	360.851	49.6235	360.851	37.9842	360.851	5.21698
365.422	-8.57794	365.422	34.6217	365.422	28.1855	365.422	-0.13586
369.991	-5.52972	369.991	5.93732	369.991	10.1993	369.991	1.86389
374.557	17.9562	374.557	-5.4801	374.557	-1.32489	374.557	6.06622
379.121	50.6501	379.121	-13.6306	379.121	-5.17535	379.121	10.6711
383.683	43.402	383.683	-11.9148	383.683	-9.06958	383.683	7.62854
388.241	13.7115	388.241	-13.3326	388.241	-6.54907	388.241	1.0885
392.798	-7.87073	392.798	-9.93457	392.798	-7.16425	392.798	-3.41925
397.351	-19.492	397.351	-17.2039	397.351	-7.91534	397.351	-6.86023
401.903	-20.9527	401.903	-9.492	401.903	-5.30957	401.903	-5.59351
406.451	-21.403	406.451	-9.74725	406.451	-2.82416	406.451	-6.91949
410.998	-23.3929	410.998	-4.90991	410.998	0.3396	410.998	-7.43842
415.541	-17.6229	415.541	-2.81177	415.541	-0.71973	415.541	-5.05054
420.083	5.15704	420.083	2.07214	420.083	3.89679	420.083	4.25543
424.622	84.3967	424.622	32.6212	424.622	23.538	424.622	32.7645
429.158	155.896	429.158	77.5188	429.158	56.1528	429.158	57.0311
433.692	111.554	433.692	127.901	433.692	89.9904	433.692	35.2052
438.223	32.272	438.223	121.555	438.223	88.2499	438.223	9.0863
442.752	1.24866	442.752	69.7715	442.752	54.0656	442.752	-0.27582
447.278	-0.11578	447.278	21.8912	447.278	27.54	447.278	-1.88135
451.802	19.1285	451.802	9.50671	451.802	17.9958	451.802	5.51947
456.323	82.6315	456.323	23.5111	456.323	29.3813	456.323	25.1263
460.842	158.043	460.842	20.2985	460.842	25.195	460.842	49.3892
465.359	194.412	465.359	-5.7865	465.359	8.13568	465.359	67.7577
469.873	170.34	469.873	-7.09839	469.873	3.15222	469.873	62.9817
474.384	111.026	474.384	7.95825	474.384	5.5434	474.384	35.8611
478.893	102.92	478.893	27.23	478.893	13.9583	478.893	34.9457
483.4	111.222	483.4	19.5131	483.4	2.89587	483.4	38.9354
487.904	111.082	487.904	-18.5458	487.904	-6.49463	487.904	38.48
492.405	183.999	492.405	-16.549	492.405	-6.71417	492.405	61.3293
496.904	192.073	496.904	32.5005	496.904	1.73657	496.904	58.6334
501.401	82.9556	501.401	89.2003	501.401	21.4069	501.401	24.0419
505.895	2.245	505.895	52.0983	505.895	7.24609	505.895	-0.39514
510.387	-18.5583	510.387	-6.50757	510.387	-6.52692	510.387	-6.52789
514.877	-28.1545	514.877	-38.1101	514.877	-10.7462	514.877	-11.3565
519.364	-28.0436	519.364	-35.7373	519.364	-8.61383	519.364	-10.231
523.848	-27.0757	523.848	-38.8002	523.848	-10.5515	523.848	-10.9514
528.33	-27.001	528.33	-34.952	528.33	-10.7263	528.33	-11.068
532.81	-20.1195	532.81	-32.118	532.81	-8.40143	532.81	-7.48077
537.287	12.1187	537.287	-7.61902	537.287	9.36194	537.287	-0.5398
541.762	187.914	541.762	107.679	541.762	100.155	541.762	41.8549
546.234	568.265	546.234	309.911	546.234	267.57	546.234	131.453
550.704	561.123	550.704	262.865	550.704	218.3	550.704	133.455
555.171	290.737	555.171	121.981	555.171	71.6407	555.171	81.9598
559.636	241.808	559.636	132.301	559.636	36.1867	559.636	101.868
564.099	245.185	564.099	115.817	564.099	22.6339	564.099	111.03
568.559	152.919	568.559	42.1709	568.559	9.17871	568.559	72.4952
573.017	93.008	573.017	5.30835	573.017	4.31805	573.017	42.9634
577.472	143.403	577.472	48.5233	577.472	27.949	577.472	55.0847
581.925	235.205	581.925	163.911	581.925	82.469	581.925	93.4592
586.375	194.413	586.375	186.218	586.375	97.3258	586.375	77.5365
590.824	83.876	590.824	90.7898	590.824	44.1174	590.824	33.8169
595.269	21.5454	595.269	7.02271	595.269	7.89203	595.269	5.25012
599.713	-5.97943	599.713	-30.5859	599.713	-6.80225	599.713	-1.76379
604.153	-10.1485	604.153	-31.9392	604.153	-10.3168	604.153	-5.92487
608.592	-5.56189	608.592	-34.8896	608.592	-13.4031	608.592	-3.88318
613.028	14.7304	613.028	-9.43982	613.028	2.58765	613.028	-0.33874
617.462	65.2283	617.462	25.0081	617.462	32.7042	617.462	11.7584
621.893	129.232	621.893	37.5022	621.893	42.1953	621.893	25.1082
626.322	128.841	626.322	6.79041	626.322	11.6602	626.322	20.9105
630.748	76.9052	630.748	-24.2789	630.748	0.34784	630.748	12.8154
635.172	55.2751	635.172	-13.5574	635.172	-7.99274	635.172	12.4728
639.594	52.8503	639.594	11.7034	639.594	3.43774	639.594	15.7827
644.014	87.2809	644.014	64.5018	644.014	22.8885	644.014	32.7451
648.431	175.517	648.431	96.2869	648.431	37.4415	648.431	65.1099
652.845	191.758	652.845	62.7072	652.845	22.5291	652.845	68.3271
657.257	107.454	657.257	3.46155	657.257	6.23846	657.257	37.2967
661.667	34.2061	661.667	-23.4841	661.667	-13.3868	661.667	10.6185
666.075	2.91272	666.075	-40.0676	666.075	-21.6734	666.075	-0.40729
670.48	-4.7254	670.48	-48.9479	670.48	-22.8305	670.48	-6.68085
674.882	-1.20856	674.882	-47.1825	674.882	-16.9656	674.882	-6.75214
679.283	6.51343	679.283	-44.4281	679.283	-20.1352	679.283	-2.52124
683.681	43.5404	683.681	-22.2906	683.681	-7.99457	683.681	14.0119
688.076	152.372	688.076	39.1244	688.076	21.7014	688.076	50.4471
692.47	283.059	692.47	138.562	692.47	72.3986	692.47	92.0845
696.861	262.651	696.861	154.369	696.861	80.0934	696.861	87.1241
701.249	160.548	701.249	50.1407	701.249	26.4827	701.249	63.7157
705.635	112.399	705.635	-24.0262	705.635	-9.73633	705.635	49.0594
710.019	70.6054	710.019	-47.7349	710.019	-22.7663	710.019	33.9051
714.401	32.7166	714.401	-47.4882	714.401	-19.4095	714.401	15.2028
718.78	10.1824	718.78	-31.4387	718.78	-15.1679	718.78	5.55261
723.157	-3.34692	723.157	25.1613	723.157	7.55396	723.157	-2.39563
727.531	-10.4716	727.531	90.6093	727.531	37.8956	727.531	-5.54193
731.903	-9.3916	731.903	87.8032	731.903	40.5701	731.903	-5.88629
736.273	17.0431	736.273	44.4915	736.273	19.4259	736.273	3.52124
740.641	90.5824	740.641	40.8722	740.641	9.56134	740.641	28.3307
745.006	188.826	745.006	38.4436	745.006	13.425	745.006	63.5921
749.368	506.975	749.368	123.354	749.368	79.6657	749.368	159.705
753.729	1209.33	753.729	525.553	753.729	332.932	753.729	369.42
758.087	1081.89	758.087	816.838	758.087	524.273	758.087	315.737
762.443	384.298	762.443	452.208	762.443	292.238	762.443	105.906
766.796	88.4642	766.796	105.813	766.796	82.1758	766.796	19.9267
771.147	31.5353	771.147	-1.90002	771.147	12.2354	771.147	5.79901
775.496	33.5109	775.496	-27.5308	775.496	-0.78412	775.496	7.82318
779.843	70.2409	779.843	-21.4305	779.843	1.96661	779.843	19.399
784.187	111.125	784.187	-13.5002	784.187	11.3869	784.187	36.7267
788.529	105.864	788.529	-4.79089	788.529	13.0261	788.529	29.6561
792.868	59.2574	792.868	-4.8031	792.868	15.6336	792.868	14.9872
797.206	24.305	797.206	-13.4877	797.206	2.90875	797.206	1.31995
801.541	9.2569	801.541	-24.5956	801.541	-1.99902	801.541	-2.54559
805.873	12.8131	805.873	-15.6774	805.873	5.30975	805.873	-0.35938
810.204	43.6737	810.204	16.3163	810.204	37.5847	810.204	5.0285
814.532	105.339	814.532	76.8348	814.532	85.5252	814.532	18.2679
818.857	148.658	818.857	72.6276	818.857	70.2811	818.857	24.4591
823.181	91.9312	823.181	23.9938	823.181	18.6516	823.181	17.4519
827.502	41.1588	827.502	6.18311	827.502	-1.26355	827.502	6.29626
831.821	27.7907	831.821	5.39502	831.821	-11.8148	831.821	6.44226
836.138	20.7269	836.138	-10.5712	836.138	-13.9023	836.138	1.98987
840.452	5.31726	840.452	-27.1157	840.452	-19.4265	840.452	-0.41089
844.764	-4.5882	844.764	-34.8298	844.764	-19.7878	844.764	-4.56012
849.073	-2.2395	849.073	-28.496	849.073	-14.2864	849.073	-3.15771
853.381	18.9634	853.381	-12.1406	853.381	-7.77264	853.381	2.89612
857.686	63.1205	857.686	15.0359	857.686	11.0032	857.686	9.80157
861.989	143.482	861.989	37.983	861.989	25.8908	861.989	24.7586
866.29	154.697	866.29	23.4503	866.29	24.6899	866.29	29.0172
870.588	94.2666	870.588	35.2875	870.588	27.5004	870.588	19.7272
874.884	168.04	874.884	172.144	874.884	112.722	874.884	46.2888
879.178	368.918	879.178	305.82	879.178	196.554	879.178	113.302
883.469	319.85	883.469	184.314	883.469	119.347	883.469	93.7665
887.758	100.536	887.758	34.5763	887.758	20.1504	887.758	28.6326
892.045	41.0256	892.045	-3.94299	892.045	-2.53601	892.045	12.5001
896.33	59.7697	896.33	8.45508	896.33	-0.71246	896.33	19.1692
900.613	69.9442	900.613	5.77075	900.613	-0.87915	900.613	20.4397
904.893	88.6012	904.893	-5.99658	904.893	-1.73621	904.893	28.8116
909.171	165.462	909.171	2.35278	909.171	0.36633	909.171	53.4351
913.446	213.228	913.446	59.7687	913.446	34.5281	913.446	74.21
917.72	154.547	917.72	159.701	917.72	89.249	917.72	47.0863
921.991	147.821	921.991	164.399	921.991	99.8788	921.991	40.064
926.26	239.499	926.26	129.513	926.26	88.0676	926.26	58.1932
930.526	207.58	930.526	161.642	930.526	101.915	930.526	56.5739
934.791	91.9164	934.791	150.586	934.791	110.721	934.791	24.0558
939.053	48.0564	939.053	79.5459	939.053	59.4353	939.053	7.28925
943.313	23.6504	943.313	34.1703	943.313	17.008	943.313	4.07416
947.571	0.09857	947.571	18.0591	947.571	5.63885	947.571	-1.13965
951.826	10.4507	951.826	-4.0376	951.826	-3.5722	951.826	2.99799
956.079	15.107	956.079	-6.17017	956.079	-9.92542	956.079	10.187
960.33	15.2172	960.33	-1.13879	960.33	4.87921	960.33	6.47742
964.579	11.8816	964.579	-3.24353	964.579	0.7915	964.579	3.16919
968.826	-4.00006	968.826	-9.23474	968.826	-3.88855	968.826	-3.08911
973.07	-26.5302	973.07	-19.4127	973.07	-9.23474	973.07	-8.54468
977.312	-28.2549	977.312	-26.3679	977.312	-10.9023	977.312	-10.5476
981.552	-28.2243	981.552	-20.0306	981.552	-6.44	981.552	-8.14789
985.79	-20.7384	985.79	-19.6825	985.79	-9.71423	985.79	-5.54553
990.025	-3.64722	990.025	-13.9985	990.025	-9.98407	990.025	-0.19055
994.258	29.0491	994.258	1.00049	994.258	-3.9339	994.258	13.5168
998.489	63.1508	998.489	64.8982	998.489	19.6468	998.489	26.0767
1002.72	105.407	1002.72	177.43	1002.72	100.429	1002.72	36.7891
1006.94	305.519	1006.94	521.084	1006.94	351.692	1006.94	88.3539
1011.17	927.536	1011.17	859.451	1011.17	594.867	1011.17	254.371
1015.39	1173.11	1015.39	535.321	1015.39	356.842	1015.39	311.241
1019.61	517.485	1019.61	147.436	1019.61	88.4549	1019.61	130.913
1023.83	95.8671	1023.83	18.1904	1023.83	-0.00214	1023.83	21.1368
1028.04	5.00385	1028.04	-11.2722	1028.04	-8.53729	1028.04	0.16321
1032.26	-18.8044	1032.26	-29.4572	1032.26	-21.0068	1032.26	-7.95807
1036.47	-30.8577	1036.47	-33.1191	1036.47	-20.4662	1036.47	-9.92719
1040.68	-33.2562	1040.68	-25.5125	1040.68	-19.1703	1040.68	-9.34406
1044.88	-30.1498	1044.88	-36.2408	1044.88	-23.1231	1044.88	-10.1588
1049.09	-24.8387	1049.09	-33.2078	1049.09	-21.8326	1049.09	-8.8714
1053.29	-12.3729	1053.29	-30.4661	1053.29	-14.8366	1053.29	-4.08185
1057.49	11.6478	1057.49	-15.9287	1057.49	-9.03949	1057.49	-0.54028
1061.69	28.5231	1061.69	-9.58069	1061.69	-3.16504	1061.69	6.15338
1065.89	60.3531	1065.89	12.0532	1065.89	10.4809	1065.89	13.9991
1070.08	126.938	1070.08	52.4524	1070.08	43.2781	1070.08	36.3969
1074.27	119.477	1074.27	112.95	1074.27	97.223	1074.27	34.6467
1078.46	52.521	1078.46	87.5319	1078.46	74.9623	1078.46	14.7484
1082.65	23.5195	1082.65	25.686	1082.65	20.6932	1082.65	8.9021
1086.83	38.7726	1086.83	-9.69739	1086.83	2.71326	1086.83	14.8077
1091.01	51.5302	1091.01	12.5724	1091.01	11.8701	1091.01	19.0653
1095.19	52.0424	1095.19	44.5879	1095.19	40.4617	1095.19	10.3248
1099.37	138.709	1099.37	108.892	1099.37	86.1862	1099.37	23.9362
1103.55	334.93	1103.55	206.979	1103.55	170.792	1103.55	63.5494
1107.72	382.456	1107.72	215.645	1107.72	182.927	1107.72	72.9145
1111.9	219.386	1111.9	95.9827	1111.9	89.6411	1111.9	42.7814
1116.06	126.17	1116.06	34.3894	1116.06	25.7819	1116.06	32.0002
1120.23	116.159	1120.23	39.1111	1120.23	11.6985	1120.23	39.2707
1124.4	178.052	1124.4	112.994	1124.4	45.9396	1124.4	63.3431
1128.56	200.9	1128.56	92.5854	1128.56	42.6544	1128.56	71.2672
1132.72	84.3516	1132.72	18.9822	1132.72	5.99207	1132.72	31.4431
1136.88	14.0078	1136.88	-15.5684	1136.88	-9.74841	1136.88	6.37079
1141.04	-2.98157	1141.04	-23.6184	1141.04	-12.0681	1141.04	-1.29993
1145.19	2.58331	1145.19	-20.6705	1145.19	-11.0671	1145.19	2.43121
1149.34	21.2025	1149.34	-19.5265	1149.34	-8.09692	1149.34	10.864
1153.5	21.8259	1153.5	-14.4382	1153.5	-6.40771	1153.5	10.2485
1157.64	7.50354	1157.64	-28.3577	1157.64	-17.5308	1157.64	3.63464
1161.79	4.18542	1161.79	-39.0641	1161.79	-31.8346	1161.79	1.42255
1165.93	6.67157	1165.93	-45.4401	1165.93	-33.532	1165.93	3.81201
1170.07	27.262	1170.07	-49.7588	1170.07	-33.1486	1170.07	7.90314
1174.21	68.4565	1174.21	-48.9429	1174.21	-31.6198	1174.21	19.0459
1178.35	207.105	1178.35	-6.97461	1178.35	-2.24072	1178.35	64.0903
1182.49	474.708	1182.49	141.973	1182.49	71.8987	1182.49	135.836
1186.62	589.915	1186.62	299.237	1186.62	171.652	1186.62	166.684
1190.75	375.226	1190.75	237.812	1190.75	132.982	1190.75	109.683
1194.88	165.992	1194.88	63.474	1194.88	33.0824	1194.88	49.1339
1199.01	58.7613	1199.01	-23.9813	1199.01	-15.9369	1199.01	19.6362
1203.13	26.4349	1203.13	-51.2439	1203.13	-31.3545	1203.13	13.1402
1207.25	35.2626	1207.25	-76.8958	1207.25	-33.2921	1207.25	17.9956
1211.38	80.4944	1211.38	-53.012	1211.38	-24.1669	1211.38	41.3527
1215.49	144.33	1215.49	-14.9628	1215.49	0.10791	1215.49	67.1112
1219.61	160.67	1219.61	-12.7653	1219.61	7.17126	1219.61	67.1213
1223.72	184.264	1223.72	-33.3314	1223.72	-8.18579	1223.72	59.0828
1227.84	283.413	1227.84	-39.2468	1227.84	-23.7209	1227.84	75.5459
1231.95	349.665	1231.95	17.3013	1231.95	14.2095	1231.95	93.0605
1236.05	301.521	1236.05	89.1852	1236.05	54.4501	1236.05	87.5266
1240.16	193.431	1240.16	91.2842	1240.16	43.046	1240.16	61.8442
1244.26	175.696	1244.26	42.3818	1244.26	21.1931	1244.26	56.5632
1248.36	300.914	1248.36	72.4138	1248.36	35.8379	1248.36	102.784
1252.46	391.986	1252.46	161.768	1252.46	86.0273	1252.46	133.306
1256.56	260.263	1256.56	99.6346	1256.56	49.7083	1256.56	88.7291
1260.66	101.343	1260.66	-21.3956	1260.66	-11.3217	1260.66	34.504
1264.75	29.9275	1264.75	-82.8801	1264.75	-44.6649	1264.75	10.3303
1268.84	10.1159	1268.84	-92.9757	1268.84	-51.6732	1268.84	5.00806
1272.93	10.4583	1272.93	-77.7385	1272.93	-43.1484	1272.93	3.13727
1277.02	31.3547	1277.02	-42.7408	1277.02	-30.285	1277.02	13.0679
1281.1	48.7051	1281.1	-17.259	1281.1	-13.6422	1281.1	16.8499
1285.18	48.7094	1285.18	3.19531	1285.18	1.12268	1285.18	18.8333
1289.26	91.2677	1289.26	-16.8882	1289.26	-9.84692	1289.26	28.3682
1293.34	200.68	1293.34	-29.1184	1293.34	-0.25635	1293.34	69.0044
1297.42	303.796	1297.42	35.897	1297.42	52.5896	1297.42	101.442
1301.49	281.717	1301.49	153.852	1301.49	143.537	1301.49	84.7811
1305.56	221.491	1305.56	223.189	1305.56	196.732	1305.56	57.5215
1309.63	237.919	1309.63	162.004	1309.63	148.621	1309.63	64.4133
1313.7	372.251	1313.7	86.8419	1313.7	89.652	1313.7	94.6564
1317.77	330.187	1317.77	53.6986	1317.77	39.272	1317.77	82.301
1321.83	218.777	1321.83	127.32	1321.83	86.2728	1321.83	55.9968
1325.89	383.571	1325.89	200.053	1325.89	126.193	1325.89	98.4941
1329.95	679.52	1329.95	133.945	1329.95	79.9998	1329.95	178.643
1334.01	700.171	1334.01	144.441	1334.01	80.3914	1334.01	202.693
1338.07	786.727	1338.07	342.891	1338.07	173.716	1338.07	264.044
1342.12	934.037	1342.12	481.291	1342.12	253.922	1342.12	303.947
1346.17	783.251	1346.17	323.389	1346.17	194.107	1346.17	226.051
1350.22	716.069	1350.22	341.433	1350.22	258.021	1350.22	180.056
1354.27	884.541	1354.27	463.171	1354.27	365.262	1354.27	202.963
1358.31	1053.17	1358.31	537.652	1358.31	425.378	1358.31	226.321
1362.36	822.496	1362.36	560.223	1362.36	449.319	1362.36	176.58
1366.4	538.28	1366.4	389.184	1366.4	322.034	1366.4	111.641
1370.44	411.368	1370.44	145.382	1370.44	136.822	1370.44	88.7525
1374.47	198.359	1374.47	-7.03259	1374.47	25.9312	1374.47	42.7158
1378.51	69.7551	1378.51	-58.0621	1378.51	-22.7383	1378.51	15.4304
1382.54	28.1047	1382.54	-76.0579	1382.54	-28.4376	1382.54	6.09625
1386.57	27.5583	1386.57	-73.7205	1386.57	-25.0173	1386.57	5.41345
1390.6	44.5659	1390.6	-79.6012	1390.6	-20.8281	1390.6	7.23193
1394.63	52.3775	1394.63	-68.5509	1394.63	-21.9205	1394.63	11.6017
1398.65	64.4931	1398.65	-55.0208	1398.65	-22.7954	1398.65	14.3177
1402.68	100.713	1402.68	-66.3113	1402.68	-21.3533	1402.68	24.8823
1406.7	224.586	1406.7	-33.6235	1406.7	-2.24438	1406.7	52.0482
1410.72	605.664	1410.72	26.6918	1410.72	42.6305	1410.72	136.515
1414.73	1211.25	1414.73	182.534	1414.73	163.871	1414.73	277.434
1418.75	1250.58	1418.75	510.402	1418.75	406.427	1418.75	293.204
1422.76	693.571	1422.76	788.846	1422.76	605.547	1422.76	173.425
1426.77	383.815	1426.77	719.664	1426.77	526.982	1426.77	98.0973
1430.78	383.162	1430.78	455.107	1430.78	329.831	1430.78	99.071
1434.79	372.014	1434.79	288.473	1434.79	226.144	1434.79	95.496
1438.79	246.67	1438.79	160.463	1438.79	132.669	1438.79	65.2723
1442.79	175.23	1442.79	75.2745	1442.79	60.6581	1442.79	48.9
1446.79	183.894	1446.79	64.6084	1446.79	50.7594	1446.79	50.7788
1450.79	182.513	1450.79	77.5138	1450.79	55.0731	1450.79	49.159
1454.79	259.385	1454.79	122.09	1454.79	85.049	1454.79	69.5404
1458.78	365.361	1458.78	144.037	1458.78	87.4866	1458.78	102.323
1462.77	289.542	1462.77	76.7047	1462.77	51.9857	1462.77	76.2072
1466.76	148.676	1466.76	13.1919	1466.76	12.1461	1466.76	44.5425
1470.75	128.765	1470.75	13.7483	1470.75	23.1676	1470.75	39.3291
1474.74	162.108	1474.74	53.3738	1474.74	49.0499	1474.74	47.1669
1478.72	160.888	1478.72	63.9181	1478.72	59.8928	1478.72	40.2061
1482.71	114.119	1482.71	33.4807	1482.71	37.8962	1482.71	35.5966
1486.69	130.104	1486.69	24.2614	1486.69	19.8599	1486.69	41.9883
1490.66	165.192	1490.66	37.1095	1490.66	13.1334	1490.66	54.6312
1494.64	120.935	1494.64	37.475	1494.64	0.61658	1494.64	43.0755
1498.61	82.4324	1498.61	61.5577	1498.61	1.65967	1498.61	33.4711
1502.59	101.284	1502.59	95.1571	1502.59	18.9122	1502.59	43.3179
1506.56	200.889	1506.56	119.523	1506.56	23.3239	1506.56	84.3159
1510.53	353.099	1510.53	107.155	1510.53	26.7948	1510.53	148.115
1514.49	441.763	1514.49	66.9532	1514.49	23.6747	1514.49	181.566
1518.46	393.731	1518.46	50.8671	1518.46	32.7634	1518.46	147.368
1522.42	362.353	1522.42	66.6462	1522.42	59.7108	1522.42	114.221
1526.38	501.08	1526.38	133.641	1526.38	113.517	1526.38	130.076
1530.34	891.261	1530.34	284.95	1530.34	232.581	1530.34	212.431
1534.29	1386.75	1534.29	646.625	1534.29	497.604	1534.29	324.888
1538.25	1345.03	1538.25	997.663	1538.25	757.735	1538.25	311.347
1542.2	713.779	1542.2	817.017	1542.2	620.374	1542.2	157.156
1546.15	280.677	1546.15	311.584	1546.15	244.22	1546.15	60.4169
1550.1	143.729	1550.1	93.5155	1550.1	90.125	1550.1	32.9791
1554.05	91.0861	1554.05	32.0109	1554.05	38.6375	1554.05	26.2425
1557.99	64.2972	1557.99	2.16968	1557.99	17.1072	1557.99	18.0572
1561.93	53.6128	1561.93	-4.31812	1561.93	-3.71533	1561.93	22.0732
1565.87	66.6328	1565.87	-22.0228	1565.87	-11.2305	1565.87	31.5404
1569.81	109.857	1569.81	4.68591	1569.81	-9.03833	1569.81	51.009
1573.75	195.936	1573.75	54.7081	1573.75	9.36084	1573.75	94.2288
1577.68	195.62	1577.68	66.4937	1577.68	12.0673	1577.68	89.2999
1581.62	105.307	1581.62	23.6423	1581.62	2.73083	1581.62	43.1223
1585.55	45.8998	1585.55	-5.60437	1585.55	-7.46179	1585.55	20.646
1589.48	29.2967	1589.48	-27.337	1589.48	-8.38672	1589.48	15.671
1593.4	24.5982	1593.4	-36.0055	1593.4	-7.29443	1593.4	12.4973
1597.33	25.7543	1597.33	-27.1885	1597.33	-7.6355	1597.33	11.5249
1601.25	31.365	1601.25	-21.514	1601.25	-5.51062	1601.25	9.65375
1605.17	52.2803	1605.17	-9.27527	1605.17	9.22998	1605.17	17.9839
1609.09	108.75	1609.09	31.1281	1609.09	29.1357	1609.09	33.7654
1613.01	219.975	1613.01	88.1956	1613.01	84.4562	1613.01	59.7482
1616.92	236.054	1616.92	122.177	1616.92	105.141	1616.92	62.1323
1620.84	143.888	1620.84	75.6222	1620.84	68.1399	1620.84	37.7678
1624.75	96.8273	1624.75	33.131	1624.75	30.9524	1624.75	32.2545
1628.66	112.021	1628.66	28.8033	1628.66	27.8782	1628.66	40.5925
1632.56	152.87	1632.56	52.8387	1632.56	38.917	1632.56	53.6319
1636.47	170.023	1636.47	78.9373	1636.47	39.3184	1636.47	62.9225
1640.37	136.081	1640.37	73.649	1640.37	43.2321	1640.37	45.5645
1644.27	73.6442	1644.27	63.7733	1644.27	35.5577	1644.27	25.0079
1648.17	34.3623	1648.17	29.4104	1648.17	20.1454	1648.17	14.6525
1652.07	12.5853	1652.07	12.3597	1652.07	7.09448	1652.07	6.19855
1655.97	5.81335	1655.97	9.47168	1655.97	-1.64502	1655.97	1.59595
1659.86	-1.10352	1659.86	-2.75439	1659.86	-6.79114	1659.86	4.8446
1663.75	6.53461	1663.75	-8.96838	1663.75	-12.8424	1663.75	4.1947
1667.64	17.9779	1667.64	-2.77014	1667.64	-3.62988	1667.64	7.84607
1671.53	41.5763	1671.53	11.0396	1671.53	-1.50415	1671.53	21.7988
1675.42	96.8799	1675.42	33.6112	1675.42	0.18469	1675.42	48.3029
1679.3	135.989	1679.3	62.7943	1679.3	-2.91394	1679.3	60.9084
1683.18	103.253	1683.18	53.9388	1683.18	6.09973	1683.18	50.6152
1687.06	52.8723	1687.06	37.3947	1687.06	0.52564	1687.06	24.9234
1690.94	21.747	1690.94	16.0117	1690.94	2.56311	1690.94	10.683
1694.82	11.0771	1694.82	9.13989	1694.82	6.66235	1694.82	6.64404
1698.69	8.41266	1698.69	14.3291	1698.69	7.17285	1698.69	4.25641
1702.56	7.90369	1702.56	4.17932	1702.56	11.2942	1702.56	4.17017
1706.43	4.85022	1706.43	2.74023	1706.43	6.17651	1706.43	1.73529
1710.3	7.55231	1710.3	10.6117	1710.3	4.61963	1710.3	1.05188
1714.17	2.91003	1714.17	1.4939	1714.17	1.14905	1714.17	1.21985
1718.03	2.07343	1718.03	-3.41333	1718.03	6.73779	1718.03	-1.56079
1721.9	-0.80749	1721.9	1.18982	1721.9	3.23914	1721.9	2.51007
1725.76	2.71729	1725.76	5.05334	1725.76	2.35291	1725.76	-1.66772
1729.62	3.04797	1729.62	-0.02295	1729.62	-1.22131	1729.62	0.75598
1733.47	1.08447	1733.47	-2.58911	1733.47	5.56628	1733.47	-0.06891
1737.33	-1.27307	1737.33	-3.24512	1737.33	-2.78455	1737.33	-0.69232
1741.18	-4.35968	1741.18	1.19617	1741.18	-1.78833	1741.18	0.88568
1745.04	-5.64063	1745.04	-3.70654	1745.04	-7.65356	1745.04	-0.88477
1748.88	-1.91577	1748.88	-7.83936	1748.88	1.09534	1748.88	-0.60382
1752.73	-2.49786	1752.73	-5.39233	1752.73	-0.69214	1752.73	0.38287
1756.58	-0.72308	1756.58	2.71216	1756.58	0.98364	1756.58	1.37091
1760.42	4.89233	1760.42	4.24939	1760.42	-8.02771	1760.42	1.11029
1764.26	4.40002	1764.26	-6.0813	1764.26	0.5238	1764.26	0.901
1768.1	3.4563	1768.1	2.81897	1768.1	7.81335	1768.1	-0.40698
1771.94	-3.13342	1771.94	3.09924	1771.94	7.33826	1771.94	-1.9137
1775.78	1.38086	1775.78	1.15869	1775.78	1.87878	1775.78	1.23102
1779.61	-2.95081	1779.61	9.99646	1779.61	7.43445	1779.61	1.07703
1783.45	-0.57843	1783.45	3.06177	1783.45	-2.19495	1783.45	0.4743
1787.28	-0.10205	1787.28	-1.79602	1787.28	4.48987	1787.28	0.52301
1791.11	2.72839	1791.11	1.47217	1791.11	6.18872	1791.11	-2.02692
1794.93	-0.53723	1794.93	9.96582	1794.93	2.00122	1794.93	1.57446
1798.76	2.97919	1798.76	12.2344	1798.76	8.677	1798.76	0.82721
1802.58	2.92731	1802.58	0.5271	1802.58	5.61584	1802.58	1.38135
1806.4	4.37952	1806.4	10.7932	1806.4	6.36719	1806.4	2.33685
1810.22	3.13574	1810.22	4.58264	1810.22	6.38086	1810.22	-2.20636
1814.04	3.19604	1814.04	4.04443	1814.04	-0.64331	1814.04	0.35187
1817.86	2.51031	1817.86	9.02832	1817.86	-1.00574	1817.86	-0.03857
1821.67	-0.87134	1821.67	-0.61621	1821.67	-6.80664	1821.67	-1.2276
1825.48	0.05103	1825.48	3.86023	1825.48	-5.99622	1825.48	1.83478
1829.29	0.12744	1829.29	2.6073	1829.29	-2.37195	1829.29	-1.65771
1833.1	-1.69214	1833.1	0.17456	1833.1	0.97693	1833.1	0.69232
1836.91	0.09222	1836.91	-2.38818	1836.91	2.82703	1836.91	-0.72876
1840.71	-1.36938	1840.71	-4.38171	1840.71	-5.8241	1840.71	1.40137
1844.51	-1.57697	1844.51	10.8708	1844.51	2.93835	1844.51	-0.56714
1848.32	-0.81482	1848.32	5.76794	1848.32	-3.88586	1848.32	-0.28436
1852.11	0.40179	1852.11	-12.0148	1852.11	7.95288	1852.11	-0.000366211
1855.91	3.67291	1855.91	0.37244	1855.91	4.35437	1855.91	0.8349
1859.71	0.39844	1859.71	13.5789	1859.71	7.01807	1859.71	1.67151
1863.5	-0.2215	1863.5	1.80444	1863.5	9.24377	1863.5	1.05939
1867.29	-1.68707	1867.29	7.44861	1867.29	11.7814	1867.29	0.64856
1871.08	1.10175	1871.08	7.76123	1871.08	7.73047	1871.08	1.63898
1874.87	5.29492	1874.87	12.2917	1874.87	10.5909	1874.87	1.78064
1878.66	6.04248	1878.66	4.74011	1878.66	7.16248	1878.66	4.02362
1882.44	4.94446	1882.44	9.95557	1882.44	7.34485	1882.44	-0.08209
1886.22	3.4007	1886.22	7.33826	1886.22	12.4878	1886.22	0.76343
1890	1.46124	1890	16.5375	1890	15.291	1890	1.8103
1893.78	1.52612	1893.78	3.70349	1893.78	10.5546	1893.78	1.45831
1897.56	3.40271	1897.56	6.63562	1897.56	10.9281	1897.56	1.75769
1901.33	-0.97174	1901.33	19.4838	1901.33	10.2114	1901.33	4.35834
1905.11	3.05829	1905.11	12.4976	1905.11	11.9044	1905.11	2.96027
1908.88	2.04272	1908.88	9.97693	1908.88	6.95691	1908.88	-0.53656
1912.65	0.43152	1912.65	-1.37878	1912.65	4.81873	1912.65	-0.63208
1916.42	0.07477	1916.42	9.53076	1916.42	3.4895	1916.42	-1.07635
1920.18	0.32233	1920.18	7.60498	1920.18	3.96948	1920.18	0.58069
1923.95	9.12421	1923.95	1.14392	1923.95	5.80823	1923.95	0.82947
1927.71	6.28052	1927.71	1.04724	1927.71	4.35559	1927.71	0.625
1931.47	4.64105	1931.47	-4.38525	1931.47	2.16162	1931.47	2.52179
1935.23	0.95593	1935.23	2.64612	1935.23	3.82593	1935.23	2.91986
1938.98	-0.12494	1938.98	-12.5587	1938.98	3.74866	1938.98	-0.33075
1942.74	-1.80151	1942.74	-1.89978	1942.74	15.4795	1942.74	1.31982
1946.49	-1.72388	1946.49	-7.37756	1946.49	7.11841	1946.49	0.30768
1950.24	-3.64197	1950.24	4.95801	1950.24	2.46521	1950.24	-1.38171
1953.99	1.89423	1953.99	-4.29333	1953.99	6.9198	1953.99	-3.32166
1957.74	-1.96545	1957.74	6.21826	1957.74	5.33215	1957.74	-1.22302
1961.49	1.01923	1961.49	15.4926	1961.49	18.7521	1961.49	-2.22308
1965.23	-1.63965	1965.23	11.9296	1965.23	14.8794	1965.23	-1.07178
1968.97	-0.34326	1968.97	14.8789	1968.97	11.6644	1968.97	0.18091
1972.71	-0.74164	1972.71	23.6409	1972.71	18.8564	1972.71	1.28491
1976.45	1.36505	1976.45	27.1648	1976.45	15.6057	1976.45	0.5791
1980.19	3.0769	1980.19	16.4509	1980.19	18.962	1980.19	3.11957
1983.92	1.64374	1983.92	30.249	1983.92	21.6755	1983.92	2.56134
1987.66	3.56567	1987.66	33.0093	1987.66	23.0958	1987.66	2.20447
1991.39	3.99268	1991.39	43.4587	1991.39	20.7231	1991.39	2.54901
1995.12	4.17456	1995.12	39.6705	1995.12	25.6072	1995.12	2.19489
1998.84	3.96149	1998.84	41.9946	1998.84	29.5978	1998.84	3.79211
2002.57	6.40326	2002.57	32.9807	2002.57	27.295	2002.57	1.89075
2006.29	5.6499	2006.29	40.4786	2006.29	27.1989	2006.29	0.8407
2010.02	3.85144	2010.02	31.6385	2010.02	35.9093	2010.02	2.79199
2013.74	2.75775	2013.74	37.61	2013.74	25.276	2013.74	2.84467
2017.46	1.66888	2017.46	38.5931	2017.46	31.299	2017.46	3.29865
2021.17	3.53473	2021.17	38.4377	2021.17	24.0782	2021.17	2.00397
2024.89	4.50537	2024.89	30.6436	2024.89	24.8137	2024.89	0.91065
2028.6	3.68073	2028.6	33.9606	2028.6	25.2053	2028.6	1.61865
2032.31	3.61072	2032.31	30.7388	2032.31	13.803	2032.31	-0.12207
2036.02	1.89539	2036.02	26.7781	2036.02	26.6067	2036.02	1.08856
2039.73	0.13471	2039.73	12.2281	2039.73	19.9164	2039.73	-0.79944
2043.44	1.3786	2043.44	28.4392	2043.44	25.032	2043.44	-1.63617
2047.14	0.52716	2047.14	24.2106	2047.14	12.9033	2047.14	1.47839
2050.84	0.88019	2050.84	20.4429	2050.84	14.2305	2050.84	-2.75568
2054.54	1.58783	2054.54	27.7856	2054.54	18.6633	2054.54	-0.93848
2058.24	3.59991	2058.24	25.3387	2058.24	19.902	2058.24	0.11548
2061.94	-0.68341	2061.94	23.2023	2061.94	16.0463	2061.94	0.37085
2065.64	-3.51233	2065.64	19.626	2065.64	18.9459	2065.64	1.27747
2069.33	0.91327	2069.33	20.6097	2069.33	26.3937	2069.33	-0.46448
2073.02	1.49323	2073.02	13.9038	2073.02	20.6879	2073.02	0.74481
2076.71	2.9458	2076.71	22.8079	2076.71	25.3876	2076.71	1.45544
2080.4	-1.2149	2080.4	19.6716	2080.4	26.0929	2080.4	1.71741
2084.09	-2.32098	2084.09	27.9954	2084.09	25.5038	2084.09	0.68066
2087.77	2.07751	2087.77	29.3289	2087.77	25.2201	2087.77	1.44525
2091.46	1.63062	2091.46	31.6721	2091.46	30.6918	2091.46	4.46118
2095.14	6.38824	2095.14	41.8749	2095.14	29.5688	2095.14	-0.67163
2098.82	2.85034	2098.82	46.6875	2098.82	23.3013	2098.82	2.99689
2102.5	0.76697	2102.5	46.4093	2102.5	25.8888	2102.5	-0.6333
2106.17	3.63806	2106.17	37.3406	2106.17	25.1317	2106.17	0.78784
2109.85	2.71368	2109.85	40.6813	2109.85	20.0298	2109.85	-0.48975
2113.52	1.69366	2113.52	29.6812	2113.52	31.583	2113.52	2.08392
2117.19	3.12811	2117.19	42.9905	2117.19	33.4913	2117.19	-0.74103
2120.86	3.46692	2120.86	42.8588	2120.86	29.2048	2120.86	0.08527
2124.53	5.56012	2124.53	36.9363	2124.53	27.2732	2124.53	2.46283
2128.19	0.55768	2128.19	31.2729	2128.19	28.8969	2128.19	1.4917
2131.86	-1.24036	2131.86	35.8184	2131.86	28.6753	2131.86	0.42188
2135.52	-1.58417	2135.52	29.2231	2135.52	26.3087	2135.52	1.03925
2139.18	1.77643	2139.18	36.5864	2139.18	23.1471	2139.18	-1.04224
2142.84	-2.85864	2142.84	31.3588	2142.84	19.0903	2142.84	-0.8725
2146.49	2.61047	2146.49	29.0898	2146.49	18.9884	2146.49	-0.40137
2150.15	-0.76611	2150.15	30.6797	2150.15	19.8914	2150.15	0.97107
2153.8	0.66156	2153.8	26.5281	2153.8	19.5991	2153.8	0.14484
2157.45	0.74622	2157.45	25.4353	2157.45	23.3115	2157.45	-0.48023
2161.1	1.31146	2161.1	27.7512	2161.1	12.1788	2161.1	1.24609
2164.75	-4.79681	2164.75	18.2756	2164.75	13.9008	2164.75	0.47369
2168.4	2.84985	2168.4	38.9083	2168.4	21.6772	2168.4	0.45258
2172.04	-0.14868	2172.04	29.9998	2172.04	17.7587	2172.04	1.03278
2175.69	-0.84229	2175.69	18.7996	2175.69	30.0946	2175.69	-1.78577
2179.33	5.81885	2179.33	32.7577	2179.33	21.1351	2179.33	0.2923
2182.97	-0.31531	2182.97	31.1243	2182.97	21.1803	2182.97	0.06213
2186.61	0.5553	2186.61	38.2493	2186.61	21.3799	2186.61	-0.66681
2190.24	0.83063	2190.24	36.2822	2190.24	26.1842	2190.24	0.00562
2193.88	-0.38934	2193.88	38.1237	2193.88	26.493	2193.88	0.12939
2197.51	0.04535	2197.51	27.7233	2197.51	19.9061	2197.51	0.15436
2201.14	-3.31537	2201.14	27.4811	2201.14	29.524	2201.14	-1.06934
2204.77	2.97858	2204.77	35.9469	2204.77	27.1461	2204.77	0.2583
2208.4	1.82703	2208.4	29.521	2208.4	24.4727	2208.4	2.08716
2212.02	-0.41986	2212.02	39.7031	2212.02	27.7039	2212.02	1.9173
2215.65	3.18774	2215.65	33.7932	2215.65	18.8893	2215.65	2.64874
2219.27	0.79987	2219.27	31.5414	2219.27	13.7792	2219.27	-1.91846
2222.89	4.61652	2222.89	29.5475	2222.89	27.5734	2222.89	0.51556
2226.51	1.08765	2226.51	25.8617	2226.51	19.6218	2226.51	0.75085
2230.13	3.81317	2230.13	27.6835	2230.13	18.7747	2230.13	1.53595
2233.74	0.64319	2233.74	30.3135	2233.74	20.8318	2233.74	-0.19031
2237.35	-2.32239	2237.35	28.1013	2237.35	21.1934	2237.35	0.13471
2240.97	-0.68359	2240.97	26.797	2240.97	20.5591	2240.97	0.961
2244.58	2.30963	2244.58	33.6003	2244.58	25.979	2244.58	0.08862
2248.19	-0.74274	2248.19	24.0117	2248.19	18.8534	2248.19	1.36749
2251.79	0.65912	2251.79	26.3307	2251.79	23.6318	2251.79	-1.10236
2255.4	2.71539	2255.4	22.3574	2255.4	16.0646	2255.4	1.52911
2259	0.42303	2259	20.8419	2259	27.0015	2259	2.61182
2262.6	-1.81488	2262.6	15.9343	2262.6	17.6925	2262.6	-1.25409
2266.2	-0.91901	2266.2	21.2341	2266.2	13.4379	2266.2	0.38117
2269.8	-2.29846	2269.8	25.8417	2269.8	22.7874	2269.8	-1.33221
2273.4	2.67688	2273.4	25.6069	2273.4	24.041	2273.4	0.50568
2276.99	-1.79614	2276.99	23.5299	2276.99	14.3486	2276.99	0.7948
2280.59	1.68579	2280.59	27.5603	2280.59	11.0106	2280.59	2.18524
2284.18	-0.66919	2284.18	15.6486	2284.18	25.6266	2284.18	-2.47308
2287.77	0.76672	2287.77	30.4442	2287.77	28.1466	2287.77	0.06989
2291.36	-1.69208	2291.36	31.1974	2291.36	21.2709	2291.36	0.21417
2294.94	-1.39575	2294.94	28.8583	2294.94	21.8492	2294.94	0.85974
2298.53	1.8559	2298.53	19.3265	2298.53	20.6815	2298.53	-1.24353
2302.11	1.91254	2302.11	28.1523	2302.11	25.0181	2302.11	0.20459
2305.69	0.87439	2305.69	41.4358	2305.69	31.7085	2305.69	1.20398
2309.27	3.49127	2309.27	27.2267	2309.27	22.603	2309.27	0.55456
2312.85	5.4632	2312.85	23.7749	2312.85	18.6017	2312.85	1.60651
2316.43	-1.25983	2316.43	22.8807	2316.43	23.1044	2316.43	1.0097
2320	0.47211	2320	31.1941	2320	17.161	2320	2.21417
2323.58	5.75897	2323.58	22.5648	2323.58	22.9718	2323.58	1.71991
2327.15	3.95074	2327.15	21.0929	2327.15	27.8365	2327.15	1.97693
2330.72	1.79742	2330.72	26.0284	2330.72	25.7052	2330.72	3.73523
2334.29	1.59888	2334.29	32.6715	2334.29	21.928	2334.29	0.24481
2337.85	-0.49475	2337.85	23.8219	2337.85	19.8547	2337.85	0.4057
2341.42	1.21637	2341.42	19.9797	2341.42	20.5853	2341.42	-0.23224
2344.98	-2.26776	2344.98	17.295	2344.98	16.1201	2344.98	-0.17682
2348.54	-1.44708	2348.54	12.5176	2348.54	21.2087	2348.54	-1.92621
2352.1	-3.62183	2352.1	28.6978	2352.1	13.9015	2352.1	0.82568
2355.66	-2.29175	2355.66	14.635	2355.66	19.8481	2355.66	0.57892
2359.22	0.87457	2359.22	13.6798	2359.22	18.4487	2359.22	0.13336
2362.77	3.51141	2362.77	22.3319	2362.77	16.1533	2362.77	1.03912
2366.32	3.75317	2366.32	17.9414	2366.32	14.8619	2366.32	1.49615
2369.87	0.94983	2369.87	18.7583	2369.87	11.9744	2369.87	-2.52368
2373.42	0.60138	2373.42	20.3325	2373.42	18.7908	2373.42	-0.04224
2376.97	2.30768	2376.97	25.9641	2376.97	9.56128	2376.97	1.69055
2380.52	-1.08118	2380.52	13.3031	2380.52	23.6855	2380.52	-0.52545
2384.06	0.58472	2384.06	15.4995	2384.06	14.2139	2384.06	-0.54016
2387.61	0.15533	2387.61	17.3031	2387.61	19.3462	2387.61	-0.5036
2391.15	0.83069	2391.15	15.6642	2391.15	10.2823	2391.15	1.0343
2394.69	-1.18933	2394.69	23.0825	2394.69	18.7225	2394.69	-0.92651
2398.23	-2.20465	2398.23	27.0083	2398.23	19.1165	2398.23	1.61389
2401.76	0.98468	2401.76	14.3414	2401.76	19.6646	2401.76	0.65356
2405.3	1.27643	2405.3	23.9819	2405.3	15.1665	2405.3	-0.11884
2408.83	0.12311	2408.83	23.6298	2408.83	25.4725	2408.83	1.41003
2412.36	-1.62537	2412.36	27.085	2412.36	20.4824	2412.36	1.59021
2415.89	0.63074	2415.89	14.7477	2415.89	16.896	2415.89	0.02173
2419.42	3.03748	2419.42	23.1675	2419.42	24.0139	2419.42	-0.39557
2422.95	-2.50519	2422.95	28.495	2422.95	20.6855	2422.95	-0.96155
2426.47	0.50384	2426.47	20.4298	2426.47	18.3612	2426.47	0.35956
2430	0.3183	2430	12.7219	2430	18.3909	2430	-0.768
2433.52	0.13818	2433.52	21.5215	2433.52	22.0743	2433.52	-1.39429
2437.04	-0.63654	2437.04	11.4285	2437.04	17.662	2437.04	-0.41925
2440.56	-0.50598	2440.56	16.8928	2440.56	19.5033	2440.56	-0.44293
2444.07	-1.82007	2444.07	19.2646	2444.07	24.3987	2444.07	0.28461
2447.59	0.52112	2447.59	25.6941	2447.59	11.1481	2447.59	1.41345
2451.1	1.76746	2451.1	15.5308	2451.1	13.5015	2451.1	1.49371
2454.62	8.46912	2454.62	15.975	2454.62	23.1088	2454.62	2.02515
2458.13	4.77582	2458.13	13.2767	2458.13	19.3701	2458.13	-0.04211
2461.63	4.53766	2461.63	13.6357	2461.63	17.6853	2461.63	0.34186
2465.14	4.35455	2465.14	10.6525	2465.14	11.3047	2465.14	3.52722
2468.65	4.32648	2468.65	22.8265	2468.65	13.1279	2468.65	0.16382
2472.15	-1.19653	2472.15	21.3082	2472.15	17.1552	2472.15	0.15167
2475.65	1.48541	2475.65	16.5474	2475.65	10.2865	2475.65	-0.20923
2479.15	-0.32776	2479.15	14.4442	2479.15	23.7719	2479.15	1.18011
2482.65	3.86407	2482.65	13.4985	2482.65	12.811	2482.65	-0.74231
2486.15	9.01068	2486.15	24.8103	2486.15	17.8044	2486.15	1.1366
2489.65	5.76221	2489.65	26.7799	2489.65	15.0518	2489.65	1.36676
2493.14	11.3185	2493.14	29.5071	2493.14	22.8031	2493.14	1.44818
2496.63	10.8297	2496.63	17.3917	2496.63	22.1085	2496.63	3.13098
2500.12	2.04553	2500.12	20.8842	2500.12	17.0181	2500.12	2.96497
2503.61	5.5661	2503.61	22.3342	2503.61	15.9816	2503.61	1.30029
2507.1	4.69147	2507.1	20.8419	2507.1	17.8992	2507.1	1.88684
2510.59	2.72144	2510.59	26.1575	2510.59	14.621	2510.59	-0.17523
2514.07	3.80615	2514.07	16.9807	2514.07	5.19666	2514.07	3.71393
2517.55	6.09546	2517.55	20.4617	2517.55	17.6765	2517.55	-1.04565
2521.04	-0.51068	2521.04	23.4503	2521.04	13.5106	2521.04	-1.55396
2524.52	0.38788	2524.52	18.347	2524.52	13.1487	2524.52	-0.06097
2527.99	-2.25909	2527.99	19.3013	2527.99	14.3909	2527.99	-0.06671
2531.47	-4.57953	2531.47	12.8135	2531.47	13.8373	2531.47	-2.27118
2534.94	-2.32318	2534.94	17.3835	2534.94	13.1378	2534.94	0.07562
2538.42	2.93799	2538.42	19.4615	2538.42	6.49255	2538.42	1.27368
2541.89	-0.19617	2541.89	12.7975	2541.89	10.9015	2541.89	-1.52692
2545.36	-0.23071	2545.36	13.7413	2545.36	6.8645	2545.36	1.60962
2548.83	3.58368	2548.83	16.2432	2548.83	11.6317	2548.83	1.39752
2552.3	2.95355	2552.3	17.7031	2552.3	11.4534	2552.3	1.68671
2555.76	1.72455	2555.76	3.021	2555.76	6.27905	2555.76	0.22711
2559.22	-1.05609	2559.22	6.39697	2559.22	2.40906	2559.22	1.5188
2562.69	-2.88092	2562.69	0.73108	2562.69	6.29333	2562.69	-2.48822
2566.15	-6.10352e-05	2566.15	0.97327	2566.15	1.98181	2566.15	-0.94397
2569.61	3.33661	2569.61	-1.27637	2569.61	-7.57532	2569.61	1.15161
2573.06	5.77893	2573.06	2.43225	2573.06	-3.47815	2573.06	2.44836
2576.52	7.02679	2576.52	-5.15076	2576.52	3.02332	2576.52	3.69647
2579.97	8.58026	2579.97	-3.42578	2579.97	1.1792	2579.97	5.84589
2583.43	13.0893	2583.43	-3.79224	2583.43	-6.66064	2583.43	5.74646
2586.88	14.2537	2586.88	2.14954	2586.88	0.70386	2586.88	3.19836
2590.33	8.07361	2590.33	2.24976	2590.33	2.50964	2590.33	4.80157
2593.77	7.94885	2593.77	7.3584	2593.77	3.81982	2593.77	3.35608
2597.22	3.22943	2597.22	-1.17456	2597.22	-5.21558	2597.22	-0.93823
2600.67	1.21539	2600.67	2.30103	2600.67	5.60327	2600.67	3.2688
2604.11	-0.24347	2604.11	-2.61462	2604.11	1.82666	2604.11	1.47711
2607.55	-1.44708	2607.55	3.2782	2607.55	2.40454	2607.55	-0.41333
2610.99	0.40454	2610.99	12.9296	2610.99	6.48682	2610.99	-0.00244
2614.43	-3.88879	2614.43	10.2399	2614.43	8.72351	2614.43	-0.64679
2617.87	0.02301	2617.87	12.7087	2617.87	8.71472	2617.87	0.80255
2621.3	-0.61798	2621.3	5.5365	2621.3	9.46057	2621.3	1.55322
2624.73	0.19647	2624.73	10.2231	2624.73	12.4608	2624.73	2.8551
2628.17	-0.78369	2628.17	6.11841	2628.17	8.9657	2628.17	2.40833
2631.6	-0.45837	2631.6	18.573	2631.6	4.92505	2631.6	2.36273
2635.03	-1.87781	2635.03	8.53625	2635.03	0.83911	2635.03	1.41852
2638.45	3.50812	2638.45	11.9087	2638.45	4.05786	2638.45	0.8255
2641.88	5.44928	2641.88	10.1405	2641.88	6.03125	2641.88	-1.11621
2645.3	2.19568	2645.3	19.1312	2645.3	10.1093	2645.3	2.94342
2648.73	-0.25275	2648.73	19.8313	2648.73	10.6421	2648.73	1.45428
2652.15	3.73492	2652.15	5.34644	2652.15	10.9296	2652.15	-2.23358
2655.57	4.78833	2655.57	1.66528	2655.57	3.87183	2655.57	1.62976
2658.99	11.2974	2658.99	18.243	2658.99	8.01892	2658.99	5.64447
2662.4	13.9618	2662.4	8.77966	2662.4	7.6709	2662.4	6.06049
2665.82	19.9817	2665.82	31.675	2665.82	11.2277	2665.82	4.02777
2669.23	15.9569	2669.23	19.1796	2669.23	4.28931	2669.23	5.99622
2672.64	23.4376	2672.64	12.593	2672.64	22.1058	2672.64	5.11609
2676.05	27.4235	2676.05	27.8654	2676.05	16.0273	2676.05	7.93719
2679.46	30.2147	2679.46	44.447	2679.46	30.2039	2679.46	5.70959
2682.87	34.561	2682.87	20.1879	2682.87	25.8854	2682.87	5.88336
2686.27	30.6626	2686.27	24.4878	2686.27	14.1219	2686.27	5.10828
2689.68	19.1193	2689.68	16.0472	2689.68	11.5635	2689.68	6.58459
2693.08	21.1312	2693.08	23.9658	2693.08	9.61035	2693.08	4.81219
2696.48	15.198	2696.48	14.6439	2696.48	7.81226	2696.48	6.49109
2699.88	11.37	2699.88	17.2316	2699.88	16.3694	2699.88	6.27124
2703.28	12.7969	2703.28	12.4287	2703.28	8.01953	2703.28	3.15271
2706.68	2.87891	2706.68	10.4355	2706.68	8.32141	2706.68	1.98547
2710.07	3.81573	2710.07	8.55212	2710.07	8.42859	2710.07	-0.48041
2713.46	2.40753	2713.46	0.92822	2713.46	16.2909	2713.46	-0.14502
2716.86	-2.34583	2716.86	3.56433	2716.86	5.50854	2716.86	-2.20825
2720.25	-4.74432	2720.25	21.4104	2720.25	8.18152	2720.25	0.67975
2723.64	-5.33801	2723.64	10.6665	2723.64	6.15979	2723.64	-0.63086
2727.02	-1.17688	2727.02	5.68262	2727.02	6.49365	2727.02	1.58765
2730.41	-0.84991	2730.41	7.20898	2730.41	8.08276	2730.41	-3.19623
2733.79	-1.12286	2733.79	20.2953	2733.79	9.72729	2733.79	-0.38959
2737.18	-2.3396	2737.18	13.0422	2737.18	12.1776	2737.18	-1.59235
2740.56	1.24982	2740.56	23.6995	2740.56	14.0834	2740.56	0.07965
2743.94	3.09534	2743.94	21.8173	2743.94	5.6947	2743.94	-0.54694
2747.31	1.49683	2747.31	11.8958	2747.31	13.1118	2747.31	3.92792
2750.69	2.80438	2750.69	20.0348	2750.69	16.8347	2750.69	1.60425
2754.07	5.2179	2754.07	21.5345	2754.07	7.36328	2754.07	-0.11798
2757.44	10.3373	2757.44	6.69556	2757.44	10.5477	2757.44	-0.13886
2760.81	9.01239	2760.81	22.5173	2760.81	13.9882	2760.81	2.5918
2764.18	7.64337	2764.18	14.3003	2764.18	15.3344	2764.18	2.77386
2767.55	9.07996	2767.55	9.29431	2767.55	9.83667	2767.55	5.40723
2770.92	7.42224	2770.92	6.99976	2770.92	2.49512	2770.92	2.79211
2774.28	8.77014	2774.28	-7.28333	2774.28	0.40967	2774.28	4.12836
2777.65	5.67358	2777.65	6.64526	2777.65	3.2804	2777.65	1.91595
2781.01	-1.0174	2781.01	7.38538	2781.01	2.8573	2781.01	4.55499
2784.37	1.44702	2784.37	11.1874	2784.37	4.64063	2784.37	2.44537
2787.73	2.36694	2787.73	3.70117	2787.73	11.1803	2787.73	0.03717
2791.09	2.99225	2791.09	-5.22278	2791.09	3.82642	2791.09	3.33032
2794.45	4.77277	2794.45	-5.83472	2794.45	-0.02087	2794.45	3.02484
2797.8	6.90869	2797.8	-9.0387	2797.8	-7.6615	2797.8	3.32074
2801.16	2.79987	2801.16	-8.53247	2801.16	-7.23999	2801.16	6.71802
2804.51	13.4462	2804.51	-8.27319	2804.51	3.13184	2804.51	4.36664
2807.86	13.7479	2807.86	1.427	2807.86	-8.08411	2807.86	6.36658
2811.21	13.7546	2811.21	5.08472	2811.21	-5.29602	2811.21	6.61786
2814.56	10.3664	2814.56	1.9502	2814.56	-5.65381	2814.56	6.87048
2817.9	11.7833	2817.9	-7.07666	2817.9	-2.15747	2817.9	6.27448
2821.25	17.4553	2821.25	10.0543	2821.25	6.99316	2821.25	5.27985
2824.59	19.6822	2824.59	2.89319	2824.59	5.8479	2824.59	7.5365
2827.93	25.5142	2827.93	10.3896	2827.93	7.25684	2827.93	10.1945
2831.27	33.751	2831.27	20.494	2831.27	7.96985	2831.27	10.2039
2834.61	40.7927	2834.61	21.6062	2834.61	17.7371	2834.61	15.4645
2837.95	63.1894	2837.95	38.1763	2837.95	22.4586	2837.95	20.9264
2841.29	101.041	2841.29	60.5542	2841.29	33.9344	2841.29	32.8897
2844.62	123.647	2844.62	83.4402	2844.62	42.2145	2844.62	41.1042
2847.95	130.758	2847.95	106.334	2847.95	46.8486	2847.95	40.7702
2851.29	117.124	2851.29	110.086	2851.29	44.1372	2851.29	38.0374
2854.62	112.245	2854.62	120.046	2854.62	54.23	2854.62	38.4559
2857.94	120.52	2857.94	128.064	2857.94	61.6272	2857.94	43.3757
2861.27	158.95	2861.27	160.09	2861.27	82.8785	2861.27	54.5468
2864.6	223.335	2864.6	215.324	2864.6	92.8345	2864.6	75.2192
2867.92	313.324	2867.92	246.566	2867.92	117.645	2867.92	110.243
2871.24	379.018	2871.24	293.666	2871.24	124.309	2871.24	129.668
2874.56	411.367	2874.56	307.275	2874.56	133.278	2874.56	139.644
2877.88	452.97	2877.88	283.192	2877.88	121.551	2877.88	157.322
2881.2	504.727	2881.2	222.417	2881.2	103.279	2881.2	169.451
2884.52	626.339	2884.52	180.95	2884.52	78.4615	2884.52	217.331
2887.83	758.306	2887.83	160.642	2887.83	72.4982	2887.83	249.312
2891.15	739.127	2891.15	176.292	2891.15	73.6895	2891.15	239.795
2894.46	657.053	2894.46	214.351	2894.46	98.2352	2894.46	214.079
2897.77	668.283	2897.77	256.268	2897.77	110.686	2897.77	230.264
2901.08	764.267	2901.08	266.244	2901.08	110.49	2901.08	283.401
2904.39	904.606	2904.39	239.678	2904.39	98.7999	2904.39	382.939
2907.69	867.999	2907.69	239.171	2907.69	93.2639	2907.69	371.128
2911	620.492	2911	299.872	2911	97.5326	2911	252.869
2914.3	526.681	2914.3	442.782	2914.3	138.506	2914.3	200.96
2917.6	671.774	2917.6	642.251	2917.6	191.084	2917.6	247.102
2920.9	1020.37	2920.9	673.629	2920.9	195.567	2920.9	371.642
2924.2	1255.77	2924.2	546.316	2924.2	162.354	2924.2	444.184
2927.5	1032.48	2927.5	447.861	2927.5	132.097	2927.5	349.877
2930.8	759.09	2930.8	460.366	2930.8	135.244	2930.8	241.371
2934.09	597.305	2934.09	502.779	2934.09	144.796	2934.09	189.167
2937.38	446.524	2937.38	528.351	2937.38	158.652	2937.38	140.413
2940.68	406.448	2940.68	521.683	2940.68	168.814	2940.68	129.461
2943.97	511.125	2943.97	478.774	2943.97	154.981	2943.97	179.261
2947.25	715.407	2947.25	430.574	2947.25	147.152	2947.25	270.461
2950.54	624.743	2950.54	472.383	2950.54	165.129	2950.54	224.663
2953.83	415.484	2953.83	518.402	2953.83	201.56	2953.83	132.917
2957.11	362.428	2957.11	539.03	2957.11	234.347	2957.11	105.821
2960.39	419.027	2960.39	534.768	2960.39	251.088	2960.39	110.977
2963.68	548.08	2963.68	506.965	2963.68	254.735	2963.68	136.534
2966.96	645.287	2966.96	447.972	2966.96	225.737	2966.96	153.092
2970.23	646.498	2970.23	392.088	2970.23	207.994	2970.23	152.502
2973.51	592.864	2973.51	359.564	2973.51	224.857	2973.51	149.512
2976.79	568.083	2976.79	406.101	2976.79	252.674	2976.79	162.875
2980.06	616.357	2980.06	441.747	2980.06	283.397	2980.06	207.088
2983.33	781.034	2983.33	427.003	2983.33	250.875	2983.33	305.453
2986.61	799.366	2986.61	344.219	2986.61	189.309	2986.61	330.119
2989.88	548.402	2989.88	312.695	2989.88	143.748	2989.88	212.836
2993.14	324.692	2993.14	314.131	2993.14	117.643	2993.14	122.354
2996.41	208.186	2996.41	252.778	2996.41	93.9432	2996.41	71.4243
2999.68	147.684	2999.68	149.336	2999.68	59.1489	2999.68	50.0455
3002.94	122.436	3002.94	101.203	3002.94	43.2604	3002.94	36.8679
3006.2	108.993	3006.2	75.7819	3006.2	34.1274	3006.2	32.8915
3009.47	109.803	3009.47	60.3707	3009.47	31.5002	3009.47	33.4165
3012.73	123.767	3012.73	69.5707	3012.73	33.2789	3012.73	36.7428
3015.98	143.036	3015.98	71.1316	3015.98	19.6134	3015.98	41.8704
3019.24	152.808	3019.24	75.3033	3019.24	34.9037	3019.24	47.8993
3022.5	147.484	3022.5	74.7363	3022.5	23.65	3022.5	48.0795
3025.75	148.965	3025.75	94.4803	3025.75	37.4023	3025.75	43.1609
3029	147.449	3029	99.3857	3029	48.7607	3029	46.9938
3032.25	158.988	3032.25	121.003	3032.25	54.9252	3032.25	42.8278
3035.5	183.33	3035.5	145.381	3035.5	66.5459	3035.5	51.6633
3038.75	226.776	3038.75	176.521	3038.75	75.573	3038.75	63.95
3042	263.427	3042	236.573	3042	94.0062	3042	73.538
3045.25	301.481	3045.25	348.187	3045.25	109.446	3045.25	82.8274
3048.49	399.69	3048.49	480.163	3048.49	145.342	3048.49	106.468
3051.73	605.052	3051.73	502.901	3051.73	204.645	3051.73	157.41
3054.97	971.168	3054.97	568.152	3054.97	315.104	3054.97	240.403
3058.21	1390.49	3058.21	745.615	3058.21	458.87	3058.21	386.898
3061.45	1731.31	3061.45	770.541	3061.45	489.193	3061.45	549.044
3064.69	1450.49	3064.69	552.279	3064.69	362.773	3064.69	482.641
3067.93	767.223	3067.93	348.53	3067.93	234.759	3067.93	240.99
3071.16	496.009	3071.16	303.595	3071.16	207.003	3071.16	128.84
3074.39	420.999	3074.39	309.022	3074.39	207.903	3074.39	100.292
3077.62	332.643	3077.62	306.614	3077.62	201.111	3077.62	79.2443
3080.85	266.141	3080.85	266.557	3080.85	176.776	3080.85	62.7984
3084.08	272.093	3084.08	253.133	3084.08	163.099	3084.08	63.9539
3087.31	309.799	3087.31	214.822	3087.31	140.329	3087.31	68.3107
3090.54	317.409	3090.54	198.672	3090.54	136.117	3090.54	74.7189
3093.76	353.423	3093.76	237.885	3093.76	154.962	3093.76	70.8286
3096.98	475.991	3096.98	325.261	3096.98	230.665	3096.98	104.24
3100.2	700.513	3100.2	449.099	3100.2	320.927	3100.2	149.302
3103.42	795.338	3103.42	464.7	3103.42	322.646	3103.42	172.016
3106.64	638.018	3106.64	359.015	3106.64	238.323	3106.64	138.181
3109.86	410.352	3109.86	245.743	3109.86	160.394	3109.86	88.4974
3113.08	238.389	3113.08	159.184	3113.08	103.802	3113.08	49.5153
3116.29	152.381	3116.29	95.1886	3116.29	64.8672	3116.29	31.4348
3119.5	106.477	3119.5	63.9573	3119.5	38.6898	3119.5	19.0555
3122.72	91.8764	3122.72	40.9899	3122.72	23.9698	3122.72	14.5778
3125.93	77.03	3125.93	32.0865	3125.93	25.4575	3125.93	11.8515
3129.14	76.1876	3129.14	21.0477	3129.14	12.6528	3129.14	11.8766
3132.34	77.8992	3132.34	16.0734	3132.34	11.0562	3132.34	12.1032
3135.55	73.4149	3135.55	5.21375	3135.55	11.9171	3135.55	13.7812
3138.75	69.3344	3138.75	4.96924	3138.75	5.5863	3138.75	10.2607
3141.96	62.608	3141.96	6.49011	3141.96	0.61365	3141.96	9.89166
3145.16	66.6357	3145.16	-0.87378	3145.16	1.39929	3145.16	8.62408
3148.36	63.7673	3148.36	9.42822	3148.36	2.24329	3148.36	11.558
3151.56	59.003	3151.56	-0.15405	3151.56	-0.30408	3151.56	7.84344
3154.76	55.4927	3154.76	-5.36987	3154.76	-4.7428	3154.76	11.1304
3157.95	60.8865	3157.95	-3.81921	3157.95	-0.32275	3157.95	11.7188
3161.15	57.1343	3161.15	-8.2019	3161.15	-3.64368	3161.15	10.5087
3164.34	62.7362	3164.34	-2.11755	3164.34	-1.6554	3164.34	9.35016
3167.54	72.0421	3167.54	-13.3308	3167.54	3.89209	3167.54	12.3931
3170.73	81.0521	3170.73	0.61169	3170.73	1.24524	3170.73	16.8377
3173.92	87.5662	3173.92	8.24817	3173.92	-5.47314	3173.92	17.6338
3177.11	90.2844	3177.11	1.64502	3177.11	4.81128	3177.11	19.4314
3180.29	89.1066	3180.29	3.95227	3180.29	1.15173	3180.29	22.0306
3183.48	85.583	3183.48	4.97009	3183.48	2.3479	3183.48	17.0814
3186.66	80.7635	3186.66	-6.20142	3186.66	-2.94971	3186.66	16.7838
3189.84	73.3982	3189.84	12.5375	3189.84	2.85876	3189.84	16.6378
3193.03	69.837	3193.03	3.23743	3193.03	-1.57678	3193.03	17.1434
3196.21	74.2799	3196.21	12.0482	3196.21	-1.15613	3196.21	13.5006
3199.38	80.777	3199.38	9.12	3199.38	7.87085	3199.38	17.7095
3202.56	89.5283	3202.56	18.453	3202.56	7.10413	3202.56	17.97
3205.74	110.534	3205.74	34.1971	3205.74	18.7939	3205.74	23.6321
3208.91	123.743	3208.91	37.2025	3208.91	6.69006	3208.91	26.646
3212.09	139.657	3212.09	30.2694	3212.09	18.8928	3212.09	29.4115
3215.26	145.575	3215.26	42.7479	3215.26	25.6021	3215.26	31.5787
3218.43	152.548	3218.43	47.8881	3218.43	25.118	3218.43	35.9976
3221.6	157.474	3221.6	58.8401	3221.6	30.5409	3221.6	34.6182
3224.76	160.555	3224.76	60.4039	3224.76	32.4705	3224.76	36.8906
3227.93	154.69	3227.93	70.8799	3227.93	43.557	3227.93	36.4147
3231.1	144.78	3231.1	79.1681	3231.1	34.4507	3231.1	34.4906
3234.26	126.073	3234.26	72.1687	3234.26	43.0514	3234.26	29.1182
3237.42	119.071	3237.42	65.0316	3237.42	37.2092	3237.42	27.4477
3240.58	101.724	3240.58	71.8073	3240.58	34.0745	3240.58	25.0789
3243.74	97.8307	3243.74	65.9458	3243.74	26.9971	3243.74	23.962
3246.9	101.492	3246.9	74.3971	3246.9	35.1272	3246.9	24.6969
3250.06	94.1074	3250.06	62.5615	3250.06	32.4648	3250.06	24.9836
3253.21	92.9774	3253.21	71.7393	3253.21	34.9602	3253.21	24.3723
3256.37	97.2018	3256.37	73.8304	3256.37	28.5634	3256.37	24.7628
3259.52	89.7307	3259.52	73.8853	3259.52	34.5245	3259.52	25.5052
3262.67	89.764	3262.67	72.7538	3262.67	28.1936	3262.67	27.1495
3265.82	97.902	3265.82	60.4364	3265.82	25.5709	3265.82	31.6459
3268.97	100.394	3268.97	57.3832	3268.97	30.7566	3268.97	31.8941
3272.12	101.841	3272.12	53.0442	3272.12	22.7006	3272.12	33.7944
3275.26	106.143	3275.26	48.5698	3275.26	20.6532	3275.26	36.2966
3278.41	105.049	3278.41	50.7103	3278.41	19.2645	3278.41	38.8009
3281.55	106.66	3281.55	44.9659	3281.55	14.0845	3281.55	36.8572
3284.69	106.825	3284.69	38.7367	3284.69	18.0135	3284.69	36.5656
3287.83	101.695	3287.83	29.0228	3287.83	17.402	3287.83	33.6261
3290.97	93.0195	3290.97	28.2747	3290.97	16.7994	3290.97	31.3887
3294.11	83.9489	3294.11	32.6926	3294.11	13.6564	3294.11	29.6034
3297.25	77.083	3297.25	29.4268	3297.25	10.0231	3297.25	24.6703
3300.38	79.2219	3300.38	27.4274	3300.38	11.3997	3300.38	26.7894
3303.52	67.6156	3303.52	29.9447	3303.52	12.6859	3303.52	18.6107
3306.65	66.814	3306.65	30.2791	3306.65	3.88269	3306.65	18.4342
3309.78	58.8174	3309.78	24.781	3309.78	4.13977	3309.78	18.7101
3312.91	57.6256	3312.91	24.0503	3312.91	6.85742	3312.91	18.2881
3316.04	55.9387	3316.04	15.4877	3316.04	3.33582	3316.04	16.3687
3319.17	49.3068	3319.17	25.3435	3319.17	8.37549	3319.17	17.7015
3322.29	51.6299	3322.29	19.6179	3322.29	12.2764	3322.29	14.4366
3325.42	40.4579	3325.42	13.1615	3325.42	8.72339	3325.42	12.6743
3328.54	43.591	3328.54	12.8243	3328.54	4.03064	3328.54	14.1143
3331.66	42.8792	3331.66	12.5571	3331.66	6.19836	3331.66	15.3069
3334.78	39.7225	3334.78	12.96	3334.78	12.9768	3334.78	13.102
3337.9	38.1208	3337.9	10.6835	3337.9	7.16638	3337.9	12.6497
3341.02	41.4245	3341.02	12.278	3341.02	6.71716	3341.02	10.2999
3344.14	40.6833	3344.14	16.894	3344.14	7.57959	3344.14	10.5028
3347.25	36.9474	3347.25	13.8823	3347.25	7.55383	3347.25	12.1084
3350.37	38.9668	3350.37	9.5929	3350.37	4.19006	3350.37	9.76672
3353.48	27.4916	3353.48	13.7267	3353.48	10.0387	3353.48	10.2778
3356.59	31.2717	3356.59	11.7437	3356.59	5.19995	3356.59	7.99164
3359.7	30.0073	3359.7	2.25977	3359.7	3.0741	3359.7	6.50836
3362.81	26.4482	3362.81	6.19788	3362.81	1.31165	3362.81	6.67804
3365.92	27.9948	3365.92	5.65857	3365.92	3.71277	3365.92	9.10065
3369.03	20.4969	3369.03	4.34216	3369.03	5.27795	3369.03	7.77625
3372.13	22.8046	3372.13	1.04968	3372.13	-0.0426	3372.13	7.95496
3375.23	16.468	3375.23	1.03113	3375.23	-3.94824	3375.23	5.23676
3378.34	9.33704	3378.34	3.08752	3378.34	4.56116	3378.34	5.57166
3381.44	14.7119	3381.44	3.01929	3381.44	1.93616	3381.44	5.55988
3384.54	13.3425	3384.54	7.92712	3384.54	-0.97253	3384.54	5.55139
3387.63	11.829	3387.63	7.06177	3387.63	-0.31494	3387.63	3.19629
3390.73	12.4715	3390.73	1.8739	3390.73	4.01001	3390.73	2.24457
3393.83	14.9199	3393.83	-0.98547	3393.83	5.30249	3393.83	6.14636
3396.92	9.97443	3396.92	-3.41565	3396.92	-3.28674	3396.92	6.70172
3400.01	11.4849	3400.01	1.73389	3400.01	4.34302	3400.01	2.41077
3403.11	7.45166	3403.11	2.9646	3403.11	-7.05774	3403.11	1.72351
3406.2	6.22467	3406.2	-1.27258	3406.2	3.06177	3406.2	4.0401
3409.29	4.10388	3409.29	-1.927	3409.29	1.20227	3409.29	0.26062
3412.37	8.83954	3412.37	-4.28638	3412.37	-1.23523	3412.37	0.23511
3415.46	5.53156	3415.46	5.6748	3415.46	1.15784	3415.46	0.86365
3418.55	0.78009	3418.55	1.1355	3418.55	-1.37549	3418.55	-0.05365
3421.63	3.53522	3421.63	4.86914	3421.63	-4.60767	3421.63	0.8335
3424.71	0.34692	3424.71	-10.0946	3424.71	1.93054	3424.71	0.57489
3427.79	-0.53455	3427.79	-2.6427	3427.79	2.47827	3427.79	1.72089
3430.87	-4.05933	3430.87	2.77515	3430.87	0.98511	3430.87	0.27155
3433.95	1.87286	3433.95	-0.69055	3433.95	-6.59814	3433.95	-1.57306
3437.03	0.91199	3437.03	-3.49023	3437.03	1.7782	3437.03	-3.87701
3440.11	-1.94189	3440.11	-2.47278	3440.11	3.71472	3440.11	-0.03082
3443.18	-1.43854	3443.18	11.2616	3443.18	3.16138	3443.18	-0.69073
3446.26	-1.31158	3446.26	6.4635	3446.26	0.16846	3446.26	1.85181
3449.33	2.67938	3449.33	4.88281	3449.33	0.48621	3449.33	-0.30304
3452.4	0.6759	3452.4	8.12036	3452.4	-0.68543	3452.4	-0.65546
3455.47	0.578	3455.47	8.27612	3455.47	1.20422	3455.47	0.89484
3458.54	-2.21423	3458.54	14.2505	3458.54	1.95508	3458.54	-1.20227
3461.6	2.19916	3461.6	6.44409	3461.6	-0.78259	3461.6	1.95331
3464.67	-0.33179	3464.67	18.4569	3464.67	3.14172	3464.67	2.10986
3467.73	5.44305	3467.73	28.0895	3467.73	7.42798	3467.73	4.19269
3470.8	8.47369	3470.8	23.6924	3470.8	1.67651	3470.8	-0.67212
3473.86	8.31018	3473.86	30.9659	3473.86	-0.11218	3473.86	5.11548
3476.92	5.75269	3476.92	32.3605	3476.92	5.36206	3476.92	3.90552
3479.98	5.10114	3479.98	27.358	3479.98	4.49951	3479.98	2.84808
3483.04	1.90558	3483.04	31.9209	3483.04	2.75061	3483.04	1.19324
3486.1	5.31616	3486.1	26.8536	3486.1	0.61584	3486.1	3.24084
3489.15	1.73291	3489.15	19.4064	3489.15	10.0453	3489.15	1.59113
3492.21	3.65588	3492.21	20.6299	3492.21	2.8396	3492.21	1.04401
3495.26	0.73511	3495.26	8.47461	3495.26	2.99878	3495.26	1.49963
3498.31	-1.7793	3498.31	7.34082	3498.31	5.1864	3498.31	1.00793
3501.36	-2.93732	3501.36	9.47888	3501.36	-2.5127	3501.36	1.26898
3504.41	0.16126	3504.41	10.8895	3504.41	1.00256	3504.41	-1.4671
3507.46	-0.88361	3507.46	3.77332	3507.46	0.23193	3507.46	-1.70038
3510.5	-2.59839	3510.5	9.28076	3510.5	7.32629	3510.5	-0.58075
3513.55	1.5	3513.55	10.6121	3513.55	0.43579	3513.55	1.24188
3516.59	2.40448	3516.59	9.16846	3516.59	3.31091	3516.59	1.56744
3519.64	-1.18494	3519.64	5.4502	3519.64	7.00195	3519.64	2.09613
3522.68	-0.2182	3522.68	2.80811	3522.68	1.35974	3522.68	-1.9693
3525.72	4.35474	3525.72	5.74268	3525.72	2.53455	3525.72	1.05658
3528.76	-2.47308	3528.76	9.80505	3528.76	-3.2229	3528.76	-1.28778
3531.8	2.38025	3531.8	-2.30457	3531.8	-0.56201	3531.8	-0.28149
3534.83	1.78851	3534.83	9.11523	3534.83	-0.28235	3534.83	-0.37311
3537.87	-0.74597	3537.87	4.66504	3537.87	-2.48328	3537.87	-0.71265
3540.9	-0.58533	3540.9	3.74573	3540.9	3.38635	3540.9	1.34998
3543.94	-3.86993	3543.94	-5.34167	3543.94	-2.02307	3543.94	-1.24603
3546.97	-4.54999	3546.97	-2.54602	3546.97	-0.11157	3546.97	-0.89044
3550	2.07471	3550	-3.50549	3550	5.49792	3550	1.9668
3553.03	3.80402	3553.03	-7.13562	3553.03	0.27307	3553.03	-0.8244
3556.05	-0.16187	3556.05	-5.63599	3556.05	-2.58582	3556.05	1.03613
3559.08	1.42712	3559.08	-5.7052	3559.08	-0.578	3559.08	1.04828
3562.11	2.02075	3562.11	-0.44263	3562.11	-1.75195	3562.11	-0.5379
3565.13	-0.8808	3565.13	3.979	3565.13	1.52234	3565.13	2.57764
3568.15	1.17261	3568.15	19.1354	3568.15	2.75977	3568.15	-0.10516
3571.17	1.18079	3571.17	42.017	3571.17	9.76099	3571.17	-0.13629
3574.19	0.84393	3574.19	69.9749	3574.19	34.676	3574.19	-0.6156
3577.21	-1.93799	3577.21	65.1095	3577.21	22.9056	3577.21	1.1568
3580.23	1.27917	3580.23	24.8218	3580.23	6.99976	3580.23	1.13086
3583.25	1.30383	3583.25	8.9624	3583.25	-0.0907	3583.25	0.70349
3586.26	0.43469	3586.26	1.73206	3586.26	-4.8656	3586.26	-0.88934
3589.28	1.46985	3589.28	7.38196	3589.28	-2.17456	3589.28	-0.63043
3592.29	-3.19073	3592.29	-1.03748	3592.29	-0.46668	3592.29	0.58002
3595.3	-3.39697	3595.3	-3.7749	3595.3	2.60803	3595.3	0.09222
3598.31	-0.64887	3598.31	-5.12915	3598.31	2.80066	3598.31	-0.19397
3601.32	-0.04651	3601.32	-7.24951	3601.32	2.0614	3601.32	1.52155
3604.33	0.26031	3604.33	0.66553	3604.33	-4.12085	3604.33	-2.21124
3607.34	2.2215	3607.34	-3.02661	3607.34	4.35767	3607.34	1.15765
3610.34	3.28705	3610.34	3.36914	3610.34	-0.05286	3610.34	0.89307
3613.35	0.85706	3613.35	-2.53625	3613.35	-0.75195	3613.35	-1.67004
3616.35	-0.81854	3616.35	-0.72021	3616.35	-2.53955	3616.35	1.71838
3619.35	2.86041	3619.35	5.56787	3619.35	-1.91541	3619.35	-0.64172
3622.35	0.09375	3622.35	-3.22131	3622.35	3.22095	3622.35	0.19977
3625.35	-2.31842	3625.35	4.01233	3625.35	5.11951	3625.35	-1.40723
3628.35	1.52405	3628.35	7.61963	3628.35	9.43079	3628.35	1.18732
3631.34	0.32092	3631.34	4.15125	3631.34	5.20508	3631.34	0.88342
3634.34	1.57245	3634.34	2.40759	3634.34	3.39246	3634.34	-0.31897
3637.33	-0.07147	3637.33	6.3894	3637.33	1.89368	3637.33	0.83026
3640.33	2.63922	3640.33	8.15344	3640.33	1.30884	3640.33	1.03107
3643.32	3.70453	3643.32	10.9769	3643.32	5.13831	3643.32	-1.21655
3646.31	1.62451	3646.31	14.3215	3646.31	4.93262	3646.31	1.83746
3649.3	1.50684	3649.3	10.0876	3649.3	3.24194	3649.3	-0.35693
3652.29	1.73572	3652.29	11.3759	3652.29	-0.03284	3652.29	-0.84973
3655.27	1.51917	3655.27	2.33655	3655.27	4.20825	3655.27	1.90912
3658.26	2.00702	3658.26	10.8702	3658.26	5.4353	3658.26	0.06964
3661.24	-3.45062	3661.24	7.52759	3661.24	4.54651	3661.24	0.88177
3664.23	4.44629	3664.23	5.35913	3664.23	-2.97925	3664.23	-0.60443
3667.21	1.4978	3667.21	6.31543	3667.21	-2.09167	3667.21	0.26111
3670.19	-2.99609	3670.19	-1.25281	3670.19	-0.09058	3670.19	1.6283
3673.17	0.71454	3673.17	1.70496	3673.17	-1.57556	3673.17	1.34723
3676.15	-2.19128	3676.15	7.0896	3676.15	2.75403	3676.15	-0.08209
3679.12	-2.47131	3679.12	-0.44812	3679.12	-0.70166	3679.12	-0.56366
3682.1	2.15308	3682.1	-1.75757	3682.1	-3.24231	3682.1	1.34198
3685.07	0.03204	3685.07	-3.83777	3685.07	-0.73071	3685.07	1.09918
3688.05	-3.18463	3688.05	-1.18799	3688.05	-4.79443	3688.05	-0.79193
3691.02	2.20911	3691.02	-1.37354	3691.02	5.15417	3691.02	0.56854
3693.99	3.30695	3693.99	7.13367	3693.99	2.16541	3693.99	-0.66925
3696.96	2.60883	3696.96	-6.53479	3696.96	4.58972	3696.96	0.94458
3699.93	-1.28528	3699.93	-10.938	3699.93	0.38074	3699.93	-0.18988
3702.9	-0.67529	3702.9	6.19617	3702.9	-4.00732	3702.9	-1.77271
3705.86	-0.96112	3705.86	5.1969	3705.86	-0.68726	3705.86	-0.00385
3708.83	2.60699	3708.83	-1.85803	3708.83	-0.10803	3708.83	0.2677
3711.79	1.07928	3711.79	1.18872	3711.79	3.78015	3711.79	1.28851
3714.75	-0.24432	3714.75	-1.70007	3714.75	0.12769	3714.75	0.60065
3717.72	1.15387	3717.72	3.47546	3717.72	-5.56531	3717.72	-0.53595
3720.68	0.89362	3720.68	-3.33618	3720.68	1.51428	3720.68	-0.72125
3723.63	-0.91266	3723.63	5.91516	3723.63	-1.39917	3723.63	-0.50525
3726.59	-3.76483	3726.59	0.02979	3726.59	-1.55554	3726.59	-0.58801
3729.55	4.40656	3729.55	-0.4425	3729.55	2.59521	3729.55	0.23047
3732.5	-0.83185	3732.5	-0.40125	3732.5	2.10303	3732.5	0.25031
3735.46	-2.06628	3735.46	6.15344	3735.46	-0.43176	3735.46	1.72144
3738.41	-0.14667	3738.41	1.32202	3738.41	3.24072	3738.41	0.69385
3741.36	2.5769	3741.36	6.00464	3741.36	9.02087	3741.36	-0.43243
3744.31	1.41064	3744.31	-7.84863	3744.31	2.05847	3744.31	0.49255
3747.26	-2.40167	3747.26	4.81238	3747.26	3.75391	3747.26	1.51886
3750.21	1.48999	3750.21	5.73816	3750.21	8.20715	3750.21	2.79645
3753.16	1.4856	3753.16	-3.57141	3753.16	-2.08179	3753.16	-0.57471
3756.1	-0.56476	3756.1	2.73401	3756.1	0.78748	3756.1	0.40546
3759.05	-1.34473	3759.05	-2.64514	3759.05	2.46472	3759.05	1.73694
3761.99	-0.33081	3761.99	-2.95886	3761.99	3.37109	3761.99	1.06976
3764.93	1.33698	3764.93	4.8429	3764.93	4.97913	3764.93	1.00385
3767.87	-0.39124	3767.87	1.26074	3767.87	3.44409	3767.87	0.48926
3770.81	-0.96545	3770.81	-3.55493	3770.81	4.01672	3770.81	-0.37402
3773.75	-0.78571	3773.75	9.94556	3773.75	0.1969	3773.75	0.51404
3776.69	3.69794	3776.69	0.76282	3776.69	4.4845	3776.69	-0.19659
3779.63	-1.56433	3779.63	11.3473	3779.63	2.72986	3779.63	-0.40955
3782.56	1.62738	3782.56	-2.3009	3782.56	-2.11694	3782.56	0.16797
3785.49	-0.37701	3785.49	6.41846	3785.49	0.99414	3785.49	0.4469
3788.43	-1.5274	3788.43	-2.64404	3788.43	6.36328	3788.43	1.47705
3791.36	3.72626	3791.36	2.96179	3791.36	-0.35938	3791.36	-1.54144
3794.29	3.23376	3794.29	0.13623	3794.29	-1.97375	3794.29	-0.45868
3797.22	1.54541	3797.22	5.81689	3797.22	0.52026	3797.22	0.97546
3800.15	2.16101	3800.15	-2.91516	3800.15	0.67285	3800.15	1.26086
3803.07	0.83063	3803.07	-2.38916	3803.07	1.36914	3803.07	0.04761
3806	3.20422	3806	1.14893	3806	-0.87817	3806	0.43561
3808.92	-0.51813	3808.92	-2.25049	3808.92	-2.6499	3808.92	0.92499
3811.85	-1.28644	3811.85	0.30054	3811.85	-1.21106	3811.85	1.20898
3814.77	-0.8385	3814.77	-5.30554	3814.77	-3.39941	3814.77	-1.36395
3817.69	-4.8429	3817.69	-7.20007	3817.69	-1.42139	3817.69	-2.39282

## Sheet: Figure 1i
	c-LWLP		c-LWDP		c-DWLP		c-DWDP
X1	Y1	X2	Y2	X3	Y3	X4	Y4
24.79	0.07643	23.396	0.03577	22.257	0.02949	32.736	0.14852
24.825	0.07641	23.442	0.03531	22.319	0.02955	32.745	0.15162
24.87	0.07639	23.497	0.03495	22.378	0.02881	32.766	0.1536
24.933	0.07636	23.586	0.03455	22.47	0.02646	32.818	0.1553
25.039	0.07443	23.688	0.03208	22.592	0.02044	32.907	0.15896
25.194	0.06897	23.85	0.02855	22.745	0.01638	33.035	0.16062
25.366	0.05445	24.016	0.01807	22.945	0.00853	33.167	0.16159
25.55	0.03731	24.222	0.00085781	23.138	-0.00637	33.34	0.16222
25.747	0.01317	24.431	-0.0221	23.381	-0.02904	33.501	0.16169
25.967	-0.0094	24.655	-0.04297	23.601	-0.04487	33.685	0.16188
26.191	-0.029	24.903	-0.0626	23.868	-0.05839	33.872	0.16289
26.439	-0.04744	25.152	-0.07947	24.119	-0.06997	34.067	0.16397
26.685	-0.06633	25.411	-0.09601	24.387	-0.08124	34.285	0.15985
26.945	-0.0861	25.684	-0.11229	24.662	-0.09372	34.492	0.15788
27.186	-0.10501	25.952	-0.12993	24.944	-0.10673	34.701	0.15632
27.445	-0.12248	26.215	-0.14803	25.214	-0.11866	34.907	0.15478
27.708	-0.13592	26.503	-0.16186	25.502	-0.12875	35.125	0.15108
27.987	-0.1507	26.778	-0.17757	25.791	-0.14	35.334	0.1484
28.237	-0.16306	27.057	-0.19198	26.072	-0.15041	35.558	0.14592
28.503	-0.17402	27.323	-0.20306	26.363	-0.1586	35.774	0.14356
28.77	-0.17754	27.6	-0.20895	26.652	-0.15932	35.986	0.14
29.036	-0.18344	27.884	-0.21774	26.921	-0.16391	36.209	0.13695
29.31	-0.18835	28.158	-0.22644	27.209	-0.16636	36.429	0.13418
29.563	-0.19166	28.424	-0.23451	27.502	-0.1686	36.653	0.13149
29.833	-0.19165	28.697	-0.23692	27.781	-0.16749	36.862	0.12855
30.098	-0.19383	28.972	-0.24134	28.054	-0.1693	37.076	0.12581
30.356	-0.19542	29.253	-0.24507	28.331	-0.17133	37.298	0.12328
30.621	-0.19742	29.516	-0.24918	28.602	-0.1733	37.504	0.12082
30.873	-0.19652	29.778	-0.24971	28.861	-0.17316	37.718	0.11896
31.123	-0.19698	30.06	-0.25225	29.145	-0.17362	37.923	0.11699
31.366	-0.19784	30.317	-0.25488	29.415	-0.17389	38.125	0.11503
31.612	-0.19906	30.572	-0.25731	29.682	-0.17396	38.34	0.1131
31.872	-0.19698	30.826	-0.25712	29.928	-0.1728	38.549	0.11187
32.114	-0.19625	31.077	-0.25809	30.186	-0.17236	38.758	0.11017
32.335	-0.19569	31.325	-0.25907	30.45	-0.17192	38.961	0.10854
32.589	-0.19489	31.584	-0.26001	30.718	-0.17128	39.164	0.10701
32.835	-0.19282	31.826	-0.25885	30.976	-0.16931	39.367	0.10628
33.075	-0.1916	32.08	-0.25859	31.214	-0.16795	39.557	0.10511
33.309	-0.1905	32.314	-0.25849	31.461	-0.16687	39.763	0.10393
33.542	-0.1894	32.557	-0.25837	31.72	-0.16584	39.958	0.10265
33.773	-0.18777	32.797	-0.25658	31.976	-0.16381	40.158	0.10185
34.01	-0.18633	33.034	-0.25556	32.219	-0.16237	40.357	0.10093
34.237	-0.18495	33.267	-0.25472	32.459	-0.16103	40.541	0.09986
34.469	-0.18352	33.503	-0.25394	32.689	-0.1597	40.738	0.09892
34.686	-0.18171	33.731	-0.25221	32.939	-0.15772	40.935	0.09848
34.905	-0.18025	33.961	-0.25098	33.175	-0.15593	41.118	0.09771
35.127	-0.17893	34.187	-0.25001	33.413	-0.15423	41.314	0.09684
35.349	-0.17769	34.422	-0.24901	33.638	-0.15272	41.512	0.09604
35.577	-0.17677	34.655	-0.24781	33.88	-0.15188	41.71	0.09552
35.801	-0.17579	34.882	-0.24677	34.118	-0.15078	41.89	0.09492
36.007	-0.17484	35.11	-0.24586	34.357	-0.14977	42.072	0.09428
36.236	-0.17394	35.329	-0.24493	34.579	-0.1488	42.267	0.09377
36.445	-0.17325	35.557	-0.24449	34.808	-0.1475	42.461	0.09395
36.665	-0.17234	35.784	-0.2437	35.042	-0.14624	42.644	0.09372
36.874	-0.17137	35.997	-0.24273	35.276	-0.145	42.828	0.09334
37.09	-0.17036	36.22	-0.24171	35.498	-0.14388	43.022	0.09296
37.309	-0.16979	36.442	-0.24102	35.727	-0.14347	43.205	0.09294
37.523	-0.16894	36.663	-0.24021	35.953	-0.14258	43.371	0.09268
37.74	-0.16804	36.881	-0.23945	36.176	-0.14158	43.56	0.0924
37.951	-0.16705	37.094	-0.23873	36.398	-0.14048	43.746	0.09208
38.161	-0.16629	37.315	-0.23797	36.612	-0.13937	43.937	0.09198
38.371	-0.16567	37.529	-0.23711	36.831	-0.13849	44.123	0.09168
38.578	-0.16505	37.74	-0.23625	37.051	-0.13759	44.301	0.09129
38.797	-0.16432	37.954	-0.23544	37.276	-0.13668	44.496	0.09088
38.995	-0.16353	38.18	-0.23454	37.495	-0.13587	44.681	0.09006
39.205	-0.16291	38.386	-0.23388	37.716	-0.13507	44.865	0.08963
39.401	-0.16244	38.599	-0.23322	37.923	-0.13437	45.041	0.08924
39.613	-0.16216	38.819	-0.23258	38.145	-0.13367	45.228	0.08868
39.816	-0.16232	39.025	-0.23222	38.379	-0.13326	45.412	0.08792
40.024	-0.16211	39.226	-0.23154	38.596	-0.13276	45.59	0.08725
40.213	-0.16168	39.451	-0.23093	38.811	-0.13232	45.765	0.08675
40.436	-0.16114	39.657	-0.23041	39.027	-0.13189	45.961	0.08621
40.633	-0.16113	39.857	-0.23002	39.236	-0.13174	46.139	0.08545
40.849	-0.16097	40.064	-0.2295	39.459	-0.13131	46.317	0.08486
41.049	-0.16078	40.281	-0.22897	39.668	-0.13092	46.509	0.08432
41.251	-0.1606	40.492	-0.22859	39.887	-0.13058	46.675	0.08375
41.454	-0.1608	40.7	-0.22794	40.093	-0.13048	46.854	0.0832
41.659	-0.16101	40.905	-0.22733	40.314	-0.13006	47.047	0.08282
41.863	-0.16128	41.11	-0.2269	40.534	-0.12937	47.236	0.08247
42.062	-0.16146	41.321	-0.2265	40.748	-0.1286	47.42	0.08209
42.263	-0.1614	41.526	-0.22612	40.947	-0.12782	47.591	0.0816
42.469	-0.16144	41.734	-0.22583	41.152	-0.12718	47.771	0.081
42.664	-0.16164	41.944	-0.22582	41.368	-0.12673	47.949	0.08039
42.864	-0.16194	42.145	-0.22591	41.587	-0.12623	48.14	0.07987
43.068	-0.16273	42.355	-0.2261	41.796	-0.12569	48.327	0.07936
43.273	-0.16332	42.571	-0.22614	41.999	-0.12539	48.512	0.07885
43.471	-0.16391	42.774	-0.22624	42.212	-0.12516	48.686	0.0783
43.662	-0.16446	42.971	-0.22645	42.428	-0.12495	48.865	0.07765
43.883	-0.16489	43.184	-0.22701	42.639	-0.12485	49.039	0.07683
44.068	-0.16527	43.389	-0.22745	42.853	-0.12458	49.214	0.07634
44.278	-0.16559	43.599	-0.22769	43.063	-0.12433	49.406	0.07583
44.48	-0.16588	43.801	-0.22774	43.273	-0.12426	49.585	0.07538
44.668	-0.16672	44.001	-0.22814	43.481	-0.12492	49.774	0.0753
44.887	-0.16722	44.202	-0.22812	43.685	-0.12521	49.95	0.07513
45.078	-0.16764	44.406	-0.2282	43.887	-0.12539	50.129	0.07493
45.272	-0.16808	44.604	-0.22828	44.104	-0.12555	50.302	0.07459
45.469	-0.16815	44.82	-0.22794	44.313	-0.12564	50.493	0.07419
45.663	-0.16843	45.016	-0.22798	44.52	-0.12546	50.678	0.07374
45.866	-0.16885	45.228	-0.22814	44.725	-0.12543	50.849	0.07345
46.068	-0.1692	45.423	-0.22826	44.943	-0.1256	51.035	0.07325
46.271	-0.16939	45.63	-0.22811	45.14	-0.12588	51.215	0.07315
46.459	-0.16979	45.835	-0.22815	45.347	-0.12627	51.406	0.07287
46.664	-0.1703	46.04	-0.22816	45.561	-0.12664	51.579	0.07266
46.864	-0.17079	46.243	-0.22833	45.763	-0.12673	51.753	0.07253
47.062	-0.17159	46.445	-0.22877	45.979	-0.1266	51.93	0.07203
47.261	-0.17213	46.657	-0.22892	46.194	-0.12665	52.099	0.07162
47.464	-0.17266	46.851	-0.22907	46.398	-0.12664	52.293	0.07131
47.661	-0.17322	47.043	-0.22916	46.599	-0.12676	52.475	0.07122
47.853	-0.1738	47.236	-0.22916	46.808	-0.12723	52.65	0.07148
48.052	-0.17441	47.453	-0.22904	47.009	-0.12741	52.839	0.07139
48.244	-0.17506	47.654	-0.22904	47.206	-0.12766	53.028	0.07115
48.455	-0.17577	47.857	-0.22915	47.422	-0.12787	53.205	0.0709
48.643	-0.17655	48.058	-0.22902	47.631	-0.12779	53.373	0.07067
48.834	-0.17717	48.265	-0.22918	47.837	-0.12802	53.559	0.07035
49.038	-0.17783	48.466	-0.22937	48.047	-0.12827	53.744	0.06997
49.238	-0.17852	48.674	-0.22942	48.254	-0.12853	53.919	0.06979
49.431	-0.17926	48.882	-0.22972	48.461	-0.12926	54.096	0.06954
49.634	-0.18015	49.079	-0.22989	48.663	-0.12969	54.279	0.0693
49.827	-0.18099	49.27	-0.23003	48.853	-0.13018	54.462	0.06889
50.004	-0.18165	49.47	-0.23026	49.065	-0.13074	54.644	0.06837
50.208	-0.18216	49.672	-0.23124	49.272	-0.13106	54.825	0.06743
50.409	-0.18265	49.889	-0.23167	49.474	-0.13117	55.002	0.06678
50.6	-0.18321	50.086	-0.23184	49.674	-0.13137	55.184	0.0662
50.807	-0.1839	50.279	-0.23197	49.884	-0.13158	55.354	0.06557
50.992	-0.18463	50.493	-0.23222	50.084	-0.1317	55.545	0.06496
51.188	-0.18517	50.677	-0.23247	50.278	-0.13196	55.727	0.06448
51.392	-0.18572	50.881	-0.23282	50.487	-0.1323	55.916	0.06395
51.585	-0.18629	51.08	-0.23319	50.693	-0.13268	56.098	0.06331
51.777	-0.18628	51.278	-0.23367	50.895	-0.13285	56.276	0.06213
51.975	-0.18653	51.473	-0.23405	51.101	-0.1331	56.446	0.06129
52.17	-0.18693	51.671	-0.2344	51.306	-0.13327	56.633	0.06051
52.375	-0.18747	51.869	-0.23479	51.508	-0.13349	56.817	0.05965
52.564	-0.18823	52.075	-0.23506	51.705	-0.13375	56.997	0.05914
52.761	-0.18882	52.269	-0.23548	51.9	-0.13393	57.191	0.05843
52.946	-0.18942	52.466	-0.23598	52.101	-0.13409	57.368	0.05761
53.148	-0.19001	52.656	-0.23653	52.299	-0.13422	57.543	0.05672
53.343	-0.19032	52.856	-0.23702	52.501	-0.13458	57.725	0.05571
53.535	-0.19054	53.058	-0.23739	52.7	-0.13481	57.902	0.05504
53.718	-0.19079	53.254	-0.23757	52.897	-0.13487	58.079	0.05436
53.912	-0.19099	53.448	-0.23781	53.105	-0.13482	58.256	0.05369
54.113	-0.19154	53.654	-0.23779	53.307	-0.13429	58.445	0.05287
54.299	-0.19184	53.84	-0.2378	53.499	-0.13412	58.625	0.05219
54.498	-0.19204	54.04	-0.23782	53.705	-0.13411	58.81	0.05152
54.695	-0.19226	54.232	-0.2379	53.901	-0.13398	58.98	0.05089
54.891	-0.19246	54.436	-0.23752	54.102	-0.13373	59.164	0.05041
55.08	-0.19272	54.635	-0.23749	54.312	-0.13359	59.345	0.0499
55.269	-0.19308	54.826	-0.23749	54.53	-0.13351	59.528	0.04932
55.467	-0.19351	55.02	-0.23749	54.716	-0.13359	59.714	0.04873
55.661	-0.19399	55.22	-0.23712	54.903	-0.13326	59.886	0.04822
55.861	-0.1944	55.419	-0.23719	55.116	-0.1331	60.063	0.04761
56.052	-0.19469	55.612	-0.23758	55.314	-0.13306	60.243	0.04705
56.236	-0.19508	55.802	-0.23806	55.515	-0.13311	60.423	0.04668
56.439	-0.19594	56.007	-0.23863	55.713	-0.13344	60.613	0.04608
56.626	-0.19659	56.209	-0.239	55.912	-0.13364	60.779	0.04542
56.826	-0.19716	56.403	-0.23921	56.112	-0.13377	60.973	0.04477
57.006	-0.19769	56.573	-0.23944	56.305	-0.13398	61.139	0.0441
57.202	-0.19828	56.775	-0.24001	56.503	-0.13456	61.318	0.04343
57.388	-0.199	56.973	-0.24053	56.709	-0.13481	61.505	0.04285
57.584	-0.19967	57.17	-0.24095	56.9	-0.13505	61.688	0.04222
57.785	-0.20026	57.367	-0.24139	57.092	-0.13529	61.875	0.0417
57.968	-0.20076	57.563	-0.24215	57.286	-0.13548	62.058	0.0414
58.159	-0.20125	57.765	-0.24258	57.483	-0.13568	62.229	0.04111
58.364	-0.20179	57.949	-0.24301	57.698	-0.13571	62.409	0.04075
58.546	-0.20231	58.152	-0.24337	57.89	-0.1358	62.598	0.04035
58.74	-0.20259	58.338	-0.2437	58.089	-0.13584	62.769	0.03997
58.931	-0.20297	58.535	-0.24407	58.284	-0.13599	62.957	0.03966
59.097	-0.20352	58.725	-0.24425	58.482	-0.136	63.133	0.03929
59.308	-0.20411	58.92	-0.24432	58.676	-0.136	63.314	0.03894
59.501	-0.20413	59.121	-0.24464	58.869	-0.13576	63.493	0.03884
59.693	-0.20438	59.315	-0.24496	59.065	-0.1358	63.675	0.03848
59.88	-0.20463	59.498	-0.24523	59.261	-0.1358	63.859	0.03811
60.076	-0.20489	59.692	-0.24548	59.454	-0.13571	64.032	0.03769
60.263	-0.20546	59.883	-0.24552	59.646	-0.13588	64.204	0.03703
60.452	-0.20585	60.076	-0.24569	59.842	-0.13589	64.385	0.03656
60.638	-0.20611	60.277	-0.24593	60.043	-0.13585	64.563	0.0362
60.828	-0.20635	60.477	-0.24628	60.23	-0.1357	64.747	0.03594
61.027	-0.20652	60.662	-0.24659	60.42	-0.13537	64.917	0.03559
61.219	-0.2069	60.855	-0.24687	60.624	-0.13503	65.113	0.03517
61.402	-0.20741	61.047	-0.24712	60.816	-0.13471	65.294	0.03468
61.584	-0.20791	61.242	-0.24732	61.006	-0.13438	65.473	0.03415
61.777	-0.20825	61.437	-0.24773	61.203	-0.13399	65.645	0.03369
61.965	-0.20853	61.633	-0.24813	61.395	-0.13365	65.826	0.03328
62.159	-0.2089	61.824	-0.24848	61.586	-0.13335	66.012	0.03287
62.344	-0.2093	62.008	-0.24875	61.781	-0.13305	66.195	0.03242
62.541	-0.20966	62.204	-0.24905	61.987	-0.13243	66.367	0.03207
62.727	-0.21008	62.392	-0.24917	62.177	-0.13231	66.539	0.03176
62.916	-0.21048	62.602	-0.24932	62.368	-0.13234	66.722	0.03147
63.107	-0.21076	62.781	-0.24968	62.56	-0.13247	66.905	0.03111
63.293	-0.21118	62.978	-0.24986	62.758	-0.13309	67.088	0.03057
63.469	-0.21164	63.16	-0.25005	62.948	-0.13337	67.264	0.03033
63.675	-0.21219	63.345	-0.25009	63.144	-0.13351	67.45	0.03006
63.861	-0.21278	63.537	-0.25016	63.331	-0.13379	67.625	0.02972
64.04	-0.21327	63.728	-0.25039	63.513	-0.13458	67.807	0.02965
64.238	-0.21381	63.924	-0.25056	63.718	-0.13496	67.976	0.02941
64.427	-0.21449	64.118	-0.2508	63.915	-0.13507	68.166	0.02906
64.615	-0.21516	64.301	-0.25115	64.103	-0.13515	68.344	0.0285
64.798	-0.21567	64.487	-0.25171	64.297	-0.13551	68.516	0.02799
64.984	-0.21622	64.677	-0.25199	64.486	-0.13575	68.697	0.02745
65.176	-0.21675	64.874	-0.25229	64.683	-0.13588	68.886	0.02718
65.372	-0.21726	65.06	-0.25254	64.875	-0.13599	69.059	0.02699
65.555	-0.21804	65.243	-0.25281	65.071	-0.13595	69.239	0.02649
65.746	-0.2187	65.436	-0.25302	65.261	-0.13622	69.423	0.02618
65.941	-0.21935	65.634	-0.25313	65.455	-0.13618	69.587	0.02586
66.129	-0.21999	65.811	-0.25329	65.644	-0.13633	69.773	0.02542
66.313	-0.22048	66.013	-0.25387	65.833	-0.13637	69.948	0.02499
66.493	-0.22092	66.203	-0.25421	66.023	-0.13671	70.127	0.02457
66.678	-0.22128	66.39	-0.25459	66.219	-0.13708	70.301	0.02427
66.857	-0.22173	66.583	-0.25492	66.408	-0.13737	70.482	0.02409
67.045	-0.22234	66.775	-0.25527	66.596	-0.13798	70.662	0.02425
67.23	-0.22293	66.961	-0.2557	66.788	-0.13847	70.836	0.02397
67.421	-0.22349	67.144	-0.25603	66.984	-0.13872	71.021	0.02367
67.601	-0.22393	67.34	-0.25629	67.175	-0.13897	71.202	0.02339
67.784	-0.22423	67.523	-0.25699	67.358	-0.13961	71.377	0.02264
67.976	-0.22461	67.717	-0.25734	67.556	-0.13999	71.558	0.02208
68.172	-0.22503	67.904	-0.25758	67.75	-0.14033	71.735	0.02143
68.369	-0.22544	68.084	-0.25778	67.937	-0.14053	71.913	0.02081
68.541	-0.22602	68.28	-0.25816	68.122	-0.14079	72.086	0.02047
68.737	-0.22648	68.462	-0.25866	68.325	-0.1413	72.274	0.02011
68.912	-0.22686	68.662	-0.25898	68.514	-0.14185	72.455	0.01976
69.103	-0.22724	68.84	-0.25906	68.698	-0.14228	72.636	0.01952
69.284	-0.22728	69.037	-0.25918	68.888	-0.14257	72.807	0.01903
69.469	-0.22759	69.222	-0.25953	69.078	-0.14283	72.988	0.01867
69.65	-0.22783	69.416	-0.25974	69.263	-0.14299	73.169	0.01832
69.848	-0.22802	69.602	-0.25988	69.454	-0.14321	73.34	0.01791
70.031	-0.2284	69.788	-0.26015	69.635	-0.1435	73.51	0.01791
70.214	-0.22882	69.983	-0.26048	69.826	-0.14378	73.696	0.01776
70.402	-0.22917	70.159	-0.26075	70.013	-0.14414	73.877	0.01751
70.584	-0.22957	70.352	-0.26084	70.197	-0.14449	74.039	0.01719
70.766	-0.22998	70.532	-0.26105	70.392	-0.1444	74.224	0.01709
70.943	-0.23033	70.722	-0.26151	70.586	-0.14462	74.403	0.01685
71.13	-0.23051	70.902	-0.26174	70.767	-0.14494	74.575	0.01635
71.318	-0.23066	71.087	-0.26176	70.954	-0.14525	74.752	0.01575
71.501	-0.23117	71.285	-0.26173	71.138	-0.14549	74.943	0.01533
71.69	-0.23177	71.471	-0.26172	71.321	-0.14588	75.118	0.01503
71.872	-0.23235	71.664	-0.26175	71.517	-0.14611	75.291	0.01482
72.057	-0.23294	71.838	-0.26194	71.71	-0.14618	75.472	0.01475
72.25	-0.23361	72.031	-0.26199	71.901	-0.14636	75.654	0.01451
72.426	-0.23403	72.211	-0.262	72.095	-0.14651	75.838	0.01435
72.619	-0.23438	72.404	-0.26213	72.281	-0.14665	76.012	0.0142
72.8	-0.2348	72.589	-0.26234	72.463	-0.14692	76.185	0.01401
72.976	-0.23513	72.77	-0.2616	72.644	-0.14705	76.375	0.01411
73.164	-0.23553	72.962	-0.26148	72.837	-0.14756	76.552	0.01402
73.342	-0.23603	73.145	-0.26163	73.018	-0.14818	76.735	0.01383
73.535	-0.23654	73.329	-0.26181	73.209	-0.14872	76.905	0.01362
73.718	-0.23685	73.517	-0.26252	73.404	-0.14857	77.087	0.01339
73.897	-0.23716	73.708	-0.2629	73.586	-0.14858	77.26	0.01286
74.083	-0.23749	73.898	-0.26329	73.773	-0.14852	77.443	0.01231
74.276	-0.23787	74.083	-0.26361	73.958	-0.14855	77.612	0.0119
74.456	-0.23835	74.272	-0.26334	74.14	-0.14907	77.793	0.0109
74.632	-0.23887	74.447	-0.26321	74.326	-0.14924	77.983	0.01042
74.819	-0.23931	74.638	-0.26329	74.517	-0.14934	78.149	0.01015
74.995	-0.23969	74.822	-0.26353	74.694	-0.14941	78.324	0.00989
75.189	-0.2403	75.009	-0.26383	74.886	-0.14849	78.515	0.00898
75.387	-0.24087	75.189	-0.26411	75.08	-0.14824	78.685	0.00843
75.556	-0.24128	75.378	-0.26429	75.273	-0.14815	78.855	0.00803
75.744	-0.24158	75.557	-0.26455	75.461	-0.14799	79.035	0.0077
75.927	-0.24212	75.751	-0.26416	75.646	-0.14817	79.217	0.0078
76.111	-0.2426	75.938	-0.26407	75.827	-0.14819	79.397	0.00752
76.29	-0.24299	76.109	-0.26416	76.007	-0.14809	79.564	0.00716
76.472	-0.24338	76.294	-0.26434	76.195	-0.14799	79.747	0.0068
76.651	-0.24361	76.481	-0.26458	76.372	-0.14779	79.913	0.0065
76.848	-0.24383	76.663	-0.26446	76.562	-0.14789	80.106	0.00623
77.017	-0.24405	76.844	-0.2643	76.74	-0.14813	80.286	0.00603
77.209	-0.24435	77.035	-0.26436	76.938	-0.1483	80.471	0.00586
77.391	-0.24455	77.217	-0.26419	77.127	-0.14882	80.649	0.00568
77.58	-0.24487	77.397	-0.26418	77.313	-0.14917	80.816	0.00551
77.762	-0.24511	77.585	-0.26441	77.505	-0.1497	80.996	0.00532
77.937	-0.24534	77.765	-0.26455	77.684	-0.15023	81.174	0.0051
78.121	-0.2456	77.943	-0.26442	77.877	-0.15083	81.357	0.00523
78.299	-0.24581	78.133	-0.2645	78.063	-0.15116	81.533	0.00525
78.484	-0.24602	78.32	-0.26475	78.24	-0.15144	81.706	0.00512
78.665	-0.24625	78.502	-0.26505	78.424	-0.1517	81.879	0.00485
78.847	-0.24666	78.692	-0.26598	78.612	-0.15206	82.059	0.00484
79.031	-0.24687	78.875	-0.26653	78.79	-0.15226	82.233	0.00471
79.221	-0.24706	79.061	-0.26681	78.981	-0.15242	82.408	0.00445
79.4	-0.24732	79.25	-0.26693	79.162	-0.15257	82.585	0.00418
79.583	-0.24755	79.437	-0.2671	79.351	-0.15235	82.764	0.00404
79.764	-0.24782	79.612	-0.26744	79.532	-0.15252	82.941	0.0039
79.945	-0.24824	79.802	-0.26781	79.718	-0.15268	83.11	0.00367
80.129	-0.24867	79.984	-0.26812	79.897	-0.15285	83.291	0.00331
80.312	-0.2492	80.165	-0.26842	80.082	-0.15267	83.468	0.00272
80.498	-0.24956	80.347	-0.26846	80.279	-0.15259	83.646	0.00235
80.67	-0.24986	80.53	-0.26852	80.465	-0.15233	83.829	0.00207
80.862	-0.25001	80.72	-0.26852	80.647	-0.15204	84.01	0.00178
81.026	-0.25053	80.909	-0.26799	80.83	-0.15224	84.172	0.00156
81.207	-0.25073	81.072	-0.26804	81.005	-0.15223	84.36	0.00137
81.387	-0.25091	81.254	-0.2681	81.18	-0.15219	84.536	0.00118
81.568	-0.25116	81.436	-0.26802	81.373	-0.15221	84.719	0.000984942
81.746	-0.25127	81.626	-0.2681	81.556	-0.15179	84.904	0.00069577
81.934	-0.25161	81.817	-0.26837	81.739	-0.15171	85.067	0.000477148
82.123	-0.25209	81.991	-0.26852	81.914	-0.15183	85.244	0.000188067
82.298	-0.2526	82.171	-0.26857	82.103	-0.1518	85.421	-9.55803e-05
82.476	-0.25274	82.353	-0.26884	82.291	-0.15214	85.596	-0.000419141
82.661	-0.25301	82.535	-0.26923	82.466	-0.15237	85.783	-0.000794432
82.834	-0.25331	82.717	-0.26961	82.661	-0.15258	85.952	-0.00126
83.024	-0.25365	82.9	-0.26996	82.832	-0.15278	86.128	-0.00171
83.203	-0.25453	83.081	-0.27026	83.016	-0.15307	86.306	-0.00223
83.385	-0.25515	83.262	-0.27037	83.203	-0.15309	86.492	-0.00266
83.572	-0.25577	83.439	-0.27048	83.382	-0.15315	86.663	-0.00299
83.74	-0.25635	83.635	-0.27079	83.564	-0.15329	86.839	-0.00319
83.928	-0.25685	83.807	-0.27112	83.751	-0.15347	87.015	-0.00372
84.117	-0.25736	83.995	-0.27132	83.932	-0.15348	87.195	-0.00395
84.291	-0.25793	84.177	-0.27137	84.115	-0.15333	87.373	-0.00421
84.468	-0.25849	84.354	-0.27129	84.298	-0.15304	87.558	-0.00448
84.643	-0.25896	84.526	-0.27115	84.472	-0.1528	87.732	-0.0044
84.824	-0.25936	84.711	-0.27117	84.667	-0.15278	87.898	-0.00465
85.004	-0.25979	84.896	-0.27119	84.845	-0.15286	88.079	-0.00493
85.192	-0.26021	85.076	-0.27124	85.035	-0.15296	88.265	-0.00525
85.378	-0.26072	85.253	-0.27146	85.222	-0.15333	88.443	-0.00528
85.559	-0.26126	85.435	-0.27182	85.401	-0.15373	88.62	-0.00542
85.736	-0.2618	85.616	-0.27206	85.58	-0.15417	88.788	-0.00556
85.915	-0.26227	85.809	-0.27222	85.759	-0.1546	88.96	-0.00571
86.099	-0.26266	85.986	-0.27209	85.94	-0.15515	89.144	-0.00622
86.275	-0.2631	86.161	-0.27225	86.121	-0.15563	89.319	-0.00649
86.452	-0.26356	86.35	-0.27255	86.298	-0.15588	89.501	-0.00677
86.628	-0.26403	86.525	-0.27281	86.481	-0.15619	89.685	-0.00714
86.815	-0.26465	86.706	-0.27362	86.668	-0.15709	89.853	-0.00747
86.988	-0.2651	86.891	-0.27397	86.836	-0.15748	90.026	-0.00782
87.163	-0.26543	87.067	-0.27419	87.012	-0.15767	90.211	-0.00819
87.355	-0.26579	87.246	-0.27436	87.191	-0.15782	90.391	-0.00839
87.53	-0.26592	87.43	-0.2746	87.381	-0.15768	90.568	-0.00871
87.714	-0.26619	87.614	-0.27484	87.563	-0.15777	90.745	-0.00914
87.9	-0.26655	87.786	-0.27502	87.754	-0.15785	90.919	-0.00957
88.075	-0.26704	87.966	-0.27523	87.927	-0.15791	91.096	-0.00989
88.252	-0.26712	88.154	-0.27547	88.113	-0.15794	91.268	-0.01039
88.434	-0.26736	88.329	-0.27568	88.291	-0.15812	91.449	-0.01068
88.614	-0.26753	88.516	-0.27583	88.481	-0.15841	91.625	-0.01091
88.789	-0.26772	88.692	-0.27606	88.656	-0.15885	91.797	-0.01107
88.968	-0.26815	88.874	-0.27635	88.836	-0.159	91.975	-0.01102
89.147	-0.26857	89.053	-0.2766	89.015	-0.15911	92.155	-0.0111
89.333	-0.26894	89.24	-0.277	89.196	-0.15925	92.335	-0.01117
89.503	-0.26935	89.405	-0.2776	89.383	-0.15948	92.501	-0.0113
89.685	-0.26978	89.587	-0.27825	89.564	-0.16	92.68	-0.0112
89.868	-0.27011	89.779	-0.27869	89.742	-0.1602	92.862	-0.01115
90.05	-0.27041	89.948	-0.27896	89.916	-0.16041	93.04	-0.011
90.22	-0.2707	90.122	-0.27905	90.086	-0.16067	93.217	-0.01085
90.401	-0.27119	90.309	-0.27968	90.271	-0.16051	93.395	-0.0108
90.57	-0.27168	90.48	-0.28008	90.458	-0.16053	93.566	-0.01093
90.748	-0.27224	90.667	-0.28014	90.646	-0.16073	93.736	-0.01099
90.929	-0.27279	90.842	-0.28004	90.821	-0.16102	93.924	-0.011
91.116	-0.2733	91.021	-0.28023	91.002	-0.16115	94.093	-0.01095
91.286	-0.27377	91.197	-0.28041	91.18	-0.16145	94.265	-0.01095
91.463	-0.27422	91.378	-0.28052	91.358	-0.16163	94.443	-0.01103
91.64	-0.27477	91.559	-0.2807	91.536	-0.16191	94.628	-0.01121
91.824	-0.27544	91.754	-0.28008	91.719	-0.16208	94.796	-0.01136
91.998	-0.27602	91.926	-0.28007	91.896	-0.16236	94.97	-0.01137
92.193	-0.27652	92.106	-0.28019	92.074	-0.16253	95.155	-0.01133
92.359	-0.27694	92.293	-0.2803	92.243	-0.16255	95.328	-0.01118
92.54	-0.27739	92.466	-0.28052	92.431	-0.16318	95.506	-0.01121
92.713	-0.27781	92.636	-0.28083	92.614	-0.1638	95.686	-0.01122
92.904	-0.27825	92.811	-0.2812	92.787	-0.16415	95.854	-0.01125
93.084	-0.27877	92.999	-0.28147	92.968	-0.16437	96.036	-0.01134
93.254	-0.27909	93.18	-0.28179	93.151	-0.16433	96.207	-0.01135
93.436	-0.27943	93.366	-0.28179	93.327	-0.16431	96.382	-0.01131
93.616	-0.27973	93.533	-0.28198	93.504	-0.16439	96.565	-0.01123
93.795	-0.28006	93.717	-0.28237	93.698	-0.16451	96.744	-0.01117
93.97	-0.28028	93.894	-0.28265	93.87	-0.16441	96.917	-0.01118
94.152	-0.28067	94.066	-0.2829	94.053	-0.16445	97.095	-0.01107
94.332	-0.28102	94.242	-0.28293	94.239	-0.16446	97.268	-0.01104
94.505	-0.28128	94.43	-0.28296	94.407	-0.16415	97.454	-0.011
94.693	-0.2818	94.608	-0.28272	94.59	-0.1639	97.618	-0.01115
94.864	-0.2821	94.799	-0.28274	94.775	-0.16393	97.804	-0.01114
95.036	-0.2823	94.97	-0.28292	94.955	-0.16403	97.973	-0.01113
95.221	-0.28244	95.143	-0.28316	95.126	-0.16422	98.151	-0.0112
95.4	-0.28276	95.32	-0.28386	95.308	-0.16433	98.327	-0.01136
95.579	-0.28294	95.499	-0.28416	95.49	-0.1644	98.499	-0.01153
95.743	-0.28318	95.677	-0.28435	95.666	-0.1644	98.672	-0.01164
95.92	-0.28357	95.855	-0.28454	95.848	-0.16439	98.848	-0.01162
96.105	-0.28361	96.029	-0.28441	96.028	-0.16443	99.031	-0.01155
96.286	-0.28392	96.212	-0.28436	96.203	-0.16447	99.199	-0.01156
96.467	-0.28423	96.397	-0.28435	96.382	-0.16458	99.375	-0.01171
96.635	-0.28448	96.578	-0.28438	96.566	-0.16485	99.559	-0.01195
96.814	-0.2848	96.755	-0.28473	96.747	-0.1654	99.725	-0.0122
96.988	-0.28513	96.925	-0.28495	96.911	-0.16606	99.911	-0.01245
97.168	-0.28541	97.1	-0.28531	97.099	-0.16665	100.082	-0.01267
97.346	-0.28581	97.269	-0.28572	97.279	-0.16712	100.257	-0.01278
97.517	-0.28657	97.452	-0.28588	97.459	-0.16757	100.447	-0.01271
97.701	-0.28713	97.634	-0.28628	97.638	-0.16787	100.617	-0.01275
97.88	-0.28773	97.815	-0.28691	97.811	-0.16802	100.791	-0.01291
98.061	-0.28827	97.992	-0.28765	97.996	-0.16812	100.959	-0.01306
98.238	-0.28864	98.168	-0.28875	98.163	-0.16895	101.134	-0.01347
98.407	-0.28907	98.349	-0.28943	98.345	-0.16943	101.307	-0.01375
98.587	-0.28944	98.533	-0.28991	98.52	-0.16995	101.479	-0.01394
98.761	-0.28984	98.707	-0.29036	98.696	-0.17052	101.659	-0.01399
98.94	-0.29046	98.874	-0.2913	98.869	-0.17026	101.837	-0.01369
99.126	-0.2909	99.055	-0.29192	99.048	-0.17049	102.011	-0.01357
99.299	-0.29139	99.236	-0.29234	99.231	-0.17087	102.197	-0.01347
99.472	-0.29192	99.401	-0.29269	99.409	-0.17123	102.369	-0.01335
99.641	-0.29212	99.589	-0.29282	99.581	-0.17132	102.54	-0.0131
99.819	-0.29227	99.771	-0.2931	99.76	-0.17147	102.702	-0.01285
99.997	-0.2924	99.943	-0.29331	99.93	-0.17168	102.882	-0.01262
100.168	-0.29253	100.127	-0.29356	100.107	-0.17188	103.063	-0.01229
100.35	-0.29261	100.295	-0.29336	100.282	-0.17247	103.232	-0.01181
100.525	-0.29285	100.472	-0.29351	100.465	-0.17292	103.418	-0.01166
100.702	-0.29315	100.654	-0.29367	100.637	-0.17324	103.601	-0.01153
100.876	-0.29351	100.83	-0.29396	100.812	-0.17353	103.766	-0.01142
101.047	-0.29384	101.004	-0.29392	100.999	-0.17354	103.938	-0.01124
101.226	-0.2942	101.182	-0.29419	101.174	-0.17375	104.115	-0.01118
101.413	-0.29456	101.356	-0.29445	101.346	-0.17394	104.293	-0.01102
101.582	-0.2949	101.539	-0.29456	101.529	-0.17411	104.471	-0.01082
101.758	-0.29523	101.711	-0.2951	101.7	-0.17444	104.645	-0.011
101.945	-0.29546	101.888	-0.29536	101.87	-0.17459	104.827	-0.01114
102.111	-0.29568	102.063	-0.29552	102.06	-0.17455	104.993	-0.01133
102.281	-0.29593	102.245	-0.29572	102.252	-0.17444	105.182	-0.01141
102.457	-0.29654	102.426	-0.29586	102.429	-0.174	105.357	-0.01144
102.637	-0.29685	102.601	-0.29623	102.607	-0.17394	105.536	-0.01149
102.813	-0.29715	102.775	-0.29656	102.782	-0.17407	105.708	-0.01158
102.987	-0.29749	102.957	-0.29686	102.948	-0.17425	105.891	-0.01165
103.156	-0.29764	103.129	-0.29673	103.123	-0.17389	106.063	-0.01173
103.335	-0.29787	103.315	-0.29685	103.302	-0.17391	106.238	-0.0119
103.502	-0.29825	103.498	-0.29719	103.477	-0.17401	106.399	-0.01214
103.684	-0.29857	103.668	-0.29769	103.657	-0.17407	106.585	-0.01233
103.86	-0.29908	103.843	-0.2979	103.846	-0.17431	106.763	-0.01263
104.033	-0.29949	104.018	-0.29817	104.014	-0.1743	106.936	-0.0129
104.209	-0.29982	104.193	-0.29844	104.179	-0.17423	107.111	-0.0132
104.39	-0.30003	104.37	-0.29855	104.363	-0.17422	107.288	-0.01361
104.56	-0.30047	104.547	-0.29903	104.538	-0.17477	107.455	-0.01408
104.752	-0.3008	104.727	-0.29942	104.712	-0.17519	107.636	-0.01433
104.924	-0.30112	104.908	-0.29976	104.892	-0.17541	107.815	-0.01452
105.095	-0.30148	105.083	-0.30005	105.066	-0.17546	107.986	-0.01472
105.274	-0.30166	105.254	-0.30065	105.243	-0.17539	108.155	-0.01502
105.442	-0.30187	105.429	-0.3009	105.419	-0.17541	108.339	-0.01529
105.623	-0.30213	105.61	-0.30115	105.598	-0.17538	108.505	-0.01559
105.789	-0.30239	105.784	-0.30138	105.767	-0.17533	108.678	-0.01583
105.971	-0.30255	105.956	-0.30181	105.947	-0.17556	108.845	-0.01581
106.147	-0.30291	106.133	-0.30228	106.127	-0.17544	109.026	-0.01587
106.321	-0.30325	106.316	-0.30269	106.301	-0.17547	109.196	-0.01598
106.499	-0.3036	106.488	-0.30312	106.473	-0.17562	109.379	-0.01618
106.675	-0.30397	106.66	-0.30333	106.656	-0.17552	109.559	-0.01631
106.846	-0.30439	106.852	-0.30377	106.836	-0.17565	109.735	-0.0166
107.016	-0.30481	107.019	-0.30411	107.02	-0.17568	109.911	-0.01688
107.193	-0.30527	107.196	-0.30419	107.2	-0.17588	110.083	-0.01714
107.372	-0.30581	107.377	-0.30491	107.374	-0.17624	110.272	-0.01738
107.55	-0.3062	107.539	-0.30545	107.545	-0.17644	110.445	-0.01761
107.718	-0.30651	107.723	-0.3059	107.717	-0.1765	110.619	-0.01786
107.893	-0.30688	107.904	-0.30639	107.898	-0.17663	110.792	-0.01815
108.076	-0.30733	108.074	-0.30678	108.068	-0.17726	110.964	-0.01864
108.252	-0.30771	108.243	-0.30719	108.249	-0.17741	111.14	-0.01888
108.416	-0.30806	108.428	-0.30778	108.42	-0.1774	111.312	-0.01908
108.598	-0.30843	108.598	-0.30849	108.598	-0.17709	111.481	-0.0192
108.774	-0.30884	108.782	-0.30858	108.77	-0.17698	111.666	-0.01907
108.944	-0.30929	108.95	-0.30889	108.948	-0.17709	111.839	-0.01919
109.115	-0.30979	109.127	-0.30926	109.127	-0.17729	112.01	-0.01941
109.297	-0.31042	109.307	-0.30961	109.301	-0.1775	112.192	-0.01974
109.472	-0.31101	109.488	-0.31018	109.478	-0.17732	112.362	-0.01981
109.638	-0.31158	109.662	-0.3105	109.652	-0.17743	112.528	-0.02003
109.826	-0.31229	109.826	-0.31056	109.83	-0.17754	112.712	-0.02046
109.997	-0.31306	110.008	-0.31055	110.001	-0.1778	112.888	-0.02087
110.172	-0.31382	110.193	-0.31019	110.184	-0.17799	113.06	-0.02122
110.351	-0.31436	110.361	-0.31005	110.353	-0.17824	113.247	-0.02144
110.522	-0.31492	110.534	-0.30992	110.525	-0.1785	113.412	-0.02165
110.694	-0.31545	110.713	-0.30977	110.709	-0.17868	113.592	-0.02206
110.876	-0.3161	110.889	-0.30961	110.875	-0.17907	113.761	-0.02318
111.047	-0.31638	111.067	-0.30969	111.058	-0.17938	113.936	-0.02388
111.217	-0.31678	111.235	-0.30985	111.226	-0.17957	114.11	-0.02442
111.395	-0.31726	111.415	-0.30997	111.417	-0.17972	114.289	-0.02483
111.56	-0.31737	111.588	-0.31003	111.578	-0.18008	114.471	-0.02546
111.739	-0.31763	111.762	-0.31022	111.758	-0.18033	114.643	-0.02625
111.913	-0.318	111.934	-0.3105	111.936	-0.18059	114.821	-0.02718
112.094	-0.31849	112.11	-0.31078	112.116	-0.18078	114.989	-0.02822
112.27	-0.3186	112.292	-0.31128	112.285	-0.18102	115.155	-0.02949
112.444	-0.31893	112.467	-0.31164	112.453	-0.18139	115.328	-0.03046
112.621	-0.31931	112.632	-0.31217	112.635	-0.18181	115.517	-0.0315
112.791	-0.31963	112.804	-0.31265	112.809	-0.18233	115.698	-0.03259
112.963	-0.3206	112.986	-0.31329	112.983	-0.18305	115.87	-0.0337
113.138	-0.32144	113.153	-0.3138	113.156	-0.18358	116.042	-0.03481
113.313	-0.32228	113.33	-0.31432	113.327	-0.18405	116.218	-0.03587
113.491	-0.32317	113.51	-0.31474	113.503	-0.18458	116.382	-0.03693
113.662	-0.32419	113.684	-0.31491	113.681	-0.18546	116.562	-0.03818
113.839	-0.32513	113.863	-0.31511	113.858	-0.1861	116.731	-0.03911
114.01	-0.32619	114.04	-0.31546	114.03	-0.18657	116.91	-0.04002
114.185	-0.32726	114.214	-0.31594	114.195	-0.18716	117.083	-0.04102
114.36	-0.32888	114.388	-0.3166	114.378	-0.18815	117.266	-0.04177
114.538	-0.33023	114.559	-0.31716	114.555	-0.18886	117.432	-0.04246
114.709	-0.3316	114.73	-0.31785	114.729	-0.18955	117.615	-0.04311
114.878	-0.33313	114.906	-0.31856	114.908	-0.19029	117.795	-0.04375
115.062	-0.33496	115.088	-0.31893	115.08	-0.19104	117.963	-0.04378
115.233	-0.3366	115.263	-0.31953	115.244	-0.19158	118.142	-0.04402
115.409	-0.3383	115.433	-0.3201	115.414	-0.19219	118.306	-0.04432
115.583	-0.33997	115.614	-0.32056	115.599	-0.19289	118.49	-0.04463
115.757	-0.3419	115.785	-0.32161	115.774	-0.19387	118.667	-0.04482
115.927	-0.34353	115.956	-0.32251	115.95	-0.19472	118.838	-0.04514
116.107	-0.34505	116.132	-0.32343	116.125	-0.19553	119.016	-0.04534
116.283	-0.3465	116.306	-0.32414	116.3	-0.19621	119.193	-0.04553
116.448	-0.34802	116.483	-0.32422	116.478	-0.1967	119.364	-0.04554
116.618	-0.3493	116.663	-0.32465	116.653	-0.19741	119.539	-0.04562
116.796	-0.35034	116.838	-0.32525	116.821	-0.19828	119.709	-0.04555
116.973	-0.3513	117.01	-0.32591	117	-0.1993	119.89	-0.04547
117.143	-0.3517	117.196	-0.32619	117.169	-0.20066	120.059	-0.04546
117.317	-0.35224	117.361	-0.32647	117.341	-0.20184	120.24	-0.04527
117.497	-0.35263	117.534	-0.32671	117.521	-0.20277	120.417	-0.04493
117.668	-0.35302	117.71	-0.32694	117.7	-0.20366	120.589	-0.04453
117.836	-0.35258	117.888	-0.32707	117.873	-0.20452	120.763	-0.04407
118.015	-0.35262	118.054	-0.32737	118.044	-0.20528	120.935	-0.04365
118.189	-0.35265	118.224	-0.32797	118.215	-0.20593	121.105	-0.04319
118.362	-0.35257	118.398	-0.32858	118.399	-0.20664	121.294	-0.04259
118.544	-0.35177	118.578	-0.32889	118.572	-0.20788	121.466	-0.04153
118.71	-0.35134	118.766	-0.32899	118.747	-0.20865	121.637	-0.04077
118.885	-0.35092	118.94	-0.32919	118.919	-0.20917	121.814	-0.04004
119.061	-0.35048	119.114	-0.32938	119.093	-0.20947	121.986	-0.03941
119.244	-0.3499	119.282	-0.32962	119.265	-0.20904	122.158	-0.03853
119.412	-0.34949	119.455	-0.3298	119.444	-0.20897	122.34	-0.03778
119.584	-0.34905	119.63	-0.32987	119.619	-0.20899	122.512	-0.03712
119.762	-0.34859	119.801	-0.33003	119.788	-0.20918	122.69	-0.03658
119.934	-0.34778	119.985	-0.32999	119.957	-0.20909	122.861	-0.03581
120.104	-0.34718	120.161	-0.33017	120.138	-0.20935	123.038	-0.0352
120.279	-0.34655	120.33	-0.33052	120.306	-0.20963	123.215	-0.03455
120.455	-0.3458	120.504	-0.33094	120.483	-0.20978	123.394	-0.03385
120.632	-0.34546	120.679	-0.33136	120.66	-0.20942	123.567	-0.03324
120.802	-0.345	120.856	-0.33183	120.833	-0.20917	123.746	-0.0324
120.98	-0.34461	121.03	-0.33216	121.017	-0.20901	123.917	-0.0316
121.147	-0.3443	121.204	-0.33249	121.19	-0.2088	124.087	-0.03092
121.319	-0.34388	121.387	-0.33325	121.36	-0.20946	124.265	-0.03036
121.503	-0.34358	121.553	-0.33381	121.536	-0.20975	124.438	-0.02967
121.661	-0.34325	121.727	-0.33422	121.714	-0.20993	124.614	-0.02893
121.836	-0.34293	121.903	-0.33444	121.883	-0.21012	124.789	-0.02823
122.011	-0.34295	122.077	-0.33485	122.049	-0.21012	124.966	-0.02694
122.183	-0.34283	122.253	-0.33515	122.223	-0.2105	125.139	-0.02605
122.362	-0.34262	122.42	-0.33553	122.407	-0.21136	125.318	-0.02526
122.525	-0.3424	122.597	-0.33591	122.578	-0.21252	125.492	-0.02464
122.709	-0.34267	122.77	-0.33632	122.754	-0.21502	125.67	-0.0244
122.881	-0.3428	122.94	-0.337	122.926	-0.21715	125.847	-0.02394
123.056	-0.34294	123.121	-0.33772	123.095	-0.21843	126.022	-0.0234
123.236	-0.34311	123.303	-0.33835	123.279	-0.21961	126.195	-0.02285
123.401	-0.34312	123.473	-0.33917	123.446	-0.22585	126.378	-0.02225
123.57	-0.34323	123.648	-0.34006	123.617	-0.22954	126.548	-0.02172
123.748	-0.34338	123.823	-0.34097	123.79	-0.23268	126.719	-0.02139
123.925	-0.34353	123.997	-0.34201	123.964	-0.23566	126.898	-0.02109
124.1	-0.34383	124.168	-0.34386	124.144	-0.24038	127.067	-0.0211
124.266	-0.344	124.346	-0.34501	124.318	-0.24341	127.236	-0.02088
124.445	-0.34413	124.516	-0.34596	124.485	-0.24576	127.416	-0.02057
124.621	-0.34428	124.688	-0.34694	124.66	-0.24776	127.598	-0.02024
124.789	-0.34454	124.867	-0.34789	124.838	-0.24895	127.772	-0.01998
124.973	-0.3447	125.033	-0.34866	125.017	-0.25061	127.95	-0.01976
125.145	-0.34477	125.215	-0.34935	125.186	-0.2519	128.126	-0.01966
125.314	-0.34486	125.382	-0.35007	125.362	-0.25294	128.29	-0.01954
125.491	-0.34469	125.554	-0.35061	125.531	-0.25196	128.466	-0.0196
125.667	-0.34464	125.732	-0.35135	125.708	-0.25208	128.647	-0.01942
125.836	-0.34451	125.905	-0.35217	125.881	-0.25212	128.812	-0.01921
126.007	-0.34434	126.085	-0.35296	126.06	-0.25212	128.998	-0.01906
126.187	-0.34419	126.247	-0.35303	126.231	-0.25011	129.169	-0.01896
126.363	-0.34417	126.42	-0.35337	126.4	-0.2491	129.345	-0.01882
126.525	-0.34407	126.602	-0.3538	126.582	-0.24826	129.517	-0.01866
126.702	-0.3439	126.774	-0.3544	126.749	-0.24735	129.699	-0.01841
126.88	-0.34375	126.949	-0.3549	126.926	-0.24532	129.879	-0.01821
127.047	-0.34367	127.119	-0.35536	127.1	-0.24391	130.043	-0.01799
127.222	-0.34367	127.296	-0.35582	127.27	-0.24263	130.221	-0.01777
127.394	-0.34363	127.46	-0.35634	127.451	-0.24138	130.398	-0.01733
127.568	-0.3438	127.634	-0.35675	127.627	-0.23962	130.573	-0.01709
127.747	-0.3439	127.816	-0.35722	127.798	-0.23833	130.746	-0.017
127.925	-0.34399	127.994	-0.35771	127.967	-0.23712	130.929	-0.01694
128.091	-0.34405	128.169	-0.35814	128.136	-0.23607	131.1	-0.01699
128.265	-0.34447	128.337	-0.35859	128.314	-0.23519	131.269	-0.01683
128.437	-0.34481	128.513	-0.35893	128.49	-0.23434	131.44	-0.01686
128.617	-0.34512	128.689	-0.35939	128.668	-0.23347	131.62	-0.01691
128.783	-0.34542	128.867	-0.36005	128.842	-0.23256	131.791	-0.01692
128.962	-0.34578	129.041	-0.36053	129.017	-0.23221	131.967	-0.01707
129.133	-0.34614	129.211	-0.36095	129.181	-0.23144	132.142	-0.01721
129.309	-0.3466	129.397	-0.36133	129.355	-0.23068	132.321	-0.01739
129.478	-0.34719	129.558	-0.36173	129.528	-0.2299	132.509	-0.01744
129.655	-0.34792	129.729	-0.3619	129.702	-0.22963	132.679	-0.01794
129.834	-0.34845	129.904	-0.3622	129.875	-0.22906	132.854	-0.01813
129.998	-0.34878	130.073	-0.36267	130.052	-0.22864	133.02	-0.01824
130.177	-0.34909	130.251	-0.36337	130.229	-0.22829	133.201	-0.01842
130.348	-0.34961	130.431	-0.3638	130.405	-0.22762	133.375	-0.01818
130.519	-0.35009	130.599	-0.36406	130.573	-0.22733	133.538	-0.01808
130.699	-0.35059	130.773	-0.36426	130.747	-0.227	133.719	-0.01801
130.866	-0.35103	130.961	-0.36449	130.918	-0.2267	133.9	-0.01804
131.04	-0.35169	131.127	-0.36445	131.098	-0.22719	134.071	-0.01798
131.215	-0.3521	131.3	-0.3646	131.275	-0.22742	134.239	-0.018
131.383	-0.35245	131.472	-0.3649	131.456	-0.2276	134.419	-0.01801
131.568	-0.35291	131.64	-0.36524	131.625	-0.22778	134.592	-0.01795
131.73	-0.35307	131.823	-0.36544	131.793	-0.22834	134.772	-0.01778
131.91	-0.35343	131.986	-0.36561	131.964	-0.22864	134.948	-0.0178
132.078	-0.35386	132.159	-0.36593	132.133	-0.22896	135.114	-0.01781
132.252	-0.35427	132.331	-0.36644	132.316	-0.22925	135.293	-0.01779
132.418	-0.35484	132.517	-0.36697	132.495	-0.22987	135.465	-0.01792
132.593	-0.35541	132.694	-0.36742	132.664	-0.23046	135.648	-0.01806
132.773	-0.35579	132.859	-0.36773	132.845	-0.23107	135.818	-0.01812
132.949	-0.35617	133.034	-0.368	133.023	-0.23162	135.995	-0.01798
133.112	-0.35663	133.2	-0.3686	133.186	-0.23222	136.176	-0.0179
133.288	-0.35711	133.376	-0.36912	133.359	-0.23275	136.345	-0.01797
133.459	-0.35743	133.549	-0.36959	133.536	-0.23332	136.519	-0.01807
133.636	-0.35766	133.721	-0.36998	133.7	-0.2339	136.699	-0.01812
133.811	-0.3579	133.898	-0.37061	133.876	-0.23501	136.859	-0.01839
133.987	-0.35818	134.07	-0.37118	134.05	-0.23566	137.048	-0.01852
134.158	-0.35852	134.255	-0.3719	134.224	-0.23601	137.219	-0.0186
134.337	-0.35887	134.421	-0.37256	134.391	-0.2364	137.391	-0.01872
134.515	-0.35877	134.593	-0.37273	134.566	-0.23703	137.566	-0.01846
134.684	-0.3589	134.771	-0.373	134.745	-0.23768	137.743	-0.01831
134.856	-0.35918	134.943	-0.3733	134.913	-0.23842	137.921	-0.01813
135.031	-0.35946	135.128	-0.3738	135.092	-0.23918	138.095	-0.01782
135.206	-0.35951	135.293	-0.37448	135.256	-0.23955	138.275	-0.01762
135.376	-0.35978	135.471	-0.37503	135.432	-0.2399	138.448	-0.01738
135.538	-0.35998	135.641	-0.37555	135.613	-0.24035	138.615	-0.01712
135.712	-0.36017	135.818	-0.37606	135.783	-0.24095	138.793	-0.01676
135.889	-0.36059	135.993	-0.37652	135.955	-0.24163	138.973	-0.0161
136.068	-0.36083	136.163	-0.37709	136.132	-0.24229	139.143	-0.01564
136.239	-0.36111	136.34	-0.37776	136.314	-0.24297	139.314	-0.0153
136.411	-0.36142	136.508	-0.37851	136.479	-0.24376	139.496	-0.01505
136.579	-0.36173	136.69	-0.37952	136.648	-0.24449	139.678	-0.01429
136.752	-0.36191	136.871	-0.38029	136.821	-0.24532	139.848	-0.01388
136.923	-0.36204	137.035	-0.38122	136.997	-0.24628	140.024	-0.01365
137.1	-0.36218	137.207	-0.38217	137.168	-0.24734	140.197	-0.01345
137.272	-0.36232	137.38	-0.38306	137.349	-0.24859	140.368	-0.01336
137.44	-0.36254	137.556	-0.38386	137.518	-0.24945	140.542	-0.0132
137.625	-0.36276	137.721	-0.38476	137.686	-0.25014	140.726	-0.01304
137.79	-0.36298	137.904	-0.38582	137.86	-0.25083	140.885	-0.01282
137.967	-0.36301	138.067	-0.38693	138.034	-0.25174	141.07	-0.01286
138.139	-0.36313	138.238	-0.38785	138.212	-0.25269	141.246	-0.0127
138.307	-0.36335	138.414	-0.38878	138.389	-0.25376	141.422	-0.0126
138.481	-0.36348	138.585	-0.38969	138.556	-0.25487	141.604	-0.01247
138.659	-0.36375	138.754	-0.39071	138.729	-0.25602	141.778	-0.01251
138.837	-0.3641	138.935	-0.39173	138.906	-0.2572	141.947	-0.01244
139.007	-0.36447	139.105	-0.39278	139.077	-0.25817	142.12	-0.01245
139.183	-0.36485	139.274	-0.39379	139.247	-0.25912	142.293	-0.01244
139.347	-0.36512	139.443	-0.39482	139.416	-0.26036	142.464	-0.01225
139.528	-0.36543	139.624	-0.39604	139.597	-0.26132	142.647	-0.01224
139.699	-0.3657	139.793	-0.39718	139.775	-0.26235	142.82	-0.01236
139.873	-0.36579	139.963	-0.39833	139.944	-0.26344	142.997	-0.01245
140.039	-0.36626	140.138	-0.3994	140.111	-0.26491	143.169	-0.01251
140.208	-0.36658	140.317	-0.40053	140.278	-0.26611	143.345	-0.0126
140.387	-0.36673	140.488	-0.4015	140.453	-0.26717	143.515	-0.01277
140.566	-0.36672	140.664	-0.40235	140.626	-0.26808	143.703	-0.01307
140.74	-0.3668	140.843	-0.40315	140.807	-0.26896	143.864	-0.01344
140.904	-0.36689	141.008	-0.40394	140.975	-0.26992	144.042	-0.01376
141.079	-0.36705	141.181	-0.40498	141.141	-0.27077	144.218	-0.01397
141.254	-0.36723	141.355	-0.40615	141.321	-0.2717	144.385	-0.01416
141.427	-0.36729	141.532	-0.40713	141.495	-0.27303	144.566	-0.01455
141.595	-0.36751	141.701	-0.40813	141.67	-0.27414	144.747	-0.01498
141.762	-0.36771	141.877	-0.40908	141.846	-0.27505	144.916	-0.01526
141.94	-0.36789	142.051	-0.41002	142.016	-0.27584	145.097	-0.01547
142.114	-0.36798	142.224	-0.41078	142.19	-0.27665	145.272	-0.01612
142.285	-0.36822	142.397	-0.41176	142.354	-0.2775	145.447	-0.01644
142.464	-0.36863	142.576	-0.41287	142.531	-0.2785	145.624	-0.01673
142.62	-0.36905	142.747	-0.41412	142.716	-0.27972	145.794	-0.01703
142.8	-0.36993	142.912	-0.4158	142.887	-0.28079	145.964	-0.01711
142.965	-0.37056	143.082	-0.41709	143.053	-0.28203	146.149	-0.01735
143.146	-0.37112	143.259	-0.41838	143.228	-0.28327	146.328	-0.01758
143.319	-0.3716	143.436	-0.41963	143.402	-0.28452	146.492	-0.01783
143.494	-0.37206	143.607	-0.42071	143.575	-0.28565	146.673	-0.01733
143.665	-0.37266	143.777	-0.42184	143.747	-0.28693	146.844	-0.01714
143.842	-0.37329	143.948	-0.42312	143.913	-0.28815	147.016	-0.01707
144.009	-0.37403	144.119	-0.42439	144.09	-0.28932	147.194	-0.01696
144.182	-0.37488	144.288	-0.42643	144.26	-0.29111	147.371	-0.01685
144.349	-0.37557	144.468	-0.42799	144.438	-0.29252	147.544	-0.01699
144.52	-0.37616	144.638	-0.42931	144.606	-0.29374	147.717	-0.01716
144.696	-0.37675	144.821	-0.43067	144.784	-0.29499	147.897	-0.01735
144.865	-0.37704	144.993	-0.43215	144.956	-0.29608	148.067	-0.01696
145.035	-0.3774	145.164	-0.4335	145.122	-0.29729	148.245	-0.01681
145.204	-0.37771	145.33	-0.43486	145.293	-0.29851	148.417	-0.01675
145.381	-0.3781	145.505	-0.43642	145.469	-0.2997	148.592	-0.01671
145.562	-0.3786	145.68	-0.43814	145.643	-0.3009	148.767	-0.01714
145.727	-0.37898	145.849	-0.43976	145.811	-0.30214	148.941	-0.0173
145.903	-0.37929	146.031	-0.44129	145.986	-0.30342	149.108	-0.01744
146.072	-0.37951	146.202	-0.44275	146.157	-0.30467	149.298	-0.01755
146.252	-0.3796	146.375	-0.44399	146.322	-0.3061	149.483	-0.01729
146.425	-0.37982	146.541	-0.44548	146.501	-0.30755	149.653	-0.01717
146.595	-0.3801	146.715	-0.447	146.669	-0.30922	149.819	-0.01715
146.766	-0.38046	146.881	-0.4486	146.847	-0.31101	149.994	-0.01711
146.935	-0.38105	147.057	-0.45027	147.017	-0.31256	150.167	-0.01686
147.111	-0.3815	147.23	-0.45186	147.187	-0.31399	150.345	-0.01668
147.283	-0.38189	147.402	-0.45356	147.352	-0.31549	150.522	-0.01646
147.448	-0.38219	147.579	-0.45541	147.534	-0.31714	150.693	-0.01623
147.627	-0.38256	147.754	-0.45701	147.706	-0.3193	150.86	-0.01568
147.797	-0.38308	147.926	-0.45895	147.872	-0.32116	151.042	-0.01527
147.97	-0.38367	148.101	-0.46093	148.043	-0.32291	151.221	-0.01498
148.155	-0.38417	148.272	-0.46282	148.216	-0.32462	151.391	-0.01481
148.318	-0.38494	148.436	-0.4653	148.383	-0.32676	151.575	-0.01427
148.495	-0.3855	148.609	-0.46743	148.553	-0.32867	151.74	-0.01375
148.66	-0.38603	148.784	-0.46946	148.738	-0.33038	151.917	-0.01322
148.828	-0.38659	148.95	-0.4715	148.909	-0.3321	152.089	-0.01268
148.998	-0.38689	149.126	-0.47401	149.073	-0.33437	152.263	-0.0121
149.167	-0.3873	149.291	-0.47605	149.249	-0.33644	152.442	-0.0116
149.344	-0.38781	149.469	-0.47806	149.416	-0.33847	152.62	-0.01108
149.521	-0.38838	149.642	-0.48023	149.59	-0.34062	152.793	-0.01058
149.696	-0.38861	149.817	-0.48216	149.767	-0.34265	152.967	-0.01029
149.86	-0.38896	149.987	-0.48434	149.936	-0.34477	153.147	-0.01001
150.034	-0.38935	150.158	-0.48664	150.102	-0.34689	153.315	-0.00968
150.207	-0.38976	150.332	-0.48883	150.283	-0.34902	153.488	-0.00934
150.376	-0.39	150.499	-0.49108	150.443	-0.35173	153.66	-0.00918
150.551	-0.39023	150.671	-0.49338	150.618	-0.35416	153.843	-0.00906
150.723	-0.39048	150.846	-0.49564	150.79	-0.35654	154.014	-0.00886
150.884	-0.39082	151.022	-0.49794	150.957	-0.35903	154.189	-0.0086
151.058	-0.39091	151.19	-0.50093	151.126	-0.36175	154.372	-0.00862
151.237	-0.39118	151.363	-0.50353	151.298	-0.36433	154.536	-0.00844
151.408	-0.39153	151.529	-0.50607	151.47	-0.36686	154.711	-0.00832
151.584	-0.39185	151.71	-0.50869	151.645	-0.36931	154.885	-0.00825
151.749	-0.39222	151.884	-0.51148	151.811	-0.37217	155.06	-0.00828
151.924	-0.39261	152.057	-0.51426	151.987	-0.37481	155.233	-0.00842
152.088	-0.39299	152.231	-0.51716	152.163	-0.37749	155.41	-0.0086
152.264	-0.39337	152.399	-0.52015	152.323	-0.38015	155.58	-0.00878
152.443	-0.39386	152.565	-0.52379	152.499	-0.38314	155.764	-0.00903
152.611	-0.39419	152.743	-0.52709	152.671	-0.38636	155.937	-0.00936
152.786	-0.39442	152.913	-0.53031	152.848	-0.38978	156.106	-0.00962
152.961	-0.39463	153.085	-0.53346	153.011	-0.39321	156.28	-0.00991
153.129	-0.39483	153.258	-0.53727	153.185	-0.39698	156.449	-0.0109
153.299	-0.39488	153.431	-0.54101	153.366	-0.40059	156.617	-0.01145
153.47	-0.39504	153.597	-0.54479	153.54	-0.40412	156.801	-0.01184
153.64	-0.39532	153.764	-0.54861	153.705	-0.4077	156.981	-0.01222
153.811	-0.39551	153.939	-0.55301	153.878	-0.41221	157.15	-0.01269
153.987	-0.39582	154.116	-0.55741	154.051	-0.41625	157.333	-0.01305
154.153	-0.39617	154.279	-0.56198	154.223	-0.42049	157.508	-0.0134
154.326	-0.39648	154.451	-0.56658	154.388	-0.42497	157.685	-0.01372
154.496	-0.39676	154.622	-0.57188	154.555	-0.43002	157.853	-0.01387
154.669	-0.39708	154.793	-0.57683	154.735	-0.43486	158.028	-0.0141
154.842	-0.39749	154.963	-0.58168	154.898	-0.43968	158.203	-0.01425
155.018	-0.39801	155.136	-0.58656	155.074	-0.4445	158.378	-0.01438
155.189	-0.39891	155.305	-0.59259	155.245	-0.45005	158.552	-0.01453
155.353	-0.3996	155.466	-0.59812	155.412	-0.45528	158.73	-0.01468
155.523	-0.40024	155.646	-0.60368	155.585	-0.46059	158.898	-0.01491
155.699	-0.40088	155.822	-0.60911	155.756	-0.46618	159.069	-0.0152
155.869	-0.40143	155.991	-0.61541	155.932	-0.47291	159.248	-0.01518
156.036	-0.40208	156.16	-0.62138	156.102	-0.47878	159.427	-0.01525
156.214	-0.40276	156.341	-0.62722	156.264	-0.48471	159.607	-0.01532
156.393	-0.40349	156.509	-0.63323	156.439	-0.49078	159.774	-0.01533
156.557	-0.40455	156.675	-0.6396	156.611	-0.49743	159.964	-0.01556
156.734	-0.4054	156.852	-0.646	156.78	-0.50373	160.129	-0.01566
156.908	-0.4061	157.021	-0.65239	156.95	-0.51002	160.306	-0.01568
157.078	-0.40675	157.201	-0.6588	157.12	-0.51636	160.476	-0.01568
157.248	-0.40739	157.366	-0.66557	157.295	-0.52352	160.645	-0.01565
157.421	-0.40802	157.538	-0.67206	157.466	-0.53041	160.828	-0.01569
157.596	-0.4087	157.707	-0.67872	157.639	-0.53713	161.005	-0.01573
157.763	-0.40937	157.88	-0.68529	157.81	-0.54382	161.169	-0.01566
157.937	-0.41002	158.053	-0.69249	157.969	-0.55094	161.351	-0.01559
158.107	-0.41067	158.223	-0.69941	158.144	-0.55793	161.526	-0.01552
158.278	-0.41126	158.392	-0.70626	158.311	-0.56485	161.696	-0.0153
158.451	-0.41188	158.565	-0.7132	158.489	-0.57176	161.872	-0.01507
158.62	-0.41225	158.734	-0.72046	158.661	-0.57877	162.037	-0.01476
158.804	-0.41269	158.903	-0.72785	158.829	-0.58559	162.218	-0.01461
158.98	-0.4131	159.077	-0.73533	159.004	-0.59228	162.396	-0.01446
159.144	-0.41351	159.248	-0.74286	159.177	-0.59912	162.573	-0.01434
159.311	-0.41413	159.419	-0.75086	159.343	-0.60593	162.744	-0.01396
159.489	-0.41472	159.582	-0.75855	159.523	-0.61273	162.914	-0.01372
159.658	-0.41528	159.754	-0.76611	159.681	-0.61964	163.091	-0.01355
159.824	-0.41578	159.93	-0.77383	159.854	-0.6266	163.271	-0.01337
159.996	-0.41607	160.096	-0.78221	160.023	-0.63354	163.441	-0.01327
160.173	-0.41648	160.27	-0.79007	160.196	-0.64064	163.617	-0.01318
160.336	-0.41691	160.443	-0.7979	160.36	-0.64785	163.787	-0.01319
160.513	-0.41729	160.609	-0.80578	160.533	-0.6552	163.954	-0.01325
160.689	-0.41763	160.782	-0.81368	160.702	-0.66263	164.128	-0.01339
160.854	-0.41814	160.95	-0.82172	160.876	-0.66993	164.312	-0.01338
161.03	-0.4187	161.117	-0.82976	161.049	-0.67747	164.487	-0.01344
161.194	-0.41922	161.293	-0.83783	161.22	-0.6851	164.661	-0.01359
161.372	-0.41953	161.462	-0.84577	161.39	-0.69327	164.838	-0.01387
161.541	-0.42004	161.635	-0.85365	161.562	-0.70117	165.01	-0.0141
161.721	-0.42057	161.806	-0.86147	161.722	-0.70903	165.189	-0.01444
161.891	-0.42117	161.978	-0.86918	161.894	-0.71696	165.356	-0.0148
162.066	-0.42181	162.152	-0.87702	162.066	-0.72525	165.536	-0.01541
162.242	-0.4224	162.324	-0.8846	162.244	-0.73335	165.708	-0.01589
162.402	-0.42297	162.496	-0.89212	162.417	-0.74155	165.875	-0.01654
162.57	-0.42356	162.661	-0.89966	162.583	-0.74988	166.055	-0.01741
162.745	-0.42444	162.828	-0.9066	162.755	-0.75842	166.234	-0.01858
162.917	-0.42518	162.997	-0.91361	162.921	-0.76647	166.395	-0.01953
163.089	-0.42582	163.169	-0.92041	163.091	-0.7744	166.574	-0.0205
163.254	-0.42638	163.334	-0.92689	163.261	-0.78218	166.753	-0.02158
163.427	-0.4272	163.505	-0.93208	163.431	-0.78952	166.925	-0.02297
163.605	-0.42797	163.679	-0.93749	163.6	-0.79658	167.103	-0.0241
163.776	-0.42879	163.851	-0.94256	163.764	-0.80322	167.274	-0.02521
163.949	-0.42963	164.022	-0.94735	163.951	-0.80941	167.45	-0.02622
164.116	-0.43051	164.196	-0.95097	164.115	-0.81457	167.625	-0.02764
164.289	-0.4313	164.358	-0.95595	164.286	-0.8203	167.8	-0.02869
164.464	-0.43217	164.529	-0.961	164.455	-0.82673	167.97	-0.02949
164.635	-0.43304	164.714	-0.96592	164.632	-0.83317	168.139	-0.03027
164.82	-0.43409	164.877	-0.96329	164.796	-0.83398	168.325	-0.03087
164.984	-0.43514	165.046	-0.96386	164.97	-0.83732	168.497	-0.03177
165.152	-0.43614	165.215	-0.96525	165.138	-0.84104	168.663	-0.03271
165.323	-0.43718	165.394	-0.96531	165.316	-0.84473	168.841	-0.03379
165.492	-0.43843	165.564	-0.96018	165.488	-0.84592	169.019	-0.03446
165.661	-0.43949	165.734	-0.95861	165.653	-0.84807	169.187	-0.0355
165.848	-0.44054	165.905	-0.95645	165.825	-0.85032	169.362	-0.03671
166.012	-0.44162	166.08	-0.9525	166.006	-0.85244	169.541	-0.03797
166.175	-0.44292	166.245	-0.94044	166.167	-0.8533	169.717	-0.03978
166.368	-0.44418	166.416	-0.93188	166.345	-0.8543	169.887	-0.04136
166.532	-0.44542	166.591	-0.92476	166.518	-0.85525	170.06	-0.04278
166.701	-0.44673	166.77	-0.91859	166.696	-0.85619	170.224	-0.04417
166.88	-0.4481	166.944	-0.9109	166.86	-0.85513	170.399	-0.04671
167.048	-0.44967	167.117	-0.90475	167.031	-0.85532	170.574	-0.04893
167.212	-0.4513	167.284	-0.8992	167.206	-0.85593	170.754	-0.05137
167.384	-0.4529	167.462	-0.89385	167.375	-0.85649	170.935	-0.054
167.55	-0.45483	167.638	-0.8886	167.543	-0.85645	171.104	-0.05718
167.722	-0.45665	167.813	-0.88238	167.718	-0.85713	171.284	-0.06052
167.898	-0.45848	167.975	-0.87628	167.892	-0.85809	171.45	-0.06406
168.072	-0.46041	168.153	-0.87029	168.064	-0.85919	171.624	-0.06776
168.243	-0.46276	168.33	-0.87043	168.235	-0.86058	171.798	-0.07272
168.418	-0.46494	168.498	-0.86649	168.417	-0.8621	171.975	-0.07706
168.587	-0.46731	168.67	-0.86477	168.581	-0.86382	172.155	-0.08124
168.763	-0.46979	168.837	-0.86407	168.744	-0.86576	172.318	-0.08628
168.936	-0.47264	169.017	-0.86815	168.923	-0.86926	172.482	-0.0937
169.101	-0.4756	169.181	-0.86935	169.09	-0.87243	172.663	-0.09962
169.276	-0.47882	169.354	-0.87258	169.268	-0.876	172.832	-0.10584
169.443	-0.48208	169.535	-0.88002	169.436	-0.87989	173.009	-0.1116
169.616	-0.48654	169.692	-0.89368	169.597	-0.88549	173.177	-0.122
169.786	-0.49069	169.867	-0.90519	169.773	-0.88933	173.356	-0.12981
169.961	-0.4948	170.042	-0.91618	169.943	-0.89303	173.521	-0.13786
170.12	-0.49899	170.211	-0.92864	170.114	-0.89687	173.705	-0.14712
170.3	-0.50528	170.387	-0.9441	170.289	-0.90711	173.871	-0.16171
170.477	-0.51064	170.551	-0.9581	170.455	-0.91436	174.04	-0.17384
170.641	-0.51531	170.721	-0.97121	170.629	-0.9223	174.214	-0.18551
170.816	-0.51997	170.894	-0.98436	170.804	-0.9305	174.386	-0.19845
170.983	-0.52848	171.059	-1.00007	170.975	-0.94581	174.562	-0.21519
171.15	-0.5348	171.234	-1.01485	171.144	-0.95733	174.725	-0.23055
171.331	-0.54124	171.397	-1.02965	171.312	-0.96874	174.91	-0.2477
171.502	-0.54853	171.564	-1.0447	171.486	-0.98113	175.075	-0.26586
171.674	-0.55897	171.733	-1.06159	171.653	-0.99446	175.237	-0.28837
171.839	-0.56822	171.911	-1.07766	171.818	-1.00724	175.409	-0.30954
172.005	-0.57721	172.072	-1.09375	171.986	-1.02025	175.573	-0.33354
172.185	-0.58724	172.248	-1.10993	172.16	-1.0337	175.743	-0.35935
172.35	-0.60115	172.412	-1.12806	172.334	-1.04995	175.917	-0.39205
172.521	-0.61288	172.581	-1.14576	172.504	-1.06482	176.078	-0.42463
172.685	-0.62559	172.761	-1.16381	172.666	-1.07869	176.246	-0.45923
172.859	-0.64055	172.928	-1.18222	172.838	-1.09254	176.412	-0.49539
173.028	-0.66094	173.094	-1.20217	173.008	-1.11171	176.582	-0.53982
173.19	-0.68129	173.271	-1.22046	173.181	-1.12787	176.743	-0.58176
173.349	-0.70179	173.434	-1.23862	173.344	-1.14361	176.916	-0.62437
173.515	-0.72579	173.598	-1.25693	173.515	-1.15931	177.078	-0.66807
173.691	-0.75236	173.764	-1.28271	173.679	-1.18502	177.242	-0.71654
173.853	-0.77777	173.932	-1.30467	173.843	-1.20506	177.405	-0.76348
174.02	-0.80557	174.105	-1.32667	174.006	-1.22503	177.567	-0.81361
174.173	-0.83462	174.272	-1.34783	174.183	-1.2465	177.723	-0.8666
174.341	-0.86939	174.436	-1.37638	174.355	-1.27477	177.897	-0.92457
174.506	-0.90406	174.599	-1.40151	174.517	-1.29983	178.05	-0.98033
174.668	-0.94089	174.768	-1.42767	174.683	-1.32547	178.216	-1.03643
174.83	-0.98043	174.937	-1.45445	174.851	-1.35043	178.372	-1.09301
174.999	-1.02245	175.103	-1.48515	175.023	-1.38543	178.523	-1.15615
175.167	-1.06333	175.271	-1.5133	175.184	-1.41783	178.686	-1.21624
175.326	-1.10723	175.434	-1.54282	175.355	-1.44914	178.85	-1.27482
175.484	-1.15385	175.61	-1.57573	175.521	-1.48308	179.011	-1.3326
175.643	-1.203	175.776	-1.61445	175.687	-1.52062	179.176	-1.39156
175.796	-1.2514	175.93	-1.64891	175.851	-1.55599	179.327	-1.44989
175.961	-1.30071	176.094	-1.68289	176.026	-1.59214	179.488	-1.5081
176.125	-1.35296	176.252	-1.71905	176.183	-1.62952	179.653	-1.56639
176.285	-1.40823	176.426	-1.7584	176.352	-1.66959	179.813	-1.62428
176.439	-1.46335	176.595	-1.79446	176.514	-1.70743	179.963	-1.68261
176.593	-1.51963	176.752	-1.8298	176.681	-1.7448	180.12	-1.74049
176.743	-1.57563	176.928	-1.86495	176.844	-1.78234	180.283	-1.79785
176.906	-1.6364	177.084	-1.90109	177.003	-1.82169	180.444	-1.85359
177.056	-1.69574	177.244	-1.93613	177.167	-1.85966	180.594	-1.91078
177.219	-1.75449	177.421	-1.97098	177.332	-1.89698	180.754	-1.9682
177.377	-1.81298	177.585	-2.0065	177.498	-1.93399	180.913	-2.02559
177.527	-1.87159	177.755	-2.03886	177.657	-1.9708	181.073	-2.08429
177.676	-1.92952	177.904	-2.07306	177.82	-2.00782	181.224	-2.14243
177.83	-1.98731	178.061	-2.10755	177.987	-2.0464	181.389	-2.19884
177.988	-2.04507	178.228	-2.14195	178.145	-2.08436	181.543	-2.2517
178.144	-2.10216	178.401	-2.16939	178.309	-2.11749	181.694	-2.29634
178.298	-2.15936	178.571	-2.20021	178.486	-2.15312	181.855	-2.33854
178.451	-2.21711	178.727	-2.22965	178.645	-2.18835	182.013	-2.3716
178.598	-2.27487	178.889	-2.25562	178.808	-2.22182	182.178	-2.40217
178.745	-2.33082	179.061	-2.27305	178.972	-2.24857	182.343	-2.42465
178.897	-2.38764	179.228	-2.28998	179.143	-2.27724	182.504	-2.44067
179.064	-2.44398	179.39	-2.30377	179.308	-2.3029	182.669	-2.44813
179.214	-2.49905	179.565	-2.31543	179.468	-2.32852	182.838	-2.44932
179.369	-2.54909	179.733	-2.31675	179.63	-2.33981	183.007	-2.43586
179.528	-2.60159	179.899	-2.32311	179.799	-2.34929	183.181	-2.41563
179.68	-2.65241	180.059	-2.32777	179.972	-2.35163	183.35	-2.38497
179.833	-2.70168	180.234	-2.33012	180.139	-2.34837	183.53	-2.34591
179.996	-2.74897	180.399	-2.31593	180.323	-2.33435	183.702	-2.30045
180.141	-2.79561	180.571	-2.29194	180.488	-2.3107	183.876	-2.24748
180.3	-2.83766	180.746	-2.25652	180.659	-2.27487	184.052	-2.18428
180.461	-2.87663	180.922	-2.22022	180.842	-2.23093	184.229	-2.11303
180.606	-2.9065	181.096	-2.15942	181.015	-2.16665	184.409	-2.03343
180.769	-2.93494	181.271	-2.09008	181.189	-2.09391	184.598	-1.95458
180.944	-2.95355	181.447	-2.01016	181.368	-2.01512	184.775	-1.8756
181.096	-2.96485	181.63	-1.92732	181.548	-1.92972	184.96	-1.79711
181.255	-2.97059	181.808	-1.83189	181.726	-1.83762	185.139	-1.71958
181.405	-2.96888	181.992	-1.74312	181.902	-1.75101	185.325	-1.64243
181.573	-2.95606	182.178	-1.65698	182.084	-1.66624	185.503	-1.56454
181.75	-2.93561	182.36	-1.57007	182.272	-1.58053	185.686	-1.48664
181.913	-2.89662	182.542	-1.48385	182.456	-1.49417	185.869	-1.41306
182.089	-2.84922	182.722	-1.39645	182.639	-1.41009	186.045	-1.33863
182.269	-2.78928	182.904	-1.31608	182.821	-1.3331	186.23	-1.26714
182.443	-2.72092	183.089	-1.24053	183.001	-1.2626	186.414	-1.19762
182.618	-2.63173	183.271	-1.17871	183.178	-1.19807	186.601	-1.13484
182.803	-2.53491	183.45	-1.11484	183.362	-1.13386	186.782	-1.07189
182.995	-2.42791	183.63	-1.0535	183.538	-1.07672	186.96	-1.01428
183.189	-2.31355	183.812	-0.99489	183.71	-1.021	187.143	-0.95759
183.369	-2.19777	183.99	-0.9442	183.899	-0.97476	187.328	-0.90741
183.563	-2.08593	184.166	-0.89351	184.078	-0.92837	187.511	-0.85705
183.759	-1.97494	184.355	-0.84939	184.253	-0.88432	187.685	-0.80832
183.943	-1.86354	184.528	-0.80598	184.431	-0.84259	187.87	-0.76123
184.13	-1.75982	184.705	-0.77135	184.61	-0.80887	188.052	-0.72028
184.314	-1.66362	184.883	-0.73647	184.797	-0.77581	188.235	-0.67936
184.503	-1.57544	185.057	-0.70379	184.974	-0.74574	188.417	-0.64017
184.691	-1.49003	185.237	-0.67337	185.146	-0.71581	188.595	-0.60249
184.875	-1.41405	185.417	-0.65271	185.331	-0.69403	188.77	-0.5727
185.062	-1.34011	185.597	-0.62917	185.509	-0.66899	188.95	-0.54064
185.237	-1.27099	185.763	-0.60757	185.682	-0.64363	189.13	-0.50952
185.419	-1.20515	185.937	-0.58894	185.85	-0.62055	189.308	-0.47932
185.603	-1.14849	186.128	-0.57496	186.031	-0.60529	189.494	-0.4551
185.786	-1.09378	186.299	-0.55836	186.206	-0.58757	189.675	-0.42813
185.963	-1.04328	186.474	-0.54219	186.394	-0.5701	189.842	-0.40275
186.152	-0.99569	186.653	-0.5267	186.559	-0.55324	190.023	-0.37856
186.336	-0.95792	186.834	-0.51722	186.732	-0.54344	190.201	-0.36024
186.522	-0.919	187.009	-0.5043	186.906	-0.53168	190.379	-0.33944
186.704	-0.88195	187.185	-0.49183	187.091	-0.51911	190.559	-0.31837
186.888	-0.84655	187.362	-0.47865	187.261	-0.50683	190.734	-0.2991
187.068	-0.81754	187.545	-0.47387	187.435	-0.49955	190.909	-0.28561
187.251	-0.7886	187.715	-0.46649	187.614	-0.48989	191.087	-0.26999
187.421	-0.76159	187.896	-0.45916	187.789	-0.48003	191.265	-0.25473
187.599	-0.73633	188.076	-0.45256	187.966	-0.47046	191.451	-0.24008
187.779	-0.71776	188.245	-0.45112	188.136	-0.46507	191.625	-0.23046
187.961	-0.69906	188.426	-0.44769	188.308	-0.45779	191.803	-0.21964
188.132	-0.6807	188.596	-0.4448	188.503	-0.45011	191.987	-0.20804
188.312	-0.66336	188.777	-0.44144	188.676	-0.44252	192.155	-0.19681
188.502	-0.64992	188.938	-0.44217	188.838	-0.43771	192.332	-0.18954
188.684	-0.63649	189.123	-0.44094	189.015	-0.43186	192.51	-0.18034
188.858	-0.62436	189.296	-0.43947	189.195	-0.4259	192.687	-0.17108
189.025	-0.61223	189.473	-0.43815	189.365	-0.42007	192.86	-0.16195
189.203	-0.60444	189.644	-0.43926	189.535	-0.41605	193.043	-0.15629
189.386	-0.59475	189.823	-0.43966	189.718	-0.41117	193.217	-0.1491
189.565	-0.58526	189.992	-0.44016	189.893	-0.40602	193.392	-0.14149
189.737	-0.57625	190.168	-0.44091	190.067	-0.40111	193.573	-0.13329
189.916	-0.57116	190.341	-0.44383	190.245	-0.39775	193.755	-0.1298
190.093	-0.56444	190.519	-0.44598	190.423	-0.39368	193.925	-0.12414
190.269	-0.55745	190.694	-0.44836	190.594	-0.38948	194.103	-0.11755
190.45	-0.54993	190.859	-0.4509	190.769	-0.38523	194.275	-0.111
190.634	-0.5477	191.038	-0.45575	190.939	-0.38228	194.443	-0.10969
190.799	-0.54313	191.214	-0.45986	191.115	-0.37895	194.624	-0.10607
190.98	-0.53861	191.385	-0.46361	191.285	-0.37552	194.802	-0.10195
191.152	-0.53476	191.557	-0.46674	191.462	-0.3722	194.983	-0.09775
191.329	-0.53209	191.735	-0.47503	191.636	-0.36992	195.156	-0.09537
191.5	-0.52862	191.9	-0.48022	191.802	-0.36728	195.341	-0.09207
191.67	-0.52512	192.078	-0.48557	191.987	-0.3647	195.511	-0.08859
191.849	-0.52167	192.251	-0.49223	192.161	-0.36228	195.683	-0.08517
192.03	-0.51977	192.424	-0.5034	192.337	-0.36065	195.861	-0.08302
192.204	-0.51745	192.591	-0.51112	192.514	-0.35883	196.033	-0.08042
192.384	-0.51515	192.762	-0.51901	192.682	-0.35706	196.21	-0.07773
192.559	-0.513	192.936	-0.52804	192.854	-0.35537	196.395	-0.075
192.729	-0.51194	193.114	-0.54396	193.03	-0.35485	196.569	-0.07273
192.911	-0.51029	193.294	-0.55648	193.196	-0.35384	196.74	-0.07055
193.089	-0.50864	193.458	-0.5682	193.38	-0.35282	196.907	-0.06856
193.259	-0.50705	193.629	-0.57919	193.553	-0.35163	197.086	-0.06666
193.432	-0.50675	193.803	-0.59687	193.724	-0.35137	197.263	-0.0656
193.603	-0.50588	193.966	-0.61151	193.899	-0.35057	197.437	-0.06407
193.784	-0.50491	194.143	-0.62567	194.079	-0.34981	197.618	-0.06247
193.963	-0.50382	194.312	-0.63997	194.247	-0.34898	197.797	-0.0609
194.132	-0.50367	194.484	-0.6563	194.426	-0.34859	197.973	-0.06012
194.312	-0.50315	194.655	-0.67107	194.6	-0.34802	198.141	-0.05903
194.486	-0.5026	194.82	-0.68479	194.767	-0.34722	198.312	-0.05791
194.662	-0.50206	194.996	-0.69776	194.945	-0.34631	198.484	-0.05679
194.828	-0.50209	195.156	-0.71305	195.119	-0.34547	198.659	-0.05617
195.001	-0.50186	195.335	-0.72781	195.297	-0.34474	198.833	-0.05527
195.176	-0.50159	195.512	-0.7433	195.461	-0.34393	199.013	-0.0544
195.352	-0.50137	195.677	-0.76046	195.638	-0.34315	199.188	-0.05357
195.525	-0.50135	195.844	-0.77425	195.806	-0.34245	199.366	-0.05286
195.698	-0.50117	196.015	-0.7871	195.982	-0.34156	199.541	-0.05211
195.87	-0.50101	196.189	-0.79387	196.159	-0.34048	199.718	-0.05138
196.048	-0.50099	196.361	-0.79619	196.337	-0.33933	199.898	-0.05075
196.231	-0.50139	196.529	-0.78591	196.506	-0.33827	200.066	-0.05044
196.392	-0.5015	196.708	-0.77698	196.682	-0.33736	200.235	-0.05008
196.561	-0.50153	196.88	-0.76514	196.865	-0.33641	200.413	-0.0497
196.74	-0.50156	197.055	-0.75356	197.034	-0.33546	200.594	-0.04935
196.924	-0.50187	197.225	-0.73432	197.201	-0.33447	200.767	-0.04949
197.1	-0.50209	197.403	-0.71868	197.375	-0.33359	200.938	-0.04945
197.272	-0.50222	197.571	-0.70427	197.549	-0.33271	201.115	-0.04921
197.445	-0.50246	197.745	-0.69209	197.721	-0.33193	201.285	-0.04898
197.61	-0.50292	197.919	-0.67907	197.888	-0.3316	201.466	-0.04931
197.78	-0.50316	198.105	-0.66665	198.065	-0.33117	201.633	-0.04928
197.959	-0.50334	198.278	-0.65427	198.234	-0.33053	201.807	-0.04906
198.141	-0.50352	198.453	-0.64194	198.408	-0.32976	201.981	-0.0488
198.315	-0.50386	198.627	-0.63127	198.576	-0.32947	202.157	-0.04863
198.481	-0.50421	198.804	-0.62023	198.764	-0.32904	202.327	-0.04838
198.661	-0.50456	198.969	-0.60867	198.932	-0.32857	202.508	-0.0482
198.83	-0.50491	199.146	-0.59547	199.105	-0.32823	202.683	-0.04805
199.005	-0.50544	199.316	-0.58952	199.286	-0.3282	202.854	-0.04776
199.174	-0.50603	199.487	-0.5808	199.457	-0.32798	203.033	-0.04765
199.356	-0.50658	199.669	-0.57126	199.631	-0.32763	203.202	-0.04766
199.53	-0.50709	199.839	-0.56252	199.808	-0.3274	203.37	-0.04774
199.707	-0.50751	200.014	-0.55993	199.974	-0.32717	203.552	-0.04756
199.872	-0.50791	200.186	-0.55395	200.152	-0.32714	203.722	-0.04745
200.044	-0.50837	200.363	-0.54744	200.32	-0.32717	203.904	-0.04749
200.219	-0.50884	200.531	-0.54094	200.504	-0.32731	204.078	-0.04747
200.399	-0.50949	200.706	-0.53709	200.664	-0.32783	204.246	-0.04778
200.562	-0.50998	200.876	-0.53241	200.853	-0.32795	204.419	-0.0478
200.735	-0.51047	201.05	-0.52778	201.017	-0.32798	204.591	-0.04782
200.905	-0.51103	201.222	-0.52335	201.193	-0.32793	204.774	-0.04784
201.086	-0.5113	201.397	-0.52091	201.36	-0.32806	204.949	-0.04786
201.255	-0.5117	201.575	-0.51766	201.532	-0.32813	205.118	-0.04779
201.435	-0.51205	201.751	-0.51408	201.713	-0.32832	205.293	-0.04779
201.597	-0.51238	201.925	-0.51058	201.886	-0.32849	205.463	-0.04774
201.773	-0.51301	202.097	-0.50891	202.058	-0.32841	205.639	-0.04781
201.953	-0.51345	202.27	-0.50645	202.227	-0.32854	205.81	-0.04781
202.129	-0.51386	202.434	-0.50393	202.409	-0.3286	205.989	-0.04783
202.302	-0.51422	202.613	-0.50154	202.576	-0.32863	206.16	-0.04783
202.469	-0.5147	202.784	-0.50056	202.742	-0.32859	206.332	-0.048
202.648	-0.51519	202.953	-0.499	202.916	-0.32854	206.511	-0.0481
202.831	-0.51561	203.124	-0.49723	203.101	-0.32857	206.681	-0.04813
202.997	-0.51597	203.297	-0.49547	203.278	-0.32864	206.85	-0.04812
203.169	-0.51636	203.482	-0.49419	203.443	-0.32894	207.028	-0.04841
203.338	-0.51666	203.653	-0.4928	203.616	-0.32912	207.197	-0.04866
203.519	-0.51693	203.827	-0.49131	203.789	-0.32922	207.373	-0.04892
203.691	-0.51712	204.005	-0.48985	203.966	-0.32927	207.543	-0.04916
203.852	-0.51737	204.168	-0.48902	204.13	-0.32922	207.718	-0.04967
204.034	-0.51772	204.343	-0.4877	204.3	-0.32928	207.892	-0.05024
204.212	-0.51799	204.519	-0.48632	204.481	-0.32946	208.063	-0.05075
204.374	-0.51831	204.7	-0.48488	204.65	-0.32959	208.237	-0.05115
204.557	-0.51843	204.865	-0.48387	204.823	-0.32966	208.408	-0.05155
204.727	-0.51884	205.041	-0.48264	204.994	-0.32947	208.586	-0.0518
204.904	-0.51915	205.22	-0.48133	205.169	-0.32937	208.76	-0.05211
205.074	-0.51938	205.383	-0.48002	205.344	-0.3293	208.938	-0.05247
205.252	-0.51955	205.561	-0.47915	205.51	-0.32925	209.112	-0.0529
205.417	-0.51987	205.737	-0.4783	205.686	-0.32917	209.285	-0.05328
205.592	-0.52028	205.909	-0.4774	205.862	-0.3291	209.461	-0.05356
205.761	-0.52074	206.08	-0.47659	206.037	-0.32912	209.631	-0.05372
205.93	-0.52119	206.249	-0.47608	206.206	-0.32891	209.807	-0.05341
206.106	-0.52148	206.418	-0.47532	206.379	-0.32906	209.976	-0.05346
206.276	-0.52179	206.594	-0.47471	206.554	-0.32927	210.151	-0.05356
206.453	-0.52209	206.767	-0.4743	206.721	-0.32946	210.325	-0.05381
206.626	-0.52207	206.937	-0.47415	206.89	-0.32969	210.501	-0.05427
206.801	-0.52232	207.108	-0.47376	207.067	-0.32977	210.672	-0.05457
206.97	-0.52262	207.286	-0.47328	207.246	-0.3299	210.844	-0.05481
207.147	-0.52285	207.456	-0.47294	207.419	-0.33017	211.01	-0.055
207.315	-0.52328	207.626	-0.47309	207.584	-0.33069	211.196	-0.05481
207.486	-0.52361	207.802	-0.47312	207.758	-0.33097	211.362	-0.05484
207.661	-0.52384	207.973	-0.47313	207.926	-0.33129	211.531	-0.0549
207.836	-0.52399	208.152	-0.47316	208.108	-0.33163	211.707	-0.05492
208.007	-0.52425	208.317	-0.47337	208.28	-0.33158	211.879	-0.05509
208.179	-0.52464	208.502	-0.47314	208.453	-0.33177	212.045	-0.05509
208.345	-0.52504	208.667	-0.47286	208.625	-0.33198	212.223	-0.05496
208.522	-0.52542	208.838	-0.47275	208.798	-0.33218	212.392	-0.05476
208.699	-0.52576	209.005	-0.47301	208.969	-0.33254	212.566	-0.0542
208.87	-0.52618	209.189	-0.47308	209.143	-0.33267	212.749	-0.0538
209.034	-0.52662	209.361	-0.47297	209.319	-0.33266	212.918	-0.05345
209.214	-0.52706	209.528	-0.47284	209.486	-0.33258	213.092	-0.05314
209.382	-0.5276	209.706	-0.47246	209.661	-0.33232	213.272	-0.05276
209.548	-0.52802	209.874	-0.47231	209.833	-0.33226	213.445	-0.05248
209.729	-0.52836	210.05	-0.47219	210.006	-0.33235	213.617	-0.05216
209.899	-0.52872	210.22	-0.47199	210.175	-0.33232	213.791	-0.05178
210.08	-0.52906	210.386	-0.47234	210.347	-0.33218	213.964	-0.0515
210.244	-0.52939	210.563	-0.47241	210.518	-0.33209	214.136	-0.05115
210.423	-0.52979	210.727	-0.47237	210.693	-0.33226	214.311	-0.05078
210.586	-0.53016	210.901	-0.47233	210.862	-0.33258	214.486	-0.0503
210.761	-0.53043	211.072	-0.47234	211.032	-0.33293	214.646	-0.0502
210.939	-0.53072	211.247	-0.47251	211.207	-0.33323	214.825	-0.05008
211.112	-0.53103	211.415	-0.47279	211.38	-0.33353	214.989	-0.04995
211.294	-0.53131	211.59	-0.47302	211.546	-0.33394	215.167	-0.04983
211.459	-0.5316	211.765	-0.47362	211.716	-0.3345	215.343	-0.04975
211.635	-0.53194	211.93	-0.47412	211.896	-0.33493	215.517	-0.04962
211.809	-0.53224	212.108	-0.47451	212.074	-0.33537	215.691	-0.04952
211.977	-0.53251	212.286	-0.47469	212.248	-0.33571	215.868	-0.04945
212.146	-0.53293	212.449	-0.47547	212.413	-0.3362	216.034	-0.04955
212.32	-0.53331	212.626	-0.47587	212.582	-0.33635	216.208	-0.04952
212.488	-0.53374	212.797	-0.47621	212.752	-0.33647	216.375	-0.04935
212.663	-0.5342	212.967	-0.47654	212.927	-0.33658	216.55	-0.04919
212.833	-0.53461	213.136	-0.47701	213.104	-0.3365	216.724	-0.04948
213.006	-0.53499	213.307	-0.47738	213.277	-0.33653	216.894	-0.04956
213.185	-0.53533	213.486	-0.47764	213.448	-0.33646	217.069	-0.04958
213.352	-0.53563	213.662	-0.47785	213.62	-0.33636	217.244	-0.04948
213.526	-0.53603	213.827	-0.4776	213.794	-0.33559	217.418	-0.04937
213.697	-0.53638	213.995	-0.47764	213.97	-0.33526	217.577	-0.0494
213.866	-0.53663	214.171	-0.47786	214.142	-0.33509	217.751	-0.04947
214.038	-0.53684	214.347	-0.47822	214.316	-0.33498	217.928	-0.04929
214.209	-0.53715	214.523	-0.4785	214.481	-0.33485	218.096	-0.0496
214.38	-0.53742	214.691	-0.47875	214.65	-0.33466	218.268	-0.04992
214.554	-0.53769	214.862	-0.47911	214.825	-0.33434	218.436	-0.05021
214.731	-0.53802	215.034	-0.47948	215.004	-0.3341	218.614	-0.05047
214.898	-0.53816	215.208	-0.47993	215.166	-0.33391	218.787	-0.05087
215.075	-0.53836	215.383	-0.48046	215.34	-0.33381	218.961	-0.05113
215.252	-0.53862	215.542	-0.48101	215.514	-0.33377	219.132	-0.05128
215.423	-0.53878	215.717	-0.48155	215.681	-0.33386	219.305	-0.05151
215.594	-0.53913	215.884	-0.48256	215.857	-0.33437	219.474	-0.05213
215.766	-0.53947	216.062	-0.48314	216.021	-0.33449	219.646	-0.05251
215.938	-0.53977	216.238	-0.48365	216.201	-0.33449	219.811	-0.05291
216.119	-0.53999	216.412	-0.48429	216.371	-0.33458	219.995	-0.05332
216.293	-0.54033	216.584	-0.48547	216.541	-0.33486	220.167	-0.05363
216.455	-0.54066	216.754	-0.48645	216.715	-0.33486	220.343	-0.0538
216.626	-0.54103	216.922	-0.48734	216.888	-0.33493	220.519	-0.05409
216.802	-0.54137	217.099	-0.48813	217.061	-0.33497	220.695	-0.05442
216.967	-0.54164	217.258	-0.48874	217.238	-0.33493	220.859	-0.05455
217.14	-0.54201	217.428	-0.48966	217.409	-0.33496	221.032	-0.05474
217.305	-0.54239	217.611	-0.4907	217.578	-0.33505	221.21	-0.05485
217.482	-0.54276	217.778	-0.49177	217.751	-0.33526	221.38	-0.055
217.656	-0.54298	217.95	-0.49333	217.921	-0.33496	221.556	-0.05473
217.829	-0.54327	218.116	-0.49467	218.098	-0.3348	221.722	-0.0546
218.001	-0.54365	218.285	-0.4957	218.267	-0.33466	221.901	-0.05455
218.171	-0.54405	218.465	-0.49662	218.43	-0.33463	222.067	-0.05458
218.339	-0.54435	218.632	-0.49773	218.602	-0.33476	222.245	-0.05434
218.518	-0.54454	218.801	-0.49892	218.779	-0.33472	222.421	-0.05412
218.689	-0.54478	218.973	-0.50018	218.952	-0.33454	222.588	-0.05384
218.858	-0.54504	219.148	-0.50149	219.116	-0.33435	222.755	-0.05346
219.033	-0.54515	219.324	-0.503	219.294	-0.33444	222.924	-0.05295
219.203	-0.54531	219.491	-0.50431	219.456	-0.33449	223.097	-0.05272
219.374	-0.54553	219.67	-0.50563	219.633	-0.33463	223.278	-0.05252
219.542	-0.5457	219.839	-0.50701	219.799	-0.33479	223.449	-0.05228
219.713	-0.54582	219.999	-0.50851	219.968	-0.33481	223.622	-0.05218
219.881	-0.54599	220.175	-0.51002	220.136	-0.33476	223.791	-0.05217
220.057	-0.54616	220.348	-0.51143	220.313	-0.33465	223.965	-0.05212
220.233	-0.54626	220.515	-0.51298	220.488	-0.33447	224.146	-0.05204
220.409	-0.54632	220.693	-0.51465	220.658	-0.33465	224.313	-0.05203
220.574	-0.54635	220.859	-0.51646	220.826	-0.33472	224.483	-0.05198
220.751	-0.54648	221.028	-0.51835	220.998	-0.33471	224.657	-0.05192
220.92	-0.5467	221.2	-0.52026	221.172	-0.33477	224.826	-0.05188
221.096	-0.54663	221.372	-0.52237	221.346	-0.33502	225.002	-0.05201
221.272	-0.5465	221.546	-0.52412	221.522	-0.3353	225.178	-0.05195
221.436	-0.54656	221.718	-0.52592	221.698	-0.33565	225.347	-0.05188
221.611	-0.54675	221.884	-0.52768	221.869	-0.33589	225.52	-0.05186
221.783	-0.54671	222.064	-0.52947	222.039	-0.33597	225.7	-0.05175
221.96	-0.54685	222.232	-0.53123	222.209	-0.33628	225.861	-0.05176
222.126	-0.54707	222.393	-0.53293	222.38	-0.33661	226.032	-0.05184
222.302	-0.54732	222.568	-0.53466	222.549	-0.33703	226.21	-0.05197
222.471	-0.54763	222.735	-0.5363	222.722	-0.3379	226.378	-0.05186
222.64	-0.54777	222.912	-0.53811	222.89	-0.33853	226.555	-0.05187
222.812	-0.54783	223.083	-0.53986	223.06	-0.33916	226.721	-0.05188
222.979	-0.54795	223.245	-0.5415	223.231	-0.33985	226.898	-0.05185
223.146	-0.54841	223.422	-0.54302	223.402	-0.34042	227.07	-0.05203
223.316	-0.54865	223.605	-0.54467	223.576	-0.34113	227.244	-0.05204
223.492	-0.54879	223.771	-0.5463	223.748	-0.34193	227.414	-0.05188
223.662	-0.54894	223.942	-0.54791	223.921	-0.3427	227.584	-0.05179
223.837	-0.54919	224.111	-0.54946	224.091	-0.34429	227.759	-0.05156
224.005	-0.5495	224.293	-0.55096	224.264	-0.34568	227.923	-0.0514
224.179	-0.54977	224.456	-0.55246	224.428	-0.34703	228.091	-0.05129
224.348	-0.54997	224.622	-0.55388	224.604	-0.34833	228.265	-0.05107
224.524	-0.55026	224.793	-0.55458	224.768	-0.34993	228.442	-0.05065
224.693	-0.55054	224.968	-0.55563	224.942	-0.35139	228.614	-0.05026
224.864	-0.55087	225.141	-0.55686	225.111	-0.35302	228.783	-0.04994
225.047	-0.55113	225.313	-0.558	225.282	-0.35467	228.956	-0.04964
225.217	-0.55148	225.483	-0.55874	225.453	-0.35681	229.124	-0.04922
225.382	-0.55167	225.648	-0.5594	225.624	-0.35881	229.299	-0.04877
225.555	-0.55173	225.822	-0.56003	225.788	-0.36068	229.47	-0.04836
225.724	-0.55184	225.989	-0.56075	225.969	-0.36259	229.649	-0.04806
225.892	-0.55186	226.163	-0.56111	226.148	-0.36482	229.819	-0.04738
226.068	-0.55202	226.333	-0.56163	226.317	-0.36699	229.99	-0.0469
226.232	-0.55221	226.504	-0.56215	226.481	-0.36908	230.156	-0.04661
226.413	-0.55239	226.671	-0.56262	226.652	-0.3711	230.329	-0.04634
226.58	-0.55254	226.845	-0.56286	226.826	-0.37344	230.499	-0.04625
226.757	-0.55276	227.022	-0.56326	226.997	-0.37588	230.67	-0.04611
226.925	-0.55298	227.194	-0.56352	227.162	-0.37828	230.841	-0.04586
227.101	-0.55321	227.359	-0.56368	227.342	-0.38052	231.011	-0.04555
227.269	-0.55368	227.533	-0.56373	227.51	-0.38309	231.189	-0.04562
227.435	-0.55404	227.704	-0.56377	227.678	-0.38557	231.359	-0.04536
227.608	-0.55432	227.871	-0.56377	227.855	-0.38799	231.527	-0.04499
227.782	-0.55456	228.046	-0.56369	228.031	-0.39043	231.696	-0.04453
227.947	-0.55483	228.22	-0.56303	228.199	-0.39283	231.87	-0.04425
228.126	-0.55511	228.388	-0.56263	228.359	-0.39516	232.045	-0.04402
228.3	-0.55546	228.557	-0.56231	228.534	-0.39752	232.218	-0.04373
228.466	-0.55576	228.733	-0.56198	228.697	-0.39997	232.388	-0.04349
228.635	-0.55614	228.907	-0.56093	228.875	-0.40235	232.559	-0.04299
228.805	-0.55646	229.078	-0.56017	229.05	-0.40466	232.729	-0.0427
228.977	-0.55671	229.245	-0.55942	229.218	-0.40695	232.906	-0.04239
229.153	-0.55683	229.413	-0.55862	229.379	-0.40921	233.069	-0.042
229.328	-0.5569	229.584	-0.55757	229.549	-0.4113	233.251	-0.04174
229.489	-0.55695	229.756	-0.55657	229.723	-0.41325	233.422	-0.04139
229.658	-0.55707	229.926	-0.5555	229.883	-0.41523	233.586	-0.04105
229.83	-0.55713	230.099	-0.55432	230.061	-0.41716	233.758	-0.04083
230.002	-0.55728	230.268	-0.55255	230.233	-0.41889	233.93	-0.04095
230.176	-0.5573	230.446	-0.55102	230.406	-0.42073	234.108	-0.04077
230.346	-0.55725	230.608	-0.54964	230.578	-0.42251	234.282	-0.04051
230.517	-0.55719	230.779	-0.54826	230.745	-0.42428	234.448	-0.04025
230.696	-0.55678	230.949	-0.54644	230.912	-0.42551	234.617	-0.03999
230.859	-0.55669	231.12	-0.54483	231.087	-0.42691	234.794	-0.03992
231.029	-0.55668	231.297	-0.54329	231.255	-0.42826	234.963	-0.03979
231.21	-0.55668	231.467	-0.54168	231.427	-0.42951	235.13	-0.03962
231.377	-0.5568	231.641	-0.53948	231.595	-0.43044	235.299	-0.03998
231.543	-0.55691	231.812	-0.53771	231.763	-0.43148	235.47	-0.04003
231.719	-0.55695	231.975	-0.53608	231.934	-0.43243	235.647	-0.04002
231.888	-0.55703	232.158	-0.53454	232.098	-0.43331	235.816	-0.04002
232.067	-0.55711	232.325	-0.53309	232.276	-0.43359	235.989	-0.04001
232.236	-0.55719	232.495	-0.5313	232.453	-0.43409	236.154	-0.04002
232.397	-0.55731	232.668	-0.52957	232.624	-0.43453	236.326	-0.04008
232.571	-0.55756	232.837	-0.52781	232.784	-0.43488	236.496	-0.04009
232.747	-0.55792	233.011	-0.52601	232.96	-0.43462	236.664	-0.04016
232.912	-0.55812	233.184	-0.52436	233.132	-0.43479	236.832	-0.04022
233.081	-0.55826	233.351	-0.52283	233.3	-0.43495	237.006	-0.04026
233.256	-0.55833	233.524	-0.52131	233.47	-0.43495	237.177	-0.04027
233.428	-0.55843	233.691	-0.51958	233.645	-0.4343	237.348	-0.04035
233.602	-0.55856	233.862	-0.51793	233.814	-0.43381	237.521	-0.04025
233.772	-0.55865	234.039	-0.51647	233.979	-0.43328	237.691	-0.04013
233.946	-0.55875	234.205	-0.51494	234.152	-0.43269	237.864	-0.04011
234.111	-0.55895	234.378	-0.51355	234.332	-0.43157	238.032	-0.03995
234.282	-0.55906	234.554	-0.51209	234.491	-0.43075	238.21	-0.03984
234.45	-0.55911	234.727	-0.51062	234.675	-0.43009	238.386	-0.03977
234.62	-0.55911	234.901	-0.50922	234.839	-0.42947	238.551	-0.03975
234.796	-0.55907	235.068	-0.50757	235.013	-0.42799	238.723	-0.03958
234.973	-0.55924	235.239	-0.50614	235.178	-0.42674	238.89	-0.03936
235.141	-0.55945	235.411	-0.50479	235.352	-0.42547	239.071	-0.03919
235.309	-0.5597	235.58	-0.50338	235.525	-0.42423	239.236	-0.03904
235.483	-0.56002	235.747	-0.50218	235.693	-0.42302	239.407	-0.03915
235.657	-0.56023	235.921	-0.50102	235.861	-0.42181	239.576	-0.03909
235.826	-0.56044	236.099	-0.49985	236.034	-0.42055	239.75	-0.03897
236.005	-0.56073	236.264	-0.49868	236.205	-0.41934	239.916	-0.03887
236.169	-0.56102	236.435	-0.49762	236.379	-0.41798	240.092	-0.03865
236.341	-0.5613	236.61	-0.49651	236.549	-0.41663	240.259	-0.03842
236.512	-0.56149	236.767	-0.49543	236.713	-0.41533	240.438	-0.03821
236.682	-0.56161	236.945	-0.49429	236.886	-0.41413	240.606	-0.03795
236.849	-0.56176	237.118	-0.49371	237.064	-0.41275	240.778	-0.03802
237.024	-0.56199	237.295	-0.49301	237.222	-0.41146	240.943	-0.03791
237.201	-0.56222	237.459	-0.49232	237.391	-0.41005	241.114	-0.03769
237.366	-0.56246	237.628	-0.4915	237.564	-0.40865	241.29	-0.03748
237.538	-0.56239	237.795	-0.49058	237.737	-0.40748	241.461	-0.03701
237.71	-0.56245	237.967	-0.4897	237.912	-0.40616	241.634	-0.03658
237.883	-0.56264	238.137	-0.48865	238.081	-0.40473	241.804	-0.03613
238.057	-0.56276	238.316	-0.48736	238.248	-0.40328	241.982	-0.03571
238.236	-0.56279	238.487	-0.48659	238.423	-0.402	242.147	-0.03559
238.394	-0.56294	238.663	-0.48585	238.59	-0.40053	242.315	-0.03536
238.565	-0.56308	238.834	-0.48507	238.76	-0.39903	242.486	-0.03499
238.742	-0.56321	239.002	-0.48417	238.934	-0.39756	242.663	-0.03461
238.911	-0.56327	239.171	-0.48299	239.107	-0.39604	242.831	-0.03398
239.084	-0.56335	239.336	-0.48219	239.276	-0.39464	243.002	-0.03357
239.25	-0.56339	239.519	-0.48138	239.451	-0.39326	243.176	-0.03319
239.416	-0.56346	239.689	-0.4807	239.625	-0.39187	243.342	-0.03286
239.586	-0.56356	239.855	-0.48022	239.799	-0.3905	243.512	-0.03265
239.762	-0.56366	240.026	-0.47991	239.959	-0.38929	243.681	-0.03241
239.929	-0.56378	240.195	-0.47963	240.125	-0.38814	243.852	-0.03218
240.104	-0.56379	240.374	-0.47934	240.3	-0.38692	244.034	-0.03191
240.279	-0.56372	240.54	-0.47925	240.471	-0.38593	244.201	-0.03165
240.443	-0.56361	240.71	-0.4789	240.64	-0.38493	244.373	-0.03144
240.614	-0.56358	240.883	-0.47843	240.814	-0.38391	244.542	-0.03122
240.783	-0.56364	241.047	-0.47771	240.989	-0.38289	244.712	-0.03097
240.958	-0.56374	241.217	-0.47767	241.162	-0.38188	244.887	-0.03079
241.131	-0.56368	241.389	-0.47753	241.341	-0.38078	245.055	-0.03063
241.296	-0.56357	241.559	-0.47739	241.499	-0.37974	245.221	-0.03052
241.466	-0.5635	241.731	-0.47722	241.672	-0.3787	245.394	-0.03034
241.639	-0.56335	241.911	-0.4766	241.842	-0.3777	245.568	-0.03015
241.81	-0.56329	242.076	-0.47626	242.013	-0.37673	245.731	-0.03005
241.989	-0.56332	242.242	-0.4759	242.18	-0.37575	245.904	-0.02987
242.149	-0.56345	242.42	-0.47548	242.348	-0.37482	246.068	-0.02959
242.323	-0.56372	242.586	-0.47518	242.519	-0.37413	246.243	-0.02944
242.488	-0.56384	242.758	-0.47505	242.684	-0.37333	246.424	-0.02935
242.666	-0.56392	242.927	-0.47484	242.853	-0.37251	246.594	-0.02935
242.844	-0.56404	243.095	-0.47446	243.032	-0.3718	246.761	-0.02935
243.006	-0.56442	243.267	-0.47435	243.205	-0.37114	246.937	-0.02939
243.174	-0.56466	243.435	-0.47415	243.376	-0.37045	247.096	-0.02938
243.348	-0.56493	243.609	-0.47405	243.55	-0.36964	247.274	-0.02935
243.513	-0.5653	243.778	-0.47393	243.718	-0.36878	247.447	-0.02935
243.681	-0.56594	243.947	-0.47404	243.884	-0.3684	247.614	-0.02934
243.862	-0.56641	244.117	-0.47421	244.059	-0.36773	247.784	-0.02931
244.03	-0.56684	244.283	-0.47433	244.23	-0.36693	247.957	-0.02935
244.203	-0.56732	244.457	-0.47434	244.396	-0.36617	248.121	-0.02955
244.37	-0.56775	244.627	-0.47459	244.571	-0.36579	248.298	-0.02983
244.549	-0.56803	244.801	-0.47467	244.736	-0.36538	248.471	-0.03016
244.717	-0.56827	244.971	-0.47474	244.91	-0.36491	248.639	-0.03044
244.883	-0.56854	245.136	-0.47484	245.077	-0.36432	248.808	-0.03065
245.057	-0.56895	245.307	-0.47554	245.243	-0.36377	248.969	-0.03093
245.22	-0.56922	245.48	-0.47587	245.417	-0.36328	249.138	-0.03115
245.386	-0.56942	245.653	-0.47607	245.591	-0.36284	249.307	-0.03128
245.566	-0.56961	245.814	-0.47615	245.764	-0.36239	249.481	-0.03136
245.733	-0.56936	245.994	-0.4761	245.935	-0.36257	249.649	-0.03181
245.902	-0.5694	246.164	-0.47618	246.094	-0.36234	249.824	-0.03193
246.075	-0.56955	246.335	-0.47618	246.264	-0.36196	249.987	-0.03199
246.239	-0.56973	246.507	-0.47612	246.441	-0.36163	250.155	-0.03192
246.419	-0.56997	246.671	-0.47598	246.609	-0.36121	250.326	-0.03139
246.59	-0.57023	246.842	-0.4759	246.787	-0.36103	250.509	-0.03126
246.762	-0.57055	247.01	-0.47575	246.95	-0.36093	250.676	-0.03115
246.928	-0.57085	247.187	-0.47556	247.123	-0.36078	250.846	-0.03098
247.103	-0.57119	247.353	-0.4752	247.291	-0.36078	251.015	-0.03068
247.264	-0.57144	247.524	-0.4752	247.461	-0.36044	251.185	-0.03076
247.442	-0.57173	247.696	-0.47531	247.629	-0.35989	251.357	-0.03085
247.616	-0.57193	247.871	-0.47531	247.795	-0.35948	251.533	-0.03102
247.785	-0.57239	248.04	-0.47513	247.965	-0.3595	251.695	-0.03087
247.949	-0.5727	248.209	-0.47519	248.139	-0.35957	251.867	-0.03067
248.119	-0.57299	248.378	-0.47523	248.31	-0.35968	252.04	-0.03041
248.291	-0.57334	248.55	-0.47531	248.481	-0.35967	252.214	-0.0301
248.46	-0.57353	248.728	-0.47567	248.656	-0.35932	252.38	-0.03004
248.631	-0.5739	248.894	-0.47601	248.827	-0.35908	252.549	-0.02993
248.801	-0.57415	249.061	-0.47634	248.997	-0.35877	252.712	-0.02977
248.968	-0.57432	249.233	-0.47659	249.165	-0.35851	252.89	-0.02965
249.145	-0.57438	249.403	-0.47678	249.337	-0.3592	253.057	-0.02923
249.313	-0.57442	249.57	-0.47688	249.506	-0.35947	253.227	-0.02893
249.481	-0.57452	249.732	-0.4771	249.673	-0.35949	253.405	-0.02863
249.665	-0.57484	249.895	-0.47735	249.846	-0.35945	253.564	-0.02833
249.829	-0.5753	250.073	-0.47762	250.008	-0.3593	253.738	-0.02776
249.991	-0.57556	250.246	-0.4778	250.183	-0.35939	253.908	-0.02737
250.169	-0.57576	250.415	-0.478	250.355	-0.35947	254.074	-0.02712
250.338	-0.57597	250.585	-0.47827	250.527	-0.35956	254.249	-0.02696
250.508	-0.57585	250.757	-0.4784	250.701	-0.3601	254.418	-0.02675
250.677	-0.57605	250.926	-0.4787	250.869	-0.36025	254.583	-0.02646
250.85	-0.57634	251.099	-0.47888	251.033	-0.36017	254.762	-0.02611
251.014	-0.5767	251.267	-0.47902	251.202	-0.35999	254.935	-0.02573
251.184	-0.57739	251.435	-0.47921	251.379	-0.35999	255.104	-0.02541
251.358	-0.57771	251.603	-0.47939	251.551	-0.36003	255.272	-0.0252
251.532	-0.57796	251.774	-0.47977	251.71	-0.36008	255.451	-0.02497
251.709	-0.57808	251.947	-0.48024	251.885	-0.36004	255.618	-0.02463
251.868	-0.57823	252.117	-0.48061	252.059	-0.35988	255.786	-0.02462
252.038	-0.5785	252.284	-0.48095	252.228	-0.35979	255.957	-0.02459
252.215	-0.57891	252.45	-0.4812	252.396	-0.3596	256.129	-0.02463
252.387	-0.57943	252.626	-0.4813	252.566	-0.35938	256.305	-0.02473
252.552	-0.57964	252.788	-0.48125	252.737	-0.35924	256.474	-0.02482
252.718	-0.57985	252.969	-0.48126	252.911	-0.35923	256.639	-0.02484
252.9	-0.58	253.134	-0.48133	253.08	-0.35917	256.814	-0.02472
253.068	-0.58016	253.304	-0.4814	253.247	-0.35906	256.982	-0.02454
253.235	-0.58038	253.474	-0.48168	253.414	-0.35902	257.146	-0.02445
253.405	-0.58066	253.642	-0.48185	253.582	-0.35891	257.319	-0.02433
253.568	-0.58082	253.817	-0.4821	253.758	-0.35894	257.483	-0.02427
253.739	-0.58093	253.993	-0.48235	253.929	-0.35897	257.655	-0.02431
253.909	-0.58105	254.173	-0.48197	254.092	-0.35939	257.822	-0.02436
254.08	-0.58111	254.331	-0.48192	254.261	-0.35964	257.987	-0.02428
254.254	-0.58118	254.502	-0.48194	254.431	-0.35976	258.163	-0.02408
254.421	-0.58114	254.671	-0.48201	254.604	-0.35977	258.336	-0.02373
254.597	-0.58111	254.839	-0.48235	254.773	-0.35975	258.506	-0.02299
254.762	-0.58122	255.012	-0.48239	254.946	-0.35959	258.678	-0.02256
254.929	-0.58132	255.182	-0.48235	255.113	-0.35942	258.851	-0.02241
255.094	-0.58142	255.355	-0.4822	255.281	-0.35924	259.019	-0.02233
255.268	-0.58115	255.524	-0.48196	255.455	-0.35943	259.189	-0.02231
255.444	-0.58099	255.687	-0.48179	255.621	-0.3594	259.361	-0.02213
255.606	-0.58089	255.858	-0.48165	255.794	-0.35926	259.53	-0.02192
255.784	-0.5809	256.033	-0.48151	255.963	-0.35922	259.702	-0.02176
255.959	-0.58082	256.2	-0.48135	256.129	-0.35853	259.876	-0.02131
256.123	-0.58077	256.371	-0.48131	256.302	-0.35835	260.042	-0.02112
256.292	-0.58079	256.542	-0.48129	256.477	-0.35812	260.208	-0.02108
256.456	-0.58086	256.713	-0.48125	256.643	-0.35777	260.382	-0.02115
256.629	-0.58079	256.882	-0.48108	256.811	-0.35785	260.548	-0.02167
256.804	-0.58075	257.05	-0.48088	256.981	-0.35762	260.718	-0.02192
256.979	-0.58073	257.221	-0.48075	257.155	-0.35742	260.883	-0.02212
257.141	-0.58072	257.392	-0.48059	257.328	-0.35732	261.054	-0.02227
257.315	-0.58087	257.559	-0.48072	257.487	-0.35729	261.227	-0.02248
257.481	-0.58091	257.736	-0.48065	257.659	-0.3573	261.401	-0.02253
257.649	-0.58099	257.901	-0.48049	257.838	-0.35739	261.57	-0.02255
257.818	-0.58113	258.067	-0.48035	258.005	-0.3575	261.74	-0.02253
257.991	-0.58119	258.241	-0.48019	258.168	-0.3573	261.912	-0.02268
258.161	-0.58126	258.407	-0.48016	258.343	-0.35716	262.085	-0.02276
258.332	-0.5812	258.581	-0.48018	258.518	-0.35718	262.251	-0.02276
258.499	-0.58112	258.753	-0.48016	258.691	-0.35729	262.42	-0.02275
258.662	-0.58098	258.915	-0.48029	258.855	-0.35785	262.586	-0.02239
258.832	-0.58094	259.091	-0.48024	259.021	-0.35787	262.751	-0.0222
258.999	-0.58095	259.266	-0.48034	259.197	-0.35761	262.922	-0.02215
259.172	-0.58093	259.431	-0.48061	259.368	-0.35736	263.095	-0.02214
259.347	-0.58116	259.6	-0.48093	259.536	-0.35703	263.27	-0.02199
259.516	-0.58125	259.77	-0.48101	259.699	-0.35684	263.437	-0.02191
259.686	-0.58131	259.942	-0.48101	259.868	-0.35672	263.61	-0.02184
259.858	-0.58135	260.108	-0.48102	260.04	-0.3567	263.777	-0.02181
260.023	-0.58145	260.282	-0.48124	260.212	-0.35632	263.946	-0.02165
260.193	-0.58165	260.457	-0.48136	260.374	-0.35602	264.125	-0.02152
260.36	-0.58186	260.625	-0.48135	260.552	-0.35583	264.291	-0.02138
260.544	-0.58203	260.791	-0.48134	260.719	-0.35559	264.459	-0.02125
260.709	-0.58249	260.966	-0.48147	260.894	-0.35515	264.621	-0.02097
260.877	-0.58276	261.133	-0.4817	261.058	-0.35478	264.798	-0.02066
261.054	-0.58302	261.303	-0.4819	261.231	-0.35447	264.971	-0.0203
261.219	-0.58327	261.477	-0.4821	261.4	-0.35414	265.143	-0.02006
261.388	-0.58362	261.646	-0.48222	261.573	-0.35424	265.312	-0.01963
261.552	-0.58395	261.819	-0.48237	261.742	-0.3543	265.48	-0.01942
261.725	-0.58434	261.988	-0.48233	261.91	-0.35436	265.653	-0.01911
261.896	-0.58468	262.157	-0.48226	262.071	-0.35429	265.822	-0.01881
262.067	-0.58501	262.326	-0.48246	262.242	-0.35419	265.991	-0.01819
262.235	-0.58538	262.49	-0.48253	262.412	-0.35415	266.163	-0.01771
262.405	-0.58577	262.669	-0.48259	262.589	-0.35408	266.34	-0.01739
262.576	-0.5861	262.836	-0.48261	262.757	-0.35413	266.507	-0.01707
262.75	-0.58665	263.003	-0.48267	262.925	-0.35444	266.673	-0.01669
262.912	-0.58706	263.169	-0.4828	263.092	-0.35452	266.848	-0.01625
263.084	-0.58734	263.34	-0.48286	263.268	-0.35457	267.008	-0.01582
263.249	-0.5876	263.507	-0.48292	263.44	-0.35467	267.176	-0.01521
263.424	-0.58796	263.679	-0.48277	263.6	-0.3545	267.35	-0.01447
263.597	-0.58823	263.846	-0.48282	263.767	-0.35445	267.519	-0.01402
263.764	-0.58841	264.019	-0.48281	263.941	-0.35447	267.699	-0.01363
263.93	-0.58859	264.183	-0.48283	264.104	-0.35453	267.854	-0.01315
264.098	-0.58871	264.358	-0.48293	264.276	-0.35481	268.034	-0.01263
264.275	-0.58888	264.527	-0.48291	264.452	-0.35499	268.202	-0.01225
264.443	-0.58901	264.693	-0.48286	264.622	-0.35518	268.375	-0.01197
264.614	-0.58906	264.852	-0.48278	264.785	-0.35531	268.543	-0.01167
264.78	-0.58895	265.027	-0.48292	264.952	-0.35525	268.714	-0.01125
264.946	-0.58899	265.197	-0.483	265.132	-0.35523	268.877	-0.01093
265.121	-0.58904	265.366	-0.48295	265.309	-0.35519	269.046	-0.01072
265.293	-0.58905	265.542	-0.48284	265.466	-0.35531	269.217	-0.01062
265.462	-0.5889	265.7	-0.48276	265.634	-0.3553	269.393	-0.01058
265.633	-0.58889	265.871	-0.48274	265.81	-0.35532	269.56	-0.01048
265.802	-0.58895	266.051	-0.48279	265.975	-0.35546	269.727	-0.01039
265.967	-0.58901	266.214	-0.4829	266.147	-0.35557	269.895	-0.01024
266.138	-0.58889	266.388	-0.48298	266.319	-0.35525	270.062	-0.0101
266.31	-0.58879	266.553	-0.4832	266.488	-0.35512	270.24	-0.0099
266.481	-0.58879	266.72	-0.48341	266.658	-0.35506	270.41	-0.00982
266.645	-0.58884	266.887	-0.48353	266.825	-0.35506	270.569	-0.00977
266.809	-0.58894	267.067	-0.48359	266.995	-0.35531	270.738	-0.0098
266.983	-0.58898	267.232	-0.48378	267.163	-0.35539	270.915	-0.00967
267.152	-0.58903	267.401	-0.48403	267.337	-0.35524	271.078	-0.00952
267.315	-0.58903	267.572	-0.4842	267.499	-0.355	271.255	-0.00935
267.49	-0.58917	267.746	-0.48446	267.667	-0.35471	271.425	-0.00889
267.654	-0.58936	267.909	-0.48456	267.836	-0.3545	271.599	-0.00872
267.825	-0.58954	268.079	-0.48462	267.999	-0.35432	271.771	-0.00867
267.998	-0.58973	268.259	-0.48465	268.181	-0.35438	271.936	-0.00865
268.167	-0.58997	268.422	-0.48453	268.351	-0.35449	272.106	-0.0087
268.339	-0.59015	268.59	-0.48457	268.518	-0.35481	272.28	-0.00867
268.508	-0.59031	268.76	-0.48466	268.688	-0.35509	272.454	-0.00876
268.68	-0.59056	268.927	-0.48479	268.853	-0.35532	272.62	-0.00886
268.85	-0.59091	269.095	-0.48448	269.018	-0.35534	272.784	-0.00882
269.017	-0.59123	269.266	-0.48434	269.194	-0.35524	272.961	-0.00882
269.185	-0.59145	269.444	-0.48424	269.359	-0.3551	273.128	-0.00895
269.356	-0.59162	269.61	-0.48417	269.54	-0.35503	273.298	-0.00902
269.527	-0.59198	269.775	-0.48419	269.706	-0.35569	273.473	-0.00955
269.697	-0.59216	269.944	-0.4841	269.876	-0.35573	273.635	-0.00984
269.863	-0.59227	270.117	-0.48399	270.041	-0.35559	273.8	-0.01008
270.035	-0.59237	270.282	-0.48374	270.205	-0.35549	273.977	-0.01033
270.2	-0.59252	270.458	-0.48364	270.38	-0.35478	274.145	-0.01052
270.371	-0.59251	270.624	-0.48355	270.558	-0.35457	274.318	-0.0106
270.537	-0.59248	270.792	-0.48354	270.721	-0.35447	274.484	-0.01053
270.707	-0.59251	270.965	-0.48355	270.888	-0.35442	274.659	-0.0104
270.875	-0.59234	271.133	-0.48319	271.06	-0.35401	274.823	-0.01027
271.044	-0.59219	271.305	-0.483	271.232	-0.35368	274.995	-0.01001
271.219	-0.59203	271.474	-0.48281	271.398	-0.35329	275.174	-0.00977
271.387	-0.59197	271.644	-0.48246	271.567	-0.35293	275.335	-0.00967
271.56	-0.59187	271.81	-0.48233	271.734	-0.35295	275.508	-0.00892
271.726	-0.5918	271.984	-0.48212	271.91	-0.35279	275.677	-0.00845
271.895	-0.59169	272.154	-0.48194	272.072	-0.35263	275.843	-0.00803
272.063	-0.59149	272.318	-0.48184	272.247	-0.35239	276.018	-0.00757
272.233	-0.59151	272.493	-0.48147	272.418	-0.35191	276.187	-0.00679
272.405	-0.59137	272.656	-0.48123	272.59	-0.35169	276.356	-0.0063
272.572	-0.59108	272.822	-0.48101	272.757	-0.35161	276.526	-0.00587
272.742	-0.59072	272.994	-0.48088	272.921	-0.35153	276.696	-0.00553
272.906	-0.59071	273.169	-0.48072	273.091	-0.35183	276.867	-0.0054
273.08	-0.59079	273.341	-0.48047	273.26	-0.35194	277.04	-0.00515
273.249	-0.5909	273.506	-0.48015	273.425	-0.35193	277.211	-0.00484
273.426	-0.59099	273.68	-0.47986	273.596	-0.35176	277.37	-0.00445
273.602	-0.59064	273.85	-0.47986	273.764	-0.35167	277.547	-0.00416
273.763	-0.59056	274.014	-0.47969	273.938	-0.35156	277.717	-0.00392
273.936	-0.59055	274.18	-0.47939	274.11	-0.35142	277.882	-0.00374
274.104	-0.59062	274.349	-0.47911	274.282	-0.35126	278.051	-0.00367
274.275	-0.59081	274.515	-0.47902	274.451	-0.35126	278.222	-0.00402
274.437	-0.59082	274.685	-0.47898	274.61	-0.35099	278.389	-0.00413
274.615	-0.59088	274.85	-0.47889	274.776	-0.3506	278.563	-0.0043
274.781	-0.59096	275.021	-0.47871	274.947	-0.35014	278.732	-0.00453
274.953	-0.59089	275.199	-0.47851	275.116	-0.34959	278.899	-0.0049
275.118	-0.59083	275.366	-0.47844	275.291	-0.34935	279.065	-0.00519
275.286	-0.59076	275.532	-0.47833	275.464	-0.34923	279.238	-0.00554
275.448	-0.59074	275.701	-0.47824	275.632	-0.349	279.416	-0.00592
275.63	-0.59084	275.868	-0.47831	275.801	-0.34852	279.585	-0.00674
275.791	-0.59089	276.034	-0.47841	275.964	-0.34811	279.755	-0.00712
275.966	-0.59091	276.207	-0.47856	276.133	-0.34771	279.915	-0.00736
276.129	-0.59087	276.381	-0.47874	276.308	-0.34728	280.092	-0.00758
276.297	-0.59095	276.549	-0.47888	276.474	-0.34709	280.263	-0.00791
276.472	-0.59101	276.723	-0.47903	276.636	-0.3469	280.428	-0.00822
276.64	-0.59108	276.893	-0.47921	276.8	-0.34674	280.598	-0.00844
276.806	-0.59111	277.058	-0.47936	276.969	-0.34658	280.763	-0.00865
276.976	-0.59113	277.228	-0.47973	277.14	-0.34625	280.936	-0.00846
277.143	-0.59107	277.399	-0.47992	277.305	-0.34605	281.1	-0.0083
277.309	-0.59105	277.569	-0.48005	277.479	-0.34597	281.272	-0.00816
277.49	-0.59106	277.73	-0.48	277.649	-0.34592	281.436	-0.00811
277.661	-0.59089	277.9	-0.47991	277.816	-0.34617	281.613	-0.00813
277.819	-0.59081	278.073	-0.4799	277.982	-0.34619	281.782	-0.00825
277.996	-0.59084	278.245	-0.47968	278.156	-0.34611	281.945	-0.00832
278.16	-0.59086	278.41	-0.4794	278.321	-0.34581	282.116	-0.00828
278.337	-0.59081	278.585	-0.47892	278.487	-0.34585	282.287	-0.00807
278.5	-0.59086	278.753	-0.47858	278.66	-0.34579	282.456	-0.00793
278.668	-0.59094	278.922	-0.47825	278.84	-0.34564	282.619	-0.00786
278.839	-0.59093	279.093	-0.47801	279	-0.34556	282.79	-0.00778
279.014	-0.59099	279.258	-0.47743	279.167	-0.34556	282.962	-0.00812
279.183	-0.59098	279.428	-0.47711	279.34	-0.34557	283.132	-0.00814
279.346	-0.59095	279.595	-0.47688	279.513	-0.34549	283.301	-0.00805
279.516	-0.59096	279.767	-0.47682	279.683	-0.34543	283.465	-0.0079
279.682	-0.5909	279.932	-0.47719	279.858	-0.34511	283.636	-0.00745
279.857	-0.59076	280.109	-0.47735	280.014	-0.34501	283.804	-0.00729
280.019	-0.59066	280.273	-0.47729	280.184	-0.34498	283.975	-0.00717
280.189	-0.59054	280.441	-0.47727	280.354	-0.34514	284.149	-0.007
280.364	-0.59012	280.613	-0.47748	280.529	-0.34542	284.322	-0.00683
280.537	-0.59002	280.776	-0.47737	280.695	-0.34542	284.485	-0.00656
280.702	-0.59004	280.949	-0.47726	280.866	-0.34524	284.661	-0.00619
280.874	-0.59007	281.117	-0.47724	281.037	-0.34499	284.829	-0.00566
281.038	-0.59016	281.284	-0.47743	281.199	-0.34477	284.988	-0.00489
281.211	-0.59014	281.46	-0.47735	281.366	-0.34464	285.159	-0.00418
281.381	-0.59	281.632	-0.47723	281.528	-0.34461	285.328	-0.00352
281.548	-0.58979	281.8	-0.47717	281.693	-0.34463	285.501	-0.00287
281.712	-0.58977	281.965	-0.47651	281.87	-0.34482	285.672	-0.00216
281.888	-0.58965	282.135	-0.47617	282.039	-0.34484	285.84	-0.00173
282.06	-0.58946	282.306	-0.47594	282.206	-0.34487	286.013	-0.00126
282.225	-0.58925	282.473	-0.47585	282.378	-0.34502	286.178	-0.000617726
282.396	-0.58919	282.641	-0.47578	282.551	-0.34493	286.348	0.000343123
282.556	-0.58907	282.802	-0.47573	282.717	-0.3448	286.516	0.00107
282.73	-0.58902	282.978	-0.47558	282.886	-0.34472	286.681	0.00161
282.9	-0.58893	283.15	-0.47529	283.055	-0.3446	286.856	0.00218
283.067	-0.58845	283.312	-0.47522	283.223	-0.34486	287.023	0.00227
283.229	-0.58819	283.487	-0.47516	283.386	-0.34485	287.189	0.00276
283.403	-0.58812	283.652	-0.47502	283.555	-0.34475	287.356	0.00334
283.57	-0.5881	283.826	-0.47483	283.728	-0.34481	287.534	0.00395
283.738	-0.58815	283.993	-0.47501	283.902	-0.34456	287.707	0.00499
283.911	-0.58809	284.167	-0.47523	284.073	-0.3445	287.869	0.00588
284.077	-0.58792	284.336	-0.47543	284.238	-0.34456	288.042	0.00667
284.249	-0.58781	284.497	-0.47571	284.408	-0.34451	288.213	0.00737
284.419	-0.58772	284.673	-0.47573	284.583	-0.34441	288.383	0.00803
284.59	-0.58772	284.841	-0.4758	284.738	-0.3443	288.556	0.00868
284.761	-0.58777	285.006	-0.47596	284.909	-0.34409	288.72	0.00931
284.918	-0.58777	285.18	-0.47613	285.081	-0.34386	288.892	0.00984
285.087	-0.5878	285.345	-0.47634	285.245	-0.34374	289.059	0.01064
285.258	-0.5877	285.512	-0.47625	285.419	-0.34362	289.217	0.0111
285.43	-0.58751	285.685	-0.47624	285.586	-0.34359	289.389	0.01131
285.6	-0.58736	285.86	-0.47634	285.748	-0.34372	289.554	0.01146
285.772	-0.58724	286.027	-0.47617	285.917	-0.34333	289.734	0.01131
285.935	-0.5872	286.192	-0.47605	286.083	-0.34317	289.905	0.0114
286.107	-0.58715	286.363	-0.47597	286.249	-0.34308	290.069	0.01157
286.283	-0.58701	286.531	-0.47596	286.426	-0.3431	290.232	0.01178
286.443	-0.58674	286.7	-0.47553	286.594	-0.34348	290.409	0.01167
286.62	-0.5865	286.868	-0.47526	286.764	-0.34384	290.582	0.01192
286.791	-0.5862	287.036	-0.47505	286.935	-0.34427	290.752	0.01218
286.959	-0.58582	287.201	-0.47494	287.1	-0.3447	290.915	0.01243
287.124	-0.58564	287.375	-0.47513	287.265	-0.34551	291.079	0.01279
287.288	-0.58536	287.545	-0.47512	287.443	-0.34581	291.249	0.01307
287.457	-0.58505	287.712	-0.47498	287.61	-0.34618	291.423	0.01344
287.625	-0.5848	287.881	-0.47479	287.78	-0.34648	291.592	0.0139
287.79	-0.58421	288.05	-0.47472	287.943	-0.34711	291.753	0.01485
287.958	-0.58395	288.224	-0.47457	288.119	-0.34751	291.928	0.01534
288.137	-0.58374	288.388	-0.47441	288.284	-0.34784	292.102	0.01562
288.307	-0.58355	288.546	-0.47422	288.451	-0.34808	292.265	0.01588
288.477	-0.58316	288.721	-0.47422	288.619	-0.34813	292.44	0.01615
288.637	-0.58284	288.883	-0.47415	288.793	-0.3484	292.607	0.01645
288.815	-0.58271	289.061	-0.47402	288.961	-0.34866	292.783	0.0167
288.982	-0.58271	289.228	-0.47389	289.125	-0.34889	292.944	0.01684
289.154	-0.58284	289.401	-0.47381	289.293	-0.34898	293.114	0.01678
289.318	-0.58281	289.571	-0.47384	289.46	-0.34918	293.28	0.0169
289.486	-0.58271	289.738	-0.4739	289.631	-0.34933	293.451	0.0169
289.649	-0.58263	289.906	-0.4739	289.802	-0.34953	293.618	0.01684
289.824	-0.58273	290.076	-0.47408	289.978	-0.34971	293.793	0.01668
289.992	-0.58269	290.251	-0.47412	290.147	-0.34999	293.96	0.01676
290.162	-0.58264	290.416	-0.47433	290.311	-0.35036	294.133	0.01693
290.336	-0.58262	290.583	-0.4746	290.479	-0.35071	294.299	0.01721
290.497	-0.58278	290.75	-0.47505	290.647	-0.35119	294.464	0.01738
290.669	-0.58279	290.925	-0.47523	290.822	-0.3516	294.634	0.01768
290.84	-0.58264	291.088	-0.47527	290.988	-0.35189	294.805	0.01797
291.005	-0.58247	291.262	-0.47521	291.158	-0.35224	294.97	0.0183
291.171	-0.5822	291.423	-0.47521	291.332	-0.35291	295.137	0.01924
291.339	-0.582	291.6	-0.47543	291.505	-0.35337	295.307	0.01959
291.507	-0.58185	291.772	-0.47568	291.667	-0.35375	295.481	0.01982
291.677	-0.58174	291.936	-0.47597	291.832	-0.35403	295.641	0.02008
291.842	-0.5815	292.111	-0.47623	292.01	-0.35398	295.818	0.02057
292.019	-0.58133	292.279	-0.47637	292.175	-0.35403	295.985	0.02086
292.187	-0.58115	292.445	-0.47641	292.342	-0.35424	296.15	0.02111
292.356	-0.58091	292.612	-0.4765	292.513	-0.35441	296.321	0.02139
292.528	-0.58057	292.778	-0.47652	292.678	-0.35437	296.493	0.02129
292.697	-0.58038	292.955	-0.47653	292.84	-0.35456	296.66	0.02127
292.854	-0.58013	293.118	-0.47642	293.011	-0.3548	296.825	0.02132
293.024	-0.57981	293.286	-0.47624	293.183	-0.35522	297.002	0.02137
293.193	-0.57981	293.453	-0.47619	293.361	-0.3553	297.167	0.02124
293.359	-0.5797	293.627	-0.4762	293.527	-0.35553	297.331	0.02139
293.538	-0.5795	293.793	-0.47623	293.694	-0.35578	297.498	0.02168
293.703	-0.57914	293.964	-0.47625	293.86	-0.35585	297.671	0.02206
293.874	-0.57879	294.127	-0.47597	294.032	-0.35635	297.842	0.02269
294.045	-0.57852	294.297	-0.4759	294.2	-0.35659	298.013	0.02322
294.213	-0.57821	294.466	-0.47591	294.374	-0.35678	298.178	0.02369
294.379	-0.57795	294.645	-0.47594	294.536	-0.35695	298.347	0.0242
294.554	-0.57768	294.812	-0.47586	294.706	-0.3573	298.514	0.02517
294.73	-0.57743	294.985	-0.47587	294.875	-0.35759	298.681	0.02587
294.893	-0.5772	295.145	-0.47567	295.039	-0.35788	298.846	0.02647
295.061	-0.57691	295.318	-0.47541	295.215	-0.35807	299.013	0.02716
295.225	-0.57641	295.48	-0.47579	295.383	-0.35786	299.185	0.02832
295.397	-0.57593	295.657	-0.476	295.548	-0.35797	299.355	0.02908
295.565	-0.57549	295.827	-0.47601	295.713	-0.35816	299.528	0.0296
295.731	-0.57517	295.998	-0.476	295.887	-0.35831	299.695	0.02996
295.897	-0.575	296.167	-0.47605	296.057	-0.35894	299.868	0.03001
296.077	-0.57469	296.333	-0.476	296.223	-0.35917	300.034	0.03022
296.239	-0.57432	296.499	-0.47598	296.397	-0.35922	300.209	0.03043
296.408	-0.57396	296.671	-0.47597	296.569	-0.35928	300.377	0.03064
296.572	-0.57354	296.833	-0.47593	296.738	-0.35921	300.543	0.03058
296.744	-0.57314	297.003	-0.47584	296.903	-0.35927	300.712	0.03082
296.913	-0.57274	297.184	-0.47569	297.071	-0.35932	300.878	0.03103
297.078	-0.57242	297.346	-0.47564	297.235	-0.35911	301.047	0.03124
297.25	-0.5723	297.5	-0.47543	297.407	-0.35915	301.225	0.03086
297.417	-0.57213	297.674	-0.47519	297.577	-0.35931	301.389	0.03072
297.587	-0.57193	297.847	-0.47494	297.745	-0.35935	301.559	0.03055
297.756	-0.5717	298.018	-0.47481	297.916	-0.35929	301.728	0.03053
297.919	-0.57147	298.189	-0.47459	298.087	-0.35953	301.892	0.03099
298.086	-0.57122	298.353	-0.4744	298.256	-0.35979	302.064	0.03123
298.259	-0.57085	298.521	-0.47426	298.417	-0.36004	302.226	0.0313
298.419	-0.57046	298.691	-0.47414	298.587	-0.36023	302.394	0.03139
298.596	-0.57017	298.857	-0.47394	298.756	-0.36013	302.568	0.03157
298.768	-0.56988	299.032	-0.47363	298.923	-0.36008	302.731	0.03171
298.935	-0.56949	299.201	-0.47334	299.093	-0.36006	302.903	0.0319
299.112	-0.56908	299.367	-0.47315	299.27	-0.35997	303.069	0.03212
299.278	-0.56849	299.532	-0.47329	299.438	-0.35985	303.241	0.03282
299.443	-0.56805	299.701	-0.47316	299.609	-0.35977	303.406	0.0334
299.61	-0.56762	299.87	-0.47295	299.776	-0.35965	303.572	0.034
299.787	-0.56722	300.034	-0.4727	299.942	-0.35954	303.75	0.03468
299.944	-0.56673	300.208	-0.47253	300.107	-0.35889	303.909	0.03532
300.114	-0.56645	300.38	-0.47243	300.277	-0.3585	304.079	0.03573
300.285	-0.56621	300.551	-0.47245	300.445	-0.35826	304.249	0.03612
300.454	-0.566	300.716	-0.47249	300.614	-0.35809	304.416	0.0365
300.622	-0.56583	300.883	-0.47275	300.785	-0.35785	304.584	0.03712
300.793	-0.56548	301.049	-0.47282	300.95	-0.35762	304.757	0.03752
300.961	-0.56512	301.219	-0.47291	301.121	-0.35733	304.922	0.03787
301.128	-0.56469	301.385	-0.47297	301.289	-0.35701	305.091	0.0381
301.301	-0.56453	301.552	-0.47304	301.455	-0.35685	305.267	0.03791
301.461	-0.56429	301.717	-0.47309	301.62	-0.35669	305.423	0.03789
301.634	-0.56402	301.892	-0.47308	301.783	-0.35653	305.593	0.03794
301.798	-0.56374	302.061	-0.47302	301.961	-0.35633	305.768	0.03796
301.967	-0.56325	302.233	-0.47316	302.134	-0.35628	305.929	0.03763
302.135	-0.56301	302.397	-0.47326	302.301	-0.35619	306.099	0.03753
302.31	-0.56286	302.566	-0.4732	302.472	-0.35622	306.271	0.03747
302.467	-0.56268	302.728	-0.47311	302.634	-0.35627	306.434	0.03737
302.64	-0.56239	302.906	-0.47305	302.805	-0.35633	306.6	0.03723
302.806	-0.56218	303.078	-0.47311	302.975	-0.35629	306.774	0.03728
302.973	-0.56195	303.24	-0.47325	303.14	-0.35607	306.94	0.03732
303.145	-0.56176	303.41	-0.47339	303.309	-0.35601	307.112	0.0373
303.317	-0.5618	303.583	-0.47355	303.488	-0.35639	307.278	0.0375
303.487	-0.56177	303.744	-0.47371	303.652	-0.35641	307.444	0.03762
303.652	-0.56168	303.913	-0.47372	303.822	-0.35635	307.613	0.03772
303.82	-0.56153	304.076	-0.47361	303.989	-0.35631	307.783	0.03782
303.991	-0.5614	304.247	-0.47353	304.154	-0.35643	307.946	0.03826
304.155	-0.56121	304.424	-0.47351	304.322	-0.35652	308.12	0.03859
304.325	-0.56102	304.588	-0.47349	304.497	-0.35659	308.281	0.03886
304.492	-0.56087	304.755	-0.4734	304.666	-0.35673	308.45	0.03909
304.665	-0.56071	304.928	-0.47317	304.825	-0.35664	308.625	0.03918
304.832	-0.56054	305.098	-0.4729	304.996	-0.35639	308.789	0.03916
304.998	-0.56039	305.265	-0.47257	305.16	-0.35617	308.961	0.03929
305.167	-0.56022	305.432	-0.47216	305.331	-0.35604	309.13	0.03948
305.331	-0.55978	305.598	-0.47151	305.5	-0.35576	309.303	0.03971
305.502	-0.55945	305.766	-0.47124	305.668	-0.35556	309.467	0.03971
305.673	-0.55915	305.932	-0.47102	305.832	-0.35528	309.638	0.03964
305.837	-0.55886	306.105	-0.47078	305.994	-0.35493	309.803	0.03952
306.007	-0.55859	306.272	-0.47054	306.166	-0.35455	309.975	0.039
306.178	-0.55826	306.439	-0.47026	306.342	-0.35429	310.148	0.03865
306.344	-0.55795	306.602	-0.47009	306.507	-0.35409	310.313	0.03843
306.512	-0.55778	306.776	-0.46991	306.67	-0.35383	310.475	0.03841
306.679	-0.55752	306.941	-0.47003	306.838	-0.35356	310.646	0.03833
306.845	-0.55731	307.105	-0.46991	307.005	-0.35325	310.811	0.03839
307.024	-0.55696	307.283	-0.46973	307.178	-0.35307	310.982	0.03848
307.197	-0.55657	307.451	-0.46958	307.339	-0.35285	311.146	0.03856
307.357	-0.55657	307.615	-0.46932	307.517	-0.35277	311.316	0.03867
307.527	-0.55646	307.782	-0.46922	307.681	-0.35268	311.487	0.03879
307.695	-0.5562	307.95	-0.46921	307.856	-0.35248	311.654	0.03894
307.862	-0.55594	308.114	-0.46919	308.024	-0.35218	311.827	0.03919
308.035	-0.5559	308.286	-0.46906	308.188	-0.35206	311.995	0.03997
308.196	-0.55572	308.45	-0.46905	308.368	-0.35196	312.161	0.04018
308.357	-0.5555	308.62	-0.46908	308.528	-0.35176	312.333	0.04028
308.534	-0.55524	308.785	-0.4691	308.692	-0.35148	312.498	0.0404
308.702	-0.55474	308.946	-0.46881	308.864	-0.35133	312.669	0.04065
308.869	-0.55431	309.111	-0.4687	309.025	-0.35108	312.837	0.04101
309.034	-0.55394	309.287	-0.46862	309.197	-0.35078	313.01	0.04135
309.206	-0.5536	309.45	-0.46857	309.365	-0.35061	313.174	0.04154
309.375	-0.55299	309.629	-0.46872	309.53	-0.35015	313.339	0.04172
309.533	-0.55256	309.803	-0.46869	309.694	-0.34992	313.51	0.04173
309.71	-0.5522	309.965	-0.46876	309.867	-0.34966	313.671	0.04174
309.877	-0.55187	310.125	-0.46893	310.042	-0.34927	313.843	0.0417
310.046	-0.55156	310.296	-0.46881	310.203	-0.34912	314.011	0.04177
310.219	-0.55131	310.467	-0.46875	310.371	-0.34913	314.178	0.04183
310.374	-0.55111	310.63	-0.46871	310.536	-0.34916	314.348	0.0419
310.535	-0.55099	310.801	-0.4687	310.704	-0.34918	314.51	0.042
310.713	-0.55083	310.96	-0.46867	310.868	-0.34929	314.676	0.0415
310.877	-0.55054	311.13	-0.46861	311.036	-0.34908	314.842	0.04129
311.042	-0.55018	311.295	-0.46848	311.206	-0.34883	315.012	0.04112
311.214	-0.54979	311.466	-0.46825	311.374	-0.34858	315.184	0.04091
311.378	-0.54979	311.631	-0.46808	311.539	-0.34832	315.347	0.04069
311.544	-0.54957	311.802	-0.46791	311.71	-0.34813	315.511	0.04065
311.713	-0.54919	311.967	-0.46773	311.876	-0.34804	315.685	0.04073
311.883	-0.54867	312.13	-0.46746	312.043	-0.34802	315.847	0.04087
312.042	-0.54817	312.3	-0.46701	312.211	-0.34753	316.021	0.04075
312.215	-0.54792	312.47	-0.46666	312.382	-0.34728	316.182	0.04064
312.387	-0.54774	312.64	-0.46642	312.549	-0.34708	316.345	0.04058
312.556	-0.54752	312.809	-0.4662	312.717	-0.34695	316.513	0.04058
312.729	-0.54726	312.974	-0.46573	312.884	-0.34677	316.691	0.04069
312.889	-0.54705	313.141	-0.4653	313.048	-0.34661	316.856	0.04078
313.058	-0.54684	313.306	-0.46493	313.21	-0.34648	317.03	0.04088
313.23	-0.54661	313.478	-0.46464	313.378	-0.34635	317.196	0.04094
313.396	-0.54654	313.653	-0.46433	313.55	-0.34643	317.362	0.04115
313.558	-0.54636	313.82	-0.46402	313.716	-0.34645	317.526	0.04134
313.728	-0.5461	313.977	-0.46359	313.881	-0.34632	317.692	0.0414
313.887	-0.54579	314.151	-0.46328	314.048	-0.34611	317.861	0.0413
314.056	-0.54572	314.32	-0.46309	314.21	-0.34601	318.033	0.04141
314.231	-0.54553	314.486	-0.46288	314.382	-0.34617	318.196	0.04127
314.399	-0.54532	314.654	-0.46263	314.548	-0.34643	318.366	0.04106
314.568	-0.54499	314.82	-0.46244	314.711	-0.34666	318.536	0.04088
314.733	-0.54461	314.986	-0.46237	314.877	-0.34693	318.704	0.0403
314.9	-0.54439	315.159	-0.46215	315.046	-0.34699	318.865	0.03982
315.069	-0.54417	315.318	-0.46191	315.214	-0.34715	319.032	0.03938
315.242	-0.54388	315.489	-0.46176	315.385	-0.34734	319.202	0.03897
315.405	-0.54362	315.658	-0.46197	315.561	-0.34747	319.375	0.03803
315.57	-0.54345	315.829	-0.46199	315.721	-0.34763	319.544	0.03739
315.737	-0.54333	315.986	-0.46185	315.886	-0.34773	319.709	0.03676
315.906	-0.54322	316.162	-0.4616	316.055	-0.34772	319.88	0.03608
316.077	-0.5432	316.326	-0.46127	316.22	-0.34752	320.043	0.03537
316.24	-0.54312	316.497	-0.46093	316.395	-0.34744	320.217	0.03474
316.416	-0.54306	316.666	-0.46065	316.564	-0.34741	320.385	0.03418
316.579	-0.54305	316.826	-0.46045	316.728	-0.34734	320.545	0.0337
316.745	-0.54311	316.993	-0.46062	316.891	-0.34682	320.718	0.03348
316.909	-0.54312	317.165	-0.46054	317.059	-0.34656	320.882	0.03324
317.078	-0.54304	317.329	-0.46024	317.23	-0.34639	321.049	0.03302
317.239	-0.54298	317.499	-0.46002	317.397	-0.34636	321.213	0.03283
317.409	-0.54318	317.656	-0.4594	317.564	-0.34574	321.387	0.03298
317.577	-0.54326	317.829	-0.45912	317.733	-0.34519	321.554	0.03317
317.744	-0.54336	317.998	-0.45893	317.892	-0.34477	321.718	0.03332
317.911	-0.54336	318.168	-0.45883	318.066	-0.34447	321.887	0.03345
318.079	-0.54326	318.33	-0.45909	318.229	-0.34453	322.058	0.03418
318.241	-0.54324	318.497	-0.459	318.399	-0.34449	322.221	0.03435
318.416	-0.54323	318.667	-0.45886	318.565	-0.34444	322.386	0.03441
318.58	-0.54321	318.833	-0.45877	318.731	-0.34444	322.554	0.03451
318.752	-0.54325	319.002	-0.45865	318.896	-0.34433	322.72	0.03505
318.914	-0.54334	319.169	-0.4585	319.068	-0.3442	322.887	0.03534
319.082	-0.54342	319.327	-0.45844	319.236	-0.34399	323.05	0.03565
319.253	-0.54342	319.501	-0.45843	319.399	-0.34378	323.231	0.03609
319.424	-0.54332	319.668	-0.45834	319.568	-0.34418	323.405	0.03624
319.595	-0.54333	319.837	-0.4582	319.738	-0.34441	323.567	0.03648
319.757	-0.54346	320.007	-0.45812	319.899	-0.34458	323.723	0.03672
319.924	-0.54373	320.172	-0.45806	320.065	-0.34461	323.895	0.03702
320.088	-0.544	320.34	-0.458	320.234	-0.34449	324.068	0.03764
320.26	-0.54412	320.509	-0.45798	320.399	-0.3446	324.233	0.03807
320.427	-0.54431	320.672	-0.45791	320.573	-0.34491	324.4	0.03842
320.594	-0.54464	320.838	-0.45775	320.738	-0.34526	324.568	0.03866
320.76	-0.5449	321.005	-0.45751	320.906	-0.34579	324.729	0.03878
320.928	-0.54515	321.167	-0.45749	321.064	-0.34621	324.893	0.03886
321.091	-0.54533	321.337	-0.45759	321.237	-0.34657	325.072	0.03889
321.257	-0.54548	321.503	-0.45758	321.402	-0.34673	325.243	0.03894
321.428	-0.5459	321.669	-0.45764	321.578	-0.34707	325.404	0.0388
321.597	-0.54611	321.845	-0.45765	321.741	-0.34747	325.574	0.03871
321.762	-0.5462	322.009	-0.45772	321.907	-0.3478	325.748	0.03856
321.924	-0.5463	322.167	-0.45772	322.065	-0.3479	325.915	0.03831
322.092	-0.54633	322.341	-0.45766	322.238	-0.3482	326.086	0.03753
322.265	-0.54631	322.514	-0.45744	322.402	-0.34847	326.243	0.03695
322.427	-0.54614	322.674	-0.45724	322.574	-0.34875	326.409	0.03648
322.589	-0.54587	322.848	-0.45719	322.742	-0.34895	326.584	0.0359
322.758	-0.54531	323.009	-0.45718	322.9	-0.34879	326.749	0.03526
322.925	-0.54503	323.172	-0.45705	323.067	-0.3489	326.916	0.03465
323.09	-0.54481	323.343	-0.45698	323.236	-0.34901	327.082	0.03397
323.264	-0.54454	323.507	-0.45692	323.396	-0.34903	327.249	0.03333
323.425	-0.54418	323.673	-0.45676	323.574	-0.34892	327.414	0.03239
323.59	-0.54393	323.842	-0.45661	323.734	-0.349	327.577	0.03179
323.764	-0.54356	324.013	-0.45652	323.903	-0.34919	327.743	0.03126
323.927	-0.54314	324.179	-0.45655	324.071	-0.34935	327.911	0.03066
324.096	-0.54258	324.345	-0.45694	324.243	-0.34946	328.084	0.03015
324.263	-0.54224	324.517	-0.45705	324.404	-0.34959	328.253	0.0296
324.425	-0.54197	324.676	-0.45725	324.575	-0.34972	328.414	0.02923
324.594	-0.54173	324.844	-0.45746	324.742	-0.34983	328.584	0.02905
324.758	-0.54147	325.007	-0.4577	324.906	-0.34978	328.747	0.02914
324.92	-0.54117	325.181	-0.45796	325.08	-0.34983	328.921	0.029
325.093	-0.54089	325.347	-0.45822	325.25	-0.34985	329.087	0.0288
325.259	-0.54058	325.507	-0.45844	325.416	-0.34982	329.26	0.02868
325.424	-0.5403	325.677	-0.45902	325.578	-0.3498	329.436	0.02884
325.581	-0.54013	325.843	-0.4593	325.743	-0.34983	329.599	0.0289
325.752	-0.54012	326.009	-0.45953	325.911	-0.34983	329.764	0.02882
325.917	-0.54017	326.178	-0.4598	326.079	-0.3498	329.934	0.02867
326.086	-0.54016	326.346	-0.46005	326.244	-0.34976	330.106	0.02926
326.252	-0.54002	326.516	-0.46042	326.414	-0.34991	330.269	0.0295
326.419	-0.53985	326.68	-0.46079	326.578	-0.35013	330.436	0.02963
326.58	-0.53974	326.846	-0.46095	326.751	-0.35037	330.602	0.0297
326.742	-0.53986	327.009	-0.46081	326.914	-0.3502	330.775	0.02957
326.909	-0.53987	327.179	-0.46064	327.087	-0.35013	330.949	0.02962
327.075	-0.53983	327.348	-0.46057	327.252	-0.3501	331.114	0.02977
327.245	-0.53975	327.52	-0.46058	327.419	-0.34995	331.273	0.02983
327.411	-0.53995	327.682	-0.46051	327.585	-0.35017	331.437	0.02967
327.573	-0.54024	327.85	-0.4604	327.75	-0.35033	331.611	0.02947
327.74	-0.54047	328.012	-0.4603	327.921	-0.35042	331.774	0.02912
327.9	-0.54071	328.183	-0.4602	328.083	-0.35047	331.943	0.02865
328.074	-0.54099	328.356	-0.45944	328.251	-0.35032	332.102	0.02807
328.243	-0.54119	328.514	-0.45909	328.418	-0.35037	332.277	0.02773
328.416	-0.54149	328.679	-0.45879	328.592	-0.35039	332.438	0.02744
328.575	-0.5418	328.849	-0.45843	328.754	-0.35037	332.618	0.02713
328.74	-0.54225	329.02	-0.45834	328.919	-0.3506	332.784	0.02644
328.902	-0.54266	329.186	-0.45809	329.091	-0.35065	332.946	0.02596
329.07	-0.54304	329.353	-0.45777	329.258	-0.35058	333.114	0.02559
329.231	-0.54346	329.522	-0.45737	329.422	-0.35057	333.283	0.02537
329.402	-0.54371	329.692	-0.45677	329.592	-0.35069	333.451	0.02517
329.573	-0.54406	329.852	-0.45627	329.759	-0.35075	333.622	0.02501
329.738	-0.54441	330.021	-0.45598	329.924	-0.35086	333.791	0.0248
329.894	-0.54471	330.186	-0.45573	330.089	-0.35089	333.956	0.02457
330.06	-0.54532	330.354	-0.45539	330.249	-0.35091	334.126	0.02473
330.223	-0.54595	330.524	-0.45517	330.423	-0.35097	334.29	0.02471
330.392	-0.54651	330.691	-0.45508	330.586	-0.35095	334.46	0.0246
330.558	-0.54704	330.86	-0.45504	330.756	-0.35107	334.62	0.02457
330.722	-0.54778	331.024	-0.45517	330.918	-0.35124	334.791	0.02495
330.887	-0.5484	331.191	-0.45504	331.085	-0.35138	334.956	0.02515
331.058	-0.54911	331.357	-0.45487	331.251	-0.35168	335.125	0.02528
331.213	-0.54983	331.517	-0.45464	331.431	-0.35205	335.292	0.02536
331.389	-0.55065	331.68	-0.45455	331.588	-0.35228	335.468	0.02526
331.552	-0.55132	331.858	-0.45425	331.751	-0.35252	335.62	0.02522
331.72	-0.55211	332.022	-0.454	331.92	-0.35282	335.788	0.02522
331.886	-0.55296	332.189	-0.45376	332.085	-0.35308	335.956	0.02521
332.052	-0.55388	332.356	-0.45293	332.244	-0.35365	336.124	0.02562
332.225	-0.55474	332.522	-0.4522	332.417	-0.35417	336.297	0.02578
332.391	-0.55569	332.684	-0.4515	332.583	-0.35481	336.465	0.02585
332.555	-0.55676	332.849	-0.45089	332.749	-0.35554	336.629	0.02593
332.717	-0.55794	333.013	-0.4498	332.914	-0.35641	336.798	0.02571
332.885	-0.55901	333.181	-0.44908	333.084	-0.35723	336.964	0.02577
333.053	-0.56016	333.341	-0.44828	333.248	-0.35804	337.127	0.02568
333.22	-0.56127	333.517	-0.4473	333.411	-0.35887	337.29	0.02532
333.382	-0.56281	333.681	-0.44632	333.581	-0.3598	337.46	0.02502
333.546	-0.56415	333.85	-0.44541	333.745	-0.3608	337.62	0.02459
333.719	-0.56547	334.015	-0.44454	333.912	-0.36182	337.792	0.02407
333.878	-0.56676	334.172	-0.44362	334.082	-0.36284	337.967	0.02354
334.041	-0.56829	334.335	-0.44258	334.246	-0.36427	338.138	0.02264
334.209	-0.56962	334.495	-0.44155	334.409	-0.36547	338.298	0.02202
334.373	-0.5708	334.661	-0.44064	334.573	-0.36669	338.473	0.02155
334.54	-0.57197	334.83	-0.43985	334.746	-0.36789	338.635	0.02109
334.7	-0.57316	334.997	-0.43839	334.909	-0.36888	338.803	0.01977
334.865	-0.57439	335.152	-0.43755	335.071	-0.3699	338.974	0.01898
335.041	-0.5756	335.315	-0.43698	335.243	-0.37094	339.138	0.01827
335.205	-0.57676	335.474	-0.43643	335.408	-0.37198	339.299	0.01748
335.37	-0.57773	335.639	-0.43589	335.575	-0.3731	339.469	0.01709
335.534	-0.57874	335.808	-0.43528	335.732	-0.37415	339.639	0.01657
335.706	-0.57975	335.965	-0.43469	335.895	-0.37522	339.806	0.01598
335.875	-0.58082	336.127	-0.43412	336.064	-0.37627	339.975	0.01555
336.039	-0.58176	336.296	-0.43431	336.229	-0.3771	340.139	0.01526
336.208	-0.58273	336.458	-0.43416	336.397	-0.37801	340.306	0.01484
336.375	-0.58363	336.624	-0.43394	336.56	-0.3789	340.477	0.01443
336.54	-0.58445	336.781	-0.43365	336.729	-0.37975	340.648	0.01411
336.701	-0.58525	336.941	-0.4335	336.902	-0.38054	340.805	0.01398
336.867	-0.58614	337.099	-0.43324	337.074	-0.38142	340.97	0.01382
337.035	-0.58707	337.27	-0.43303	337.238	-0.38226	341.135	0.0136
337.199	-0.58803	337.436	-0.43289	337.402	-0.38319	341.312	0.01331
337.362	-0.5889	337.597	-0.43317	337.566	-0.38394	341.477	0.01362
337.532	-0.58975	337.76	-0.4332	337.735	-0.38471	341.641	0.01344
337.694	-0.59062	337.929	-0.43314	337.901	-0.38556	341.809	0.01312
337.865	-0.59155	338.087	-0.43317	338.068	-0.3864	341.984	0.01269
338.027	-0.59221	338.254	-0.4332	338.234	-0.38704	342.143	0.0122
338.193	-0.59291	338.421	-0.4334	338.408	-0.38778	342.309	0.0119
338.357	-0.59366	338.585	-0.43357	338.565	-0.38852	342.482	0.01165
338.524	-0.59438	338.752	-0.43377	338.735	-0.38928	342.646	0.01132
338.694	-0.5951	338.913	-0.43434	338.899	-0.3898	342.809	0.0107
338.863	-0.59586	339.074	-0.43468	339.065	-0.39037	342.981	0.01036
339.028	-0.59663	339.236	-0.43498	339.234	-0.39096	343.145	0.00998
339.194	-0.59744	339.398	-0.43516	339.403	-0.39164	343.317	0.00948
339.355	-0.598	339.56	-0.43552	339.567	-0.39186	343.477	0.00864
339.52	-0.59861	339.722	-0.43594	339.737	-0.39231	343.645	0.00787
339.688	-0.59923	339.885	-0.43628	339.9	-0.39298	343.814	0.00728
339.842	-0.59986	340.05	-0.43662	340.067	-0.39355	343.983	0.00661
340.01	-0.60041	340.216	-0.43698	340.238	-0.39372	344.143	0.00589
340.177	-0.601	340.376	-0.43738	340.4	-0.39411	344.313	0.00514
340.346	-0.60165	340.544	-0.43773	340.566	-0.39446	344.484	0.00441
340.513	-0.60236	340.708	-0.43816	340.736	-0.39479	344.653	0.00367
340.676	-0.60282	340.875	-0.4386	340.902	-0.39517	344.816	0.00233
340.844	-0.60335	341.038	-0.43897	341.067	-0.39552	344.981	0.00147
341.009	-0.60387	341.21	-0.43933	341.237	-0.39593	345.153	0.000747261
341.18	-0.60444	341.364	-0.4397	341.403	-0.39632	345.321	3.60405e-06
341.349	-0.6049	341.531	-0.44037	341.568	-0.39638	345.487	-0.000501905
341.515	-0.6054	341.695	-0.44094	341.737	-0.39652	345.645	-0.000957691
341.678	-0.60581	341.864	-0.44149	341.902	-0.39681	345.813	-0.00143
341.843	-0.60625	342.03	-0.4421	342.073	-0.39727	345.984	-0.0019
342.003	-0.60686	342.191	-0.44271	342.236	-0.39747	346.16	-0.00219
342.169	-0.60736	342.358	-0.44319	342.402	-0.39771	346.326	-0.00274
342.339	-0.60795	342.522	-0.44359	342.56	-0.39805	346.495	-0.00335
342.501	-0.6086	342.686	-0.44407	342.725	-0.39841	346.659	-0.00395
342.662	-0.60928	342.852	-0.44495	342.898	-0.39886	346.819	-0.00426
342.827	-0.60991	343.016	-0.44572	343.067	-0.39926	346.992	-0.00462
342.999	-0.61046	343.186	-0.44651	343.226	-0.3997	347.16	-0.005
343.167	-0.61098	343.345	-0.44732	343.387	-0.40013	347.324	-0.00544
343.334	-0.61178	343.511	-0.44799	343.562	-0.40076	347.49	-0.00599
343.497	-0.61245	343.674	-0.44859	343.737	-0.4013	347.664	-0.0063
343.661	-0.61311	343.846	-0.44916	343.9	-0.40173	347.825	-0.00646
343.826	-0.61378	344.006	-0.44967	344.064	-0.40207	347.997	-0.00652
343.996	-0.61443	344.174	-0.45047	344.233	-0.40267	348.16	-0.00668
344.156	-0.61496	344.336	-0.45111	344.396	-0.40315	348.325	-0.00672
344.327	-0.61552	344.505	-0.45172	344.558	-0.40365	348.489	-0.00673
344.487	-0.61607	344.669	-0.45234	344.724	-0.40407	348.66	-0.00672
344.658	-0.61655	344.832	-0.45246	344.892	-0.40427	348.831	-0.00633
344.827	-0.61718	345.003	-0.45288	345.061	-0.40468	348.991	-0.00614
344.987	-0.61784	345.162	-0.45343	345.222	-0.40512	349.16	-0.00603
345.158	-0.61849	345.328	-0.45407	345.391	-0.40546	349.327	-0.00604
345.324	-0.61906	345.49	-0.45452	345.558	-0.40547	349.49	-0.00579
345.489	-0.61961	345.654	-0.45481	345.727	-0.40554	349.659	-0.00574
345.66	-0.62014	345.819	-0.45519	345.89	-0.40568	349.825	-0.00567
345.824	-0.62066	345.988	-0.45558	346.063	-0.40589	349.986	-0.00549
345.987	-0.62131	346.146	-0.45604	346.23	-0.40598	350.162	-0.00539
346.156	-0.62183	346.312	-0.45644	346.4	-0.40624	350.331	-0.00535
346.319	-0.62235	346.49	-0.45688	346.565	-0.40647	350.498	-0.00545
346.486	-0.62287	346.655	-0.45728	346.727	-0.40675	350.66	-0.0056
346.659	-0.62335	346.822	-0.45757	346.897	-0.40694	350.834	-0.00603
346.819	-0.62385	346.985	-0.45801	347.062	-0.40718	350.997	-0.00614
346.985	-0.62444	347.149	-0.4585	347.225	-0.40742	351.166	-0.00617
347.152	-0.62513	347.315	-0.45896	347.39	-0.40766	351.331	-0.00613
347.309	-0.62558	347.476	-0.45931	347.56	-0.40851	351.503	-0.00592
347.476	-0.62606	347.635	-0.45969	347.72	-0.40921	351.666	-0.00588
347.639	-0.62652	347.805	-0.46008	347.896	-0.40973	351.833	-0.00583
347.813	-0.62703	347.976	-0.46041	348.053	-0.41009	351.991	-0.00578
347.971	-0.62766	348.142	-0.46108	348.219	-0.41067	352.16	-0.00597
348.135	-0.62824	348.299	-0.46162	348.388	-0.41111	352.321	-0.00591
348.305	-0.62882	348.467	-0.46201	348.56	-0.41148	352.49	-0.00571
348.462	-0.62935	348.639	-0.46245	348.725	-0.41184	352.66	-0.00552
348.632	-0.62989	348.804	-0.46286	348.889	-0.41234	352.833	-0.00513
348.8	-0.63043	348.959	-0.46337	349.058	-0.41298	352.992	-0.00511
348.972	-0.63102	349.125	-0.46382	349.224	-0.41356	353.161	-0.00532
349.137	-0.63169	349.294	-0.46418	349.384	-0.41413	353.323	-0.00553
349.297	-0.63243	349.459	-0.46446	349.544	-0.41446	353.492	-0.00574
349.465	-0.6331	349.62	-0.46491	349.717	-0.41496	353.661	-0.00607
349.626	-0.63373	349.787	-0.46546	349.885	-0.41547	353.828	-0.00661
349.8	-0.63439	349.961	-0.46603	350.054	-0.41606	353.993	-0.00728
349.97	-0.63502	350.122	-0.46647	350.21	-0.41697	354.158	-0.00847
350.134	-0.63559	350.281	-0.46687	350.384	-0.41774	354.326	-0.00938
350.295	-0.6362	350.448	-0.46735	350.552	-0.41836	354.5	-0.01024
350.457	-0.63683	350.61	-0.4678	350.707	-0.419	354.664	-0.0111
350.629	-0.63757	350.783	-0.46817	350.879	-0.41987	354.828	-0.01224
350.787	-0.63822	350.949	-0.46863	351.049	-0.42053	354.993	-0.01286
350.954	-0.63887	351.112	-0.46908	351.215	-0.42123	355.163	-0.01346
351.118	-0.63952	351.281	-0.46946	351.387	-0.42202	355.324	-0.01415
351.277	-0.64001	351.445	-0.47005	351.554	-0.42283	355.492	-0.01495
351.444	-0.64068	351.614	-0.47052	351.715	-0.4236	355.655	-0.01548
351.614	-0.64129	351.782	-0.4711	351.884	-0.42433	355.821	-0.01597
351.785	-0.64189	351.948	-0.4718	352.042	-0.425	355.989	-0.01648
351.949	-0.64265	352.113	-0.47224	352.205	-0.42583	356.16	-0.01622
352.113	-0.64324	352.278	-0.47276	352.372	-0.42669	356.32	-0.01652
352.279	-0.64377	352.437	-0.47337	352.537	-0.42743	356.492	-0.01693
352.445	-0.64425	352.605	-0.47399	352.714	-0.42806	356.653	-0.01733
352.608	-0.64477	352.775	-0.4747	352.872	-0.42884	356.818	-0.0176
352.778	-0.6453	352.936	-0.47532	353.05	-0.42946	356.988	-0.01794
352.944	-0.64587	353.103	-0.47593	353.21	-0.42987	357.15	-0.01824
353.102	-0.6465	353.27	-0.47666	353.378	-0.43026	357.323	-0.01862
353.276	-0.64699	353.438	-0.47754	353.544	-0.43043	357.485	-0.01911
353.437	-0.64751	353.602	-0.47815	353.708	-0.43079	357.655	-0.01954
353.612	-0.64804	353.769	-0.4788	353.871	-0.43119	357.82	-0.01992
353.772	-0.64856	353.931	-0.47936	354.031	-0.43155	357.987	-0.02023
353.937	-0.64906	354.096	-0.47988	354.201	-0.43159	358.148	-0.0204
354.094	-0.64965	354.26	-0.48055	354.375	-0.43207	358.313	-0.02055
354.264	-0.65024	354.428	-0.48117	354.544	-0.4326	358.484	-0.02064
354.431	-0.65082	354.599	-0.48181	354.708	-0.43316	358.66	-0.02067
354.597	-0.65163	354.761	-0.48219	354.874	-0.43373	358.819	-0.02082
354.762	-0.65223	354.919	-0.48259	355.04	-0.43412	358.993	-0.0209
354.932	-0.65274	355.089	-0.48301	355.211	-0.43451	359.149	-0.02088
355.095	-0.65323	355.255	-0.48347	355.373	-0.43492	359.316	-0.02081
355.259	-0.6537	355.427	-0.48372	355.54	-0.43573	359.486	-0.02034
355.429	-0.65417	355.595	-0.484	355.706	-0.43636	359.656	-0.02009
355.593	-0.65467	355.757	-0.48446	355.874	-0.437	359.823	-0.01989
355.76	-0.65521	355.921	-0.48486	356.044	-0.43765	359.991	-0.01974
355.925	-0.65586	356.088	-0.48509	356.21	-0.43815	360.156	-0.01955
356.089	-0.65651	356.249	-0.48552	356.375	-0.43875	360.324	-0.01972
356.255	-0.65719	356.417	-0.486	356.539	-0.43945	360.487	-0.02013
356.412	-0.65782	356.584	-0.48649	356.694	-0.44017	360.654	-0.02058
356.579	-0.65849	356.756	-0.48709	356.862	-0.44068	360.823	-0.02122
356.75	-0.65912	356.914	-0.48761	357.029	-0.44134	360.989	-0.0219
356.915	-0.6598	357.084	-0.48799	357.193	-0.44209	361.155	-0.02262
357.091	-0.66052	357.245	-0.48828	357.359	-0.44289	361.317	-0.02342
357.253	-0.66154	357.41	-0.48886	357.527	-0.44357	361.488	-0.02474
357.427	-0.66236	357.572	-0.48912	357.686	-0.44431	361.653	-0.02562
357.587	-0.66314	357.737	-0.48928	357.859	-0.44514	361.819	-0.02628
357.749	-0.66383	357.907	-0.4896	358.023	-0.44592	361.978	-0.0268
357.91	-0.66445	358.07	-0.48991	358.19	-0.44674	362.144	-0.02761
358.072	-0.66516	358.24	-0.49023	358.355	-0.44757	362.306	-0.02809
358.242	-0.66585	358.398	-0.49062	358.521	-0.44828	362.472	-0.02843
358.404	-0.66655	358.562	-0.49107	358.69	-0.44888	362.639	-0.0287
358.568	-0.66731	358.732	-0.49108	358.859	-0.44952	362.81	-0.02848
358.735	-0.66799	358.899	-0.4913	359.026	-0.45007	362.977	-0.02873
358.903	-0.66866	359.057	-0.49159	359.191	-0.45048	363.142	-0.02914
359.069	-0.66934	359.224	-0.49184	359.357	-0.45111	363.315	-0.02952
359.234	-0.66979	359.39	-0.49285	359.522	-0.45153	363.483	-0.02917
359.403	-0.67042	359.554	-0.4935	359.689	-0.45203	363.645	-0.02931
359.562	-0.67109	359.724	-0.49408	359.852	-0.45249	363.812	-0.0296
359.728	-0.67171	359.887	-0.49467	360.022	-0.45291	363.98	-0.02996
359.892	-0.67251	360.053	-0.49526	360.187	-0.45295	364.141	-0.0307
360.063	-0.67325	360.217	-0.49576	360.352	-0.45338	364.311	-0.03114
360.231	-0.67394	360.389	-0.49618	360.512	-0.45402	364.477	-0.03151
360.395	-0.67465	360.556	-0.4965	360.677	-0.45464	364.646	-0.03187
360.556	-0.6754	360.715	-0.49732	360.841	-0.45552	364.805	-0.03233
360.72	-0.67612	360.882	-0.49805	361.011	-0.45625	364.974	-0.0326
360.88	-0.67675	361.047	-0.49869	361.173	-0.45701	365.14	-0.03286
361.051	-0.67745	361.209	-0.4993	361.341	-0.45779	365.302	-0.03311
361.22	-0.67819	361.375	-0.50005	361.499	-0.45875	365.472	-0.03353
361.387	-0.67903	361.542	-0.50089	361.668	-0.45964	365.643	-0.03402
361.553	-0.67991	361.709	-0.50174	361.839	-0.46065	365.81	-0.03441
361.719	-0.68077	361.877	-0.50262	361.996	-0.46171	365.971	-0.03487
361.887	-0.68169	362.034	-0.50344	362.168	-0.46335	366.14	-0.03533
362.048	-0.68261	362.202	-0.50432	362.333	-0.46479	366.308	-0.03605
362.209	-0.68354	362.369	-0.50517	362.503	-0.46612	366.47	-0.03691
362.377	-0.68445	362.54	-0.50583	362.665	-0.46752	366.635	-0.03782
362.537	-0.68554	362.711	-0.50699	362.831	-0.4694	366.806	-0.03911
362.708	-0.68649	362.869	-0.50804	363.001	-0.47102	366.973	-0.04012
362.875	-0.68743	363.033	-0.50905	363.165	-0.47243	367.136	-0.04114
363.041	-0.68842	363.2	-0.50997	363.329	-0.47365	367.296	-0.04221
363.208	-0.68954	363.364	-0.51074	363.49	-0.47511	367.476	-0.04394
363.376	-0.6906	363.529	-0.5116	363.658	-0.47642	367.639	-0.04525
363.542	-0.69159	363.696	-0.51266	363.831	-0.47767	367.802	-0.04648
363.701	-0.69252	363.858	-0.51386	363.989	-0.47897	367.963	-0.04768
363.864	-0.69345	364.03	-0.5147	364.157	-0.4797	368.125	-0.04887
364.03	-0.69442	364.204	-0.51548	364.319	-0.48051	368.296	-0.04996
364.205	-0.69541	364.365	-0.51623	364.486	-0.48103	368.463	-0.051
364.362	-0.69632	364.526	-0.51706	364.649	-0.48142	368.625	-0.05198
364.526	-0.6974	364.705	-0.51826	364.821	-0.48125	368.791	-0.053
364.689	-0.69845	364.873	-0.51941	364.983	-0.48158	368.95	-0.05411
364.856	-0.69946	365.035	-0.5205	365.149	-0.48194	369.117	-0.05516
365.023	-0.70041	365.193	-0.52152	365.316	-0.48242	369.287	-0.05614
365.187	-0.70112	365.355	-0.52239	365.475	-0.48251	369.458	-0.05679
365.349	-0.70195	365.521	-0.52315	365.64	-0.48297	369.621	-0.05755
365.521	-0.70286	365.689	-0.52387	365.809	-0.4834	369.789	-0.05825
365.691	-0.70385	365.856	-0.52451	365.973	-0.48376	369.952	-0.05888
365.857	-0.70482	366.024	-0.52525	366.135	-0.48372	370.128	-0.05939
366.022	-0.70577	366.185	-0.52604	366.29	-0.4839	370.287	-0.06005
366.178	-0.70677	366.341	-0.52681	366.455	-0.48418	370.453	-0.0608
366.347	-0.70784	366.511	-0.52767	366.627	-0.48448	370.621	-0.06157
366.511	-0.70871	366.677	-0.52811	366.783	-0.48526	370.788	-0.06224
366.68	-0.70962	366.847	-0.52878	366.944	-0.48572	370.951	-0.06294
366.841	-0.7106	367.019	-0.52948	367.107	-0.48603	371.115	-0.06369
367.007	-0.71166	367.175	-0.53014	367.276	-0.4863	371.289	-0.06446
367.172	-0.71286	367.347	-0.53086	367.441	-0.48652	371.456	-0.06521
367.343	-0.71393	367.504	-0.53153	367.597	-0.48699	371.624	-0.06606
367.506	-0.71489	367.673	-0.53236	367.768	-0.48751	371.785	-0.067
367.668	-0.71579	367.835	-0.53317	367.936	-0.48799	371.947	-0.06782
367.833	-0.71683	368.003	-0.53418	368.095	-0.48895	372.117	-0.06902
367.994	-0.71786	368.167	-0.53508	368.254	-0.48967	372.278	-0.0698
368.159	-0.71889	368.337	-0.53591	368.416	-0.49025	372.446	-0.07044
368.331	-0.72	368.503	-0.5367	368.581	-0.49079	372.613	-0.07096
368.493	-0.72112	368.664	-0.53758	368.741	-0.49163	372.782	-0.07121
368.664	-0.72223	368.832	-0.53857	368.904	-0.49242	372.941	-0.07144
368.826	-0.72334	368.995	-0.53954	369.064	-0.49313	373.109	-0.07182
368.986	-0.7244	369.16	-0.54033	369.231	-0.49389	373.274	-0.0723
369.152	-0.72551	369.32	-0.54136	369.394	-0.49511	373.44	-0.0723
369.322	-0.7266	369.49	-0.54226	369.558	-0.49619	373.607	-0.07271
369.49	-0.72767	369.653	-0.54326	369.722	-0.49726	373.776	-0.07333
369.65	-0.72882	369.826	-0.54421	369.886	-0.49839	373.931	-0.07406
369.819	-0.7302	369.992	-0.54524	370.04	-0.49956	374.102	-0.07481
369.986	-0.73138	370.146	-0.5463	370.21	-0.50079	374.26	-0.07572
370.147	-0.73255	370.312	-0.54734	370.371	-0.50198	374.435	-0.07672
370.307	-0.73374	370.475	-0.54835	370.54	-0.50322	374.593	-0.07772
370.478	-0.73495	370.642	-0.54913	370.705	-0.50531	374.756	-0.0798
370.643	-0.73624	370.802	-0.55008	370.868	-0.50698	374.931	-0.08134
370.803	-0.73755	370.975	-0.55114	371.031	-0.50835	375.1	-0.0827
370.971	-0.73879	371.137	-0.55216	371.195	-0.50958	375.262	-0.08393
371.147	-0.74018	371.298	-0.55374	371.356	-0.51111	375.435	-0.08561
371.308	-0.74146	371.456	-0.55499	371.522	-0.5127	375.595	-0.08674
371.475	-0.74255	371.624	-0.55622	371.691	-0.5143	375.758	-0.08776
371.633	-0.74354	371.788	-0.55748	371.846	-0.516	375.931	-0.08876
371.799	-0.74424	371.963	-0.55883	372.012	-0.51779	376.089	-0.08987
371.963	-0.74491	372.123	-0.55984	372.176	-0.5195	376.254	-0.09111
372.126	-0.74548	372.285	-0.56101	372.341	-0.52107	376.42	-0.09233
372.293	-0.74591	372.446	-0.56216	372.513	-0.52263	376.585	-0.09358
372.465	-0.74541	372.615	-0.56349	372.676	-0.52418	376.752	-0.09422
372.629	-0.74516	372.779	-0.56479	372.834	-0.52591	376.919	-0.09534
372.788	-0.74484	372.945	-0.56606	372.997	-0.52748	377.091	-0.09647
372.951	-0.74439	373.113	-0.56736	373.162	-0.52895	377.248	-0.09752
373.114	-0.74278	373.275	-0.56862	373.32	-0.53086	377.413	-0.09893
373.279	-0.74172	373.443	-0.56992	373.49	-0.53256	377.581	-0.10013
[truncated: 876 more rows]

## Sheet: Figure 1j
	c-LWLP		c-LWDP		c-DWLP		c-DWDP
X1	Y1	X2	Y2	X3	Y3	X4	Y4
24.79	99.9988	23.396	99.9965	22.257	99.9988	32.736	100.001
24.825	99.9976	23.442	99.9934	22.319	99.9967	32.745	100.002
24.87	99.9965	23.497	99.9904	22.378	99.9945	32.766	100.002
24.933	99.9954	23.586	99.9874	22.47	99.9923	32.818	100.002
25.039	99.9943	23.688	99.9835	22.592	99.9882	32.907	100.002
25.194	99.9948	23.85	99.9816	22.745	99.9866	33.035	100.003
25.366	99.9966	24.016	99.9811	22.945	99.9867	33.167	100.005
25.55	99.9995	24.222	99.982	23.138	99.9882	33.34	100.007
25.747	100.008	24.431	99.9908	23.381	99.9977	33.501	100.014
25.967	100.018	24.655	100.001	23.601	100.009	33.685	100.021
26.191	100.029	24.903	100.014	23.868	100.023	33.872	100.029
26.439	100.041	25.152	100.029	24.119	100.038	34.067	100.038
26.685	100.058	25.411	100.052	24.387	100.063	34.285	100.048
26.945	100.07	25.684	100.068	24.662	100.082	34.492	100.054
27.186	100.081	25.952	100.082	24.944	100.098	34.701	100.058
27.445	100.09	26.215	100.094	25.214	100.113	34.907	100.06
27.708	100.096	26.503	100.103	25.502	100.125	35.125	100.056
27.987	100.102	26.778	100.111	25.791	100.137	35.334	100.054
28.237	100.106	27.057	100.117	26.072	100.147	35.558	100.052
28.503	100.11	27.323	100.123	26.363	100.156	35.774	100.05
28.77	100.11	27.6	100.123	26.652	100.159	35.986	100.046
29.036	100.11	27.884	100.124	26.921	100.164	36.209	100.044
29.31	100.111	28.158	100.124	27.209	100.167	36.429	100.041
29.563	100.11	28.424	100.123	27.502	100.169	36.653	100.039
29.833	100.108	28.697	100.119	27.781	100.168	36.862	100.038
30.098	100.106	28.972	100.117	28.054	100.167	37.076	100.038
30.356	100.104	29.253	100.114	28.331	100.167	37.298	100.037
30.621	100.101	29.516	100.11	28.602	100.166	37.504	100.036
30.873	100.098	29.778	100.106	28.861	100.164	37.718	100.037
31.123	100.095	30.06	100.102	29.145	100.162	37.923	100.037
31.366	100.093	30.317	100.099	29.415	100.16	38.125	100.037
31.612	100.091	30.572	100.097	29.682	100.158	38.34	100.037
31.872	100.09	30.826	100.095	29.928	100.156	38.549	100.038
32.114	100.089	31.077	100.092	30.186	100.154	38.758	100.039
32.335	100.088	31.325	100.09	30.45	100.151	38.961	100.04
32.589	100.087	31.584	100.088	30.718	100.149	39.164	100.042
32.835	100.087	31.826	100.086	30.976	100.147	39.367	100.046
33.075	100.086	32.08	100.084	31.214	100.145	39.557	100.049
33.309	100.085	32.314	100.082	31.461	100.144	39.763	100.053
33.542	100.084	32.557	100.08	31.72	100.142	39.958	100.057
33.773	100.083	32.797	100.078	31.976	100.141	40.158	100.062
34.01	100.082	33.034	100.076	32.219	100.14	40.357	100.066
34.237	100.082	33.267	100.074	32.459	100.139	40.541	100.069
34.469	100.081	33.503	100.072	32.689	100.138	40.738	100.072
34.686	100.081	33.731	100.071	32.939	100.138	40.935	100.073
34.905	100.081	33.961	100.07	33.175	100.137	41.118	100.075
35.127	100.081	34.187	100.068	33.413	100.137	41.314	100.076
35.349	100.081	34.422	100.067	33.638	100.137	41.512	100.078
35.577	100.081	34.655	100.067	33.88	100.137	41.71	100.079
35.801	100.081	34.882	100.066	34.118	100.137	41.89	100.081
36.007	100.081	35.11	100.065	34.357	100.137	42.072	100.083
36.236	100.081	35.329	100.064	34.579	100.137	42.267	100.086
36.445	100.081	35.557	100.064	34.808	100.137	42.461	100.09
36.665	100.081	35.784	100.063	35.042	100.137	42.644	100.094
36.874	100.08	35.997	100.063	35.276	100.137	42.828	100.097
37.09	100.08	36.22	100.062	35.498	100.137	43.022	100.1
37.309	100.079	36.442	100.061	35.727	100.137	43.205	100.103
37.523	100.078	36.663	100.059	35.953	100.136	43.371	100.106
37.74	100.076	36.881	100.058	36.176	100.135	43.56	100.108
37.951	100.075	37.094	100.056	36.398	100.134	43.746	100.11
38.161	100.072	37.315	100.053	36.612	100.133	43.937	100.111
38.371	100.071	37.529	100.051	36.831	100.131	44.123	100.111
38.578	100.069	37.74	100.05	37.051	100.13	44.301	100.112
38.797	100.068	37.954	100.048	37.276	100.129	44.496	100.113
38.995	100.066	38.18	100.048	37.495	100.128	44.681	100.113
39.205	100.065	38.386	100.047	37.716	100.127	44.865	100.115
39.401	100.063	38.599	100.046	37.923	100.126	45.041	100.116
39.613	100.061	38.819	100.046	38.145	100.125	45.228	100.117
39.816	100.06	39.025	100.046	38.379	100.125	45.412	100.12
40.024	100.059	39.226	100.046	38.596	100.125	45.59	100.122
40.213	100.058	39.451	100.045	38.811	100.125	45.765	100.123
40.436	100.057	39.657	100.045	39.027	100.124	45.961	100.125
40.633	100.056	39.857	100.044	39.236	100.124	46.139	100.126
40.849	100.055	40.064	100.043	39.459	100.123	46.317	100.127
41.049	100.054	40.281	100.043	39.668	100.122	46.509	100.127
41.251	100.054	40.492	100.042	39.887	100.121	46.675	100.127
41.454	100.053	40.7	100.04	40.093	100.12	46.854	100.127
41.659	100.052	40.905	100.039	40.314	100.118	47.047	100.128
41.863	100.052	41.11	100.038	40.534	100.117	47.236	100.13
42.062	100.051	41.321	100.036	40.748	100.116	47.42	100.131
42.263	100.052	41.526	100.035	40.947	100.114	47.591	100.133
42.469	100.052	41.734	100.033	41.152	100.113	47.771	100.136
42.664	100.053	41.944	100.031	41.368	100.113	47.949	100.138
42.864	100.053	42.145	100.029	41.587	100.112	48.14	100.14
43.068	100.054	42.355	100.026	41.796	100.112	48.327	100.142
43.273	100.054	42.571	100.024	41.999	100.111	48.512	100.144
43.471	100.054	42.774	100.022	42.212	100.11	48.686	100.146
43.662	100.054	42.971	100.019	42.428	100.109	48.865	100.148
43.883	100.053	43.184	100.017	42.639	100.107	49.039	100.149
44.068	100.052	43.389	100.014	42.853	100.106	49.214	100.152
44.278	100.051	43.599	100.012	43.063	100.104	49.406	100.155
44.48	100.049	43.801	100.01	43.273	100.102	49.585	100.158
44.668	100.048	44.001	100.008	43.481	100.1	49.774	100.163
44.887	100.047	44.202	100.006	43.685	100.098	49.95	100.167
45.078	100.045	44.406	100.003	43.887	100.096	50.129	100.172
45.272	100.044	44.604	100.001	44.104	100.095	50.302	100.176
45.469	100.042	44.82	99.9989	44.313	100.094	50.493	100.18
45.663	100.041	45.016	99.9967	44.52	100.093	50.678	100.183
45.866	100.04	45.228	99.9945	44.725	100.092	50.849	100.184
46.068	100.038	45.423	99.9924	44.943	100.092	51.035	100.185
46.271	100.037	45.63	99.9904	45.14	100.093	51.215	100.184
46.459	100.035	45.835	99.9884	45.347	100.094	51.406	100.184
46.664	100.035	46.04	99.9867	45.561	100.096	51.579	100.185
46.864	100.034	46.243	99.985	45.763	100.097	51.753	100.185
47.062	100.034	46.445	99.9839	45.979	100.1	51.93	100.187
47.261	100.035	46.657	99.9827	46.194	100.103	52.099	100.19
47.464	100.035	46.851	99.9817	46.398	100.105	52.293	100.193
47.661	100.036	47.043	99.9807	46.599	100.108	52.475	100.196
47.853	100.038	47.236	99.9801	46.808	100.111	52.65	100.202
48.052	100.039	47.453	99.9792	47.009	100.114	52.839	100.207
48.244	100.04	47.654	99.9782	47.206	100.116	53.028	100.212
48.455	100.041	47.857	99.9771	47.422	100.118	53.205	100.217
48.643	100.042	48.058	99.9757	47.631	100.119	53.373	100.222
48.834	100.042	48.265	99.9742	47.837	100.121	53.559	100.227
49.038	100.043	48.466	99.9726	48.047	100.123	53.744	100.232
49.238	100.043	48.674	99.9709	48.254	100.125	53.919	100.237
49.431	100.043	48.882	99.9687	48.461	100.127	54.096	100.24
49.634	100.043	49.079	99.9666	48.663	100.129	54.279	100.243
49.827	100.043	49.27	99.9647	48.853	100.131	54.462	100.245
50.004	100.043	49.47	99.963	49.065	100.133	54.644	100.246
50.208	100.043	49.672	99.9621	49.272	100.134	54.825	100.244
50.409	100.043	49.889	99.9612	49.474	100.135	55.002	100.243
50.6	100.044	50.086	99.9603	49.674	100.135	55.184	100.241
50.807	100.044	50.279	99.9595	49.884	100.135	55.354	100.239
50.992	100.045	50.493	99.9595	50.084	100.133	55.545	100.234
51.188	100.046	50.677	99.9588	50.278	100.132	55.727	100.232
51.392	100.046	50.881	99.9578	50.487	100.13	55.916	100.23
51.585	100.046	51.08	99.9566	50.693	100.129	56.098	100.228
51.777	100.046	51.278	99.9546	50.895	100.128	56.276	100.228
51.975	100.046	51.473	99.9529	51.101	100.128	56.446	100.228
52.17	100.045	51.671	99.9512	51.306	100.127	56.633	100.228
52.375	100.044	51.869	99.9495	51.508	100.127	56.817	100.23
52.564	100.044	52.075	99.9477	51.705	100.128	56.997	100.234
52.761	100.044	52.269	99.9462	51.9	100.128	57.191	100.237
52.946	100.044	52.466	99.9448	52.101	100.127	57.368	100.24
53.148	100.044	52.656	99.9435	52.299	100.127	57.543	100.242
53.343	100.045	52.856	99.9427	52.501	100.127	57.725	100.245
53.535	100.046	53.058	99.9417	52.7	100.126	57.902	100.246
53.718	100.046	53.254	99.9407	52.897	100.125	58.079	100.246
53.912	100.046	53.448	99.9396	53.105	100.125	58.256	100.246
54.113	100.045	53.654	99.9385	53.307	100.123	58.445	100.243
54.299	100.045	53.84	99.9372	53.499	100.122	58.625	100.24
54.498	100.045	54.04	99.9358	53.705	100.119	58.81	100.237
54.695	100.045	54.232	99.9342	53.901	100.116	58.98	100.235
54.891	100.045	54.436	99.9322	54.102	100.112	59.164	100.231
55.08	100.045	54.635	99.9308	54.312	100.109	59.345	100.229
55.269	100.044	54.826	99.93	54.53	100.106	59.528	100.228
55.467	100.044	55.02	99.9293	54.716	100.103	59.714	100.228
55.661	100.043	55.22	99.9292	54.903	100.102	59.886	100.231
55.861	100.043	55.419	99.9289	55.116	100.101	60.063	100.235
56.052	100.042	55.612	99.9285	55.314	100.102	60.243	100.241
56.236	100.042	55.802	99.9282	55.515	100.104	60.423	100.246
56.439	100.042	56.007	99.9282	55.713	100.11	60.613	100.256
56.626	100.043	56.209	99.928	55.912	100.115	60.779	100.263
56.826	100.043	56.403	99.9278	56.112	100.121	60.973	100.268
57.006	100.044	56.573	99.9275	56.305	100.126	61.139	100.273
57.202	100.045	56.775	99.9272	56.503	100.133	61.318	100.275
57.388	100.047	56.973	99.927	56.709	100.138	61.505	100.277
57.584	100.048	57.17	99.9269	56.9	100.142	61.688	100.278
57.785	100.05	57.367	99.9267	57.092	100.146	61.875	100.278
57.968	100.052	57.563	99.9267	57.286	100.145	62.058	100.274
58.159	100.054	57.765	99.9266	57.483	100.145	62.229	100.272
58.364	100.057	57.949	99.9265	57.698	100.145	62.409	100.27
58.546	100.06	58.152	99.9264	57.89	100.143	62.598	100.268
58.74	100.063	58.338	99.9263	58.089	100.139	62.769	100.265
58.931	100.066	58.535	99.926	58.284	100.136	62.957	100.264
59.097	100.068	58.725	99.9255	58.482	100.133	63.133	100.262
59.308	100.071	58.92	99.925	58.676	100.13	63.314	100.261
59.501	100.073	59.121	99.9238	58.869	100.127	63.493	100.262
59.693	100.075	59.315	99.9226	59.065	100.124	63.675	100.263
59.88	100.077	59.498	99.9212	59.261	100.122	63.859	100.265
60.076	100.078	59.692	99.9197	59.454	100.119	64.032	100.267
60.263	100.079	59.883	99.9174	59.646	100.117	64.204	100.272
60.452	100.08	60.076	99.9155	59.842	100.116	64.385	100.276
60.638	100.081	60.277	99.9135	60.043	100.115	64.563	100.279
60.828	100.082	60.477	99.9115	60.23	100.114	64.747	100.283
61.027	100.083	60.662	99.9096	60.42	100.114	64.917	100.286
61.219	100.083	60.855	99.9078	60.624	100.114	65.113	100.289
61.402	100.084	61.047	99.9062	60.816	100.114	65.294	100.291
61.584	100.084	61.242	99.9046	61.006	100.113	65.473	100.292
61.777	100.084	61.437	99.9038	61.203	100.113	65.645	100.292
61.965	100.084	61.633	99.9028	61.395	100.113	65.826	100.293
62.159	100.084	61.824	99.902	61.586	100.113	66.012	100.293
62.344	100.083	62.008	99.9012	61.781	100.113	66.195	100.294
62.541	100.083	62.204	99.9011	61.987	100.113	66.367	100.294
62.727	100.083	62.392	99.9008	62.177	100.113	66.539	100.295
62.916	100.082	62.602	99.9005	62.368	100.115	66.722	100.296
63.107	100.081	62.781	99.9002	62.56	100.116	66.905	100.298
63.293	100.08	62.978	99.9002	62.758	100.118	67.088	100.301
63.469	100.079	63.16	99.9001	62.948	100.119	67.264	100.304
63.675	100.078	63.345	99.9	63.144	100.121	67.45	100.307
63.861	100.077	63.537	99.9	63.331	100.122	67.625	100.31
64.04	100.076	63.728	99.8998	63.513	100.122	67.807	100.314
64.238	100.075	63.924	99.8994	63.718	100.122	67.976	100.316
64.427	100.074	64.118	99.899	63.915	100.121	68.166	100.319
64.615	100.073	64.301	99.8984	64.103	100.12	68.344	100.321
64.798	100.072	64.487	99.8972	64.297	100.116	68.516	100.321
64.984	100.072	64.677	99.8961	64.486	100.112	68.697	100.322
65.176	100.071	64.874	99.895	64.683	100.109	68.886	100.323
65.372	100.07	65.06	99.8938	64.875	100.105	69.059	100.324
65.555	100.069	65.243	99.8923	65.071	100.1	69.239	100.325
65.746	100.068	65.436	99.8911	65.261	100.097	69.423	100.327
65.941	100.067	65.634	99.89	65.455	100.094	69.587	100.329
66.129	100.066	65.811	99.8889	65.644	100.091	69.773	100.331
66.313	100.066	66.013	99.8879	65.833	100.089	69.948	100.333
66.493	100.065	66.203	99.8868	66.023	100.087	70.127	100.335
66.678	100.065	66.39	99.8855	66.219	100.085	70.301	100.336
66.857	100.064	66.583	99.8843	66.408	100.084	70.482	100.337
67.045	100.064	66.775	99.8828	66.596	100.082	70.662	100.336
67.23	100.065	66.961	99.8814	66.788	100.081	70.836	100.336
67.421	100.065	67.144	99.88	66.984	100.079	71.021	100.335
67.601	100.065	67.34	99.8786	67.175	100.078	71.202	100.334
67.784	100.065	67.523	99.8771	67.358	100.076	71.377	100.333
67.976	100.066	67.717	99.8756	67.556	100.075	71.558	100.334
68.172	100.066	67.904	99.8741	67.75	100.074	71.735	100.335
68.369	100.067	68.084	99.8726	67.937	100.073	71.913	100.336
68.541	100.067	68.28	99.8709	68.122	100.074	72.086	100.34
68.737	100.067	68.462	99.8694	68.325	100.074	72.274	100.342
68.912	100.067	68.662	99.8678	68.514	100.073	72.455	100.345
69.103	100.067	68.84	99.8663	68.698	100.073	72.636	100.348
69.284	100.067	69.037	99.8651	68.888	100.074	72.807	100.351
69.469	100.067	69.222	99.864	69.078	100.074	72.988	100.353
69.65	100.066	69.416	99.863	69.263	100.074	73.169	100.356
69.848	100.066	69.602	99.8621	69.454	100.074	73.34	100.358
70.031	100.066	69.788	99.8618	69.635	100.073	73.51	100.359
70.214	100.066	69.983	99.8614	69.826	100.073	73.696	100.361
70.402	100.067	70.159	99.861	70.013	100.073	73.877	100.362
70.584	100.068	70.352	99.8607	70.197	100.073	74.039	100.362
70.766	100.069	70.532	99.8607	70.392	100.075	74.224	100.362
70.943	100.07	70.722	99.8605	70.586	100.076	74.403	100.362
71.13	100.071	70.902	99.8605	70.767	100.078	74.575	100.362
71.318	100.072	71.087	99.8604	70.954	100.079	74.752	100.361
71.501	100.073	71.285	99.8613	71.138	100.083	74.943	100.361
71.69	100.073	71.471	99.8625	71.321	100.085	75.118	100.361
71.872	100.074	71.664	99.8636	71.517	100.088	75.291	100.362
72.057	100.075	71.838	99.8647	71.71	100.09	75.472	100.364
72.25	100.076	72.031	99.8663	71.901	100.091	75.654	100.367
72.426	100.077	72.211	99.8669	72.095	100.092	75.838	100.371
72.619	100.077	72.404	99.8672	72.281	100.092	76.012	100.374
72.8	100.077	72.589	99.8672	72.463	100.093	76.185	100.378
72.976	100.077	72.77	99.8656	72.644	100.091	76.375	100.383
73.164	100.076	72.962	99.8644	72.837	100.09	76.552	100.387
73.342	100.076	73.145	99.8632	73.018	100.09	76.735	100.39
73.535	100.076	73.329	99.8617	73.209	100.09	76.905	100.394
73.718	100.076	73.517	99.8593	73.404	100.089	77.087	100.396
73.897	100.076	73.708	99.8571	73.586	100.088	77.26	100.399
74.083	100.077	73.898	99.8548	73.773	100.088	77.443	100.401
74.276	100.078	74.083	99.8523	73.958	100.087	77.612	100.402
74.456	100.079	74.272	99.8492	74.14	100.085	77.793	100.401
74.632	100.08	74.447	99.8463	74.326	100.083	77.983	100.401
74.819	100.081	74.638	99.8433	74.517	100.081	78.149	100.4
74.995	100.081	74.822	99.8404	74.694	100.079	78.324	100.398
75.189	100.081	75.009	99.8373	74.886	100.075	78.515	100.395
75.387	100.08	75.189	99.8345	75.08	100.073	78.685	100.393
75.556	100.08	75.378	99.8317	75.273	100.07	78.855	100.392
75.744	100.079	75.557	99.829	75.461	100.068	79.035	100.39
75.927	100.077	75.751	99.8267	75.646	100.065	79.217	100.39
76.111	100.076	75.938	99.8243	75.827	100.063	79.397	100.389
76.29	100.075	76.109	99.822	76.007	100.061	79.564	100.39
76.472	100.073	76.294	99.8198	76.195	100.059	79.747	100.39
76.651	100.073	76.481	99.8179	76.372	100.057	79.913	100.391
76.848	100.073	76.663	99.816	76.562	100.055	80.106	100.393
77.017	100.073	76.844	99.814	76.74	100.053	80.286	100.395
77.209	100.073	77.035	99.812	76.938	100.051	80.471	100.397
77.391	100.075	77.217	99.8102	77.127	100.051	80.649	100.403
77.58	100.076	77.397	99.8083	77.313	100.05	80.816	100.41
77.762	100.078	77.585	99.8065	77.505	100.05	80.996	100.419
77.937	100.079	77.765	99.8047	77.684	100.049	81.174	100.428
78.121	100.081	77.943	99.8029	77.877	100.05	81.357	100.442
78.299	100.082	78.133	99.8014	78.063	100.05	81.533	100.454
78.484	100.082	78.32	99.7999	78.24	100.05	81.706	100.463
78.665	100.082	78.502	99.7985	78.424	100.049	81.879	100.471
78.847	100.081	78.692	99.7977	78.612	100.049	82.059	100.475
79.031	100.08	78.875	99.7968	78.79	100.048	82.233	100.477
79.221	100.079	79.061	99.796	78.981	100.048	82.408	100.477
79.4	100.078	79.25	99.7954	79.162	100.047	82.585	100.476
79.583	100.077	79.437	99.7952	79.351	100.047	82.764	100.466
79.764	100.076	79.612	99.7949	79.532	100.047	82.941	100.459
79.945	100.075	79.802	99.7946	79.718	100.048	83.11	100.453
80.129	100.074	79.984	99.7944	79.897	100.049	83.291	100.447
80.312	100.075	80.165	99.7944	80.082	100.051	83.468	100.44
80.498	100.076	80.347	99.7943	80.279	100.052	83.646	100.435
80.67	100.076	80.53	99.7943	80.465	100.053	83.829	100.432
80.862	100.077	80.72	99.7943	80.647	100.055	84.01	100.428
81.026	100.079	80.909	99.7952	80.83	100.056	84.172	100.429
81.207	100.08	81.072	99.7963	81.005	100.057	84.36	100.429
81.387	100.081	81.254	99.7974	81.18	100.058	84.536	100.43
81.568	100.083	81.436	99.7983	81.373	100.059	84.719	100.43
81.746	100.083	81.626	99.7997	81.556	100.06	84.904	100.434
81.934	100.084	81.817	99.8002	81.739	100.06	85.067	100.437
82.123	100.085	81.991	99.8003	81.914	100.061	85.244	100.44
82.298	100.085	82.171	99.8002	82.103	100.061	85.421	100.443
82.476	100.085	82.353	99.7986	82.291	100.061	85.596	100.446
82.661	100.084	82.535	99.7975	82.466	100.061	85.783	100.448
82.834	100.084	82.717	99.7964	82.661	100.061	85.952	100.45
83.024	100.083	82.9	99.7951	82.832	100.06	86.128	100.453
83.203	100.082	83.081	99.7933	83.016	100.058	86.306	100.454
83.385	100.081	83.262	99.7916	83.203	100.057	86.492	100.455
83.572	100.08	83.439	99.79	83.382	100.055	86.663	100.456
83.74	100.079	83.635	99.7884	83.564	100.055	86.839	100.456
83.928	100.078	83.807	99.7869	83.751	100.055	87.015	100.456
84.117	100.077	83.995	99.7859	83.932	100.055	87.195	100.455
84.291	100.076	84.177	99.7855	84.115	100.055	87.373	100.455
84.468	100.075	84.354	99.7853	84.298	100.055	87.558	100.455
84.643	100.074	84.526	99.786	84.472	100.056	87.732	100.455
84.824	100.073	84.711	99.7861	84.667	100.056	87.898	100.456
85.004	100.073	84.896	99.7861	84.845	100.055	88.079	100.458
85.192	100.073	85.076	99.7859	85.035	100.055	88.265	100.46
85.378	100.073	85.253	99.7857	85.222	100.053	88.443	100.463
85.559	100.073	85.435	99.7853	85.401	100.052	88.62	100.465
85.736	100.073	85.616	99.7849	85.58	100.052	88.788	100.466
85.915	100.074	85.809	99.7844	85.759	100.053	88.96	100.467
86.099	100.074	85.986	99.7834	85.94	100.054	89.144	100.467
86.275	100.074	86.161	99.7826	86.121	100.054	89.319	100.466
86.452	100.074	86.35	99.7818	86.298	100.055	89.501	100.465
86.628	100.074	86.525	99.7809	86.481	100.055	89.685	100.464
86.815	100.074	86.706	99.7799	86.668	100.057	89.853	100.462
86.988	100.075	86.891	99.7792	86.836	100.058	90.026	100.461
87.163	100.075	87.067	99.7789	87.012	100.059	90.211	100.46
87.355	100.075	87.246	99.779	87.191	100.06	90.391	100.461
87.53	100.076	87.43	99.7795	87.381	100.061	90.568	100.463
87.714	100.076	87.614	99.7806	87.563	100.061	90.745	100.464
87.9	100.076	87.786	99.7822	87.754	100.061	90.919	100.466
88.075	100.076	87.966	99.7839	87.927	100.062	91.096	100.468
88.252	100.075	88.154	99.7865	88.113	100.062	91.268	100.471
88.434	100.075	88.329	99.7884	88.291	100.063	91.449	100.474
88.614	100.075	88.516	99.7899	88.481	100.065	91.625	100.476
88.789	100.074	88.692	99.7913	88.656	100.066	91.797	100.479
88.968	100.075	88.874	99.7919	88.836	100.068	91.975	100.482
89.147	100.075	89.053	99.7924	89.015	100.069	92.155	100.486
89.333	100.076	89.24	99.7926	89.196	100.07	92.335	100.49
89.503	100.076	89.405	99.7927	89.383	100.07	92.501	100.494
89.685	100.077	89.587	99.7915	89.564	100.069	92.68	100.499
89.868	100.077	89.779	99.7906	89.742	100.069	92.862	100.504
90.05	100.078	89.948	99.7896	89.916	100.07	93.04	100.509
90.22	100.078	90.122	99.7886	90.086	100.07	93.217	100.514
90.401	100.077	90.309	99.787	90.271	100.071	93.395	100.518
90.57	100.077	90.48	99.7859	90.458	100.071	93.566	100.522
90.748	100.077	90.667	99.7848	90.646	100.071	93.736	100.526
90.929	100.078	90.842	99.7839	90.821	100.072	93.924	100.529
91.116	100.079	91.021	99.7833	91.002	100.073	94.093	100.529
91.286	100.079	91.197	99.7827	91.18	100.075	94.265	100.529
91.463	100.08	91.378	99.7822	91.358	100.076	94.443	100.528
91.64	100.081	91.559	99.7817	91.536	100.078	94.628	100.528
91.824	100.083	91.754	99.7816	91.719	100.08	94.796	100.524
91.998	100.084	91.926	99.7814	91.896	100.081	94.97	100.521
92.193	100.086	92.106	99.7811	92.074	100.083	95.155	100.519
92.359	100.087	92.293	99.7809	92.243	100.084	95.328	100.517
92.54	100.089	92.466	99.7805	92.431	100.086	95.506	100.514
92.713	100.09	92.636	99.7799	92.614	100.087	95.686	100.512
92.904	100.091	92.811	99.7792	92.787	100.088	95.854	100.51
93.084	100.093	92.999	99.7784	92.968	100.089	96.036	100.508
93.254	100.093	93.18	99.777	93.151	100.09	96.207	100.508
93.436	100.094	93.366	99.7758	93.327	100.091	96.382	100.508
93.616	100.094	93.533	99.7746	93.504	100.091	96.565	100.508
93.795	100.094	93.717	99.7733	93.698	100.09	96.744	100.508
93.97	100.094	93.894	99.7717	93.87	100.089	96.917	100.511
94.152	100.095	94.066	99.7702	94.053	100.088	97.095	100.513
94.332	100.095	94.242	99.7687	94.239	100.088	97.268	100.514
94.505	100.095	94.43	99.7672	94.407	100.088	97.454	100.517
94.693	100.096	94.608	99.7654	94.59	100.088	97.618	100.52
94.864	100.095	94.799	99.7635	94.775	100.088	97.804	100.522
95.036	100.095	94.97	99.7617	94.955	100.088	97.973	100.525
95.221	100.094	95.143	99.7602	95.126	100.089	98.151	100.527
95.4	100.093	95.32	99.7593	95.308	100.089	98.327	100.529
95.579	100.092	95.499	99.7585	95.49	100.09	98.499	100.53
95.743	100.091	95.677	99.7578	95.666	100.091	98.672	100.532
95.92	100.091	95.855	99.7571	95.848	100.092	98.848	100.533
96.105	100.091	96.029	99.7576	96.028	100.093	99.031	100.534
96.286	100.091	96.212	99.7574	96.203	100.095	99.199	100.535
96.467	100.091	96.397	99.757	96.382	100.096	99.375	100.537
96.635	100.092	96.578	99.7567	96.566	100.097	99.559	100.538
96.814	100.093	96.755	99.7562	96.747	100.098	99.725	100.54
96.988	100.094	96.925	99.7561	96.911	100.1	99.911	100.541
97.168	100.096	97.1	99.7567	97.099	100.102	100.082	100.542
97.346	100.096	97.269	99.7576	97.279	100.104	100.257	100.543
97.517	100.098	97.452	99.7589	97.459	100.106	100.447	100.543
97.701	100.098	97.634	99.7598	97.638	100.107	100.617	100.543
97.88	100.099	97.815	99.7602	97.811	100.107	100.791	100.544
98.061	100.1	97.992	99.7605	97.996	100.107	100.959	100.546
98.238	100.099	98.168	99.7597	98.163	100.105	101.134	100.548
98.407	100.099	98.349	99.7585	98.345	100.104	101.307	100.55
98.587	100.099	98.533	99.7569	98.52	100.102	101.479	100.553
98.761	100.098	98.707	99.7549	98.696	100.099	101.659	100.556
98.94	100.098	98.874	99.751	98.869	100.096	101.837	100.559
99.126	100.097	99.055	99.748	99.048	100.094	102.011	100.561
99.299	100.097	99.236	99.7451	99.231	100.092	102.197	100.562
99.472	100.096	99.401	99.7422	99.409	100.091	102.369	100.563
99.641	100.096	99.589	99.7394	99.581	100.091	102.54	100.562
99.819	100.096	99.771	99.7373	99.76	100.09	102.702	100.561
99.997	100.095	99.943	99.736	99.93	100.09	102.882	100.56
100.168	100.094	100.127	99.7353	100.107	100.091	103.063	100.559
100.35	100.094	100.295	99.7362	100.282	100.093	103.232	100.558
100.525	100.093	100.472	99.7366	100.465	100.094	103.418	100.556
100.702	100.093	100.654	99.737	100.637	100.095	103.601	100.555
100.876	100.093	100.83	99.7374	100.812	100.096	103.766	100.554
101.047	100.094	101.004	99.7387	100.999	100.098	103.938	100.553
101.226	100.094	101.182	99.7397	101.174	100.1	104.115	100.553
101.413	100.095	101.356	99.7409	101.346	100.103	104.293	100.552
101.582	100.095	101.539	99.742	101.529	100.105	104.471	100.552
101.758	100.095	101.711	99.7427	101.7	100.108	104.645	100.553
101.945	100.095	101.888	99.7439	101.87	100.11	104.827	100.555
102.111	100.095	102.063	99.7454	102.06	100.113	104.993	100.557
102.281	100.095	102.245	99.7469	102.252	100.116	105.182	100.559
102.457	100.094	102.426	99.7485	102.429	100.118	105.357	100.564
102.637	100.094	102.601	99.7499	102.607	100.12	105.536	100.569
102.813	100.094	102.775	99.751	102.782	100.123	105.708	100.575
102.987	100.095	102.957	99.7521	102.948	100.126	105.891	100.582
103.156	100.096	103.129	99.7524	103.123	100.128	106.063	100.59
103.335	100.096	103.315	99.7527	103.302	100.13	106.238	100.597
103.502	100.097	103.498	99.7526	103.477	100.131	106.399	100.603
103.684	100.097	103.668	99.7523	103.657	100.132	106.585	100.609
103.86	100.097	103.843	99.7508	103.846	100.132	106.763	100.611
104.033	100.096	104.018	99.7496	104.014	100.131	106.936	100.614
104.209	100.096	104.193	99.7482	104.179	100.131	107.111	100.615
104.39	100.096	104.37	99.7466	104.363	100.13	107.288	100.616
104.56	100.095	104.547	99.7444	104.538	100.128	107.455	100.613
104.752	100.095	104.727	99.7424	104.712	100.126	107.636	100.611
104.924	100.095	104.908	99.7403	104.892	100.124	107.815	100.609
105.095	100.094	105.083	99.7382	105.066	100.121	107.986	100.608
105.274	100.094	105.254	99.7358	105.243	100.118	108.155	100.605
105.442	100.094	105.429	99.7335	105.419	100.114	108.339	100.604
105.623	100.093	105.61	99.7313	105.598	100.11	108.505	100.603
105.789	100.093	105.784	99.729	105.767	100.107	108.678	100.603
105.971	100.093	105.956	99.727	105.947	100.102	108.845	100.603
106.147	100.093	106.133	99.7255	106.127	100.098	109.026	100.602
106.321	100.092	106.316	99.7246	106.301	100.095	109.196	100.602
106.499	100.092	106.488	99.7238	106.473	100.092	109.379	100.601
106.675	100.091	106.66	99.7237	106.656	100.09	109.559	100.601
106.846	100.091	106.852	99.7231	106.836	100.087	109.735	100.6
107.016	100.09	107.019	99.7222	107.02	100.085	109.911	100.599
107.193	100.089	107.196	99.7211	107.2	100.083	110.083	100.599
107.372	100.087	107.377	99.7196	107.374	100.083	110.272	100.598
107.55	100.086	107.539	99.7185	107.545	100.082	110.445	100.596
107.718	100.084	107.723	99.7177	107.717	100.081	110.619	100.595
107.893	100.083	107.904	99.7173	107.898	100.08	110.792	100.593
108.076	100.082	108.074	99.7169	108.068	100.08	110.964	100.591
108.252	100.081	108.243	99.7166	108.249	100.081	111.14	100.59
108.416	100.08	108.428	99.7163	108.42	100.081	111.312	100.588
108.598	100.08	108.598	99.7159	108.598	100.082	111.481	100.587
108.774	100.081	108.782	99.7159	108.77	100.082	111.666	100.587
108.944	100.081	108.95	99.7156	108.948	100.083	111.839	100.586
109.115	100.081	109.127	99.7157	109.127	100.083	112.01	100.586
109.297	100.081	109.307	99.7162	109.301	100.083	112.192	100.586
109.472	100.081	109.488	99.7163	109.478	100.082	112.362	100.587
109.638	100.081	109.662	99.7165	109.652	100.081	112.528	100.588
109.826	100.081	109.826	99.7167	109.83	100.08	112.712	100.588
109.997	100.082	110.008	99.7171	110.001	100.079	112.888	100.589
110.172	100.083	110.193	99.7186	110.184	100.077	113.06	100.59
110.351	100.084	110.361	99.7199	110.353	100.077	113.247	100.591
110.522	100.085	110.534	99.7213	110.525	100.077	113.412	100.593
110.694	100.086	110.713	99.7225	110.709	100.077	113.592	100.594
110.876	100.087	110.889	99.7244	110.875	100.078	113.761	100.596
111.047	100.088	111.067	99.7257	111.058	100.08	113.936	100.597
111.217	100.089	111.235	99.7266	111.226	100.082	114.11	100.598
111.395	100.09	111.415	99.7274	111.417	100.084	114.289	100.599
111.56	100.09	111.588	99.7273	111.578	100.087	114.471	100.6
111.739	100.091	111.762	99.7277	111.758	100.089	114.643	100.601
111.913	100.091	111.934	99.7285	111.936	100.091	114.821	100.602
112.094	100.091	112.11	99.7295	112.116	100.092	114.989	100.603
112.27	100.09	112.292	99.7302	112.285	100.093	115.155	100.604
112.444	100.089	112.467	99.7307	112.453	100.093	115.328	100.604
112.621	100.089	112.632	99.731	112.635	100.093	115.517	100.604
112.791	100.088	112.804	99.7312	112.809	100.092	115.698	100.603
112.963	100.088	112.986	99.7309	112.983	100.091	115.87	100.601
113.138	100.089	113.153	99.7307	113.156	100.09	116.042	100.599
113.313	100.089	113.33	99.7303	113.327	100.089	116.218	100.597
113.491	100.089	113.51	99.7298	113.503	100.088	116.382	100.595
113.662	100.09	113.684	99.7287	113.681	100.088	116.562	100.592
113.839	100.09	113.863	99.7276	113.858	100.088	116.731	100.589
114.01	100.09	114.04	99.7264	114.03	100.088	116.91	100.588
114.185	100.089	114.214	99.725	114.195	100.088	117.083	100.587
114.36	100.088	114.388	99.7229	114.378	100.088	117.266	100.587
114.538	100.087	114.559	99.7208	114.555	100.088	117.432	100.587
114.709	100.085	114.73	99.7186	114.729	100.087	117.615	100.588
114.878	100.084	114.906	99.7163	114.908	100.087	117.795	100.589
115.062	100.083	115.088	99.7133	115.08	100.085	117.963	100.591
115.233	100.082	115.263	99.7106	115.244	100.085	118.142	100.594
115.409	100.081	115.433	99.7079	115.414	100.084	118.306	100.596
115.583	100.081	115.614	99.7052	115.599	100.083	118.49	100.598
115.757	100.08	115.785	99.7025	115.774	100.084	118.667	100.601
115.927	100.08	115.956	99.7001	115.95	100.084	118.838	100.602
116.107	100.079	116.132	99.6978	116.125	100.085	119.016	100.604
116.283	100.078	116.306	99.6956	116.3	100.085	119.193	100.605
116.448	100.077	116.483	99.6942	116.478	100.086	119.364	100.606
116.618	100.076	116.663	99.6928	116.653	100.086	119.539	100.608
116.796	100.074	116.838	99.6915	116.821	100.086	119.709	100.61
116.973	100.073	117.01	99.6904	117	100.086	119.89	100.612
117.143	100.071	117.196	99.6901	117.169	100.086	120.059	100.614
117.317	100.07	117.361	99.6896	117.341	100.086	120.24	100.615
117.497	100.068	117.534	99.6892	117.521	100.086	120.417	100.615
117.668	100.067	117.71	99.6888	117.7	100.086	120.589	100.614
117.836	100.067	117.888	99.6888	117.873	100.086	120.763	100.611
118.015	100.066	118.054	99.6886	118.044	100.086	120.935	100.609
118.189	100.066	118.224	99.6885	118.215	100.086	121.105	100.607
118.362	100.065	118.398	99.6887	118.399	100.085	121.294	100.604
118.544	100.065	118.578	99.6897	118.572	100.085	121.466	100.602
118.71	100.064	118.766	99.6905	118.747	100.084	121.637	100.601
118.885	100.064	118.94	99.6911	118.919	100.083	121.814	100.6
119.061	100.063	119.114	99.6917	119.093	100.083	121.986	100.599
119.244	100.062	119.282	99.6926	119.265	100.081	122.158	100.6
119.412	100.061	119.455	99.6928	119.444	100.08	122.34	100.6
119.584	100.06	119.63	99.6928	119.619	100.08	122.512	100.599
119.762	100.059	119.801	99.6926	119.788	100.08	122.69	100.598
119.934	100.059	119.985	99.6919	119.957	100.08	122.861	100.596
120.104	100.059	120.161	99.6923	120.138	100.081	123.038	100.594
120.279	100.06	120.33	99.6931	120.306	100.081	123.215	100.592
120.455	100.06	120.504	99.6939	120.483	100.082	123.394	100.591
120.632	100.061	120.679	99.6954	120.66	100.083	123.567	100.589
120.802	100.061	120.856	99.6964	120.833	100.084	123.746	100.588
120.98	100.062	121.03	99.6976	121.017	100.085	123.917	100.587
121.147	100.062	121.204	99.6991	121.19	100.086	124.087	100.586
121.319	100.061	121.387	99.7	121.36	100.087	124.265	100.587
121.503	100.061	121.553	99.7008	121.536	100.087	124.438	100.587
121.661	100.06	121.727	99.7013	121.714	100.087	124.614	100.588
121.836	100.06	121.903	99.7015	121.883	100.087	124.789	100.589
122.011	100.059	122.077	99.701	122.049	100.086	124.966	100.59
122.183	100.059	122.253	99.7005	122.223	100.085	125.139	100.591
122.362	100.059	122.42	99.6997	122.407	100.084	125.318	100.592
122.525	100.059	122.597	99.6987	122.578	100.083	125.492	100.593
122.709	100.059	122.77	99.6966	122.754	100.081	125.67	100.593
122.881	100.059	122.94	99.6948	122.926	100.079	125.847	100.594
123.056	100.058	123.121	99.6931	123.095	100.077	126.022	100.595
123.236	100.057	123.303	99.6912	123.279	100.075	126.195	100.596
123.401	100.056	123.473	99.6889	123.446	100.073	126.378	100.597
123.57	100.056	123.648	99.6867	123.617	100.071	126.548	100.599
123.748	100.055	123.823	99.6844	123.79	100.069	126.719	100.602
123.925	100.055	123.997	99.6823	123.964	100.066	126.898	100.604
124.1	100.055	124.168	99.6807	124.144	100.063	127.067	100.608
124.266	100.054	124.346	99.6795	124.318	100.059	127.236	100.61
124.445	100.053	124.516	99.6782	124.485	100.054	127.416	100.612
124.621	100.052	124.688	99.6768	124.66	100.049	127.598	100.615
124.789	100.05	124.867	99.6762	124.838	100.042	127.772	100.616
124.973	100.049	125.033	99.6749	125.017	100.035	127.95	100.617
125.145	100.048	125.215	99.6735	125.186	100.029	128.126	100.619
125.314	100.047	125.382	99.6724	125.362	100.022	128.29	100.62
125.491	100.047	125.554	99.6715	125.531	100.016	128.466	100.621
125.667	100.047	125.732	99.6712	125.708	100.01	128.647	100.623
125.836	100.046	125.905	99.6709	125.881	100.005	128.812	100.625
126.007	100.046	126.085	99.6707	126.06	100.001	128.998	100.627
126.187	100.046	126.247	99.6713	126.231	99.9985	129.169	100.63
126.363	100.046	126.42	99.671	126.4	99.9954	129.345	100.632
126.525	100.046	126.602	99.6701	126.582	99.9924	129.517	100.634
126.702	100.046	126.774	99.6691	126.749	99.9894	129.699	100.636
126.88	100.046	126.949	99.6666	126.926	99.9872	129.879	100.639
127.047	100.046	127.119	99.6646	127.1	99.9846	130.043	100.641
127.222	100.046	127.296	99.6626	127.27	99.9821	130.221	100.644
127.394	100.046	127.46	99.6606	127.451	99.9797	130.398	100.647
127.568	100.046	127.634	99.6583	127.627	99.9776	130.573	100.649
127.747	100.046	127.816	99.6564	127.798	99.9756	130.746	100.651
127.925	100.046	127.994	99.6547	127.967	99.9739	130.929	100.651
128.091	100.046	128.169	99.6532	128.136	99.9723	131.1	100.651
128.265	100.047	128.337	99.6523	128.314	99.9725	131.269	100.649
128.437	100.047	128.513	99.6514	128.49	99.9729	131.44	100.646
128.617	100.048	128.689	99.6506	128.668	99.9734	131.62	100.644
128.783	100.048	128.867	99.6499	128.842	99.9742	131.791	100.642
128.962	100.049	129.041	99.6508	129.017	99.9764	131.967	100.639
129.133	100.05	129.211	99.6518	129.181	99.9777	132.142	100.637
129.309	100.051	129.397	99.653	129.355	99.9787	132.321	100.636
129.478	100.052	129.558	99.6542	129.528	99.9795	132.509	100.634
129.655	100.054	129.729	99.6566	129.702	99.9797	132.679	100.634
129.834	100.054	129.904	99.6581	129.875	99.9801	132.854	100.634
129.998	100.055	130.073	99.6593	130.052	99.9806	133.02	100.633
130.177	100.056	130.251	99.6604	130.229	99.9814	133.201	100.633
130.348	100.057	130.431	99.6606	130.405	99.9829	133.375	100.633
130.519	100.058	130.599	99.661	130.573	99.9844	133.538	100.633
130.699	100.059	130.773	99.6614	130.747	99.9859	133.719	100.633
130.866	100.061	130.961	99.6617	130.918	99.9874	133.9	100.633
131.04	100.062	131.127	99.6616	131.098	99.9897	134.071	100.632
131.215	100.063	131.3	99.6617	131.275	99.9911	134.239	100.631
131.383	100.064	131.472	99.6618	131.456	99.9922	134.419	100.629
131.568	100.064	131.64	99.6618	131.625	99.9932	134.592	100.628
131.73	100.064	131.823	99.6617	131.793	99.9929	134.772	100.626
131.91	100.064	131.986	99.6615	131.964	99.993	134.948	100.625
132.078	100.064	132.159	99.6611	132.133	99.9933	135.114	100.626
132.252	100.064	132.331	99.6606	132.316	99.9937	135.293	100.627
132.418	100.063	132.517	99.6598	132.495	99.9942	135.465	100.631
132.593	100.063	132.694	99.6597	132.664	99.9947	135.648	100.635
132.773	100.062	132.859	99.6599	132.845	99.9951	135.818	100.639
132.949	100.062	133.034	99.6602	133.023	99.9954	135.995	100.642
133.112	100.062	133.2	99.6608	133.186	99.9967	136.176	100.647
133.288	100.063	133.376	99.6612	133.359	99.9979	136.345	100.651
133.459	100.063	133.549	99.6614	133.536	99.9993	136.519	100.654
133.636	100.063	133.721	99.6615	133.7	100.001	136.699	100.657
133.811	100.064	133.898	99.6617	133.876	100.003	136.859	100.658
133.987	100.064	134.07	99.6623	134.05	100.005	137.048	100.659
134.158	100.065	134.255	99.663	134.224	100.006	137.219	100.66
134.337	100.065	134.421	99.6637	134.391	100.008	137.391	100.66
134.515	100.066	134.593	99.6643	134.566	100.009	137.566	100.659
134.684	100.066	134.771	99.6644	134.745	100.01	137.743	100.659
134.856	100.066	134.943	99.6643	134.913	100.01	137.921	100.658
135.031	100.066	135.128	99.6639	135.092	100.01	138.095	100.658
135.206	100.066	135.293	99.6624	135.256	100.008	138.275	100.657
135.376	100.066	135.471	99.6612	135.432	100.007	138.448	100.656
135.538	100.066	135.641	99.6598	135.613	100.005	138.615	100.655
135.712	100.066	135.818	99.6582	135.783	100.004	138.793	100.655
135.889	100.067	135.993	99.6559	135.955	100.001	138.973	100.654
136.068	100.067	136.163	99.6537	136.132	99.999	139.143	100.654
136.239	100.067	136.34	99.6515	136.314	99.9968	139.314	100.655
136.411	100.068	136.508	99.6492	136.479	99.9944	139.496	100.655
136.579	100.067	136.69	99.6464	136.648	99.9917	139.678	100.657
136.752	100.067	136.871	99.6437	136.821	99.989	139.848	100.658
136.923	100.066	137.035	99.641	136.997	99.9863	140.024	100.658
137.1	100.066	137.207	99.6383	137.168	99.9837	140.197	100.659
137.272	100.065	137.38	99.6364	137.349	99.981	140.368	100.66
137.44	100.065	137.556	99.6352	137.518	99.9786	140.542	100.66
137.625	100.065	137.721	99.6343	137.686	99.9764	140.726	100.661
137.79	100.065	137.904	99.6337	137.86	99.9743	140.885	100.661
137.967	100.066	138.067	99.6348	138.034	99.973	141.07	100.661
138.139	100.067	138.238	99.635	138.212	99.9717	141.246	100.66
138.307	100.068	138.414	99.635	138.389	99.9704	141.422	100.66
138.481	100.069	138.585	99.6349	138.556	99.9692	141.604	100.66
138.659	100.07	138.754	99.6345	138.729	99.9684	141.778	100.66
138.837	100.07	138.935	99.634	138.906	99.9674	141.947	100.66
139.007	100.07	139.105	99.6333	139.077	99.9662	142.12	100.66
139.183	100.071	139.274	99.6324	139.247	99.965	142.293	100.661
139.347	100.07	139.443	99.6309	139.416	99.9635	142.464	100.663
139.528	100.069	139.624	99.6296	139.597	99.9621	142.647	100.665
139.699	100.069	139.793	99.6287	139.775	99.9608	142.82	100.668
139.873	100.068	139.963	99.6281	139.944	99.9597	142.997	100.67
140.039	100.066	140.138	99.6278	140.111	99.9594	143.169	100.674
140.208	100.065	140.317	99.6274	140.278	99.9589	143.345	100.676
140.387	100.064	140.488	99.6268	140.453	99.9583	143.515	100.679
140.566	100.062	140.664	99.626	140.626	99.9576	143.703	100.682
140.74	100.061	140.843	99.6253	140.807	99.9572	143.864	100.685
140.904	100.059	141.008	99.624	140.975	99.9562	144.042	100.688
141.079	100.058	141.181	99.6226	141.141	99.9548	144.218	100.691
141.254	100.057	141.355	99.6209	141.321	99.9533	144.385	100.694
141.427	100.057	141.532	99.6185	141.495	99.9508	144.566	100.697
141.595	100.057	141.701	99.6166	141.67	99.949	144.747	100.7
141.762	100.056	141.877	99.615	141.846	99.9476	144.916	100.702
141.94	100.056	142.051	99.6135	142.016	99.9466	145.097	100.704
142.114	100.057	142.224	99.6127	142.19	99.947	145.272	100.704
142.285	100.057	142.397	99.6121	142.354	99.9474	145.447	100.704
142.464	100.058	142.576	99.6121	142.531	99.9477	145.624	100.704
142.62	100.059	142.747	99.6124	142.716	99.948	145.794	100.704
142.8	100.06	142.912	99.6133	142.887	99.9493	145.964	100.702
142.965	100.061	143.082	99.6136	143.053	99.9495	146.149	100.701
143.146	100.063	143.259	99.6137	143.228	99.9494	146.328	100.7
143.319	100.064	143.436	99.6137	143.402	99.949	146.492	100.698
143.494	100.065	143.607	99.6133	143.575	99.9475	146.673	100.697
143.665	100.065	143.777	99.613	143.747	99.9465	146.844	100.695
143.842	100.066	143.948	99.6128	143.913	99.9455	147.016	100.693
144.009	100.066	144.119	99.6129	144.09	99.9445	147.194	100.691
144.182	100.065	144.288	99.6132	144.26	99.9432	147.371	100.689
144.349	100.065	144.468	99.6136	144.438	99.9416	147.544	100.688
144.52	100.064	144.638	99.6138	144.606	99.9395	147.717	100.686
144.696	100.063	144.821	99.6139	144.784	99.9369	147.897	100.685
144.865	100.062	144.993	99.6142	144.956	99.9334	148.067	100.684
145.035	100.061	145.164	99.6139	145.122	99.9302	148.245	100.684
145.204	100.06	145.33	99.6132	145.293	99.9271	148.417	100.685
145.381	100.059	145.505	99.6123	145.469	99.9239	148.592	100.685
145.562	100.057	145.68	99.6101	145.643	99.9204	148.767	100.688
145.727	100.056	145.849	99.6084	145.811	99.9174	148.941	100.689
145.903	100.055	146.031	99.6067	145.986	99.9146	149.108	100.69
146.072	100.053	146.202	99.605	146.157	99.9119	149.298	100.691
146.252	100.052	146.375	99.603	146.322	99.9101	149.483	100.692
146.425	100.051	146.541	99.6015	146.501	99.9079	149.653	100.694
146.595	100.051	146.715	99.6006	146.669	99.9058	149.819	100.696
146.766	100.051	146.881	99.6	146.847	99.9037	149.994	100.698
146.935	100.051	147.057	99.5999	147.017	99.9018	150.167	100.699
147.111	100.051	147.23	99.5995	147.187	99.8998	150.345	100.7
147.283	100.05	147.402	99.5988	147.352	99.8977	150.522	100.701
147.448	100.049	147.579	99.5981	147.534	99.8956	150.693	100.7
147.627	100.049	147.754	99.5971	147.706	99.8934	150.86	100.698
147.797	100.048	147.926	99.596	147.872	99.8913	151.042	100.697
147.97	100.047	148.101	99.5946	148.043	99.8891	151.221	100.696
148.155	100.046	148.272	99.5932	148.216	99.887	151.391	100.696
148.318	100.046	148.436	99.591	148.383	99.8849	151.575	100.697
148.495	100.045	148.609	99.589	148.553	99.8828	151.74	100.698
148.66	100.045	148.784	99.5871	148.738	99.8807	151.917	100.7
148.828	100.044	148.95	99.5851	148.909	99.8786	152.089	100.701
148.998	100.045	149.126	99.5829	149.073	99.8767	152.263	100.705
149.167	100.044	149.291	99.5808	149.249	99.8755	152.442	100.708
149.344	100.044	149.469	99.5789	149.416	99.8748	152.62	100.71
149.521	100.043	149.642	99.577	149.59	99.8743	152.793	100.713
149.696	100.042	149.817	99.5754	149.767	99.8748	152.967	100.714
149.86	100.041	149.987	99.574	149.936	99.875	153.147	100.716
150.034	100.041	150.158	99.5726	150.102	99.875	153.315	100.718
150.207	100.04	150.332	99.5713	150.283	99.8749	153.488	100.719
150.376	100.041	150.499	99.5705	150.443	99.8749	153.66	100.72
150.551	100.041	150.671	99.5695	150.618	99.8746	153.843	100.72
150.723	100.041	150.846	99.569	150.79	99.874	154.014	100.719
150.884	100.041	151.022	99.5689	150.957	99.8733	154.189	100.719
151.058	100.042	151.19	99.5691	151.126	99.8716	154.372	100.717
151.237	100.042	151.363	99.5691	151.298	99.8702	154.536	100.716
151.408	100.041	151.529	99.5688	151.47	99.8687	154.711	100.715
151.584	100.041	151.71	99.5685	151.645	99.8671	154.885	100.714
151.749	100.041	151.884	99.568	151.811	99.865	155.06	100.713
151.924	100.041	152.057	99.5672	151.987	99.863	155.233	100.711
152.088	100.04	152.231	99.5662	152.163	99.8612	155.41	100.711
152.264	100.04	152.399	99.5651	152.323	99.8593	155.58	100.71
152.443	100.041	152.565	99.5632	152.499	99.8575	155.764	100.709
152.611	100.041	152.743	99.5617	152.671	99.8559	155.937	100.709
152.786	100.042	152.913	99.5603	152.848	99.8542	156.106	100.708
152.961	100.042	153.085	99.5588	153.011	99.8526	156.28	100.707
153.129	100.043	153.258	99.5574	153.185	99.8512	156.449	100.707
153.299	100.043	153.431	99.5557	153.366	99.8495	156.617	100.706
153.47	100.043	153.597	99.554	153.54	99.8478	156.801	100.706
153.64	100.042	153.764	99.5522	153.705	99.846	156.981	100.705
153.811	100.042	153.939	99.5499	153.878	99.8438	157.15	100.706
153.987	100.041	154.116	99.5478	154.051	99.8416	157.333	100.706
154.153	100.041	154.279	99.5456	154.223	99.8394	157.508	100.706
154.326	100.041	154.451	99.5434	154.388	99.8373	157.685	100.706
154.496	100.041	154.622	99.5411	154.555	99.835	157.853	100.706
154.669	100.041	154.793	99.5391	154.735	99.833	158.028	100.706
154.842	100.04	154.963	99.5372	154.898	99.8317	158.203	100.706
155.018	100.04	155.136	99.5354	155.074	99.8311	158.378	100.706
155.189	100.04	155.305	99.5344	155.245	99.8329	158.552	100.705
155.353	100.039	155.466	99.534	155.412	99.8351	158.73	100.705
155.523	100.039	155.646	99.534	155.585	99.8379	158.898	100.704
155.699	100.039	155.822	99.5342	155.756	99.8409	159.069	100.704
155.869	100.038	155.991	99.5353	155.932	99.8461	159.248	100.704
156.036	100.038	156.16	99.5357	156.102	99.849	159.427	100.704
156.214	100.038	156.341	99.5358	156.264	99.8503	159.607	100.703
156.393	100.039	156.509	99.5358	156.439	99.8505	159.774	100.703
156.557	100.039	156.675	99.5352	156.611	99.8468	159.964	100.703
156.734	100.039	156.852	99.5346	156.78	99.844	160.129	100.702
156.908	100.039	157.021	99.5339	156.95	99.8411	160.306	100.702
157.078	100.039	157.201	99.5331	157.12	99.8381	160.476	100.703
157.248	100.04	157.366	99.5316	157.295	99.8327	160.645	100.703
157.421	100.04	157.538	99.5303	157.466	99.829	160.828	100.704
157.596	100.041	157.707	99.529	157.639	99.8252	161.005	100.704
157.763	100.041	157.88	99.5276	157.81	99.8212	161.169	100.705
157.937	100.041	158.053	99.526	157.969	99.8181	161.351	100.707
158.107	100.042	158.223	99.5245	158.144	99.8146	161.526	100.708
158.278	100.043	158.392	99.5231	158.311	99.8111	161.696	100.709
158.451	100.044	158.565	99.5217	158.489	99.8076	161.872	100.71
158.62	100.044	158.734	99.5205	158.661	99.8034	162.037	100.711
158.804	100.045	158.903	99.5191	158.829	99.7995	162.218	100.712
158.98	100.045	159.077	99.5172	159.004	99.7954	162.396	100.714
159.144	100.046	159.248	99.5149	159.177	99.791	162.573	100.716
159.311	100.046	159.419	99.5124	159.343	99.786	162.744	100.719
159.489	100.046	159.582	99.5099	159.523	99.7809	162.914	100.724
159.658	100.046	159.754	99.5074	159.681	99.7755	163.091	100.73
159.824	100.045	159.93	99.5045	159.854	99.77	163.271	100.736
159.996	100.045	160.096	99.5004	160.023	99.7628	163.441	100.744
160.173	100.045	160.27	99.4966	160.196	99.7559	163.617	100.749
160.336	100.045	160.443	99.4929	160.36	99.7485	163.787	100.753
160.513	100.045	160.609	99.4888	160.533	99.7409	163.954	100.755
160.689	100.046	160.782	99.4836	160.702	99.7319	164.128	100.753
160.854	100.046	160.95	99.4787	160.876	99.7237	164.312	100.753
161.03	100.046	161.117	99.4736	161.049	99.7159	164.487	100.752
161.194	100.045	161.293	99.4682	161.22	99.7082	164.661	100.751
161.372	100.044	161.462	99.462	161.39	99.7007	164.838	100.748
161.541	100.044	161.635	99.4557	161.562	99.6935	165.01	100.747
161.721	100.043	161.806	99.4489	161.722	99.6864	165.189	100.745
161.891	100.043	161.978	99.4417	161.894	99.6794	165.356	100.744
162.066	100.042	162.152	99.4333	162.066	99.6736	165.536	100.744
162.242	100.042	162.324	99.4248	162.244	99.6673	165.708	100.744
162.402	100.042	162.496	99.416	162.417	99.6607	165.875	100.744
162.57	100.042	162.661	99.4069	162.583	99.6539	166.055	100.744
162.745	100.043	162.828	99.3962	162.755	99.6464	166.234	100.745
162.917	100.043	162.997	99.386	162.921	99.6381	166.395	100.746
163.089	100.043	163.169	99.3756	163.091	99.629	166.574	100.747
163.254	100.043	163.334	99.365	163.261	99.6195	166.753	100.748
163.427	100.042	163.505	99.3534	163.431	99.6071	166.925	100.75
163.605	100.042	163.679	99.3418	163.6	99.5952	167.103	100.752
163.776	100.042	163.851	99.3301	163.764	99.5826	167.274	100.753
163.949	100.042	164.022	99.3181	163.951	99.5694	167.45	100.753
164.116	100.042	164.196	99.3048	164.115	99.5531	167.625	100.753
164.289	100.041	164.358	99.2911	164.286	99.5369	167.8	100.751
164.464	100.041	164.529	99.2765	164.455	99.5201	167.97	100.749
164.635	100.04	164.714	99.2611	164.632	99.5028	168.139	100.747
164.82	100.04	164.877	99.2418	164.796	99.4823	168.325	100.742
164.984	100.04	165.046	99.222	164.97	99.463	168.497	100.739
165.152	100.039	165.215	99.2005	165.138	99.4436	168.663	100.737
165.323	100.039	165.394	99.1779	165.316	99.4241	168.841	100.736
165.492	100.04	165.564	99.1494	165.488	99.4036	169.019	100.737
165.661	100.04	165.734	99.1224	165.653	99.3834	169.187	100.739
165.848	100.04	165.905	99.0948	165.825	99.3631	169.362	100.741
166.012	100.041	166.08	99.0667	166.006	99.3427	169.541	100.744
166.175	100.041	166.245	99.0348	166.167	99.3217	169.717	100.75
166.368	100.042	166.416	99.0037	166.345	99.3005	169.887	100.753
166.532	100.042	166.591	98.9721	166.518	99.2789	170.06	100.755
166.701	100.042	166.77	98.94	166.696	99.257	170.224	100.757
166.88	100.043	166.944	98.9054	166.86	99.2332	170.399	100.756
167.048	100.044	167.117	98.8715	167.031	99.2092	170.574	100.756
167.212	100.044	167.284	98.8376	167.206	99.1845	170.754	100.755
167.384	100.045	167.462	98.8037	167.375	99.1591	170.935	100.753
167.55	100.045	167.638	98.7695	167.543	99.1309	171.104	100.75
167.722	100.045	167.813	98.7366	167.718	99.1033	171.284	100.748
167.898	100.046	167.975	98.7047	167.892	99.0757	171.45	100.747
168.072	100.046	168.153	98.6734	168.064	99.048	171.624	100.746
168.243	100.046	168.33	98.6456	168.235	99.0193	171.798	100.745
168.418	100.046	168.498	98.6175	168.417	98.9919	171.975	100.745
168.587	100.047	168.67	98.5904	168.581	98.9653	172.155	100.745
168.763	100.047	168.837	98.5641	168.744	98.9392	172.318	100.745
168.936	100.048	169.017	98.5421	168.923	98.9155	172.482	100.746
169.101	100.048	169.181	98.5195	169.09	98.8917	172.663	100.747
169.276	100.048	169.354	98.4978	169.268	98.8686	172.832	100.747
169.443	100.048	169.535	98.4768	169.436	98.8459	173.009	100.748
169.616	100.048	169.692	98.4598	169.597	98.826	173.177	100.749
169.786	100.048	169.867	98.4417	169.773	98.8051	173.356	100.749
169.961	100.047	170.042	98.424	169.943	98.7842	173.521	100.749
170.12	100.047	170.211	98.4066	170.114	98.7636	173.705	100.748
170.3	100.047	170.387	98.3916	170.289	98.7439	173.871	100.746
170.477	100.047	170.551	98.3758	170.455	98.724	174.04	100.743
170.641	100.047	170.721	98.3603	170.629	98.7044	174.214	100.741
170.816	100.047	170.894	98.3451	170.804	98.685	174.386	100.738
170.983	100.048	171.059	98.3309	170.975	98.6666	174.562	100.734
171.15	100.049	171.234	98.3164	171.144	98.6485	174.725	100.731
171.331	100.049	171.397	98.3018	171.312	98.6307	174.91	100.728
171.502	100.05	171.564	98.2874	171.486	98.6132	175.075	100.726
171.674	100.05	171.733	98.2732	171.653	98.5971	175.237	100.725
171.839	100.05	171.911	98.2587	171.818	98.5802	175.409	100.724
172.005	100.05	172.072	98.2438	171.986	98.563	175.573	100.723
172.185	100.05	172.248	98.2288	172.16	98.5455	175.743	100.723
172.35	100.049	172.412	98.2129	172.334	98.5277	175.917	100.726
172.521	100.049	172.581	98.1971	172.504	98.5097	176.078	100.728
172.685	100.049	172.761	98.181	172.666	98.4914	176.246	100.731
172.859	100.049	172.928	98.1646	172.838	98.4728	176.412	100.736
173.028	100.049	173.094	98.1471	173.008	98.4532	176.582	100.743
173.19	100.049	173.271	98.1297	173.181	98.4339	176.743	100.749
173.349	100.048	173.434	98.112	173.344	98.4146	176.916	100.755
173.515	100.048	173.598	98.0939	173.515	98.3952	177.078	100.76
173.691	100.047	173.764	98.0744	173.679	98.3755	177.242	100.765
173.853	100.046	173.932	98.055	173.843	98.3562	177.405	100.768
174.02	100.046	174.105	98.0354	174.006	98.337	177.567	100.769
174.173	100.046	174.272	98.0157	174.183	98.318	177.723	100.77
174.341	100.047	174.436	97.9949	174.355	98.2996	177.897	100.765
174.506	100.047	174.599	97.9747	174.517	98.2814	178.05	100.762
174.668	100.048	174.768	97.9548	174.683	98.2636	178.216	100.759
174.83	100.049	174.937	97.935	174.851	98.246	178.372	100.755
174.999	100.051	175.103	97.9158	175.023	98.2301	178.523	100.751
175.167	100.052	175.271	97.8968	175.184	98.214	178.686	100.749
175.326	100.052	175.434	97.8783	175.355	98.1983	178.85	100.747
175.484	100.053	175.61	97.86	175.521	98.1828	179.011	100.745
175.643	100.053	175.776	97.8431	175.687	98.1685	179.176	100.747
175.796	100.054	175.93	97.826	175.851	98.1535	179.327	100.747
175.961	100.053	176.094	97.8093	176.026	98.1384	179.488	100.747
176.125	100.053	176.252	97.7928	176.183	98.1232	179.653	100.748
176.285	100.052	176.426	97.7776	176.352	98.1079	179.813	100.749
176.439	100.052	176.595	97.7622	176.514	98.0928	179.963	100.751
176.593	100.052	176.752	97.7468	176.681	98.0776	180.12	100.752
176.743	100.052	176.928	97.7315	176.844	98.0625	180.283	100.754
176.906	100.052	177.084	97.7171	177.003	98.0474	180.444	100.756
177.056	100.052	177.244	97.7024	177.167	98.0324	180.594	100.757
177.219	100.052	177.421	97.6877	177.332	98.0173	180.754	100.758
177.377	100.052	177.585	97.6731	177.498	98.0023	180.913	100.76
177.527	100.051	177.755	97.6589	177.657	97.9873	181.073	100.761
177.676	100.051	177.904	97.6447	177.82	97.9723	181.224	100.762
177.83	100.05	178.061	97.6306	177.987	97.9573	181.389	100.764
177.988	100.05	178.228	97.6166	178.145	97.9424	181.543	100.766
178.144	100.049	178.401	97.6029	178.309	97.9277	181.694	100.77
178.298	100.05	178.571	97.5891	178.486	97.9131	181.855	100.773
178.451	100.05	178.727	97.5752	178.645	97.8988	182.013	100.776
178.598	100.051	178.889	97.5613	178.808	97.8847	182.178	100.779
178.745	100.052	179.061	97.5473	178.972	97.8716	182.343	100.783
178.897	100.053	179.228	97.5335	179.143	97.8586	182.504	100.786
179.064	100.054	179.39	97.5198	179.308	97.8458	182.669	100.788
179.214	100.054	179.565	97.5063	179.468	97.8331	182.838	100.789
179.369	100.055	179.733	97.4931	179.63	97.8214	183.007	100.787
179.528	100.056	179.899	97.4801	179.799	97.8093	183.181	100.787
179.68	100.056	180.059	97.4674	179.972	97.7974	183.35	100.786
179.833	100.057	180.234	97.4549	180.139	97.7857	183.53	100.784
179.996	100.058	180.399	97.4434	180.323	97.7747	183.702	100.781
180.141	100.058	180.571	97.4319	180.488	97.764	183.876	100.779
180.3	100.058	180.746	97.4205	180.659	97.7538	184.052	100.777
180.461	100.058	180.922	97.4093	180.842	97.744	184.229	100.775
180.606	100.057	181.096	97.3992	181.015	97.7366	184.409	100.774
180.769	100.056	181.271	97.3889	181.189	97.7289	184.598	100.772
180.944	100.056	181.447	97.379	181.368	97.7213	184.775	100.771
181.096	100.056	181.63	97.3695	181.548	97.7142	184.96	100.769
181.255	100.055	181.808	97.3616	181.726	97.709	185.139	100.768
181.405	100.056	181.992	97.3535	181.902	97.7028	185.325	100.767
181.573	100.056	182.178	97.3456	182.084	97.6966	185.503	100.766
181.75	100.057	182.36	97.3378	182.272	97.6907	185.686	100.766
181.913	100.059	182.542	97.3312	182.456	97.6855	185.869	100.766
182.089	100.06	182.722	97.3238	182.639	97.6802	186.045	100.766
182.269	100.062	182.904	97.3163	182.821	97.6747	186.23	100.767
182.443	100.062	183.089	97.3089	183.001	97.6692	186.414	100.768
182.618	100.063	183.271	97.3011	183.178	97.664	186.601	100.771
182.803	100.063	183.45	97.2937	183.362	97.6581	186.782	100.774
182.995	100.063	183.63	97.2867	183.538	97.652	186.96	100.777
183.189	100.063	183.812	97.2801	183.71	97.6457	187.143	100.781
183.369	100.061	183.99	97.2742	183.899	97.6387	187.328	100.787
183.563	100.06	184.166	97.2682	184.078	97.6324	187.511	100.791
183.759	100.059	184.355	97.2626	184.253	97.6262	187.685	100.796
183.943	100.057	184.528	97.2573	184.431	97.6199	187.87	100.8
184.13	100.054	184.705	97.2532	184.61	97.6145	188.052	100.804
184.314	100.052	184.883	97.2484	184.797	97.6087	188.235	100.806
184.503	100.051	185.057	97.2435	184.974	97.6028	188.417	100.808
184.691	100.049	185.237	97.2387	185.146	97.5971	188.595	100.81
184.875	100.049	185.417	97.2346	185.331	97.5921	188.77	100.808
185.062	100.048	185.597	97.2304	185.509	97.5869	188.95	100.806
185.237	100.047	185.763	97.2264	185.682	97.5815	189.13	100.805
185.419	100.046	185.937	97.2223	185.85	97.5759	189.308	100.803
185.603	100.047	186.128	97.2179	186.031	97.5709	189.494	100.799
185.786	100.047	186.299	97.2132	186.206	97.5659	189.675	100.797
185.963	100.047	186.474	97.2086	186.394	97.5607	189.842	100.796
186.152	100.047	186.653	97.2041	186.559	97.5552	190.023	100.794
186.336	100.047	186.834	97.1983	186.732	97.5496	190.201	100.794
186.522	100.046	187.009	97.1928	186.906	97.5436	190.379	100.793
186.704	100.046	187.185	97.1876	187.091	97.5376	190.559	100.793
186.888	100.045	187.362	97.1826	187.261	97.5316	190.734	100.792
187.068	100.044	187.545	97.1781	187.435	97.5256	190.909	100.793
187.251	100.042	187.715	97.1741	187.614	97.5198	191.087	100.793
187.421	100.041	187.896	97.1705	187.789	97.514	191.265	100.793
187.599	100.04	188.076	97.1671	187.966	97.5084	191.451	100.793
187.779	100.04	188.245	97.1654	188.136	97.5041	191.625	100.793
187.961	100.039	188.426	97.1631	188.308	97.4995	191.803	100.793
188.132	100.039	188.596	97.1608	188.503	97.4948	191.987	100.793
188.312	100.039	188.777	97.1587	188.676	97.49	192.155	100.793
188.502	100.04	188.938	97.1572	188.838	97.486	192.332	100.794
188.684	100.04	189.123	97.1553	189.015	97.4819	192.51	100.795
188.858	100.04	189.296	97.153	189.195	97.4783	192.687	100.796
189.025	100.04	189.473	97.1504	189.365	97.4749	192.86	100.798
189.203	100.039	189.644	97.1479	189.535	97.4721	193.043	100.8
189.386	100.039	189.823	97.1456	189.718	97.469	193.217	100.801
189.565	100.04	189.992	97.1434	189.893	97.4659	193.392	100.802
189.737	100.041	190.168	97.1414	190.067	97.4628	193.573	100.803
189.916	100.042	190.341	97.1396	190.245	97.4605	193.755	100.802
190.093	100.042	190.519	97.1379	190.423	97.458	193.925	100.801
190.269	100.043	190.694	97.1363	190.594	97.455	194.103	100.8
190.45	100.043	190.859	97.1348	190.769	97.4517	194.275	100.799
190.634	100.043	191.038	97.1337	190.939	97.4483	194.443	100.798
190.799	100.043	191.214	97.1322	191.115	97.4449	194.624	100.798
190.98	100.043	191.385	97.1303	191.285	97.4416	194.802	100.798
191.152	100.043	191.557	97.1279	191.462	97.4384	194.983	100.798
191.329	100.042	191.735	97.1247	191.636	97.435	195.156	100.799
191.5	100.041	191.9	97.1217	191.802	97.4315	195.341	100.801
191.67	100.041	192.078	97.1188	191.987	97.4277	195.511	100.802
191.849	100.041	192.251	97.1159	192.161	97.424	195.683	100.802
192.03	100.041	192.424	97.1125	192.337	97.4205	195.861	100.804
192.204	100.041	192.591	97.1097	192.514	97.4172	196.033	100.805
192.384	100.041	192.762	97.1072	192.682	97.414	196.21	100.806
192.559	100.041	192.936	97.1047	192.854	97.411	196.395	100.806
192.729	100.04	193.114	97.1032	193.03	97.4086	196.569	100.808
192.911	100.04	193.294	97.1013	193.196	97.4062	196.74	100.809
193.089	100.04	193.458	97.0995	193.38	97.404	196.907	100.811
193.259	100.039	193.629	97.0977	193.553	97.4018	197.086	100.813
193.432	100.038	193.803	97.0962	193.724	97.4004	197.263	100.815
193.603	100.038	193.966	97.0945	193.899	97.3986	197.437	100.816
193.784	100.038	194.143	97.0928	194.079	97.3968	197.618	100.817
193.963	100.038	194.312	97.0912	194.247	97.3951	197.797	100.818
194.132	100.038	194.484	97.0896	194.426	97.3934	197.973	100.817
194.312	100.038	194.655	97.0882	194.6	97.3915	198.141	100.815
194.486	100.038	194.82	97.087	194.767	97.3891	198.312	100.813
194.662	100.038	194.996	97.0858	194.945	97.3866	198.484	100.811
194.828	100.039	195.156	97.085	195.119	97.384	198.659	100.807
195.001	100.039	195.335	97.084	195.297	97.3814	198.833	100.804
195.176	100.04	195.512	97.083	195.461	97.379	199.013	100.801
195.352	100.041	195.677	97.0819	195.638	97.3766	199.188	100.799
195.525	100.041	195.844	97.0806	195.806	97.3742	199.366	100.797
195.698	100.042	196.015	97.0792	195.982	97.3719	199.541	100.795
195.87	100.042	196.189	97.0778	196.159	97.3697	199.718	100.794
196.048	100.042	196.361	97.0763	196.337	97.3676	199.898	100.794
196.231	100.041	196.529	97.0744	196.506	97.366	200.066	100.795
196.392	100.041	196.708	97.0726	196.682	97.3647	200.235	100.796
196.561	100.041	196.88	97.0709	196.865	97.3639	200.413	100.797
196.74	100.041	197.055	97.0691	197.034	97.3633	200.594	100.798
196.924	100.041	197.225	97.068	197.201	97.363	200.767	100.801
197.1	100.041	197.403	97.067	197.375	97.3623	200.938	100.803
197.272	100.04	197.571	97.0663	197.549	97.3613	201.115	100.806
197.445	100.039	197.745	97.0657	197.721	97.3601	201.285	100.808
197.61	100.037	197.919	97.0666	197.888	97.3582	201.466	100.811
197.78	100.036	198.105	97.0668	198.065	97.3563	201.633	100.813
197.959	100.035	198.278	97.0667	198.234	97.3542	201.807	100.814
198.141	100.034	198.453	97.0665	198.408	97.3521	201.981	100.815
198.315	100.033	198.627	97.0661	198.576	97.3492	202.157	100.814
198.481	100.032	198.804	97.0654	198.764	97.3468	202.327	100.814
198.661	100.032	198.969	97.0645	198.932	97.3445	202.508	100.813
198.83	100.031	199.146	97.0634	199.105	97.3424	202.683	100.812
199.005	100.032	199.316	97.0609	199.286	97.3415	202.854	100.81
199.174	100.032	199.487	97.0583	199.457	97.341	203.033	100.81
199.356	100.033	199.669	97.0555	199.631	97.3406	203.202	100.81
199.53	100.033	199.839	97.0525	199.808	97.3403	203.37	100.811
199.707	100.034	200.014	97.0486	199.974	97.3411	203.552	100.815
199.872	100.034	200.186	97.0452	200.152	97.3408	203.722	100.818
200.044	100.035	200.363	97.0419	200.32	97.3401	203.904	100.822
200.219	100.035	200.531	97.0387	200.504	97.3391	204.078	100.826
200.399	100.035	200.706	97.0357	200.664	97.3368	204.246	100.831
200.562	100.035	200.876	97.0328	200.853	97.335	204.419	100.834
200.735	100.035	201.05	97.03	201.017	97.3333	204.591	100.836
200.905	100.035	201.222	97.0274	201.193	97.3314	204.774	100.839
201.086	100.036	201.397	97.0255	201.36	97.3294	204.949	100.838
201.255	100.036	201.575	97.0235	201.532	97.3276	205.118	100.838
201.435	100.036	201.751	97.0216	201.713	97.3255	205.293	100.837
201.597	100.036	201.925	97.0197	201.886	97.3231	205.463	100.836
201.773	100.037	202.097	97.0182	202.058	97.3201	205.639	100.833
201.953	100.036	202.27	97.0165	202.227	97.3169	205.81	100.83
202.129	100.036	202.434	97.0148	202.409	97.3139	205.989	100.827
202.302	100.035	202.613	97.0132	202.576	97.3108	206.16	100.825
202.469	100.034	202.784	97.0116	202.742	97.3071	206.332	100.823
202.648	100.033	202.953	97.0101	202.916	97.3043	206.511	100.821
202.831	100.033	203.124	97.0087	203.101	97.3019	206.681	100.821
202.997	100.032	203.297	97.0075	203.278	97.2997	206.85	100.82
203.169	100.031	203.482	97.0066	203.443	97.299	207.028	100.822
203.338	100.031	203.653	97.0053	203.616	97.2978	207.197	100.824
203.519	100.03	203.827	97.0035	203.789	97.2967	207.373	100.825
203.691	100.03	204.005	97.0013	203.966	97.2956	207.543	100.827
203.852	100.029	204.168	96.9986	204.13	97.2955	207.718	100.83
204.034	100.029	204.343	96.9961	204.3	97.2957	207.892	100.832
204.212	100.029	204.519	96.9935	204.481	97.2962	208.063	100.834
204.374	100.03	204.7	96.991	204.65	97.2973	208.237	100.836
204.557	100.03	204.865	96.9881	204.823	97.2998	208.408	100.838
204.727	100.03	205.041	96.9856	204.994	97.3022	208.586	100.84
204.904	100.03	205.22	96.9835	205.169	97.3047	208.76	100.843
205.074	100.031	205.383	96.9818	205.344	97.3071	208.938	100.845
205.252	100.031	205.561	96.9817	205.51	97.3098	209.112	100.849
205.417	100.031	205.737	96.9811	205.686	97.3114	209.285	100.853
205.592	100.031	205.909	96.9805	205.862	97.3124	209.461	100.858
205.761	100.031	206.08	96.9798	206.037	97.313	209.631	100.862
205.93	100.031	206.249	96.9797	206.206	97.3113	209.807	100.867
206.106	100.031	206.418	96.9787	206.379	97.3102	209.976	100.87
206.276	100.03	206.594	96.9773	206.554	97.3093	210.151	100.871
206.453	100.03	206.767	96.9757	206.721	97.3085	210.325	100.871
206.626	100.029	206.937	96.9736	206.89	97.3071	210.501	100.866
206.801	100.029	207.108	96.9724	207.067	97.3065	210.672	100.863
206.97	100.029	207.286	96.9713	207.246	97.3064	210.844	100.86
207.147	100.029	207.456	96.9703	207.419	97.3066	211.01	100.857
207.315	100.029	207.626	96.97	207.584	97.3078	211.196	100.853
207.486	100.029	207.802	96.9693	207.758	97.3083	211.362	100.85
207.661	100.029	207.973	96.9685	207.926	97.3087	211.531	100.847
207.836	100.029	208.152	96.9677	208.108	97.3089	211.707	100.844
208.007	100.03	208.317	96.9669	208.28	97.309	211.879	100.843
208.179	100.031	208.502	96.9661	208.453	97.309	212.045	100.841
208.345	100.032	208.667	96.9653	208.625	97.3088	212.223	100.839
208.522	100.033	208.838	96.9645	208.798	97.3085	212.392	100.837
208.699	100.034	209.005	96.9636	208.969	97.3075	212.566	100.836
208.87	100.034	209.189	96.9626	209.143	97.3066	212.749	100.834
209.034	100.035	209.361	96.9615	209.319	97.3057	212.918	100.833
209.214	100.035	209.528	96.9603	209.486	97.3047	213.092	100.832
209.382	100.034	209.706	96.9588	209.661	97.3032	213.272	100.832
209.548	100.033	209.874	96.9575	209.833	97.3019	213.445	100.832
209.729	100.033	210.05	96.9563	210.006	97.3007	213.617	100.832
209.899	100.032	210.22	96.9551	210.175	97.2995	213.791	100.832
210.08	100.032	210.386	96.9541	210.347	97.2986	213.964	100.833
210.244	100.031	210.563	96.9534	210.518	97.2977	214.136	100.833
210.423	100.031	210.727	96.9534	210.693	97.2969	214.311	100.833
210.586	100.03	210.901	96.9539	210.862	97.2962	214.486	100.833
210.761	100.03	211.072	96.9553	211.032	97.2958	214.646	100.833
210.939	100.031	211.247	96.9561	211.207	97.2951	214.825	100.834
211.112	100.031	211.415	96.9567	211.38	97.2943	214.989	100.835
211.294	100.032	211.59	96.9573	211.546	97.2934	215.167	100.836
211.459	100.033	211.765	96.9576	211.716	97.2922	215.343	100.837
211.635	100.033	211.93	96.9575	211.896	97.291	215.517	100.839
211.809	100.033	212.108	96.9571	212.074	97.2897	215.691	100.84
211.977	100.033	212.286	96.9565	212.248	97.2884	215.868	100.842
212.146	100.034	212.449	96.9547	212.413	97.2867	216.034	100.844
212.32	100.034	212.626	96.9533	212.582	97.2851	216.208	100.845
212.488	100.034	212.797	96.952	212.752	97.2832	216.375	100.847
212.663	100.034	212.967	96.9505	212.927	97.2809	216.55	100.848
212.833	100.034	213.136	96.9487	213.104	97.2776	216.724	100.85
213.006	100.034	213.307	96.9469	213.277	97.2743	216.894	100.851
213.185	100.033	213.486	96.945	213.448	97.271	217.069	100.853
213.352	100.033	213.662	96.9431	213.62	97.2676	217.244	100.854
213.526	100.031	213.827	96.9408	213.794	97.2632	217.418	100.855
213.697	100.03	213.995	96.9387	213.97	97.2598	217.577	100.856
213.866	100.03	214.171	96.9366	214.142	97.2566	217.751	100.856
214.038	100.03	214.347	96.9345	214.316	97.2536	217.928	100.857
214.209	100.029	214.523	96.9323	214.481	97.2515	218.096	100.857
214.38	100.029	214.691	96.9305	214.65	97.2491	218.268	100.857
214.554	100.028	214.862	96.9292	214.825	97.2467	218.436	100.857
214.731	100.028	215.034	96.9284	215.004	97.2443	218.614	100.858
214.898	100.027	215.208	96.928	215.166	97.2422	218.787	100.859
215.075	100.027	215.383	96.9275	215.34	97.2401	218.961	100.859
215.252	100.026	215.542	96.9273	215.514	97.238	219.132	100.86
215.423	100.026	215.717	96.9275	215.681	97.236	219.305	100.861
215.594	100.026	215.884	96.9286	215.857	97.2341	219.474	100.861
215.766	100.026	216.062	96.9293	216.021	97.2323	219.646	100.862
215.938	100.026	216.238	96.9297	216.201	97.2304	219.811	100.862
216.119	100.026	216.412	96.9299	216.371	97.2284	219.995	100.863
216.293	100.027	216.584	96.9297	216.541	97.2272	220.167	100.862
216.455	100.027	216.754	96.9291	216.715	97.2262	220.343	100.863
216.626	100.027	216.922	96.928	216.888	97.2254	220.519	100.863
216.802	100.027	217.099	96.9268	217.061	97.2246	220.695	100.864
216.967	100.027	217.258	96.9241	217.238	97.2244	220.859	100.864
217.14	100.026	217.428	96.9221	217.409	97.2237	221.032	100.864
217.305	100.026	217.611	96.9202	217.578	97.223	221.21	100.863
217.482	100.026	217.778	96.9184	217.751	97.2223	221.38	100.862
217.656	100.026	217.95	96.9167	217.921	97.2224	221.556	100.861
217.829	100.026	218.116	96.9153	218.098	97.2228	221.722	100.86
218.001	100.026	218.285	96.9141	218.267	97.2235	221.901	100.859
218.171	100.027	218.465	96.913	218.43	97.2242	222.067	100.857
218.339	100.028	218.632	96.9126	218.602	97.2261	222.245	100.857
218.518	100.028	218.801	96.912	218.779	97.2271	222.421	100.857
218.689	100.029	218.973	96.9114	218.952	97.2276	222.588	100.857
218.858	100.029	219.148	96.9109	219.116	97.228	222.755	100.858
219.033	100.028	219.324	96.9114	219.294	97.2273	222.924	100.859
219.203	100.028	219.491	96.9118	219.456	97.2267	223.097	100.86
219.374	100.027	219.67	96.9121	219.633	97.2259	223.278	100.861
219.542	100.027	219.839	96.9122	219.799	97.2248	223.449	100.861
219.713	100.027	219.999	96.9125	219.968	97.2227	223.622	100.862
219.881	100.028	220.175	96.9122	220.136	97.221	223.791	100.862
220.057	100.03	220.348	96.9117	220.313	97.2197	223.965	100.862
220.233	100.032	220.515	96.9114	220.488	97.2186	224.146	100.862
220.409	100.036	220.693	96.9103	220.658	97.2176	224.313	100.862
220.574	100.038	220.859	96.9096	220.826	97.2165	224.483	100.862
220.751	100.04	221.028	96.9088	220.998	97.2154	224.657	100.862
220.92	100.042	221.2	96.9079	221.172	97.2143	224.826	100.862
221.096	100.042	221.372	96.9077	221.346	97.2141	225.002	100.861
221.272	100.042	221.546	96.9075	221.522	97.2139	225.178	100.86
221.436	100.041	221.718	96.9072	221.698	97.2138	225.347	100.858
221.611	100.04	221.884	96.9067	221.869	97.214	225.52	100.856
221.783	100.037	222.064	96.9062	222.039	97.2152	225.7	100.852
221.96	100.035	222.232	96.9054	222.209	97.2159	225.861	100.849
222.126	100.033	222.393	96.9045	222.38	97.2163	226.032	100.846
222.302	100.03	222.568	96.9036	222.549	97.2167	226.21	100.842
222.471	100.027	222.735	96.902	222.722	97.2175	226.378	100.838
222.64	100.025	222.912	96.9007	222.89	97.2184	226.555	100.834
222.812	100.023	223.083	96.8993	223.06	97.2193	226.721	100.83
222.979	100.021	223.245	96.8979	223.231	97.2202	226.898	100.827
223.146	100.02	223.422	96.8964	223.402	97.2208	227.07	100.825
223.316	100.019	223.605	96.8953	223.576	97.2219	227.244	100.824
223.492	100.018	223.771	96.8947	223.748	97.2232	227.414	100.824
223.662	100.016	223.942	96.8945	223.921	97.2244	227.584	100.825
223.837	100.015	224.111	96.8947	224.091	97.2262	227.759	100.83
224.005	100.014	224.293	96.8946	224.264	97.2281	227.923	100.834
224.179	100.013	224.456	96.8944	224.428	97.2299	228.091	100.839
224.348	100.012	224.622	96.8941	224.604	97.2315	228.265	100.844
224.524	100.012	224.793	96.8937	224.768	97.233	228.442	100.851
224.693	100.012	224.968	96.8931	224.942	97.2338	228.614	100.857
224.864	100.011	225.141	96.8922	225.111	97.2342	228.783	100.862
225.047	100.011	225.313	96.8912	225.282	97.2344	228.956	100.867
225.217	100.012	225.483	96.8896	225.453	97.2332	229.124	100.87
225.382	100.012	225.648	96.8885	225.624	97.2326	229.299	100.874
225.555	100.012	225.822	96.8876	225.788	97.2321	229.47	100.877
225.724	100.012	225.989	96.8867	225.969	97.2316	229.649	100.881
225.892	100.013	226.163	96.8862	226.148	97.231	229.819	100.883
226.068	100.014	226.333	96.8857	226.317	97.2306	229.99	100.885
226.232	100.015	226.504	96.8851	226.481	97.2301	230.156	100.887
226.413	100.015	226.671	96.8846	226.652	97.2297	230.329	100.889
226.58	100.017	226.845	96.884	226.826	97.2291	230.499	100.889
226.757	100.017	227.022	96.8833	226.997	97.2284	230.67	100.889
226.925	100.018	227.194	96.8824	227.162	97.2277	230.841	100.89
227.101	100.019	227.359	96.8815	227.342	97.2272	231.011	100.889
227.269	100.019	227.533	96.88	227.51	97.2273	231.189	100.888
227.435	100.019	227.704	96.8788	227.678	97.2275	231.359	100.888
227.608	100.02	227.871	96.8775	227.855	97.2277	231.527	100.888
227.782	100.02	228.046	96.8761	228.031	97.2278	231.696	100.888
227.947	100.02	228.22	96.8747	228.199	97.2285	231.87	100.889
228.126	100.02	228.388	96.8737	228.359	97.2285	232.045	100.889
228.3	100.02	228.557	96.8733	228.534	97.2281	232.218	100.89
228.466	100.019	228.733	96.8731	228.697	97.2276	232.388	100.89
228.635	100.018	228.907	96.8734	228.875	97.2259	232.559	100.891
228.805	100.017	229.078	96.8734	229.05	97.2246	232.729	100.892
228.977	100.016	229.245	96.8733	229.218	97.2235	232.906	100.893
229.153	100.015	229.413	96.8731	229.379	97.2227	233.069	100.893
229.328	100.015	229.584	96.8731	229.549	97.2228	233.251	100.893
229.489	100.014	229.756	96.8729	229.723	97.2232	233.422	100.893
229.658	100.013	229.926	96.8727	229.883	97.2238	233.586	100.893
229.83	100.013	230.099	96.8724	230.061	97.2244	233.758	100.893
230.002	100.012	230.268	96.8721	230.233	97.2264	233.93	100.893
230.176	100.012	230.446	96.872	230.406	97.2274	234.108	100.893
230.346	100.012	230.608	96.8725	230.578	97.228	234.282	100.894
230.517	100.011	230.779	96.8733	230.745	97.2284	234.448	100.895
230.696	100.011	230.949	96.8744	230.912	97.2277	234.617	100.896
230.859	100.01	231.12	96.8751	231.087	97.2272	234.794	100.896
231.029	100.01	231.297	96.8756	231.255	97.2266	234.963	100.897
231.21	100.009	231.467	96.8759	231.427	97.226	235.13	100.898
231.377	100.008	231.641	96.8755	231.595	97.2252	235.299	100.898
231.543	100.007	231.812	96.875	231.763	97.2249	235.47	100.899
231.719	100.005	231.975	96.8747	231.934	97.2246	235.647	100.9
231.888	100.004	232.158	96.8747	232.098	97.2242	235.816	100.901
232.067	100.003	232.325	96.8739	232.276	97.2242	235.989	100.901
232.236	100.002	232.495	96.8735	232.453	97.2236	236.154	100.902
232.397	100.001	232.668	96.8732	232.624	97.2229	236.326	100.903
232.571	100.001	232.837	96.8729	232.784	97.2221	236.496	100.904
232.747	100.002	233.011	96.8731	232.96	97.2207	236.664	100.904
232.912	100.002	233.184	96.873	233.132	97.2197	236.832	100.905
233.081	100.002	233.351	96.8727	233.3	97.2188	237.006	100.905
233.256	100.002	233.524	96.8723	233.47	97.2179	237.177	100.905
233.428	100.002	233.691	96.8714	233.645	97.2171	237.348	100.906
233.602	100.002	233.862	96.8707	233.814	97.2161	237.521	100.907
233.772	100.003	234.039	96.8704	233.979	97.215	237.691	100.908
233.946	100.003	234.205	96.8706	234.152	97.2138	237.864	100.909
234.111	100.004	234.378	96.8708	234.332	97.2124	238.032	100.91
234.282	100.005	234.554	96.871	234.491	97.2111	238.21	100.91
234.45	100.006	234.727	96.8712	234.675	97.2098	238.386	100.91
234.62	100.007	234.901	96.8714	234.839	97.2085	238.551	100.91
234.796	100.009	235.068	96.8718	235.013	97.2073	238.723	100.908
234.973	100.011	235.239	96.8717	235.178	97.2061	238.89	100.908
235.141	100.012	235.411	96.8714	235.352	97.205	239.071	100.907
235.309	100.013	235.58	96.8709	235.525	97.204	239.236	100.906
235.483	100.014	235.747	96.8695	235.693	97.204	239.407	100.905
235.657	100.015	235.921	96.8683	235.861	97.2041	239.576	100.905
235.826	100.015	236.099	96.8671	236.034	97.2041	239.75	100.905
236.005	100.015	236.264	96.8658	236.205	97.2041	239.916	100.906
236.169	100.014	236.435	96.8641	236.379	97.2048	240.092	100.907
236.341	100.014	236.61	96.8627	236.549	97.2047	240.259	100.908
236.512	100.013	236.767	96.8619	236.713	97.2042	240.438	100.909
236.682	100.012	236.945	96.8616	236.886	97.2037	240.606	100.909
236.849	100.011	237.118	96.8616	237.064	97.202	240.778	100.911
237.024	100.009	237.295	96.8614	237.222	97.2007	240.943	100.912
237.201	100.007	237.459	96.861	237.391	97.1997	241.114	100.913
237.366	100.004	237.628	96.8605	237.564	97.1991	241.29	100.913
237.538	100.001	237.795	96.8609	237.737	97.1986	241.461	100.914
237.71	99.9989	237.967	96.8613	237.912	97.1981	241.634	100.914
237.883	99.9967	238.137	96.8616	238.081	97.1976	241.804	100.914
238.057	99.9945	238.316	96.8618	238.248	97.1971	241.982	100.914
238.236	99.9928	238.487	96.862	238.423	97.1967	242.147	100.914
238.394	99.991	238.663	96.8619	238.59	97.1959	242.315	100.914
238.565	99.9893	238.834	96.8619	238.76	97.1947	242.486	100.913
238.742	99.9875	239.002	96.8621	238.934	97.1935	242.663	100.913
238.911	99.9861	239.171	96.8618	239.107	97.1912	242.831	100.914
239.084	99.9846	239.336	96.8617	239.276	97.1893	243.002	100.915
239.25	99.9832	239.519	96.8615	239.451	97.1875	243.176	100.916
239.416	99.9818	239.689	96.8613	239.625	97.1857	243.342	100.917
239.586	99.9806	239.855	96.8612	239.799	97.1839	243.512	100.919
239.762	99.9795	240.026	96.8607	239.959	97.1822	243.681	100.92
239.929	99.9788	240.195	96.8601	240.125	97.1806	243.852	100.92
240.104	99.9783	240.374	96.8593	240.3	97.179	244.034	100.921
240.279	99.9786	240.54	96.8578	240.471	97.1776	244.201	100.92
240.443	99.9785	240.71	96.8564	240.64	97.1761	244.373	100.92
240.614	99.9785	240.883	96.8551	240.814	97.1745	244.542	100.92
240.783	99.9787	241.047	96.8537	240.989	97.173	244.712	100.92
240.958	99.9798	241.217	96.8521	241.162	97.1715	244.887	100.92
241.131	99.9806	241.389	96.8506	241.341	97.1706	245.055	100.92
241.296	99.9812	241.559	96.8491	241.499	97.1702	245.221	100.921
241.466	99.9817	241.731	96.8476	241.672	97.1701	245.394	100.922
241.639	99.9822	241.911	96.8462	241.842	97.1706	245.568	100.923
241.81	99.9823	242.076	96.8446	242.013	97.1706	245.731	100.924
241.989	99.9821	242.242	96.8429	242.18	97.1703	245.904	100.925
242.149	99.9817	242.42	96.8411	242.348	97.1698	246.068	100.925
242.323	99.9803	242.586	96.839	242.519	97.1688	246.243	100.925
242.488	99.9796	242.758	96.8369	242.684	97.1676	246.424	100.926
242.666	99.9792	242.927	96.8347	242.853	97.1662	246.594	100.927
242.844	99.9789	243.095	96.8326	243.032	97.1647	246.761	100.928
243.006	99.9791	243.267	96.8303	243.205	97.1623	246.937	100.929
243.174	99.9796	243.435	96.8282	243.376	97.1603	247.096	100.93
243.348	99.9802	243.609	96.8267	243.55	97.1585	247.274	100.93
243.513	99.9809	243.778	96.8256	243.718	97.1569	247.447	100.931
243.681	99.9829	243.947	96.8254	243.884	97.1562	247.614	100.93
243.862	99.9842	244.117	96.825	244.059	97.1557	247.784	100.929
244.03	99.9852	244.283	96.8246	244.23	97.1553	247.957	100.928
244.203	99.9861	244.457	96.8241	244.396	97.1549	248.121	100.927
244.37	99.9868	244.627	96.8243	244.571	97.1556	248.298	100.924
244.549	99.9872	244.801	96.8239	244.736	97.1555	248.471	100.922
244.717	99.9873	244.971	96.8233	244.91	97.1551	248.639	100.92
244.883	99.9874	245.136	96.8227	245.077	97.1547	248.808	100.918
245.057	99.9865	245.307	96.8214	245.243	97.1536	248.969	100.916
245.22	99.9859	245.48	96.8204	245.417	97.1526	249.138	100.916
245.386	99.9854	245.653	96.8194	245.591	97.1509	249.307	100.916
245.566	99.9847	245.814	96.8183	245.764	97.1487	249.481	100.916
245.733	99.9838	245.994	96.817	245.935	97.1456	249.649	100.918
245.902	99.9829	246.164	96.8156	246.094	97.1428	249.824	100.919
246.075	99.982	246.335	96.8142	246.264	97.14	249.987	100.92
246.239	99.9811	246.507	96.8128	246.441	97.1373	250.155	100.922
246.419	99.98	246.671	96.8122	246.609	97.1341	250.326	100.922
246.59	99.9791	246.842	96.8122	246.787	97.1317	250.509	100.922
246.762	99.9782	247.01	96.8123	246.95	97.1295	250.676	100.923
246.928	99.9773	247.187	96.8124	247.123	97.1274	250.846	100.923
247.103	99.9765	247.353	96.8136	247.291	97.1263	251.015	100.922
247.264	99.9756	247.524	96.8138	247.461	97.1247	251.185	100.922
247.442	99.9748	247.696	96.8137	247.629	97.1231	251.357	100.922
247.616	99.9742	247.871	96.8133	247.795	97.1215	251.533	100.922
247.785	99.9741	248.04	96.8118	247.965	97.1198	251.695	100.922
247.949	99.9739	248.209	96.8105	248.139	97.118	251.867	100.923
248.119	99.9737	248.378	96.8092	248.31	97.1162	252.04	100.924
248.291	99.9734	248.55	96.8076	248.481	97.1144	252.214	100.925
248.46	99.9735	248.728	96.8055	248.656	97.1123	252.38	100.927
248.631	99.9731	248.894	96.8036	248.827	97.1105	252.549	100.929
248.801	99.9726	249.061	96.8018	248.997	97.1094	252.712	100.931
248.968	99.9719	249.233	96.8002	249.165	97.1087	252.89	100.934
249.145	99.9708	249.403	96.7997	249.337	97.1096	253.057	100.938
249.313	99.97	249.57	96.7997	249.506	97.1108	253.227	100.941
249.481	99.9692	249.732	96.7999	249.673	97.1125	253.405	100.945
249.665	99.9686	249.895	96.8001	249.846	97.1148	253.564	100.948
249.829	99.9681	250.073	96.8018	250.008	97.1195	253.738	100.952
249.991	99.9674	250.246	96.8023	250.183	97.1227	253.908	100.955
250.169	99.9667	250.415	96.8025	250.355	97.1253	254.074	100.957
250.338	99.966	250.585	96.8024	250.527	97.1275	254.249	100.959
250.508	99.9651	250.757	96.8021	250.701	97.1287	254.418	100.96
250.677	99.9642	250.926	96.8024	250.869	97.1296	254.583	100.961
250.85	99.9633	251.099	96.8028	251.033	97.13	254.762	100.961
251.014	99.9624	251.267	96.8032	251.202	97.1302	254.935	100.962
251.184	99.9621	251.435	96.8042	251.379	97.1286	255.104	100.962
251.358	99.9623	251.603	96.8047	251.551	97.1279	255.272	100.962
251.532	99.9631	251.774	96.805	251.71	97.1276	255.451	100.962
251.709	99.9643	251.947	96.8053	251.885	97.1277	255.618	100.962
251.868	99.9676	252.117	96.8052	252.059	97.1288	255.786	100.962
252.038	99.9703	252.284	96.8052	252.228	97.1298	255.957	100.961
252.215	99.9728	252.45	96.8053	252.396	97.1309	256.129	100.961
252.387	99.9753	252.626	96.8053	252.566	97.132	256.305	100.96
252.552	99.9782	252.788	96.8051	252.737	97.1341	256.474	100.958
252.718	99.9803	252.969	96.8051	252.911	97.1354	256.639	100.957
252.9	99.982	253.134	96.8051	253.08	97.1363	256.814	100.955
253.068	99.9834	253.304	96.805	253.247	97.1371	256.982	100.954
253.235	99.9833	253.474	96.8052	253.414	97.137	257.146	100.952
253.405	99.9838	253.642	96.8059	253.582	97.1372	257.319	100.952
253.568	99.9842	253.817	96.8072	253.758	97.1375	257.483	100.951
253.739	99.9846	253.993	96.8086	253.929	97.1376	257.655	100.951
253.909	99.9844	254.173	96.8107	254.092	97.1375	257.822	100.952
254.08	99.9845	254.331	96.8121	254.261	97.1375	257.987	100.952
254.254	99.9844	254.502	96.8133	254.431	97.1374	258.163	100.953
254.421	99.9843	254.671	96.8143	254.604	97.1371	258.336	100.953
254.597	99.9838	254.839	96.8145	254.773	97.1364	258.506	100.953
254.762	99.9833	255.012	96.8148	254.946	97.1357	258.678	100.953
254.929	99.9828	255.182	96.8153	255.113	97.1349	258.851	100.953
255.094	99.9821	255.355	96.8161	255.281	97.1339	259.019	100.952
255.268	99.9812	255.524	96.8162	255.455	97.1326	259.189	100.952
255.444	99.9808	255.687	96.8165	255.621	97.1318	259.361	100.953
255.606	99.9806	255.858	96.8167	255.794	97.1316	259.53	100.952
255.784	99.9806	256.033	96.8168	255.963	97.1315	259.702	100.952
255.959	99.9813	256.2	96.8167	256.129	97.1317	259.876	100.951
256.123	99.9821	256.371	96.8162	256.302	97.1317	260.042	100.95
256.292	99.9828	256.542	96.8155	256.477	97.1312	260.208	100.949
256.456	99.9836	256.713	96.8146	256.643	97.1304	260.382	100.947
256.629	99.9847	256.882	96.8128	256.811	97.1283	260.548	100.945
256.804	99.9853	257.05	96.8114	256.981	97.1262	260.718	100.944
256.979	99.9856	257.221	96.8101	257.155	97.1239	260.883	100.944
257.141	99.9857	257.392	96.8087	257.328	97.1215	261.054	100.944
257.315	99.9849	257.559	96.8072	257.487	97.1177	261.227	100.946
257.481	99.9843	257.736	96.8057	257.659	97.1149	261.401	100.947
257.649	99.9836	257.901	96.8041	257.838	97.1123	261.57	100.949
257.818	99.9829	258.067	96.8025	258.005	97.1098	261.74	100.951
257.991	99.9815	258.241	96.8005	258.168	97.108	261.912	100.953
258.161	99.9802	258.407	96.7986	258.343	97.1061	262.085	100.954
258.332	99.979	258.581	96.7965	258.518	97.1047	262.251	100.956
258.499	99.9776	258.753	96.7945	258.691	97.1037	262.42	100.957
258.662	99.976	258.915	96.7929	258.855	97.1032	262.586	100.957
258.832	99.9746	259.091	96.7919	259.021	97.1028	262.751	100.957
258.999	99.9731	259.266	96.7912	259.197	97.1028	262.922	100.957
259.172	99.9716	259.431	96.7904	259.368	97.1032	263.095	100.957
259.347	99.9702	259.6	96.7907	259.536	97.1044	263.27	100.957
259.516	99.9688	259.77	96.7902	259.699	97.1049	263.437	100.957
259.686	99.9675	259.942	96.7895	259.868	97.1051	263.61	100.958
259.858	99.9661	260.108	96.7887	260.04	97.1052	263.777	100.959
260.023	99.9649	260.282	96.7873	260.212	97.1049	263.946	100.96
260.193	99.9638	260.457	96.786	260.374	97.1044	264.125	100.96
260.36	99.9627	260.625	96.7849	260.552	97.1039	264.291	100.961
260.544	99.9616	260.791	96.7837	260.719	97.1032	264.459	100.961
260.709	99.9609	260.966	96.7826	260.894	97.102	264.621	100.96
260.877	99.9602	261.133	96.7816	261.058	97.1012	264.798	100.96
261.054	99.9596	261.303	96.7809	261.231	97.1005	264.971	100.959
261.219	99.959	261.477	96.7804	261.4	97.0999	265.143	100.957
261.388	99.9589	261.646	96.7814	261.573	97.0996	265.312	100.954
261.552	99.9586	261.819	96.7824	261.742	97.0993	265.48	100.951
261.725	99.9584	261.988	96.7836	261.91	97.099	265.653	100.947
261.896	99.9582	262.157	96.7848	262.071	97.0987	265.822	100.943
262.067	99.9581	262.326	96.787	262.242	97.0995	265.991	100.937
262.235	99.9579	262.49	96.7882	262.412	97.1005	266.163	100.931
262.405	99.9575	262.669	96.7889	262.589	97.1014	266.34	100.927
262.576	99.9572	262.836	96.7894	262.757	97.1023	266.507	100.922
262.75	99.9565	263.003	96.7884	262.925	97.1037	266.673	100.92
262.912	99.9557	263.169	96.7877	263.092	97.1043	266.848	100.918
263.084	99.955	263.34	96.7869	263.268	97.1044	267.008	100.918
263.249	99.9542	263.507	96.786	263.44	97.1043	267.176	100.92
263.424	99.953	263.679	96.7842	263.6	97.1028	267.35	100.926
263.597	99.9519	263.846	96.7827	263.767	97.1017	267.519	100.93
263.764	99.9508	264.019	96.7811	263.941	97.1006	267.699	100.934
263.93	99.9497	264.183	96.7796	264.104	97.0993	267.854	100.938
264.098	99.9485	264.358	96.7777	264.276	97.0974	268.034	100.943
264.275	99.9473	264.527	96.776	264.452	97.0957	268.202	100.947
264.443	99.9462	264.693	96.7743	264.622	97.0941	268.375	100.95
264.614	99.945	264.852	96.7726	264.785	97.0925	268.543	100.953
264.78	99.9444	265.027	96.771	264.952	97.0909	268.714	100.954
264.946	99.9442	265.197	96.7695	265.132	97.0894	268.877	100.955
265.121	99.9441	265.366	96.7679	265.309	97.0879	269.046	100.957
265.293	99.9441	265.542	96.7664	265.466	97.0864	269.217	100.958
265.462	99.9449	265.7	96.765	265.634	97.0851	269.393	100.959
265.633	99.9455	265.871	96.7635	265.81	97.0835	269.56	100.959
265.802	99.9462	266.051	96.762	265.975	97.082	269.727	100.959
265.967	99.9469	266.214	96.7604	266.147	97.0805	269.895	100.959
266.138	99.9476	266.388	96.7589	266.319	97.079	270.062	100.959
266.31	99.9481	266.553	96.7576	266.488	97.0776	270.24	100.959
266.481	99.9485	266.72	96.7563	266.658	97.0764	270.41	100.959
266.645	99.9489	266.887	96.7551	266.825	97.0752	270.569	100.96
266.809	99.9487	267.067	96.7542	266.995	97.0744	270.738	100.961
266.983	99.9486	267.232	96.7531	267.163	97.0733	270.915	100.962
267.152	99.9483	267.401	96.752	267.337	97.0721	271.078	100.964
267.315	99.9479	267.572	96.7508	267.499	97.0709	271.255	100.966
267.49	99.9469	267.746	96.7493	267.667	97.0695	271.425	100.968
267.654	99.946	267.909	96.7479	267.836	97.0681	271.599	100.97
267.825	99.9452	268.079	96.7465	267.999	97.0667	271.771	100.972
267.998	99.9443	268.259	96.7451	268.181	97.0654	271.936	100.973
268.167	99.9433	268.422	96.7436	268.351	97.0639	272.106	100.975
268.339	99.9423	268.59	96.7422	268.518	97.0625	272.28	100.977
268.508	99.9414	268.76	96.7408	268.688	97.0611	272.454	100.978
268.68	99.9405	268.927	96.7394	268.853	97.0596	272.62	100.979
268.85	99.9394	269.095	96.7379	269.018	97.0581	272.784	100.98
269.017	99.9383	269.266	96.7362	269.194	97.0565	272.961	100.981
269.185	99.9371	269.444	96.7343	269.359	97.0547	273.128	100.982
269.356	99.9358	269.61	96.7324	269.54	97.0528	273.298	100.983
269.527	99.9342	269.775	96.7301	269.706	97.0504	273.473	100.984
269.697	99.9327	269.944	96.7279	269.876	97.0483	273.635	100.986
269.863	99.9313	270.117	96.7257	270.041	97.0461	273.8	100.987
270.035	99.9299	270.282	96.7236	270.205	97.0441	273.977	100.988
270.2	99.9285	270.458	96.7216	270.38	97.0421	274.145	100.989
270.371	99.9273	270.624	96.7199	270.558	97.0403	274.318	100.99
270.537	99.9262	270.792	96.7182	270.721	97.0387	274.484	100.99
270.707	99.9252	270.965	96.7167	270.888	97.0371	274.659	100.99
270.875	99.9245	271.133	96.7156	271.06	97.0361	274.823	100.988
271.044	99.9236	271.305	96.7144	271.232	97.0349	274.995	100.987
271.219	99.9227	271.474	96.7131	271.398	97.0336	275.174	100.985
271.387	99.9218	271.644	96.7117	271.567	97.0323	275.335	100.984
271.56	99.9209	271.81	96.7104	271.734	97.0309	275.508	100.982
271.726	99.9199	271.984	96.7089	271.91	97.0294	275.677	100.981
271.895	99.9188	272.154	96.7074	272.072	97.0279	275.843	100.98
272.063	99.9177	272.318	96.706	272.247	97.0262	276.018	100.978
272.233	99.9164	272.493	96.7053	272.418	97.0243	276.187	100.978
272.405	99.9151	272.656	96.7048	272.59	97.0224	276.356	100.977
272.572	99.9139	272.822	96.7044	272.757	97.0205	276.526	100.976
272.742	99.9125	272.994	96.7039	272.921	97.0186	276.696	100.975
272.906	99.911	273.169	96.704	273.091	97.0164	276.867	100.974
273.08	99.9095	273.341	96.7033	273.26	97.0142	277.04	100.972
273.249	99.9079	273.506	96.7021	273.425	97.0118	277.211	100.971
273.426	99.9062	273.68	96.7007	273.596	97.0094	277.37	100.97
273.602	99.9043	273.85	96.6977	273.764	97.0064	277.547	100.968
273.763	99.9027	274.014	96.6952	273.938	97.0035	277.717	100.966
273.936	99.9015	274.18	96.6927	274.11	97.0007	277.882	100.965
274.104	99.9005	274.349	96.69	274.282	96.9978	278.051	100.963
274.275	99.8998	274.515	96.687	274.451	96.9949	278.222	100.962
274.437	99.899	274.685	96.6845	274.61	96.9923	278.389	100.962
274.615	99.8984	274.85	96.6821	274.776	96.9899	278.563	100.961
274.781	99.8977	275.021	96.6799	274.947	96.9876	278.732	100.961
274.953	99.8976	275.199	96.6785	275.116	96.9863	278.899	100.963
275.118	99.8972	275.366	96.6771	275.291	96.9848	279.065	100.964
275.286	99.8969	275.532	96.6758	275.464	96.9836	279.238	100.965
275.448	99.8966	275.701	96.6747	275.632	96.9825	279.416	100.966
275.63	99.8963	275.868	96.6747	275.801	96.9822	279.585	100.967
275.791	99.8961	276.034	96.675	275.964	96.9817	279.755	100.969
275.966	99.8959	276.207	96.6759	276.133	96.9813	279.915	100.97
276.129	99.8957	276.381	96.6769	276.308	96.9809	280.092	100.97
276.297	99.8956	276.549	96.679	276.474	96.98	280.263	100.971
276.472	99.8951	276.723	96.6803	276.636	96.9785	280.428	100.971
276.64	99.8941	276.893	96.6813	276.8	96.9767	280.598	100.971
276.806	99.8929	277.058	96.6821	276.969	96.9748	280.763	100.971
276.976	99.8911	277.228	96.6821	277.14	96.9717	280.936	100.97
277.143	99.8895	277.399	96.682	277.305	96.9692	281.1	100.969
277.309	99.8878	277.569	96.6817	277.479	96.967	281.272	100.968
277.49	99.8863	277.73	96.6812	277.649	96.9648	281.436	100.967
277.661	99.8845	277.9	96.6794	277.816	96.963	281.613	100.964
277.819	99.883	278.073	96.6778	277.982	96.9613	281.782	100.962
277.996	99.8817	278.245	96.6756	278.156	96.9597	281.945	100.96
278.16	99.8805	278.41	96.6732	278.321	96.9583	282.116	100.958
278.337	99.8799	278.585	96.6701	278.487	96.9573	282.287	100.956
278.5	99.8789	278.753	96.6674	278.66	96.956	282.456	100.954
278.668	99.8779	278.922	96.6647	278.84	96.9546	282.619	100.952
278.839	99.8768	279.093	96.662	279	96.9531	282.79	100.95
279.014	99.8756	279.258	96.6589	279.167	96.9512	282.962	100.948
279.183	99.8745	279.428	96.6559	279.34	96.9491	283.132	100.947
279.346	99.8736	279.595	96.6529	279.513	96.9468	283.301	100.946
279.516	99.8729	279.767	96.6499	279.683	96.9444	283.465	100.945
279.682	99.8719	279.932	96.6466	279.858	96.9411	283.636	100.945
279.857	99.8709	280.109	96.6434	280.014	96.9385	283.804	100.944
280.019	99.8698	280.273	96.6402	280.184	96.9364	283.975	100.944
280.189	99.8686	280.441	96.637	280.354	96.9346	284.149	100.944
280.364	99.8664	280.613	96.6337	280.529	96.9332	284.322	100.946
280.537	99.864	280.776	96.6306	280.695	96.9316	284.485	100.948
280.702	99.8615	280.949	96.6275	280.866	96.9299	284.661	100.949
280.874	99.8589	281.117	96.6244	281.037	96.9283	284.829	100.951
281.038	99.8553	281.284	96.6216	281.199	96.9268	284.988	100.954
281.211	99.8522	281.46	96.6188	281.366	96.9251	285.159	100.956
281.381	99.849	281.632	96.616	281.528	96.9231	285.328	100.957
281.548	99.8457	281.8	96.6133	281.693	96.9211	285.501	100.959
281.712	99.8427	281.965	96.6109	281.87	96.9186	285.672	100.959
281.888	99.8397	282.135	96.6084	282.039	96.9162	285.84	100.96
282.06	99.8369	282.306	96.6061	282.206	96.9132	286.013	100.96
282.225	99.8343	282.473	96.6038	282.378	96.9099	286.178	100.961
282.396	99.832	282.641	96.602	282.551	96.9063	286.348	100.96
282.556	99.8295	282.802	96.6003	282.717	96.9031	286.516	100.959
282.73	99.827	282.978	96.5987	282.886	96.9001	286.681	100.958
282.9	99.8245	283.15	96.5973	283.055	96.8973	286.856	100.957
283.067	99.8228	283.312	96.5966	283.223	96.8951	287.023	100.956
283.229	99.821	283.487	96.5957	283.386	96.8933	287.189	100.955
283.403	99.8194	283.652	96.595	283.555	96.8917	287.356	100.955
283.57	99.818	283.826	96.5944	283.728	96.8903	287.534	100.954
283.738	99.8175	283.993	96.5943	283.902	96.8903	287.707	100.954
283.911	99.8167	284.167	96.594	284.073	96.8898	287.869	100.954
284.077	99.8161	284.336	96.5937	284.238	96.8894	288.042	100.954
284.249	99.8156	284.497	96.5935	284.408	96.889	288.213	100.953
284.419	99.815	284.673	96.5933	284.583	96.8889	288.383	100.952
284.59	99.8137	284.841	96.5927	284.738	96.8885	288.556	100.951
284.761	99.8123	285.006	96.5913	284.909	96.8879	288.72	100.95
284.918	99.8108	285.18	96.5894	285.081	96.8872	288.892	100.949
285.087	99.8082	285.345	96.5861	285.245	96.8857	289.059	100.948
285.258	99.806	285.512	96.5829	285.419	96.8841	289.217	100.948
285.43	99.8038	285.685	96.5795	285.586	96.8821	289.389	100.947
285.6	99.8015	285.86	96.576	285.748	96.88	289.554	100.947
285.772	99.799	286.027	96.5711	285.917	96.8766	289.734	100.948
285.935	99.7967	286.192	96.5669	286.083	96.8736	289.905	100.948
286.107	99.7943	286.363	96.5631	286.249	96.8706	290.069	100.948
286.283	99.792	286.531	96.5593	286.426	96.8676	290.232	100.949
286.443	99.7899	286.7	96.5562	286.594	96.8644	290.409	100.948
286.62	99.788	286.868	96.5532	286.764	96.8617	290.582	100.948
286.791	99.7863	287.036	96.5506	286.935	96.8593	290.752	100.946
286.959	99.7848	287.201	96.5483	287.1	96.8572	290.915	100.944
287.124	99.7843	287.375	96.5476	287.265	96.8563	291.079	100.94
287.288	99.7838	287.545	96.5468	287.443	96.8548	291.249	100.936
287.457	99.7834	287.712	96.5462	287.61	96.8531	291.423	100.933
287.625	99.7832	287.881	96.546	287.78	96.8514	291.592	100.929
287.79	99.7834	288.05	96.5469	287.943	96.8506	291.753	100.925
287.958	99.7829	288.224	96.5467	288.119	96.8495	291.928	100.922
288.137	99.7821	288.388	96.5457	288.284	96.8481	292.102	100.92
288.307	99.7814	288.546	96.5446	288.451	96.8464	292.265	100.918
288.477	99.7797	288.721	96.5426	288.619	96.8439	292.44	100.919
288.637	99.7785	288.883	96.5408	288.793	96.8414	292.607	100.92
288.815	99.7774	289.061	96.539	288.961	96.8389	292.783	100.92
288.982	99.7763	289.228	96.5372	289.125	96.8363	292.944	100.921
289.154	99.7748	289.401	96.5351	289.293	96.8331	293.114	100.924
289.318	99.7731	289.571	96.5334	289.46	96.8307	293.28	100.926
289.486	99.7713	289.738	96.5319	289.631	96.8287	293.451	100.927
289.649	99.7694	289.906	96.5306	289.802	96.8269	293.618	100.928
289.824	99.7667	290.076	96.53	289.978	96.8265	293.793	100.929
289.992	99.7643	290.251	96.5292	290.147	96.8256	293.96	100.93
290.162	99.762	290.416	96.528	290.311	96.8248	294.133	100.931
290.336	99.7599	290.583	96.5264	290.479	96.8241	294.299	100.931
290.497	99.7573	290.75	96.5245	290.647	96.8233	294.464	100.932
290.669	99.7546	290.925	96.5225	290.822	96.8217	294.634	100.932
290.84	99.7521	291.088	96.5204	290.988	96.8196	294.805	100.933
291.005	99.7496	291.262	96.5182	291.158	96.8174	294.97	100.935
291.171	99.7472	291.423	96.5152	291.332	96.814	295.137	100.938
291.339	99.745	291.6	96.5128	291.505	96.8113	295.307	100.94
291.507	99.743	291.772	96.5106	291.667	96.8088	295.481	100.943
291.677	99.7411	291.936	96.5085	291.832	96.8064	295.641	100.946
291.842	99.74	292.111	96.5072	292.01	96.8036	295.818	100.949
292.019	99.7388	292.279	96.5058	292.175	96.8005	295.985	100.95
292.187	99.7377	292.445	96.5044	292.342	96.7976	296.15	100.951
292.356	99.7368	292.612	96.503	292.513	96.7947	296.321	100.951
292.528	99.7365	292.778	96.5013	292.678	96.7919	296.493	100.947
292.697	99.7361	292.955	96.4993	292.84	96.7896	296.66	100.945
292.854	99.7355	293.118	96.4971	293.011	96.7876	296.825	100.942
293.024	99.735	293.286	96.495	293.183	96.7857	297.002	100.939
293.193	99.7345	293.453	96.492	293.361	96.7849	297.167	100.935
293.359	99.7336	293.627	96.4896	293.527	96.7835	297.331	100.932
293.538	99.7322	293.793	96.4874	293.694	96.782	297.498	100.93
293.703	99.7305	293.964	96.4853	293.86	96.7802	297.671	100.928
293.874	99.7282	294.127	96.4838	294.032	96.7775	297.842	100.926
294.045	99.7263	294.297	96.4818	294.2	96.7747	298.013	100.925
294.213	99.7245	294.466	96.4793	294.374	96.7719	298.178	100.924
294.379	99.7227	294.645	96.4764	294.536	96.769	298.347	100.923
294.554	99.7206	294.812	96.4732	294.706	96.7652	298.514	100.923
294.73	99.7184	294.985	96.4701	294.875	96.7621	298.681	100.923
294.893	99.7159	295.145	96.467	295.039	96.759	298.846	100.923
295.061	99.7135	295.318	96.4641	295.215	96.7555	299.013	100.923
295.225	99.711	295.48	96.4608	295.383	96.7522	299.185	100.922
295.397	99.7086	295.657	96.458	295.548	96.7487	299.355	100.922
295.565	99.7064	295.827	96.4554	295.713	96.7452	299.528	100.921
295.731	99.7043	295.998	96.4528	295.887	96.7418	299.695	100.921
295.897	99.702	296.167	96.451	296.057	96.738	299.868	100.92
296.077	99.6993	296.333	96.4489	296.223	96.7348	300.034	100.919
296.239	99.6967	296.499	96.4468	296.397	96.7317	300.209	100.918
296.408	99.6941	296.671	96.4446	296.569	96.7285	300.377	100.917
296.572	99.6908	296.833	96.4419	296.738	96.7255	300.543	100.916
296.744	99.6875	297.003	96.4389	296.903	96.7222	300.712	100.915
296.913	99.6842	297.184	96.4359	297.071	96.7188	300.878	100.915
297.078	99.6806	297.346	96.4328	297.235	96.7153	301.047	100.914
297.25	99.676	297.5	96.4291	297.407	96.7104	301.225	100.913
297.417	99.6714	297.674	96.4254	297.577	96.706	301.389	100.911
297.587	99.6666	297.847	96.4216	297.745	96.7019	301.559	100.91
297.756	99.6616	298.018	96.4176	297.916	96.698	301.728	100.909
297.919	99.6556	298.189	96.414	298.087	96.6942	301.892	100.907
298.086	99.6503	298.353	96.4105	298.256	96.6909	302.064	100.906
298.259	99.6455	298.521	96.4073	298.417	96.6881	302.226	100.905
298.419	99.6408	298.691	96.4043	298.587	96.6855	302.394	100.903
298.596	99.6366	298.857	96.4011	298.756	96.6844	302.568	100.902
298.768	99.6325	299.032	96.3975	298.923	96.6827	302.731	100.901
298.935	99.6284	299.201	96.3941	299.093	96.6806	302.903	100.9
299.112	99.6244	299.367	96.3907	299.27	96.6781	303.069	100.898
299.278	99.6208	299.532	96.3871	299.438	96.6753	303.241	100.896
299.443	99.6167	299.701	96.3839	299.609	96.6723	303.406	100.894
299.61	99.6125	299.87	96.3811	299.776	96.6694	303.572	100.893
299.787	99.6083	300.034	96.3784	299.942	96.6666	303.75	100.892
299.944	99.6038	300.208	96.3763	300.107	96.6632	303.909	100.891
300.114	99.5996	300.38	96.3735	300.277	96.6607	304.079	100.889
300.285	99.5954	300.551	96.3706	300.445	96.6586	304.249	100.888
300.454	99.5913	300.716	96.3677	300.614	96.6567	304.416	100.887
300.622	99.5878	300.883	96.3649	300.785	96.6555	304.584	100.886
300.793	99.5844	301.049	96.362	300.95	96.653	304.757	100.885
300.961	99.5811	301.219	96.3587	301.121	96.6495	304.922	100.883
301.128	99.5777	301.385	96.3552	301.289	96.6455	305.091	100.882
301.301	99.5747	301.552	96.3514	301.455	96.6392	305.267	100.881
301.461	99.5714	301.717	96.3474	301.62	96.6333	305.423	100.879
301.634	99.5678	301.892	96.3428	301.783	96.6274	305.593	100.876
301.798	99.5639	302.061	96.3379	301.961	96.6214	305.768	100.874
301.967	99.5595	302.233	96.3322	302.134	96.6135	305.929	100.87
302.135	99.5552	302.397	96.3269	302.301	96.6067	306.099	100.867
302.31	99.5509	302.566	96.3214	302.472	96.6005	306.271	100.863
302.467	99.5466	302.728	96.3157	302.634	96.5947	306.434	100.86
302.64	99.542	302.906	96.3104	302.805	96.5893	306.6	100.855
302.806	99.5377	303.078	96.3054	302.975	96.5837	306.774	100.851
302.973	99.5336	303.24	96.3004	303.14	96.5784	306.94	100.847
303.145	99.5297	303.41	96.2952	303.309	96.573	307.112	100.843
303.317	99.5259	303.583	96.2907	303.488	96.5677	307.278	100.84
303.487	99.5221	303.744	96.2861	303.652	96.5622	307.444	100.836
303.652	99.5186	303.913	96.2818	303.822	96.5563	307.613	100.833
303.82	99.5152	304.076	96.2776	303.989	96.5504	307.783	100.829
303.991	99.5121	304.247	96.2733	304.154	96.5445	307.946	100.826
304.155	99.509	304.424	96.269	304.322	96.5389	308.12	100.824
304.325	99.5059	304.588	96.2651	304.497	96.5334	308.281	100.821
304.492	99.5028	304.755	96.2614	304.666	96.528	308.45	100.819
304.665	99.4999	304.928	96.2583	304.825	96.5241	308.625	100.817
304.832	99.4969	305.098	96.2549	304.996	96.5202	308.789	100.816
304.998	99.4937	305.265	96.2513	305.16	96.5168	308.961	100.815
305.167	99.4904	305.432	96.2478	305.331	96.5136	309.13	100.814
305.331	99.4869	305.598	96.2446	305.5	96.512	309.303	100.814
305.502	99.4833	305.766	96.2406	305.668	96.5098	309.467	100.814
305.673	99.4797	305.932	96.2363	305.832	96.5075	309.638	100.813
305.837	99.4761	306.105	96.2319	305.994	96.5049	309.803	100.813
306.007	99.4722	306.272	96.2261	306.166	96.502	309.975	100.811
306.178	99.4683	306.439	96.2208	306.342	96.4988	310.148	100.81
306.344	99.4643	306.602	96.2156	306.507	96.4951	310.313	100.809
306.512	99.4601	306.776	96.2101	306.67	96.491	310.475	100.808
306.679	99.4551	306.941	96.204	306.838	96.4856	310.646	100.806
306.845	99.45	307.105	96.1986	307.005	96.4809	310.811	100.805
307.024	99.4447	307.283	96.1934	307.178	96.4759	310.982	100.803
307.197	99.4395	307.451	96.1881	307.339	96.4707	311.146	100.801
307.357	99.4338	307.615	96.1828	307.517	96.4648	311.316	100.799
307.527	99.4286	307.782	96.1777	307.681	96.4585	311.487	100.797
307.695	99.4236	307.95	96.1728	307.856	96.4516	311.654	100.795
307.862	99.4188	308.114	96.1678	308.024	96.4443	311.827	100.792
308.035	99.4147	308.286	96.1625	308.188	96.4354	311.995	100.789
308.196	99.4103	308.45	96.1574	308.368	96.427	312.161	100.786
308.357	99.4059	308.62	96.1525	308.528	96.4184	312.333	100.784
308.534	99.4015	308.785	96.1474	308.692	96.4098	312.498	100.781
308.702	99.3969	308.946	96.1417	308.864	96.4006	312.669	100.779
308.869	99.3925	309.111	96.1364	309.025	96.3924	312.837	100.777
309.034	99.388	309.287	96.1311	309.197	96.385	313.01	100.774
309.206	99.3834	309.45	96.1256	309.365	96.3781	313.174	100.772
309.375	99.3785	309.629	96.1198	309.53	96.3731	313.339	100.771
309.533	99.3734	309.803	96.1144	309.694	96.3678	313.51	100.769
309.71	99.368	309.965	96.1094	309.867	96.3624	313.671	100.768
309.877	99.3626	310.125	96.1044	310.042	96.3568	313.843	100.766
310.046	99.3566	310.296	96.0995	310.203	96.352	314.011	100.765
310.219	99.3508	310.467	96.0946	310.371	96.346	314.178	100.764
310.374	99.345	310.63	96.0896	310.536	96.3398	314.348	100.763
310.535	99.3392	310.801	96.0844	310.704	96.3336	314.51	100.761
310.713	99.3336	310.96	96.0788	310.868	96.326	314.676	100.76
310.877	99.3282	311.13	96.0731	311.036	96.3192	314.842	100.758
311.042	99.3229	311.295	96.0671	311.206	96.3129	315.012	100.755
311.214	99.3178	311.466	96.0611	311.374	96.307	315.184	100.753
311.378	99.3134	311.631	96.0543	311.539	96.3017	315.347	100.75
311.544	99.3088	311.802	96.0482	311.71	96.2962	315.511	100.748
311.713	99.3043	311.967	96.0423	311.876	96.2911	315.685	100.745
311.883	99.2998	312.13	96.0364	312.043	96.2861	315.847	100.743
312.042	99.2954	312.3	96.0311	312.211	96.2815	316.021	100.74
312.215	99.2908	312.47	96.0258	312.382	96.2767	316.182	100.738
312.387	99.286	312.64	96.0204	312.549	96.2715	316.345	100.736
312.556	99.2812	312.809	96.0152	312.717	96.2659	316.513	100.734
312.729	99.2758	312.974	96.0103	312.884	96.2596	316.691	100.732
312.889	99.2706	313.141	96.0049	313.048	96.2534	316.856	100.73
313.058	99.2652	313.306	95.9994	313.21	96.2471	317.03	100.727
313.23	99.2596	313.478	95.9937	313.378	96.2405	317.196	100.725
313.396	99.2534	313.653	95.9871	313.55	96.2323	317.362	100.722
313.558	99.2472	313.82	95.9806	313.716	96.2243	317.526	100.719
313.728	99.2407	313.977	95.9739	313.881	96.2159	317.692	100.716
313.887	99.2341	314.151	95.9673	314.048	96.2073	317.861	100.713
314.056	99.2268	314.32	95.9598	314.21	96.197	318.033	100.71
314.231	99.2199	314.486	95.9526	314.382	96.1873	318.196	100.707
314.399	99.2131	314.654	95.9456	314.548	96.1776	318.366	100.703
314.568	99.2063	314.82	95.9386	314.711	96.1678	318.536	100.699
314.733	99.1997	314.986	95.9314	314.877	96.1576	318.704	100.695
314.9	99.1932	315.159	95.9245	315.046	96.1481	318.865	100.69
315.069	99.1868	315.318	95.9176	315.214	96.139	319.032	100.686
315.242	99.1804	315.489	95.9106	315.385	96.1302	319.202	100.681
315.405	99.1749	315.658	95.9039	315.561	96.122	319.375	100.675
315.57	99.1693	315.829	95.8969	315.721	96.1132	319.544	100.669
315.737	99.1638	315.986	95.8899	315.886	96.1042	319.709	100.663
315.906	99.1583	316.162	95.8828	316.055	96.0952	319.88	100.657
316.077	99.1534	316.326	95.8751	316.22	96.0858	320.043	100.651
316.24	99.1479	316.497	95.8671	316.395	96.0766	320.217	100.645
316.416	99.1423	316.666	95.8589	316.564	96.0675	320.385	100.641
316.579	99.1366	316.826	95.8505	316.728	96.0584	320.545	100.636
316.745	99.1304	316.993	95.841	316.891	96.0495	320.718	100.632
316.909	99.1245	317.165	95.8321	317.059	96.0408	320.882	100.629
317.078	99.1186	317.329	95.8233	317.23	96.0321	321.049	100.626
317.239	99.1128	317.499	95.8145	317.397	96.0233	321.213	100.623
317.409	99.107	317.656	95.8059	317.564	96.0151	321.387	100.62
317.577	99.1013	317.829	95.7974	317.733	96.0068	321.554	100.617
317.744	99.0956	317.998	95.789	317.892	95.9986	321.718	100.615
317.911	99.0899	318.168	95.7807	318.066	95.9904	321.887	100.612
318.079	99.0843	318.33	95.7729	318.229	95.9827	322.058	100.609
318.241	99.0783	318.497	95.765	318.399	95.9749	322.221	100.606
318.416	99.0721	318.667	95.7569	318.565	95.9673	322.386	100.603
318.58	99.0657	318.833	95.7488	318.731	95.9596	322.554	100.599
318.752	99.0585	319.002	95.7408	318.896	95.9523	322.72	100.596
318.914	99.0512	319.169	95.7328	319.068	95.9446	322.887	100.593
319.082	99.0435	319.327	95.7247	319.236	95.9367	323.05	100.59
319.253	99.0357	319.501	95.7165	319.399	95.9284	323.231	100.587
319.424	99.0265	319.668	95.7083	319.568	95.9192	323.405	100.584
319.595	99.0178	319.837	95.7001	319.738	95.9098	323.567	100.58
319.757	99.0089	320.007	95.6917	319.899	95.8998	323.723	100.577
319.924	99	320.172	95.6831	320.065	95.8895	323.895	100.573
320.088	98.9907	320.34	95.6743	320.234	95.8775	324.068	100.569
320.26	98.9817	320.509	95.6654	320.399	95.8661	324.233	100.566
320.427	98.9729	320.672	95.6565	320.573	95.8548	324.4	100.562
320.594	98.9644	320.838	95.6476	320.738	95.8433	324.568	100.558
320.76	98.9567	321.005	95.6386	320.906	95.8316	324.729	100.555
320.928	98.9492	321.167	95.63	321.064	95.8204	324.893	100.551
321.091	98.9421	321.337	95.6216	321.237	95.8095	325.072	100.547
321.257	98.9352	321.503	95.6133	321.402	95.7987	325.243	100.544
321.428	98.9298	321.669	95.6059	321.578	95.7893	325.404	100.54
321.597	98.9239	321.845	95.5981	321.741	95.7799	325.574	100.537
321.762	98.918	322.009	95.5903	321.907	95.7709	325.748	100.533
321.924	98.9123	322.167	95.5826	322.065	95.7624	325.915	100.529
322.092	98.9068	322.341	95.5748	322.238	95.7566	326.086	100.525
322.265	98.9008	322.514	95.5666	322.402	95.7508	326.243	100.521
322.427	98.8946	322.674	95.5583	322.574	95.7455	326.409	100.517
322.589	98.8883	322.848	95.55	322.742	95.7403	326.584	100.513
322.758	98.8812	323.009	95.5408	322.9	95.7377	326.749	100.508
322.925	98.8744	323.172	95.5319	323.067	95.7338	326.916	100.504
323.09	98.8674	323.343	95.5231	323.236	95.729	327.082	100.5
323.264	98.8602	323.507	95.5141	323.396	95.7236	327.249	100.496
323.425	98.8526	323.673	95.5051	323.574	95.7165	327.414	100.492
323.59	98.845	323.842	95.4963	323.734	95.7086	327.577	100.488
323.764	98.8376	324.013	95.4875	323.903	95.6999	327.743	100.484
323.927	98.8301	324.179	95.4788	324.071	95.6907	327.911	100.48
324.096	98.8225	324.345	95.4703	324.243	95.6781	328.084	100.477
324.263	98.815	324.517	95.4616	324.404	95.667	328.253	100.472
324.425	98.8074	324.676	95.453	324.575	95.6559	328.414	100.468
324.594	98.7998	324.844	95.4444	324.742	95.6447	328.584	100.463
324.758	98.7921	325.007	95.4354	324.906	95.6331	328.747	100.456
324.92	98.7843	325.181	95.4263	325.08	95.6217	328.921	100.449
325.093	98.7763	325.347	95.417	325.25	95.6103	329.087	100.441
325.259	98.7681	325.507	95.4075	325.416	95.5988	329.26	100.433
325.424	98.7593	325.677	95.3974	325.578	95.5869	329.436	100.422
325.581	98.7505	325.843	95.3873	325.743	95.5749	329.599	100.413
325.752	98.7416	326.009	95.3771	325.911	95.5626	329.764	100.403
325.917	98.7325	326.178	95.3668	326.079	95.55	329.934	100.395
326.086	98.7227	326.346	95.3558	326.244	95.5365	330.106	100.387
326.252	98.7132	326.516	95.3449	326.414	95.5231	330.269	100.38
326.419	98.7037	326.68	95.3338	326.578	95.5095	330.436	100.373
326.58	98.6941	326.846	95.3226	326.751	95.4959	330.602	100.367
326.742	98.6842	327.009	95.3103	326.914	95.4815	330.775	100.364
326.909	98.6743	327.179	95.2981	327.087	95.4674	330.949	100.359
327.075	98.6644	327.348	95.2859	327.252	95.4535	331.114	100.355
327.245	98.6544	327.52	95.2736	327.419	95.4398	331.273	100.351
327.411	98.6442	327.682	95.2607	327.585	95.4264	331.437	100.348
327.573	98.6341	327.85	95.2485	327.75	95.4132	331.611	100.343
327.74	98.624	328.012	95.2366	327.921	95.4002	331.774	100.339
327.9	98.6139	328.183	95.225	328.083	95.3873	331.943	100.334
328.074	98.6038	328.356	95.2143	328.251	95.3755	332.102	100.329
328.243	98.5936	328.514	95.2032	328.418	95.3636	332.277	100.323
328.416	98.5834	328.679	95.1922	328.592	95.3519	332.438	100.317
328.575	98.5732	328.849	95.1812	328.754	95.3404	332.618	100.311
328.74	98.5629	329.02	95.1706	328.919	95.33	332.784	100.304
328.902	98.5523	329.186	95.1596	329.091	95.3197	332.946	100.297
329.07	98.5416	329.353	95.1484	329.258	95.3095	333.114	100.291
329.231	98.5307	329.522	95.137	329.422	95.2995	333.283	100.285
329.402	98.5191	329.692	95.1247	329.592	95.2902	333.451	100.28
329.573	98.5073	329.852	95.1121	329.759	95.2801	333.622	100.274
329.738	98.4954	330.021	95.0992	329.924	95.2691	333.791	100.269
329.894	98.4831	330.186	95.086	330.089	95.2576	333.956	100.263
330.06	98.4696	330.354	95.0712	330.249	95.2438	334.126	100.259
330.223	98.4564	330.524	95.0567	330.423	95.2296	334.29	100.253
330.392	98.443	330.691	95.0422	330.586	95.2147	334.46	100.247
330.558	98.4296	330.86	95.0276	330.756	95.1993	334.62	100.241
330.722	98.4157	331.024	95.0125	330.918	95.1808	334.791	100.234
330.887	98.4023	331.191	94.998	331.085	95.164	334.956	100.227
331.058	98.3892	331.357	94.9837	331.251	95.1476	335.125	100.221
331.213	98.3763	331.517	94.9697	331.431	95.1312	335.292	100.214
331.389	98.3642	331.68	94.9567	331.588	95.1156	335.468	100.207
331.552	98.3521	331.858	94.9436	331.751	95.1004	335.62	100.2
331.72	98.3401	332.022	94.9307	331.92	95.0857	335.788	100.193
331.886	98.3282	332.189	94.918	332.085	95.0713	335.956	100.186
332.052	98.317	332.356	94.9064	332.244	95.0588	336.124	100.179
332.225	98.3053	332.522	94.8944	332.417	95.0457	336.297	100.171
332.391	98.2935	332.684	94.8824	332.583	95.0326	336.465	100.163
332.555	98.2817	332.849	94.8703	332.749	95.0196	336.629	100.154
332.717	98.2697	333.013	94.8584	332.914	95.0072	336.798	100.144
332.885	98.2578	333.181	94.8462	333.084	94.9942	336.964	100.133
333.053	98.2458	333.341	94.8339	333.248	94.9811	337.127	100.123
333.22	98.2339	333.517	94.8213	333.411	94.9679	337.29	100.113
333.382	98.2217	333.681	94.808	333.581	94.954	337.46	100.103
333.546	98.2096	333.85	94.7945	333.745	94.9401	337.62	100.093
333.719	98.1973	334.015	94.7807	333.912	94.926	337.792	100.085
333.878	98.185	334.172	94.7667	334.082	94.9117	337.967	100.077
334.041	98.1721	334.335	94.7512	334.246	94.8962	338.138	100.072
334.209	98.1593	334.495	94.7361	334.409	94.8806	338.298	100.066
334.373	98.1463	334.661	94.7209	334.573	94.8647	338.473	100.061
334.54	98.1332	334.83	94.7055	334.746	94.8484	338.635	100.055
334.7	98.1198	334.997	94.6894	334.909	94.831	338.803	100.052
334.865	98.1065	335.152	94.6737	335.071	94.814	338.974	100.048
335.041	98.0933	335.315	94.6582	335.243	94.7972	339.138	100.043
335.205	98.08	335.474	94.6428	335.408	94.7805	339.299	100.038
335.37	98.0668	335.639	94.6278	335.575	94.7639	339.469	100.032
335.534	98.0535	335.808	94.6129	335.732	94.7477	339.639	100.025
335.706	98.0402	335.965	94.5982	335.895	94.7318	339.806	100.017
335.875	98.0269	336.127	94.5836	336.064	94.716	339.975	100.009
336.039	98.0136	336.296	94.5699	336.229	94.7008	340.139	99.9973
336.208	98.0002	336.458	94.5561	336.397	94.6852	340.306	99.9871
336.375	97.9868	336.624	94.5423	336.56	94.6694	340.477	99.9769
336.54	97.9734	336.781	94.5286	336.729	94.6533	340.648	99.9667
336.701	97.9599	336.941	94.5154	336.902	94.6367	340.805	99.956
336.867	97.9464	337.099	94.5018	337.074	94.6198	340.97	99.9461
337.035	97.9329	337.27	94.488	337.238	94.6027	341.135	99.9368
337.199	97.9193	337.436	94.4738	337.402	94.5854	341.312	99.9277
337.362	97.9055	337.597	94.4589	337.566	94.5669	341.477	99.9201
337.532	97.8916	337.76	94.4438	337.735	94.5488	341.641	99.9118
337.694	97.8775	337.929	94.4281	337.901	94.5306	341.809	99.9035
337.865	97.8633	338.087	94.412	338.068	94.5122	341.984	99.8953
338.027	97.8483	338.254	94.3941	338.234	94.4932	342.143	99.8873
338.193	97.8334	338.421	94.3766	338.408	94.4746	342.309	99.879
338.357	97.8184	338.585	94.359	338.565	94.4563	342.482	99.8706
338.524	97.8034	338.752	94.3413	338.735	94.438	342.646	99.8622
338.694	97.788	338.913	94.3228	338.899	94.4199	342.809	99.8533
338.863	97.773	339.074	94.3049	339.065	94.4019	342.981	99.8444
339.028	97.7579	339.236	94.2872	339.234	94.3837	343.145	99.8352
339.194	97.7429	339.398	94.2694	339.403	94.3653	343.317	99.8259
339.355	97.7277	339.56	94.2518	339.567	94.3466	343.477	99.8156
339.52	97.7121	339.722	94.2338	339.737	94.3273	343.645	99.8052
339.688	97.6961	339.885	94.2153	339.9	94.3076	343.814	99.7947
339.842	97.6799	340.05	94.1966	340.067	94.2876	343.983	99.784
[truncated: 1,078 more rows]

## Sheet: Figure 3b
c-LWLP								c-DWLP
[truncated: 7 more rows]

[truncated: 60 more sheets: Figure 3c, Figure 3h, Figure 3i, Figure 3g, Figure 3l, Figure 5b, Figure 5c, Figure 5d, Figure 5e, Figure 5g, Figure 5h, Figure S1, Figure S2, Figure S3, Figure S4, Figure S5, Figure S6, Figure S7, Figure S8, Figure S9 …]
